# Supplementary material for: Combinatorial protein engineering identifies potent CRISPR activators with reduced toxicity
Source: Nat Commun. 2025 Nov 20;16:11114. doi: 10.1038/s41467-025-65986-4 (PMC12706070; doi:10.1038/s41467-025-65986-4)
Supplement: Supplementary file 5 — Supplementary Data 2 [file 41467_2025_65986_MOESM5_ESM.xlsx]

## Sheet: Sheet1
Domain ID	Reporter FC_1	Reporter FC_2	Reporter FC_average	EPCAM FC_1	EPCAM FC_2	EPCAM FC_average	CXCR4 FC_1	CXCR4 FC_2	CXCR4 FC_average
AVL_MYBE	1.05655	1.07251	1.06453	1.17379	1.11008	1.14194	1.07143	1.1746	1.12302
BAHV1_ICP4	2.98851	2.91188	2.95019	1.63121	1.7625	1.69685	2.50585	2.31461	2.41023
BAHV1_ICP4-11	11.1686	7.62452	9.39655	1.98582	2.025	2.00541	3.91101	3.95506	3.93303
BP6_VE2	1.0253	0.984823	1.00506	1.04143	1.02308	1.03226	1.03476	1	1.01738
BPSV_VLTF1	1.03893	1.06332	1.05113	0.754098	0.748062	0.75108	0.975309	0.937916	0.956612
BPSV_VLTF2	1	1.04222	1.02111	0.790984	0.874031	0.832507	1	0.91796	0.95898
BPSV_VLTF3	1.01946	1.04222	1.03084	1.03689	0.839147	0.938016	1.02222	0.793792	0.908007
BPV1_NS1	2.06845	2.22054	2.1445	2.11937	1.85482	1.9871	0.825397	1.03175	0.928571
CA_HSF1	1.36614	1.17557	1.27086	1.94053	1.58909	1.76481	1.11739	1.10755	1.11247
CercAHV2_VP16	4.45255	5.01319	4.73287	5.5123	5.50388	5.50809	8.32099	7.58315	7.95207
CercAHV2_VP16x2	25.2362	29.6947	27.4654	9.62441	9.96364	9.79402	19.0217	18.6728	18.8473
CercAHV2_VP64_1	1.70079	1.41221	1.5565	2.08138	2.12727	2.10432	1.76304	1.67963	1.72134
CercAHV2_VP64_2	8.7931	6.97318	7.88314	2.57683	2.925	2.75092	1.89461	1.98202	1.93832
CervAHV2_ICP4	4.0146	4.30079	4.1577	2.03689	1.63953	1.83821	4.74074	4.0133	4.37702
CGHV3_ORF42	2.05839	2.37731	2.21785	1.47131	1.56783	1.51957	1.04444	1.09978	1.07211
HS_POU2x2	1.03065	1.01341	1.02203	1.01891	1.11125	1.06508	0.960187	0.959551	0.959869
COPV_VE2	0.88244	0.800604	0.841522	1.01231	0.923169	0.967739	0.928571	1.02381	0.97619
CRPV_VE2	0.934233	0.947723	0.940978	1.03362	0.897996	0.965809	0.96728	1.03476	1.00102
EC_TRXA	0.981693	0.963387	0.97254	1.08437	1.0182	1.05128	0.981651	0.9375	0.959576
EF_D920_01889	0.980535	1.12665	1.05359	0.717213	0.693798	0.705506	1.04444	0.937916	0.99118
ChHV_VP16	3.18735	3.53562	3.36148	6.53689	6.12403	6.33046	3.35802	2.86031	3.10917
FBAHV1_VP16x2	14.5669	12.9389	13.7529	6.54147	7.67273	7.1071	15.1739	13.6842	14.4291
FBAHV1_VP64	7.32283	6.0687	6.69577	7.38654	9.2	8.29327	3.17391	3.45538	3.31465
GHV2_MDV005	1	1.15852	1.07926	1.0376	1.01401	1.02581	1	1.08793	1.04397
HBV_X	0.894636	0.925287	0.909962	0.92435	1.0225	0.973425	0.981265	0.901124	0.941194
HCV_POLG	0.981693	0.963387	0.97254	1.05587	0.94413	1	0.899083	0.946429	0.922756
FBAHV1_VP16	4.08759	5.56728	4.82744	5.34836	4.94186	5.14511	6.5679	6.27494	6.42142
HHV1_VP16x2	43.9764	18.4351	31.2057	13.2707	12.9455	13.1081	11.9783	11.968	11.9731
HHV1_VP64	34.9886	35.5606	35.2746	2.89515	2.94545	2.9203	1.37615	1.33036	1.35325
HHV2_ICP4C	0.925287	0.982759	0.954023	1	1.1025	1.05125	1.31382	1.29888	1.30635
HHV2_IPC4N	1.03065	0.969349	1	0.87234	0.9225	0.89742	1.06323	1.0809	1.07207
HHV1_VP16	31.6084	17.0546	24.3315	2.13114	1.89467	2.0129	2.40476	3.09524	2.75
HHV2_VP16x2	18.1752	19.0501	18.6127	9.22131	8.37209	8.7967	12.6914	10.7982	11.7448
HHV6_DR7L	0.969349	1.01341	0.991379	0.820331	0.835	0.827665	0.960187	0.941573	0.95088
HHV8_VIRF2	15.7663	16.5326	16.1494	3.28605	3.475	3.38053	1.95785	2.02022	1.98904
HIV1_TAT	1	1.01341	1.0067	0.934988	0.94625	0.940619	0.852459	0.817978	0.835218
HIV1M_TAT	2.00675	1.59359	1.80017	0.976864	0.954754	0.965809	1.01636	1.01636	1.01636
HIV1O_TAT	1.35714	1.29607	1.32661	1.02372	0.782738	0.903227	0.904762	0.81746	0.861111
HP1_VE2	0.83631	0.861027	0.848668	0.851031	0.8651	0.858066	0.984127	0.944444	0.964286
HPV16_E2	0.969349	0.925287	0.947318	1.04255	1.09	1.06628	1	1.06067	1.03034
HPV16_E7	1.04406	1	1.02203	1.08392	1.14625	1.11509	0.918033	1.04045	0.979241
HPV42_VE2	0.981693	0.963387	0.97254	1.02859	0.937231	0.982909	0.877064	0.919643	0.898354
HS_AF10	1.07757	1.01349	1.04553	0.867806	0.912839	0.890323	1.08793	1.08793	1.08793
HS_ALX1	0.869048	0.870091	0.869569	0.968671	0.9152	0.941935	1.18254	1.11905	1.15079
HS_ATF6	2.33482	2.53241	2.43361	1.39906	1.81636	1.60771	0.891525	0.965779	0.928652
HS_ATF6A	2.97483	3.08924	3.03204	2.85727	2.69829	2.77778	1.11927	0.964286	1.04178
HS_ATF6B	1.65767	1.56661	1.61214	1.51138	1.83056	1.67097	1.2229	1.2045	1.2137
HS_ATF7	1.07226	1.05701	1.06463	0.715692	0.832699	0.774196	1.03175	1.03175	1.03175
HS_BANP	1.09091	1.07601	1.08346	1.0662	0.895083	0.980643	0.865079	0.880952	0.873016
HS_BRPF1	0.94508	0.874142	0.909611	0.912673	1.01894	0.965809	0.954128	1.00893	0.981529
HS_C3ORF62	4.16071	4.9537	4.55721	5.28951	6.83636	6.06294	1.58644	1.93536	1.7609
HS_CARM1	1.10956	1.13064	1.1201	1.18312	1.02333	1.10323	1.23016	1.02381	1.12698
HS_CEBPA	0.981693	1	0.990847	1.02084	0.979162	1	0.755046	0.79375	0.774398
HS_CHK2	1.06577	1.01349	1.03963	1.01712	0.99997	1.00855	1.02752	0.919643	0.973583
HS_CITED2	2.56705	2.26054	2.41379	0.98818	1.06875	1.02846	0.875878	1	0.937939
HS_CITED2x4	8.62069	8.88889	8.75479	0.956265	0.935	0.945632	1.02342	1.0809	1.05216
HS_CR3L1	1.48284	1.66133	1.57208	1.73313	1.63439	1.68376	0.963303	0.928571	0.945937
HS_CREB3	7.41419	7.82609	7.62014	2.91031	3.00422	2.95727	1.08257	1.07143	1.077
HS_DDX17	0.824405	0.861027	0.842716	0.979779	0.99441	0.987094	0.944444	0.857143	0.900794
HS_DMTF1_1	1.7032	1.62901	1.6661	2.22527	2.04824	2.13675	1.10225	1.06953	1.08589
HS_DMTF1_2	1.16317	1.019	1.09109	0.927624	0.956247	0.941935	0.968254	1.11905	1.04365
HS_E2F1	2.746	2.4714	2.6087	2.52507	2.67151	2.59829	1.11927	1.15179	1.13553
HS_E2F2	10.6061	9.04988	9.82797	2.8508	2.7105	2.78065	1.03968	1.06349	1.05159
HS_E2F3	1.65179	1.5861	1.61894	1.95356	1.95611	1.95484	1.06349	0.984127	1.02381
HS_E2F4	2.10297	1.85584	1.97941	1.62558	1.87869	1.75214	0.715596	0.8	0.757798
HS_EAF1	0.963387	0.981693	0.97254	0.946006	0.968523	0.957265	0.917431	0.928571	0.923001
HS_EAF2_1	1.10956	1.11164	1.1106	1.24132	0.758685	1	0.968254	0.968254	0.968254
HS_EAF2_2	1.10755	1.03661	1.07208	1.02304	0.959873	0.991456	1.04587	0.928571	0.987221
HS_ECD_1	1.26773	1.23112	1.24943	1.1556	1.20338	1.17949	1.02752	0.9375	0.982511
HS_ECD_2	0.961214	1	0.980607	1.06758	1.02275	1.04516	1.15337	1.13701	1.14519
HS_EOMES	0.892449	0.94508	0.918764	0.920499	1.02823	0.974362	1.0367	0.946429	0.991563
HS_ESR1_1	1.11636	1.11636	1.11636	0.93977	0.969909	0.954839	1.05112	1.12065	1.08589
HS_ESR1_2	1.0253	1.06577	1.04553	1.02999	0.905486	0.967739	1.06953	1.05112	1.06033
HS_ETS1	0.94508	1.01831	0.981693	1.03721	1.01407	1.02564	0.981651	1.01786	0.999754
HS_FAM22F	2.02679	1.95833	1.99256	10.0626	11.0182	10.5404	1.69492	1.65019	1.67255
HS_FOXA2_1	1.0253	1.0253	1.0253	1.15287	1.04068	1.09677	0.932515	1.08793	1.01022
HS_FOXA2_2	0.93006	0.930514	0.930287	1.01335	0.960844	0.987094	0.952381	0.912698	0.93254
HS_FOXC1_1	1.06577	1.0253	1.04553	1.01926	1.03203	1.02564	1.08793	1.01636	1.05215
HS_FOXC1_2	1.0253	0.971332	0.998314	0.974521	0.973866	0.974193	1.17178	1.13701	1.1544
HS_FOXO6	1.90805	1.99234	1.95019	2.05674	2.175	2.11587	1.16862	1.04045	1.10453
HS_GABPB1	1.12586	1.05263	1.08924	1.33423	1.22987	1.28205	0.776147	0.763393	0.76977
HS_GLIS2	1.0253	1.01349	1.01939	0.843149	0.885877	0.864513	1.06953	1.03476	1.05215
HS_GRHL1	1.15852	1.11636	1.13744	1.06357	1.05609	1.05983	1.10225	1.12065	1.11145
HS_GRHL2	1.29138	1.18527	1.23832	1.09715	1.13511	1.11613	1.18254	1.03175	1.10714
HS_GRHL3	0.985119	0.918429	0.951774	1.08267	0.981844	1.03226	1.00794	0.984127	0.996032
HS_HNRL1	1.03661	0.926773	0.981693	0.786673	1.17915	0.982909	0.806422	1.01786	0.91214
HS_HOXB1	1.05939	1.01341	1.0364	1.05083	1.13625	1.09354	1.04215	1.09888	1.07052
HS_HSF1	2.21726	1.8429	2.03008	2.15797	2.07429	2.11613	1.04762	1.10317	1.0754
HS_HSF2	0.982759	0.952107	0.967433	0.884161	0.9125	0.89833	0.852459	0.880899	0.866679
HS_KLF7	1.79018	1.85648	1.82333	1.42254	1.67091	1.54672	0.891525	0.904943	0.898234
HS_MASTR	33.0892	31.2128	32.151	1.8997	1.99774	1.94872	1.29358	1.46429	1.37893
EC_MBPTRUNC	1	0.908467	0.954233	0.953934	1.04607	1	0.852294	0.910714	0.881504
EC_MBP	1	1.01349	1.00675	0.970698	0.943832	0.957265	0.98364	1.06953	1.02658
HS_MEIS2	0.904762	0.918429	0.911595	1.15182	1.06753	1.10968	0.896825	0.984127	0.940476
HS_MITF	1.07757	0.984823	1.0312	1.09606	1.14326	1.11966	1.08793	1.13701	1.11247
HS_MLL	0.928571	0.888889	0.90873	2.01878	2.34545	2.18212	1.19661	1.03042	1.11351
HS_MLLx3	10.2756	7.0229	8.64925	7.0266	7.6	7.3133	2.80435	2.90618	2.85526
HS_MLXIP	0.904762	0.978852	0.941807	1.21303	1.08374	1.14839	1.04762	0.697619	0.872619
HS_MYB	1.37943	1.26138	1.3204	1.10457	1.06637	1.08547	1.14679	1.24107	1.19393
HS_MYBA	1.41725	1.25891	1.33808	1.08218	1.05975	1.07097	1.18254	1.11111	1.14683
HS_MYC	1.05596	1.12665	1.09131	1.03689	1.0155	1.02619	0.975309	0.977827	0.976568
HS_NANOG	1.13602	1.05939	1.0977	0.977541	1.045	1.01127	0.981265	0.982022	0.981644
HS_NANP8_1	1.03661	1.03661	1.03661	1.17329	1.13441	1.15385	0.93578	1.04464	0.990211
HS_NANP8_2	0.940476	0.978852	0.959664	1.1583	1.09977	1.12903	0.880952	0.928571	0.904762
HS_NCOA5	1.03879	1.0253	1.03204	1.01326	0.922217	0.967739	1	1.01636	1.00818
HS_NFAC1	0.857143	0.823263	0.840203	1.04275	1.00886	1.02581	0.952381	0.936508	0.944444
HS_NFAC2	1.45868	1.47386	1.46627	1.51998	1.31763	1.4188	1.10225	1.2045	1.15337
HS_NFATC1	1.12586	1.07094	1.0984	1.21894	1.08875	1.15385	0.845872	0.823214	0.834543
HS_NFE2	1.3125	1.30665	1.30957	0.957669	1.04233	1	0.98364	1.01636	1
HS_NFE2L3	1.64751	1.55747	1.60249	2.11584	2.275	2.19542	0.93911	1.04045	0.98978
HS_NR1H2_1	1	1	1	0.90974	0.970595	0.940168	1.01636	0.916155	0.966258
HS_NR1H2_2	0.984823	0.961214	0.973019	0.939678	0.99194	0.965809	1.05505	1.07143	1.06324
HS_NRF1	1.30435	1.28604	1.29519	1.35339	1.09106	1.22222	0.859633	0.901786	0.880709
HS_NRL	1	1.03661	1.01831	1.14987	1.10653	1.1282	1.01835	0.982143	1.00025
HS_P53	1.17032	1.11636	1.14334	1.04836	1.05487	1.05161	1.17178	1.17178	1.17178
HS_P63	1.27679	1.20242	1.2396	1.29718	1.25766	1.27742	1.19048	1.15079	1.17063
HS_P65	8.39817	6.22426	7.31121	1.37246	1.56364	1.46805	0.899083	0.836607	0.867845
HS_P73	1.03661	1	1.01831	0.930107	1.06989	1	0.944954	0.955357	0.950156
HS_PDX1_1	0.984823	0.947723	0.966273	1.08505	1.06979	1.07742	1.17178	1.15337	1.16258
HS_PDX1_2	0.952107	0.952107	0.952107	1.0922	1.1025	1.09735	0.918033	0.941573	0.929803
HS_PO4F2	1	1	1	1.08761	1.04914	1.06838	0.891743	1.16071	1.02623
HS_PPRC1	1.01349	0.971332	0.992411	0.910013	0.970323	0.940168	1	0.991071	0.995536
HS_PRGR_1	1.12586	1.10755	1.1167	1.08241	0.968875	1.02564	0.769725	0.763393	0.766559
HS_PRGR_2	0.894345	0.907855	0.9011	1.07336	1.02987	1.05161	0.97619	0.952381	0.964286
HS_QIIIx4	0.894636	0.909962	0.902299	1.06265	1.1775	1.12007	0.981265	0.860674	0.920969
HS_SP1_1	1.16317	1.25891	1.21104	1.19936	1.00709	1.10323	0.731746	0.857143	0.794444
HS_SP1_2	1.09275	1.03879	1.06577	1.03942	0.892199	0.965809	1.01636	1.08793	1.05215
HS_SP1_3	1.05263	1.07094	1.06178	1.02623	1.04215	1.03419	0.944954	0.910714	0.927834
HS_SP3_1	1.43021	1.51487	1.47254	1.31762	1.1952	1.25641	0.913761	0.919643	0.916702
HS_SP3_2	1.14503	1.03879	1.09191	1.05004	0.975764	1.0129	1.05112	1.08793	1.06953
HS_SPDYE4	0.825893	0.888889	0.857391	0.744914	0.865455	0.805184	1	1.21673	1.10837
HS_SRBP1	2.5801	2.71501	2.64755	1.73978	1.47389	1.60684	1.08793	1.23926	1.1636
HS_SRBP2	1.71096	1.57245	1.6417	1.75099	1.60385	1.67742	1.06349	1.12698	1.09524
HS_SRTD2	1.96429	1.91843	1.94136	1.31412	1.35685	1.33548	1.07143	1.14286	1.10714
HS_SSXT	1.45868	1.36762	1.41315	0.986541	1.06507	1.02581	1.23926	1.28834	1.2638
HS_TEAD2	0.94508	0.963387	0.954233	0.954692	0.908556	0.931624	0.891743	0.829464	0.860604
HS_TF65_1	1.21079	1.07757	1.14418	1.09625	1.14306	1.11966	1.05112	1.12065	1.08589
HS_TF65_2	1.14188	0.981693	1.06178	1.19482	1.21544	1.20513	1.11927	1.02679	1.07303
HS_TF65_3	1	1.07094	1.03547	0.972869	0.992949	0.982909	0.899083	0.740179	0.819631
HS_TFE3_1	1.17518	1.27441	1.22479	2.7459	2.53876	2.64233	1.33827	1.30599	1.32213
HS_TFE3_2	1.05396	1.01349	1.03373	0.916067	1.03266	0.974362	1.05112	0.932515	0.99182
HS_TFEB	1	0.981693	0.990847	1.03148	1.0198	1.02564	0.926606	0.889286	0.907946
HS_TFEC_1	1.17032	1.1973	1.18381	1.25958	1.19203	1.22581	1.15337	1.15337	1.15337
HS_TFEC_2	1.19814	1.14964	1.17389	1.31275	1.16467	1.23871	0.936508	0.904762	0.920635
HS_TGFI1	0.981693	1.01831	1	0.954456	0.942978	0.948717	0.944954	0.973214	0.959084
HS_TOX2	0.950893	0.870091	0.910492	1.09656	0.967954	1.03226	0.873016	0.960317	0.916667
HS_TWST1	0.88244	0.861027	0.871734	1.06178	0.834993	0.948388	0.984127	0.920635	0.952381
HS_YAP1	1.08036	1.22508	1.15272	1.25817	1.23215	1.24516	1.00794	0.992063	1
HS_ZIC2	1	0.94508	0.97254	1.01915	1.03213	1.02564	0.859633	1.01786	0.938745
HS_ZMIZ1_1	1.35582	1.34233	1.34907	1.45244	1.36807	1.41026	1.25562	1.23926	1.24744
HS_ZMIZ1_2	0.908467	0.892449	0.900458	0.981184	0.950434	0.965809	0.926606	1.14286	1.03473
HS_ZN326	1.14685	1.11164	1.12925	1.10542	1.06232	1.08387	1.19048	1.22222	1.20635
HS_ZN516	0.83631	0.848943	0.842626	1.05112	0.974687	1.0129	0.671429	0.46746	0.569444
HS_ZN641	1.1973	1.10455	1.15093	1.19123	1.18484	1.18803	0.98364	1.12065	1.05215
HS_ZNF16	1.09275	1.09275	1.09275	1.19745	1.2128	1.20513	0.932515	1.06953	1.00102
HS_ZXDC	1.08924	1.07094	1.08009	1.01139	0.971517	0.991456	0.845872	0.901786	0.873829
HTLV1_TAX_1	1	1.01511	1.00755	0.981877	0.863288	0.922583	1.01636	1.08793	1.05215
HTLV1_TAX_2	0.969349	0.925287	0.947318	0.904255	0.9025	0.903378	0.896956	0.959551	0.928253
JCPV_LARGETANTIGEN	0.982759	0.936782	0.95977	1.08392	1.13625	1.11009	1.02342	1	1.01171
HSV_BEL1	4.56845	4.69789	4.63317	1.77703	1.83588	1.80645	2.45399	2.61759	2.53579
HHV2_VP16	2.79805	2.56464	2.68135	4.01639	3.54651	3.78145	5.23457	4.45676	4.84567
LAHV4_VP16x2	14.2126	26.2214	20.217	8.16901	6.98182	7.57542	11	11.968	11.484
LAHV4_VP64	2.2126	1.9084	2.0605	3.17684	3.81818	3.49751	1.52609	1.35698	1.44153
LV_X4	1.20925	1.29024	1.24974	1.86885	1.74612	1.80749	1.31605	1.18182	1.24893
MCV1_MC103L	0.961071	1.08443	1.02275	0.829918	0.784884	0.807401	1.02222	0.83592	0.929071
MCV1_MC104L	0.980535	1.06332	1.02193	0.887295	0.839147	0.863221	1.04444	0.937916	0.99118
MGHV4_BRLF1	2.19221	2.25066	2.22144	1.43443	1.33721	1.38582	1.18272	1.09978	1.14125
MM_CR3L4	1.05655	1	1.02827	1.31559	1.14893	1.23226	1.2045	1.32515	1.26483
MM_F120B	0.963387	1.01831	0.990847	0.986976	0.978842	0.982909	0.829358	0.778571	0.803965
MM_SIX4	1.03661	1.03661	1.03661	1.07317	1.06358	1.06838	1	0.901786	0.950893
MM_UBIP1	0.981693	1.01831	1	1.09536	1.07558	1.08547	0.899083	0.901786	0.900434
MM_UBP1	1.09275	1.05396	1.07336	1.02168	1.00412	1.0129	1.03476	1.10225	1.06851
MV_VLTF1	0.982759	0.952107	0.967433	0.884161	0.94625	0.915205	1.02342	0.901124	0.962271
PBV1_NS1	1.06577	0.984823	1.0253	1.17531	1.09566	1.13548	1.18814	1.13701	1.16258
HAVF40_E1A	2.10728	2.01149	2.05939	4.13712	4.625	4.38106	1.18735	1.13933	1.16334
RELA_TF65	1.07094	1.07094	1.07094	1.07995	1.10808	1.09402	0.990826	0.910714	0.95077
RN_TFEC	0.848214	0.836858	0.842536	1.04171	1.02281	1.03226	0.833333	0.873016	0.853175
RP1_VE2	1.03879	0.961214	1	0.979147	0.986671	0.982909	1.08793	1.05112	1.06953
LAHV4_VP16	9.63504	7.73087	8.68295	5.69672	4.68992	5.19332	6.91358	6.16408	6.53883
SaHV1_VP16x2	8.93701	12.9008	10.9189	3.69327	5	4.34664	10.1739	11.3272	10.7506
SaHV1_VP64	1.0315	0.938931	0.985214	1.02504	1.36	1.19252	0.984783	1.07094	1.02786
SC_ARO80	1.0315	1	1.01575	1.69014	1.60364	1.64689	1.03478	1.07094	1.05286
SC_GAL4	0.922141	1.08443	1.00329	1.75205	1.53295	1.6425	1.27407	1.06208	1.16808
SC_OAF3	1.05906	1	1.02953	1.58059	1.96364	1.77212	1.10217	1.14188	1.12203
SC_PDR1	1.0315	0.938931	0.985214	1.29421	1.47455	1.38438	1.05217	1.16018	1.10618
SC_PIP2	1	1.11832	1.05916	1.89358	2.41818	2.15588	1.06957	1.12586	1.09771
SC_PUL4	1.09055	1	1.04528	1.72144	2.05455	1.88799	1.13696	1.1762	1.15658
SC_PUT3	1.15354	1	1.07677	1.38028	1.40364	1.39196	1.05217	1.14188	1.09703
SC_RDS1	1.09055	1	1.04528	1.58059	1.56	1.5703	1.05217	1.08924	1.07071
SC_SEF1	1	0.969466	0.984733	1.11111	1.26182	1.18646	0.984783	1.10755	1.04617
SC_SUMO	0.908467	0.874142	0.891304	0.789154	0.988617	0.888886	0.838532	0.853571	0.846052
SC_YJL206C	0.968504	1.08779	1.02815	1.40219	1.60364	1.50291	1	1.10755	1.05378
SC_YKL222C	1.12205	1.08779	1.10492	1.36776	1.47455	1.42115	1.16957	1.16018	1.16487
JMSFV_BEL1	4.06326	3.87863	3.97094	11.209	11.1047	11.1568	4.59259	4.12417	4.35838
SFV1_BEL1	7.82609	6.65904	7.24256	2.55683	2.70813	2.63248	2.6789	2.58929	2.63409
SG_GB1	1.03661	0.94508	0.990847	1.15853	1.0466	1.10256	0.784404	0.807143	0.795773
SH_HSF1	1.30315	1.26336	1.28325	2.08138	2.27273	2.17705	1.01739	1.1762	1.0968
SJ_GST	0.971332	0.934233	0.952782	0.902707	0.960541	0.931624	0.95092	1	0.97546
HAVF41_E1A	1.63386	1.73282	1.68334	5.11737	6.29091	5.70414	1.30652	1.31808	1.3123
SuHV1_IE	1.08812	1.04406	1.06609	0.853428	0.8675	0.860464	1	1.0809	1.04045
TS_RPOD	1.03893	1.12665	1.08279	1.63934	1.56783	1.60359	1.18272	1.12195	1.15233
VU_P65	1.80535	1.79156	1.79845	3.15574	2.55814	2.85694	1.33827	1.2439	1.29109
VV_E3L	1.30077	1.22797	1.26437	1.66667	1.675	1.67083	1.20843	1.17753	1.19298
VV_VACFx2	1.01341	1.15134	1.08238	0.716312	0.745	0.730656	0.981265	0.941573	0.961419
WDSV_CYCL	1.12821	1.038	1.0831	0.963705	1.01048	0.987094	0.97619	0.920635	0.948413
XL_TF65	1.08924	1.08924	1.08924	1.09017	1.09787	1.09402	0.926606	0.807143	0.866874
XT_CR3L4	1.67366	1.42755	1.55061	1.4262	1.65767	1.54194	1.20635	1.21429	1.21032
RAV65_E1A	1.12205	1.05725	1.08965	2.7543	3	2.87715	1.06957	1.1762	1.12288
SMVC_E1A	0.968504	1	0.984252	2.61346	2.8	2.70673	1.06957	1.08924	1.07941
SFV3_BEL1	2.70073	2.79683	2.74878	8.83197	10.2519	9.54195	3.7037	3.30377	3.50374
HHV8_ORF50	74.0613	49.9234	61.9923	2.29314	2.575	2.43407	1.33489	1.44045	1.38767
ChHV_VP16x2	51.7518	38.2586	45.0052	10.7582	9.36047	10.0593	6.71605	6.05322	6.38463
EBV_RTA	8.83295	8.97025	8.9016	1.3349	1.74182	1.53836	1.15596	0.955357	1.05566
RFHV_ORF50	4.40945	3.79389	4.10167	2.9421	3.05455	2.99832	1.38913	1.37529	1.38221
SaHV1_VP16	4.13625	4.51187	4.32406	3.64754	2.96512	3.30633	8.71605	8.40355	8.5598
MMV_NS1	2.47086	2.56532	2.51809	1.33264	1.08026	1.20645	1.20635	1.03968	1.12302
SFV_TAS	2.21168	1.93668	2.07418	7.54098	6.39535	6.96817	2.81481	2.41685	2.61583
HHV6A_IE2	1.15134	1.15134	1.15134	1.82033	1.9	1.86017	0.981265	1.06067	1.02097
VZV_ORF10	1.07786	1.10554	1.0917	1.28074	1.2655	1.27312	1.06914	1.03991	1.05452
HHV6B_DR7	1.03893	1.12665	1.08279	0.754098	0.839147	0.796623	1.02222	0.875831	0.949027
HHV1_ICP0	1.07786	1.08443	1.08115	0.903689	0.819767	0.861728	1.06914	0.977827	1.02348
HCV_IE2_1	1	1.10554	1.05277	0.809426	0.713178	0.761302	1.06914	1	1.03457
HHV8_ORF24	1	1.08443	1.04222	1.01639	0.874031	0.945212	1.06914	0.91796	0.993548
HCV_IE2_2	0.961071	1.10554	1.03331	1.45082	1.08721	1.26901	1.20494	1.03991	1.12242
EBV_ZTA	1.01341	1	1.0067	0.894799	0.98875	0.941775	0.918033	0.901124	0.909578
EBV_EBNA2	1	0.982759	0.991379	1.14539	1.3375	1.24145	0.93911	0.982022	0.960566
HCV_IE1	0.969349	0.982759	0.976054	0.87234	0.95625	0.914295	0.960187	1	0.980094
HV_VLTF2	0.936782	0.894636	0.915709	0.914894	0.935	0.924947	0.93911	0.921348	0.930229
HPV2A_VE2	0.857143	0.930514	0.893828	0.805677	0.871738	0.838708	1.04762	1.03968	1.04365
OVPV1_VE2	0.858124	0.874142	0.866133	0.98931	0.993601	0.991456	1.04587	0.875	0.960436
