# Supplementary material for: Combinatorial protein engineering identifies potent CRISPR activators with reduced toxicity
Source: Nat Commun. 2025 Nov 20;16:11114. doi: 10.1038/s41467-025-65986-4 (PMC12706070; doi:10.1038/s41467-025-65986-4)
Supplement: Supplementary file 7 — Supplementary Data 4 [file 41467_2025_65986_MOESM7_ESM.xlsx]

## Sheet: Sheet1
Construct	Activator type	EPCAM_activation score_1	EPCAM_activation score_2	CXCR4_activation score_1	CXCR4_activation score_2	Reporter_activation score_1	Reporter_activation score_2	EPCAM_activation score_average	CXCR4_activation score_average	Reporter_activation score_average
A01	Single-domain	247.75	166.079	678.301	639.713	151.809	175.482	206.914	659.007	163.645
A02	Single-domain	219.409	130.336	1159.97	899.546	56.9306	112.617	174.872	1029.76	84.7736
A03	Single-domain	262.36	264.234	878.984	788.779	203.162	238.454	263.297	833.882	220.808
A04	Single-domain	179.189	217.467	293.354	330.074	114.974	131.455	198.328	311.714	123.214
A05	Single-domain	283.439	277.361	1155.15	984.933	257.074	263.832	280.4	1070.04	260.453
A06	Single-domain	325.792	330.342	1352.59	1028.61	153.493	228.382	328.067	1190.6	190.938
A07	Single-domain	153.084	147.793	370.56	452.977	73.3751	74.0228	150.439	411.769	73.699
A08	Single-domain	333.762	377.303	926.903	902.892	278.81	317.705	355.532	914.898	298.258
A09	Single-domain	236.882	233.539	675.271	683.923	145.621	209.879	235.21	679.597	177.75
A10	Single-domain	200.471	174.33	661.26	524.283	136.525	171.723	187.4	592.771	154.124
A11	Single-domain	96.8089	86.7176	634.427	714.008	143.864	109.746	91.7632	674.217	126.805
A12	Single-domain	327.038	246.163	1578.14	1090.25	181.649	217.267	286.6	1334.19	199.458
A13	Single-domain	118.843	74.562	299.525	243.271	49.2091	54.7939	96.7025	271.398	52.0015
A14	Single-domain	199.58	203.041	1292.27	945.557	239.229	314.022	201.31	1118.91	276.625
A15	Single-domain	61.7748	50.3249	495.425	499.511	125.286	104.725	56.0498	497.468	115.005
A16	Single-domain	262.067	298.371	492.356	592.261	232.184	253.268	280.219	542.308	242.726
A17	Single-domain	128.647	133.41	237.814	238.417	191.061	260.745	131.029	238.115	225.903
A18	Single-domain	160.7	103.826	307.766	289.949	107.08	83.6159	132.263	298.857	95.3479
A19	Single-domain	286.481	280.67	1087.42	905.903	228.521	279.356	283.575	996.662	253.939
A20	Single-domain	438.812	371.857	397.346	431.608	240.087	271.47	405.335	414.477	255.779
A21	Single-domain	224.203	102.228	476.92	323.022	63.0522	73.1683	163.215	399.971	68.1102
A22	Single-domain	262.369	287.724	197.178	220.599	207.62	305.523	275.047	208.889	256.571
A23	Single-domain	81.233	61.8468	155.463	217.104	55.3193	42.0747	71.5399	186.284	48.697
A24	Single-domain	89.8152	55.685	148.751	166.691	64.6198	48.4105	72.7501	157.721	56.5151
A25	Single-domain	94.313	34.599	169.261	166.4	41.4724	52.2412	64.456	167.83	46.8568
A01_A01	Bipartite	150.354	241.469	680.195	448.833	126.954	97.6382	195.912	564.514	112.296
A01_A02	Bipartite	221.758	212.942	782.154	594.519	174.829	63.3696	217.35	688.337	119.099
A01_A03	Bipartite	332.993	314.865	527.91	498.531	191.44	108.213	323.929	513.22	149.827
A01_A04	Bipartite	177.556	164.089	656.285	441.58	173.598	67.7948	170.823	548.932	120.696
A01_A05	Bipartite	255.661	260.862	597.678	553.912	211.35	109.636	258.262	575.795	160.493
A01_A06	Bipartite	382.696	222.086	801.487	589.65	308.346	88.5149	302.391	695.569	198.431
A01_A07	Bipartite	203.215	142.605	458.905	473.726	174.092	91.4466	172.91	466.316	132.769
A01_A08	Bipartite	257.96	291.12	599.164	532.349	180.105	151.805	274.54	565.756	165.955
A01_A09	Bipartite	96.0024	132.996	538.118	439.323	113.926	67.3049	114.499	488.72	90.6152
A01_A10	Bipartite	291.509	302.333	642.975	540.983	100.368	103.326	296.921	591.979	101.847
A01_A11	Bipartite	275.739	241.454	847.419	646.19	84.8734	113.323	258.596	746.804	99.0983
A01_A12	Bipartite	276.848	220.303	656.036	670.377	231.552	80.8267	248.576	663.206	156.189
A01_A13	Bipartite	305.159	216.007	570.902	529.881	73.3132	96.9581	260.583	550.392	85.1356
A01_A14	Bipartite	216.418	235.733	632.308	699.532	137.197	90.9675	226.075	665.92	114.082
A01_A15	Bipartite	251.03	279.148	821.505	579.709	189.148	104.933	265.089	700.607	147.041
A01_A16	Bipartite	334.625	237.887	703.331	710.782	208.629	101.194	286.256	707.057	154.912
A01_A17	Bipartite	314.94	164.194	532.768	499.222	125.327	80.0611	239.567	515.995	102.694
A01_A18	Bipartite	421.479	484.203	627.616	506.584	118.557	76.976	452.841	567.1	97.7663
A01_A19	Bipartite	255.423	269.846	426.43	587.505	195.674	85.5861	262.635	506.968	140.63
A01_A20	Bipartite	300.291	282.156	713.689	513.343	127.233	102.546	291.224	613.516	114.889
A01_A21	Bipartite	258.2	298.109	609.425	613.964	122.938	74.8159	278.155	611.695	98.8768
A01_A22	Bipartite	237.208	324.1	571.871	734.03	205.541	97.8219	280.654	652.95	151.682
A01_A23	Bipartite	259.604	251.679	710.274	661.569	150.302	49.912	255.641	685.921	100.107
A01_A24	Bipartite	186.004	188.559	524.912	558.225	213.4	75.1405	187.282	541.569	144.27
A01_A25	Bipartite	183.255	202.547	676.425	560.272	116.891	71.1541	192.901	618.349	94.0226
A02_A01	Bipartite	234.223	257.313	732.331	593.315	148.179	103.85	245.768	662.823	126.014
A02_A02	Bipartite	257.735	223.533	666.643	716.866	107.374	122.843	240.634	691.755	115.108
A02_A03	Bipartite	310.581	261.141	497.415	506.272	143.533	72.1848	285.861	501.844	107.859
A02_A04	Bipartite	272.313	221.17	551.651	492.158	115.8	48.1993	246.741	521.905	81.9995
A02_A05	Bipartite	253.353	368.896	669.166	576.198	191.802	99.946	311.125	622.682	145.874
A02_A06	Bipartite	315.507	390.544	801.284	748.82	103.51	63.4191	353.025	775.052	83.4644
A02_A07	Bipartite	241.743	288.56	689.927	667.118	170.387	116.477	265.151	678.522	143.432
A02_A08	Bipartite	361.285	327.303	699.313	526.654	120.661	97.9627	344.294	612.983	109.312
A02_A09	Bipartite	246.108	191.882	503.922	487.815	119.005	111.676	218.995	495.869	115.341
A02_A10	Bipartite	286.102	295.55	690.542	525.683	228.633	96.4902	290.826	608.112	162.562
A02_A11	Bipartite	316.522	224.586	882.667	723.878	136.336	73.0214	270.554	803.273	104.679
A02_A12	Bipartite	284.382	265.555	767.989	655.467	148.42	95.9826	274.968	711.728	122.201
A02_A13	Bipartite	363.82	264.711	632.028	595.015	137.354	67.2618	314.265	613.521	102.308
A02_A14	Bipartite	286.375	198.916	575.381	616.055	230.12	69.6638	242.645	595.718	149.892
A02_A15	Bipartite	262.952	266.461	789.629	602.157	172.074	68.5134	264.706	695.893	120.294
A02_A16	Bipartite	430.915	282.928	724.382	860.513	229.972	94.2849	356.921	792.448	162.129
A02_A17	Bipartite	284.421	299.112	739.125	654.406	109.923	120.559	291.767	696.765	115.241
A02_A18	Bipartite	418.03	346.461	559.384	668.494	97.1861	42.1387	382.246	613.939	69.6624
A02_A19	Bipartite	359.514	366.315	762.352	725.423	178.82	72.9763	362.915	743.888	125.898
A02_A20	Bipartite	369.101	322.097	853.416	538.834	106.006	109.84	345.599	696.125	107.923
A02_A21	Bipartite	254.674	325.08	670.408	609.551	214.32	72.2111	289.877	639.98	143.266
A02_A22	Bipartite	352.313	336.375	695.578	653.163	152.424	121.383	344.344	674.371	136.903
A02_A23	Bipartite	326.155	295.002	1109.99	976.427	207.76	102.687	310.578	1043.21	155.224
A02_A24	Bipartite	256.134	249.11	725.743	584.455	171.487	64.3493	252.622	655.099	117.918
A02_A25	Bipartite	358.626	325.378	680.074	828.747	100.939	113.551	342.002	754.411	107.245
A03_A01	Bipartite	218.496	243.613	677.389	465.984	180.141	127.884	231.054	571.687	154.012
A03_A02	Bipartite	251.321	163.361	690.773	503.871	221.499	69.4105	207.341	597.322	145.455
A03_A03	Bipartite	516.319	333.913	500.328	648.106	268.257	193.266	425.116	574.217	230.762
A03_A04	Bipartite	374.045	286.998	651.376	882.969	249.727	118.209	330.522	767.172	183.968
A03_A05	Bipartite	380.887	316.254	835.939	677.038	235.43	123.861	348.57	756.489	179.646
A03_A06	Bipartite	312.862	292.672	461.856	560.17	118.865	146.008	302.767	511.013	132.436
A03_A07	Bipartite	507.475	310.311	700.159	702.806	240.15	151.431	408.893	701.483	195.791
A03_A08	Bipartite	572.663	504.98	923.249	818.096	279.365	191.911	538.821	870.672	235.638
A03_A09	Bipartite	232.66	260.079	577	532.529	143.05	109.646	246.369	554.765	126.348
A03_A10	Bipartite	528.509	411.47	847.301	922.989	305.033	214.849	469.989	885.145	259.941
A03_A11	Bipartite	279.277	197.999	774.963	636.842	173.065	144.073	238.638	705.902	158.569
A03_A12	Bipartite	515.621	340.419	820.818	710.54	308.675	191.232	428.02	765.679	249.954
A03_A13	Bipartite	371.818	320.939	697.993	574.142	217.529	111.154	346.379	636.068	164.341
A03_A14	Bipartite	417.822	410.119	693.263	747.149	259.515	200.241	413.971	720.206	229.878
A03_A15	Bipartite	290.285	246.17	495.615	597.885	230.933	119.401	268.227	546.75	175.167
A03_A16	Bipartite	490.282	369.347	924.26	937.689	250.735	191.446	429.814	930.974	221.091
A03_A17	Bipartite	509.662	368.682	1111.49	913.203	295.982	172.272	439.172	1012.34	234.127
A03_A18	Bipartite	283.098	216.276	610.972	612.304	73.1904	54.105	249.687	611.638	63.6477
A03_A19	Bipartite	439.267	438.799	670.878	721.609	240.385	161.878	439.033	696.243	201.132
A03_A20	Bipartite	607.407	555.988	749.032	689.122	317.305	185.693	581.697	719.077	251.499
A03_A21	Bipartite	379.857	405.03	614.949	554.05	244.692	160.396	392.444	584.499	202.544
A03_A22	Bipartite	591.01	573.442	996.39	1017.48	314.426	180.625	582.226	1006.93	247.525
A03_A23	Bipartite	587.522	482.393	719.44	577.901	301.377	191.59	534.957	648.67	246.483
A03_A24	Bipartite	381.782	265.006	379.626	370.455	142.705	104.043	323.394	375.041	123.374
A03_A25	Bipartite	523.04	329.506	721.803	568.928	294.291	185.485	426.273	645.365	239.888
A04_A01	Bipartite	196.695	228.186	577.82	516.347	119.362	122.016	212.44	547.083	120.689
A04_A02	Bipartite	234.814	265.74	800.468	615.546	168.307	55.6245	250.277	708.007	111.966
A04_A03	Bipartite	393.614	347.581	797.287	644.017	177.723	133.896	370.598	720.652	155.809
A04_A04	Bipartite	258.667	160.163	373.489	433.03	122.078	118.126	209.415	403.259	120.102
A04_A05	Bipartite	293.699	313.937	783.793	791.403	220.652	146.189	303.818	787.598	183.42
A04_A06	Bipartite	243.072	199.353	752.095	725.772	97.7814	73.1648	221.213	738.934	85.4731
A04_A07	Bipartite	340.356	281.103	466.614	414.289	125.855	74.9189	310.729	440.451	100.387
A04_A08	Bipartite	534.862	483.476	891.332	801.645	215.167	149.794	509.169	846.488	182.481
A04_A09	Bipartite	263.211	181.926	639.852	505.098	96.403	84.4847	222.569	572.475	90.4439
A04_A10	Bipartite	233.758	224.937	591.029	464.843	156.312	109.287	229.347	527.936	132.8
A04_A11	Bipartite	254.417	260.118	711.43	595.254	186.103	127.939	257.268	653.342	157.021
A04_A12	Bipartite	331.497	250.461	645.495	628.839	303.493	169.83	290.979	637.167	236.662
A04_A13	Bipartite	206.955	185.308	732.536	524.624	123.65	50.6191	196.132	628.58	87.1347
A04_A14	Bipartite	184.368	212.654	710.996	673.908	174	137.066	198.511	692.452	155.533
A04_A15	Bipartite	192.249	231.255	628.839	475.249	128.848	73.721	211.752	552.044	101.285
A04_A16	Bipartite	267.838	195.526	622.297	596.203	175.862	117.397	231.682	609.25	146.629
A04_A17	Bipartite	159.564	141.86	480.056	498.762	134.294	81.38	150.712	489.409	107.837
A04_A18	Bipartite	240.111	196.437	412.645	323.249	48.8426	34.2401	218.274	367.947	41.5414
A04_A19	Bipartite	350.438	336.194	939.673	765.416	315.238	141.347	343.316	852.544	228.293
A04_A20	Bipartite	356.811	393.766	630.64	631.914	209.861	66.556	375.288	631.277	138.208
A04_A21	Bipartite	224.987	288.352	603.151	523.933	126.394	58.7781	256.67	563.542	92.5861
A04_A22	Bipartite	342.875	277.582	573.357	455.23	165.094	103.88	310.229	514.294	134.487
A04_A23	Bipartite	236.833	253.395	499.671	437.553	90.3058	74.0881	245.114	468.612	82.1969
A04_A24	Bipartite	157.273	145.073	525.02	428.792	69.3416	68.4019	151.173	476.906	68.8718
A04_A25	Bipartite	170.92	149.19	420.75	382.672	116.828	67.2083	160.055	401.711	92.0183
A05_A01	Bipartite	213.57	290.242	808.687	559.19	224.03	70.719	251.906	683.939	147.375
A05_A02	Bipartite	306.677	338.214	629.149	681.118	203.66	135.319	322.445	655.134	169.49
A05_A03	Bipartite	493.807	460.145	979.109	793.799	297.362	205.14	476.976	886.454	251.251
A05_A04	Bipartite	300.509	286.211	792.869	788.812	244.989	139.619	293.36	790.841	192.304
A05_A05	Bipartite	387.778	396.654	949.167	765.142	316.673	206.848	392.216	857.154	261.76
A05_A06	Bipartite	407.933	444.409	1116.93	994.363	190.7	87.7208	426.171	1055.64	139.211
A05_A07	Bipartite	257.303	250.479	701.354	753.652	321.496	138.841	253.891	727.503	230.169
A05_A08	Bipartite	531.737	540.849	870.276	903.216	266.891	182.427	536.293	886.746	224.659
A05_A09	Bipartite	342.485	212.4	803.94	652.799	166.205	107.254	277.443	728.369	136.729
A05_A10	Bipartite	410.075	419.359	1047.95	894.584	246.389	177.731	414.717	971.267	212.06
A05_A11	Bipartite	370.476	346.025	698.693	834.697	268.305	192.398	358.251	766.695	230.351
A05_A12	Bipartite	470.016	391.636	1071.24	921.197	331.899	218.197	430.826	996.219	275.048
A05_A13	Bipartite	318.219	321.94	701.75	571.281	144.992	146.665	320.079	636.515	145.829
A05_A14	Bipartite	346.233	337.366	719.632	654.255	271.992	188.097	341.8	686.944	230.044
A05_A15	Bipartite	252.062	290.484	736.555	647.543	250.015	173.596	271.273	692.049	211.806
A05_A16	Bipartite	549.39	452.615	1008.19	1053.2	303.479	196.292	501.003	1030.7	249.886
A05_A17	Bipartite	322.944	295.614	540.666	495.394	308.893	212.269	309.279	518.03	260.581
A05_A18	Bipartite	343.259	312.589	801.738	764.526	91.3741	80.0105	327.924	783.132	85.6923
A05_A19	Bipartite	390.559	420.565	708.404	584.096	279.467	189.11	405.562	646.25	234.289
A05_A20	Bipartite	632.391	614.192	1058.26	957.068	321.974	212.669	623.292	1007.66	267.322
A05_A21	Bipartite	385.641	402.83	846.201	816.735	202.209	178.083	394.236	831.468	190.146
A05_A22	Bipartite	582.129	538.034	1176.3	1060.93	318.55	235.411	560.081	1118.61	276.98
A05_A23	Bipartite	551.851	478.226	1145.97	968.67	351.147	232.704	515.039	1057.32	291.925
A05_A24	Bipartite	241.675	225.708	729.738	453.926	135.931	132.085	233.692	591.832	134.008
A05_A25	Bipartite	378.537	439.071	934.66	965.581	331.049	208.88	408.804	950.12	269.964
A06_A01	Bipartite	214.9	229.709	567.836	589.614	98.222	61.5171	222.305	578.725	79.8695
A06_A02	Bipartite	312.154	336.868	784.979	879.497	191.984	86.1234	324.511	832.238	139.054
A06_A03	Bipartite	379.811	362.653	815.644	667.598	155.414	98.9014	371.232	741.621	127.158
A06_A04	Bipartite	309.414	242.799	673.131	680.569	123.344	110.513	276.106	676.85	116.929
A06_A05	Bipartite	462.82	362.469	1041.95	874.605	220.573	119.57	412.644	958.279	170.072
A06_A06	Bipartite	471.077	452.651	970.073	1029.58	145.148	103.654	461.864	999.825	124.401
A06_A07	Bipartite	294.659	248.842	710.686	857.916	231.801	66.5279	271.751	784.301	149.165
A06_A08	Bipartite	414.064	432.987	786.508	783.635	191.237	144.945	423.526	785.072	168.091
A06_A09	Bipartite	398.097	263.131	744.84	621.379	210.277	115.917	330.614	683.109	163.097
A06_A10	Bipartite	339.265	402.964	951.815	821.547	252.337	148.204	371.115	886.681	200.271
A06_A11	Bipartite	348.45	330.916	833.082	905.51	156.466	115.443	339.683	869.296	135.955
A06_A12	Bipartite	461.492	352.405	995.712	941.138	200.201	119.735	406.949	968.425	159.968
A06_A13	Bipartite	286.048	289.672	804.95	673.004	155.724	75.9036	287.86	738.977	115.814
A06_A14	Bipartite	331.138	288.434	626.244	643.257	171.988	117.889	309.786	634.751	144.939
A06_A15	Bipartite	317.926	281.309	986.221	735.015	104.465	77.8523	299.617	860.618	91.1585
A06_A16	Bipartite	543.292	384.526	1174.59	1130.04	291.408	129.091	463.909	1152.32	210.25
A06_A17	Bipartite	439.077	360.944	829.085	678.211	198.67	171.948	400.011	753.648	185.309
A06_A18	Bipartite	312.206	296.056	807.366	597.464	92.8093	66.6295	304.131	702.415	79.7194
A06_A19	Bipartite	536.311	519.336	1073.68	968.835	175.939	131.538	527.824	1021.26	153.739
A06_A20	Bipartite	455.416	491.95	712.464	823.364	167.732	86.2692	473.683	767.914	127.001
A06_A21	Bipartite	347.133	342.379	978.896	849.274	138.227	96.5135	344.756	914.085	117.37
A06_A22	Bipartite	416.07	519.238	1130.97	1090.9	197.135	131.019	467.654	1110.93	164.077
A06_A23	Bipartite	463.892	457.313	938.42	855.834	190.492	108.008	460.602	897.127	149.25
A06_A24	Bipartite	254.075	210.703	627.331	587.556	76.8414	48.5628	232.389	607.443	62.7021
A06_A25	Bipartite	384.821	388.887	1025.16	972.962	150.079	111.9	386.854	999.062	130.989
A07_A01	Bipartite	182.711	188.542	641.836	624.477	170.928	86.5078	185.626	633.156	128.718
A07_A02	Bipartite	230.769	229.499	559.759	642.226	132.121	86.6561	230.134	600.993	109.389
A07_A03	Bipartite	491.629	326.559	945.264	745.847	151.172	98.6655	409.094	845.555	124.919
A07_A04	Bipartite	338.427	282.367	538.367	424.983	174.069	77.9964	310.397	481.675	126.032
A07_A05	Bipartite	389.096	320.484	526.408	777.112	204.756	151.097	354.79	651.76	177.926
A07_A06	Bipartite	301.928	227.184	628.761	737.621	202.648	74.3875	264.556	683.191	138.518
A07_A07	Bipartite	192.619	119.775	429.264	472.159	96.9211	78.8763	156.197	450.712	87.8987
A07_A08	Bipartite	489.293	422.003	912.164	862.392	239.989	169.1	455.648	887.278	204.544
A07_A09	Bipartite	199.607	176.22	634.743	505.419	229.726	86.8048	187.914	570.081	158.265
A07_A10	Bipartite	377.373	316.769	510.503	405.492	166.882	102.904	347.071	457.998	134.893
A07_A11	Bipartite	220.884	218.332	355.22	433.203	134.656	101.691	219.608	394.212	118.173
A07_A12	Bipartite	378.59	252.467	1001.78	719.439	203.401	137.441	315.529	860.61	170.421
A07_A13	Bipartite	248.608	199.437	500.27	416.137	145.211	67.7921	224.023	458.203	106.501
A07_A14	Bipartite	206.322	208.166	745.301	621.224	144.826	93.324	207.244	683.263	119.075
A07_A15	Bipartite	199.117	124.961	464.316	535.998	114.043	110.619	162.039	500.157	112.331
A07_A16	Bipartite	287.305	187.257	635.752	656.546	161.54	109.562	237.281	646.149	135.551
A07_A17	Bipartite	141.544	118.215	503.226	494.376	124.697	58.7127	129.88	498.801	91.7049
A07_A18	Bipartite	250.821	161.369	424.693	303.587	33.3721	30.3697	206.095	364.14	31.8709
A07_A19	Bipartite	436.476	363.949	1314.44	805.269	210.206	105.381	400.212	1059.85	157.793
A07_A20	Bipartite	322.09	329.122	658.094	513.318	175.131	74.7764	325.606	585.706	124.953
A07_A21	Bipartite	261.499	222.567	769.587	541.941	111.289	54.2586	242.033	655.764	82.7737
A07_A22	Bipartite	325.566	221.862	510.603	376.582	141.947	113.84	273.714	443.593	127.893
A07_A23	Bipartite	176.979	131.729	495.022	386.381	95.7131	64.8538	154.354	440.701	80.2835
A07_A24	Bipartite	133.224	107.941	568.822	334.33	175.027	38.0353	120.583	451.576	106.531
A07_A25	Bipartite	152.983	113.599	466.434	394.696	129.248	43.6321	133.291	430.565	86.4398
A08_A01	Bipartite	234.693	289.467	710.527	481.305	182.967	76.0034	262.08	595.916	129.485
A08_A02	Bipartite	282.692	326.152	558.884	589.617	128.503	78.9175	304.422	574.25	103.71
A08_A03	Bipartite	586.358	455.698	1007.73	821.111	267.792	186.938	521.028	914.42	227.365
A08_A04	Bipartite	580.079	418.378	819.086	843.158	282.405	187.817	499.229	831.122	235.111
A08_A05	Bipartite	447.611	444.976	786.199	728.865	276.855	179.537	446.294	757.532	228.196
A08_A06	Bipartite	394.252	405.582	748.157	732.117	147.89	77.5731	399.917	740.137	112.732
A08_A07	Bipartite	588.031	412.392	872.327	783.458	219.559	147.581	500.212	827.893	183.57
A08_A08	Bipartite	625.688	560.186	818.017	740.814	296.965	196.676	592.937	779.415	246.821
A08_A09	Bipartite	345.103	344.074	673.623	478.025	126.399	105.411	344.588	575.824	115.905
A08_A10	Bipartite	520.135	535.321	948.576	913.316	268.629	188.207	527.728	930.946	228.418
A08_A11	Bipartite	333.167	318.259	678.462	858.32	200.275	102.736	325.713	768.391	151.505
A08_A12	Bipartite	552.594	395.007	969.897	794.678	268.198	204.159	473.8	882.288	236.178
A08_A13	Bipartite	372.42	341.036	682.396	732.858	161.567	130.065	356.728	707.627	145.816
A08_A14	Bipartite	497.01	456.111	728.459	741.433	284.152	204.733	476.56	734.946	244.443
A08_A15	Bipartite	355.014	363.122	793.318	719.812	154.142	132.614	359.068	756.565	143.378
A08_A16	Bipartite	628.585	428.016	937.565	912.928	260.199	184.99	528.301	925.247	222.595
A08_A17	Bipartite	549.531	451.664	1086.17	967.951	268.516	209.927	500.598	1027.06	239.221
A08_A18	Bipartite	309.912	295.461	634.063	568.694	82.459	58.6912	302.686	601.379	70.5751
A08_A19	Bipartite	548.577	469.851	976.134	836.041	236.518	131.226	509.214	906.087	183.872
A08_A20	Bipartite	678.182	618.517	968.373	868.66	266.419	188.257	648.349	918.517	227.338
A08_A21	Bipartite	424.376	462.466	925.413	710.469	256.002	159.177	443.421	817.941	207.589
A08_A22	Bipartite	698.811	597.18	1066.73	997.561	340.772	204.316	647.995	1032.15	272.544
A08_A23	Bipartite	645.129	629.762	610.357	553.999	279.146	181.824	637.446	582.178	230.485
A08_A24	Bipartite	381.512	404.924	445.597	366.835	147.612	91.4907	393.218	406.216	119.551
A08_A25	Bipartite	616.668	519.781	663.948	603.583	264.877	179.25	568.224	633.765	222.063
A09_A01	Bipartite	190.042	145.369	632.113	397.34	196.085	69.2671	167.705	514.727	132.676
A09_A02	Bipartite	247.297	230.699	567.687	564.753	123.449	58.5501	238.998	566.22	90.9998
A09_A03	Bipartite	279.013	259.641	841.263	645.261	184.99	122.69	269.327	743.262	153.84
A09_A04	Bipartite	234.695	176.098	460.578	514.193	163.166	60.1978	205.397	487.386	111.682
A09_A05	Bipartite	316.915	257.207	741.303	570.204	123.948	102.874	287.061	655.753	113.411
A09_A06	Bipartite	268.445	258.047	692.919	635.44	228.448	83.9552	263.246	664.179	156.201
A09_A07	Bipartite	236.834	142.972	520.46	569.23	128.74	54.966	189.903	544.845	91.8528
A09_A08	Bipartite	391.122	333.202	705.654	793.147	160.554	100.33	362.162	749.401	130.442
A09_A09	Bipartite	197.227	151.672	599.566	531.364	187.888	62.0775	174.45	565.465	124.983
A09_A10	Bipartite	414.638	376.602	790.25	680.109	137.15	91.8664	395.62	735.18	114.508
A09_A11	Bipartite	198.376	243.227	608.233	548.264	156.94	66.7667	220.802	578.249	111.853
A09_A12	Bipartite	347.609	203.154	816.01	677.655	173.021	82.7824	275.382	746.832	127.902
A09_A13	Bipartite	210.717	213.087	532.157	614.948	190.108	96.5585	211.902	573.553	143.333
A09_A14	Bipartite	232.843	213.317	611.426	540.413	150.189	127.639	223.08	575.92	138.914
A09_A15	Bipartite	178.671	173.118	782.622	469.476	254.177	98.5325	175.895	626.049	176.355
A09_A16	Bipartite	382.853	255.561	833.363	830.92	214.297	98.52	319.207	832.142	156.408
A09_A17	Bipartite	424.614	237.37	559.128	534.294	95.1115	97.2373	330.992	546.711	96.1744
A09_A18	Bipartite	415.705	326.129	677.108	587.914	138.627	74.7022	370.917	632.511	106.665
A09_A19	Bipartite	306.775	291.462	658.058	653.098	220.263	58.0364	299.119	655.578	139.15
A09_A20	Bipartite	231.186	308.506	599.709	467.714	122.307	73.742	269.846	533.712	98.0247
A09_A21	Bipartite	251.936	300.152	826.209	596.546	120.963	82.19	276.044	711.377	101.576
A09_A22	Bipartite	399.839	362.673	849.63	810.622	202.782	114.721	381.256	830.126	158.751
A09_A23	Bipartite	251.823	280.14	557.01	535.645	165.763	74.0234	265.982	546.327	119.893
A09_A24	Bipartite	173.606	159.127	633.917	509.361	108.894	80.4622	166.366	571.639	94.6781
A09_A25	Bipartite	172.285	202.521	468.355	798.176	143.495	76.4161	187.403	633.266	109.956
A10_A01	Bipartite	252.925	304.442	670.378	567.782	139.22	110.986	278.683	619.08	125.103
A10_A02	Bipartite	266.609	304.031	668.657	555.331	173.324	71.6147	285.32	611.994	122.469
A10_A03	Bipartite	575.529	430.642	933.91	730.423	245.964	154.61	503.086	832.166	200.287
A10_A04	Bipartite	410.076	341.877	678.943	600.936	233.765	146.682	375.977	639.94	190.224
A10_A05	Bipartite	362.849	415.63	965.745	896.02	260.016	175.801	389.24	930.882	217.908
A10_A06	Bipartite	316.62	326.437	872.614	932.523	177.729	98.3713	321.528	902.568	138.05
A10_A07	Bipartite	442.866	319.961	536.34	401.851	169.57	108.322	381.414	469.095	138.946
A10_A08	Bipartite	557.687	517.184	1011.39	972.978	245.372	175.916	537.435	992.183	210.644
A10_A09	Bipartite	381.861	335.877	770.339	782.081	190.405	66.3689	358.869	776.21	128.387
A10_A10	Bipartite	253.066	391.629	470.019	406.749	101.345	71.2407	322.347	438.384	86.2929
A10_A11	Bipartite	285.411	306.484	869.498	869.522	178.411	128.624	295.948	869.51	153.518
A10_A12	Bipartite	329.191	245.106	829.187	790.423	360.518	226.005	287.149	809.805	293.262
A10_A13	Bipartite	239.279	296.824	703.827	377.098	64.3402	61.5492	268.051	540.462	62.9447
A10_A14	Bipartite	354.006	328.257	846.713	818.24	239.51	156.163	341.132	832.476	197.837
A10_A15	Bipartite	291.121	308.266	654.797	541.234	152.88	96.569	299.694	598.015	124.724
A10_A16	Bipartite	469.409	329.907	791.041	815.874	175.61	130.729	399.658	803.458	153.17
A10_A17	Bipartite	315.92	256.631	920.252	747.726	233.362	156.374	286.275	833.989	194.868
A10_A18	Bipartite	198.757	194.431	544.785	476.399	36.0389	25.078	196.594	510.592	30.5585
A10_A19	Bipartite	412.685	413.523	1033.53	975.73	205.081	142.806	413.104	1004.63	173.943
A10_A20	Bipartite	562.889	485.059	885.718	792.155	175.077	116.377	523.974	838.937	145.727
A10_A21	Bipartite	188.327	199.529	812.306	611.579	99.4885	52.3832	193.928	711.942	75.9358
A10_A22	Bipartite	451.076	392.077	880.219	924.09	275.506	183.429	421.576	902.155	229.468
A10_A23	Bipartite	305.518	293.822	738.253	427.792	104.487	78.6689	299.67	583.022	91.5781
A10_A24	Bipartite	231.473	174.81	512.692	365.527	62.4221	33.1945	203.142	439.11	47.8083
A10_A25	Bipartite	218.913	221.114	494.347	390.825	85.6663	55.9471	220.013	442.586	70.8067
A11_A01	Bipartite	192.815	198.569	880.778	448.963	114.59	55.5613	195.692	664.871	85.0757
A11_A02	Bipartite	312.209	221.5	833.894	703.233	155.853	82.194	266.855	768.564	119.023
A11_A03	Bipartite	339.009	262.273	789.981	580.099	262.298	110.619	300.641	685.04	186.458
A11_A04	Bipartite	207.271	178.274	675.325	533.55	140.761	93.1092	192.773	604.437	116.935
A11_A05	Bipartite	266.749	290.369	704.231	657.549	295.526	112.049	278.559	680.89	203.788
A11_A06	Bipartite	323.139	338.428	716.996	685.273	153.193	77.1759	330.784	701.134	115.184
A11_A07	Bipartite	167.165	161.46	724.232	428.763	124.015	70.1842	164.312	576.498	97.0997
A11_A08	Bipartite	311.176	303.077	706.72	583.495	186.564	101.078	307.127	645.107	143.821
A11_A09	Bipartite	176.635	148.208	755.068	488.455	217.096	66.889	162.422	621.761	141.993
A11_A10	Bipartite	290.403	344.343	715.241	674.318	194.285	139.643	317.373	694.78	166.964
A11_A11	Bipartite	149.038	147.628	512.386	398.599	142.056	112.611	148.333	455.493	127.333
A11_A12	Bipartite	336.212	246.125	684.179	693.736	271.231	128.284	291.168	688.958	199.757
A11_A13	Bipartite	170.618	299.576	630.844	620.79	122.19	97.3659	235.097	625.817	109.778
A11_A14	Bipartite	187.771	221.525	615.678	505.003	157.296	92.3192	204.648	560.34	124.808
A11_A15	Bipartite	164.144	212.019	544.442	457.273	128.374	75.7505	188.082	500.857	102.062
A11_A16	Bipartite	368.667	246.793	681.322	646.111	139.976	112.731	307.73	663.717	126.353
A11_A17	Bipartite	291.852	251.639	604.111	670.797	179.171	87.3355	271.745	637.454	133.253
A11_A18	Bipartite	296.529	245.521	499.731	582.122	152.856	77.7771	271.025	540.927	115.317
A11_A19	Bipartite	277.358	353.59	947.789	736.971	90.2133	109.244	315.474	842.38	99.7288
A11_A20	Bipartite	324.489	370.81	686.846	560.573	142.204	106.333	347.65	623.709	124.269
A11_A21	Bipartite	230.235	193.818	633.149	550.357	111.016	93.6915	212.027	591.753	102.354
A11_A22	Bipartite	305.276	349.665	758.07	717.034	187.551	133.921	327.47	737.552	160.736
A11_A23	Bipartite	184.245	166.763	662.765	525.837	168.065	61.6199	175.504	594.301	114.842
A11_A24	Bipartite	113.878	111.665	746.762	324.261	179.054	51.5035	112.771	535.511	115.279
A11_A25	Bipartite	144.589	164.491	476.628	544.251	123.826	85.4528	154.54	510.439	104.639
A12_A01	Bipartite	299.549	203.835	754.056	709.797	184.894	80.9576	251.692	731.927	132.926
A12_A02	Bipartite	260.508	242.707	672.934	774.711	167.586	104.952	251.607	723.823	136.269
A12_A03	Bipartite	414.196	326.058	936.608	986.173	359.199	239.597	370.127	961.391	299.398
A12_A04	Bipartite	346.93	219.412	964.685	691.812	286.371	116.434	283.171	828.249	201.402
A12_A05	Bipartite	451.291	353.887	1212.57	991.683	372.119	207.45	402.589	1102.13	289.785
A12_A06	Bipartite	387.36	372.991	1004.35	987.999	142.677	92.1835	380.175	996.174	117.43
A12_A07	Bipartite	381.545	247.03	678.284	851.074	330.561	155.671	314.287	764.679	243.116
A12_A08	Bipartite	525.193	477.698	1063.16	1103.77	375.96	228.171	501.445	1083.47	302.066
A12_A09	Bipartite	287.095	126.487	744.63	686.225	142.372	80.6908	206.791	715.428	111.532
A12_A10	Bipartite	410.156	289.42	928.638	850.483	415.639	255.399	349.788	889.56	335.519
A12_A11	Bipartite	277.843	290.848	811.328	819.807	156.038	94.337	284.345	815.568	125.188
A12_A12	Bipartite	463.918	263.39	961.494	1005.64	348.466	211.467	363.654	983.568	279.967
A12_A13	Bipartite	267.283	338.112	844.126	734.39	169.761	161.007	302.697	789.258	165.384
A12_A14	Bipartite	331.979	342.76	951.853	869.47	371.262	239.569	337.37	910.662	305.416
A12_A15	Bipartite	347.618	207.049	603.835	801.647	154.086	113.849	277.333	702.741	133.968
A12_A16	Bipartite	559.769	365.089	1114.46	1075.18	370.359	215.008	462.429	1094.82	292.684
A12_A17	Bipartite	462.705	335.315	1021.62	973.796	372.345	205.878	399.01	997.709	289.112
A12_A18	Bipartite	580.242	451.963	1252.37	1043.79	204.641	156.184	516.102	1148.08	180.413
A12_A19	Bipartite	529.016	414.882	1199.8	1106.01	380.032	260.856	471.949	1152.91	320.444
A12_A20	Bipartite	610.078	607.092	1119.21	1086.55	350.453	202.39	608.585	1102.88	276.421
A12_A21	Bipartite	326.284	376.116	621.567	791.173	287.092	145.778	351.2	706.37	216.435
A12_A22	Bipartite	612.478	488.511	1478.7	1023.77	346.971	190.234	550.494	1251.24	268.602
A12_A23	Bipartite	526.934	478.478	1040.89	937.925	304.583	224.611	502.706	989.41	264.597
A12_A24	Bipartite	346.196	361.865	589.811	593.752	220.108	184.963	354.031	591.782	202.536
A12_A25	Bipartite	521.942	297.688	971.009	971.515	340.815	225.551	409.815	971.262	283.183
A13_A01	Bipartite	230.103	250.772	624.64	541.014	159.862	117.156	240.438	582.827	138.509
A13_A02	Bipartite	220.557	272.941	690.291	555.487	147.39	73.7099	246.749	622.889	110.55
A13_A03	Bipartite	257.631	251.573	696.948	390.842	138.971	89.2755	254.602	543.895	114.123
A13_A04	Bipartite	188.86	221.217	483.819	477.459	105.358	70.6891	205.039	480.639	88.0235
A13_A05	Bipartite	258.643	312.128	734.774	630.863	218.991	107.352	285.386	682.819	163.172
A13_A06	Bipartite	215.736	302.384	530.882	601.85	169.441	66.3988	259.06	566.366	117.92
A13_A07	Bipartite	219.875	154.311	612.735	451.376	130.817	53.4695	187.093	532.056	92.1432
A13_A08	Bipartite	298.37	336.253	607.725	469.469	128.664	112.739	317.311	538.597	120.701
A13_A09	Bipartite	215.378	176.117	509.737	457.527	57.4671	98.9138	195.747	483.632	78.1905
A13_A10	Bipartite	215.698	252.07	525.31	331.882	184.099	72.884	233.884	428.596	128.492
A13_A11	Bipartite	201.278	179.403	496.039	434.989	110.457	81.7377	190.341	465.514	96.0973
A13_A12	Bipartite	268.982	191.974	571.937	524.622	135.511	61.9009	230.478	548.279	98.706
A13_A13	Bipartite	232.611	174.047	472.798	342.215	84.6392	31.2852	203.329	407.507	57.9622
A13_A14	Bipartite	337.581	333.511	801.592	660.117	164.245	127.551	335.546	730.855	145.898
A13_A15	Bipartite	177.869	190.372	466.589	404.441	134.166	69.7711	184.12	435.515	101.969
A13_A16	Bipartite	230.124	172.244	507.831	466.02	145.001	113.146	201.184	486.925	129.073
A13_A17	Bipartite	253.518	224.507	914.18	615.16	150.854	88.9895	239.013	764.67	119.922
A13_A18	Bipartite	345.321	344.584	532.975	417.156	62.9744	33.3839	344.953	475.065	48.1791
A13_A19	Bipartite	263.786	325.777	704.885	541.391	160.046	53.4916	294.781	623.138	106.769
A13_A20	Bipartite	531.867	484.209	976.185	796.31	203.155	97.3259	508.038	886.248	150.24
A13_A21	Bipartite	152.99	192.072	565.53	582.142	89.2529	64.7256	172.531	573.836	76.9893
A13_A22	Bipartite	333.298	269.078	709.935	501.114	231.677	101.811	301.188	605.525	166.744
A13_A23	Bipartite	255.369	229.86	486.722	432.259	148.929	58.025	242.614	459.49	103.477
A13_A24	Bipartite	156.093	234.388	599.838	350.744	176.118	65.689	195.241	475.291	120.903
A13_A25	Bipartite	188.677	146.775	537.328	526.677	120.311	78.8737	167.726	532.002	99.5923
A14_A01	Bipartite	198.441	202.163	647.291	521.291	151.281	83.8752	200.302	584.291	117.578
A14_A02	Bipartite	250.049	280.278	767.805	577.796	122.472	106.318	265.163	672.801	114.395
A14_A03	Bipartite	408.52	336.488	873.613	771.45	274.867	189.645	372.504	822.531	232.256
A14_A04	Bipartite	222.736	161.359	663.346	561.205	107.07	85.4613	192.047	612.276	96.2656
A14_A05	Bipartite	289.686	318.637	838.435	684.915	232.55	180.305	304.162	761.675	206.427
A14_A06	Bipartite	236.362	246.115	694.716	690.291	273.172	96.4387	241.238	692.503	184.805
A14_A07	Bipartite	237.249	209.275	763.377	557.018	134.919	85.7643	223.262	660.198	110.342
A14_A08	Bipartite	468.243	497.389	1048.43	945.357	286.216	182.803	482.816	996.892	234.51
A14_A09	Bipartite	204.484	161.302	580.76	526.174	199.138	74.9246	182.893	553.467	137.031
A14_A10	Bipartite	321.888	266.624	823.603	813.643	225.377	183.826	294.256	818.623	204.602
A14_A11	Bipartite	215.857	164.607	530.905	588.536	203.093	106.353	190.232	559.721	154.723
A14_A12	Bipartite	371.21	301.164	792.466	807.712	287.298	210.97	336.187	800.089	249.134
A14_A13	Bipartite	446.66	390.795	821.509	796.408	209.604	134.983	418.728	808.959	172.293
A14_A14	Bipartite	302.555	376.649	976.25	827.708	279.516	188.16	339.602	901.979	233.838
A14_A15	Bipartite	157.993	203.611	735.497	620.696	191.306	96.0438	180.802	678.097	143.675
A14_A16	Bipartite	453.244	329.331	1139.69	1072.08	283.886	195.132	391.287	1105.89	239.509
A14_A17	Bipartite	427.761	379.944	978.781	960.482	234.007	160.888	403.852	969.631	197.447
A14_A18	Bipartite	184.209	158.265	469.636	293.121	61.0857	58.8568	171.237	381.379	59.9712
A14_A19	Bipartite	249.442	333.962	788.186	686.212	192.528	131.836	291.702	737.199	162.182
A14_A20	Bipartite	534.792	599.194	860.446	810.36	259.949	134.928	566.993	835.403	197.438
A14_A21	Bipartite	184.876	218.232	629.087	512.62	185.577	144.397	201.554	570.854	164.987
A14_A22	Bipartite	495.945	434.14	1210.36	951.837	311.806	216.469	465.042	1081.1	264.138
A14_A23	Bipartite	299.06	293.332	931.556	902.995	364.287	216	296.196	917.275	290.143
A14_A24	Bipartite	148.83	160.441	376.635	431.809	149.152	102.538	154.635	404.222	125.845
A14_A25	Bipartite	292.696	280.432	794.766	604.648	283.45	188.86	286.564	699.707	236.155
A15_A01	Bipartite	222.363	166.374	572.607	592.413	180.246	84.3532	194.369	582.51	132.3
A15_A02	Bipartite	200.205	177.041	566.206	646.334	172.207	64.0344	188.623	606.27	118.121
A15_A03	Bipartite	331.456	242.722	692.136	482.861	181.197	116.234	287.089	587.499	148.716
A15_A04	Bipartite	234.012	128.157	559.245	556.51	139.147	49.9533	181.084	557.878	94.5502
A15_A05	Bipartite	257.397	243.715	601.12	608.359	280.531	139.385	250.556	604.739	209.958
A15_A06	Bipartite	256.29	197.779	682.552	611.994	156.238	93.78	227.035	647.273	125.009
A15_A07	Bipartite	214.358	92.0738	508.648	524.133	147.646	47.4932	153.216	516.39	97.5696
A15_A08	Bipartite	291.63	288.008	750.131	586.122	220.618	141.743	289.819	668.127	181.18
A15_A09	Bipartite	226.904	102.265	605.678	547.818	185.679	75.5408	164.584	576.748	130.61
A15_A10	Bipartite	209.896	260.056	633.338	503.775	219.682	156.406	234.976	568.557	188.044
A15_A11	Bipartite	143.59	132.762	779.981	603.37	142.016	43.6047	138.176	691.675	92.8105
A15_A12	Bipartite	291.236	208.899	754.346	608.432	163.979	165.892	250.067	681.389	164.936
A15_A13	Bipartite	218.585	175.193	563.098	504.738	154.934	67.0251	196.889	533.918	110.98
A15_A14	Bipartite	179.609	178.531	497.599	467.663	223.019	96.5701	179.07	482.631	159.794
A15_A15	Bipartite	133.354	144.154	537.411	389.178	128.524	62.1438	138.754	463.294	95.3338
A15_A16	Bipartite	330.252	154.291	792.45	715.811	183.818	95.652	242.271	754.131	139.735
A15_A17	Bipartite	318.4	181.758	977.083	565.295	179.741	154.482	250.079	771.189	167.112
A15_A18	Bipartite	283.526	166.619	618.747	523.49	170.278	83.9765	225.073	571.119	127.127
A15_A19	Bipartite	288.259	228.666	571.281	590.812	175.675	94.0359	258.463	581.047	134.856
A15_A20	Bipartite	325.463	290.287	747.698	614.564	217.95	76.1839	307.875	681.131	147.067
A15_A21	Bipartite	228.312	181.655	550.866	464.522	103.73	74.5431	204.983	507.694	89.1367
A15_A22	Bipartite	303.652	202.39	695.741	632.089	253.752	89.8949	253.021	663.915	171.823
A15_A23	Bipartite	125.119	103.604	612.318	576.329	143.796	64.9071	114.362	594.324	104.351
A15_A24	Bipartite	134.842	112.818	493.257	526.117	126.962	56.6446	123.83	509.687	91.8032
A15_A25	Bipartite	191.382	143.833	644.815	584.783	149.105	65.748	167.607	614.799	107.427
A16_A01	Bipartite	251.138	267.8	654.777	706.468	189.152	77.408	259.469	680.623	133.28
A16_A02	Bipartite	324.476	357.257	734.551	655.828	135.979	83.4442	340.867	695.189	109.712
A16_A03	Bipartite	598.064	519.76	710.257	833.015	283.618	188.721	558.912	771.636	236.17
A16_A04	Bipartite	237.336	205.315	609.888	611.673	244.147	124.137	221.325	610.78	184.142
A16_A05	Bipartite	512.245	423.712	952.271	852.8	279.586	179.508	467.979	902.535	229.547
A16_A06	Bipartite	419.356	496.439	1055.14	964.858	213.833	136.915	457.898	1010	175.374
A16_A07	Bipartite	216.341	183.077	569.843	427.03	199.092	113.58	199.709	498.437	156.336
A16_A08	Bipartite	592.195	635.094	951.885	777.919	288.603	174.981	613.644	864.902	231.792
A16_A09	Bipartite	374.147	265.172	772.389	760.954	168.28	84.261	319.66	766.671	126.27
A16_A10	Bipartite	441.744	396.098	750.658	703.696	258.664	159.175	418.921	727.177	208.919
A16_A11	Bipartite	435.965	305.103	752.746	796.562	299.103	178.181	370.534	774.654	238.642
A16_A12	Bipartite	535.926	388.139	879.229	982.447	371.328	236.03	462.032	930.838	303.679
A16_A13	Bipartite	257.521	276.041	503.473	520.66	120.024	86.0307	266.781	512.067	103.027
A16_A14	Bipartite	292.208	301.201	596.913	477.015	295.134	186.256	296.704	536.964	240.695
A16_A15	Bipartite	321.196	299.777	764.59	602.778	223.141	168.719	310.486	683.684	195.93
A16_A16	Bipartite	493.874	337.674	711.187	655.37	301.144	189.912	415.774	683.278	245.528
A16_A17	Bipartite	382.989	281.666	597.409	525.538	292.361	196.809	332.328	561.473	244.585
A16_A18	Bipartite	304.907	287.424	560.87	458.386	75.6644	46.6191	296.165	509.628	61.1417
A16_A19	Bipartite	520.472	547.312	978.552	1001.47	239.602	168.269	533.892	990.013	203.936
A16_A20	Bipartite	607.247	634.55	843.934	826.731	277.489	188.205	620.899	835.332	232.847
A16_A21	Bipartite	486.38	382.208	851.179	813.521	204.982	135.606	434.294	832.35	170.294
A16_A22	Bipartite	676.485	596.45	829.381	892.084	337.384	217.216	636.467	860.733	277.3
A16_A23	Bipartite	517.031	449.791	557.522	450.173	309.592	205.021	483.411	503.847	257.307
A16_A24	Bipartite	280.613	290.83	601.692	479.908	133.231	85.2816	285.721	540.8	109.256
A16_A25	Bipartite	343.227	333.692	649.714	483.796	276.422	193.787	338.46	566.755	235.104
A17_A01	Bipartite	273.739	225.749	675.937	562.392	119.805	102.837	249.744	619.165	111.321
A17_A02	Bipartite	289.109	284.712	766.911	664.92	115.661	126.433	286.91	715.915	121.047
A17_A03	Bipartite	513.892	391.836	1159.85	877.12	250.804	179.548	452.864	1018.48	215.176
A17_A04	Bipartite	237.685	129.569	458.401	447.604	168.749	88.2146	183.627	453.003	128.482
A17_A05	Bipartite	294.314	271.447	742.25	590.08	310.175	194.765	282.881	666.165	252.47
A17_A06	Bipartite	439.653	416.866	1009.06	801.946	243.035	130.768	428.259	905.504	186.901
A17_A07	Bipartite	109.092	96.6957	598.731	529.572	118.393	97.923	102.894	564.151	108.158
A17_A08	Bipartite	470.754	424.751	1019.21	928.212	329.795	200.539	447.752	973.712	265.167
A17_A09	Bipartite	301.935	263.475	612.642	542.452	158.076	98.3534	282.705	577.547	128.215
A17_A10	Bipartite	287.311	246.28	707.292	706.624	236.199	167.676	266.795	706.958	201.937
A17_A11	Bipartite	324.395	274.673	1147.19	754.865	276.238	167.158	299.534	951.029	221.698
A17_A12	Bipartite	498.887	310.27	886.833	814.245	350.578	234.417	404.578	850.539	292.498
A17_A13	Bipartite	352.793	247.737	622.633	540.66	108.351	74.8442	300.265	581.647	91.5977
A17_A14	Bipartite	299.124	294.371	751.344	636.019	252.834	186.096	296.747	693.681	219.465
A17_A15	Bipartite	275.911	214.204	840.305	628.884	191.955	141.013	245.057	734.595	166.484
A17_A16	Bipartite	352.363	218.136	556.263	504.196	292.692	192.16	285.249	530.23	242.426
A17_A17	Bipartite	298.08	181.143	502.401	387.507	194.244	159.245	239.611	444.954	176.744
A17_A18	Bipartite	234.445	200.132	585.391	448.152	74.4076	50.227	217.289	516.772	62.3173
A17_A19	Bipartite	430.51	447.836	1035.97	857.1	316.001	194.926	439.173	946.534	255.463
A17_A20	Bipartite	620.607	518.209	860.457	729.131	269.251	132.99	569.408	794.794	201.12
A17_A21	Bipartite	399.743	340.569	922.424	723.649	222.998	133.271	370.156	823.036	178.134
A17_A22	Bipartite	353.982	320.52	620.36	423.083	339.182	224.755	337.251	521.721	281.968
A17_A23	Bipartite	385.728	283.897	553.29	341.537	264.911	187.895	334.812	447.413	226.403
A17_A24	Bipartite	221.423	198.096	516.966	391.127	109.141	96.1669	209.76	454.046	102.654
A17_A25	Bipartite	221.745	225.953	522.88	486.517	226.102	171.663	223.849	504.698	198.882
A18_A01	Bipartite	175.556	198.623	534.093	383.357	147.331	79.455	187.089	458.725	113.393
A18_A02	Bipartite	206.373	198.868	496.477	404.566	94.9079	104.015	202.621	450.521	99.4616
A18_A03	Bipartite	182.957	115.816	386.556	346.714	47.5166	31.1609	149.386	366.635	39.3387
A18_A04	Bipartite	219.538	175.127	387.133	353.5	45.9086	26.5438	197.332	370.316	36.2262
A18_A05	Bipartite	159.161	194.693	479.817	572.41	101.619	49.9501	176.927	526.113	75.7843
A18_A06	Bipartite	224.614	246.18	516.982	460.831	83.5901	63.979	235.397	488.906	73.7845
A18_A07	Bipartite	223.737	213.511	369.552	326.838	27.2595	25.7372	218.624	348.195	26.4983
A18_A08	Bipartite	195.587	173.783	502.086	393.658	34.5108	27.4451	184.685	447.872	30.9779
A18_A09	Bipartite	259.425	188.556	636.704	418.941	66.6169	53.6957	223.99	527.823	60.1563
A18_A10	Bipartite	167.753	156.84	446.906	391.313	30.567	24.548	162.297	419.11	27.5575
A18_A11	Bipartite	202.333	171.632	481.436	401.366	103.499	82.21	186.982	441.401	92.8543
A18_A12	Bipartite	293.481	212.591	684.722	457.3	51.126	40.4216	253.036	571.011	45.7738
A18_A13	Bipartite	396.79	383.593	449.42	347.93	34.9958	26.7299	390.191	398.675	30.8628
A18_A14	Bipartite	167.267	187.687	523.838	441.109	46.1214	29.0486	177.477	482.474	37.585
A18_A15	Bipartite	192.762	186.24	508.499	457.119	133.46	50.9894	189.501	482.809	92.2248
A18_A16	Bipartite	186.84	152.197	474.945	296.865	53.2183	28.9162	169.518	385.905	41.0672
A18_A17	Bipartite	224.465	131.801	503.378	323.305	38.9873	32.4115	178.133	413.341	35.6994
A18_A18	Bipartite	173.41	133.691	359.042	272.172	32.504	24.1136	153.55	315.607	28.3088
A18_A19	Bipartite	212.002	168.557	552.843	446.386	70.996	38.9338	190.279	499.615	54.9649
A18_A20	Bipartite	248.045	259.512	599.615	484.549	46.7477	37.2632	253.779	542.082	42.0055
A18_A21	Bipartite	192.281	209.318	536.384	442.701	35.4851	25.1951	200.799	489.542	30.3401
A18_A22	Bipartite	243.718	167.385	563.743	389.228	46.1015	31.4273	205.551	476.485	38.7644
A18_A23	Bipartite	179.482	168.922	505.337	301.842	28.8894	21.2792	174.202	403.59	25.0843
A18_A24	Bipartite	132.492	122.764	446.321	362.641	35.9662	22.4688	127.628	404.481	29.2175
A18_A25	Bipartite	160.999	144.376	506.964	320.232	32.1107	22.0664	152.687	413.598	27.0885
A19_A01	Bipartite	283.102	256.807	722.003	597.221	102.776	78.1945	269.954	659.612	90.4853
A19_A02	Bipartite	389.109	409.751	607.242	599.955	146.302	97.1507	399.43	603.599	121.726
A19_A03	Bipartite	547.177	432.171	957	933.286	253.037	175.14	489.674	945.143	214.088
A19_A04	Bipartite	404.757	300.081	867.786	865.451	244.529	144.956	352.419	866.619	194.742
A19_A05	Bipartite	343.057	363.884	560.651	500.014	285.241	204.142	353.47	530.332	244.692
A19_A06	Bipartite	473.062	494.593	894.755	851.961	219.204	123.694	483.828	873.358	171.449
A19_A07	Bipartite	349.519	280.838	1001.64	785.886	294.343	144.351	315.179	893.763	219.347
A19_A08	Bipartite	577.907	592.007	917.56	871.86	290.348	205.38	584.957	894.71	247.864
A19_A09	Bipartite	286.214	243.047	678.496	542.519	149.894	114.936	264.631	610.508	132.415
A19_A10	Bipartite	442.065	446.528	1030.6	855.203	259.505	186.22	444.297	942.901	222.863
A19_A11	Bipartite	334.569	305.264	757.506	756.91	269.47	179.439	319.917	757.208	224.454
A19_A12	Bipartite	553.682	489.429	1115.66	1042.11	378.139	251.154	521.555	1078.88	314.646
A19_A13	Bipartite	317.34	352.54	887.083	775.827	228.18	143.856	334.94	831.455	186.018
A19_A14	Bipartite	364.703	358.169	711.376	674.903	256.73	159.127	361.436	693.14	207.929
A19_A15	Bipartite	197.31	251.176	709.146	613.876	257.581	161.976	224.243	661.511	209.779
A19_A16	Bipartite	669.719	513.936	1181.08	1110.49	278.352	182.848	591.828	1145.78	230.6
A19_A17	Bipartite	393.246	362.224	803.283	643.092	300.03	204.711	377.735	723.188	252.371
A19_A18	Bipartite	355.189	363.82	823.312	782.565	112.017	77.178	359.505	802.938	94.5976
A19_A19	Bipartite	405.866	385.619	723.34	694.524	317.236	206.953	395.743	708.932	262.095
A19_A20	Bipartite	623.927	623.896	1054.87	978.356	305.288	200.712	623.911	1016.61	253
A19_A21	Bipartite	415.594	411.637	926.08	817.519	177.249	153.26	413.616	871.799	165.255
A19_A22	Bipartite	582.166	621.188	1243.76	1165.3	316.797	196.254	601.677	1204.53	256.525
A19_A23	Bipartite	592.9	567.522	1191.88	1067.64	365.227	226.463	580.211	1129.76	295.845
A19_A24	Bipartite	242.347	250.492	606.005	589.909	188.236	115.892	246.419	597.957	152.064
A19_A25	Bipartite	519.462	453.97	1089.09	1012.02	329.919	217.861	486.716	1050.55	273.89
A20_A01	Bipartite	240.419	248.674	645.296	500.087	103.751	65.4918	244.547	572.692	84.6213
A20_A02	Bipartite	301.536	273.805	781.03	654.338	126.549	75.486	287.67	717.684	101.017
A20_A03	Bipartite	595.057	512.745	884.814	761.016	268.95	137.536	553.901	822.915	203.243
A20_A04	Bipartite	269.081	208.38	517.135	568.419	125.515	63.8042	238.73	542.777	94.6594
A20_A05	Bipartite	586.456	563.222	1099.07	1032.4	233.538	144.06	574.839	1065.74	188.799
A20_A06	Bipartite	375.052	345.614	738.361	715.905	119.623	87.9732	360.333	727.133	103.798
A20_A07	Bipartite	334.931	297.788	567.846	443.291	134.889	93.3898	316.36	505.569	114.14
A20_A08	Bipartite	673.313	678.199	946.572	912.43	251.129	147.786	675.756	929.501	199.458
A20_A09	Bipartite	256.201	239.319	592.693	506.413	161.819	81.2643	247.76	549.553	121.541
A20_A10	Bipartite	668.995	600.289	1077.16	965.621	248.598	155.53	634.642	1021.39	202.064
A20_A11	Bipartite	269.124	317.644	669.921	751.366	190.597	69.4297	293.384	710.644	130.013
A20_A12	Bipartite	585.228	418.043	1012.77	971.178	257.962	184.472	501.636	991.976	221.217
A20_A13	Bipartite	463.738	430.675	864.013	853.163	120.787	81.7804	447.207	858.588	101.284
A20_A14	Bipartite	468.737	524.649	839.167	794.356	252.146	142.558	496.693	816.761	197.352
A20_A15	Bipartite	346.725	309.668	747.408	745.82	185.398	76.8181	328.196	746.614	131.108
A20_A16	Bipartite	676.811	473.752	1050.21	1055.84	229.906	149.724	575.282	1053.02	189.815
A20_A17	Bipartite	542.652	348.446	838.898	753.304	147.945	133.772	445.549	796.101	140.858
A20_A18	Bipartite	391.044	344.061	616.625	617.856	77.4461	63.3642	367.552	617.241	70.4052
A20_A19	Bipartite	641.084	586.501	1033.22	1034.46	162.449	139.769	613.792	1033.84	151.109
A20_A20	Bipartite	514.464	520.271	623.627	482.85	227.927	143.397	517.367	553.238	185.662
A20_A21	Bipartite	443.88	438.249	648.581	563.27	226.058	130.423	441.065	605.925	178.24
A20_A22	Bipartite	664.049	642.239	1009.42	956.772	292.304	200.953	653.144	983.094	246.629
A20_A23	Bipartite	412.8	466.779	493.478	399.977	242.816	169.404	439.789	446.728	206.11
A20_A24	Bipartite	225.807	237.442	455.88	399.725	167.442	113.408	231.625	427.803	140.425
A20_A25	Bipartite	413.571	377.656	612.675	507.11	174.766	113.56	395.614	559.892	144.163
A21_A01	Bipartite	261.902	281.948	770.632	695.995	198.639	86.1442	271.925	733.314	142.391
A21_A02	Bipartite	246.895	305.868	877.052	761.476	206.783	94.036	276.381	819.264	150.409
A21_A03	Bipartite	280.075	283.206	652.877	568.719	155.777	108.835	281.641	610.798	132.306
A21_A04	Bipartite	202.025	218.879	665.961	467.13	123.881	50.6275	210.452	566.546	87.2543
A21_A05	Bipartite	306.012	332.978	740.808	816.894	206.453	126.136	319.495	778.851	166.294
A21_A06	Bipartite	275.239	304.505	934.699	926.54	216.287	115.753	289.872	930.619	166.02
A21_A07	Bipartite	250.34	245.077	738.895	744.304	137.846	54.732	247.709	741.599	96.289
A21_A08	Bipartite	417.812	441.138	890.276	739.682	242.444	155.683	429.475	814.979	199.063
A21_A09	Bipartite	239.688	212.219	859.622	658.188	195.615	96.4005	225.954	758.905	146.008
A21_A10	Bipartite	235.839	214.556	865.71	666.544	126.576	87.0543	225.198	766.127	106.815
A21_A11	Bipartite	172.303	196.823	729.77	645.375	203.132	95.2209	184.563	687.572	149.177
A21_A12	Bipartite	356.135	246.84	769.757	611.477	200.932	148.771	301.487	690.617	174.851
A21_A13	Bipartite	183.687	212.37	598.31	536.137	149.455	77.1252	198.028	567.223	113.29
A21_A14	Bipartite	161.35	248.27	748.938	653.416	228.924	120.033	204.81	701.177	174.478
A21_A15	Bipartite	198.096	233.604	589.456	618.829	160.478	91.964	215.85	604.142	126.221
A21_A16	Bipartite	525.275	360.134	995.804	885.72	223.608	141.568	442.705	940.762	182.588
A21_A17	Bipartite	260.651	236.157	955.281	836.872	203.59	133.237	248.404	896.076	168.413
A21_A18	Bipartite	333.523	353.6	732.6	820.427	60.3555	43.7143	343.561	776.514	52.0349
A21_A19	Bipartite	380.913	345.508	828.605	776.28	227.933	107.911	363.211	802.442	167.922
A21_A20	Bipartite	443.841	538.435	809.213	632.691	194.627	98.4863	491.138	720.952	146.557
A21_A21	Bipartite	283.879	302.034	664.471	593.188	144.113	63.2987	292.956	628.83	103.706
A21_A22	Bipartite	527.499	468.048	1112.44	964.055	230.839	167.137	497.774	1038.25	198.988
A21_A23	Bipartite	345.189	400.337	753.919	552.123	166.216	110.51	372.763	653.021	138.363
A21_A24	Bipartite	208.984	242.577	544.092	492.345	98.1614	81.0817	225.78	518.219	89.6216
A21_A25	Bipartite	306.664	254.784	629.361	552.654	122.248	66.0444	280.724	591.007	94.1462
A22_A01	Bipartite	351.786	251.622	758.125	559.804	119.51	102.178	301.704	658.964	110.844
A22_A02	Bipartite	397.56	264.596	747.174	647.966	135.272	92.6651	331.078	697.57	113.969
A22_A03	Bipartite	640.918	351.981	935.008	890.338	352.194	200.264	496.45	912.673	276.229
A22_A04	Bipartite	310.768	198.51	621.102	583.512	213.069	98.6476	254.639	602.307	155.858
A22_A05	Bipartite	580.378	478.042	1181.35	999.622	349.77	201.696	529.21	1090.49	275.733
A22_A06	Bipartite	449.965	292.064	945.863	915.876	207.488	122.496	371.014	930.87	164.992
A22_A07	Bipartite	339.809	229.555	440.734	428.479	80.2973	104.714	284.682	434.606	92.5057
A22_A08	Bipartite	737.88	562.336	1080.48	1078.08	373.156	249.843	650.108	1079.28	311.5
A22_A09	Bipartite	427.453	196.395	700.974	621.672	203.808	98.1738	311.924	661.323	150.991
A22_A10	Bipartite	563.829	442.959	915.842	846.187	324.74	206.871	503.394	881.015	265.805
A22_A11	Bipartite	370.471	301.435	707.305	710.379	245.563	122.461	335.953	708.842	184.012
A22_A12	Bipartite	597.543	298.873	906.084	920.75	341.212	231.56	448.208	913.417	286.386
A22_A13	Bipartite	369.402	248.263	738.853	704.283	109.797	95.156	308.833	721.568	102.477
A22_A14	Bipartite	411.094	302.556	815.751	725.222	353.034	225.143	356.825	770.487	289.089
A22_A15	Bipartite	241.394	257.684	623.195	542.044	173.785	157.972	249.539	582.62	165.879
A22_A16	Bipartite	742.706	431.505	1225.2	1109.14	368.951	227.411	587.105	1167.17	298.181
A22_A17	Bipartite	549.404	311.611	833.503	805.397	365.942	214.293	430.507	819.45	290.118
A22_A18	Bipartite	429.852	320.325	664.551	660.111	88.4206	72.6334	375.088	662.331	80.527
A22_A19	Bipartite	581.176	455.685	1112.31	975.146	271.704	141.291	518.43	1043.73	206.497
A22_A20	Bipartite	674.983	569.466	798.259	709.137	245.543	195.588	622.225	753.698	220.566
A22_A21	Bipartite	396.698	336.98	711.059	797.288	175.61	121.5	366.839	754.173	148.555
A22_A22	Bipartite	476.167	371.919	512.58	449.297	282.651	182.047	424.043	480.939	232.349
A22_A23	Bipartite	377.484	341.825	550.116	274.163	197.956	142.971	359.654	412.14	170.463
A22_A24	Bipartite	174.389	144.253	427.829	328.03	55.8017	56.2902	159.321	377.93	56.0459
A22_A25	Bipartite	317.711	243.452	563.752	387.706	199.792	154.153	280.582	475.729	176.973
A23_A01	Bipartite	238.776	268.314	719.034	597.367	112.221	87.9832	253.545	658.201	100.102
A23_A02	Bipartite	325.115	327.417	919.103	961.928	159.486	78.9855	326.266	940.516	119.236
A23_A03	Bipartite	533.75	470.853	711.611	683.235	298.8	177.645	502.302	697.423	238.223
A23_A04	Bipartite	310.635	246.665	585.043	388.806	113.319	71.6465	278.65	486.924	92.4827
A23_A05	Bipartite	561.022	489.654	1042.6	1072.83	364.73	224.767	525.338	1057.72	294.749
A23_A06	Bipartite	540.772	490.472	1101.59	1021.37	185.732	144.829	515.622	1061.48	165.28
A23_A07	Bipartite	143.394	194.228	513.285	405.047	52.1986	44.8595	168.811	459.166	48.5291
A23_A08	Bipartite	592.24	596.454	793.265	628.675	305.994	202.752	594.347	710.97	254.373
A23_A09	Bipartite	280.134	242.191	627.729	651.843	194.679	99.9132	261.162	639.786	147.296
A23_A10	Bipartite	332.738	408.874	540.616	451.693	135.31	99.3065	370.806	496.154	117.308
A23_A11	Bipartite	149.886	192.175	588.704	482.483	140.948	79.4415	171.031	535.594	110.195
A23_A12	Bipartite	490.506	397.625	1035.7	975.131	340.041	220.098	444.065	1005.42	280.069
A23_A13	Bipartite	235.245	296.425	540.497	362.652	65.1628	60.7547	265.835	451.574	62.9587
A23_A14	Bipartite	348.916	341.31	1124.26	859.919	317.874	204.918	345.113	992.088	261.396
A23_A15	Bipartite	154.303	186.313	474.175	472.267	137.081	76.0456	170.308	473.221	106.563
A23_A16	Bipartite	644.336	462.135	703.413	818.616	375.253	237.227	553.236	761.014	306.24
A23_A17	Bipartite	378.572	276.073	554.683	441.766	255.204	182.888	327.322	498.224	219.046
A23_A18	Bipartite	192.13	168.158	490.407	274.114	29.3505	28.0184	180.144	382.261	28.6844
A23_A19	Bipartite	559.273	521.798	1149.97	1094.02	300.822	189.945	540.535	1121.99	245.384
A23_A20	Bipartite	627.911	618.076	625.167	519.568	221.117	141.106	622.993	572.368	181.112
A23_A21	Bipartite	287.641	310.004	860.591	664.932	104.391	65.8293	298.822	762.761	85.1103
A23_A22	Bipartite	578.159	551.315	533.041	396.509	318.214	206.246	564.737	464.775	262.23
A23_A23	Bipartite	147.204	123.831	448.815	296.926	46.88	35.0351	135.518	372.871	40.9575
A23_A24	Bipartite	132.312	132.361	485.297	291.629	39.6509	29.9438	132.337	388.463	34.7973
A23_A25	Bipartite	144.23	118.532	393.359	326.416	59.096	44.6198	131.381	359.887	51.8579
A24_A01	Bipartite	208.344	182.374	712.626	520.029	143.657	113.799	195.359	616.328	128.728
A24_A02	Bipartite	258.946	175.624	742.371	672.013	140.688	89.508	217.285	707.192	115.098
A24_A03	Bipartite	289.088	298.695	518.631	498.256	151.518	84.8553	293.891	508.443	118.186
A24_A04	Bipartite	125.637	152.945	418.127	325.442	116.25	72.5973	139.291	371.784	94.4238
A24_A05	Bipartite	349.68	351.613	648.535	663.075	276.771	181.27	350.647	655.805	229.02
A24_A06	Bipartite	272.154	254	720.412	438.108	153.723	69.0844	263.077	579.26	111.404
A24_A07	Bipartite	171.993	116.067	350.764	387.485	95.856	50.3164	144.03	369.124	73.0862
A24_A08	Bipartite	370.111	415.021	572.079	467.957	129.785	80.8236	392.566	520.018	105.304
A24_A09	Bipartite	208.111	154.878	498.248	464.174	68.8671	48.2531	181.495	481.211	58.5601
A24_A10	Bipartite	177.364	223.111	458.554	402.874	60.0246	31.0066	200.238	430.714	45.5156
A24_A11	Bipartite	175.069	141.625	535.929	515.051	135.728	66.6884	158.347	525.49	101.208
A24_A12	Bipartite	338.111	251.175	561.713	441.525	280.1	140.861	294.643	501.619	210.481
A24_A13	Bipartite	260.015	202.441	709.007	372.469	221.54	57.9055	231.228	540.738	139.723
A24_A14	Bipartite	263.89	210.414	584.073	438.827	167.817	111.583	237.152	511.45	139.7
A24_A15	Bipartite	144.505	127.898	640.837	416.493	115.813	60.1635	136.201	528.665	87.9882
A24_A16	Bipartite	281.19	241.583	323.296	425.587	154.712	78.9723	261.386	374.441	116.842
A24_A17	Bipartite	351.561	198.555	710.004	449.792	186.422	91.8466	275.058	579.898	139.134
A24_A18	Bipartite	206.689	136.686	569.8	293.84	35.3057	24.9764	171.687	431.82	30.1411
A24_A19	Bipartite	358.718	303.805	818.809	495.931	102.574	123.088	331.262	657.37	112.831
A24_A20	Bipartite	351.536	485.849	556.295	442.421	222.639	107.22	418.693	499.358	164.93
A24_A21	Bipartite	175.948	231.171	661.34	518.539	135.094	48.4165	203.559	589.94	91.7553
A24_A22	Bipartite	183.572	234.942	477.512	366.579	91.9349	61.185	209.257	422.046	76.56
A24_A23	Bipartite	125.584	136.732	498.717	417.358	97.6254	35.1506	131.158	458.038	66.388
A24_A24	Bipartite	130.005	122.741	538.346	369.831	127.124	57.0646	126.373	454.089	92.0941
A24_A25	Bipartite	143.199	135.603	460.269	404.733	53.1035	55.3216	139.401	432.501	54.2125
A25_A01	Bipartite	236.257	201.947	682.684	552.677	127.666	88.333	219.102	617.681	107.999
A25_A02	Bipartite	395.814	330.739	744.039	908.73	137.207	104.231	363.277	826.384	120.719
A25_A03	Bipartite	489.582	398.213	737.688	580.72	254.029	193.252	443.897	659.204	223.641
A25_A04	Bipartite	179.21	132.82	551.932	392.692	103.804	57.0672	156.015	472.312	80.4358
A25_A05	Bipartite	517.876	400.253	1101.25	1040.67	292.516	229.897	459.065	1070.96	261.206
A25_A06	Bipartite	406.082	338.122	1020.55	847.009	166.972	127.798	372.102	933.78	147.385
A25_A07	Bipartite	218.677	143.315	709.752	297.306	128.147	44.9456	180.996	503.529	86.5465
A25_A08	Bipartite	687.606	566.265	791.226	634.377	271.689	179.243	626.936	712.801	225.466
A25_A09	Bipartite	238.608	156.76	615.837	519.03	155.812	92.9651	197.684	567.434	124.388
A25_A10	Bipartite	281.443	270.551	540.104	502.996	100.232	83.4809	275.997	521.55	91.8564
A25_A11	Bipartite	162.23	114.703	595.591	488.798	109.117	100.543	138.466	542.195	104.83
A25_A12	Bipartite	500.025	387.879	811.975	887.709	363.009	198.181	443.952	849.842	280.595
A25_A13	Bipartite	243.761	189.032	536.45	342.457	118.526	53.2566	216.397	439.453	85.8915
A25_A14	Bipartite	306.045	279.189	1005.2	728.251	255.129	180.195	292.617	866.728	217.662
A25_A15	Bipartite	149.182	127.572	444.16	490.727	136.198	49.0576	138.377	467.443	92.628
A25_A16	Bipartite	555.244	339.692	645.398	588.887	330.734	215.47	447.468	617.143	273.102
A25_A17	Bipartite	336.996	215.801	522.101	521.114	242.375	194.119	276.399	521.607	218.247
A25_A18	Bipartite	165	149.642	423.71	303.967	26.3083	27.1328	157.321	363.839	26.7206
A25_A19	Bipartite	452.691	489.316	1158.74	905.496	322.169	212.632	471.003	1032.12	267.4
A25_A20	Bipartite	461.77	381.861	586.175	448.369	196.239	113.203	421.815	517.272	154.721
A25_A21	Bipartite	237.127	291.988	555.296	496.564	138.599	72.1629	264.558	525.93	105.381
A25_A22	Bipartite	426.113	464.768	517.825	398.083	303.719	197.978	445.441	457.954	250.848
A25_A23	Bipartite	149.649	118.083	469.566	256.117	56.1763	43.8308	133.866	362.841	50.0035
A25_A24	Bipartite	117.082	111.492	489.179	288.096	48.2101	69.0459	114.287	388.637	58.628
A25_A25	Bipartite	123.202	90.7031	425.396	341.364	78.0793	46.2174	106.953	383.38	62.1484
A01_A01_A01	Tripartite	NA	NA	NA	NA	NA	NA	NA	NA	NA
A01_A01_A02	Tripartite	20.7141	NA	NA	NA	NA	84.5603	NA	NA	NA
A01_A01_A03	Tripartite	NA	NA	120.22	NA	NA	NA	NA	NA	NA
A01_A01_A04	Tripartite	NA	NA	NA	NA	21.1797	NA	NA	NA	NA
A01_A01_A05	Tripartite	NA	NA	NA	NA	NA	NA	NA	NA	NA
A01_A01_A06	Tripartite	NA	NA	NA	NA	NA	NA	NA	NA	NA
A01_A01_A07	Tripartite	NA	NA	NA	NA	NA	NA	NA	NA	NA
A01_A01_A08	Tripartite	NA	NA	NA	NA	NA	NA	NA	NA	NA
A01_A01_A09	Tripartite	NA	NA	NA	NA	NA	NA	NA	NA	NA
A01_A01_A10	Tripartite	NA	NA	NA	NA	NA	NA	NA	NA	NA
A01_A01_A11	Tripartite	NA	NA	574.889	NA	NA	NA	NA	NA	NA
A01_A01_A12	Tripartite	NA	NA	NA	NA	NA	NA	NA	NA	NA
A01_A01_A13	Tripartite	NA	NA	NA	NA	NA	NA	NA	NA	NA
A01_A01_A14	Tripartite	104.772	161.861	NA	NA	NA	NA	133.316	NA	NA
A01_A01_A15	Tripartite	NA	NA	NA	NA	NA	NA	NA	NA	NA
A01_A01_A16	Tripartite	NA	29.1597	NA	NA	NA	NA	NA	NA	NA
A01_A01_A17	Tripartite	28.2472	NA	63.9563	NA	12.8218	NA	NA	NA	NA
A01_A01_A18	Tripartite	164.928	164.853	360.525	629.269	21.8749	NA	164.89	494.897	NA
A01_A01_A19	Tripartite	NA	NA	NA	NA	NA	NA	NA	NA	NA
A01_A01_A20	Tripartite	NA	NA	NA	NA	NA	NA	NA	NA	NA
A01_A01_A21	Tripartite	NA	NA	924.334	NA	103.423	NA	NA	NA	NA
A01_A01_A22	Tripartite	171.495	NA	670.349	NA	NA	NA	NA	NA	NA
A01_A01_A23	Tripartite	NA	NA	NA	NA	NA	NA	NA	NA	NA
A01_A01_A24	Tripartite	NA	NA	NA	NA	NA	NA	NA	NA	NA
A01_A01_A25	Tripartite	NA	NA	NA	NA	NA	NA	NA	NA	NA
A01_A02_A01	Tripartite	NA	NA	NA	NA	NA	NA	NA	NA	NA
A01_A02_A02	Tripartite	NA	NA	NA	NA	NA	NA	NA	NA	NA
A01_A02_A03	Tripartite	NA	NA	NA	NA	NA	NA	NA	NA	NA
A01_A02_A04	Tripartite	NA	NA	NA	NA	NA	NA	NA	NA	NA
A01_A02_A05	Tripartite	NA	NA	NA	NA	NA	NA	NA	NA	NA
A01_A02_A06	Tripartite	NA	NA	NA	NA	NA	NA	NA	NA	NA
A01_A02_A07	Tripartite	NA	NA	NA	NA	NA	NA	NA	NA	NA
A01_A02_A08	Tripartite	NA	NA	NA	NA	NA	NA	NA	NA	NA
A01_A02_A09	Tripartite	NA	NA	NA	NA	NA	NA	NA	NA	NA
A01_A02_A10	Tripartite	NA	NA	NA	NA	NA	NA	NA	NA	NA
A01_A02_A11	Tripartite	NA	NA	NA	NA	NA	NA	NA	NA	NA
A01_A02_A12	Tripartite	NA	NA	NA	NA	NA	NA	NA	NA	NA
A01_A02_A13	Tripartite	NA	NA	NA	NA	NA	NA	NA	NA	NA
A01_A02_A14	Tripartite	NA	NA	NA	NA	NA	NA	NA	NA	NA
A01_A02_A15	Tripartite	NA	NA	NA	NA	NA	NA	NA	NA	NA
A01_A02_A16	Tripartite	NA	NA	NA	NA	NA	NA	NA	NA	NA
A01_A02_A17	Tripartite	NA	NA	NA	NA	NA	NA	NA	NA	NA
A01_A02_A18	Tripartite	NA	NA	NA	NA	NA	NA	NA	NA	NA
A01_A02_A19	Tripartite	NA	NA	NA	NA	NA	NA	NA	NA	NA
A01_A02_A20	Tripartite	NA	NA	NA	NA	NA	NA	NA	NA	NA
A01_A02_A21	Tripartite	NA	NA	NA	NA	NA	NA	NA	NA	NA
A01_A02_A22	Tripartite	NA	NA	NA	NA	NA	NA	NA	NA	NA
A01_A02_A23	Tripartite	NA	NA	NA	NA	NA	NA	NA	NA	NA
A01_A02_A24	Tripartite	NA	NA	NA	NA	NA	NA	NA	NA	NA
A01_A02_A25	Tripartite	NA	NA	NA	NA	NA	NA	NA	NA	NA
A01_A03_A01	Tripartite	NA	NA	NA	164.918	NA	NA	NA	NA	NA
A01_A03_A02	Tripartite	NA	NA	NA	NA	NA	NA	NA	NA	NA
A01_A03_A03	Tripartite	NA	NA	NA	NA	NA	NA	NA	NA	NA
A01_A03_A04	Tripartite	NA	NA	NA	NA	NA	NA	NA	NA	NA
A01_A03_A05	Tripartite	NA	NA	NA	NA	NA	NA	NA	NA	NA
A01_A03_A06	Tripartite	NA	NA	NA	NA	NA	NA	NA	NA	NA
A01_A03_A07	Tripartite	NA	NA	NA	NA	NA	NA	NA	NA	NA
A01_A03_A08	Tripartite	NA	NA	NA	NA	NA	NA	NA	NA	NA
A01_A03_A09	Tripartite	NA	NA	NA	NA	NA	NA	NA	NA	NA
A01_A03_A10	Tripartite	NA	NA	NA	NA	NA	NA	NA	NA	NA
A01_A03_A11	Tripartite	NA	NA	NA	NA	NA	NA	NA	NA	NA
A01_A03_A12	Tripartite	NA	NA	NA	NA	NA	NA	NA	NA	NA
A01_A03_A13	Tripartite	NA	NA	NA	NA	NA	NA	NA	NA	NA
A01_A03_A14	Tripartite	NA	NA	NA	NA	NA	NA	NA	NA	NA
A01_A03_A15	Tripartite	NA	NA	NA	NA	NA	NA	NA	NA	NA
A01_A03_A16	Tripartite	NA	NA	NA	NA	NA	NA	NA	NA	NA
A01_A03_A17	Tripartite	NA	NA	NA	NA	NA	NA	NA	NA	NA
A01_A03_A18	Tripartite	NA	NA	NA	NA	NA	NA	NA	NA	NA
A01_A03_A19	Tripartite	NA	NA	NA	NA	NA	NA	NA	NA	NA
A01_A03_A20	Tripartite	NA	NA	NA	NA	NA	NA	NA	NA	NA
A01_A03_A21	Tripartite	NA	NA	NA	NA	NA	NA	NA	NA	NA
A01_A03_A22	Tripartite	NA	NA	NA	NA	NA	NA	NA	NA	NA
A01_A03_A23	Tripartite	NA	NA	NA	NA	NA	NA	NA	NA	NA
A01_A03_A24	Tripartite	NA	NA	NA	NA	NA	NA	NA	NA	NA
A01_A03_A25	Tripartite	NA	NA	NA	NA	NA	NA	NA	NA	NA
A01_A04_A01	Tripartite	NA	NA	NA	NA	NA	NA	NA	NA	NA
A01_A04_A02	Tripartite	NA	NA	NA	NA	NA	NA	NA	NA	NA
A01_A04_A03	Tripartite	NA	NA	NA	NA	NA	NA	NA	NA	NA
A01_A04_A04	Tripartite	NA	NA	NA	NA	NA	NA	NA	NA	NA
A01_A04_A05	Tripartite	NA	NA	NA	NA	NA	NA	NA	NA	NA
A01_A04_A06	Tripartite	NA	NA	NA	NA	NA	NA	NA	NA	NA
A01_A04_A07	Tripartite	NA	NA	NA	NA	NA	NA	NA	NA	NA
A01_A04_A08	Tripartite	NA	NA	NA	NA	NA	NA	NA	NA	NA
A01_A04_A09	Tripartite	NA	NA	NA	NA	NA	NA	NA	NA	NA
A01_A04_A10	Tripartite	NA	NA	NA	NA	NA	NA	NA	NA	NA
A01_A04_A11	Tripartite	NA	NA	NA	NA	NA	NA	NA	NA	NA
A01_A04_A12	Tripartite	NA	NA	NA	NA	NA	NA	NA	NA	NA
A01_A04_A13	Tripartite	NA	NA	NA	NA	NA	NA	NA	NA	NA
A01_A04_A14	Tripartite	NA	NA	NA	NA	NA	NA	NA	NA	NA
A01_A04_A15	Tripartite	NA	NA	NA	NA	NA	NA	NA	NA	NA
A01_A04_A16	Tripartite	NA	NA	NA	NA	NA	NA	NA	NA	NA
A01_A04_A17	Tripartite	NA	NA	NA	NA	NA	NA	NA	NA	NA
A01_A04_A18	Tripartite	NA	NA	NA	NA	NA	NA	NA	NA	NA
A01_A04_A19	Tripartite	NA	NA	NA	NA	NA	NA	NA	NA	NA
A01_A04_A20	Tripartite	NA	NA	NA	36.8538	NA	62.3637	NA	NA	NA
A01_A04_A21	Tripartite	NA	NA	NA	NA	NA	NA	NA	NA	NA
A01_A04_A22	Tripartite	NA	NA	NA	NA	NA	NA	NA	NA	NA
A01_A04_A23	Tripartite	NA	NA	NA	NA	NA	NA	NA	NA	NA
A01_A04_A24	Tripartite	8.30152	NA	NA	NA	NA	NA	NA	NA	NA
A01_A04_A25	Tripartite	NA	NA	NA	NA	NA	NA	NA	NA	NA
A01_A05_A01	Tripartite	NA	NA	NA	NA	NA	NA	NA	NA	NA
A01_A05_A02	Tripartite	NA	NA	NA	NA	NA	NA	NA	NA	NA
A01_A05_A03	Tripartite	NA	NA	NA	NA	NA	NA	NA	NA	NA
A01_A05_A04	Tripartite	NA	NA	NA	NA	NA	NA	NA	NA	NA
A01_A05_A05	Tripartite	NA	NA	NA	NA	NA	NA	NA	NA	NA
A01_A05_A06	Tripartite	NA	NA	NA	NA	NA	NA	NA	NA	NA
A01_A05_A07	Tripartite	NA	NA	NA	NA	NA	NA	NA	NA	NA
A01_A05_A08	Tripartite	NA	NA	NA	NA	NA	NA	NA	NA	NA
A01_A05_A09	Tripartite	NA	NA	NA	NA	NA	NA	NA	NA	NA
A01_A05_A10	Tripartite	NA	NA	NA	NA	NA	NA	NA	NA	NA
A01_A05_A11	Tripartite	NA	NA	NA	NA	NA	NA	NA	NA	NA
A01_A05_A12	Tripartite	NA	NA	NA	NA	NA	NA	NA	NA	NA
A01_A05_A13	Tripartite	NA	NA	NA	NA	NA	NA	NA	NA	NA
A01_A05_A14	Tripartite	NA	NA	NA	NA	56.7886	NA	NA	NA	NA
A01_A05_A15	Tripartite	NA	NA	NA	NA	NA	NA	NA	NA	NA
A01_A05_A16	Tripartite	NA	NA	NA	NA	NA	NA	NA	NA	NA
A01_A05_A17	Tripartite	NA	NA	NA	NA	NA	NA	NA	NA	NA
A01_A05_A18	Tripartite	NA	89.9831	NA	NA	NA	NA	NA	NA	NA
A01_A05_A19	Tripartite	NA	NA	NA	NA	NA	NA	NA	NA	NA
A01_A05_A20	Tripartite	NA	NA	NA	NA	NA	NA	NA	NA	NA
A01_A05_A21	Tripartite	NA	NA	NA	NA	NA	NA	NA	NA	NA
A01_A05_A22	Tripartite	NA	NA	NA	NA	NA	NA	NA	NA	NA
A01_A05_A23	Tripartite	NA	NA	NA	NA	NA	NA	NA	NA	NA
A01_A05_A24	Tripartite	NA	NA	NA	NA	NA	NA	NA	NA	NA
A01_A05_A25	Tripartite	NA	NA	NA	NA	NA	NA	NA	NA	NA
A01_A06_A01	Tripartite	NA	NA	1117.77	NA	NA	NA	NA	NA	NA
A01_A06_A02	Tripartite	NA	NA	222.977	NA	24.4347	NA	NA	NA	NA
A01_A06_A03	Tripartite	NA	NA	NA	NA	NA	NA	NA	NA	NA
A01_A06_A04	Tripartite	NA	NA	NA	NA	NA	NA	NA	NA	NA
A01_A06_A05	Tripartite	NA	NA	NA	NA	NA	NA	NA	NA	NA
A01_A06_A06	Tripartite	NA	NA	NA	NA	NA	NA	NA	NA	NA
A01_A06_A07	Tripartite	NA	NA	NA	NA	NA	NA	NA	NA	NA
A01_A06_A08	Tripartite	NA	NA	NA	NA	NA	NA	NA	NA	NA
A01_A06_A09	Tripartite	NA	NA	NA	NA	NA	NA	NA	NA	NA
A01_A06_A10	Tripartite	NA	NA	NA	NA	NA	NA	NA	NA	NA
A01_A06_A11	Tripartite	NA	NA	NA	NA	NA	NA	NA	NA	NA
A01_A06_A12	Tripartite	NA	NA	NA	NA	NA	NA	NA	NA	NA
A01_A06_A13	Tripartite	NA	NA	NA	NA	NA	NA	NA	NA	NA
A01_A06_A14	Tripartite	NA	NA	NA	NA	NA	NA	NA	NA	NA
A01_A06_A15	Tripartite	NA	NA	NA	NA	NA	NA	NA	NA	NA
A01_A06_A16	Tripartite	NA	NA	NA	NA	NA	NA	NA	NA	NA
A01_A06_A17	Tripartite	NA	NA	NA	NA	NA	NA	NA	NA	NA
A01_A06_A18	Tripartite	NA	NA	NA	NA	NA	NA	NA	NA	NA
A01_A06_A19	Tripartite	NA	NA	NA	NA	NA	NA	NA	NA	NA
A01_A06_A20	Tripartite	NA	NA	NA	NA	NA	NA	NA	NA	NA
A01_A06_A21	Tripartite	NA	NA	NA	NA	NA	NA	NA	NA	NA
A01_A06_A22	Tripartite	NA	NA	NA	NA	110.321	NA	NA	NA	NA
A01_A06_A23	Tripartite	NA	NA	NA	NA	NA	NA	NA	NA	NA
A01_A06_A24	Tripartite	NA	NA	NA	NA	NA	NA	NA	NA	NA
A01_A06_A25	Tripartite	NA	NA	NA	NA	NA	NA	NA	NA	NA
A01_A07_A01	Tripartite	NA	NA	NA	NA	NA	NA	NA	NA	NA
A01_A07_A02	Tripartite	NA	NA	NA	NA	NA	NA	NA	NA	NA
A01_A07_A03	Tripartite	NA	NA	NA	NA	NA	NA	NA	NA	NA
A01_A07_A04	Tripartite	NA	NA	NA	NA	NA	NA	NA	NA	NA
A01_A07_A05	Tripartite	NA	NA	NA	NA	NA	NA	NA	NA	NA
A01_A07_A06	Tripartite	NA	NA	NA	NA	NA	NA	NA	NA	NA
A01_A07_A07	Tripartite	NA	NA	NA	NA	NA	NA	NA	NA	NA
A01_A07_A08	Tripartite	NA	NA	NA	NA	NA	NA	NA	NA	NA
A01_A07_A09	Tripartite	NA	NA	NA	NA	NA	NA	NA	NA	NA
A01_A07_A10	Tripartite	NA	NA	NA	NA	NA	NA	NA	NA	NA
A01_A07_A11	Tripartite	NA	NA	NA	NA	NA	NA	NA	NA	NA
A01_A07_A12	Tripartite	NA	NA	NA	NA	NA	NA	NA	NA	NA
A01_A07_A13	Tripartite	NA	NA	NA	NA	NA	NA	NA	NA	NA
A01_A07_A14	Tripartite	NA	NA	NA	NA	NA	NA	NA	NA	NA
A01_A07_A15	Tripartite	NA	NA	NA	NA	NA	NA	NA	NA	NA
A01_A07_A16	Tripartite	NA	NA	NA	NA	NA	NA	NA	NA	NA
A01_A07_A17	Tripartite	NA	NA	NA	NA	NA	NA	NA	NA	NA
A01_A07_A18	Tripartite	NA	NA	NA	NA	NA	NA	NA	NA	NA
A01_A07_A19	Tripartite	NA	NA	NA	NA	NA	NA	NA	NA	NA
A01_A07_A20	Tripartite	49.4552	NA	NA	NA	NA	NA	NA	NA	NA
A01_A07_A21	Tripartite	NA	NA	NA	NA	NA	NA	NA	NA	NA
A01_A07_A22	Tripartite	NA	NA	NA	NA	NA	NA	NA	NA	NA
A01_A07_A23	Tripartite	NA	NA	17.1493	NA	NA	NA	NA	NA	NA
A01_A07_A24	Tripartite	NA	NA	NA	NA	NA	NA	NA	NA	NA
A01_A07_A25	Tripartite	NA	NA	NA	NA	NA	NA	NA	NA	NA
A01_A08_A01	Tripartite	NA	NA	NA	NA	NA	NA	NA	NA	NA
A01_A08_A02	Tripartite	NA	NA	NA	NA	NA	NA	NA	NA	NA
A01_A08_A03	Tripartite	NA	NA	NA	NA	NA	NA	NA	NA	NA
A01_A08_A04	Tripartite	NA	NA	NA	NA	NA	NA	NA	NA	NA
A01_A08_A05	Tripartite	NA	NA	NA	NA	NA	NA	NA	NA	NA
A01_A08_A06	Tripartite	NA	NA	NA	NA	NA	NA	NA	NA	NA
A01_A08_A07	Tripartite	NA	NA	NA	104.73	NA	40.4483	NA	NA	NA
A01_A08_A08	Tripartite	NA	NA	NA	NA	NA	NA	NA	NA	NA
A01_A08_A09	Tripartite	NA	NA	NA	NA	NA	NA	NA	NA	NA
A01_A08_A10	Tripartite	NA	NA	NA	NA	NA	NA	NA	NA	NA
A01_A08_A11	Tripartite	NA	NA	NA	NA	NA	NA	NA	NA	NA
A01_A08_A12	Tripartite	NA	NA	NA	NA	NA	NA	NA	NA	NA
A01_A08_A13	Tripartite	NA	NA	NA	NA	NA	NA	NA	NA	NA
A01_A08_A14	Tripartite	NA	NA	NA	NA	NA	NA	NA	NA	NA
A01_A08_A15	Tripartite	NA	NA	NA	NA	NA	NA	NA	NA	NA
A01_A08_A16	Tripartite	NA	NA	NA	NA	NA	NA	NA	NA	NA
A01_A08_A17	Tripartite	NA	NA	NA	NA	NA	NA	NA	NA	NA
A01_A08_A18	Tripartite	NA	NA	NA	NA	NA	NA	NA	NA	NA
A01_A08_A19	Tripartite	NA	NA	NA	NA	NA	NA	NA	NA	NA
A01_A08_A20	Tripartite	NA	NA	NA	NA	NA	NA	NA	NA	NA
A01_A08_A21	Tripartite	NA	NA	NA	NA	NA	NA	NA	NA	NA
A01_A08_A22	Tripartite	NA	NA	NA	NA	NA	NA	NA	NA	NA
A01_A08_A23	Tripartite	NA	NA	NA	NA	NA	NA	NA	NA	NA
A01_A08_A24	Tripartite	NA	NA	NA	NA	NA	NA	NA	NA	NA
A01_A08_A25	Tripartite	NA	NA	NA	NA	NA	NA	NA	NA	NA
A01_A09_A01	Tripartite	NA	NA	NA	NA	NA	NA	NA	NA	NA
A01_A09_A02	Tripartite	NA	NA	NA	NA	NA	NA	NA	NA	NA
A01_A09_A03	Tripartite	NA	NA	NA	NA	NA	NA	NA	NA	NA
A01_A09_A04	Tripartite	NA	NA	NA	NA	NA	NA	NA	NA	NA
A01_A09_A05	Tripartite	NA	NA	NA	NA	NA	NA	NA	NA	NA
A01_A09_A06	Tripartite	NA	NA	NA	NA	NA	NA	NA	NA	NA
A01_A09_A07	Tripartite	NA	NA	NA	NA	NA	NA	NA	NA	NA
A01_A09_A08	Tripartite	NA	NA	NA	NA	NA	NA	NA	NA	NA
A01_A09_A09	Tripartite	NA	NA	NA	NA	NA	NA	NA	NA	NA
A01_A09_A10	Tripartite	NA	NA	NA	NA	NA	NA	NA	NA	NA
A01_A09_A11	Tripartite	NA	NA	NA	NA	NA	NA	NA	NA	NA
A01_A09_A12	Tripartite	NA	NA	NA	NA	NA	NA	NA	NA	NA
A01_A09_A13	Tripartite	NA	NA	NA	NA	NA	NA	NA	NA	NA
A01_A09_A14	Tripartite	NA	NA	NA	NA	NA	NA	NA	NA	NA
A01_A09_A15	Tripartite	NA	NA	NA	NA	NA	NA	NA	NA	NA
A01_A09_A16	Tripartite	NA	NA	NA	NA	NA	NA	NA	NA	NA
A01_A09_A17	Tripartite	NA	NA	NA	NA	NA	NA	NA	NA	NA
A01_A09_A18	Tripartite	NA	NA	NA	NA	NA	NA	NA	NA	NA
A01_A09_A19	Tripartite	NA	NA	NA	NA	NA	NA	NA	NA	NA
A01_A09_A20	Tripartite	NA	NA	NA	NA	NA	NA	NA	NA	NA
A01_A09_A21	Tripartite	NA	NA	NA	NA	NA	NA	NA	NA	NA
A01_A09_A22	Tripartite	NA	NA	NA	NA	NA	NA	NA	NA	NA
A01_A09_A23	Tripartite	NA	NA	NA	NA	NA	NA	NA	NA	NA
A01_A09_A24	Tripartite	NA	NA	NA	NA	NA	NA	NA	NA	NA
A01_A09_A25	Tripartite	NA	NA	NA	NA	NA	NA	NA	NA	NA
A01_A10_A01	Tripartite	NA	NA	NA	NA	NA	NA	NA	NA	NA
A01_A10_A02	Tripartite	NA	NA	NA	NA	NA	NA	NA	NA	NA
A01_A10_A03	Tripartite	NA	NA	NA	NA	NA	NA	NA	NA	NA
A01_A10_A04	Tripartite	NA	NA	NA	NA	NA	NA	NA	NA	NA
A01_A10_A05	Tripartite	NA	NA	NA	NA	NA	NA	NA	NA	NA
A01_A10_A06	Tripartite	NA	NA	NA	NA	NA	NA	NA	NA	NA
A01_A10_A07	Tripartite	NA	NA	NA	NA	NA	NA	NA	NA	NA
A01_A10_A08	Tripartite	NA	NA	NA	NA	NA	NA	NA	NA	NA
A01_A10_A09	Tripartite	NA	NA	NA	NA	NA	NA	NA	NA	NA
A01_A10_A10	Tripartite	NA	NA	NA	NA	NA	NA	NA	NA	NA
A01_A10_A11	Tripartite	NA	NA	NA	NA	NA	NA	NA	NA	NA
A01_A10_A12	Tripartite	NA	NA	NA	NA	NA	NA	NA	NA	NA
A01_A10_A13	Tripartite	NA	NA	NA	NA	NA	NA	NA	NA	NA
A01_A10_A14	Tripartite	NA	NA	NA	NA	NA	NA	NA	NA	NA
A01_A10_A15	Tripartite	NA	NA	NA	NA	NA	NA	NA	NA	NA
A01_A10_A16	Tripartite	NA	NA	NA	NA	NA	NA	NA	NA	NA
A01_A10_A17	Tripartite	NA	NA	NA	NA	NA	NA	NA	NA	NA
A01_A10_A18	Tripartite	NA	NA	NA	NA	NA	NA	NA	NA	NA
A01_A10_A19	Tripartite	NA	NA	NA	NA	NA	NA	NA	NA	NA
A01_A10_A20	Tripartite	NA	NA	NA	NA	NA	NA	NA	NA	NA
A01_A10_A21	Tripartite	NA	NA	NA	NA	NA	NA	NA	NA	NA
A01_A10_A22	Tripartite	NA	NA	NA	NA	NA	NA	NA	NA	NA
A01_A10_A23	Tripartite	NA	NA	NA	NA	NA	NA	NA	NA	NA
A01_A10_A24	Tripartite	NA	NA	NA	NA	NA	NA	NA	NA	NA
A01_A10_A25	Tripartite	NA	NA	NA	NA	NA	NA	NA	NA	NA
A01_A11_A01	Tripartite	NA	NA	153.231	NA	28.1788	NA	NA	NA	NA
A01_A11_A02	Tripartite	NA	NA	NA	NA	NA	NA	NA	NA	NA
A01_A11_A03	Tripartite	NA	NA	NA	NA	NA	NA	NA	NA	NA
A01_A11_A04	Tripartite	NA	NA	NA	NA	NA	NA	NA	NA	NA
A01_A11_A05	Tripartite	NA	NA	NA	1915.38	36.4101	NA	NA	NA	NA
A01_A11_A06	Tripartite	NA	NA	NA	NA	NA	NA	NA	NA	NA
A01_A11_A07	Tripartite	NA	NA	NA	NA	NA	NA	NA	NA	NA
A01_A11_A08	Tripartite	NA	NA	NA	NA	NA	NA	NA	NA	NA
A01_A11_A09	Tripartite	NA	NA	NA	NA	NA	NA	NA	NA	NA
A01_A11_A10	Tripartite	NA	NA	NA	NA	NA	NA	NA	NA	NA
A01_A11_A11	Tripartite	NA	NA	NA	NA	NA	NA	NA	NA	NA
A01_A11_A12	Tripartite	NA	NA	NA	NA	NA	NA	NA	NA	NA
A01_A11_A13	Tripartite	NA	NA	NA	NA	NA	NA	NA	NA	NA
A01_A11_A14	Tripartite	NA	NA	NA	NA	NA	NA	NA	NA	NA
A01_A11_A15	Tripartite	NA	NA	NA	NA	NA	NA	NA	NA	NA
A01_A11_A16	Tripartite	NA	NA	NA	NA	NA	NA	NA	NA	NA
A01_A11_A17	Tripartite	NA	NA	NA	NA	NA	NA	NA	NA	NA
A01_A11_A18	Tripartite	NA	NA	NA	NA	NA	NA	NA	NA	NA
A01_A11_A19	Tripartite	NA	NA	NA	NA	NA	NA	NA	NA	NA
A01_A11_A20	Tripartite	NA	NA	NA	NA	NA	NA	NA	NA	NA
A01_A11_A21	Tripartite	NA	NA	NA	NA	NA	NA	NA	NA	NA
A01_A11_A22	Tripartite	NA	NA	NA	NA	NA	NA	NA	NA	NA
A01_A11_A23	Tripartite	NA	NA	NA	NA	NA	79.8572	NA	NA	NA
A01_A11_A24	Tripartite	NA	NA	NA	NA	NA	NA	NA	NA	NA
A01_A11_A25	Tripartite	NA	NA	NA	NA	NA	NA	NA	NA	NA
A01_A12_A01	Tripartite	NA	NA	NA	NA	NA	NA	NA	NA	NA
A01_A12_A02	Tripartite	NA	NA	NA	NA	NA	NA	NA	NA	NA
A01_A12_A03	Tripartite	NA	NA	NA	NA	NA	NA	NA	NA	NA
A01_A12_A04	Tripartite	NA	NA	NA	NA	NA	NA	NA	NA	NA
A01_A12_A05	Tripartite	NA	NA	NA	NA	NA	NA	NA	NA	NA
A01_A12_A06	Tripartite	NA	NA	NA	NA	NA	NA	NA	NA	NA
A01_A12_A07	Tripartite	NA	NA	NA	NA	NA	NA	NA	NA	NA
A01_A12_A08	Tripartite	NA	NA	NA	NA	NA	NA	NA	NA	NA
A01_A12_A09	Tripartite	NA	NA	NA	NA	NA	NA	NA	NA	NA
A01_A12_A10	Tripartite	NA	NA	NA	NA	NA	NA	NA	NA	NA
A01_A12_A11	Tripartite	NA	NA	NA	NA	NA	NA	NA	NA	NA
A01_A12_A12	Tripartite	NA	NA	NA	NA	NA	NA	NA	NA	NA
A01_A12_A13	Tripartite	NA	NA	NA	NA	NA	NA	NA	NA	NA
A01_A12_A14	Tripartite	NA	NA	NA	NA	NA	NA	NA	NA	NA
A01_A12_A15	Tripartite	NA	NA	NA	NA	NA	NA	NA	NA	NA
A01_A12_A16	Tripartite	NA	NA	NA	NA	NA	NA	NA	NA	NA
A01_A12_A17	Tripartite	NA	NA	NA	105.374	NA	114.681	NA	NA	NA
A01_A12_A18	Tripartite	150.166	NA	NA	NA	NA	NA	NA	NA	NA
A01_A12_A19	Tripartite	NA	NA	NA	NA	NA	NA	NA	NA	NA
A01_A12_A20	Tripartite	NA	NA	NA	NA	NA	NA	NA	NA	NA
A01_A12_A21	Tripartite	NA	NA	NA	NA	NA	NA	NA	NA	NA
A01_A12_A22	Tripartite	NA	NA	NA	NA	NA	NA	NA	NA	NA
A01_A12_A23	Tripartite	NA	NA	NA	NA	NA	NA	NA	NA	NA
A01_A12_A24	Tripartite	NA	NA	NA	NA	NA	NA	NA	NA	NA
A01_A12_A25	Tripartite	NA	NA	NA	NA	NA	NA	NA	NA	NA
A01_A13_A01	Tripartite	NA	NA	NA	NA	NA	NA	NA	NA	NA
A01_A13_A02	Tripartite	NA	NA	459.755	NA	73.8287	NA	NA	NA	NA
A01_A13_A03	Tripartite	NA	NA	NA	NA	NA	NA	NA	NA	NA
A01_A13_A04	Tripartite	NA	NA	NA	NA	NA	NA	NA	NA	NA
A01_A13_A05	Tripartite	NA	NA	NA	NA	NA	NA	NA	NA	NA
A01_A13_A06	Tripartite	NA	NA	NA	NA	NA	NA	NA	NA	NA
A01_A13_A07	Tripartite	NA	NA	NA	NA	NA	NA	NA	NA	NA
A01_A13_A08	Tripartite	NA	NA	NA	NA	NA	NA	NA	NA	NA
A01_A13_A09	Tripartite	NA	NA	NA	NA	NA	NA	NA	NA	NA
A01_A13_A10	Tripartite	NA	NA	NA	NA	NA	NA	NA	NA	NA
A01_A13_A11	Tripartite	NA	NA	NA	NA	NA	NA	NA	NA	NA
A01_A13_A12	Tripartite	NA	NA	NA	NA	NA	NA	NA	NA	NA
A01_A13_A13	Tripartite	NA	NA	NA	NA	NA	NA	NA	NA	NA
A01_A13_A14	Tripartite	NA	NA	NA	NA	105.692	NA	NA	NA	NA
A01_A13_A15	Tripartite	NA	NA	NA	NA	NA	NA	NA	NA	NA
A01_A13_A16	Tripartite	59.8505	NA	NA	NA	NA	NA	NA	NA	NA
A01_A13_A17	Tripartite	NA	NA	NA	NA	NA	NA	NA	NA	NA
A01_A13_A18	Tripartite	NA	NA	NA	NA	NA	NA	NA	NA	NA
A01_A13_A19	Tripartite	NA	NA	NA	NA	NA	NA	NA	NA	NA
A01_A13_A20	Tripartite	NA	NA	NA	NA	NA	NA	NA	NA	NA
A01_A13_A21	Tripartite	NA	NA	NA	NA	NA	NA	NA	NA	NA
A01_A13_A22	Tripartite	NA	NA	NA	NA	NA	NA	NA	NA	NA
A01_A13_A23	Tripartite	NA	NA	NA	NA	NA	NA	NA	NA	NA
A01_A13_A24	Tripartite	NA	NA	NA	NA	NA	NA	NA	NA	NA
A01_A13_A25	Tripartite	NA	NA	NA	19.7775	NA	NA	NA	NA	NA
A01_A14_A01	Tripartite	NA	NA	NA	NA	126.14	NA	NA	NA	NA
A01_A14_A02	Tripartite	NA	NA	NA	NA	NA	NA	NA	NA	NA
A01_A14_A03	Tripartite	NA	NA	NA	786.816	NA	NA	NA	NA	NA
A01_A14_A04	Tripartite	NA	NA	NA	NA	NA	NA	NA	NA	NA
A01_A14_A05	Tripartite	NA	NA	NA	NA	NA	NA	NA	NA	NA
A01_A14_A06	Tripartite	NA	NA	NA	NA	115.826	NA	NA	NA	NA
A01_A14_A07	Tripartite	NA	NA	NA	NA	NA	NA	NA	NA	NA
A01_A14_A08	Tripartite	NA	NA	NA	NA	NA	NA	NA	NA	NA
A01_A14_A09	Tripartite	NA	NA	NA	NA	NA	NA	NA	NA	NA
A01_A14_A10	Tripartite	NA	NA	NA	NA	NA	NA	NA	NA	NA
A01_A14_A11	Tripartite	NA	NA	NA	NA	NA	NA	NA	NA	NA
A01_A14_A12	Tripartite	NA	NA	2114.85	1690.14	108.824	105.804	NA	1902.5	107.314
A01_A14_A13	Tripartite	NA	NA	NA	NA	NA	NA	NA	NA	NA
A01_A14_A14	Tripartite	NA	NA	NA	NA	NA	NA	NA	NA	NA
A01_A14_A15	Tripartite	NA	NA	NA	NA	NA	NA	NA	NA	NA
A01_A14_A16	Tripartite	NA	NA	NA	NA	NA	NA	NA	NA	NA
A01_A14_A17	Tripartite	NA	NA	NA	NA	NA	NA	NA	NA	NA
A01_A14_A18	Tripartite	NA	NA	NA	NA	NA	NA	NA	NA	NA
A01_A14_A19	Tripartite	NA	NA	NA	NA	NA	NA	NA	NA	NA
A01_A14_A20	Tripartite	NA	73.5279	NA	NA	NA	NA	NA	NA	NA
A01_A14_A21	Tripartite	NA	NA	NA	NA	NA	NA	NA	NA	NA
A01_A14_A22	Tripartite	NA	NA	NA	NA	NA	NA	NA	NA	NA
A01_A14_A23	Tripartite	NA	NA	NA	NA	NA	NA	NA	NA	NA
A01_A14_A24	Tripartite	NA	NA	NA	NA	NA	NA	NA	NA	NA
A01_A14_A25	Tripartite	NA	NA	NA	NA	NA	NA	NA	NA	NA
A01_A15_A01	Tripartite	8.73211	NA	NA	NA	NA	NA	NA	NA	NA
A01_A15_A02	Tripartite	NA	NA	NA	NA	NA	NA	NA	NA	NA
A01_A15_A03	Tripartite	NA	NA	NA	NA	NA	NA	NA	NA	NA
A01_A15_A04	Tripartite	NA	NA	NA	NA	NA	NA	NA	NA	NA
A01_A15_A05	Tripartite	NA	NA	NA	NA	NA	NA	NA	NA	NA
A01_A15_A06	Tripartite	NA	NA	NA	NA	NA	NA	NA	NA	NA
A01_A15_A07	Tripartite	NA	NA	NA	NA	NA	NA	NA	NA	NA
A01_A15_A08	Tripartite	NA	NA	NA	NA	NA	NA	NA	NA	NA
A01_A15_A09	Tripartite	NA	NA	NA	NA	NA	NA	NA	NA	NA
A01_A15_A10	Tripartite	NA	NA	768.837	NA	135.465	NA	NA	NA	NA
A01_A15_A11	Tripartite	NA	NA	NA	NA	NA	NA	NA	NA	NA
A01_A15_A12	Tripartite	NA	NA	NA	NA	NA	NA	NA	NA	NA
A01_A15_A13	Tripartite	NA	NA	NA	NA	NA	NA	NA	NA	NA
A01_A15_A14	Tripartite	NA	NA	NA	NA	NA	NA	NA	NA	NA
A01_A15_A15	Tripartite	NA	NA	NA	NA	NA	NA	NA	NA	NA
A01_A15_A16	Tripartite	NA	NA	NA	NA	86.3014	NA	NA	NA	NA
A01_A15_A17	Tripartite	NA	NA	NA	NA	NA	NA	NA	NA	NA
A01_A15_A18	Tripartite	NA	NA	NA	NA	NA	NA	NA	NA	NA
A01_A15_A19	Tripartite	NA	NA	NA	NA	NA	NA	NA	NA	NA
A01_A15_A20	Tripartite	NA	NA	NA	NA	NA	NA	NA	NA	NA
A01_A15_A21	Tripartite	NA	NA	NA	NA	NA	NA	NA	NA	NA
A01_A15_A22	Tripartite	NA	NA	NA	NA	NA	NA	NA	NA	NA
A01_A15_A23	Tripartite	NA	NA	NA	NA	NA	NA	NA	NA	NA
A01_A15_A24	Tripartite	NA	NA	NA	NA	NA	NA	NA	NA	NA
A01_A15_A25	Tripartite	NA	NA	NA	NA	NA	NA	NA	NA	NA
A01_A16_A01	Tripartite	NA	NA	NA	NA	NA	NA	NA	NA	NA
A01_A16_A02	Tripartite	NA	NA	NA	481.448	35.4236	66.6169	NA	NA	51.0202
A01_A16_A03	Tripartite	NA	NA	NA	NA	NA	NA	NA	NA	NA
A01_A16_A04	Tripartite	NA	NA	NA	NA	NA	NA	NA	NA	NA
A01_A16_A05	Tripartite	NA	NA	NA	NA	NA	NA	NA	NA	NA
A01_A16_A06	Tripartite	NA	NA	NA	NA	NA	NA	NA	NA	NA
A01_A16_A07	Tripartite	NA	NA	NA	NA	NA	NA	NA	NA	NA
A01_A16_A08	Tripartite	NA	NA	NA	248.625	NA	34.0076	NA	NA	NA
A01_A16_A09	Tripartite	NA	NA	NA	NA	NA	NA	NA	NA	NA
A01_A16_A10	Tripartite	NA	NA	NA	NA	NA	NA	NA	NA	NA
A01_A16_A11	Tripartite	11.6418	NA	NA	350.776	NA	70.7868	NA	NA	NA
A01_A16_A12	Tripartite	NA	NA	NA	NA	NA	NA	NA	NA	NA
A01_A16_A13	Tripartite	NA	NA	155.42	30.9456	NA	NA	NA	93.1828	NA
A01_A16_A14	Tripartite	NA	NA	NA	NA	NA	NA	NA	NA	NA
A01_A16_A15	Tripartite	NA	NA	NA	NA	NA	NA	NA	NA	NA
A01_A16_A16	Tripartite	NA	NA	NA	577.871	NA	NA	NA	NA	NA
A01_A16_A17	Tripartite	NA	NA	NA	NA	NA	NA	NA	NA	NA
A01_A16_A18	Tripartite	NA	NA	NA	79.0135	NA	50.7028	NA	NA	NA
A01_A16_A19	Tripartite	NA	NA	NA	NA	NA	NA	NA	NA	NA
A01_A16_A20	Tripartite	NA	NA	NA	NA	NA	NA	NA	NA	NA
A01_A16_A21	Tripartite	NA	NA	NA	NA	NA	NA	NA	NA	NA
A01_A16_A22	Tripartite	NA	NA	NA	NA	NA	NA	NA	NA	NA
A01_A16_A23	Tripartite	NA	NA	1492.03	NA	112.723	62.2489	NA	NA	87.4858
A01_A16_A24	Tripartite	NA	NA	NA	NA	NA	NA	NA	NA	NA
A01_A16_A25	Tripartite	NA	NA	NA	NA	NA	NA	NA	NA	NA
A01_A17_A01	Tripartite	NA	NA	NA	NA	NA	NA	NA	NA	NA
A01_A17_A02	Tripartite	NA	NA	NA	NA	NA	NA	NA	NA	NA
A01_A17_A03	Tripartite	NA	NA	NA	NA	NA	NA	NA	NA	NA
A01_A17_A04	Tripartite	NA	NA	NA	NA	NA	NA	NA	NA	NA
A01_A17_A05	Tripartite	NA	NA	NA	NA	NA	NA	NA	NA	NA
A01_A17_A06	Tripartite	NA	NA	NA	NA	NA	NA	NA	NA	NA
A01_A17_A07	Tripartite	NA	NA	NA	NA	NA	NA	NA	NA	NA
A01_A17_A08	Tripartite	NA	NA	NA	NA	NA	NA	NA	NA	NA
A01_A17_A09	Tripartite	NA	NA	NA	NA	NA	NA	NA	NA	NA
A01_A17_A10	Tripartite	NA	NA	NA	NA	NA	NA	NA	NA	NA
A01_A17_A11	Tripartite	NA	NA	NA	NA	NA	NA	NA	NA	NA
A01_A17_A12	Tripartite	NA	NA	NA	NA	NA	NA	NA	NA	NA
A01_A17_A13	Tripartite	NA	NA	NA	NA	NA	NA	NA	NA	NA
A01_A17_A14	Tripartite	NA	NA	NA	NA	NA	NA	NA	NA	NA
A01_A17_A15	Tripartite	NA	NA	NA	NA	NA	NA	NA	NA	NA
A01_A17_A16	Tripartite	NA	NA	NA	NA	NA	NA	NA	NA	NA
A01_A17_A17	Tripartite	NA	NA	NA	NA	NA	NA	NA	NA	NA
A01_A17_A18	Tripartite	NA	NA	NA	NA	NA	NA	NA	NA	NA
A01_A17_A19	Tripartite	NA	NA	NA	NA	NA	NA	NA	NA	NA
A01_A17_A20	Tripartite	NA	NA	NA	NA	NA	NA	NA	NA	NA
A01_A17_A21	Tripartite	NA	NA	NA	NA	NA	NA	NA	NA	NA
A01_A17_A22	Tripartite	NA	NA	NA	NA	NA	NA	NA	NA	NA
A01_A17_A23	Tripartite	NA	NA	NA	NA	NA	NA	NA	NA	NA
A01_A17_A24	Tripartite	NA	NA	NA	NA	NA	NA	NA	NA	NA
A01_A17_A25	Tripartite	NA	NA	NA	NA	NA	NA	NA	NA	NA
A01_A18_A01	Tripartite	80.1278	NA	NA	NA	NA	NA	NA	NA	NA
A01_A18_A02	Tripartite	7.80798	NA	NA	NA	NA	NA	NA	NA	NA
A01_A18_A03	Tripartite	NA	NA	NA	NA	NA	NA	NA	NA	NA
A01_A18_A04	Tripartite	NA	NA	NA	NA	NA	NA	NA	NA	NA
A01_A18_A05	Tripartite	NA	NA	NA	NA	NA	NA	NA	NA	NA
A01_A18_A06	Tripartite	NA	NA	NA	NA	NA	NA	NA	NA	NA
A01_A18_A07	Tripartite	NA	NA	NA	NA	NA	NA	NA	NA	NA
A01_A18_A08	Tripartite	NA	NA	NA	NA	NA	NA	NA	NA	NA
A01_A18_A09	Tripartite	NA	NA	NA	NA	NA	NA	NA	NA	NA
A01_A18_A10	Tripartite	NA	NA	NA	NA	NA	NA	NA	NA	NA
A01_A18_A11	Tripartite	NA	NA	NA	NA	NA	NA	NA	NA	NA
A01_A18_A12	Tripartite	NA	NA	NA	NA	NA	NA	NA	NA	NA
A01_A18_A13	Tripartite	NA	NA	NA	NA	NA	63.9167	NA	NA	NA
A01_A18_A14	Tripartite	NA	NA	NA	NA	NA	NA	NA	NA	NA
A01_A18_A15	Tripartite	NA	NA	NA	NA	NA	NA	NA	NA	NA
A01_A18_A16	Tripartite	NA	NA	NA	NA	NA	NA	NA	NA	NA
A01_A18_A17	Tripartite	NA	NA	NA	NA	NA	NA	NA	NA	NA
A01_A18_A18	Tripartite	NA	NA	NA	NA	NA	NA	NA	NA	NA
A01_A18_A19	Tripartite	NA	NA	NA	NA	NA	NA	NA	NA	NA
A01_A18_A20	Tripartite	NA	NA	NA	NA	NA	NA	NA	NA	NA
A01_A18_A21	Tripartite	NA	NA	NA	NA	NA	NA	NA	NA	NA
A01_A18_A22	Tripartite	NA	NA	NA	NA	NA	NA	NA	NA	NA
A01_A18_A23	Tripartite	NA	NA	NA	232.997	NA	NA	NA	NA	NA
A01_A18_A24	Tripartite	NA	NA	NA	NA	NA	NA	NA	NA	NA
A01_A18_A25	Tripartite	NA	NA	NA	NA	NA	NA	NA	NA	NA
A01_A19_A01	Tripartite	7.02189	NA	NA	NA	NA	NA	NA	NA	NA
A01_A19_A02	Tripartite	NA	NA	NA	NA	NA	NA	NA	NA	NA
A01_A19_A03	Tripartite	NA	NA	NA	453.297	NA	39.239	NA	NA	NA
A01_A19_A04	Tripartite	NA	NA	1348.51	NA	NA	NA	NA	NA	NA
A01_A19_A05	Tripartite	NA	NA	NA	NA	NA	NA	NA	NA	NA
A01_A19_A06	Tripartite	NA	NA	346.107	NA	NA	NA	NA	NA	NA
A01_A19_A07	Tripartite	NA	NA	NA	NA	NA	NA	NA	NA	NA
A01_A19_A08	Tripartite	NA	NA	NA	NA	NA	NA	NA	NA	NA
A01_A19_A09	Tripartite	NA	NA	NA	NA	NA	NA	NA	NA	NA
A01_A19_A10	Tripartite	NA	NA	NA	NA	NA	NA	NA	NA	NA
A01_A19_A11	Tripartite	NA	NA	NA	NA	NA	NA	NA	NA	NA
A01_A19_A12	Tripartite	NA	NA	NA	246.76	NA	41.4319	NA	NA	NA
A01_A19_A13	Tripartite	NA	NA	NA	NA	NA	NA	NA	NA	NA
A01_A19_A14	Tripartite	NA	NA	NA	1199.69	NA	NA	NA	NA	NA
A01_A19_A15	Tripartite	NA	NA	NA	NA	NA	NA	NA	NA	NA
A01_A19_A16	Tripartite	NA	NA	NA	NA	NA	NA	NA	NA	NA
A01_A19_A17	Tripartite	NA	NA	NA	NA	NA	NA	NA	NA	NA
A01_A19_A18	Tripartite	NA	NA	NA	NA	NA	NA	NA	NA	NA
A01_A19_A19	Tripartite	NA	NA	NA	NA	NA	NA	NA	NA	NA
A01_A19_A20	Tripartite	NA	NA	NA	NA	NA	NA	NA	NA	NA
A01_A19_A21	Tripartite	NA	NA	NA	NA	NA	NA	NA	NA	NA
A01_A19_A22	Tripartite	NA	NA	NA	NA	NA	NA	NA	NA	NA
A01_A19_A23	Tripartite	NA	NA	NA	NA	NA	NA	NA	NA	NA
A01_A19_A24	Tripartite	NA	NA	NA	NA	NA	NA	NA	NA	NA
A01_A19_A25	Tripartite	17.7636	NA	NA	NA	NA	NA	NA	NA	NA
A01_A20_A01	Tripartite	NA	NA	NA	NA	NA	NA	NA	NA	NA
A01_A20_A02	Tripartite	NA	NA	NA	502.173	NA	NA	NA	NA	NA
A01_A20_A03	Tripartite	NA	NA	NA	NA	NA	NA	NA	NA	NA
A01_A20_A04	Tripartite	NA	NA	NA	NA	NA	NA	NA	NA	NA
A01_A20_A05	Tripartite	NA	NA	NA	NA	NA	NA	NA	NA	NA
A01_A20_A06	Tripartite	NA	NA	NA	NA	NA	NA	NA	NA	NA
A01_A20_A07	Tripartite	NA	NA	NA	NA	NA	NA	NA	NA	NA
A01_A20_A08	Tripartite	NA	NA	NA	NA	NA	NA	NA	NA	NA
A01_A20_A09	Tripartite	NA	NA	NA	NA	NA	NA	NA	NA	NA
A01_A20_A10	Tripartite	NA	NA	NA	NA	NA	NA	NA	NA	NA
A01_A20_A11	Tripartite	NA	NA	NA	NA	NA	NA	NA	NA	NA
A01_A20_A12	Tripartite	NA	NA	NA	NA	NA	NA	NA	NA	NA
A01_A20_A13	Tripartite	NA	NA	NA	NA	NA	NA	NA	NA	NA
A01_A20_A14	Tripartite	NA	NA	NA	NA	NA	NA	NA	NA	NA
A01_A20_A15	Tripartite	NA	NA	NA	NA	NA	NA	NA	NA	NA
A01_A20_A16	Tripartite	NA	NA	NA	NA	NA	NA	NA	NA	NA
A01_A20_A17	Tripartite	NA	NA	NA	NA	NA	NA	NA	NA	NA
A01_A20_A18	Tripartite	NA	NA	568.102	NA	NA	NA	NA	NA	NA
A01_A20_A19	Tripartite	NA	NA	NA	NA	NA	NA	NA	NA	NA
A01_A20_A20	Tripartite	NA	NA	NA	NA	NA	NA	NA	NA	NA
A01_A20_A21	Tripartite	NA	NA	NA	NA	NA	NA	NA	NA	NA
A01_A20_A22	Tripartite	NA	NA	NA	NA	NA	NA	NA	NA	NA
A01_A20_A23	Tripartite	NA	NA	NA	NA	NA	NA	NA	NA	NA
A01_A20_A24	Tripartite	NA	NA	NA	NA	NA	NA	NA	NA	NA
A01_A20_A25	Tripartite	NA	NA	NA	NA	NA	NA	NA	NA	NA
A01_A21_A01	Tripartite	NA	NA	NA	NA	NA	NA	NA	NA	NA
A01_A21_A02	Tripartite	NA	NA	NA	NA	NA	NA	NA	NA	NA
A01_A21_A03	Tripartite	NA	NA	NA	NA	NA	NA	NA	NA	NA
A01_A21_A04	Tripartite	NA	NA	NA	NA	NA	NA	NA	NA	NA
A01_A21_A05	Tripartite	NA	NA	NA	NA	NA	NA	NA	NA	NA
A01_A21_A06	Tripartite	NA	NA	NA	NA	NA	NA	NA	NA	NA
A01_A21_A07	Tripartite	NA	NA	NA	NA	NA	NA	NA	NA	NA
A01_A21_A08	Tripartite	NA	NA	NA	NA	NA	NA	NA	NA	NA
A01_A21_A09	Tripartite	NA	NA	NA	NA	NA	NA	NA	NA	NA
A01_A21_A10	Tripartite	NA	NA	NA	NA	NA	NA	NA	NA	NA
A01_A21_A11	Tripartite	NA	NA	NA	NA	NA	NA	NA	NA	NA
A01_A21_A12	Tripartite	NA	NA	NA	NA	NA	NA	NA	NA	NA
A01_A21_A13	Tripartite	NA	NA	NA	NA	NA	NA	NA	NA	NA
A01_A21_A14	Tripartite	NA	NA	NA	NA	NA	NA	NA	NA	NA
A01_A21_A15	Tripartite	NA	NA	NA	NA	NA	NA	NA	NA	NA
A01_A21_A16	Tripartite	NA	NA	2720.81	NA	NA	NA	NA	NA	NA
A01_A21_A17	Tripartite	NA	NA	NA	NA	NA	NA	NA	NA	NA
A01_A21_A18	Tripartite	NA	NA	105.99	NA	60.4033	NA	NA	NA	NA
A01_A21_A19	Tripartite	NA	NA	NA	NA	NA	NA	NA	NA	NA
A01_A21_A20	Tripartite	NA	NA	NA	NA	NA	NA	NA	NA	NA
A01_A21_A21	Tripartite	NA	NA	NA	NA	NA	NA	NA	NA	NA
A01_A21_A22	Tripartite	NA	NA	NA	NA	NA	NA	NA	NA	NA
A01_A21_A23	Tripartite	NA	NA	NA	NA	NA	NA	NA	NA	NA
A01_A21_A24	Tripartite	NA	NA	NA	NA	NA	NA	NA	NA	NA
A01_A21_A25	Tripartite	NA	NA	NA	NA	NA	NA	NA	NA	NA
A01_A22_A01	Tripartite	55.006	NA	NA	NA	NA	NA	NA	NA	NA
A01_A22_A02	Tripartite	NA	NA	NA	NA	NA	NA	NA	NA	NA
A01_A22_A03	Tripartite	NA	NA	NA	NA	NA	NA	NA	NA	NA
A01_A22_A04	Tripartite	NA	NA	NA	NA	NA	NA	NA	NA	NA
A01_A22_A05	Tripartite	NA	NA	NA	NA	NA	NA	NA	NA	NA
A01_A22_A06	Tripartite	NA	NA	NA	NA	NA	NA	NA	NA	NA
A01_A22_A07	Tripartite	NA	NA	NA	NA	NA	NA	NA	NA	NA
A01_A22_A08	Tripartite	NA	NA	NA	NA	NA	NA	NA	NA	NA
A01_A22_A09	Tripartite	NA	NA	NA	NA	NA	NA	NA	NA	NA
A01_A22_A10	Tripartite	NA	NA	NA	NA	NA	NA	NA	NA	NA
A01_A22_A11	Tripartite	NA	NA	NA	NA	37.2124	NA	NA	NA	NA
A01_A22_A12	Tripartite	NA	NA	NA	NA	NA	NA	NA	NA	NA
A01_A22_A13	Tripartite	NA	NA	NA	NA	NA	NA	NA	NA	NA
A01_A22_A14	Tripartite	NA	NA	NA	NA	NA	NA	NA	NA	NA
A01_A22_A15	Tripartite	NA	NA	NA	NA	NA	NA	NA	NA	NA
A01_A22_A16	Tripartite	NA	NA	NA	NA	NA	NA	NA	NA	NA
A01_A22_A17	Tripartite	NA	NA	NA	NA	NA	NA	NA	NA	NA
A01_A22_A18	Tripartite	NA	NA	1139.32	NA	99.9103	NA	NA	NA	NA
A01_A22_A19	Tripartite	NA	NA	NA	NA	NA	NA	NA	NA	NA
A01_A22_A20	Tripartite	NA	NA	NA	NA	NA	NA	NA	NA	NA
A01_A22_A21	Tripartite	NA	NA	NA	NA	NA	NA	NA	NA	NA
A01_A22_A22	Tripartite	NA	NA	NA	NA	NA	NA	NA	NA	NA
A01_A22_A23	Tripartite	NA	NA	NA	NA	NA	NA	NA	NA	NA
A01_A22_A24	Tripartite	NA	NA	NA	NA	NA	NA	NA	NA	NA
A01_A22_A25	Tripartite	NA	NA	NA	NA	NA	NA	NA	NA	NA
A01_A23_A01	Tripartite	NA	NA	NA	NA	NA	NA	NA	NA	NA
A01_A23_A02	Tripartite	NA	NA	NA	NA	NA	NA	NA	NA	NA
A01_A23_A03	Tripartite	NA	NA	NA	NA	NA	NA	NA	NA	NA
A01_A23_A04	Tripartite	NA	NA	NA	NA	NA	NA	NA	NA	NA
A01_A23_A05	Tripartite	NA	NA	NA	NA	NA	NA	NA	NA	NA
A01_A23_A06	Tripartite	NA	NA	NA	NA	NA	NA	NA	NA	NA
A01_A23_A07	Tripartite	NA	NA	NA	NA	NA	NA	NA	NA	NA
A01_A23_A08	Tripartite	NA	NA	NA	NA	NA	NA	NA	NA	NA
A01_A23_A09	Tripartite	NA	NA	NA	NA	NA	NA	NA	NA	NA
A01_A23_A10	Tripartite	NA	NA	NA	NA	NA	NA	NA	NA	NA
A01_A23_A11	Tripartite	NA	NA	NA	NA	NA	NA	NA	NA	NA
A01_A23_A12	Tripartite	NA	NA	NA	NA	NA	NA	NA	NA	NA
A01_A23_A13	Tripartite	NA	NA	NA	NA	NA	NA	NA	NA	NA
A01_A23_A14	Tripartite	NA	NA	NA	NA	NA	NA	NA	NA	NA
A01_A23_A15	Tripartite	NA	NA	NA	NA	NA	NA	NA	NA	NA
A01_A23_A16	Tripartite	NA	NA	NA	NA	NA	NA	NA	NA	NA
A01_A23_A17	Tripartite	NA	NA	NA	NA	NA	NA	NA	NA	NA
A01_A23_A18	Tripartite	NA	NA	NA	NA	NA	NA	NA	NA	NA
A01_A23_A19	Tripartite	NA	NA	NA	NA	NA	NA	NA	NA	NA
A01_A23_A20	Tripartite	NA	NA	NA	13.5313	NA	22.4934	NA	NA	NA
A01_A23_A21	Tripartite	NA	NA	NA	NA	NA	NA	NA	NA	NA
A01_A23_A22	Tripartite	NA	NA	NA	NA	NA	NA	NA	NA	NA
A01_A23_A23	Tripartite	NA	NA	NA	NA	NA	NA	NA	NA	NA
A01_A23_A24	Tripartite	NA	NA	NA	NA	NA	NA	NA	NA	NA
A01_A23_A25	Tripartite	NA	NA	NA	NA	NA	NA	NA	NA	NA
A01_A24_A01	Tripartite	NA	NA	NA	NA	NA	NA	NA	NA	NA
A01_A24_A02	Tripartite	NA	NA	NA	NA	NA	NA	NA	NA	NA
A01_A24_A03	Tripartite	NA	NA	NA	NA	NA	NA	NA	NA	NA
A01_A24_A04	Tripartite	NA	NA	NA	NA	NA	NA	NA	NA	NA
A01_A24_A05	Tripartite	NA	NA	NA	NA	NA	NA	NA	NA	NA
A01_A24_A06	Tripartite	NA	NA	NA	NA	NA	NA	NA	NA	NA
A01_A24_A07	Tripartite	NA	NA	NA	NA	NA	NA	NA	NA	NA
A01_A24_A08	Tripartite	NA	NA	NA	NA	NA	NA	NA	NA	NA
A01_A24_A09	Tripartite	NA	NA	NA	NA	NA	NA	NA	NA	NA
A01_A24_A10	Tripartite	NA	NA	NA	NA	NA	NA	NA	NA	NA
A01_A24_A11	Tripartite	NA	NA	NA	NA	NA	NA	NA	NA	NA
A01_A24_A12	Tripartite	NA	NA	NA	NA	NA	NA	NA	NA	NA
A01_A24_A13	Tripartite	NA	NA	NA	NA	NA	NA	NA	NA	NA
A01_A24_A14	Tripartite	NA	NA	NA	NA	NA	NA	NA	NA	NA
A01_A24_A15	Tripartite	NA	NA	NA	NA	NA	NA	NA	NA	NA
A01_A24_A16	Tripartite	NA	NA	NA	NA	NA	NA	NA	NA	NA
A01_A24_A17	Tripartite	NA	NA	NA	NA	NA	NA	NA	NA	NA
A01_A24_A18	Tripartite	NA	NA	NA	NA	NA	NA	NA	NA	NA
A01_A24_A19	Tripartite	NA	NA	NA	NA	NA	NA	NA	NA	NA
A01_A24_A20	Tripartite	NA	NA	NA	NA	NA	NA	NA	NA	NA
A01_A24_A21	Tripartite	NA	NA	NA	NA	NA	NA	NA	NA	NA
A01_A24_A22	Tripartite	NA	NA	NA	NA	NA	NA	NA	NA	NA
A01_A24_A23	Tripartite	NA	NA	NA	NA	NA	NA	NA	NA	NA
A01_A24_A24	Tripartite	NA	NA	NA	NA	NA	NA	NA	NA	NA
A01_A24_A25	Tripartite	NA	NA	NA	NA	NA	NA	NA	NA	NA
A01_A25_A01	Tripartite	NA	NA	NA	NA	NA	NA	NA	NA	NA
A01_A25_A02	Tripartite	NA	NA	NA	NA	NA	NA	NA	NA	NA
A01_A25_A03	Tripartite	NA	NA	NA	NA	40.5268	NA	NA	NA	NA
A01_A25_A04	Tripartite	NA	NA	NA	NA	NA	NA	NA	NA	NA
A01_A25_A05	Tripartite	NA	NA	NA	NA	NA	NA	NA	NA	NA
A01_A25_A06	Tripartite	NA	NA	NA	NA	NA	NA	NA	NA	NA
A01_A25_A07	Tripartite	NA	NA	NA	NA	NA	NA	NA	NA	NA
A01_A25_A08	Tripartite	NA	NA	NA	NA	NA	NA	NA	NA	NA
A01_A25_A09	Tripartite	NA	NA	NA	NA	NA	NA	NA	NA	NA
A01_A25_A10	Tripartite	NA	NA	NA	NA	NA	NA	NA	NA	NA
A01_A25_A11	Tripartite	NA	NA	NA	NA	NA	NA	NA	NA	NA
A01_A25_A12	Tripartite	NA	NA	NA	NA	NA	NA	NA	NA	NA
A01_A25_A13	Tripartite	NA	NA	NA	NA	NA	NA	NA	NA	NA
A01_A25_A14	Tripartite	NA	NA	NA	NA	NA	NA	NA	NA	NA
A01_A25_A15	Tripartite	NA	NA	NA	NA	NA	NA	NA	NA	NA
A01_A25_A16	Tripartite	NA	NA	NA	NA	NA	NA	NA	NA	NA
A01_A25_A17	Tripartite	36.8442	NA	75.7441	NA	41.7877	NA	NA	NA	NA
A01_A25_A18	Tripartite	NA	NA	NA	NA	NA	NA	NA	NA	NA
A01_A25_A19	Tripartite	NA	NA	NA	NA	NA	NA	NA	NA	NA
A01_A25_A20	Tripartite	NA	NA	NA	94.4315	NA	NA	NA	NA	NA
A01_A25_A21	Tripartite	NA	NA	NA	NA	NA	NA	NA	NA	NA
A01_A25_A22	Tripartite	NA	NA	NA	174.574	NA	43.8378	NA	NA	NA
A01_A25_A23	Tripartite	NA	NA	NA	NA	NA	NA	NA	NA	NA
A01_A25_A24	Tripartite	NA	NA	NA	NA	16.3167	NA	NA	NA	NA
A01_A25_A25	Tripartite	NA	NA	NA	NA	NA	NA	NA	NA	NA
A02_A01_A01	Tripartite	NA	NA	NA	337.161	NA	70.6506	NA	NA	NA
A02_A01_A02	Tripartite	NA	NA	NA	NA	NA	NA	NA	NA	NA
A02_A01_A03	Tripartite	NA	NA	NA	NA	NA	NA	NA	NA	NA
A02_A01_A04	Tripartite	NA	NA	NA	NA	NA	NA	NA	NA	NA
A02_A01_A05	Tripartite	NA	NA	NA	NA	NA	NA	NA	NA	NA
A02_A01_A06	Tripartite	NA	NA	NA	NA	NA	NA	NA	NA	NA
A02_A01_A07	Tripartite	NA	NA	NA	NA	NA	NA	NA	NA	NA
A02_A01_A08	Tripartite	NA	NA	NA	NA	179.164	NA	NA	NA	NA
A02_A01_A09	Tripartite	NA	NA	NA	NA	NA	NA	NA	NA	NA
A02_A01_A10	Tripartite	NA	NA	NA	NA	NA	NA	NA	NA	NA
A02_A01_A11	Tripartite	NA	NA	NA	NA	NA	NA	NA	NA	NA
A02_A01_A12	Tripartite	NA	NA	NA	NA	NA	NA	NA	NA	NA
A02_A01_A13	Tripartite	NA	NA	NA	NA	NA	NA	NA	NA	NA
A02_A01_A14	Tripartite	NA	NA	NA	NA	NA	NA	NA	NA	NA
A02_A01_A15	Tripartite	NA	NA	NA	NA	NA	NA	NA	NA	NA
A02_A01_A16	Tripartite	NA	NA	NA	NA	NA	NA	NA	NA	NA
A02_A01_A17	Tripartite	NA	NA	NA	NA	NA	NA	NA	NA	NA
A02_A01_A18	Tripartite	NA	NA	NA	NA	NA	NA	NA	NA	NA
A02_A01_A19	Tripartite	NA	NA	NA	NA	NA	NA	NA	NA	NA
A02_A01_A20	Tripartite	NA	NA	NA	NA	NA	NA	NA	NA	NA
A02_A01_A21	Tripartite	NA	NA	NA	NA	NA	NA	NA	NA	NA
A02_A01_A22	Tripartite	NA	NA	NA	NA	NA	NA	NA	NA	NA
A02_A01_A23	Tripartite	6.06398	NA	NA	NA	NA	NA	NA	NA	NA
A02_A01_A24	Tripartite	NA	NA	NA	NA	NA	NA	NA	NA	NA
A02_A01_A25	Tripartite	NA	NA	NA	NA	NA	NA	NA	NA	NA
A02_A02_A01	Tripartite	NA	NA	NA	NA	NA	NA	NA	NA	NA
A02_A02_A02	Tripartite	NA	NA	441.776	NA	NA	NA	NA	NA	NA
A02_A02_A03	Tripartite	NA	NA	NA	NA	NA	NA	NA	NA	NA
A02_A02_A04	Tripartite	NA	NA	NA	42.5984	NA	NA	NA	NA	NA
A02_A02_A05	Tripartite	NA	NA	NA	NA	NA	NA	NA	NA	NA
A02_A02_A06	Tripartite	NA	NA	96.1406	NA	NA	NA	NA	NA	NA
A02_A02_A07	Tripartite	74.2224	NA	148.077	NA	NA	NA	NA	NA	NA
A02_A02_A08	Tripartite	NA	NA	NA	NA	NA	NA	NA	NA	NA
A02_A02_A09	Tripartite	NA	NA	NA	NA	NA	NA	NA	NA	NA
A02_A02_A10	Tripartite	NA	NA	NA	NA	NA	NA	NA	NA	NA
A02_A02_A11	Tripartite	76.7261	NA	646.145	NA	NA	NA	NA	NA	NA
A02_A02_A12	Tripartite	NA	NA	NA	NA	NA	NA	NA	NA	NA
A02_A02_A13	Tripartite	NA	NA	608.368	NA	NA	NA	NA	NA	NA
A02_A02_A14	Tripartite	NA	NA	934.016	413.975	69.7075	45.4936	NA	673.995	57.6006
A02_A02_A15	Tripartite	NA	NA	NA	NA	NA	NA	NA	NA	NA
A02_A02_A16	Tripartite	NA	NA	NA	NA	NA	NA	NA	NA	NA
A02_A02_A17	Tripartite	39.2891	NA	NA	NA	NA	NA	NA	NA	NA
A02_A02_A18	Tripartite	139.671	17.7799	NA	NA	NA	NA	78.7255	NA	NA
A02_A02_A19	Tripartite	NA	NA	NA	NA	NA	NA	NA	NA	NA
A02_A02_A20	Tripartite	NA	19.1264	NA	NA	NA	NA	NA	NA	NA
A02_A02_A21	Tripartite	NA	NA	NA	NA	NA	NA	NA	NA	NA
A02_A02_A22	Tripartite	NA	75.4285	NA	NA	NA	NA	NA	NA	NA
A02_A02_A23	Tripartite	NA	NA	1201.58	NA	NA	NA	NA	NA	NA
A02_A02_A24	Tripartite	NA	NA	NA	NA	NA	NA	NA	NA	NA
A02_A02_A25	Tripartite	NA	35.7727	NA	NA	NA	NA	NA	NA	NA
A02_A03_A01	Tripartite	NA	NA	NA	NA	NA	NA	NA	NA	NA
A02_A03_A02	Tripartite	NA	NA	NA	NA	NA	NA	NA	NA	NA
A02_A03_A03	Tripartite	NA	NA	NA	NA	NA	NA	NA	NA	NA
A02_A03_A04	Tripartite	NA	NA	NA	NA	NA	NA	NA	NA	NA
A02_A03_A05	Tripartite	NA	NA	NA	NA	NA	NA	NA	NA	NA
A02_A03_A06	Tripartite	NA	NA	NA	NA	NA	NA	NA	NA	NA
A02_A03_A07	Tripartite	NA	NA	NA	NA	NA	NA	NA	NA	NA
A02_A03_A08	Tripartite	NA	NA	NA	NA	NA	NA	NA	NA	NA
A02_A03_A09	Tripartite	NA	NA	NA	NA	NA	NA	NA	NA	NA
A02_A03_A10	Tripartite	NA	NA	NA	NA	NA	NA	NA	NA	NA
A02_A03_A11	Tripartite	NA	NA	NA	NA	NA	NA	NA	NA	NA
A02_A03_A12	Tripartite	NA	NA	NA	NA	NA	NA	NA	NA	NA
A02_A03_A13	Tripartite	NA	NA	NA	NA	NA	NA	NA	NA	NA
A02_A03_A14	Tripartite	NA	NA	NA	NA	NA	NA	NA	NA	NA
A02_A03_A15	Tripartite	NA	NA	NA	NA	NA	NA	NA	NA	NA
A02_A03_A16	Tripartite	NA	NA	NA	NA	NA	NA	NA	NA	NA
A02_A03_A17	Tripartite	NA	NA	NA	NA	NA	NA	NA	NA	NA
A02_A03_A18	Tripartite	NA	NA	NA	NA	NA	NA	NA	NA	NA
A02_A03_A19	Tripartite	NA	NA	NA	NA	NA	NA	NA	NA	NA
A02_A03_A20	Tripartite	NA	NA	NA	15.7221	NA	NA	NA	NA	NA
A02_A03_A21	Tripartite	NA	NA	NA	NA	NA	NA	NA	NA	NA
A02_A03_A22	Tripartite	NA	NA	NA	NA	NA	NA	NA	NA	NA
A02_A03_A23	Tripartite	NA	NA	NA	NA	NA	45.845	NA	NA	NA
A02_A03_A24	Tripartite	NA	NA	NA	NA	NA	NA	NA	NA	NA
A02_A03_A25	Tripartite	NA	NA	NA	NA	NA	NA	NA	NA	NA
A02_A04_A01	Tripartite	NA	NA	NA	NA	NA	NA	NA	NA	NA
A02_A04_A02	Tripartite	NA	NA	NA	NA	NA	65.2016	NA	NA	NA
A02_A04_A03	Tripartite	NA	NA	NA	NA	NA	NA	NA	NA	NA
A02_A04_A04	Tripartite	NA	NA	NA	NA	NA	NA	NA	NA	NA
A02_A04_A05	Tripartite	NA	NA	NA	NA	NA	NA	NA	NA	NA
A02_A04_A06	Tripartite	NA	NA	NA	NA	NA	NA	NA	NA	NA
A02_A04_A07	Tripartite	NA	NA	NA	NA	NA	NA	NA	NA	NA
A02_A04_A08	Tripartite	NA	NA	NA	NA	NA	NA	NA	NA	NA
A02_A04_A09	Tripartite	NA	NA	NA	NA	NA	NA	NA	NA	NA
A02_A04_A10	Tripartite	NA	NA	NA	NA	NA	NA	NA	NA	NA
A02_A04_A11	Tripartite	NA	NA	NA	NA	NA	NA	NA	NA	NA
A02_A04_A12	Tripartite	NA	NA	NA	NA	NA	NA	NA	NA	NA
A02_A04_A13	Tripartite	NA	NA	NA	NA	NA	NA	NA	NA	NA
A02_A04_A14	Tripartite	NA	NA	NA	NA	NA	NA	NA	NA	NA
A02_A04_A15	Tripartite	NA	NA	NA	NA	NA	NA	NA	NA	NA
A02_A04_A16	Tripartite	NA	NA	NA	NA	NA	NA	NA	NA	NA
A02_A04_A17	Tripartite	NA	NA	NA	NA	NA	NA	NA	NA	NA
A02_A04_A18	Tripartite	NA	NA	NA	NA	NA	NA	NA	NA	NA
A02_A04_A19	Tripartite	NA	NA	NA	NA	NA	NA	NA	NA	NA
A02_A04_A20	Tripartite	NA	NA	NA	NA	NA	NA	NA	NA	NA
A02_A04_A21	Tripartite	NA	NA	NA	NA	NA	NA	NA	NA	NA
A02_A04_A22	Tripartite	NA	NA	NA	NA	NA	NA	NA	NA	NA
A02_A04_A23	Tripartite	NA	NA	NA	NA	NA	NA	NA	NA	NA
A02_A04_A24	Tripartite	NA	NA	NA	NA	NA	NA	NA	NA	NA
A02_A04_A25	Tripartite	NA	NA	NA	NA	NA	NA	NA	NA	NA
A02_A05_A01	Tripartite	NA	NA	NA	NA	NA	NA	NA	NA	NA
A02_A05_A02	Tripartite	NA	NA	NA	NA	NA	NA	NA	NA	NA
A02_A05_A03	Tripartite	NA	NA	NA	NA	NA	NA	NA	NA	NA
A02_A05_A04	Tripartite	NA	NA	NA	NA	NA	NA	NA	NA	NA
A02_A05_A05	Tripartite	NA	NA	NA	NA	NA	NA	NA	NA	NA
A02_A05_A06	Tripartite	NA	NA	NA	NA	NA	NA	NA	NA	NA
A02_A05_A07	Tripartite	NA	NA	NA	NA	NA	NA	NA	NA	NA
A02_A05_A08	Tripartite	NA	NA	NA	NA	NA	NA	NA	NA	NA
A02_A05_A09	Tripartite	NA	NA	NA	NA	NA	NA	NA	NA	NA
A02_A05_A10	Tripartite	NA	NA	NA	14.6634	NA	18.2361	NA	NA	NA
A02_A05_A11	Tripartite	NA	NA	NA	NA	NA	NA	NA	NA	NA
A02_A05_A12	Tripartite	NA	NA	NA	NA	NA	NA	NA	NA	NA
A02_A05_A13	Tripartite	NA	NA	NA	NA	NA	NA	NA	NA	NA
A02_A05_A14	Tripartite	NA	NA	77.1404	NA	NA	NA	NA	NA	NA
A02_A05_A15	Tripartite	NA	NA	NA	NA	NA	NA	NA	NA	NA
A02_A05_A16	Tripartite	NA	NA	NA	NA	NA	NA	NA	NA	NA
A02_A05_A17	Tripartite	NA	NA	NA	NA	NA	NA	NA	NA	NA
A02_A05_A18	Tripartite	NA	278.433	NA	NA	NA	NA	NA	NA	NA
A02_A05_A19	Tripartite	NA	NA	NA	NA	NA	NA	NA	NA	NA
A02_A05_A20	Tripartite	NA	NA	NA	NA	NA	NA	NA	NA	NA
A02_A05_A21	Tripartite	NA	NA	NA	NA	NA	NA	NA	NA	NA
A02_A05_A22	Tripartite	NA	NA	NA	NA	NA	NA	NA	NA	NA
A02_A05_A23	Tripartite	NA	NA	NA	NA	NA	NA	NA	NA	NA
A02_A05_A24	Tripartite	NA	NA	NA	NA	NA	NA	NA	NA	NA
A02_A05_A25	Tripartite	NA	NA	NA	NA	26.9017	NA	NA	NA	NA
A02_A06_A01	Tripartite	NA	NA	NA	NA	NA	NA	NA	NA	NA
A02_A06_A02	Tripartite	NA	NA	NA	NA	NA	NA	NA	NA	NA
A02_A06_A03	Tripartite	NA	NA	NA	NA	NA	NA	NA	NA	NA
A02_A06_A04	Tripartite	NA	NA	NA	NA	NA	NA	NA	NA	NA
A02_A06_A05	Tripartite	NA	NA	NA	NA	NA	NA	NA	NA	NA
A02_A06_A06	Tripartite	NA	NA	NA	NA	NA	NA	NA	NA	NA
A02_A06_A07	Tripartite	NA	NA	NA	NA	NA	NA	NA	NA	NA
A02_A06_A08	Tripartite	NA	NA	NA	NA	NA	NA	NA	NA	NA
A02_A06_A09	Tripartite	NA	NA	NA	NA	NA	NA	NA	NA	NA
A02_A06_A10	Tripartite	NA	NA	NA	NA	NA	NA	NA	NA	NA
A02_A06_A11	Tripartite	NA	NA	NA	NA	NA	NA	NA	NA	NA
A02_A06_A12	Tripartite	NA	NA	NA	NA	NA	NA	NA	NA	NA
A02_A06_A13	Tripartite	NA	NA	NA	NA	NA	NA	NA	NA	NA
A02_A06_A14	Tripartite	NA	NA	NA	NA	NA	NA	NA	NA	NA
A02_A06_A15	Tripartite	NA	NA	NA	NA	NA	NA	NA	NA	NA
A02_A06_A16	Tripartite	NA	NA	NA	NA	NA	NA	NA	NA	NA
A02_A06_A17	Tripartite	NA	NA	NA	NA	NA	NA	NA	NA	NA
A02_A06_A18	Tripartite	NA	NA	NA	NA	NA	NA	NA	NA	NA
A02_A06_A19	Tripartite	NA	NA	NA	NA	NA	NA	NA	NA	NA
A02_A06_A20	Tripartite	NA	NA	NA	NA	NA	NA	NA	NA	NA
A02_A06_A21	Tripartite	NA	NA	NA	NA	NA	NA	NA	NA	NA
A02_A06_A22	Tripartite	NA	NA	NA	NA	NA	NA	NA	NA	NA
A02_A06_A23	Tripartite	NA	NA	NA	NA	60.2243	NA	NA	NA	NA
A02_A06_A24	Tripartite	NA	NA	NA	NA	NA	NA	NA	NA	NA
A02_A06_A25	Tripartite	NA	NA	NA	NA	NA	NA	NA	NA	NA
A02_A07_A01	Tripartite	NA	NA	NA	NA	NA	NA	NA	NA	NA
A02_A07_A02	Tripartite	NA	NA	NA	NA	NA	NA	NA	NA	NA
A02_A07_A03	Tripartite	NA	NA	NA	NA	NA	NA	NA	NA	NA
A02_A07_A04	Tripartite	NA	NA	NA	NA	NA	NA	NA	NA	NA
A02_A07_A05	Tripartite	NA	NA	NA	NA	NA	NA	NA	NA	NA
A02_A07_A06	Tripartite	NA	NA	NA	NA	NA	NA	NA	NA	NA
A02_A07_A07	Tripartite	NA	NA	NA	NA	NA	NA	NA	NA	NA
A02_A07_A08	Tripartite	NA	NA	NA	NA	NA	NA	NA	NA	NA
A02_A07_A09	Tripartite	NA	NA	NA	NA	NA	NA	NA	NA	NA
A02_A07_A10	Tripartite	NA	NA	119.265	NA	NA	NA	NA	NA	NA
A02_A07_A11	Tripartite	NA	NA	NA	NA	NA	NA	NA	NA	NA
A02_A07_A12	Tripartite	NA	NA	NA	NA	NA	NA	NA	NA	NA
A02_A07_A13	Tripartite	NA	NA	NA	NA	NA	NA	NA	NA	NA
A02_A07_A14	Tripartite	NA	NA	NA	NA	NA	NA	NA	NA	NA
A02_A07_A15	Tripartite	NA	NA	NA	NA	NA	NA	NA	NA	NA
A02_A07_A16	Tripartite	NA	NA	NA	NA	NA	NA	NA	NA	NA
A02_A07_A17	Tripartite	NA	NA	NA	NA	NA	NA	NA	NA	NA
A02_A07_A18	Tripartite	NA	NA	NA	NA	NA	NA	NA	NA	NA
A02_A07_A19	Tripartite	NA	NA	NA	NA	NA	NA	NA	NA	NA
A02_A07_A20	Tripartite	NA	NA	NA	NA	NA	NA	NA	NA	NA
A02_A07_A21	Tripartite	NA	NA	NA	NA	NA	NA	NA	NA	NA
A02_A07_A22	Tripartite	NA	NA	96.4543	NA	19.3717	NA	NA	NA	NA
A02_A07_A23	Tripartite	NA	NA	NA	NA	NA	NA	NA	NA	NA
A02_A07_A24	Tripartite	NA	NA	NA	NA	NA	NA	NA	NA	NA
A02_A07_A25	Tripartite	NA	NA	NA	NA	NA	NA	NA	NA	NA
A02_A08_A01	Tripartite	NA	NA	NA	NA	NA	NA	NA	NA	NA
A02_A08_A02	Tripartite	NA	NA	NA	NA	NA	NA	NA	NA	NA
A02_A08_A03	Tripartite	NA	NA	NA	NA	NA	NA	NA	NA	NA
A02_A08_A04	Tripartite	NA	NA	NA	NA	NA	NA	NA	NA	NA
A02_A08_A05	Tripartite	NA	NA	NA	NA	NA	NA	NA	NA	NA
A02_A08_A06	Tripartite	NA	NA	NA	NA	NA	NA	NA	NA	NA
A02_A08_A07	Tripartite	NA	NA	NA	NA	NA	NA	NA	NA	NA
A02_A08_A08	Tripartite	NA	NA	NA	NA	NA	NA	NA	NA	NA
A02_A08_A09	Tripartite	NA	NA	NA	NA	NA	NA	NA	NA	NA
A02_A08_A10	Tripartite	18.3398	NA	NA	NA	NA	NA	NA	NA	NA
A02_A08_A11	Tripartite	NA	NA	NA	NA	NA	NA	NA	NA	NA
A02_A08_A12	Tripartite	NA	NA	NA	NA	NA	NA	NA	NA	NA
A02_A08_A13	Tripartite	NA	NA	NA	NA	NA	NA	NA	NA	NA
A02_A08_A14	Tripartite	NA	66.3062	NA	NA	NA	NA	NA	NA	NA
A02_A08_A15	Tripartite	NA	NA	NA	NA	NA	NA	NA	NA	NA
A02_A08_A16	Tripartite	NA	NA	27.3397	NA	34.9125	NA	NA	NA	NA
A02_A08_A17	Tripartite	NA	NA	NA	NA	NA	NA	NA	NA	NA
A02_A08_A18	Tripartite	NA	NA	NA	NA	NA	NA	NA	NA	NA
A02_A08_A19	Tripartite	NA	NA	NA	NA	NA	NA	NA	NA	NA
A02_A08_A20	Tripartite	NA	NA	NA	NA	NA	NA	NA	NA	NA
A02_A08_A21	Tripartite	NA	NA	NA	NA	NA	NA	NA	NA	NA
A02_A08_A22	Tripartite	NA	NA	NA	NA	NA	NA	NA	NA	NA
A02_A08_A23	Tripartite	NA	NA	NA	NA	NA	NA	NA	NA	NA
A02_A08_A24	Tripartite	NA	NA	470.644	NA	NA	NA	NA	NA	NA
A02_A08_A25	Tripartite	NA	NA	NA	NA	NA	NA	NA	NA	NA
A02_A09_A01	Tripartite	NA	NA	NA	NA	NA	NA	NA	NA	NA
A02_A09_A02	Tripartite	NA	NA	NA	NA	NA	NA	NA	NA	NA
A02_A09_A03	Tripartite	NA	NA	NA	NA	NA	NA	NA	NA	NA
A02_A09_A04	Tripartite	NA	NA	NA	NA	NA	NA	NA	NA	NA
A02_A09_A05	Tripartite	NA	NA	NA	NA	NA	NA	NA	NA	NA
A02_A09_A06	Tripartite	NA	NA	NA	NA	NA	NA	NA	NA	NA
A02_A09_A07	Tripartite	NA	NA	NA	1828.58	NA	NA	NA	NA	NA
A02_A09_A08	Tripartite	NA	NA	NA	NA	NA	NA	NA	NA	NA
A02_A09_A09	Tripartite	NA	NA	NA	NA	NA	NA	NA	NA	NA
A02_A09_A10	Tripartite	NA	NA	NA	NA	NA	NA	NA	NA	NA
A02_A09_A11	Tripartite	NA	NA	NA	NA	NA	NA	NA	NA	NA
A02_A09_A12	Tripartite	NA	NA	NA	NA	NA	NA	NA	NA	NA
A02_A09_A13	Tripartite	NA	NA	NA	NA	NA	NA	NA	NA	NA
A02_A09_A14	Tripartite	NA	NA	NA	NA	NA	NA	NA	NA	NA
A02_A09_A15	Tripartite	NA	NA	NA	NA	NA	NA	NA	NA	NA
A02_A09_A16	Tripartite	NA	NA	NA	NA	NA	NA	NA	NA	NA
A02_A09_A17	Tripartite	NA	NA	NA	32.1569	NA	NA	NA	NA	NA
A02_A09_A18	Tripartite	NA	NA	NA	NA	NA	NA	NA	NA	NA
A02_A09_A19	Tripartite	NA	NA	NA	NA	NA	NA	NA	NA	NA
A02_A09_A20	Tripartite	NA	NA	NA	13.3941	NA	35.3599	NA	NA	NA
A02_A09_A21	Tripartite	NA	NA	NA	NA	NA	NA	NA	NA	NA
A02_A09_A22	Tripartite	NA	NA	NA	NA	NA	NA	NA	NA	NA
A02_A09_A23	Tripartite	NA	NA	NA	NA	NA	NA	NA	NA	NA
A02_A09_A24	Tripartite	NA	NA	NA	NA	NA	NA	NA	NA	NA
A02_A09_A25	Tripartite	NA	NA	NA	NA	NA	NA	NA	NA	NA
A02_A10_A01	Tripartite	NA	NA	NA	NA	NA	NA	NA	NA	NA
A02_A10_A02	Tripartite	NA	NA	NA	NA	NA	NA	NA	NA	NA
A02_A10_A03	Tripartite	NA	NA	NA	NA	NA	NA	NA	NA	NA
A02_A10_A04	Tripartite	NA	NA	NA	NA	NA	NA	NA	NA	NA
A02_A10_A05	Tripartite	NA	NA	NA	NA	NA	NA	NA	NA	NA
A02_A10_A06	Tripartite	NA	NA	NA	NA	NA	NA	NA	NA	NA
A02_A10_A07	Tripartite	NA	NA	NA	NA	NA	NA	NA	NA	NA
A02_A10_A08	Tripartite	NA	NA	NA	NA	NA	NA	NA	NA	NA
A02_A10_A09	Tripartite	NA	NA	NA	NA	NA	NA	NA	NA	NA
A02_A10_A10	Tripartite	NA	NA	NA	NA	NA	NA	NA	NA	NA
A02_A10_A11	Tripartite	NA	NA	NA	NA	NA	NA	NA	NA	NA
A02_A10_A12	Tripartite	NA	NA	NA	NA	NA	NA	NA	NA	NA
A02_A10_A13	Tripartite	NA	NA	NA	NA	NA	NA	NA	NA	NA
A02_A10_A14	Tripartite	NA	NA	NA	NA	NA	NA	NA	NA	NA
A02_A10_A15	Tripartite	NA	NA	NA	NA	NA	NA	NA	NA	NA
A02_A10_A16	Tripartite	NA	NA	NA	NA	NA	NA	NA	NA	NA
A02_A10_A17	Tripartite	NA	NA	NA	NA	NA	NA	NA	NA	NA
A02_A10_A18	Tripartite	NA	NA	NA	NA	NA	NA	NA	NA	NA
A02_A10_A19	Tripartite	NA	NA	NA	NA	NA	NA	NA	NA	NA
A02_A10_A20	Tripartite	NA	NA	NA	NA	NA	NA	NA	NA	NA
A02_A10_A21	Tripartite	NA	NA	NA	NA	NA	NA	NA	NA	NA
A02_A10_A22	Tripartite	NA	NA	NA	NA	NA	NA	NA	NA	NA
A02_A10_A23	Tripartite	NA	NA	NA	NA	NA	NA	NA	NA	NA
A02_A10_A24	Tripartite	NA	NA	NA	NA	NA	NA	NA	NA	NA
A02_A10_A25	Tripartite	NA	NA	NA	NA	NA	NA	NA	NA	NA
A02_A11_A01	Tripartite	NA	NA	NA	NA	NA	NA	NA	NA	NA
A02_A11_A02	Tripartite	NA	NA	NA	NA	NA	NA	NA	NA	NA
A02_A11_A03	Tripartite	NA	NA	NA	NA	NA	NA	NA	NA	NA
A02_A11_A04	Tripartite	NA	NA	NA	NA	NA	NA	NA	NA	NA
A02_A11_A05	Tripartite	NA	NA	NA	NA	NA	NA	NA	NA	NA
A02_A11_A06	Tripartite	NA	NA	NA	NA	NA	NA	NA	NA	NA
A02_A11_A07	Tripartite	NA	NA	NA	NA	NA	NA	NA	NA	NA
A02_A11_A08	Tripartite	NA	NA	NA	NA	NA	NA	NA	NA	NA
A02_A11_A09	Tripartite	NA	NA	94.2389	NA	NA	NA	NA	NA	NA
A02_A11_A10	Tripartite	NA	NA	NA	177.715	NA	NA	NA	NA	NA
A02_A11_A11	Tripartite	NA	NA	NA	NA	NA	NA	NA	NA	NA
A02_A11_A12	Tripartite	NA	NA	NA	NA	NA	NA	NA	NA	NA
A02_A11_A13	Tripartite	NA	NA	NA	NA	NA	NA	NA	NA	NA
A02_A11_A14	Tripartite	NA	NA	NA	NA	NA	NA	NA	NA	NA
A02_A11_A15	Tripartite	NA	54.884	NA	NA	NA	NA	NA	NA	NA
A02_A11_A16	Tripartite	NA	NA	NA	NA	NA	NA	NA	NA	NA
A02_A11_A17	Tripartite	NA	NA	NA	NA	NA	NA	NA	NA	NA
A02_A11_A18	Tripartite	NA	NA	NA	NA	NA	NA	NA	NA	NA
A02_A11_A19	Tripartite	NA	NA	NA	NA	NA	NA	NA	NA	NA
A02_A11_A20	Tripartite	NA	NA	NA	NA	NA	NA	NA	NA	NA
A02_A11_A21	Tripartite	NA	NA	NA	NA	NA	NA	NA	NA	NA
A02_A11_A22	Tripartite	NA	6.25549	NA	145.794	NA	38.3634	NA	NA	NA
A02_A11_A23	Tripartite	NA	NA	NA	NA	NA	NA	NA	NA	NA
A02_A11_A24	Tripartite	NA	NA	NA	NA	NA	NA	NA	NA	NA
A02_A11_A25	Tripartite	NA	NA	NA	NA	NA	NA	NA	NA	NA
A02_A12_A01	Tripartite	NA	NA	NA	NA	NA	NA	NA	NA	NA
A02_A12_A02	Tripartite	NA	NA	NA	NA	NA	NA	NA	NA	NA
A02_A12_A03	Tripartite	NA	NA	NA	NA	NA	NA	NA	NA	NA
A02_A12_A04	Tripartite	NA	NA	NA	NA	NA	NA	NA	NA	NA
A02_A12_A05	Tripartite	NA	NA	NA	NA	NA	NA	NA	NA	NA
A02_A12_A06	Tripartite	NA	NA	NA	NA	NA	NA	NA	NA	NA
A02_A12_A07	Tripartite	NA	NA	NA	NA	NA	NA	NA	NA	NA
A02_A12_A08	Tripartite	NA	NA	NA	NA	NA	NA	NA	NA	NA
A02_A12_A09	Tripartite	NA	NA	NA	NA	NA	NA	NA	NA	NA
A02_A12_A10	Tripartite	NA	NA	NA	NA	NA	NA	NA	NA	NA
A02_A12_A11	Tripartite	NA	NA	NA	NA	NA	NA	NA	NA	NA
A02_A12_A12	Tripartite	NA	NA	NA	NA	NA	NA	NA	NA	NA
A02_A12_A13	Tripartite	NA	NA	NA	NA	NA	NA	NA	NA	NA
A02_A12_A14	Tripartite	NA	NA	NA	NA	NA	NA	NA	NA	NA
A02_A12_A15	Tripartite	NA	NA	NA	NA	NA	NA	NA	NA	NA
A02_A12_A16	Tripartite	NA	NA	NA	NA	NA	NA	NA	NA	NA
A02_A12_A17	Tripartite	NA	NA	NA	NA	NA	NA	NA	NA	NA
A02_A12_A18	Tripartite	256.759	NA	NA	1913.21	NA	97.7754	NA	NA	NA
A02_A12_A19	Tripartite	NA	NA	NA	NA	NA	NA	NA	NA	NA
A02_A12_A20	Tripartite	NA	NA	NA	NA	NA	NA	NA	NA	NA
A02_A12_A21	Tripartite	NA	NA	NA	NA	NA	NA	NA	NA	NA
A02_A12_A22	Tripartite	NA	NA	880.485	NA	84.5297	NA	NA	NA	NA
A02_A12_A23	Tripartite	NA	NA	NA	NA	NA	NA	NA	NA	NA
A02_A12_A24	Tripartite	NA	NA	NA	NA	NA	NA	NA	NA	NA
A02_A12_A25	Tripartite	NA	NA	NA	NA	NA	NA	NA	NA	NA
A02_A13_A01	Tripartite	NA	NA	NA	NA	NA	NA	NA	NA	NA
A02_A13_A02	Tripartite	NA	NA	NA	NA	NA	NA	NA	NA	NA
A02_A13_A03	Tripartite	NA	NA	NA	NA	NA	NA	NA	NA	NA
A02_A13_A04	Tripartite	NA	NA	NA	NA	NA	NA	NA	NA	NA
A02_A13_A05	Tripartite	NA	NA	NA	NA	NA	NA	NA	NA	NA
A02_A13_A06	Tripartite	NA	NA	NA	NA	NA	NA	NA	NA	NA
A02_A13_A07	Tripartite	NA	NA	NA	NA	NA	NA	NA	NA	NA
A02_A13_A08	Tripartite	NA	NA	NA	NA	NA	NA	NA	NA	NA
A02_A13_A09	Tripartite	NA	NA	NA	NA	NA	NA	NA	NA	NA
A02_A13_A10	Tripartite	NA	NA	NA	NA	NA	NA	NA	NA	NA
A02_A13_A11	Tripartite	NA	NA	NA	NA	NA	NA	NA	NA	NA
A02_A13_A12	Tripartite	NA	NA	NA	NA	NA	NA	NA	NA	NA
A02_A13_A13	Tripartite	NA	NA	NA	NA	NA	NA	NA	NA	NA
A02_A13_A14	Tripartite	NA	NA	NA	NA	NA	NA	NA	NA	NA
A02_A13_A15	Tripartite	NA	NA	NA	NA	NA	NA	NA	NA	NA
A02_A13_A16	Tripartite	NA	NA	281.699	NA	NA	NA	NA	NA	NA
A02_A13_A17	Tripartite	NA	NA	NA	NA	NA	NA	NA	NA	NA
A02_A13_A18	Tripartite	NA	NA	NA	NA	NA	NA	NA	NA	NA
A02_A13_A19	Tripartite	NA	NA	NA	NA	NA	NA	NA	NA	NA
A02_A13_A20	Tripartite	NA	NA	NA	NA	NA	NA	NA	NA	NA
A02_A13_A21	Tripartite	NA	NA	NA	NA	NA	NA	NA	NA	NA
A02_A13_A22	Tripartite	NA	NA	NA	NA	NA	NA	NA	NA	NA
A02_A13_A23	Tripartite	NA	NA	NA	NA	NA	NA	NA	NA	NA
A02_A13_A24	Tripartite	NA	NA	NA	1646.22	NA	97.2173	NA	NA	NA
A02_A13_A25	Tripartite	NA	NA	NA	NA	NA	NA	NA	NA	NA
A02_A14_A01	Tripartite	NA	NA	NA	NA	NA	NA	NA	NA	NA
A02_A14_A02	Tripartite	NA	NA	NA	NA	NA	NA	NA	NA	NA
A02_A14_A03	Tripartite	NA	NA	NA	NA	NA	NA	NA	NA	NA
A02_A14_A04	Tripartite	NA	NA	NA	NA	NA	NA	NA	NA	NA
A02_A14_A05	Tripartite	NA	NA	NA	NA	NA	NA	NA	NA	NA
A02_A14_A06	Tripartite	NA	NA	NA	NA	NA	NA	NA	NA	NA
A02_A14_A07	Tripartite	NA	NA	NA	NA	NA	NA	NA	NA	NA
A02_A14_A08	Tripartite	NA	NA	69.0259	NA	54.0389	NA	NA	NA	NA
A02_A14_A09	Tripartite	NA	NA	NA	NA	NA	NA	NA	NA	NA
A02_A14_A10	Tripartite	NA	NA	NA	NA	NA	NA	NA	NA	NA
A02_A14_A11	Tripartite	NA	NA	NA	NA	NA	NA	NA	NA	NA
A02_A14_A12	Tripartite	NA	18.4846	NA	NA	NA	NA	NA	NA	NA
A02_A14_A13	Tripartite	NA	NA	NA	NA	NA	NA	NA	NA	NA
A02_A14_A14	Tripartite	NA	NA	1780.13	1435.21	51.8275	NA	NA	1607.67	NA
A02_A14_A15	Tripartite	NA	29.5638	NA	NA	NA	NA	NA	NA	NA
A02_A14_A16	Tripartite	NA	NA	NA	NA	NA	33.6933	NA	NA	NA
A02_A14_A17	Tripartite	NA	NA	NA	NA	NA	NA	NA	NA	NA
A02_A14_A18	Tripartite	NA	NA	493.28	NA	52.7538	NA	NA	NA	NA
A02_A14_A19	Tripartite	NA	NA	NA	NA	NA	46.1817	NA	NA	NA
A02_A14_A20	Tripartite	NA	NA	NA	NA	NA	NA	NA	NA	NA
A02_A14_A21	Tripartite	NA	NA	NA	NA	NA	NA	NA	NA	NA
A02_A14_A22	Tripartite	NA	NA	NA	NA	NA	NA	NA	NA	NA
A02_A14_A23	Tripartite	NA	NA	NA	NA	NA	NA	NA	NA	NA
A02_A14_A24	Tripartite	NA	NA	NA	NA	NA	NA	NA	NA	NA
A02_A14_A25	Tripartite	NA	NA	NA	NA	NA	NA	NA	NA	NA
A02_A15_A01	Tripartite	NA	NA	NA	NA	NA	NA	NA	NA	NA
A02_A15_A02	Tripartite	NA	NA	NA	NA	NA	NA	NA	NA	NA
A02_A15_A03	Tripartite	NA	NA	NA	NA	NA	NA	NA	NA	NA
A02_A15_A04	Tripartite	NA	NA	NA	NA	NA	NA	NA	NA	NA
A02_A15_A05	Tripartite	NA	NA	NA	NA	NA	NA	NA	NA	NA
A02_A15_A06	Tripartite	NA	NA	NA	NA	NA	NA	NA	NA	NA
A02_A15_A07	Tripartite	NA	NA	NA	NA	NA	NA	NA	NA	NA
A02_A15_A08	Tripartite	NA	NA	NA	NA	NA	NA	NA	NA	NA
A02_A15_A09	Tripartite	NA	NA	NA	NA	NA	NA	NA	NA	NA
A02_A15_A10	Tripartite	NA	NA	NA	18.5284	NA	NA	NA	NA	NA
A02_A15_A11	Tripartite	NA	NA	NA	NA	NA	NA	NA	NA	NA
A02_A15_A12	Tripartite	NA	NA	NA	NA	NA	NA	NA	NA	NA
A02_A15_A13	Tripartite	NA	NA	NA	NA	NA	NA	NA	NA	NA
A02_A15_A14	Tripartite	NA	NA	NA	NA	NA	NA	NA	NA	NA
A02_A15_A15	Tripartite	NA	NA	NA	NA	NA	NA	NA	NA	NA
A02_A15_A16	Tripartite	NA	NA	NA	NA	NA	NA	NA	NA	NA
A02_A15_A17	Tripartite	NA	NA	NA	NA	NA	NA	NA	NA	NA
A02_A15_A18	Tripartite	NA	NA	NA	NA	NA	NA	NA	NA	NA
A02_A15_A19	Tripartite	NA	NA	NA	NA	NA	NA	NA	NA	NA
A02_A15_A20	Tripartite	NA	NA	NA	NA	NA	NA	NA	NA	NA
A02_A15_A21	Tripartite	NA	NA	NA	NA	NA	NA	NA	NA	NA
A02_A15_A22	Tripartite	NA	NA	NA	NA	NA	NA	NA	NA	NA
A02_A15_A23	Tripartite	NA	NA	NA	1402.57	NA	NA	NA	NA	NA
A02_A15_A24	Tripartite	NA	NA	NA	NA	NA	NA	NA	NA	NA
A02_A15_A25	Tripartite	NA	NA	NA	NA	NA	NA	NA	NA	NA
A02_A16_A01	Tripartite	NA	NA	NA	693.443	NA	66.3334	NA	NA	NA
A02_A16_A02	Tripartite	NA	NA	NA	NA	NA	NA	NA	NA	NA
A02_A16_A03	Tripartite	NA	NA	NA	NA	NA	NA	NA	NA	NA
A02_A16_A04	Tripartite	NA	NA	NA	NA	NA	NA	NA	NA	NA
A02_A16_A05	Tripartite	NA	NA	NA	NA	NA	NA	NA	NA	NA
A02_A16_A06	Tripartite	NA	NA	NA	NA	NA	NA	NA	NA	NA
A02_A16_A07	Tripartite	NA	NA	NA	NA	NA	NA	NA	NA	NA
A02_A16_A08	Tripartite	NA	NA	NA	NA	NA	NA	NA	NA	NA
A02_A16_A09	Tripartite	NA	NA	NA	NA	NA	NA	NA	NA	NA
A02_A16_A10	Tripartite	NA	NA	NA	NA	NA	NA	NA	NA	NA
A02_A16_A11	Tripartite	NA	NA	NA	NA	NA	NA	NA	NA	NA
A02_A16_A12	Tripartite	NA	NA	NA	NA	NA	NA	NA	NA	NA
A02_A16_A13	Tripartite	NA	NA	NA	NA	NA	NA	NA	NA	NA
A02_A16_A14	Tripartite	NA	NA	NA	NA	105.244	NA	NA	NA	NA
A02_A16_A15	Tripartite	NA	NA	NA	NA	NA	NA	NA	NA	NA
A02_A16_A16	Tripartite	NA	NA	NA	NA	NA	NA	NA	NA	NA
A02_A16_A17	Tripartite	10.8331	NA	NA	NA	NA	NA	NA	NA	NA
A02_A16_A18	Tripartite	NA	NA	NA	NA	NA	NA	NA	NA	NA
A02_A16_A19	Tripartite	NA	NA	NA	NA	NA	NA	NA	NA	NA
A02_A16_A20	Tripartite	NA	NA	NA	NA	NA	NA	NA	NA	NA
A02_A16_A21	Tripartite	NA	NA	NA	NA	NA	NA	NA	NA	NA
A02_A16_A22	Tripartite	NA	NA	NA	NA	27.9551	NA	NA	NA	NA
A02_A16_A23	Tripartite	NA	NA	NA	543.075	NA	46.9724	NA	NA	NA
A02_A16_A24	Tripartite	NA	NA	NA	NA	NA	NA	NA	NA	NA
A02_A16_A25	Tripartite	NA	NA	NA	NA	NA	NA	NA	NA	NA
A02_A17_A01	Tripartite	NA	NA	NA	NA	NA	NA	NA	NA	NA
A02_A17_A02	Tripartite	NA	NA	12.6741	NA	17.0282	NA	NA	NA	NA
A02_A17_A03	Tripartite	NA	NA	NA	NA	NA	NA	NA	NA	NA
A02_A17_A04	Tripartite	NA	NA	NA	NA	NA	NA	NA	NA	NA
A02_A17_A05	Tripartite	NA	NA	NA	NA	NA	NA	NA	NA	NA
A02_A17_A06	Tripartite	NA	NA	NA	NA	NA	NA	NA	NA	NA
A02_A17_A07	Tripartite	NA	NA	NA	NA	NA	NA	NA	NA	NA
A02_A17_A08	Tripartite	NA	NA	NA	NA	NA	NA	NA	NA	NA
A02_A17_A09	Tripartite	NA	NA	NA	139.736	NA	NA	NA	NA	NA
A02_A17_A10	Tripartite	NA	NA	NA	NA	NA	NA	NA	NA	NA
A02_A17_A11	Tripartite	NA	NA	NA	NA	NA	NA	NA	NA	NA
A02_A17_A12	Tripartite	NA	NA	NA	NA	NA	NA	NA	NA	NA
A02_A17_A13	Tripartite	NA	NA	NA	NA	NA	NA	NA	NA	NA
A02_A17_A14	Tripartite	NA	NA	NA	NA	NA	NA	NA	NA	NA
A02_A17_A15	Tripartite	NA	NA	NA	NA	NA	NA	NA	NA	NA
A02_A17_A16	Tripartite	NA	NA	NA	NA	NA	NA	NA	NA	NA
A02_A17_A17	Tripartite	NA	NA	NA	NA	NA	NA	NA	NA	NA
A02_A17_A18	Tripartite	NA	NA	NA	NA	NA	NA	NA	NA	NA
A02_A17_A19	Tripartite	NA	NA	NA	NA	NA	NA	NA	NA	NA
A02_A17_A20	Tripartite	NA	NA	NA	NA	NA	NA	NA	NA	NA
A02_A17_A21	Tripartite	NA	NA	NA	NA	NA	NA	NA	NA	NA
A02_A17_A22	Tripartite	NA	NA	NA	NA	NA	NA	NA	NA	NA
A02_A17_A23	Tripartite	NA	NA	NA	NA	NA	NA	NA	NA	NA
A02_A17_A24	Tripartite	NA	NA	NA	NA	NA	NA	NA	NA	NA
A02_A17_A25	Tripartite	NA	NA	NA	NA	NA	NA	NA	NA	NA
A02_A18_A01	Tripartite	NA	NA	NA	27.6542	NA	27.8093	NA	NA	NA
A02_A18_A02	Tripartite	NA	NA	NA	NA	NA	NA	NA	NA	NA
A02_A18_A03	Tripartite	NA	NA	NA	NA	NA	NA	NA	NA	NA
A02_A18_A04	Tripartite	NA	NA	NA	NA	NA	NA	NA	NA	NA
A02_A18_A05	Tripartite	NA	NA	NA	NA	NA	NA	NA	NA	NA
A02_A18_A06	Tripartite	NA	NA	NA	NA	NA	NA	NA	NA	NA
A02_A18_A07	Tripartite	NA	NA	NA	NA	NA	NA	NA	NA	NA
A02_A18_A08	Tripartite	NA	NA	18.5523	NA	35.6329	NA	NA	NA	NA
A02_A18_A09	Tripartite	NA	NA	NA	NA	NA	NA	NA	NA	NA
A02_A18_A10	Tripartite	NA	NA	NA	NA	NA	NA	NA	NA	NA
A02_A18_A11	Tripartite	NA	NA	NA	NA	NA	NA	NA	NA	NA
A02_A18_A12	Tripartite	NA	NA	NA	NA	NA	NA	NA	NA	NA
A02_A18_A13	Tripartite	NA	NA	NA	NA	NA	NA	NA	NA	NA
A02_A18_A14	Tripartite	NA	NA	NA	NA	NA	NA	NA	NA	NA
A02_A18_A15	Tripartite	NA	NA	NA	NA	NA	NA	NA	NA	NA
A02_A18_A16	Tripartite	NA	NA	NA	NA	NA	NA	NA	NA	NA
A02_A18_A17	Tripartite	NA	NA	NA	NA	NA	NA	NA	NA	NA
A02_A18_A18	Tripartite	NA	NA	NA	NA	NA	NA	NA	NA	NA
A02_A18_A19	Tripartite	NA	NA	NA	NA	NA	NA	NA	NA	NA
A02_A18_A20	Tripartite	NA	NA	NA	NA	NA	NA	NA	NA	NA
A02_A18_A21	Tripartite	NA	NA	NA	NA	NA	NA	NA	NA	NA
A02_A18_A22	Tripartite	NA	NA	NA	76.1257	NA	64.7021	NA	NA	NA
A02_A18_A23	Tripartite	NA	NA	NA	NA	NA	NA	NA	NA	NA
A02_A18_A24	Tripartite	NA	NA	NA	NA	NA	NA	NA	NA	NA
A02_A18_A25	Tripartite	NA	NA	NA	NA	NA	NA	NA	NA	NA
A02_A19_A01	Tripartite	NA	NA	NA	NA	NA	NA	NA	NA	NA
A02_A19_A02	Tripartite	NA	NA	NA	NA	NA	NA	NA	NA	NA
A02_A19_A03	Tripartite	NA	NA	NA	NA	NA	NA	NA	NA	NA
A02_A19_A04	Tripartite	NA	NA	NA	NA	NA	NA	NA	NA	NA
A02_A19_A05	Tripartite	NA	NA	NA	NA	NA	NA	NA	NA	NA
A02_A19_A06	Tripartite	NA	NA	NA	NA	NA	NA	NA	NA	NA
A02_A19_A07	Tripartite	NA	NA	NA	NA	NA	NA	NA	NA	NA
A02_A19_A08	Tripartite	NA	NA	NA	NA	NA	NA	NA	NA	NA
A02_A19_A09	Tripartite	NA	NA	NA	NA	NA	49.5205	NA	NA	NA
A02_A19_A10	Tripartite	NA	NA	NA	NA	NA	NA	NA	NA	NA
A02_A19_A11	Tripartite	NA	NA	NA	NA	NA	NA	NA	NA	NA
A02_A19_A12	Tripartite	NA	NA	NA	NA	NA	NA	NA	NA	NA
A02_A19_A13	Tripartite	NA	NA	NA	NA	NA	NA	NA	NA	NA
A02_A19_A14	Tripartite	NA	NA	NA	NA	NA	NA	NA	NA	NA
A02_A19_A15	Tripartite	NA	NA	NA	NA	NA	NA	NA	NA	NA
A02_A19_A16	Tripartite	NA	NA	NA	NA	NA	NA	NA	NA	NA
A02_A19_A17	Tripartite	NA	NA	NA	NA	NA	NA	NA	NA	NA
A02_A19_A18	Tripartite	NA	NA	NA	NA	NA	NA	NA	NA	NA
A02_A19_A19	Tripartite	NA	NA	NA	NA	NA	NA	NA	NA	NA
A02_A19_A20	Tripartite	NA	NA	NA	NA	NA	NA	NA	NA	NA
A02_A19_A21	Tripartite	NA	NA	NA	NA	NA	NA	NA	NA	NA
A02_A19_A22	Tripartite	NA	70.7289	NA	NA	NA	NA	NA	NA	NA
A02_A19_A23	Tripartite	NA	NA	NA	NA	NA	NA	NA	NA	NA
A02_A19_A24	Tripartite	NA	NA	NA	NA	NA	NA	NA	NA	NA
A02_A19_A25	Tripartite	NA	NA	NA	NA	NA	NA	NA	NA	NA
A02_A20_A01	Tripartite	NA	NA	NA	NA	NA	NA	NA	NA	NA
A02_A20_A02	Tripartite	NA	NA	NA	NA	26.7949	NA	NA	NA	NA
A02_A20_A03	Tripartite	NA	NA	NA	NA	NA	NA	NA	NA	NA
A02_A20_A04	Tripartite	NA	NA	NA	NA	NA	NA	NA	NA	NA
A02_A20_A05	Tripartite	NA	NA	NA	NA	NA	NA	NA	NA	NA
A02_A20_A06	Tripartite	NA	NA	NA	NA	NA	NA	NA	NA	NA
A02_A20_A07	Tripartite	NA	NA	NA	NA	125.623	NA	NA	NA	NA
A02_A20_A08	Tripartite	NA	NA	NA	NA	NA	NA	NA	NA	NA
A02_A20_A09	Tripartite	NA	NA	NA	NA	NA	NA	NA	NA	NA
A02_A20_A10	Tripartite	NA	NA	NA	NA	NA	NA	NA	NA	NA
A02_A20_A11	Tripartite	NA	NA	NA	NA	NA	NA	NA	NA	NA
A02_A20_A12	Tripartite	NA	NA	NA	NA	NA	NA	NA	NA	NA
A02_A20_A13	Tripartite	NA	NA	NA	NA	NA	NA	NA	NA	NA
A02_A20_A14	Tripartite	NA	NA	NA	NA	NA	NA	NA	NA	NA
A02_A20_A15	Tripartite	NA	NA	NA	50.8136	NA	22.1339	NA	NA	NA
A02_A20_A16	Tripartite	NA	NA	NA	NA	NA	NA	NA	NA	NA
A02_A20_A17	Tripartite	NA	NA	NA	NA	NA	NA	NA	NA	NA
A02_A20_A18	Tripartite	NA	NA	NA	NA	NA	NA	NA	NA	NA
A02_A20_A19	Tripartite	NA	NA	NA	NA	NA	NA	NA	NA	NA
A02_A20_A20	Tripartite	NA	NA	1019.77	NA	NA	NA	NA	NA	NA
A02_A20_A21	Tripartite	NA	NA	NA	NA	NA	NA	NA	NA	NA
A02_A20_A22	Tripartite	NA	NA	32.6658	NA	37.3591	NA	NA	NA	NA
A02_A20_A23	Tripartite	NA	NA	NA	NA	NA	NA	NA	NA	NA
A02_A20_A24	Tripartite	NA	NA	NA	748.039	NA	72.9525	NA	NA	NA
A02_A20_A25	Tripartite	NA	NA	NA	NA	NA	NA	NA	NA	NA
A02_A21_A01	Tripartite	NA	NA	NA	NA	NA	NA	NA	NA	NA
A02_A21_A02	Tripartite	NA	NA	NA	1387.79	NA	NA	NA	NA	NA
A02_A21_A03	Tripartite	NA	NA	NA	NA	NA	NA	NA	NA	NA
A02_A21_A04	Tripartite	NA	NA	NA	NA	NA	NA	NA	NA	NA
A02_A21_A05	Tripartite	NA	NA	NA	NA	NA	NA	NA	NA	NA
A02_A21_A06	Tripartite	NA	NA	NA	NA	NA	NA	NA	NA	NA
A02_A21_A07	Tripartite	NA	NA	NA	NA	NA	NA	NA	NA	NA
A02_A21_A08	Tripartite	NA	NA	NA	NA	NA	NA	NA	NA	NA
A02_A21_A09	Tripartite	NA	NA	NA	NA	NA	NA	NA	NA	NA
A02_A21_A10	Tripartite	NA	NA	NA	NA	NA	NA	NA	NA	NA
A02_A21_A11	Tripartite	NA	NA	NA	NA	NA	NA	NA	NA	NA
A02_A21_A12	Tripartite	NA	NA	NA	583.682	NA	51.1637	NA	NA	NA
A02_A21_A13	Tripartite	NA	NA	NA	NA	NA	NA	NA	NA	NA
A02_A21_A14	Tripartite	NA	NA	NA	NA	NA	NA	NA	NA	NA
A02_A21_A15	Tripartite	NA	NA	NA	NA	NA	NA	NA	NA	NA
A02_A21_A16	Tripartite	NA	NA	NA	NA	NA	NA	NA	NA	NA
A02_A21_A17	Tripartite	NA	NA	2081.76	NA	129.472	NA	NA	NA	NA
A02_A21_A18	Tripartite	NA	NA	NA	NA	NA	NA	NA	NA	NA
A02_A21_A19	Tripartite	NA	NA	NA	NA	NA	NA	NA	NA	NA
A02_A21_A20	Tripartite	NA	NA	NA	NA	NA	NA	NA	NA	NA
A02_A21_A21	Tripartite	NA	NA	NA	NA	NA	NA	NA	NA	NA
A02_A21_A22	Tripartite	NA	NA	NA	NA	NA	NA	NA	NA	NA
A02_A21_A23	Tripartite	NA	NA	NA	NA	NA	NA	NA	NA	NA
A02_A21_A24	Tripartite	NA	NA	NA	NA	NA	NA	NA	NA	NA
A02_A21_A25	Tripartite	NA	NA	NA	NA	NA	NA	NA	NA	NA
A02_A22_A01	Tripartite	NA	NA	NA	468.254	NA	NA	NA	NA	NA
A02_A22_A02	Tripartite	NA	NA	NA	NA	NA	NA	NA	NA	NA
A02_A22_A03	Tripartite	NA	NA	NA	NA	NA	NA	NA	NA	NA
A02_A22_A04	Tripartite	NA	NA	NA	NA	NA	NA	NA	NA	NA
A02_A22_A05	Tripartite	NA	NA	NA	NA	NA	NA	NA	NA	NA
A02_A22_A06	Tripartite	NA	NA	NA	32.621	NA	32.1425	NA	NA	NA
A02_A22_A07	Tripartite	NA	NA	NA	NA	NA	NA	NA	NA	NA
A02_A22_A08	Tripartite	NA	NA	NA	NA	NA	NA	NA	NA	NA
A02_A22_A09	Tripartite	NA	NA	NA	NA	NA	NA	NA	NA	NA
A02_A22_A10	Tripartite	NA	NA	NA	NA	NA	NA	NA	NA	NA
A02_A22_A11	Tripartite	NA	NA	NA	NA	NA	NA	NA	NA	NA
A02_A22_A12	Tripartite	NA	NA	NA	NA	NA	NA	NA	NA	NA
A02_A22_A13	Tripartite	NA	NA	NA	NA	NA	NA	NA	NA	NA
A02_A22_A14	Tripartite	NA	NA	NA	NA	NA	NA	NA	NA	NA
A02_A22_A15	Tripartite	NA	NA	NA	NA	NA	NA	NA	NA	NA
A02_A22_A16	Tripartite	NA	NA	NA	NA	NA	NA	NA	NA	NA
A02_A22_A17	Tripartite	NA	NA	NA	120.313	NA	31.5432	NA	NA	NA
A02_A22_A18	Tripartite	NA	NA	1301.26	NA	NA	NA	NA	NA	NA
A02_A22_A19	Tripartite	NA	NA	NA	NA	NA	NA	NA	NA	NA
A02_A22_A20	Tripartite	NA	NA	NA	NA	NA	NA	NA	NA	NA
A02_A22_A21	Tripartite	NA	NA	NA	NA	NA	NA	NA	NA	NA
A02_A22_A22	Tripartite	NA	NA	NA	NA	NA	NA	NA	NA	NA
A02_A22_A23	Tripartite	NA	NA	NA	NA	NA	NA	NA	NA	NA
A02_A22_A24	Tripartite	NA	NA	NA	NA	NA	NA	NA	NA	NA
A02_A22_A25	Tripartite	NA	NA	NA	NA	NA	NA	NA	NA	NA
A02_A23_A01	Tripartite	NA	NA	NA	NA	NA	NA	NA	NA	NA
A02_A23_A02	Tripartite	NA	NA	NA	NA	NA	NA	NA	NA	NA
A02_A23_A03	Tripartite	NA	NA	NA	NA	NA	NA	NA	NA	NA
A02_A23_A04	Tripartite	NA	NA	NA	NA	NA	NA	NA	NA	NA
A02_A23_A05	Tripartite	NA	NA	NA	NA	NA	NA	NA	NA	NA
A02_A23_A06	Tripartite	NA	NA	NA	NA	NA	NA	NA	NA	NA
A02_A23_A07	Tripartite	NA	NA	NA	NA	NA	NA	NA	NA	NA
A02_A23_A08	Tripartite	NA	NA	NA	NA	NA	NA	NA	NA	NA
A02_A23_A09	Tripartite	NA	12.3226	1454.51	NA	NA	NA	NA	NA	NA
A02_A23_A10	Tripartite	NA	NA	NA	NA	NA	NA	NA	NA	NA
A02_A23_A11	Tripartite	NA	NA	NA	NA	NA	NA	NA	NA	NA
A02_A23_A12	Tripartite	15.4855	NA	NA	NA	NA	NA	NA	NA	NA
A02_A23_A13	Tripartite	NA	NA	NA	NA	NA	NA	NA	NA	NA
A02_A23_A14	Tripartite	NA	NA	NA	NA	NA	NA	NA	NA	NA
A02_A23_A15	Tripartite	NA	NA	NA	NA	NA	NA	NA	NA	NA
A02_A23_A16	Tripartite	NA	NA	1279.13	NA	85.3704	NA	NA	NA	NA
A02_A23_A17	Tripartite	NA	10.2406	NA	NA	NA	NA	NA	NA	NA
A02_A23_A18	Tripartite	NA	NA	NA	NA	NA	NA	NA	NA	NA
A02_A23_A19	Tripartite	NA	NA	NA	NA	NA	NA	NA	NA	NA
A02_A23_A20	Tripartite	NA	NA	NA	NA	NA	NA	NA	NA	NA
A02_A23_A21	Tripartite	NA	NA	NA	NA	NA	NA	NA	NA	NA
A02_A23_A22	Tripartite	NA	NA	NA	NA	NA	NA	NA	NA	NA
A02_A23_A23	Tripartite	NA	NA	NA	NA	NA	NA	NA	NA	NA
A02_A23_A24	Tripartite	NA	NA	NA	NA	NA	NA	NA	NA	NA
A02_A23_A25	Tripartite	NA	NA	NA	NA	NA	NA	NA	NA	NA
A02_A24_A01	Tripartite	NA	NA	NA	NA	NA	NA	NA	NA	NA
A02_A24_A02	Tripartite	NA	NA	NA	NA	NA	NA	NA	NA	NA
A02_A24_A03	Tripartite	NA	NA	NA	NA	NA	NA	NA	NA	NA
A02_A24_A04	Tripartite	NA	NA	NA	NA	NA	NA	NA	NA	NA
A02_A24_A05	Tripartite	NA	NA	NA	NA	NA	NA	NA	NA	NA
A02_A24_A06	Tripartite	NA	NA	NA	NA	NA	NA	NA	NA	NA
A02_A24_A07	Tripartite	NA	NA	NA	NA	NA	NA	NA	NA	NA
A02_A24_A08	Tripartite	NA	NA	NA	NA	NA	NA	NA	NA	NA
A02_A24_A09	Tripartite	NA	NA	NA	NA	NA	NA	NA	NA	NA
A02_A24_A10	Tripartite	NA	NA	NA	NA	NA	NA	NA	NA	NA
A02_A24_A11	Tripartite	NA	NA	NA	NA	NA	NA	NA	NA	NA
A02_A24_A12	Tripartite	NA	NA	NA	NA	NA	NA	NA	NA	NA
A02_A24_A13	Tripartite	NA	NA	NA	NA	NA	NA	NA	NA	NA
A02_A24_A14	Tripartite	NA	NA	NA	NA	NA	NA	NA	NA	NA
A02_A24_A15	Tripartite	NA	NA	NA	NA	NA	NA	NA	NA	NA
A02_A24_A16	Tripartite	NA	NA	NA	NA	NA	NA	NA	NA	NA
A02_A24_A17	Tripartite	NA	NA	NA	NA	NA	NA	NA	NA	NA
A02_A24_A18	Tripartite	NA	NA	NA	NA	NA	NA	NA	NA	NA
A02_A24_A19	Tripartite	NA	NA	NA	NA	NA	NA	NA	NA	NA
A02_A24_A20	Tripartite	NA	NA	NA	NA	NA	NA	NA	NA	NA
A02_A24_A21	Tripartite	NA	NA	NA	NA	NA	NA	NA	NA	NA
A02_A24_A22	Tripartite	NA	NA	NA	NA	NA	NA	NA	NA	NA
A02_A24_A23	Tripartite	NA	NA	NA	NA	NA	NA	NA	NA	NA
A02_A24_A24	Tripartite	NA	NA	NA	NA	NA	NA	NA	NA	NA
A02_A24_A25	Tripartite	NA	NA	NA	NA	NA	NA	NA	NA	NA
A02_A25_A01	Tripartite	NA	NA	NA	NA	NA	NA	NA	NA	NA
A02_A25_A02	Tripartite	NA	NA	NA	NA	NA	NA	NA	NA	NA
A02_A25_A03	Tripartite	NA	NA	NA	NA	NA	NA	NA	NA	NA
A02_A25_A04	Tripartite	NA	NA	NA	29.2728	NA	NA	NA	NA	NA
A02_A25_A05	Tripartite	NA	NA	NA	NA	NA	NA	NA	NA	NA
A02_A25_A06	Tripartite	NA	NA	NA	NA	NA	NA	NA	NA	NA
A02_A25_A07	Tripartite	NA	NA	NA	NA	NA	NA	NA	NA	NA
A02_A25_A08	Tripartite	NA	NA	NA	NA	NA	NA	NA	NA	NA
A02_A25_A09	Tripartite	NA	NA	NA	NA	NA	NA	NA	NA	NA
A02_A25_A10	Tripartite	NA	NA	NA	NA	NA	NA	NA	NA	NA
A02_A25_A11	Tripartite	NA	NA	NA	NA	NA	NA	NA	NA	NA
A02_A25_A12	Tripartite	NA	NA	NA	NA	NA	NA	NA	NA	NA
A02_A25_A13	Tripartite	NA	NA	NA	NA	NA	NA	NA	NA	NA
A02_A25_A14	Tripartite	NA	NA	NA	NA	NA	NA	NA	NA	NA
A02_A25_A15	Tripartite	NA	NA	NA	NA	NA	NA	NA	NA	NA
A02_A25_A16	Tripartite	NA	NA	NA	NA	NA	NA	NA	NA	NA
A02_A25_A17	Tripartite	NA	NA	NA	NA	NA	NA	NA	NA	NA
A02_A25_A18	Tripartite	NA	NA	NA	NA	NA	NA	NA	NA	NA
A02_A25_A19	Tripartite	NA	NA	NA	NA	NA	59.2118	NA	NA	NA
A02_A25_A20	Tripartite	NA	NA	NA	NA	NA	NA	NA	NA	NA
A02_A25_A21	Tripartite	NA	NA	NA	NA	NA	NA	NA	NA	NA
A02_A25_A22	Tripartite	NA	NA	NA	NA	NA	NA	NA	NA	NA
A02_A25_A23	Tripartite	NA	NA	NA	NA	NA	NA	NA	NA	NA
A02_A25_A24	Tripartite	NA	NA	NA	NA	NA	NA	NA	NA	NA
A02_A25_A25	Tripartite	NA	NA	NA	NA	NA	NA	NA	NA	NA
A03_A01_A01	Tripartite	NA	NA	NA	NA	NA	NA	NA	NA	NA
A03_A01_A02	Tripartite	NA	NA	NA	NA	NA	NA	NA	NA	NA
A03_A01_A03	Tripartite	26.0856	153.956	2164.24	NA	173.169	NA	90.0208	NA	NA
A03_A01_A04	Tripartite	NA	NA	NA	NA	NA	NA	NA	NA	NA
A03_A01_A05	Tripartite	NA	NA	NA	NA	NA	NA	NA	NA	NA
A03_A01_A06	Tripartite	NA	NA	NA	NA	NA	NA	NA	NA	NA
A03_A01_A07	Tripartite	NA	NA	16.1543	NA	NA	NA	NA	NA	NA
A03_A01_A08	Tripartite	NA	NA	NA	NA	NA	NA	NA	NA	NA
A03_A01_A09	Tripartite	NA	NA	NA	NA	NA	NA	NA	NA	NA
A03_A01_A10	Tripartite	NA	NA	NA	NA	NA	NA	NA	NA	NA
A03_A01_A11	Tripartite	NA	NA	NA	NA	NA	NA	NA	NA	NA
A03_A01_A12	Tripartite	NA	NA	NA	NA	NA	NA	NA	NA	NA
A03_A01_A13	Tripartite	NA	NA	NA	NA	NA	NA	NA	NA	NA
A03_A01_A14	Tripartite	NA	NA	NA	NA	NA	NA	NA	NA	NA
A03_A01_A15	Tripartite	NA	NA	NA	NA	NA	NA	NA	NA	NA
A03_A01_A16	Tripartite	NA	NA	NA	NA	NA	NA	NA	NA	NA
A03_A01_A17	Tripartite	NA	NA	NA	NA	NA	NA	NA	NA	NA
A03_A01_A18	Tripartite	7.78621	NA	NA	NA	NA	NA	NA	NA	NA
A03_A01_A19	Tripartite	NA	NA	NA	NA	NA	NA	NA	NA	NA
A03_A01_A20	Tripartite	NA	NA	NA	NA	NA	NA	NA	NA	NA
A03_A01_A21	Tripartite	NA	NA	NA	NA	NA	NA	NA	NA	NA
A03_A01_A22	Tripartite	NA	NA	NA	NA	33.2893	NA	NA	NA	NA
A03_A01_A23	Tripartite	NA	NA	NA	NA	NA	NA	NA	NA	NA
A03_A01_A24	Tripartite	NA	NA	NA	NA	NA	NA	NA	NA	NA
A03_A01_A25	Tripartite	NA	NA	NA	NA	NA	NA	NA	NA	NA
A03_A02_A01	Tripartite	NA	NA	NA	NA	NA	NA	NA	NA	NA
A03_A02_A02	Tripartite	NA	NA	NA	NA	NA	NA	NA	NA	NA
A03_A02_A03	Tripartite	NA	NA	NA	1302.26	NA	NA	NA	NA	NA
A03_A02_A04	Tripartite	NA	NA	NA	NA	NA	NA	NA	NA	NA
A03_A02_A05	Tripartite	NA	NA	NA	NA	NA	NA	NA	NA	NA
A03_A02_A06	Tripartite	NA	NA	NA	NA	NA	NA	NA	NA	NA
A03_A02_A07	Tripartite	NA	NA	NA	NA	NA	NA	NA	NA	NA
A03_A02_A08	Tripartite	NA	NA	NA	NA	NA	NA	NA	NA	NA
A03_A02_A09	Tripartite	NA	NA	NA	NA	NA	NA	NA	NA	NA
A03_A02_A10	Tripartite	NA	NA	NA	NA	NA	NA	NA	NA	NA
A03_A02_A11	Tripartite	NA	NA	NA	NA	NA	NA	NA	NA	NA
A03_A02_A12	Tripartite	NA	NA	NA	NA	37.6103	NA	NA	NA	NA
A03_A02_A13	Tripartite	NA	NA	NA	NA	NA	NA	NA	NA	NA
A03_A02_A14	Tripartite	NA	NA	NA	NA	NA	NA	NA	NA	NA
A03_A02_A15	Tripartite	NA	NA	NA	NA	NA	NA	NA	NA	NA
A03_A02_A16	Tripartite	NA	NA	NA	NA	NA	NA	NA	NA	NA
A03_A02_A17	Tripartite	NA	NA	NA	NA	NA	NA	NA	NA	NA
A03_A02_A18	Tripartite	NA	NA	NA	NA	NA	NA	NA	NA	NA
A03_A02_A19	Tripartite	NA	NA	NA	767.54	NA	NA	NA	NA	NA
A03_A02_A20	Tripartite	NA	NA	NA	NA	NA	NA	NA	NA	NA
A03_A02_A21	Tripartite	NA	NA	NA	NA	NA	NA	NA	NA	NA
A03_A02_A22	Tripartite	NA	NA	NA	NA	NA	NA	NA	NA	NA
A03_A02_A23	Tripartite	NA	NA	NA	NA	NA	NA	NA	NA	NA
A03_A02_A24	Tripartite	NA	NA	NA	NA	NA	NA	NA	NA	NA
A03_A02_A25	Tripartite	NA	NA	NA	NA	NA	NA	NA	NA	NA
A03_A03_A01	Tripartite	NA	NA	NA	NA	NA	NA	NA	NA	NA
A03_A03_A02	Tripartite	NA	NA	854.608	NA	NA	NA	NA	NA	NA
A03_A03_A03	Tripartite	326.571	254.223	1101.33	1256.57	NA	110.998	290.397	1178.95	NA
A03_A03_A04	Tripartite	NA	NA	NA	NA	NA	NA	NA	NA	NA
A03_A03_A05	Tripartite	NA	NA	NA	NA	NA	NA	NA	NA	NA
A03_A03_A06	Tripartite	NA	NA	NA	NA	NA	NA	NA	NA	NA
A03_A03_A07	Tripartite	NA	NA	NA	NA	NA	NA	NA	NA	NA
A03_A03_A08	Tripartite	305.798	267.608	1462.17	767.788	NA	61.5381	286.703	1114.98	NA
A03_A03_A09	Tripartite	NA	NA	NA	NA	NA	NA	NA	NA	NA
A03_A03_A10	Tripartite	200.456	204.516	1498.83	483.009	80.2589	NA	202.486	990.92	NA
A03_A03_A11	Tripartite	19.3648	NA	NA	NA	NA	NA	NA	NA	NA
A03_A03_A12	Tripartite	NA	255.659	NA	NA	NA	NA	NA	NA	NA
A03_A03_A13	Tripartite	NA	58.3935	643.494	556.088	NA	NA	NA	599.791	NA
A03_A03_A14	Tripartite	NA	183.875	1207.38	NA	NA	NA	NA	NA	NA
A03_A03_A15	Tripartite	NA	NA	NA	NA	NA	NA	NA	NA	NA
A03_A03_A16	Tripartite	236.312	299.79	925.188	980.242	NA	NA	268.051	952.715	NA
A03_A03_A17	Tripartite	146.287	86.6571	343.215	NA	NA	NA	116.472	NA	NA
A03_A03_A18	Tripartite	160.166	162.076	878.699	861.119	NA	NA	161.121	869.909	NA
A03_A03_A19	Tripartite	47.8152	NA	NA	195.473	NA	110.323	NA	NA	NA
A03_A03_A20	Tripartite	153.874	307.002	886.069	1136.39	144.667	NA	230.438	1011.23	NA
A03_A03_A21	Tripartite	NA	45.5544	NA	NA	NA	NA	NA	NA	NA
A03_A03_A22	Tripartite	295.583	256.469	1180.15	403.489	NA	NA	276.026	791.821	NA
A03_A03_A23	Tripartite	330.646	246.238	1721.34	624.751	146.669	109.966	288.442	1173.04	128.318
A03_A03_A24	Tripartite	NA	NA	152.457	NA	NA	NA	NA	NA	NA
A03_A03_A25	Tripartite	209.323	227.698	1353.25	996.106	190.141	NA	218.511	1174.68	NA
A03_A04_A01	Tripartite	NA	NA	NA	NA	NA	NA	NA	NA	NA
A03_A04_A02	Tripartite	NA	NA	NA	1808.93	NA	103.686	NA	NA	NA
A03_A04_A03	Tripartite	NA	NA	NA	883.342	NA	NA	NA	NA	NA
A03_A04_A04	Tripartite	NA	NA	NA	NA	NA	NA	NA	NA	NA
A03_A04_A05	Tripartite	NA	NA	NA	NA	NA	NA	NA	NA	NA
A03_A04_A06	Tripartite	NA	NA	NA	NA	NA	NA	NA	NA	NA
A03_A04_A07	Tripartite	NA	NA	NA	NA	NA	NA	NA	NA	NA
A03_A04_A08	Tripartite	NA	NA	27.8696	NA	37.2597	NA	NA	NA	NA
A03_A04_A09	Tripartite	NA	NA	NA	NA	NA	NA	NA	NA	NA
A03_A04_A10	Tripartite	NA	NA	NA	NA	NA	NA	NA	NA	NA
A03_A04_A11	Tripartite	NA	NA	NA	NA	NA	NA	NA	NA	NA
A03_A04_A12	Tripartite	NA	NA	NA	NA	NA	NA	NA	NA	NA
A03_A04_A13	Tripartite	NA	NA	NA	NA	NA	NA	NA	NA	NA
A03_A04_A14	Tripartite	NA	NA	NA	47.5105	NA	NA	NA	NA	NA
A03_A04_A15	Tripartite	NA	NA	NA	NA	NA	NA	NA	NA	NA
A03_A04_A16	Tripartite	NA	NA	NA	NA	NA	NA	NA	NA	NA
A03_A04_A17	Tripartite	NA	NA	NA	NA	NA	NA	NA	NA	NA
A03_A04_A18	Tripartite	NA	304.865	NA	1848.9	NA	NA	NA	NA	NA
A03_A04_A19	Tripartite	NA	NA	110.522	NA	NA	NA	NA	NA	NA
A03_A04_A20	Tripartite	NA	NA	NA	NA	NA	NA	NA	NA	NA
A03_A04_A21	Tripartite	NA	NA	NA	NA	NA	NA	NA	NA	NA
A03_A04_A22	Tripartite	NA	NA	NA	37.3116	NA	NA	NA	NA	NA
A03_A04_A23	Tripartite	NA	NA	NA	NA	NA	NA	NA	NA	NA
A03_A04_A24	Tripartite	NA	NA	NA	NA	NA	NA	NA	NA	NA
[truncated: 14,276 more rows]
