# Supplementary material for: Combinatorial protein engineering identifies potent CRISPR activators with reduced toxicity
Source: Nat Commun. 2025 Nov 20;16:11114. doi: 10.1038/s41467-025-65986-4 (PMC12706070; doi:10.1038/s41467-025-65986-4)
Supplement: Supplementary file 8 — Supplementary Data 5 [file 41467_2025_65986_MOESM8_ESM.xlsx]

## Sheet: Sheet1
Construct	Type	EPCAM_toxicity score	CXCR4_toxicity score	Toxicity score_average
A01	Single-domain	3.12583	3.44128	3.28355
A02	Single-domain	2.66771	1.79443	2.23107
A03	Single-domain	-0.116637	-0.430285	-0.273461
A04	Single-domain	1.15383	1.21751	1.18567
A05	Single-domain	-0.392377	-0.666469	-0.529423
A06	Single-domain	1.22638	0.486227	0.856306
A07	Single-domain	2.55687	2.71112	2.634
A08	Single-domain	-1.26032	-1.55938	-1.40985
A09	Single-domain	1.70756	2.35042	2.02899
A10	Single-domain	-0.755052	-0.988592	-0.871822
A11	Single-domain	1.75022	2.19394	1.97208
A12	Single-domain	1.21894	-0.324521	0.447208
A13	Single-domain	2.62761	3.17416	2.90089
A14	Single-domain	-1.00577	-0.254172	-0.629973
A15	Single-domain	2.46784	3.27833	2.87309
A16	Single-domain	-0.531486	-0.588508	-0.559997
A17	Single-domain	-1.40357	-1.079	-1.24129
A18	Single-domain	-1.47258	-1.48754	-1.48006
A19	Single-domain	-0.796681	-1.24448	-1.02058
A20	Single-domain	-0.292146	1.09531	0.401581
A21	Single-domain	0.648537	1.08645	0.867495
A22	Single-domain	-1.25803	-0.873214	-1.06562
A23	Single-domain	0.143854	1.21216	0.678007
A24	Single-domain	1.99117	2.99867	2.49492
A25	Single-domain	0.907808	1.6153	1.26155
A01_A01	Bipartite	0.326829	0.597491	0.46216
A01_A02	Bipartite	0.563719	0.691685	0.627702
A01_A03	Bipartite	0.728517	0.35071	0.539614
A01_A04	Bipartite	0.683606	0.926979	0.805293
A01_A05	Bipartite	-0.108888	0.217182	0.054147
A01_A06	Bipartite	0.63202	0.866692	0.749356
A01_A07	Bipartite	0.428809	0.722884	0.575847
A01_A08	Bipartite	0.582485	0.805977	0.694231
A01_A09	Bipartite	0.722974	0.789712	0.756343
A01_A10	Bipartite	0.356946	0.916456	0.636701
A01_A11	Bipartite	0.969332	0.873926	0.921629
A01_A12	Bipartite	0.593897	1.22143	0.907661
A01_A13	Bipartite	1.02356	0.727427	0.875495
A01_A14	Bipartite	0.961124	1.13172	1.04642
A01_A15	Bipartite	1.15676	0.960281	1.05852
A01_A16	Bipartite	0.698327	0.794775	0.746551
A01_A17	Bipartite	0.991362	0.403474	0.697418
A01_A18	Bipartite	0.198988	0.340637	0.269812
A01_A19	Bipartite	0.58729	-0.0736145	0.256838
A01_A20	Bipartite	0.889392	0.319981	0.604687
A01_A21	Bipartite	0.708792	0.414286	0.561539
A01_A22	Bipartite	0.403998	0.820559	0.612278
A01_A23	Bipartite	-0.218922	0.620588	0.200833
A01_A24	Bipartite	1.01193	0.667835	0.839884
A01_A25	Bipartite	0.971279	1.02718	0.999228
A02_A01	Bipartite	0.819136	0.894273	0.856705
A02_A02	Bipartite	0.744551	0.382414	0.563483
A02_A03	Bipartite	0.731424	0.756065	0.743744
A02_A04	Bipartite	0.486648	-0.0434814	0.221584
A02_A05	Bipartite	0.270807	-0.0435993	0.113604
A02_A06	Bipartite	-0.170335	0.45986	0.144763
A02_A07	Bipartite	0.638913	0.658471	0.648692
A02_A08	Bipartite	0.161534	0.872889	0.517211
A02_A09	Bipartite	-0.22215	-0.4946	-0.358375
A02_A10	Bipartite	-0.850993	-1.15465	-1.00282
A02_A11	Bipartite	0.627484	0.649499	0.638492
A02_A12	Bipartite	0.395146	0.965546	0.680346
A02_A13	Bipartite	0.429629	0.492623	0.461126
A02_A14	Bipartite	0.946024	0.550313	0.748169
A02_A15	Bipartite	0.493543	0.577216	0.535379
A02_A16	Bipartite	0.148213	0.552159	0.350186
A02_A17	Bipartite	0.726923	0.512551	0.619737
A02_A18	Bipartite	-0.352208	-0.478969	-0.415589
A02_A19	Bipartite	-0.0854453	0.183839	0.0491966
A02_A20	Bipartite	0.490297	-0.0147961	0.237751
A02_A21	Bipartite	0.707934	0.325863	0.516898
A02_A22	Bipartite	0.415847	0.334217	0.375032
A02_A23	Bipartite	0.428112	-0.0102375	0.208937
A02_A24	Bipartite	1.01053	0.401755	0.706145
A02_A25	Bipartite	0.480061	-0.012355	0.233853
A03_A01	Bipartite	0.936392	0.904086	0.920239
A03_A02	Bipartite	0.729231	0.77167	0.75045
A03_A03	Bipartite	-0.239147	-0.0818856	-0.160516
A03_A04	Bipartite	0.280132	-0.193704	0.0432141
A03_A05	Bipartite	0.0433138	0.0678956	0.0556047
A03_A06	Bipartite	0.763278	0.467442	0.61536
A03_A07	Bipartite	-0.00449429	0.125673	0.0605894
A03_A08	Bipartite	-0.00230295	-0.128617	-0.0654602
A03_A09	Bipartite	0.617228	0.963601	0.790414
A03_A10	Bipartite	0.0194877	-0.899039	-0.439776
A03_A11	Bipartite	0.509066	0.0926511	0.300859
A03_A12	Bipartite	0.134217	0.54517	0.339693
A03_A13	Bipartite	0.192079	0.216794	0.204437
A03_A14	Bipartite	0.239796	0.1138	0.176798
A03_A15	Bipartite	1.01875	0.5649	0.791823
A03_A16	Bipartite	-0.0730921	-0.096241	-0.0846665
A03_A17	Bipartite	-0.271969	0.0178937	-0.127038
A03_A18	Bipartite	-0.533229	-0.416002	-0.474615
A03_A19	Bipartite	-1.44186	0.30682	-0.56752
A03_A20	Bipartite	-0.421828	-0.24595	-0.333889
A03_A21	Bipartite	-0.167593	0.720229	0.276318
A03_A22	Bipartite	-0.348905	0.0213594	-0.163773
A03_A23	Bipartite	-0.0921014	-0.683786	-0.387944
A03_A24	Bipartite	0.528241	0.0573826	0.292812
A03_A25	Bipartite	-0.114407	-0.194321	-0.154364
A04_A01	Bipartite	0.783938	0.331713	0.557825
A04_A02	Bipartite	0.400442	0.279993	0.340217
A04_A03	Bipartite	-0.654276	-0.933094	-0.793685
A04_A04	Bipartite	-0.520163	0.156914	-0.181624
A04_A05	Bipartite	-0.123357	-0.666487	-0.394922
A04_A06	Bipartite	0.092073	0.182582	0.137327
A04_A07	Bipartite	-0.171074	-0.480718	-0.325896
A04_A08	Bipartite	-0.206272	-0.228199	-0.217235
A04_A09	Bipartite	-0.243234	0.279102	0.0179339
A04_A10	Bipartite	-0.653232	-0.575491	-0.614361
A04_A11	Bipartite	0.0653699	0.0228997	0.0441348
A04_A12	Bipartite	-0.00147913	0.132675	0.0655978
A04_A13	Bipartite	-0.604889	-0.616953	-0.610921
A04_A14	Bipartite	0.0837703	0.243766	0.163768
A04_A15	Bipartite	1.04878	1.00025	1.02451
A04_A16	Bipartite	0.153073	-0.476297	-0.161612
A04_A17	Bipartite	0.478875	0.068222	0.273549
A04_A18	Bipartite	-0.994602	-1.21433	-1.10447
A04_A19	Bipartite	-0.438252	-0.538879	-0.488566
A04_A20	Bipartite	-0.0106346	0.410545	0.199955
A04_A21	Bipartite	0.050535	-0.378665	-0.164065
A04_A22	Bipartite	0.309775	0.231043	0.270409
A04_A23	Bipartite	-0.426694	-0.615184	-0.520939
A04_A24	Bipartite	0.672927	0.845822	0.759374
A04_A25	Bipartite	-0.48843	-0.958835	-0.723633
A05_A01	Bipartite	0.571715	0.539448	0.555582
A05_A02	Bipartite	0.241034	0.523633	0.382333
A05_A03	Bipartite	-0.16416	0.218727	0.0272835
A05_A04	Bipartite	0.0490215	0.0262583	0.0376399
A05_A05	Bipartite	-0.0437715	-0.290397	-0.167084
A05_A06	Bipartite	-0.169775	0.223991	0.0271084
A05_A07	Bipartite	0.234112	0.171745	0.202928
A05_A08	Bipartite	-0.411242	-0.247016	-0.329129
A05_A09	Bipartite	0.669539	0.577637	0.623588
A05_A10	Bipartite	-0.343908	-0.451405	-0.397656
A05_A11	Bipartite	-0.0292032	0.378192	0.174494
A05_A12	Bipartite	0.0646579	-0.449547	-0.192445
A05_A13	Bipartite	0.544911	0.965097	0.755004
A05_A14	Bipartite	0.218968	0.442707	0.330837
A05_A15	Bipartite	0.627408	-0.416486	0.105461
A05_A16	Bipartite	-0.220283	-0.440344	-0.330314
A05_A17	Bipartite	-0.337894	-0.443938	-0.390916
A05_A18	Bipartite	-0.626818	-0.582957	-0.604888
A05_A19	Bipartite	-1.14688	-0.791333	-0.969105
A05_A20	Bipartite	-0.234098	-0.314658	-0.274378
A05_A21	Bipartite	-0.168182	-0.153674	-0.160928
A05_A22	Bipartite	-0.208236	-0.244605	-0.226421
A05_A23	Bipartite	-0.204197	-0.0956286	-0.149913
A05_A24	Bipartite	0.954193	0.761726	0.857959
A05_A25	Bipartite	-0.24075	0.0317856	-0.104482
A06_A01	Bipartite	0.889783	0.707596	0.79869
A06_A02	Bipartite	0.488986	0.254031	0.371508
A06_A03	Bipartite	0.35948	0.581144	0.470312
A06_A04	Bipartite	0.185146	0.33727	0.261208
A06_A05	Bipartite	0.290456	-0.102506	0.093975
A06_A06	Bipartite	0.371423	-0.113743	0.12884
A06_A07	Bipartite	0.482721	-0.0831618	0.19978
A06_A08	Bipartite	-0.131576	-0.0985303	-0.115053
A06_A09	Bipartite	0.345001	0.380643	0.362822
A06_A10	Bipartite	-0.0895143	-0.290654	-0.190084
A06_A11	Bipartite	0.35354	0.352603	0.353071
A06_A12	Bipartite	0.555984	0.36013	0.458057
A06_A13	Bipartite	0.138002	0.0608058	0.0994037
A06_A14	Bipartite	0.441081	0.568466	0.504773
A06_A15	Bipartite	0.585535	-0.233868	0.175833
A06_A16	Bipartite	0.303005	0.0478651	0.175435
A06_A17	Bipartite	0.444015	0.339591	0.391803
A06_A18	Bipartite	-0.816906	-0.60325	-0.710078
A06_A19	Bipartite	-0.224158	-0.024154	-0.124156
A06_A20	Bipartite	0.0063873	0.568102	0.287245
A06_A21	Bipartite	-0.189049	-0.413161	-0.301105
A06_A22	Bipartite	0.208457	-0.706729	-0.249136
A06_A23	Bipartite	0.0416037	0.207671	0.124637
A06_A24	Bipartite	1.01614	0.60921	0.812677
A06_A25	Bipartite	-0.265961	0.052027	-0.106967
A07_A01	Bipartite	-0.345908	0.789438	0.221765
A07_A02	Bipartite	0.281263	0.268972	0.275118
A07_A03	Bipartite	0.0745064	0.242001	0.158254
A07_A04	Bipartite	0.100568	-0.372553	-0.135992
A07_A05	Bipartite	-0.0478296	0.171869	0.0620197
A07_A06	Bipartite	-0.299617	-0.422226	-0.360921
A07_A07	Bipartite	0.0283033	-1.15994	-0.565818
A07_A08	Bipartite	-0.499556	-0.4273	-0.463428
A07_A09	Bipartite	0.428497	-0.23036	0.0990686
A07_A10	Bipartite	-0.743164	-0.616905	-0.680035
A07_A11	Bipartite	0.638523	0.277285	0.457904
A07_A12	Bipartite	0.174383	0.419192	0.296787
A07_A13	Bipartite	0.0688251	-0.193325	-0.0622501
A07_A14	Bipartite	-0.428212	0.308718	-0.0597469
A07_A15	Bipartite	0.529241	0.725406	0.627324
A07_A16	Bipartite	0.171636	0.0758666	0.123751
A07_A17	Bipartite	0.469746	0.224338	0.347042
A07_A18	Bipartite	-1.21084	-0.916101	-1.06347
A07_A19	Bipartite	-0.489336	-0.257379	-0.373357
A07_A20	Bipartite	-0.550074	0.155669	-0.197202
A07_A21	Bipartite	-0.509972	-0.543879	-0.526925
A07_A22	Bipartite	-0.434545	0.25541	-0.0895673
A07_A23	Bipartite	-0.211356	-0.686631	-0.448993
A07_A24	Bipartite	0.799732	0.405408	0.60257
A07_A25	Bipartite	-0.698676	-0.937265	-0.817971
A08_A01	Bipartite	0.501735	0.0546471	0.278191
A08_A02	Bipartite	0.429272	0.817077	0.623174
A08_A03	Bipartite	-0.185896	-0.563625	-0.374761
A08_A04	Bipartite	-0.011964	-0.398898	-0.205431
A08_A05	Bipartite	-0.188117	0.340436	0.0761592
A08_A06	Bipartite	-0.0491048	0.430278	0.190587
A08_A07	Bipartite	-0.207633	0.0210672	-0.0932829
A08_A08	Bipartite	-0.367597	-1.02596	-0.696779
A08_A09	Bipartite	0.512552	0.321615	0.417084
A08_A10	Bipartite	-0.628363	-0.672648	-0.650505
A08_A11	Bipartite	0.622655	0.415664	0.51916
A08_A12	Bipartite	0.325436	-0.0775073	0.123964
A08_A13	Bipartite	0.404549	0.208786	0.306667
A08_A14	Bipartite	-0.326269	-0.059725	-0.192997
A08_A15	Bipartite	0.699632	0.266086	0.482859
A08_A16	Bipartite	-0.293866	-0.143455	-0.218661
A08_A17	Bipartite	0.0113705	-0.150045	-0.0693373
A08_A18	Bipartite	-1.03973	-0.825748	-0.932739
A08_A19	Bipartite	-0.403665	-0.738352	-0.571009
A08_A20	Bipartite	-0.386397	0.0495471	-0.168425
A08_A21	Bipartite	0.0101284	0.281309	0.145719
A08_A22	Bipartite	-0.678309	-0.302044	-0.490176
A08_A23	Bipartite	-0.594447	-0.638366	-0.616407
A08_A24	Bipartite	0.648313	-0.0598618	0.294225
A08_A25	Bipartite	-0.85082	-0.860337	-0.855578
A09_A01	Bipartite	0.76009	0.537817	0.648953
A09_A02	Bipartite	0.661795	0.522236	0.592015
A09_A03	Bipartite	0.408466	0.174672	0.291569
A09_A04	Bipartite	-0.634534	-0.116502	-0.375518
A09_A05	Bipartite	0.228776	0.234832	0.231804
A09_A06	Bipartite	-0.156299	-0.2768	-0.21655
A09_A07	Bipartite	0.322977	-0.149298	0.0868393
A09_A08	Bipartite	0.300303	0.645145	0.472724
A09_A09	Bipartite	0.173506	0.389546	0.281526
A09_A10	Bipartite	0.124503	-0.0280651	0.0482189
A09_A11	Bipartite	0.375217	0.396277	0.385747
A09_A12	Bipartite	0.794744	0.727191	0.760967
A09_A13	Bipartite	0.00800421	0.505243	0.256624
A09_A14	Bipartite	0.641967	0.168851	0.405409
A09_A15	Bipartite	1.01134	0.927837	0.969591
A09_A16	Bipartite	-0.068263	0.379689	0.155713
A09_A17	Bipartite	0.611472	0.925048	0.76826
A09_A18	Bipartite	0.174782	-0.0109182	0.0819319
A09_A19	Bipartite	0.158695	0.224245	0.19147
A09_A20	Bipartite	0.546152	0.656636	0.601394
A09_A21	Bipartite	0.462294	0.0889429	0.275618
A09_A22	Bipartite	0.298217	-0.869541	-0.285662
A09_A23	Bipartite	-0.0522091	0.195788	0.0717893
A09_A24	Bipartite	1.07641	0.535895	0.806152
A09_A25	Bipartite	0.232992	-0.296993	-0.0320006
A10_A01	Bipartite	0.616682	0.713475	0.665079
A10_A02	Bipartite	0.483086	0.432116	0.457601
A10_A03	Bipartite	-0.306024	-0.302685	-0.304354
A10_A04	Bipartite	-0.118232	0.0179577	-0.0501371
A10_A05	Bipartite	-0.228156	0.0503914	-0.0888821
A10_A06	Bipartite	-0.242641	0.0995738	-0.0715338
A10_A07	Bipartite	-0.681122	-0.778894	-0.730008
A10_A08	Bipartite	-0.380525	-0.348626	-0.364576
A10_A09	Bipartite	0.37226	0.419392	0.395826
A10_A10	Bipartite	-0.287418	-0.235805	-0.261612
A10_A11	Bipartite	0.393835	0.495054	0.444445
A10_A12	Bipartite	-0.0776827	0.0197447	-0.028969
A10_A13	Bipartite	-0.122354	0.10864	-0.00685681
A10_A14	Bipartite	-0.644044	-0.364207	-0.504126
A10_A15	Bipartite	0.914194	0.651949	0.783071
A10_A16	Bipartite	-0.760961	-0.881557	-0.821259
A10_A17	Bipartite	-0.400282	-0.521338	-0.46081
A10_A18	Bipartite	-0.953274	-0.795659	-0.874466
A10_A19	Bipartite	-0.438657	-0.573509	-0.506083
A10_A20	Bipartite	-0.46187	-0.0892834	-0.275577
A10_A21	Bipartite	-0.30273	0.138396	-0.0821673
A10_A22	Bipartite	-0.519874	-0.552363	-0.536118
A10_A23	Bipartite	-0.444702	-0.291294	-0.367998
A10_A24	Bipartite	0.391868	0.654246	0.523057
A10_A25	Bipartite	-0.640781	-0.385024	-0.512903
A11_A01	Bipartite	0.266187	0.89151	0.578848
A11_A02	Bipartite	0.520486	0.831112	0.675799
A11_A03	Bipartite	0.437283	0.661339	0.549311
A11_A04	Bipartite	0.360932	0.255124	0.308028
A11_A05	Bipartite	0.547609	0.333904	0.440757
A11_A06	Bipartite	0.644349	-0.127281	0.258534
A11_A07	Bipartite	0.00321511	-0.35113	-0.173958
A11_A08	Bipartite	0.010037	0.173836	0.0919366
A11_A09	Bipartite	-0.664872	-0.0853549	-0.375113
A11_A10	Bipartite	0.0716391	0.307462	0.18955
A11_A11	Bipartite	0.0291663	-0.0247395	0.00221341
A11_A12	Bipartite	0.592646	0.666909	0.629778
A11_A13	Bipartite	0.914547	0.38404	0.649293
A11_A14	Bipartite	0.631339	0.531519	0.581429
A11_A15	Bipartite	0.885332	0.95299	0.919161
A11_A16	Bipartite	0.413267	0.755615	0.584441
A11_A17	Bipartite	0.631831	0.535086	0.583458
A11_A18	Bipartite	-0.0843129	0.0231714	-0.0305707
A11_A19	Bipartite	0.153171	0.275719	0.214445
A11_A20	Bipartite	0.614885	0.211577	0.413231
A11_A21	Bipartite	0.609373	0.62725	0.618312
A11_A22	Bipartite	0.672921	0.880236	0.776579
A11_A23	Bipartite	-0.0466735	0.748754	0.35104
A11_A24	Bipartite	0.746855	-0.0164975	0.365179
A11_A25	Bipartite	0.490398	0.445518	0.467958
A12_A01	Bipartite	0.0365542	0.223131	0.129842
A12_A02	Bipartite	0.895857	-0.079304	0.408277
A12_A03	Bipartite	0.054728	-0.336374	-0.140823
A12_A04	Bipartite	0.614877	-0.561146	0.0268654
A12_A05	Bipartite	-0.0325572	0.182865	0.0751539
A12_A06	Bipartite	0.877914	0.364913	0.621413
A12_A07	Bipartite	0.371882	0.0500916	0.210987
A12_A08	Bipartite	-0.60877	-0.321688	-0.465229
A12_A09	Bipartite	0.70857	0.396143	0.552357
A12_A10	Bipartite	-0.319529	-0.448107	-0.383818
A12_A11	Bipartite	0.806566	0.412518	0.609542
A12_A12	Bipartite	0.325404	0.0653681	0.195386
A12_A13	Bipartite	-0.268183	-0.572717	-0.42045
A12_A14	Bipartite	-0.153074	0.406161	0.126543
A12_A15	Bipartite	0.60312	-0.324514	0.139303
A12_A16	Bipartite	0.261848	-0.446987	-0.0925699
A12_A17	Bipartite	-0.292584	-0.130538	-0.211561
A12_A18	Bipartite	-0.678042	-1.36163	-1.01984
A12_A19	Bipartite	-0.123815	-0.390491	-0.257153
A12_A20	Bipartite	-0.284514	-0.62054	-0.452527
A12_A21	Bipartite	0.212259	-0.194636	0.00881137
A12_A22	Bipartite	0.114764	0.140958	0.127861
A12_A23	Bipartite	0.107992	-0.303559	-0.0977835
A12_A24	Bipartite	0.654575	0.460587	0.557581
A12_A25	Bipartite	-0.226944	-0.816519	-0.521731
A13_A01	Bipartite	0.6921	0.756747	0.724423
A13_A02	Bipartite	0.0862208	0.731003	0.408612
A13_A03	Bipartite	0.204912	0.276401	0.240656
A13_A04	Bipartite	0.205615	-0.0985011	0.053557
A13_A05	Bipartite	0.529901	-0.0195986	0.255151
A13_A06	Bipartite	0.53279	0.404971	0.468881
A13_A07	Bipartite	-0.236058	0.237433	0.000687554
A13_A08	Bipartite	-0.0778851	0.0251134	-0.0263858
A13_A09	Bipartite	0.747492	0.667913	0.707702
A13_A10	Bipartite	0.198212	0.140938	0.169575
A13_A11	Bipartite	0.73617	0.502368	0.619269
A13_A12	Bipartite	0.291457	0.534926	0.413192
A13_A13	Bipartite	0.590755	-0.157149	0.216803
A13_A14	Bipartite	0.154002	-0.102001	0.0260003
A13_A15	Bipartite	0.764841	0.766648	0.765745
A13_A16	Bipartite	0.172295	-0.408154	-0.11793
A13_A17	Bipartite	0.474242	0.474215	0.474228
A13_A18	Bipartite	-0.190891	-0.316601	-0.253746
A13_A19	Bipartite	-0.0698948	-0.174715	-0.122305
A13_A20	Bipartite	-0.0353358	-0.177564	-0.10645
A13_A21	Bipartite	0.655586	0.504335	0.57996
A13_A22	Bipartite	0.309054	-0.049728	0.129663
A13_A23	Bipartite	-0.20347	0.176993	-0.0132383
A13_A24	Bipartite	1.0861	0.60177	0.843936
A13_A25	Bipartite	0.590027	0.153916	0.371972
A14_A01	Bipartite	0.976964	0.893265	0.935114
A14_A02	Bipartite	0.84718	0.880852	0.864016
A14_A03	Bipartite	-0.379691	0.281375	-0.0491583
A14_A04	Bipartite	0.685075	0.407316	0.546196
A14_A05	Bipartite	0.147354	0.347444	0.247399
A14_A06	Bipartite	0.699039	0.346597	0.522818
A14_A07	Bipartite	0.535341	0.121511	0.328426
A14_A08	Bipartite	-0.188138	0.0507011	-0.0687187
A14_A09	Bipartite	0.806198	0.9629	0.884549
A14_A10	Bipartite	-0.266204	-0.144645	-0.205424
A14_A11	Bipartite	1.18305	1.02847	1.10576
A14_A12	Bipartite	0.631842	-0.151698	0.240072
A14_A13	Bipartite	-0.603887	-0.0627938	-0.33334
A14_A14	Bipartite	-0.172422	0.0280303	-0.0721959
A14_A15	Bipartite	0.706207	0.969977	0.838092
A14_A16	Bipartite	-0.355849	-0.184982	-0.270416
A14_A17	Bipartite	0.242522	-0.149915	0.0463033
A14_A18	Bipartite	-0.733769	-0.56654	-0.650154
A14_A19	Bipartite	-0.252564	-0.298755	-0.27566
A14_A20	Bipartite	0.192745	0.360181	0.276463
A14_A21	Bipartite	-0.312466	0.290235	-0.0111155
A14_A22	Bipartite	-0.066238	0.0388258	-0.0137061
A14_A23	Bipartite	-0.587089	-0.0950684	-0.341079
A14_A24	Bipartite	0.437465	-0.10537	0.166048
A14_A25	Bipartite	-0.34977	0.0427219	-0.153524
A15_A01	Bipartite	0.634743	0.835413	0.735078
A15_A02	Bipartite	0.589113	0.663917	0.626515
A15_A03	Bipartite	0.179888	0.827041	0.503465
A15_A04	Bipartite	0.840593	0.495615	0.668104
A15_A05	Bipartite	0.609484	-0.0164588	0.296512
A15_A06	Bipartite	0.58826	0.557954	0.573107
A15_A07	Bipartite	0.53733	0.636787	0.587059
A15_A08	Bipartite	0.230657	-0.124877	0.0528901
A15_A09	Bipartite	0.83267	1.00994	0.921307
A15_A10	Bipartite	-0.196601	0.455909	0.129654
A15_A11	Bipartite	0.922496	1.01068	0.966588
A15_A12	Bipartite	0.991562	0.9792	0.985381
A15_A13	Bipartite	0.853249	0.43879	0.64602
A15_A14	Bipartite	0.900105	0.441608	0.670857
A15_A15	Bipartite	1.31078	0.946507	1.12864
A15_A16	Bipartite	0.30152	-0.231481	0.0350195
A15_A17	Bipartite	0.238382	0.613438	0.42591
A15_A18	Bipartite	0.468987	0.0387554	0.253871
A15_A19	Bipartite	-0.055431	0.631842	0.288205
A15_A20	Bipartite	0.750365	0.727685	0.739025
A15_A21	Bipartite	0.381276	0.194021	0.287648
A15_A22	Bipartite	1.0889	1.37527	1.23208
A15_A23	Bipartite	0.202833	-0.309772	-0.0534697
A15_A24	Bipartite	0.712247	0.165325	0.438786
A15_A25	Bipartite	0.356909	0.217662	0.287286
A16_A01	Bipartite	0.44056	0.761453	0.601007
A16_A02	Bipartite	-0.0281362	-0.229321	-0.128729
A16_A03	Bipartite	-0.626257	-0.25558	-0.440919
A16_A04	Bipartite	0.100179	0.101837	0.101008
A16_A05	Bipartite	-0.244859	-0.0776474	-0.161253
A16_A06	Bipartite	-0.0673208	0.0987085	0.0156939
A16_A07	Bipartite	-0.178914	-0.820628	-0.499771
A16_A08	Bipartite	-0.590385	-0.519784	-0.555084
A16_A09	Bipartite	0.201725	-0.208465	-0.00337016
A16_A10	Bipartite	-0.488835	-0.511982	-0.500409
A16_A11	Bipartite	0.224891	0.473082	0.348987
A16_A12	Bipartite	-0.0571759	-0.434331	-0.245754
A16_A13	Bipartite	0.237286	0.296682	0.266984
A16_A14	Bipartite	-0.236577	-0.353374	-0.294976
A16_A15	Bipartite	0.600363	0.72543	0.662896
A16_A16	Bipartite	-0.426347	-0.429722	-0.428035
A16_A17	Bipartite	-0.584306	-0.655057	-0.619681
A16_A18	Bipartite	-1.10119	-0.948321	-1.02475
A16_A19	Bipartite	-0.708922	-0.648077	-0.678499
A16_A20	Bipartite	-0.590791	-0.196498	-0.393645
A16_A21	Bipartite	-0.139207	-0.569434	-0.35432
A16_A22	Bipartite	-0.655379	-0.496741	-0.57606
A16_A23	Bipartite	-0.632669	-0.503854	-0.568262
A16_A24	Bipartite	0.193562	0.387977	0.290769
A16_A25	Bipartite	-0.647693	-0.906144	-0.776918
A17_A01	Bipartite	0.534523	0.680809	0.607666
A17_A02	Bipartite	0.30623	0.0596858	0.182958
A17_A03	Bipartite	-0.630645	0.0222982	-0.304173
A17_A04	Bipartite	0.189256	-0.418284	-0.114514
A17_A05	Bipartite	0.083482	-0.0589945	0.0122438
A17_A06	Bipartite	0.2678	-0.0554815	0.106159
A17_A07	Bipartite	0.0997615	0.161545	0.130653
A17_A08	Bipartite	-0.302469	-0.467499	-0.384984
A17_A09	Bipartite	-0.331863	-0.191063	-0.261463
A17_A10	Bipartite	-0.694539	-0.405197	-0.549868
A17_A11	Bipartite	0.323303	0.201723	0.262513
A17_A12	Bipartite	-0.0988036	-0.671028	-0.384916
A17_A13	Bipartite	0.00314629	-0.631096	-0.313975
A17_A14	Bipartite	-0.455441	-0.345268	-0.400354
A17_A15	Bipartite	0.184068	0.243765	0.213916
A17_A16	Bipartite	-0.647485	-0.188946	-0.418215
A17_A17	Bipartite	0.324766	0.547488	0.436127
A17_A18	Bipartite	-0.979551	-0.637493	-0.808522
A17_A19	Bipartite	-0.511805	-0.851898	-0.681851
A17_A20	Bipartite	-0.441602	-0.432114	-0.436858
A17_A21	Bipartite	-0.253346	0.0586065	-0.0973699
A17_A22	Bipartite	-0.601898	-0.341002	-0.47145
A17_A23	Bipartite	-0.503854	-0.505715	-0.504784
A17_A24	Bipartite	0.737464	0.580332	0.658898
A17_A25	Bipartite	-0.632019	-0.171365	-0.401692
A18_A01	Bipartite	0.143169	0.458906	0.301038
A18_A02	Bipartite	-0.096413	0.593189	0.248388
A18_A03	Bipartite	-0.559609	-0.900255	-0.729932
A18_A04	Bipartite	-0.691729	-0.514977	-0.603353
A18_A05	Bipartite	-0.419898	-0.456275	-0.438086
A18_A06	Bipartite	-0.365698	-0.317048	-0.341373
A18_A07	Bipartite	-0.70236	-0.49974	-0.60105
A18_A08	Bipartite	-0.662534	-0.519314	-0.590924
A18_A09	Bipartite	-0.0554914	-0.247623	-0.151557
A18_A10	Bipartite	-1.50327	-1.16776	-1.33551
A18_A11	Bipartite	0.160659	0.267981	0.21432
A18_A12	Bipartite	-0.315517	-0.178104	-0.24681
A18_A13	Bipartite	0.100942	0.13608	0.118511
A18_A14	Bipartite	-0.445076	-0.581667	-0.513372
A18_A15	Bipartite	-0.0949028	0.148894	0.0269958
A18_A16	Bipartite	-0.626113	-0.511281	-0.568697
A18_A17	Bipartite	-0.967043	-0.969222	-0.968132
A18_A18	Bipartite	-0.7024	-1.27596	-0.989179
A18_A19	Bipartite	-0.599359	-0.989442	-0.794401
A18_A20	Bipartite	-1.2568	-0.956736	-1.10677
A18_A21	Bipartite	-0.436161	-0.320838	-0.378499
A18_A22	Bipartite	-0.812469	-0.616988	-0.714729
A18_A23	Bipartite	-1.26265	-0.882535	-1.07259
A18_A24	Bipartite	-0.703607	0.319477	-0.192065
A18_A25	Bipartite	-0.413685	-0.365177	-0.389431
A19_A01	Bipartite	0.563266	0.511449	0.537358
A19_A02	Bipartite	-0.132333	0.199808	0.0337376
A19_A03	Bipartite	-0.330943	-0.0104643	-0.170704
A19_A04	Bipartite	-0.56869	-0.305928	-0.437309
A19_A05	Bipartite	-0.741458	-0.649265	-0.695361
A19_A06	Bipartite	-0.179737	-0.178456	-0.179096
A19_A07	Bipartite	-0.93819	-0.847971	-0.89308
A19_A08	Bipartite	-0.477247	-0.557472	-0.517359
A19_A09	Bipartite	0.239482	0.271001	0.255241
A19_A10	Bipartite	-0.432205	-0.509785	-0.470995
A19_A11	Bipartite	0.104194	0.289112	0.196653
A19_A12	Bipartite	0.0652991	-0.113168	-0.0239346
A19_A13	Bipartite	-0.553853	0.0453278	-0.254263
A19_A14	Bipartite	0.0144498	-0.0207489	-0.00314952
A19_A15	Bipartite	-0.0664557	0.330103	0.131824
A19_A16	Bipartite	-0.754113	-1.09992	-0.927018
A19_A17	Bipartite	-0.753306	-0.803972	-0.778639
A19_A18	Bipartite	-1.22175	-0.948775	-1.08526
A19_A19	Bipartite	-0.503738	-0.746773	-0.625255
A19_A20	Bipartite	-0.589865	-0.562839	-0.576352
A19_A21	Bipartite	-0.102165	0.204678	0.0512564
A19_A22	Bipartite	-0.619549	-0.747986	-0.683768
A19_A23	Bipartite	-0.434704	-0.242674	-0.338689
A19_A24	Bipartite	0.645076	0.848897	0.746987
A19_A25	Bipartite	-0.549763	-0.73486	-0.642312
A20_A01	Bipartite	0.572276	0.749599	0.660938
A20_A02	Bipartite	0.456627	0.659601	0.558114
A20_A03	Bipartite	-0.611472	-0.250743	-0.431108
A20_A04	Bipartite	-0.250926	-0.433834	-0.34238
A20_A05	Bipartite	0.0158628	-0.25888	-0.121508
A20_A06	Bipartite	0.32671	0.245004	0.285857
A20_A07	Bipartite	0.170834	0.180045	0.175439
A20_A08	Bipartite	-0.693871	-0.495682	-0.594777
A20_A09	Bipartite	0.177362	-0.222193	-0.0224156
A20_A10	Bipartite	-0.6368	-0.513941	-0.575371
A20_A11	Bipartite	0.92977	0.379331	0.654551
A20_A12	Bipartite	0.0183146	-0.0109327	0.00369091
A20_A13	Bipartite	-0.338671	0.183619	-0.0775263
A20_A14	Bipartite	0.0935985	0.464648	0.279123
A20_A15	Bipartite	0.62066	0.801531	0.711096
A20_A16	Bipartite	-0.534261	-0.00127554	-0.267768
A20_A17	Bipartite	-0.0666415	0.238177	0.085768
A20_A18	Bipartite	-1.4542	-1.68609	-1.57014
A20_A19	Bipartite	-0.208035	-0.256935	-0.232485
A20_A20	Bipartite	-0.0167836	0.419458	0.201337
A20_A21	Bipartite	-0.352115	-0.264402	-0.308259
A20_A22	Bipartite	-0.494778	-0.400668	-0.447723
A20_A23	Bipartite	-0.462706	-0.953191	-0.707949
A20_A24	Bipartite	0.826584	0.665516	0.74605
A20_A25	Bipartite	-0.725967	0.371305	-0.177331
A21_A01	Bipartite	0.752106	0.461402	0.606754
A21_A02	Bipartite	0.450073	-0.050038	0.200018
A21_A03	Bipartite	0.166083	0.289459	0.227771
A21_A04	Bipartite	0.399924	0.399317	0.39962
A21_A05	Bipartite	-0.254005	0.27698	0.0114877
A21_A06	Bipartite	0.0984643	-0.0604	0.0190322
A21_A07	Bipartite	-0.160225	0.371138	0.105456
A21_A08	Bipartite	-0.103736	0.576335	0.236299
A21_A09	Bipartite	0.471258	0.632897	0.552077
A21_A10	Bipartite	-0.422642	0.111753	-0.155445
A21_A11	Bipartite	0.768025	0.848641	0.808333
A21_A12	Bipartite	0.203252	0.0814534	0.142353
A21_A13	Bipartite	0.358251	-0.142235	0.108008
A21_A14	Bipartite	0.358687	0.986188	0.672437
A21_A15	Bipartite	0.396817	0.617447	0.507132
A21_A16	Bipartite	-0.291549	0.257486	-0.0170317
A21_A17	Bipartite	0.25635	-0.00155078	0.127399
A21_A18	Bipartite	-0.80828	-0.873689	-0.840984
A21_A19	Bipartite	0.177432	0.3554	0.266416
A21_A20	Bipartite	0.0482021	0.101258	0.0747301
A21_A21	Bipartite	0.267333	0.354293	0.310813
A21_A22	Bipartite	-0.291534	-0.0902343	-0.190884
A21_A23	Bipartite	0.000806576	0.385354	0.19308
A21_A24	Bipartite	0.267073	0.890436	0.578755
A21_A25	Bipartite	0.0129272	0.290668	0.151797
A22_A01	Bipartite	0.574843	0.1841	0.379471
A22_A02	Bipartite	0.440321	0.45591	0.448116
A22_A03	Bipartite	-0.63567	-0.823477	-0.729574
A22_A04	Bipartite	0.349641	-0.006747	0.171447
A22_A05	Bipartite	-0.117561	-0.0455167	-0.081539
A22_A06	Bipartite	-0.752927	-0.981037	-0.866982
A22_A07	Bipartite	0.0110243	0.111241	0.0611325
A22_A08	Bipartite	-0.679575	-0.592721	-0.636148
A22_A09	Bipartite	-0.442769	0.331217	-0.0557755
A22_A10	Bipartite	-0.996745	-0.875063	-0.935904
A22_A11	Bipartite	0.324359	-0.163871	0.0802437
A22_A12	Bipartite	0.295238	0.363138	0.329188
A22_A13	Bipartite	-0.196889	-0.394572	-0.29573
A22_A14	Bipartite	-0.394609	-0.0261891	-0.210399
A22_A15	Bipartite	0.941235	0.207078	0.574157
A22_A16	Bipartite	-0.665067	-0.710251	-0.687659
A22_A17	Bipartite	-0.743384	-0.572816	-0.6581
A22_A18	Bipartite	-1.55321	-1.45403	-1.50362
A22_A19	Bipartite	-0.990589	-0.62055	-0.805569
A22_A20	Bipartite	-0.278776	-0.365449	-0.322112
A22_A21	Bipartite	-0.907628	-1.21379	-1.06071
A22_A22	Bipartite	-0.510665	-0.824987	-0.667826
A22_A23	Bipartite	-0.870541	-0.623307	-0.746924
A22_A24	Bipartite	0.35492	-0.199733	0.0775934
A22_A25	Bipartite	-0.399532	-0.498519	-0.449025
A23_A01	Bipartite	0.860023	0.86257	0.861296
A23_A02	Bipartite	0.605187	0.44023	0.522708
A23_A03	Bipartite	-0.554306	-0.597023	-0.575665
A23_A04	Bipartite	0.0186292	0.162901	0.090765
A23_A05	Bipartite	-0.113303	-0.314251	-0.213777
A23_A06	Bipartite	0.0993845	0.253444	0.176414
A23_A07	Bipartite	0.0904982	-0.157552	-0.0335268
A23_A08	Bipartite	-0.509985	-0.430218	-0.470101
A23_A09	Bipartite	0.306956	0.0159507	0.161454
A23_A10	Bipartite	-0.599291	-0.795416	-0.697354
A23_A11	Bipartite	0.461567	0.850305	0.655936
A23_A12	Bipartite	0.239526	0.22806	0.233793
A23_A13	Bipartite	0.0757628	0.217341	0.146552
A23_A14	Bipartite	-0.115709	0.18151	0.0329005
A23_A15	Bipartite	0.294133	0.701497	0.497815
A23_A16	Bipartite	-0.39427	-0.810716	-0.602493
A23_A17	Bipartite	-0.280318	-0.360927	-0.320623
A23_A18	Bipartite	-0.874348	-0.757654	-0.816001
A23_A19	Bipartite	-0.969709	-0.441852	-0.70578
A23_A20	Bipartite	0.0820093	0.429405	0.255707
A23_A21	Bipartite	-0.0968726	-0.187486	-0.142179
A23_A22	Bipartite	-0.668544	-0.309598	-0.489071
A23_A23	Bipartite	-0.251981	-0.0304575	-0.141219
A23_A24	Bipartite	0.683433	0.427287	0.55536
A23_A25	Bipartite	-0.0688003	-0.0910568	-0.0799285
A24_A01	Bipartite	1.03044	0.610095	0.820268
A24_A02	Bipartite	1.09684	0.62561	0.861227
A24_A03	Bipartite	0.546833	0.888992	0.717913
A24_A04	Bipartite	1.01255	0.229936	0.621244
A24_A05	Bipartite	0.808859	1.06598	0.937421
A24_A06	Bipartite	0.880132	-0.26517	0.307481
A24_A07	Bipartite	0.150736	0.65821	0.404473
A24_A08	Bipartite	-0.0856886	0.0680165	-0.00883608
A24_A09	Bipartite	1.06262	0.342514	0.702567
A24_A10	Bipartite	0.728321	0.500113	0.614217
A24_A11	Bipartite	1.06958	1.19093	1.13025
A24_A12	Bipartite	0.553676	0.453701	0.503688
A24_A13	Bipartite	0.6424	0.786745	0.714573
A24_A14	Bipartite	0.11304	0.28038	0.19671
A24_A15	Bipartite	1.21046	0.597306	0.903885
A24_A16	Bipartite	0.672517	0.362792	0.517655
A24_A17	Bipartite	0.0317387	0.75156	0.391649
A24_A18	Bipartite	-0.13746	-0.450936	-0.294198
A24_A19	Bipartite	0.792479	0.695349	0.743914
A24_A20	Bipartite	1.07093	1.02931	1.05012
A24_A21	Bipartite	0.77304	0.958135	0.865587
A24_A22	Bipartite	0.495566	0.769669	0.632617
A24_A23	Bipartite	0.582072	0.420641	0.501357
A24_A24	Bipartite	1.02539	0.138337	0.581865
A24_A25	Bipartite	0.71505	0.792319	0.753685
A25_A01	Bipartite	0.706389	0.753577	0.729983
A25_A02	Bipartite	-0.0286512	0.218629	0.0949891
A25_A03	Bipartite	-0.435472	-0.246026	-0.340749
A25_A04	Bipartite	-1.50883	-1.01836	-1.2636
A25_A05	Bipartite	-0.181876	-0.0831151	-0.132496
A25_A06	Bipartite	-0.0860769	-0.0457831	-0.06593
A25_A07	Bipartite	-1.23806	-1.31788	-1.27797
A25_A08	Bipartite	-0.645173	-0.627127	-0.63615
A25_A09	Bipartite	0.261436	0.465174	0.363305
A25_A10	Bipartite	-0.492213	-0.671324	-0.581769
A25_A11	Bipartite	0.630499	0.682476	0.656488
A25_A12	Bipartite	0.0325673	0.128025	0.0802963
A25_A13	Bipartite	0.0991882	0.572984	0.336086
A25_A14	Bipartite	-0.192617	-0.132782	-0.162699
A25_A15	Bipartite	0.824203	0.251225	0.537714
A25_A16	Bipartite	-0.471419	-0.555037	-0.513228
A25_A17	Bipartite	-0.863803	-0.104075	-0.483939
A25_A18	Bipartite	-1.06972	-0.898606	-0.984162
A25_A19	Bipartite	-0.424195	-0.391729	-0.407962
A25_A20	Bipartite	-0.499951	0.23852	-0.130715
A25_A21	Bipartite	0.0550666	-0.778167	-0.36155
A25_A22	Bipartite	-0.639179	-0.0723212	-0.35575
A25_A23	Bipartite	-0.228133	-0.085682	-0.156908
A25_A24	Bipartite	0.479966	0.0150189	0.247493
A25_A25	Bipartite	-0.319583	-0.128129	-0.223856
A01_A01_A01	Tripartite	0.992211	2.00466	1.49843
A01_A01_A02	Tripartite	-0.168602	0.724368	0.277883
A01_A01_A03	Tripartite	0.0987704	1.80019	0.949482
A01_A01_A04	Tripartite	1.97349	0.159306	1.0664
A01_A01_A05	Tripartite	0.77729	1.77414	1.27572
A01_A01_A06	Tripartite	0.412266	2.43669	1.42448
A01_A01_A07	Tripartite	0.290548	3.06601	1.67828
A01_A01_A08	Tripartite	-0.154483	2.89352	1.36952
A01_A01_A09	Tripartite	1.58595	1.759	1.67248
A01_A01_A10	Tripartite	0.374	0.909027	0.641514
A01_A01_A11	Tripartite	1.61209	2.54496	2.07852
A01_A01_A12	Tripartite	-0.0514599	1.68351	0.816026
A01_A01_A13	Tripartite	1.71579	2.44518	2.08048
A01_A01_A14	Tripartite	-0.306159	0.717731	0.205786
A01_A01_A15	Tripartite	1.47187	3.0116	2.24174
A01_A01_A16	Tripartite	-0.364024	1.89626	0.766117
A01_A01_A17	Tripartite	1.08552	0.376778	0.731147
A01_A01_A18	Tripartite	-1.92887	-0.519602	-1.22424
A01_A01_A19	Tripartite	-0.255472	1.28051	0.512519
A01_A01_A20	Tripartite	0.737343	0.574093	0.655718
A01_A01_A21	Tripartite	-0.913727	-0.597057	-0.755392
A01_A01_A22	Tripartite	-0.927207	1.6807	0.376747
A01_A01_A23	Tripartite	-1.33199	-0.644874	-0.98843
A01_A01_A24	Tripartite	1.54565	3.35464	2.45015
A01_A01_A25	Tripartite	0.326977	1.73169	1.02934
A01_A02_A01	Tripartite	3.71966	1.04864	2.38415
A01_A02_A02	Tripartite	3.20735	2.60749	2.90742
A01_A02_A03	Tripartite	3.70603	5.84289	4.77446
A01_A02_A04	Tripartite	4.10045	2.46249	3.28147
A01_A02_A05	Tripartite	4.69715	1.24003	2.96859
A01_A02_A06	Tripartite	0.700729	4.20116	2.45095
A01_A02_A07	Tripartite	3.93776	3.18823	3.563
A01_A02_A08	Tripartite	1.57516	0.845233	1.21019
A01_A02_A09	Tripartite	1.27464	6.1374	3.70602
A01_A02_A10	Tripartite	4.32149	2.87385	3.59767
A01_A02_A11	Tripartite	5.86898	3.5468	4.70789
A01_A02_A12	Tripartite	3.75648	2.61979	3.18813
A01_A02_A13	Tripartite	1.88439	2.25579	2.07009
A01_A02_A14	Tripartite	1.87372	1.09458	1.48415
A01_A02_A15	Tripartite	4.60042	2.43064	3.51553
A01_A02_A16	Tripartite	3.48312	2.62853	3.05582
A01_A02_A17	Tripartite	4.436	6.32519	5.38059
A01_A02_A18	Tripartite	3.17674	5.12399	4.15037
A01_A02_A19	Tripartite	0.970009	0.197833	0.583921
A01_A02_A20	Tripartite	2.30744	2.31481	2.31112
A01_A02_A21	Tripartite	2.3946	4.57199	3.48329
A01_A02_A22	Tripartite	1.19913	3.94111	2.57012
A01_A02_A23	Tripartite	0.966756	0.888824	0.92779
A01_A02_A24	Tripartite	4.67209	6.07689	5.37449
A01_A02_A25	Tripartite	2.52343	5.53091	4.02717
A01_A03_A01	Tripartite	1.00252	0.499221	0.750872
A01_A03_A02	Tripartite	4.01461	3.97234	3.99347
A01_A03_A03	Tripartite	-0.223689	5.30905	2.54268
A01_A03_A04	Tripartite	4.83487	5.28422	5.05954
A01_A03_A05	Tripartite	4.58575	4.29857	4.44216
A01_A03_A06	Tripartite	3.98095	1.38942	2.68518
A01_A03_A07	Tripartite	4.0293	2.83535	3.43233
A01_A03_A08	Tripartite	4.41379	3.17415	3.79397
A01_A03_A09	Tripartite	2.13469	6.78535	4.46002
A01_A03_A10	Tripartite	3.48506	4.64471	4.06488
A01_A03_A11	Tripartite	4.88713	3.5313	4.20921
A01_A03_A12	Tripartite	3.86183	1.4374	2.64962
A01_A03_A13	Tripartite	4.73804	4.95572	4.84688
A01_A03_A14	Tripartite	0.641945	2.28433	1.46314
A01_A03_A15	Tripartite	4.28129	3.24631	3.7638
A01_A03_A16	Tripartite	2.96783	2.63474	2.80128
A01_A03_A17	Tripartite	3.98207	4.87053	4.4263
A01_A03_A18	Tripartite	0.401882	1.37882	0.890351
A01_A03_A19	Tripartite	4.1962	5.11744	4.65682
A01_A03_A20	Tripartite	1.73354	2.60901	2.17127
A01_A03_A21	Tripartite	2.32382	2.99074	2.65728
A01_A03_A22	Tripartite	4.3875	5.43696	4.91223
A01_A03_A23	Tripartite	3.16769	4.26234	3.71501
A01_A03_A24	Tripartite	4.28043	3.39387	3.83715
A01_A03_A25	Tripartite	4.35754	3.12499	3.74126
A01_A04_A01	Tripartite	3.92604	2.12343	3.02474
A01_A04_A02	Tripartite	3.78063	1.6955	2.73806
A01_A04_A03	Tripartite	4.69507	5.88722	5.29114
A01_A04_A04	Tripartite	4.53612	3.18468	3.8604
A01_A04_A05	Tripartite	3.99701	2.88485	3.44093
A01_A04_A06	Tripartite	4.88891	2.71493	3.80192
A01_A04_A07	Tripartite	4.10992	4.47249	4.29121
A01_A04_A08	Tripartite	1.54811	2.54345	2.04578
A01_A04_A09	Tripartite	4.84373	3.95076	4.39725
A01_A04_A10	Tripartite	3.82643	2.22688	3.02665
A01_A04_A11	Tripartite	5.33706	6.28862	5.81284
A01_A04_A12	Tripartite	2.24483	4.62537	3.4351
A01_A04_A13	Tripartite	5.12628	5.89419	5.51023
A01_A04_A14	Tripartite	1.89516	4.53756	3.21636
A01_A04_A15	Tripartite	2.23824	5.07749	3.65787
A01_A04_A16	Tripartite	1.66738	4.23947	2.95343
A01_A04_A17	Tripartite	2.0106	4.74364	3.37712
A01_A04_A18	Tripartite	1.55731	1.47725	1.51728
A01_A04_A19	Tripartite	4.12527	5.12865	4.62696
A01_A04_A20	Tripartite	0.806272	0.784573	0.795423
A01_A04_A21	Tripartite	2.66095	1.10071	1.88083
A01_A04_A22	Tripartite	4.98773	6.30836	5.64805
A01_A04_A23	Tripartite	4.90517	5.60303	5.2541
A01_A04_A24	Tripartite	0.746858	4.3292	2.53803
A01_A04_A25	Tripartite	4.4371	5.09092	4.76401
A01_A05_A01	Tripartite	6.25452	6.04852	6.15152
A01_A05_A02	Tripartite	3.08807	2.79451	2.94129
A01_A05_A03	Tripartite	3.01221	6.10891	4.56056
A01_A05_A04	Tripartite	1.53104	3.94523	2.73813
A01_A05_A05	Tripartite	2.38652	4.30369	3.3451
A01_A05_A06	Tripartite	2.87752	2.57397	2.72574
A01_A05_A07	Tripartite	1.62589	5.00427	3.31508
A01_A05_A08	Tripartite	3.77561	1.08142	2.42851
A01_A05_A09	Tripartite	4.3341	2.27439	3.30424
A01_A05_A10	Tripartite	4.16613	1.60988	2.888
A01_A05_A11	Tripartite	4.38194	2.14489	3.26341
A01_A05_A12	Tripartite	3.16095	6.32879	4.74487
A01_A05_A13	Tripartite	2.55597	5.33121	3.94359
A01_A05_A14	Tripartite	2.59245	0.919226	1.75584
A01_A05_A15	Tripartite	3.44647	6.76367	5.10507
A01_A05_A16	Tripartite	4.40207	1.39928	2.90068
A01_A05_A17	Tripartite	5.1504	5.88386	5.51713
A01_A05_A18	Tripartite	0.578482	3.17905	1.87876
A01_A05_A19	Tripartite	4.15373	3.01938	3.58656
A01_A05_A20	Tripartite	3.30315	6.39575	4.84945
A01_A05_A21	Tripartite	3.99208	4.52467	4.25838
A01_A05_A22	Tripartite	1.66655	1.9607	1.81362
A01_A05_A23	Tripartite	4.5699	5.32755	4.94872
A01_A05_A24	Tripartite	2.53587	4.671	3.60344
A01_A05_A25	Tripartite	2.62883	4.39272	3.51078
A01_A06_A01	Tripartite	3.40877	0.973629	2.1912
A01_A06_A02	Tripartite	2.6751	1.06712	1.87111
A01_A06_A03	Tripartite	5.09394	6.55369	5.82382
A01_A06_A04	Tripartite	3.38903	2.23474	2.81189
A01_A06_A05	Tripartite	2.01983	4.54622	3.28303
A01_A06_A06	Tripartite	0.250265	5.28115	2.76571
A01_A06_A07	Tripartite	4.79162	3.31049	4.05105
A01_A06_A08	Tripartite	2.18519	-1.20379	0.490696
A01_A06_A09	Tripartite	5.04335	5.10033	5.07184
A01_A06_A10	Tripartite	4.28015	2.71024	3.4952
A01_A06_A11	Tripartite	2.97413	3.82283	3.39848
A01_A06_A12	Tripartite	2.23036	5.99084	4.1106
A01_A06_A13	Tripartite	2.76188	2.8977	2.82979
A01_A06_A14	Tripartite	2.23159	1.24795	1.73977
A01_A06_A15	Tripartite	3.58729	5.10478	4.34604
A01_A06_A16	Tripartite	0.625288	1.74829	1.18679
A01_A06_A17	Tripartite	5.43576	0.986446	3.2111
A01_A06_A18	Tripartite	1.79466	1.49491	1.64478
A01_A06_A19	Tripartite	1.42614	0.808025	1.11708
A01_A06_A20	Tripartite	3.83809	4.07413	3.95611
A01_A06_A21	Tripartite	2.83063	2.02549	2.42806
A01_A06_A22	Tripartite	4.53312	0.996117	2.76462
A01_A06_A23	Tripartite	3.33119	3.98653	3.65886
A01_A06_A24	Tripartite	2.5626	2.31828	2.44044
A01_A06_A25	Tripartite	4.44709	4.03071	4.2389
A01_A07_A01	Tripartite	3.7592	4.97406	4.36663
A01_A07_A02	Tripartite	1.93102	4.52688	3.22895
A01_A07_A03	Tripartite	4.61897	3.75575	4.18736
A01_A07_A04	Tripartite	5.10287	5.33649	5.21968
A01_A07_A05	Tripartite	4.83257	5.39592	5.11425
A01_A07_A06	Tripartite	5.00321	4.52478	4.764
A01_A07_A07	Tripartite	4.43846	1.20984	2.82415
A01_A07_A08	Tripartite	4.13393	4.11733	4.12563
A01_A07_A09	Tripartite	3.87611	3.84277	3.85944
A01_A07_A10	Tripartite	4.44615	4.96271	4.70443
A01_A07_A11	Tripartite	1.03684	6.62839	3.83262
A01_A07_A12	Tripartite	5.28306	-2.64753	1.31777
A01_A07_A13	Tripartite	4.53674	4.33225	4.4345
A01_A07_A14	Tripartite	1.79095	4.55362	3.17228
A01_A07_A15	Tripartite	6.14988	6.28212	6.216
A01_A07_A16	Tripartite	2.35562	4.30269	3.32915
A01_A07_A17	Tripartite	3.26855	2.67025	2.9694
A01_A07_A18	Tripartite	3.32843	1.80463	2.56653
A01_A07_A19	Tripartite	4.65215	4.99153	4.82184
A01_A07_A20	Tripartite	-0.0794531	0.591102	0.255824
A01_A07_A21	Tripartite	1.36474	0.720687	1.04271
A01_A07_A22	Tripartite	2.6823	5.16349	3.92289
A01_A07_A23	Tripartite	5.12668	1.1736	3.15014
A01_A07_A24	Tripartite	6.47398	5.43512	5.95455
A01_A07_A25	Tripartite	2.89197	5.49296	4.19246
A01_A08_A01	Tripartite	3.90363	2.80618	3.35491
A01_A08_A02	Tripartite	1.05696	1.75519	1.40607
A01_A08_A03	Tripartite	4.80436	4.3599	4.58213
A01_A08_A04	Tripartite	4.55289	2.49697	3.52493
A01_A08_A05	Tripartite	5.36955	0.816145	3.09285
A01_A08_A06	Tripartite	3.27677	6.14248	4.70963
A01_A08_A07	Tripartite	4.02006	0.94893	2.4845
A01_A08_A08	Tripartite	0.347563	2.29414	1.32085
A01_A08_A09	Tripartite	3.09082	5.91675	4.50379
A01_A08_A10	Tripartite	3.91549	4.78148	4.34848
A01_A08_A11	Tripartite	5.69244	7.05488	6.37366
A01_A08_A12	Tripartite	4.93503	4.4104	4.67271
A01_A08_A13	Tripartite	2.97181	0.621968	1.79689
A01_A08_A14	Tripartite	2.95078	5.37913	4.16496
A01_A08_A15	Tripartite	5.05213	5.28282	5.16747
A01_A08_A16	Tripartite	2.3353	5.2785	3.8069
A01_A08_A17	Tripartite	2.88901	5.05637	3.97269
A01_A08_A18	Tripartite	2.15972	2.44942	2.30457
A01_A08_A19	Tripartite	4.22042	1.35248	2.78645
A01_A08_A20	Tripartite	4.09743	0.774991	2.43621
A01_A08_A21	Tripartite	2.00896	2.03666	2.02281
A01_A08_A22	Tripartite	2.47644	2.59037	2.5334
A01_A08_A23	Tripartite	2.45505	1.98004	2.21755
A01_A08_A24	Tripartite	5.91735	6.70457	6.31096
A01_A08_A25	Tripartite	4.39505	4.15131	4.27318
A01_A09_A01	Tripartite	1.69333	1.00648	1.34991
A01_A09_A02	Tripartite	2.82184	4.77273	3.79728
A01_A09_A03	Tripartite	5.75242	6.10014	5.92628
A01_A09_A04	Tripartite	5.97025	1.77206	3.87115
A01_A09_A05	Tripartite	2.95336	5.68748	4.32042
A01_A09_A06	Tripartite	5.94653	6.60247	6.2745
A01_A09_A07	Tripartite	4.8398	4.85303	4.84642
A01_A09_A08	Tripartite	0.968422	4.82174	2.89508
A01_A09_A09	Tripartite	1.81385	5.52154	3.6677
A01_A09_A10	Tripartite	6.02939	6.53261	6.281
A01_A09_A11	Tripartite	5.29508	5.56482	5.42995
A01_A09_A12	Tripartite	6.12225	6.36264	6.24245
A01_A09_A13	Tripartite	4.8931	6.16261	5.52785
A01_A09_A14	Tripartite	5.98246	5.99814	5.9903
A01_A09_A15	Tripartite	5.90035	6.04151	5.97093
A01_A09_A16	Tripartite	4.16041	5.82013	4.99027
A01_A09_A17	Tripartite	2.84088	5.20545	4.02317
A01_A09_A18	Tripartite	2.46591	6.17089	4.3184
A01_A09_A19	Tripartite	3.11532	5.30607	4.21069
A01_A09_A20	Tripartite	5.09103	6.50257	5.7968
A01_A09_A21	Tripartite	4.88271	5.32483	5.10377
A01_A09_A22	Tripartite	5.98315	2.22907	4.10611
A01_A09_A23	Tripartite	3.95922	6.26392	5.11157
A01_A09_A24	Tripartite	4.56945	4.27894	4.4242
A01_A09_A25	Tripartite	4.82327	6.07107	5.44717
A01_A10_A01	Tripartite	1.47666	5.38882	3.43274
A01_A10_A02	Tripartite	4.76138	2.92921	3.84529
A01_A10_A03	Tripartite	3.72193	2.45789	3.08991
A01_A10_A04	Tripartite	3.78061	3.33043	3.55552
A01_A10_A05	Tripartite	4.53454	2.04778	3.29116
A01_A10_A06	Tripartite	3.89544	2.87333	3.38438
A01_A10_A07	Tripartite	4.27595	4.25742	4.26669
A01_A10_A08	Tripartite	4.36481	3.54196	3.95339
A01_A10_A09	Tripartite	6.0864	3.67898	4.88269
A01_A10_A10	Tripartite	2.16136	2.52689	2.34412
A01_A10_A11	Tripartite	5.41659	4.83838	5.12748
A01_A10_A12	Tripartite	2.65573	3.08564	2.87069
A01_A10_A13	Tripartite	2.44305	3.93112	3.18708
A01_A10_A14	Tripartite	4.04149	6.34786	5.19467
A01_A10_A15	Tripartite	6.71034	3.72271	5.21652
A01_A10_A16	Tripartite	3.44215	1.6177	2.52992
A01_A10_A17	Tripartite	3.73262	6.68378	5.2082
A01_A10_A18	Tripartite	2.17702	3.09142	2.63422
A01_A10_A19	Tripartite	1.79002	4.28571	3.03787
A01_A10_A20	Tripartite	3.84729	3.43492	3.6411
A01_A10_A21	Tripartite	3.01465	5.28884	4.15175
A01_A10_A22	Tripartite	4.08718	2.31636	3.20177
A01_A10_A23	Tripartite	3.67386	5.23531	4.45458
A01_A10_A24	Tripartite	5.13142	4.19111	4.66127
A01_A10_A25	Tripartite	3.2813	4.70566	3.99348
A01_A11_A01	Tripartite	3.89232	1.31034	2.60133
A01_A11_A02	Tripartite	3.20826	3.78566	3.49696
A01_A11_A03	Tripartite	5.17849	6.55916	5.86882
A01_A11_A04	Tripartite	6.62679	4.4009	5.51385
A01_A11_A05	Tripartite	-0.082735	0.0830242	0.000144615
A01_A11_A06	Tripartite	4.92323	4.52426	4.72375
A01_A11_A07	Tripartite	1.30932	3.68805	2.49869
A01_A11_A08	Tripartite	2.25477	4.30869	3.28173
A01_A11_A09	Tripartite	3.93688	4.65683	4.29685
A01_A11_A10	Tripartite	5.26383	6.40575	5.83479
A01_A11_A11	Tripartite	4.74899	2.98665	3.86782
A01_A11_A12	Tripartite	5.42963	5.36104	5.39534
A01_A11_A13	Tripartite	2.58179	5.20043	3.89111
A01_A11_A14	Tripartite	1.36221	2.38264	1.87242
A01_A11_A15	Tripartite	2.88023	1.93395	2.40709
A01_A11_A16	Tripartite	2.34868	2.93353	2.64111
A01_A11_A17	Tripartite	5.27498	5.06115	5.16807
A01_A11_A18	Tripartite	4.59753	3.21688	3.90721
A01_A11_A19	Tripartite	5.34936	3.91222	4.63079
A01_A11_A20	Tripartite	3.18839	2.72824	2.95832
A01_A11_A21	Tripartite	2.28007	1.14366	1.71187
A01_A11_A22	Tripartite	5.20158	4.29799	4.74979
A01_A11_A23	Tripartite	0.788403	0.0795162	0.43396
A01_A11_A24	Tripartite	3.6962	6.44506	5.07063
A01_A11_A25	Tripartite	4.99107	6.43474	5.7129
A01_A12_A01	Tripartite	2.8171	2.48782	2.65246
A01_A12_A02	Tripartite	3.87352	5.52953	4.70152
A01_A12_A03	Tripartite	2.9353	7.26421	5.09975
A01_A12_A04	Tripartite	5.1876	6.57221	5.8799
A01_A12_A05	Tripartite	1.65453	1.27431	1.46442
A01_A12_A06	Tripartite	3.77536	3.90218	3.83877
A01_A12_A07	Tripartite	0.779444	5.35898	3.06921
A01_A12_A08	Tripartite	3.80986	4.01212	3.91099
A01_A12_A09	Tripartite	0.898825	4.92049	2.90966
A01_A12_A10	Tripartite	3.13426	2.67272	2.90349
A01_A12_A11	Tripartite	2.65132	2.93191	2.79161
A01_A12_A12	Tripartite	3.04056	5.27654	4.15855
A01_A12_A13	Tripartite	4.29747	4.14417	4.22082
A01_A12_A14	Tripartite	4.11872	4.03648	4.0776
A01_A12_A15	Tripartite	3.08758	7.04095	5.06427
A01_A12_A16	Tripartite	2.11269	4.76104	3.43686
A01_A12_A17	Tripartite	3.73596	0.655155	2.19556
A01_A12_A18	Tripartite	0.50824	0.362615	0.435427
A01_A12_A19	Tripartite	1.27589	2.24386	1.75988
A01_A12_A20	Tripartite	3.13784	2.3155	2.72667
A01_A12_A21	Tripartite	1.66367	2.66773	2.1657
A01_A12_A22	Tripartite	3.56608	4.03203	3.79905
A01_A12_A23	Tripartite	2.95967	2.31507	2.63737
A01_A12_A24	Tripartite	5.50076	5.48324	5.492
A01_A12_A25	Tripartite	2.85285	2.62354	2.7382
A01_A13_A01	Tripartite	3.90459	3.30234	3.60347
A01_A13_A02	Tripartite	1.82207	0.179928	1.001
A01_A13_A03	Tripartite	3.97953	1.98769	2.98361
A01_A13_A04	Tripartite	5.46977	5.59894	5.53435
A01_A13_A05	Tripartite	1.27584	1.6322	1.45402
A01_A13_A06	Tripartite	2.92891	2.26327	2.59609
A01_A13_A07	Tripartite	5.32077	1.16423	3.2425
A01_A13_A08	Tripartite	4.81106	3.83126	4.32116
A01_A13_A09	Tripartite	0.942014	5.81378	3.3779
A01_A13_A10	Tripartite	2.39326	3.50617	2.94971
A01_A13_A11	Tripartite	2.88086	1.19863	2.03975
A01_A13_A12	Tripartite	4.02748	3.04959	3.53853
A01_A13_A13	Tripartite	4.18035	6.56496	5.37266
A01_A13_A14	Tripartite	1.46394	-0.313599	0.575169
A01_A13_A15	Tripartite	4.40478	4.73335	4.56906
A01_A13_A16	Tripartite	0.498617	4.33629	2.41745
A01_A13_A17	Tripartite	3.49565	5.49684	4.49625
A01_A13_A18	Tripartite	1.87047	5.48882	3.67965
A01_A13_A19	Tripartite	3.8618	4.13993	4.00087
A01_A13_A20	Tripartite	0.969308	3.99183	2.48057
A01_A13_A21	Tripartite	2.13389	5.79444	3.96417
A01_A13_A22	Tripartite	3.54075	5.06903	4.30489
A01_A13_A23	Tripartite	3.88828	4.39071	4.13949
A01_A13_A24	Tripartite	4.66399	5.35986	5.01192
A01_A13_A25	Tripartite	1.94835	1.2724	1.61038
A01_A14_A01	Tripartite	4.06548	1.64012	2.8528
A01_A14_A02	Tripartite	3.08042	1.24197	2.1612
A01_A14_A03	Tripartite	3.49643	1.69454	2.59548
A01_A14_A04	Tripartite	4.67959	4.66537	4.67248
A01_A14_A05	Tripartite	3.0757	5.77132	4.42351
A01_A14_A06	Tripartite	2.8005	0.251775	1.52614
A01_A14_A07	Tripartite	5.72826	4.82663	5.27744
A01_A14_A08	Tripartite	2.52029	3.48291	3.0016
A01_A14_A09	Tripartite	3.71172	5.69345	4.70258
A01_A14_A10	Tripartite	3.1088	3.02879	3.0688
A01_A14_A11	Tripartite	1.77467	4.69563	3.23515
A01_A14_A12	Tripartite	1.40616	-0.184293	0.610932
A01_A14_A13	Tripartite	2.10495	1.66089	1.88292
A01_A14_A14	Tripartite	3.3414	1.13383	2.23761
A01_A14_A15	Tripartite	5.47269	4.29786	4.88528
A01_A14_A16	Tripartite	1.51264	2.19272	1.85268
A01_A14_A17	Tripartite	3.14543	5.0578	4.10162
A01_A14_A18	Tripartite	0.969339	3.83754	2.40344
A01_A14_A19	Tripartite	4.41141	4.10769	4.25955
A01_A14_A20	Tripartite	1.35474	5.12661	3.24067
A01_A14_A21	Tripartite	1.17882	4.03688	2.60785
A01_A14_A22	Tripartite	3.83008	4.87485	4.35246
A01_A14_A23	Tripartite	2.55289	3.49868	3.02579
A01_A14_A24	Tripartite	3.70259	2.84571	3.27415
A01_A14_A25	Tripartite	1.78204	4.02621	2.90412
A01_A15_A01	Tripartite	0.0988883	1.91205	1.00547
A01_A15_A02	Tripartite	3.62859	2.11637	2.87248
A01_A15_A03	Tripartite	3.66589	3.8598	3.76285
A01_A15_A04	Tripartite	5.56592	5.90825	5.73708
A01_A15_A05	Tripartite	1.41173	5.29998	3.35585
A01_A15_A06	Tripartite	3.4251	4.01756	3.72133
A01_A15_A07	Tripartite	6.07501	4.37199	5.2235
A01_A15_A08	Tripartite	2.36016	3.53054	2.94535
A01_A15_A09	Tripartite	1.82611	3.4762	2.65116
A01_A15_A10	Tripartite	3.39569	0.300287	1.84799
A01_A15_A11	Tripartite	6.47572	6.48895	6.48234
A01_A15_A12	Tripartite	2.46709	6.70954	4.58832
A01_A15_A13	Tripartite	4.098	5.8158	4.9569
A01_A15_A14	Tripartite	3.78672	3.9169	3.85181
A01_A15_A15	Tripartite	5.47153	1.8251	3.64831
A01_A15_A16	Tripartite	4.42282	1.39314	2.90798
A01_A15_A17	Tripartite	4.3576	6.03004	5.19382
A01_A15_A18	Tripartite	3.85868	0.928206	2.39344
A01_A15_A19	Tripartite	2.97209	5.08636	4.02922
A01_A15_A20	Tripartite	2.44076	0.586694	1.51373
A01_A15_A21	Tripartite	4.76388	3.21124	3.98756
A01_A15_A22	Tripartite	3.89803	3.94327	3.92065
A01_A15_A23	Tripartite	2.03064	4.46498	3.24781
A01_A15_A24	Tripartite	3.5944	5.00427	4.29934
A01_A15_A25	Tripartite	4.48022	3.48708	3.98365
A01_A16_A01	Tripartite	3.23037	2.75128	2.99082
A01_A16_A02	Tripartite	2.3668	0.483453	1.42513
A01_A16_A03	Tripartite	2.0806	2.86128	2.47094
A01_A16_A04	Tripartite	1.75067	2.82224	2.28645
A01_A16_A05	Tripartite	2.33641	2.82755	2.58198
A01_A16_A06	Tripartite	1.69034	1.66795	1.67915
A01_A16_A07	Tripartite	5.44558	1.86626	3.65592
A01_A16_A08	Tripartite	1.80038	0.670691	1.23554
A01_A16_A09	Tripartite	1.72858	3.10423	2.41641
A01_A16_A10	Tripartite	1.72726	1.89712	1.81219
A01_A16_A11	Tripartite	2.72668	1.11893	1.92281
A01_A16_A12	Tripartite	4.04865	2.58736	3.318
A01_A16_A13	Tripartite	1.31259	-5.86219	-2.2748
A01_A16_A14	Tripartite	2.41296	2.74026	2.57661
A01_A16_A15	Tripartite	2.19716	2.58734	2.39225
A01_A16_A16	Tripartite	2.64355	0.505829	1.57469
A01_A16_A17	Tripartite	4.69945	4.26336	4.4814
A01_A16_A18	Tripartite	0.874146	0.894362	0.884254
A01_A16_A19	Tripartite	1.40288	1.56103	1.48195
A01_A16_A20	Tripartite	2.85786	3.56923	3.21354
A01_A16_A21	Tripartite	2.0473	2.10449	2.07589
A01_A16_A22	Tripartite	1.90103	2.45479	2.17791
A01_A16_A23	Tripartite	1.95509	0.577548	1.26632
A01_A16_A24	Tripartite	3.067	5.59052	4.32876
A01_A16_A25	Tripartite	2.93452	2.53432	2.73442
A01_A17_A01	Tripartite	4.42624	-1.50406	1.46109
A01_A17_A02	Tripartite	4.8271	5.92457	5.37584
A01_A17_A03	Tripartite	1.02316	6.1297	3.57643
A01_A17_A04	Tripartite	4.30685	3.87102	4.08893
A01_A17_A05	Tripartite	3.75312	2.57003	3.16157
A01_A17_A06	Tripartite	2.0495	2.13612	2.09281
A01_A17_A07	Tripartite	5.12973	3.04327	4.0865
A01_A17_A08	Tripartite	5.41961	6.15525	5.78743
A01_A17_A09	Tripartite	2.81463	2.21517	2.5149
A01_A17_A10	Tripartite	3.6007	2.54174	3.07122
A01_A17_A11	Tripartite	2.1529	5.50243	3.82766
A01_A17_A12	Tripartite	3.39657	4.10881	3.75269
A01_A17_A13	Tripartite	4.63974	5.02753	4.83363
A01_A17_A14	Tripartite	1.42779	5.4426	3.43519
A01_A17_A15	Tripartite	4.10775	5.6285	4.86813
A01_A17_A16	Tripartite	1.16502	1.78632	1.47567
A01_A17_A17	Tripartite	4.53063	4.76857	4.6496
A01_A17_A18	Tripartite	1.63907	6.42281	4.03094
A01_A17_A19	Tripartite	3.65297	1.48639	2.56968
A01_A17_A20	Tripartite	3.14245	4.46894	3.80569
A01_A17_A21	Tripartite	0.906641	1.88501	1.39582
A01_A17_A22	Tripartite	2.84429	1.09564	1.96997
A01_A17_A23	Tripartite	4.27063	5.12844	4.69954
A01_A17_A24	Tripartite	5.16007	2.37877	3.76942
A01_A17_A25	Tripartite	2.24554	4.22576	3.23565
A01_A18_A01	Tripartite	0.651706	1.16538	0.908542
A01_A18_A02	Tripartite	1.9056	5.99685	3.95122
A01_A18_A03	Tripartite	3.128	5.96734	4.54767
A01_A18_A04	Tripartite	2.04025	2.47778	2.25902
A01_A18_A05	Tripartite	3.48417	4.44593	3.96505
A01_A18_A06	Tripartite	2.64603	2.40982	2.52793
A01_A18_A07	Tripartite	2.95891	3.37173	3.16532
A01_A18_A08	Tripartite	1.42552	4.51514	2.97033
A01_A18_A09	Tripartite	3.96253	5.90514	4.93383
A01_A18_A10	Tripartite	3.10416	2.12636	2.61526
A01_A18_A11	Tripartite	5.8159	5.08449	5.4502
A01_A18_A12	Tripartite	3.04828	5.3555	4.20189
A01_A18_A13	Tripartite	2.56466	-0.587589	0.988534
A01_A18_A14	Tripartite	0.763174	1.71998	1.24158
A01_A18_A15	Tripartite	4.33944	5.69891	5.01917
A01_A18_A16	Tripartite	0.232936	3.61753	1.92524
A01_A18_A17	Tripartite	1.97981	1.4697	1.72476
A01_A18_A18	Tripartite	2.12809	3.87284	3.00046
A01_A18_A19	Tripartite	2.88837	3.98407	3.43622
A01_A18_A20	Tripartite	1.40204	0.25738	0.82971
A01_A18_A21	Tripartite	1.13228	0.212418	0.672347
A01_A18_A22	Tripartite	1.63166	-0.867609	0.382026
A01_A18_A23	Tripartite	1.39408	0.943378	1.16873
A01_A18_A24	Tripartite	2.97858	1.49906	2.23882
A01_A18_A25	Tripartite	0.378783	2.04365	1.21122
A01_A19_A01	Tripartite	-1.66883	0.828459	-0.420188
A01_A19_A02	Tripartite	2.93707	1.67935	2.30821
A01_A19_A03	Tripartite	-0.539497	-1.27975	-0.909624
A01_A19_A04	Tripartite	0.668743	-0.454741	0.107001
A01_A19_A05	Tripartite	3.47792	2.19976	2.83884
A01_A19_A06	Tripartite	0.222548	0.232315	0.227431
A01_A19_A07	Tripartite	2.44429	0.833354	1.63882
A01_A19_A08	Tripartite	2.6327	0.228477	1.43059
A01_A19_A09	Tripartite	1.50705	3.16338	2.33522
A01_A19_A10	Tripartite	-0.135906	0.651253	0.257673
A01_A19_A11	Tripartite	2.58642	3.08552	2.83597
A01_A19_A12	Tripartite	1.7506	0.251841	1.00122
A01_A19_A13	Tripartite	2.21218	2.81828	2.51523
A01_A19_A14	Tripartite	0.490684	-0.485454	0.00261525
A01_A19_A15	Tripartite	0.311658	-0.781112	-0.234727
A01_A19_A16	Tripartite	1.12023	2.82018	1.97021
A01_A19_A17	Tripartite	-0.252202	4.14884	1.94832
A01_A19_A18	Tripartite	1.3435	0.347078	0.845288
A01_A19_A19	Tripartite	0.685328	1.93933	1.31233
A01_A19_A20	Tripartite	1.18928	2.97315	2.08121
A01_A19_A21	Tripartite	-0.631828	1.90983	0.639001
A01_A19_A22	Tripartite	0.411067	3.3968	1.90393
A01_A19_A23	Tripartite	-0.762657	2.00455	0.620945
A01_A19_A24	Tripartite	2.77897	5.18361	3.98129
A01_A19_A25	Tripartite	-0.551768	2.13393	0.79108
A01_A20_A01	Tripartite	1.2897	2.02147	1.65559
A01_A20_A02	Tripartite	2.16726	1.77344	1.97035
A01_A20_A03	Tripartite	3.76628	2.72029	3.24328
A01_A20_A04	Tripartite	3.73788	3.156	3.44694
A01_A20_A05	Tripartite	3.07644	2.95506	3.01575
A01_A20_A06	Tripartite	0.991132	-0.0134576	0.488837
A01_A20_A07	Tripartite	4.09677	4.73316	4.41497
A01_A20_A08	Tripartite	2.17402	4.81236	3.49319
A01_A20_A09	Tripartite	0.9244	3.26251	2.09345
A01_A20_A10	Tripartite	1.61692	2.00545	1.81119
A01_A20_A11	Tripartite	3.17947	3.79452	3.48699
A01_A20_A12	Tripartite	4.4812	2.65815	3.56967
A01_A20_A13	Tripartite	3.92189	1.54845	2.73517
A01_A20_A14	Tripartite	2.16346	4.92314	3.5433
A01_A20_A15	Tripartite	3.74385	2.95909	3.35147
A01_A20_A16	Tripartite	2.85951	1.03138	1.94544
A01_A20_A17	Tripartite	0.627361	6.07342	3.35039
A01_A20_A18	Tripartite	0.706962	0.746481	0.726721
A01_A20_A19	Tripartite	4.18635	1.12777	2.65706
A01_A20_A20	Tripartite	1.50854	1.78993	1.64924
A01_A20_A21	Tripartite	1.31687	1.47754	1.39721
A01_A20_A22	Tripartite	0.00890217	2.542	1.27545
A01_A20_A23	Tripartite	0.966412	3.62215	2.29428
A01_A20_A24	Tripartite	4.57687	4.76721	4.67204
A01_A20_A25	Tripartite	3.69745	1.14503	2.42124
A01_A21_A01	Tripartite	1.53713	0.676758	1.10694
A01_A21_A02	Tripartite	1.5607	0.710725	1.13571
A01_A21_A03	Tripartite	2.90371	-1.37231	0.765701
A01_A21_A04	Tripartite	1.87612	1.82127	1.84869
A01_A21_A05	Tripartite	2.48549	4.85908	3.67228
A01_A21_A06	Tripartite	-0.0802823	0.0856282	0.00267294
A01_A21_A07	Tripartite	2.4077	3.68806	3.04788
A01_A21_A08	Tripartite	3.32875	2.99352	3.16113
A01_A21_A09	Tripartite	1.4004	2.55693	1.97867
A01_A21_A10	Tripartite	1.38285	0.560524	0.971686
A01_A21_A11	Tripartite	3.54033	1.7827	2.66151
A01_A21_A12	Tripartite	1.97661	5.08186	3.52923
A01_A21_A13	Tripartite	2.30206	4.04223	3.17214
A01_A21_A14	Tripartite	2.97074	-0.000879994	1.48493
A01_A21_A15	Tripartite	2.49703	1.47619	1.98661
A01_A21_A16	Tripartite	0.827043	-1.65795	-0.415454
A01_A21_A17	Tripartite	2.69052	4.41082	3.55067
A01_A21_A18	Tripartite	2.32596	-0.101001	1.11248
A01_A21_A19	Tripartite	0.721214	0.854273	0.787743
A01_A21_A20	Tripartite	2.0154	1.80575	1.91057
A01_A21_A21	Tripartite	0.182523	1.2355	0.709014
A01_A21_A22	Tripartite	2.94307	-0.192222	1.37542
A01_A21_A23	Tripartite	1.91262	-0.413255	0.749683
A01_A21_A24	Tripartite	2.94369	3.81242	3.37805
A01_A21_A25	Tripartite	2.45111	0.423156	1.43713
A01_A22_A01	Tripartite	0.158759	1.67546	0.917107
A01_A22_A02	Tripartite	1.75261	1.58284	1.66773
A01_A22_A03	Tripartite	2.95143	4.97411	3.96277
A01_A22_A04	Tripartite	3.71016	2.45319	3.08167
A01_A22_A05	Tripartite	3.87775	4.25227	4.06501
A01_A22_A06	Tripartite	3.49023	4.92983	4.21003
A01_A22_A07	Tripartite	4.42393	4.64162	4.53277
A01_A22_A08	Tripartite	2.4449	1.84597	2.14544
A01_A22_A09	Tripartite	3.24069	4.65127	3.94598
A01_A22_A10	Tripartite	3.29391	4.23043	3.76217
A01_A22_A11	Tripartite	4.7363	0.173005	2.45465
A01_A22_A12	Tripartite	3.24289	5.6044	4.42365
A01_A22_A13	Tripartite	2.43222	0.935522	1.68387
A01_A22_A14	Tripartite	1.53932	2.72312	2.13122
A01_A22_A15	Tripartite	5.5214	3.14869	4.33505
A01_A22_A16	Tripartite	1.81068	1.69078	1.75073
A01_A22_A17	Tripartite	3.80786	2.30701	3.05743
A01_A22_A18	Tripartite	2.00711	0.24102	1.12406
A01_A22_A19	Tripartite	4.55468	4.67515	4.61491
A01_A22_A20	Tripartite	4.56333	4.29928	4.4313
A01_A22_A21	Tripartite	-0.838588	-0.306082	-0.572335
A01_A22_A22	Tripartite	0.395983	2.11473	1.25536
A01_A22_A23	Tripartite	3.29218	5.01029	4.15123
A01_A22_A24	Tripartite	3.97924	5.1942	4.58672
A01_A22_A25	Tripartite	4.3993	5.58729	4.9933
A01_A23_A01	Tripartite	2.87361	4.11152	3.49256
A01_A23_A02	Tripartite	1.86202	0.816532	1.33928
A01_A23_A03	Tripartite	3.57496	4.8108	4.19288
A01_A23_A04	Tripartite	3.21584	5.31565	4.26575
A01_A23_A05	Tripartite	4.38805	5.25576	4.82191
A01_A23_A06	Tripartite	3.66875	-0.504319	1.58221
A01_A23_A07	Tripartite	4.32356	4.24759	4.28558
A01_A23_A08	Tripartite	4.22303	3.66412	3.94357
A01_A23_A09	Tripartite	4.2725	4.66185	4.46717
A01_A23_A10	Tripartite	3.25648	2.91677	3.08662
A01_A23_A11	Tripartite	4.0353	2.92964	3.48247
A01_A23_A12	Tripartite	2.4212	3.2591	2.84015
A01_A23_A13	Tripartite	1.99704	2.10474	2.05089
A01_A23_A14	Tripartite	2.3996	2.42547	2.41253
A01_A23_A15	Tripartite	3.2531	2.48748	2.87029
A01_A23_A16	Tripartite	1.85062	4.83546	3.34304
A01_A23_A17	Tripartite	3.44224	2.92983	3.18604
A01_A23_A18	Tripartite	0.337073	4.88093	2.609
A01_A23_A19	Tripartite	3.45652	4.00341	3.72996
A01_A23_A20	Tripartite	3.2871	1.02077	2.15394
A01_A23_A21	Tripartite	0.652775	5.50243	3.0776
A01_A23_A22	Tripartite	3.60103	2.75642	3.17873
A01_A23_A23	Tripartite	1.55743	4.65716	3.10729
A01_A23_A24	Tripartite	4.00311	0.660223	2.33167
A01_A23_A25	Tripartite	2.34055	1.88189	2.11122
A01_A24_A01	Tripartite	5.42955	5.41992	5.42473
A01_A24_A02	Tripartite	2.52674	5.98533	4.25604
A01_A24_A03	Tripartite	5.74703	4.09754	4.92229
A01_A24_A04	Tripartite	5.24677	4.40898	4.82787
A01_A24_A05	Tripartite	5.1333	5.86382	5.49856
A01_A24_A06	Tripartite	5.46176	6.19718	5.82947
A01_A24_A07	Tripartite	4.78511	4.81024	4.79768
A01_A24_A08	Tripartite	2.95031	5.41862	4.18446
A01_A24_A09	Tripartite	5.73689	5.73689	5.73689
A01_A24_A10	Tripartite	4.98145	2.25537	3.61841
A01_A24_A11	Tripartite	2.94706	3.44318	3.19512
A01_A24_A12	Tripartite	4.80512	5.43354	5.11933
A01_A24_A13	Tripartite	4.88636	4.89225	4.8893
A01_A24_A14	Tripartite	4.43612	3.34523	3.89068
A01_A24_A15	Tripartite	5.45168	4.5288	4.99024
A01_A24_A16	Tripartite	2.98428	3.08179	3.03304
A01_A24_A17	Tripartite	5.08459	5.64519	5.36489
A01_A24_A18	Tripartite	3.81874	5.65934	4.73904
A01_A24_A19	Tripartite	3.78869	1.27003	2.52936
A01_A24_A20	Tripartite	3.03167	4.28844	3.66006
A01_A24_A21	Tripartite	2.93426	5.7881	4.36118
A01_A24_A22	Tripartite	3.86496	3.7693	3.81713
A01_A24_A23	Tripartite	3.15283	3.45263	3.30273
A01_A24_A24	Tripartite	3.35693	2.63907	2.998
A01_A24_A25	Tripartite	3.93187	2.46345	3.19766
A01_A25_A01	Tripartite	-0.0441607	1.12098	0.538407
A01_A25_A02	Tripartite	5.15955	3.88044	4.52
A01_A25_A03	Tripartite	3.43496	0.952842	2.1939
A01_A25_A04	Tripartite	5.84979	3.39435	4.62207
A01_A25_A05	Tripartite	3.36145	3.74845	3.55495
A01_A25_A06	Tripartite	3.38021	2.95844	3.16933
A01_A25_A07	Tripartite	3.44123	2.43861	2.93992
A01_A25_A08	Tripartite	3.78667	1.31121	2.54894
A01_A25_A09	Tripartite	3.29497	4.60133	3.94815
A01_A25_A10	Tripartite	0.702373	2.31502	1.5087
A01_A25_A11	Tripartite	3.51729	2.32458	2.92093
A01_A25_A12	Tripartite	4.77129	6.35011	5.5607
A01_A25_A13	Tripartite	2.01431	2.26258	2.13844
A01_A25_A14	Tripartite	1.78914	2.4173	2.10322
A01_A25_A15	Tripartite	3.95043	5.19789	4.57416
A01_A25_A16	Tripartite	2.64971	-0.309419	1.17015
A01_A25_A17	Tripartite	1.85973	0.771011	1.31537
A01_A25_A18	Tripartite	1.51593	0.573301	1.04462
A01_A25_A19	Tripartite	2.65711	2.5326	2.59486
A01_A25_A20	Tripartite	2.0721	0.973396	1.52275
A01_A25_A21	Tripartite	2.04191	3.79687	2.91939
A01_A25_A22	Tripartite	3.73081	0.828872	2.27984
A01_A25_A23	Tripartite	3.30811	1.45094	2.37952
A01_A25_A24	Tripartite	2.62421	0.905078	1.76464
A01_A25_A25	Tripartite	2.30505	2.14534	2.2252
A02_A01_A01	Tripartite	2.78187	0.823929	1.8029
A02_A01_A02	Tripartite	3.77234	5.78541	4.77887
A02_A01_A03	Tripartite	0.777445	4.37807	2.57776
A02_A01_A04	Tripartite	3.15668	2.83032	2.9935
A02_A01_A05	Tripartite	4.70328	1.97005	3.33667
A02_A01_A06	Tripartite	3.06521	2.88432	2.97476
A02_A01_A07	Tripartite	5.28421	5.05704	5.17063
A02_A01_A08	Tripartite	2.92917	-0.22797	1.3506
A02_A01_A09	Tripartite	2.52434	3.06406	2.7942
A02_A01_A10	Tripartite	3.88819	4.68401	4.2861
A02_A01_A11	Tripartite	4.47375	3.46885	3.9713
A02_A01_A12	Tripartite	2.63852	3.83291	3.23571
A02_A01_A13	Tripartite	5.01007	0.822669	2.91637
A02_A01_A14	Tripartite	3.09072	2.25535	2.67304
A02_A01_A15	Tripartite	6.39268	1.73259	4.06263
A02_A01_A16	Tripartite	2.98681	3.976	3.48141
A02_A01_A17	Tripartite	3.56604	2.41845	2.99224
A02_A01_A18	Tripartite	1.50414	5.05067	3.27741
A02_A01_A19	Tripartite	3.46184	0.641264	2.05155
A02_A01_A20	Tripartite	1.19721	3.34998	2.27359
A02_A01_A21	Tripartite	2.66207	0.585655	1.62386
A02_A01_A22	Tripartite	2.76382	2.8685	2.81616
A02_A01_A23	Tripartite	0.808944	2.61194	1.71044
A02_A01_A24	Tripartite	4.44465	5.88482	5.16473
A02_A01_A25	Tripartite	3.97386	5.65117	4.81252
A02_A02_A01	Tripartite	0.847396	2.81611	1.83175
A02_A02_A02	Tripartite	0.480407	-0.123167	0.17862
A02_A02_A03	Tripartite	1.64462	2.2411	1.94286
A02_A02_A04	Tripartite	0.381042	-1.25487	-0.436915
A02_A02_A05	Tripartite	1.06535	0.134279	0.599817
A02_A02_A06	Tripartite	-0.533241	-1.19634	-0.86479
A02_A02_A07	Tripartite	-0.750624	0.765061	0.00721871
A02_A02_A08	Tripartite	0.42276	2.5836	1.50318
A02_A02_A09	Tripartite	1.4894	3.47673	2.48306
A02_A02_A10	Tripartite	0.703276	1.18513	0.944203
A02_A02_A11	Tripartite	-1.08628	0.842688	-0.121794
A02_A02_A12	Tripartite	1.01513	1.65903	1.33708
A02_A02_A13	Tripartite	1.12016	1.20451	1.16233
A02_A02_A14	Tripartite	-0.857036	-0.495396	-0.676216
A02_A02_A15	Tripartite	1.40779	2.11044	1.75912
A02_A02_A16	Tripartite	-1.78956	-0.0649173	-0.927237
A02_A02_A17	Tripartite	-1.10824	0.831689	-0.138277
A02_A02_A18	Tripartite	-1.21318	0.662315	-0.27543
A02_A02_A19	Tripartite	-1.1545	0.690042	-0.232228
A02_A02_A20	Tripartite	-0.813959	-0.285991	-0.549975
A02_A02_A21	Tripartite	-0.938994	0.480571	-0.229211
A02_A02_A22	Tripartite	-0.82708	0.837769	0.0053444
A02_A02_A23	Tripartite	-0.63623	-1.53104	-1.08363
A02_A02_A24	Tripartite	1.47628	1.19799	1.33713
A02_A02_A25	Tripartite	-0.741255	-0.780621	-0.760938
A02_A03_A01	Tripartite	3.74301	2.41214	3.07757
A02_A03_A02	Tripartite	3.00822	1.87826	2.44324
A02_A03_A03	Tripartite	4.45876	5.34402	4.90139
A02_A03_A04	Tripartite	4.44497	2.49645	3.47071
A02_A03_A05	Tripartite	1.72696	3.56571	2.64634
A02_A03_A06	Tripartite	3.45947	0.422155	1.94081
A02_A03_A07	Tripartite	3.0518	4.53455	3.79317
A02_A03_A08	Tripartite	4.42211	0.136073	2.27909
A02_A03_A09	Tripartite	0.654015	5.04718	2.8506
A02_A03_A10	Tripartite	2.29387	3.70529	2.99958
A02_A03_A11	Tripartite	6.0719	6.0032	6.03755
A02_A03_A12	Tripartite	1.96335	0.972574	1.46796
A02_A03_A13	Tripartite	0.461333	2.53337	1.49735
A02_A03_A14	Tripartite	3.40818	3.43114	3.41966
A02_A03_A15	Tripartite	2.13724	4.24913	3.19318
A02_A03_A16	Tripartite	3.87422	4.56531	4.21976
A02_A03_A17	Tripartite	3.9411	5.31095	4.62603
A02_A03_A18	Tripartite	3.5423	1.43847	2.49038
A02_A03_A19	Tripartite	4.03081	4.42532	4.22807
A02_A03_A20	Tripartite	0.766738	1.09657	0.931654
A02_A03_A21	Tripartite	2.59619	2.17927	2.38773
A02_A03_A22	Tripartite	3.98828	2.48729	3.23778
A02_A03_A23	Tripartite	3.58378	0.62674	2.10526
A02_A03_A24	Tripartite	4.02919	4.84471	4.43695
A02_A03_A25	Tripartite	2.6719	4.93151	3.80171
A02_A04_A01	Tripartite	4.02966	2.91675	3.47321
A02_A04_A02	Tripartite	4.46437	0.46774	2.46605
A02_A04_A03	Tripartite	2.42456	4.36102	3.39279
A02_A04_A04	Tripartite	6.21033	3.39761	4.80397
A02_A04_A05	Tripartite	4.23165	2.89784	3.56474
A02_A04_A06	Tripartite	2.46334	1.34355	1.90344
A02_A04_A07	Tripartite	3.77706	4.53321	4.15513
A02_A04_A08	Tripartite	2.07796	4.21904	3.1485
A02_A04_A09	Tripartite	4.1163	3.87635	3.99633
A02_A04_A10	Tripartite	3.95136	2.99903	3.4752
A02_A04_A11	Tripartite	4.25895	5.00394	4.63144
A02_A04_A12	Tripartite	3.80083	5.24088	4.52085
A02_A04_A13	Tripartite	2.07485	2.29706	2.18596
A02_A04_A14	Tripartite	1.41881	5.12707	3.27294
A02_A04_A15	Tripartite	1.57781	2.88985	2.23383
A02_A04_A16	Tripartite	3.84191	3.11303	3.47747
A02_A04_A17	Tripartite	4.53443	5.49472	5.01457
A02_A04_A18	Tripartite	1.08822	4.17844	2.63333
A02_A04_A19	Tripartite	2.44637	1.41648	1.93142
A02_A04_A20	Tripartite	4.85853	5.34	5.09926
A02_A04_A21	Tripartite	0.726638	0.528715	0.627677
A02_A04_A22	Tripartite	2.86365	5.4157	4.13967
A02_A04_A23	Tripartite	2.84434	0.961403	1.90287
A02_A04_A24	Tripartite	3.59117	4.23795	3.91456
A02_A04_A25	Tripartite	3.4384	2.59261	3.0155
A02_A05_A01	Tripartite	4.57694	1.50154	3.03924
A02_A05_A02	Tripartite	3.72186	3.68951	3.70569
A02_A05_A03	Tripartite	1.68289	3.34746	2.51518
A02_A05_A04	Tripartite	4.74236	0.596323	2.66934
A02_A05_A05	Tripartite	0.0825977	1.9241	1.00335
A02_A05_A06	Tripartite	3.0023	2.46212	2.73221
A02_A05_A07	Tripartite	4.51892	3.81946	4.16919
A02_A05_A08	Tripartite	2.98861	2.23232	2.61046
A02_A05_A09	Tripartite	3.78841	4.04142	3.91492
A02_A05_A10	Tripartite	2.13444	-0.0593544	1.03754
A02_A05_A11	Tripartite	4.9133	2.50422	3.70876
A02_A05_A12	Tripartite	1.39492	2.36664	1.88078
A02_A05_A13	Tripartite	1.43218	-0.528281	0.451948
A02_A05_A14	Tripartite	1.30764	-0.359158	0.474242
A02_A05_A15	Tripartite	3.94253	4.70631	4.32442
A02_A05_A16	Tripartite	1.89029	1.42723	1.65876
A02_A05_A17	Tripartite	4.01822	4.68658	4.3524
A02_A05_A18	Tripartite	-1.163	3.5454	1.1912
A02_A05_A19	Tripartite	0.297494	-0.220866	0.0383138
A02_A05_A20	Tripartite	3.09664	1.88244	2.48954
A02_A05_A21	Tripartite	0.747378	1.78128	1.26433
A02_A05_A22	Tripartite	3.32965	2.49838	2.91401
A02_A05_A23	Tripartite	2.69997	1.21799	1.95898
A02_A05_A24	Tripartite	4.21638	2.52792	3.37215
A02_A05_A25	Tripartite	2.89447	0.389443	1.64195
A02_A06_A01	Tripartite	1.75243	1.46201	1.60722
A02_A06_A02	Tripartite	2.37208	3.55096	2.96152
A02_A06_A03	Tripartite	0.521613	-0.1589	0.181356
A02_A06_A04	Tripartite	2.07252	4.72019	3.39635
A02_A06_A05	Tripartite	1.22342	-0.851823	0.185799
A02_A06_A06	Tripartite	0.345545	0.549945	0.447745
A02_A06_A07	Tripartite	4.69315	2.31838	3.50576
A02_A06_A08	Tripartite	1.87986	1.17141	1.52563
A02_A06_A09	Tripartite	0.351977	0.969722	0.660849
A02_A06_A10	Tripartite	3.02269	1.6302	2.32645
A02_A06_A11	Tripartite	3.66813	1.5779	2.62301
A02_A06_A12	Tripartite	3.31755	5.53589	4.42672
A02_A06_A13	Tripartite	0.995933	-0.707562	0.144186
A02_A06_A14	Tripartite	2.40209	1.1259	1.764
A02_A06_A15	Tripartite	4.02611	2.49075	3.25843
A02_A06_A16	Tripartite	2.35	1.53929	1.94465
A02_A06_A17	Tripartite	3.21293	3.12227	3.1676
A02_A06_A18	Tripartite	0.793987	0.0997932	0.44689
A02_A06_A19	Tripartite	1.76654	3.60584	2.68619
A02_A06_A20	Tripartite	3.85834	0.566858	2.2126
A02_A06_A21	Tripartite	0.780272	0.921564	0.850918
A02_A06_A22	Tripartite	2.09374	1.71912	1.90643
A02_A06_A23	Tripartite	1.14596	-1.15487	-0.00445332
A02_A06_A24	Tripartite	2.54673	3.15663	2.85168
A02_A06_A25	Tripartite	3.10551	1.57666	2.34108
A02_A07_A01	Tripartite	5.15194	0.510029	2.83098
A02_A07_A02	Tripartite	3.79252	0.61895	2.20573
A02_A07_A03	Tripartite	3.83288	5.21497	4.52393
A02_A07_A04	Tripartite	3.41484	4.78547	4.10016
A02_A07_A05	Tripartite	4.7196	1.76075	3.24018
A02_A07_A06	Tripartite	3.70722	2.79079	3.24901
A02_A07_A07	Tripartite	3.20933	3.09568	3.1525
A02_A07_A08	Tripartite	1.62378	4.56742	3.0956
A02_A07_A09	Tripartite	5.7428	5.87504	5.80892
A02_A07_A10	Tripartite	2.16969	-1.4915	0.339099
A02_A07_A11	Tripartite	5.97436	3.73193	4.85314
A02_A07_A12	Tripartite	2.89194	4.23107	3.56151
A02_A07_A13	Tripartite	1.89807	3.67955	2.78881
A02_A07_A14	Tripartite	2.27933	2.65769	2.46851
A02_A07_A15	Tripartite	3.85924	4.52645	4.19285
A02_A07_A16	Tripartite	3.57152	0.690922	2.13122
A02_A07_A17	Tripartite	5.31954	5.4567	5.38812
A02_A07_A18	Tripartite	0.00375802	3.44373	1.72375
A02_A07_A19	Tripartite	3.70234	3.71089	3.70661
A02_A07_A20	Tripartite	4.33544	4.60963	4.47254
A02_A07_A21	Tripartite	2.54725	3.26142	2.90434
A02_A07_A22	Tripartite	4.52628	-1.38926	1.56851
A02_A07_A23	Tripartite	2.79443	4.7398	3.76711
A02_A07_A24	Tripartite	2.90179	1.69922	2.3005
A02_A07_A25	Tripartite	4.36725	2.87488	3.62107
A02_A08_A01	Tripartite	4.5007	5.09477	4.79773
A02_A08_A02	Tripartite	1.54744	2.98043	2.26394
A02_A08_A03	Tripartite	5.03806	5.93881	5.48844
A02_A08_A04	Tripartite	4.80367	5.12618	4.96492
A02_A08_A05	Tripartite	2.20044	4.70396	3.4522
A02_A08_A06	Tripartite	1.04409	2.9859	2.01499
A02_A08_A07	Tripartite	1.77225	3.03953	2.40589
A02_A08_A08	Tripartite	2.82571	4.46114	3.64342
A02_A08_A09	Tripartite	4.64715	2.92053	3.78384
A02_A08_A10	Tripartite	0.140905	1.09136	0.616134
A02_A08_A11	Tripartite	1.09543	6.08572	3.59057
A02_A08_A12	Tripartite	0.991292	4.60918	2.80024
A02_A08_A13	Tripartite	2.15201	2.1567	2.15436
A02_A08_A14	Tripartite	0.822209	2.22264	1.52242
A02_A08_A15	Tripartite	5.75056	2.43933	4.09494
A02_A08_A16	Tripartite	2.1354	-0.0414462	1.04697
A02_A08_A17	Tripartite	4.66919	3.80661	4.2379
A02_A08_A18	Tripartite	1.10556	2.24285	1.6742
A02_A08_A19	Tripartite	3.10476	1.92593	2.51534
A02_A08_A20	Tripartite	1.2423	3.01191	2.12711
A02_A08_A21	Tripartite	0.706338	0.00688797	0.356613
A02_A08_A22	Tripartite	1.79712	4.60738	3.20225
A02_A08_A23	Tripartite	2.75795	2.94236	2.85015
A02_A08_A24	Tripartite	2.0993	2.45795	2.27862
A02_A08_A25	Tripartite	3.12576	4.07383	3.5998
A02_A09_A01	Tripartite	3.58802	2.68522	3.13662
A02_A09_A02	Tripartite	2.63159	4.99153	3.81156
A02_A09_A03	Tripartite	3.45551	5.7966	4.62606
A02_A09_A04	Tripartite	5.45976	4.48202	4.97089
A02_A09_A05	Tripartite	1.52869	3.71118	2.61994
A02_A09_A06	Tripartite	4.98348	0.755875	2.86968
A02_A09_A07	Tripartite	3.72097	-2.3105	0.705232
A02_A09_A08	Tripartite	2.65548	1.20734	1.93141
A02_A09_A09	Tripartite	3.29539	2.81202	3.05371
A02_A09_A10	Tripartite	4.93189	5.27929	5.10559
A02_A09_A11	Tripartite	1.77544	5.53976	3.6576
A02_A09_A12	Tripartite	3.38032	6.04637	4.71334
A02_A09_A13	Tripartite	1.6812	1.73261	1.70691
A02_A09_A14	Tripartite	2.55543	4.97737	3.7664
A02_A09_A15	Tripartite	3.3554	3.73024	3.54282
A02_A09_A16	Tripartite	4.47268	2.03276	3.25272
A02_A09_A17	Tripartite	4.98846	-0.514078	2.23719
A02_A09_A18	Tripartite	3.66463	3.27485	3.46974
A02_A09_A19	Tripartite	4.81684	2.2799	3.54837
A02_A09_A20	Tripartite	4.87047	0.700745	2.78561
A02_A09_A21	Tripartite	0.210166	2.89704	1.5536
A02_A09_A22	Tripartite	4.41979	0.247831	2.33381
A02_A09_A23	Tripartite	2.48672	4.56094	3.52383
A02_A09_A24	Tripartite	4.56302	5.21764	4.89033
A02_A09_A25	Tripartite	3.70877	1.57932	2.64405
A02_A10_A01	Tripartite	3.68906	5.37883	4.53395
A02_A10_A02	Tripartite	5.28552	1.93705	3.61129
A02_A10_A03	Tripartite	3.80574	5.14727	4.4765
A02_A10_A04	Tripartite	2.02619	4.1928	3.10949
A02_A10_A05	Tripartite	1.76932	4.02508	2.8972
A02_A10_A06	Tripartite	2.48472	2.11406	2.29939
A02_A10_A07	Tripartite	2.31592	3.05491	2.68542
A02_A10_A08	Tripartite	3.74236	3.29851	3.52043
A02_A10_A09	Tripartite	4.69546	5.46311	5.07929
A02_A10_A10	Tripartite	-0.477522	2.74224	1.13236
A02_A10_A11	Tripartite	4.92576	3.45839	4.19207
A02_A10_A12	Tripartite	2.23514	5.46319	3.84917
A02_A10_A13	Tripartite	1.44321	1.28512	1.36417
A02_A10_A14	Tripartite	1.47074	4.07821	2.77448
A02_A10_A15	Tripartite	4.15219	1.6389	2.89554
A02_A10_A16	Tripartite	2.20063	3.36517	2.7829
A02_A10_A17	Tripartite	2.88193	5.8041	4.34301
A02_A10_A18	Tripartite	2.57721	0.436596	1.5069
A02_A10_A19	Tripartite	0.36947	5.22743	2.79845
A02_A10_A20	Tripartite	3.10104	5.82437	4.46271
A02_A10_A21	Tripartite	4.17298	0.728259	2.45062
A02_A10_A22	Tripartite	2.57449	1.44521	2.00985
A02_A10_A23	Tripartite	3.35094	2.96384	3.15739
A02_A10_A24	Tripartite	3.71138	5.14576	4.42857
A02_A10_A25	Tripartite	1.49625	4.6213	3.05877
A02_A11_A01	Tripartite	2.53282	1.56357	2.0482
A02_A11_A02	Tripartite	0.966908	1.64389	1.3054
A02_A11_A03	Tripartite	2.08731	1.45163	1.76947
A02_A11_A04	Tripartite	4.00858	3.79033	3.89946
A02_A11_A05	Tripartite	3.10112	5.72986	4.41549
A02_A11_A06	Tripartite	5.14748	2.76117	3.95432
A02_A11_A07	Tripartite	4.40794	3.7061	4.05702
A02_A11_A08	Tripartite	2.67552	2.18092	2.42822
A02_A11_A09	Tripartite	2.75434	0.32483	1.53959
A02_A11_A10	Tripartite	4.49804	1.02615	2.76209
A02_A11_A11	Tripartite	3.44884	2.24888	2.84886
A02_A11_A12	Tripartite	2.00059	-0.41216	0.794218
A02_A11_A13	Tripartite	3.11256	2.28326	2.69791
A02_A11_A14	Tripartite	1.47583	2.68585	2.08084
A02_A11_A15	Tripartite	1.70995	2.73036	2.22015
A02_A11_A16	Tripartite	2.94191	5.20798	4.07494
A02_A11_A17	Tripartite	3.23136	2.68901	2.96019
A02_A11_A18	Tripartite	3.10942	4.67848	3.89395
A02_A11_A19	Tripartite	1.98638	0.943123	1.46475
A02_A11_A20	Tripartite	2.47249	2.77852	2.6255
A02_A11_A21	Tripartite	2.14277	3.32247	2.73262
A02_A11_A22	Tripartite	0.169256	0.325558	0.247407
A02_A11_A23	Tripartite	2.21975	-0.641198	0.789275
A02_A11_A24	Tripartite	3.28802	3.01954	3.15378
A02_A11_A25	Tripartite	3.88476	2.16474	3.02475
A02_A12_A01	Tripartite	2.54654	2.01734	2.28194
A02_A12_A02	Tripartite	2.3782	0.992192	1.6852
A02_A12_A03	Tripartite	4.66029	5.41534	5.03781
A02_A12_A04	Tripartite	4.54377	1.02492	2.78434
A02_A12_A05	Tripartite	4.16291	0.43813	2.30052
A02_A12_A06	Tripartite	4.72235	1.25774	2.99005
A02_A12_A07	Tripartite	4.10568	4.29661	4.20115
A02_A12_A08	Tripartite	5.05467	4.11548	4.58507
A02_A12_A09	Tripartite	3.56185	5.58883	4.57534
A02_A12_A10	Tripartite	1.58908	3.97668	2.78288
A02_A12_A11	Tripartite	6.56551	3.56962	5.06756
A02_A12_A12	Tripartite	4.87297	0.542865	2.70792
A02_A12_A13	Tripartite	3.14297	3.14835	3.14566
A02_A12_A14	Tripartite	2.40804	1.98561	2.19683
A02_A12_A15	Tripartite	2.08721	4.91299	3.5001
A02_A12_A16	Tripartite	2.22804	2.1698	2.19892
A02_A12_A17	Tripartite	3.56485	4.65673	4.11079
A02_A12_A18	Tripartite	-0.103896	-0.456307	-0.280102
A02_A12_A19	Tripartite	2.1305	4.35418	3.24234
A02_A12_A20	Tripartite	3.55298	3.5063	3.52964
A02_A12_A21	Tripartite	1.81543	2.45792	2.13668
A02_A12_A22	Tripartite	0.772618	-0.0545046	0.359056
A02_A12_A23	Tripartite	2.98827	4.65666	3.82247
A02_A12_A24	Tripartite	4.98592	4.9155	4.95071
A02_A12_A25	Tripartite	4.09256	5.06056	4.57656
A02_A13_A01	Tripartite	0.526032	2.29465	1.41034
A02_A13_A02	Tripartite	2.08754	3.70099	2.89426
A02_A13_A03	Tripartite	3.4885	5.62585	4.55717
A02_A13_A04	Tripartite	2.66271	4.21424	3.43847
A02_A13_A05	Tripartite	4.36976	-1.56352	1.40312
A02_A13_A06	Tripartite	4.57307	5.15207	4.86257
A02_A13_A07	Tripartite	2.27558	1.36006	1.81782
A02_A13_A08	Tripartite	-0.334343	1.42	0.542827
A02_A13_A09	Tripartite	3.20575	3.75344	3.4796
A02_A13_A10	Tripartite	1.97427	0.761889	1.36808
A02_A13_A11	Tripartite	4.21081	1.83444	3.02262
A02_A13_A12	Tripartite	2.72397	1.81665	2.27031
A02_A13_A13	Tripartite	4.21573	4.14999	4.18286
A02_A13_A14	Tripartite	0.567788	0.600464	0.584126
A02_A13_A15	Tripartite	2.00059	-0.00406255	0.998263
A02_A13_A16	Tripartite	0.562358	0.0805508	0.321454
A02_A13_A17	Tripartite	0.358771	0.866077	0.612424
A02_A13_A18	Tripartite	1.2903	2.68455	1.98743
A02_A13_A19	Tripartite	1.53087	0.411582	0.971227
A02_A13_A20	Tripartite	0.281278	3.78996	2.03562
A02_A13_A21	Tripartite	0.740283	1.14285	0.941567
A02_A13_A22	Tripartite	0.109441	2.5528	1.33112
A02_A13_A23	Tripartite	1.81753	2.91023	2.36388
A02_A13_A24	Tripartite	2.73342	-0.357501	1.18796
A02_A13_A25	Tripartite	2.20376	2.35243	2.27809
A02_A14_A01	Tripartite	3.53418	2.62936	3.08177
A02_A14_A02	Tripartite	3.68694	2.25514	2.97104
A02_A14_A03	Tripartite	4.45773	2.91107	3.6844
A02_A14_A04	Tripartite	3.76699	5.10893	4.43796
A02_A14_A05	Tripartite	3.62837	1.55537	2.59187
A02_A14_A06	Tripartite	1.79684	4.91408	3.35546
A02_A14_A07	Tripartite	4.60946	0.37421	2.49184
A02_A14_A08	Tripartite	1.00464	1.30207	1.15335
A02_A14_A09	Tripartite	4.20197	3.58927	3.89562
A02_A14_A10	Tripartite	2.21489	2.68876	2.45183
A02_A14_A11	Tripartite	3.53565	3.59116	3.5634
A02_A14_A12	Tripartite	1.36344	1.80283	1.58313
A02_A14_A13	Tripartite	1.68675	2.12401	1.90538
A02_A14_A14	Tripartite	0.357472	-0.145985	0.105744
A02_A14_A15	Tripartite	1.22627	2.26163	1.74395
A02_A14_A16	Tripartite	2.09825	0.32022	1.20923
A02_A14_A17	Tripartite	4.28494	5.2238	4.75437
A02_A14_A18	Tripartite	0.649739	-1.03216	-0.191208
A02_A14_A19	Tripartite	-0.338245	-0.53882	-0.438532
A02_A14_A20	Tripartite	2.25432	3.32854	2.79143
A02_A14_A21	Tripartite	-0.227517	2.73384	1.25316
A02_A14_A22	Tripartite	2.18222	1.17951	1.68087
A02_A14_A23	Tripartite	2.97554	1.58461	2.28008
A02_A14_A24	Tripartite	1.87401	3.25233	2.56317
A02_A14_A25	Tripartite	3.13843	3.89292	3.51568
A02_A15_A01	Tripartite	1.54127	0.950916	1.24609
A02_A15_A02	Tripartite	2.2891	2.73671	2.5129
A02_A15_A03	Tripartite	2.87949	5.23498	4.05724
A02_A15_A04	Tripartite	5.67804	5.9216	5.79982
A02_A15_A05	Tripartite	1.71318	5.07253	3.39286
A02_A15_A06	Tripartite	4.64584	4.76212	4.70398
A02_A15_A07	Tripartite	3.58826	2.31936	2.95381
A02_A15_A08	Tripartite	3.61195	4.70608	4.15901
A02_A15_A09	Tripartite	2.4181	3.42652	2.92231
A02_A15_A10	Tripartite	2.24466	0.983313	1.61399
A02_A15_A11	Tripartite	2.86806	4.51026	3.68916
A02_A15_A12	Tripartite	3.65685	3.22214	3.43949
A02_A15_A13	Tripartite	2.22978	0.676742	1.45326
A02_A15_A14	Tripartite	3.54473	5.02637	4.28555
A02_A15_A15	Tripartite	3.57959	0.245593	1.91259
A02_A15_A16	Tripartite	3.5239	-0.298613	1.61264
A02_A15_A17	Tripartite	5.70811	5.63214	5.67012
A02_A15_A18	Tripartite	4.10147	1.50991	2.80569
A02_A15_A19	Tripartite	2.57723	0.677837	1.62754
A02_A15_A20	Tripartite	4.70413	4.53526	4.61969
A02_A15_A21	Tripartite	0.873607	1.87496	1.37428
A02_A15_A22	Tripartite	3.1569	4.45452	3.80571
A02_A15_A23	Tripartite	1.12538	-0.639796	0.242791
A02_A15_A24	Tripartite	3.36003	4.53219	3.94611
A02_A15_A25	Tripartite	4.02638	2.10561	3.06599
A02_A16_A01	Tripartite	2.09312	0.0129316	1.05303
A02_A16_A02	Tripartite	1.63333	1.75936	1.69635
A02_A16_A03	Tripartite	4.26981	3.40919	3.8395
A02_A16_A04	Tripartite	3.54742	2.65459	3.101
A02_A16_A05	Tripartite	4.60163	3.08888	3.84526
A02_A16_A06	Tripartite	0.211454	2.81562	1.51354
A02_A16_A07	Tripartite	5.0332	5.57781	5.3055
A02_A16_A08	Tripartite	1.74865	2.32226	2.03546
A02_A16_A09	Tripartite	4.5423	2.35257	3.44744
A02_A16_A10	Tripartite	1.28501	1.19117	1.23809
A02_A16_A11	Tripartite	1.82845	3.08152	2.45498
A02_A16_A12	Tripartite	1.57407	2.51906	2.04657
A02_A16_A13	Tripartite	0.924167	1.84359	1.38388
A02_A16_A14	Tripartite	1.94242	0.985478	1.46395
A02_A16_A15	Tripartite	2.49506	0.857166	1.67612
A02_A16_A16	Tripartite	1.36671	1.83702	1.60186
A02_A16_A17	Tripartite	1.05605	4.11231	2.58418
A02_A16_A18	Tripartite	2.45083	2.34322	2.39702
A02_A16_A19	Tripartite	2.86361	4.57328	3.71845
A02_A16_A20	Tripartite	1.31743	1.43315	1.37529
A02_A16_A21	Tripartite	1.69233	1.47632	1.58433
A02_A16_A22	Tripartite	1.91428	1.43831	1.6763
A02_A16_A23	Tripartite	1.55268	-0.151332	0.700673
A02_A16_A24	Tripartite	1.61049	2.40982	2.01016
A02_A16_A25	Tripartite	2.01781	3.74653	2.88217
A02_A17_A01	Tripartite	5.18283	2.29811	3.74047
A02_A17_A02	Tripartite	2.27912	-0.282837	0.998143
A02_A17_A03	Tripartite	3.74976	4.95271	4.35123
A02_A17_A04	Tripartite	4.30035	4.06453	4.18244
A02_A17_A05	Tripartite	2.58672	4.55541	3.57107
A02_A17_A06	Tripartite	2.39956	3.86599	3.13277
A02_A17_A07	Tripartite	4.5478	4.49848	4.52314
A02_A17_A08	Tripartite	3.34283	3.0205	3.18167
A02_A17_A09	Tripartite	2.54969	-0.00361454	1.27304
A02_A17_A10	Tripartite	4.06545	3.23993	3.65269
A02_A17_A11	Tripartite	3.58042	2.02566	2.80304
A02_A17_A12	Tripartite	4.0605	2.76004	3.41027
A02_A17_A13	Tripartite	3.19722	0.270003	1.73361
A02_A17_A14	Tripartite	1.84059	1.34877	1.59468
A02_A17_A15	Tripartite	2.37745	0.307713	1.34258
A02_A17_A16	Tripartite	2.96355	2.19111	2.57733
A02_A17_A17	Tripartite	2.83418	3.73759	3.28588
A02_A17_A18	Tripartite	0.826853	0.398991	0.612922
A02_A17_A19	Tripartite	2.37837	3.0662	2.72229
A02_A17_A20	Tripartite	1.61043	4.66642	3.13842
A02_A17_A21	Tripartite	3.3831	1.54611	2.4646
A02_A17_A22	Tripartite	1.01594	2.08863	1.55228
A02_A17_A23	Tripartite	4.16712	2.07608	3.1216
A02_A17_A24	Tripartite	3.76831	1.04829	2.4083
A02_A17_A25	Tripartite	3.17794	2.44431	2.81113
A02_A18_A01	Tripartite	2.64638	0.501629	1.574
A02_A18_A02	Tripartite	2.50686	0.767007	1.63693
A02_A18_A03	Tripartite	3.83018	5.1909	4.51054
A02_A18_A04	Tripartite	2.13598	1.79023	1.96311
A02_A18_A05	Tripartite	3.34112	4.38863	3.86488
A02_A18_A06	Tripartite	2.53059	4.06925	3.29992
A02_A18_A07	Tripartite	0.248707	4.09548	2.17209
A02_A18_A08	Tripartite	1.6679	-0.330877	0.66851
A02_A18_A09	Tripartite	1.68394	3.47055	2.57725
A02_A18_A10	Tripartite	2.13946	3.2497	2.69458
A02_A18_A11	Tripartite	1.51932	4.07083	2.79508
A02_A18_A12	Tripartite	3.97097	4.25468	4.11282
A02_A18_A13	Tripartite	3.5827	4.20283	3.89277
A02_A18_A14	Tripartite	0.948372	2.77424	1.86131
A02_A18_A15	Tripartite	3.60621	2.13663	2.87142
A02_A18_A16	Tripartite	1.39242	1.91187	1.65215
A02_A18_A17	Tripartite	3.01032	3.68634	3.34833
A02_A18_A18	Tripartite	-0.274471	3.20047	1.463
A02_A18_A19	Tripartite	0.934128	2.48925	1.71169
A02_A18_A20	Tripartite	0.673623	0.40691	0.540266
A02_A18_A21	Tripartite	1.90779	2.28947	2.09863
A02_A18_A22	Tripartite	1.52406	0.219415	0.871738
A02_A18_A23	Tripartite	0.712469	0.614902	0.663686
A02_A18_A24	Tripartite	1.82133	-0.560759	0.630285
A02_A18_A25	Tripartite	-0.0558903	2.73849	1.3413
A02_A19_A01	Tripartite	1.23049	4.759	2.99474
A02_A19_A02	Tripartite	0.495072	1.06181	0.778443
A02_A19_A03	Tripartite	3.86472	2.31158	3.08815
A02_A19_A04	Tripartite	3.4695	4.18918	3.82934
A02_A19_A05	Tripartite	1.55729	0.574342	1.06582
A02_A19_A06	Tripartite	1.42535	2.9546	2.18997
A02_A19_A07	Tripartite	2.60956	-0.326871	1.14134
A02_A19_A08	Tripartite	1.33389	1.78947	1.56168
A02_A19_A09	Tripartite	0.977519	-0.00876954	0.484375
A02_A19_A10	Tripartite	0.855244	0.800506	0.827875
A02_A19_A11	Tripartite	1.54597	4.05233	2.79915
A02_A19_A12	Tripartite	2.53761	4.0035	3.27055
A02_A19_A13	Tripartite	1.10766	1.81246	1.46006
A02_A19_A14	Tripartite	0.800763	1.35348	1.07712
A02_A19_A15	Tripartite	3.863	5.07189	4.46744
A02_A19_A16	Tripartite	1.71772	-0.296033	0.710842
A02_A19_A17	Tripartite	1.90071	2.56701	2.23386
A02_A19_A18	Tripartite	-0.383152	2.85839	1.23762
A02_A19_A19	Tripartite	2.62951	0.711843	1.67067
A02_A19_A20	Tripartite	3.02163	3.52571	3.27367
A02_A19_A21	Tripartite	0.545533	-0.179813	0.18286
A02_A19_A22	Tripartite	-0.634198	3.53752	1.45166
A02_A19_A23	Tripartite	0.216275	-0.457138	-0.120431
A02_A19_A24	Tripartite	1.6086	-0.038271	0.785165
A02_A19_A25	Tripartite	1.6436	0.340679	0.992139
A02_A20_A01	Tripartite	0.949222	2.10677	1.52799
A02_A20_A02	Tripartite	2.93241	-0.191204	1.3706
A02_A20_A03	Tripartite	3.34169	4.08544	3.71356
A02_A20_A04	Tripartite	3.81901	1.82634	2.82268
A02_A20_A05	Tripartite	2.44405	2.31537	2.37971
A02_A20_A06	Tripartite	2.02966	-4.90315	-1.43674
A02_A20_A07	Tripartite	-2.1849	-1.74469	-1.9648
A02_A20_A08	Tripartite	2.51655	3.52892	3.02273
A02_A20_A09	Tripartite	4.81423	3.26377	4.039
A02_A20_A10	Tripartite	1.12034	2.79013	1.95524
A02_A20_A11	Tripartite	4.71189	3.64758	4.17974
A02_A20_A12	Tripartite	3.11127	2.90973	3.0105
A02_A20_A13	Tripartite	2.20918	0.844953	1.52707
A02_A20_A14	Tripartite	1.42408	0.75218	1.08813
A02_A20_A15	Tripartite	4.18432	-0.0194477	2.08243
A02_A20_A16	Tripartite	1.77974	2.56155	2.17064
A02_A20_A17	Tripartite	1.56274	3.1988	2.38077
A02_A20_A18	Tripartite	0.603008	0.508906	0.555957
A02_A20_A19	Tripartite	0.896394	1.00789	0.952145
A02_A20_A20	Tripartite	0.892093	-0.138048	0.377022
A02_A20_A21	Tripartite	1.8161	2.9627	2.3894
A02_A20_A22	Tripartite	1.41017	-0.0531738	0.678498
A02_A20_A23	Tripartite	2.06695	0.479105	1.27303
A02_A20_A24	Tripartite	3.61779	1.01996	2.31887
A02_A20_A25	Tripartite	1.21523	1.73849	1.47686
A02_A21_A01	Tripartite	0.55209	-0.0399851	0.256052
A02_A21_A02	Tripartite	-0.982638	-1.29593	-1.13929
A02_A21_A03	Tripartite	1.59101	2.23401	1.91251
A02_A21_A04	Tripartite	2.19793	1.74044	1.96918
A02_A21_A05	Tripartite	1.55102	0.558649	1.05484
A02_A21_A06	Tripartite	1.44035	2.45069	1.94552
A02_A21_A07	Tripartite	0.719082	1.20515	0.962115
A02_A21_A08	Tripartite	-7.56325	3.79535	-1.88395
A02_A21_A09	Tripartite	1.4551	4.47464	2.96487
A02_A21_A10	Tripartite	1.18847	3.48268	2.33557
A02_A21_A11	Tripartite	1.52442	0.330121	0.927269
A02_A21_A12	Tripartite	0.477995	-0.521073	-0.0215389
A02_A21_A13	Tripartite	2.26138	0.0827412	1.17206
A02_A21_A14	Tripartite	0.315744	0.683282	0.499513
A02_A21_A15	Tripartite	2.15959	1.35284	1.75622
A02_A21_A16	Tripartite	0.662019	-0.938731	-0.138356
A02_A21_A17	Tripartite	1.37993	-1.0057	0.187114
A02_A21_A18	Tripartite	-0.291192	1.41032	0.559564
A02_A21_A19	Tripartite	-0.358363	-0.112551	-0.235457
A02_A21_A20	Tripartite	0.449503	2.69276	1.57113
A02_A21_A21	Tripartite	-0.566849	-0.866426	-0.716637
A02_A21_A22	Tripartite	1.26836	0.437565	0.852962
A02_A21_A23	Tripartite	0.788325	1.36282	1.07557
A02_A21_A24	Tripartite	1.55336	5.04447	3.29892
A02_A21_A25	Tripartite	1.14956	1.07764	1.1136
A02_A22_A01	Tripartite	2.78908	0.657975	1.72353
A02_A22_A02	Tripartite	1.84667	2.9779	2.41228
A02_A22_A03	Tripartite	2.89299	2.71946	2.80623
A02_A22_A04	Tripartite	1.40398	2.63812	2.02105
A02_A22_A05	Tripartite	2.73394	-0.0607107	1.33661
A02_A22_A06	Tripartite	2.86039	-0.500225	1.18008
A02_A22_A07	Tripartite	2.36664	3.82069	3.09366
A02_A22_A08	Tripartite	1.60181	2.50278	2.0523
A02_A22_A09	Tripartite	2.22672	2.7653	2.49601
A02_A22_A10	Tripartite	1.1931	4.28261	2.73785
A02_A22_A11	Tripartite	2.88915	5.22234	4.05575
A02_A22_A12	Tripartite	3.43642	2.73576	3.08609
A02_A22_A13	Tripartite	3.31604	0.865205	2.09062
A02_A22_A14	Tripartite	0.84448	4.22526	2.53487
A02_A22_A15	Tripartite	3.50993	5.04103	4.27548
A02_A22_A16	Tripartite	1.88217	4.50036	3.19126
A02_A22_A17	Tripartite	3.7066	0.165864	1.93623
A02_A22_A18	Tripartite	-0.487485	0.68877	0.100643
A02_A22_A19	Tripartite	0.738489	-0.00946745	0.364511
A02_A22_A20	Tripartite	1.84515	0.971746	1.40845
A02_A22_A21	Tripartite	2.19758	1.42137	1.80947
A02_A22_A22	Tripartite	2.50985	2.51415	2.512
A02_A22_A23	Tripartite	1.2902	4.35438	2.82229
A02_A22_A24	Tripartite	3.11344	3.33714	3.22529
A02_A22_A25	Tripartite	2.57256	1.27956	1.92606
A02_A23_A01	Tripartite	2.64464	0.788978	1.71681
A02_A23_A02	Tripartite	1.69507	2.66983	2.18245
A02_A23_A03	Tripartite	4.24731	4.8647	4.556
A02_A23_A04	Tripartite	2.61335	3.16144	2.88739
A02_A23_A05	Tripartite	-0.780562	2.94926	1.08435
A02_A23_A06	Tripartite	0.881431	2.19579	1.53861
A02_A23_A07	Tripartite	-0.02436	2.80713	1.39138
A02_A23_A08	Tripartite	2.81563	1.61085	2.21324
A02_A23_A09	Tripartite	0.50126	-0.227984	0.136638
A02_A23_A10	Tripartite	3.04893	2.57485	2.81189
A02_A23_A11	Tripartite	3.39159	6.25648	4.82403
A02_A23_A12	Tripartite	-0.326099	3.60234	1.63812
A02_A23_A13	Tripartite	2.26148	2.14771	2.2046
A02_A23_A14	Tripartite	1.04958	1.17601	1.1128
A02_A23_A15	Tripartite	1.57368	0.977348	1.27551
A02_A23_A16	Tripartite	0.0348031	-0.353138	-0.159167
A02_A23_A17	Tripartite	1.0896	2.24556	1.66758
A02_A23_A18	Tripartite	0.871846	1.06933	0.970587
A02_A23_A19	Tripartite	-0.545666	1.26595	0.360142
A02_A23_A20	Tripartite	1.35062	2.67721	2.01392
A02_A23_A21	Tripartite	1.07963	-1.19404	-0.0572058
A02_A23_A22	Tripartite	1.48605	1.73516	1.61061
A02_A23_A23	Tripartite	0.391253	0.00829063	0.199772
A02_A23_A24	Tripartite	1.69403	1.7943	1.74416
A02_A23_A25	Tripartite	2.50873	1.47924	1.99398
A02_A24_A01	Tripartite	4.46349	1.77826	3.12087
A02_A24_A02	Tripartite	6.16669	3.1759	4.67129
A02_A24_A03	Tripartite	5.00318	3.64143	4.32231
A02_A24_A04	Tripartite	4.21208	6.04825	5.13016
A02_A24_A05	Tripartite	5.64433	5.90025	5.77229
A02_A24_A06	Tripartite	4.38722	-1.14697	1.62013
A02_A24_A07	Tripartite	4.22509	4.11219	4.16864
A02_A24_A08	Tripartite	1.96942	5.91371	3.94156
A02_A24_A09	Tripartite	5.51409	5.51409	5.51409
A02_A24_A10	Tripartite	5.52817	3.54855	4.53836
A02_A24_A11	Tripartite	6.11618	6.25735	6.18677
A02_A24_A12	Tripartite	3.52029	0.293282	1.90679
A02_A24_A13	Tripartite	4.20454	1.745	2.97477
A02_A24_A14	Tripartite	2.80457	1.69403	2.2493
A02_A24_A15	Tripartite	3.46463	3.3459	3.40526
A02_A24_A16	Tripartite	3.25749	1.51802	2.38776
A02_A24_A17	Tripartite	4.61202	4.52688	4.56945
A02_A24_A18	Tripartite	2.58776	2.71776	2.65276
A02_A24_A19	Tripartite	5.03514	3.8703	4.45272
A02_A24_A20	Tripartite	4.8728	3.37978	4.12629
A02_A24_A21	Tripartite	1.56466	1.94065	1.75266
A02_A24_A22	Tripartite	4.32873	2.39677	3.36275
A02_A24_A23	Tripartite	3.50843	3.6413	3.57486
A02_A24_A24	Tripartite	2.03036	4.50377	3.26706
A02_A24_A25	Tripartite	3.96746	5.05909	4.51327
A02_A25_A01	Tripartite	1.98938	2.98842	2.4889
A02_A25_A02	Tripartite	0.998887	2.99829	1.99859
A02_A25_A03	Tripartite	3.27633	3.98174	3.62904
A02_A25_A04	Tripartite	3.70424	-0.271512	1.71636
A02_A25_A05	Tripartite	5.14059	2.69693	3.91876
A02_A25_A06	Tripartite	0.741689	2.83155	1.78662
A02_A25_A07	Tripartite	4.34223	4.11498	4.22861
A02_A25_A08	Tripartite	2.93479	3.72979	3.33229
A02_A25_A09	Tripartite	3.27896	4.95451	4.11674
A02_A25_A10	Tripartite	3.08623	4.50058	3.79341
A02_A25_A11	Tripartite	3.24414	3.46073	3.35243
A02_A25_A12	Tripartite	3.58402	3.13578	3.3599
A02_A25_A13	Tripartite	2.40684	1.43495	1.92089
A02_A25_A14	Tripartite	2.8732	-0.71389	1.07966
A02_A25_A15	Tripartite	3.74849	2.93209	3.34029
A02_A25_A16	Tripartite	2.46508	2.89457	2.67982
A02_A25_A17	Tripartite	4.32786	4.82034	4.5741
A02_A25_A18	Tripartite	2.77004	3.81584	3.29294
A02_A25_A19	Tripartite	1.11863	-1.14862	-0.014997
A02_A25_A20	Tripartite	2.93486	2.9677	2.95128
A02_A25_A21	Tripartite	2.08753	2.85011	2.46882
A02_A25_A22	Tripartite	2.83135	2.94794	2.88964
A02_A25_A23	Tripartite	1.13403	3.63081	2.38242
A02_A25_A24	Tripartite	2.92758	2.49992	2.71375
A02_A25_A25	Tripartite	2.27859	0.773563	1.52608
A03_A01_A01	Tripartite	4.10224	0.913402	2.50782
A03_A01_A02	Tripartite	4.2923	6.33714	5.31472
A03_A01_A03	Tripartite	-1.47711	-0.805345	-1.14123
A03_A01_A04	Tripartite	4.6881	5.3812	5.03465
A03_A01_A05	Tripartite	1.45383	2.73282	2.09333
A03_A01_A06	Tripartite	3.83489	0.253433	2.04416
A03_A01_A07	Tripartite	4.41342	1.55961	2.98652
A03_A01_A08	Tripartite	4.9515	5.75746	5.35448
A03_A01_A09	Tripartite	6.00893	5.84395	5.92644
A03_A01_A10	Tripartite	2.72396	5.05659	3.89028
A03_A01_A11	Tripartite	4.52503	4.93135	4.72819
A03_A01_A12	Tripartite	2.99364	5.38804	4.19084
A03_A01_A13	Tripartite	0.591881	3.41156	2.00172
A03_A01_A14	Tripartite	4.66635	5.60853	5.13744
A03_A01_A15	Tripartite	5.35386	6.60846	5.98116
A03_A01_A16	Tripartite	3.64671	5.05687	4.35179
A03_A01_A17	Tripartite	4.04167	6.37604	5.20885
A03_A01_A18	Tripartite	1.41716	5.62066	3.51891
A03_A01_A19	Tripartite	4.35015	4.95817	4.65416
A03_A01_A20	Tripartite	2.3153	1.30359	1.80945
A03_A01_A21	Tripartite	3.94156	4.61854	4.28005
A03_A01_A22	Tripartite	0.898056	1.46435	1.1812
A03_A01_A23	Tripartite	3.72318	4.77462	4.2489
A03_A01_A24	Tripartite	5.63078	6.45445	6.04261
A03_A01_A25	Tripartite	2.46737	2.26533	2.36635
A03_A02_A01	Tripartite	4.98844	1.32389	3.15616
A03_A02_A02	Tripartite	1.85869	1.2284	1.54355
A03_A02_A03	Tripartite	1.27727	-1.42136	-0.0720466
A03_A02_A04	Tripartite	3.11915	5.03011	4.07463
A03_A02_A05	Tripartite	3.97329	3.81471	3.894
A03_A02_A06	Tripartite	2.84313	4.54542	3.69427
A03_A02_A07	Tripartite	2.55323	3.70239	3.12781
A03_A02_A08	Tripartite	3.5794	5.02792	4.30366
A03_A02_A09	Tripartite	4.18435	1.92494	3.05464
A03_A02_A10	Tripartite	4.14311	2.09075	3.11693
A03_A02_A11	Tripartite	3.51931	1.85894	2.68912
A03_A02_A12	Tripartite	4.65569	1.25888	2.95728
A03_A02_A13	Tripartite	4.11794	1.35142	2.73468
A03_A02_A14	Tripartite	2.14801	5.70127	3.92464
A03_A02_A15	Tripartite	4.31616	3.57139	3.94378
A03_A02_A16	Tripartite	3.34605	5.04095	4.1935
A03_A02_A17	Tripartite	4.58158	4.57634	4.57896
A03_A02_A18	Tripartite	2.9608	2.7785	2.86965
A03_A02_A19	Tripartite	1.19773	-1.10747	0.0451277
A03_A02_A20	Tripartite	2.88643	5.00353	3.94498
A03_A02_A21	Tripartite	2.40381	5.51434	3.95907
A03_A02_A22	Tripartite	3.3554	5.21499	4.28519
A03_A02_A23	Tripartite	0.665923	4.41764	2.54178
A03_A02_A24	Tripartite	5.02417	5.8088	5.41648
A03_A02_A25	Tripartite	5.6726	3.8722	4.7724
A03_A03_A01	Tripartite	-0.351361	0.790543	0.219591
A03_A03_A02	Tripartite	-0.906946	-0.252778	-0.579862
A03_A03_A03	Tripartite	-5.11474	-3.90392	-4.50933
A03_A03_A04	Tripartite	-1.14333	-0.108201	-0.625768
A03_A03_A05	Tripartite	-1.1392	1.34272	0.10176
A03_A03_A06	Tripartite	-1.5849	0.11595	-0.734472
A03_A03_A07	Tripartite	-0.453656	-1.18345	-0.818551
A03_A03_A08	Tripartite	-4.6342	-3.02944	-3.83182
A03_A03_A09	Tripartite	-1.80396	1.40126	-0.201354
A03_A03_A10	Tripartite	-3.40704	-3.0493	-3.22817
A03_A03_A11	Tripartite	-0.0869667	1.60734	0.760188
A03_A03_A12	Tripartite	-1.82426	0.0523089	-0.885975
A03_A03_A13	Tripartite	-3.82978	-1.66028	-2.74503
A03_A03_A14	Tripartite	-1.88201	-0.831567	-1.35679
A03_A03_A15	Tripartite	-1.23842	-0.300337	-0.769379
A03_A03_A16	Tripartite	-2.80974	-1.5448	-2.17727
A03_A03_A17	Tripartite	-2.79618	-0.379356	-1.58777
A03_A03_A18	Tripartite	-3.89019	-2.22373	-3.05696
A03_A03_A19	Tripartite	-2.40653	-1.90676	-2.15664
A03_A03_A20	Tripartite	-4.92851	-2.16662	-3.54756
A03_A03_A21	Tripartite	-2.69986	0.974198	-0.862831
A03_A03_A22	Tripartite	-2.66681	-2.71061	-2.68871
A03_A03_A23	Tripartite	-2.77462	-3.65166	-3.21314
A03_A03_A24	Tripartite	-0.886771	-1.23798	-1.06238
A03_A03_A25	Tripartite	-1.71555	-1.65039	-1.68297
A03_A04_A01	Tripartite	0.69575	1.39855	1.04715
A03_A04_A02	Tripartite	1.63175	0.466566	1.04916
A03_A04_A03	Tripartite	-0.0389166	-0.688418	-0.363668
A03_A04_A04	Tripartite	2.8158	3.73044	3.27312
A03_A04_A05	Tripartite	3.34059	4.28045	3.81052
A03_A04_A06	Tripartite	3.17137	4.61847	3.89492
A03_A04_A07	Tripartite	3.00215	3.24987	3.12601
A03_A04_A08	Tripartite	2.24686	-0.295665	0.975596
A03_A04_A09	Tripartite	4.87643	4.55607	4.71625
A03_A04_A10	Tripartite	1.0264	2.58404	1.80522
A03_A04_A11	Tripartite	4.72863	2.51641	3.62252
A03_A04_A12	Tripartite	4.0788	2.32047	3.19964
A03_A04_A13	Tripartite	1.99655	1.49025	1.7434
A03_A04_A14	Tripartite	0.835853	-0.840561	-0.00235405
A03_A04_A15	Tripartite	1.78558	5.83922	3.8124
A03_A04_A16	Tripartite	3.95125	1.46804	2.70965
A03_A04_A17	Tripartite	1.29676	2.91174	2.10425
A03_A04_A18	Tripartite	-1.33922	-1.03006	-1.18464
A03_A04_A19	Tripartite	2.35069	0.523349	1.43702
A03_A04_A20	Tripartite	2.70641	3.22489	2.96565
A03_A04_A21	Tripartite	2.16817	2.05677	2.11247
A03_A04_A22	Tripartite	0.0334234	0.654978	0.344201
A03_A04_A23	Tripartite	2.30253	3.30203	2.80228
A03_A04_A24	Tripartite	2.43646	1.75227	2.09437
[truncated: 14,276 more rows]
