# Supplementary material for: Combinatorial protein engineering identifies potent CRISPR activators with reduced toxicity
Source: Nat Commun. 2025 Nov 20;16:11114. doi: 10.1038/s41467-025-65986-4 (PMC12706070; doi:10.1038/s41467-025-65986-4)
Supplement: Supplementary file 9 — Supplementary Data 6 [file 41467_2025_65986_MOESM9_ESM.xlsx]

## Sheet: MSstat-results-annotated
Protein	Gene	ProteinName	EntrezID	ProteinRef	Label	log2FC	SE	Tvalue	DF	pvalue	adj.pvalue	issue	MissingPercentage	ImputationPercentage
A0A096LP55	UQCRHL	ubiquinol-cytochrome c reductase hinge protein like	440567	A0A096LP55	MCP_A01_A04-MCP_empty	Inf	NA	NA	NA	NA	0	oneConditionMissing	0.625	0
A0A096LP55	UQCRHL	ubiquinol-cytochrome c reductase hinge protein like	440567	A0A096LP55	MCP_A03_A22-MCP_empty	NA	NA	NA	NA	NA	NA	completeMissing	1	0
A0A096LP55	UQCRHL	ubiquinol-cytochrome c reductase hinge protein like	440567	A0A096LP55	MCP_A03_A22_A20-MCP_empty	Inf	NA	NA	NA	NA	0	oneConditionMissing	0.875	0
A0A096LP55	UQCRHL	ubiquinol-cytochrome c reductase hinge protein like	440567	A0A096LP55	MCP_A04_A01-MCP_empty	Inf	NA	NA	NA	NA	0	oneConditionMissing	0.5	0
A0A096LP55	UQCRHL	ubiquinol-cytochrome c reductase hinge protein like	440567	A0A096LP55	MCP_A08_A11_A03-MCP_empty	Inf	NA	NA	NA	NA	0	oneConditionMissing	0.5	0
A0A096LP55	UQCRHL	ubiquinol-cytochrome c reductase hinge protein like	440567	A0A096LP55	MCP_A08_A22-MCP_empty	Inf	NA	NA	NA	NA	0	oneConditionMissing	0.875	0
A0A096LP55	UQCRHL	ubiquinol-cytochrome c reductase hinge protein like	440567	A0A096LP55	MCP_A16_A22_A03-MCP_empty	Inf	NA	NA	NA	NA	0	oneConditionMissing	0.875	0
A0A096LP55	UQCRHL	ubiquinol-cytochrome c reductase hinge protein like	440567	A0A096LP55	MCP_A18_A08_A22-MCP_empty	Inf	NA	NA	NA	NA	0	oneConditionMissing	0.5	0
A0A096LP55	UQCRHL	ubiquinol-cytochrome c reductase hinge protein like	440567	A0A096LP55	MCP_A20_A22_A03-MCP_empty	Inf	NA	NA	NA	NA	0	oneConditionMissing	0.625	0
A0A096LP55	UQCRHL	ubiquinol-cytochrome c reductase hinge protein like	440567	A0A096LP55	MCP_A22_A07-MCP_empty	NA	NA	NA	NA	NA	NA	completeMissing	1	0
A0A096LP55	UQCRHL	ubiquinol-cytochrome c reductase hinge protein like	440567	A0A096LP55	MCP_A22_A08-MCP_empty	NA	NA	NA	NA	NA	NA	completeMissing	1	0
A0A096LP55	UQCRHL	ubiquinol-cytochrome c reductase hinge protein like	440567	A0A096LP55	MCP_A22_A08_A18-MCP_empty	Inf	NA	NA	NA	NA	0	oneConditionMissing	0.5	0
A0A096LP55	UQCRHL	ubiquinol-cytochrome c reductase hinge protein like	440567	A0A096LP55	MCP_A01_A04-MCP_A03_A22	Inf	NA	NA	NA	NA	0	oneConditionMissing	0.625	0
A0A096LP55	UQCRHL	ubiquinol-cytochrome c reductase hinge protein like	440567	A0A096LP55	MCP_A01_A04-MCP_A03_A22_A20	1.39842	0.236841	5.90447	16	2.2201e-05	7.67831e-05	NA	0.5	0
A0A096LP55	UQCRHL	ubiquinol-cytochrome c reductase hinge protein like	440567	A0A096LP55	MCP_A01_A04-MCP_A04_A01	-0.265986	0.156656	-1.6979	16	0.108887	0.691274	NA	0.125	0
A0A096LP55	UQCRHL	ubiquinol-cytochrome c reductase hinge protein like	440567	A0A096LP55	MCP_A01_A04-MCP_A08_A11_A03	-0.0288994	0.156656	-0.184477	16	0.855957	0.918088	NA	0.125	0
A0A096LP55	UQCRHL	ubiquinol-cytochrome c reductase hinge protein like	440567	A0A096LP55	MCP_A01_A04-MCP_A08_A22	1.38831	0.236841	5.86176	16	2.40836e-05	7.26959e-05	NA	0.5	0
A0A096LP55	UQCRHL	ubiquinol-cytochrome c reductase hinge protein like	440567	A0A096LP55	MCP_A01_A04-MCP_A16_A22_A03	1.30867	0.236841	5.5255	16	4.6099e-05	0.000168792	NA	0.5	0
A0A096LP55	UQCRHL	ubiquinol-cytochrome c reductase hinge protein like	440567	A0A096LP55	MCP_A01_A04-MCP_A18_A08_A22	0.715014	0.156656	4.56424	16	0.000318381	0.000765693	NA	0.125	0
A0A096LP55	UQCRHL	ubiquinol-cytochrome c reductase hinge protein like	440567	A0A096LP55	MCP_A01_A04-MCP_A20_A22_A03	1.33704	0.167472	7.98363	16	5.69476e-07	1.91617e-06	NA	0.25	0
A0A096LP55	UQCRHL	ubiquinol-cytochrome c reductase hinge protein like	440567	A0A096LP55	MCP_A01_A04-MCP_A22_A07	Inf	NA	NA	NA	NA	0	oneConditionMissing	0.625	0
A0A096LP55	UQCRHL	ubiquinol-cytochrome c reductase hinge protein like	440567	A0A096LP55	MCP_A03_A22-MCP_A03_A22_A20	#NAME?	NA	NA	NA	NA	0	oneConditionMissing	0.875	0
A0A096LP55	UQCRHL	ubiquinol-cytochrome c reductase hinge protein like	440567	A0A096LP55	MCP_A03_A22-MCP_A04_A01	#NAME?	NA	NA	NA	NA	0	oneConditionMissing	0.5	0
A0A096LP55	UQCRHL	ubiquinol-cytochrome c reductase hinge protein like	440567	A0A096LP55	MCP_A03_A22-MCP_A08_A11_A03	#NAME?	NA	NA	NA	NA	0	oneConditionMissing	0.5	0
A0A096LP55	UQCRHL	ubiquinol-cytochrome c reductase hinge protein like	440567	A0A096LP55	MCP_A03_A22-MCP_A08_A22	#NAME?	NA	NA	NA	NA	0	oneConditionMissing	0.875	0
A0A096LP55	UQCRHL	ubiquinol-cytochrome c reductase hinge protein like	440567	A0A096LP55	MCP_A03_A22-MCP_A16_A22_A03	#NAME?	NA	NA	NA	NA	0	oneConditionMissing	0.875	0
A0A096LP55	UQCRHL	ubiquinol-cytochrome c reductase hinge protein like	440567	A0A096LP55	MCP_A03_A22-MCP_A18_A08_A22	#NAME?	NA	NA	NA	NA	0	oneConditionMissing	0.5	0
A0A096LP55	UQCRHL	ubiquinol-cytochrome c reductase hinge protein like	440567	A0A096LP55	MCP_A03_A22-MCP_A20_A22_A03	#NAME?	NA	NA	NA	NA	0	oneConditionMissing	0.625	0
A0A096LP55	UQCRHL	ubiquinol-cytochrome c reductase hinge protein like	440567	A0A096LP55	MCP_A03_A22-MCP_A22_A07	NA	NA	NA	NA	NA	NA	completeMissing	1	0
A0A096LP55	UQCRHL	ubiquinol-cytochrome c reductase hinge protein like	440567	A0A096LP55	MCP_A03_A22-MCP_A22_A08	NA	NA	NA	NA	NA	NA	completeMissing	1	0
A0A096LP55	UQCRHL	ubiquinol-cytochrome c reductase hinge protein like	440567	A0A096LP55	MCP_A03_A22_A20-MCP_A04_A01	-1.66441	0.229321	-7.25799	16	1.91432e-06	8.10299e-06	NA	0.375	0
A0A096LP55	UQCRHL	ubiquinol-cytochrome c reductase hinge protein like	440567	A0A096LP55	MCP_A03_A22_A20-MCP_A08_A11_A03	-1.42732	0.229321	-6.22413	16	1.21676e-05	6.62047e-05	NA	0.375	0
A0A096LP55	UQCRHL	ubiquinol-cytochrome c reductase hinge protein like	440567	A0A096LP55	MCP_A03_A22_A20-MCP_A08_A22	-0.0101155	0.29007	-0.0348725	16	0.972613	0.9799	NA	0.75	0
A0A096LP55	UQCRHL	ubiquinol-cytochrome c reductase hinge protein like	440567	A0A096LP55	MCP_A03_A22_A20-MCP_A16_A22_A03	-0.0897546	0.29007	-0.309424	16	0.760992	0.846303	NA	0.75	0
A0A096LP55	UQCRHL	ubiquinol-cytochrome c reductase hinge protein like	440567	A0A096LP55	MCP_A03_A22_A20-MCP_A18_A08_A22	-0.683408	0.229321	-2.98014	16	0.00883799	0.0255459	NA	0.375	0
A0A096LP55	UQCRHL	ubiquinol-cytochrome c reductase hinge protein like	440567	A0A096LP55	MCP_A03_A22_A20-MCP_A20_A22_A03	-0.0613869	0.236841	-0.25919	16	0.798794	0.897792	NA	0.5	0
A0A096LP55	UQCRHL	ubiquinol-cytochrome c reductase hinge protein like	440567	A0A096LP55	MCP_A03_A22_A20-MCP_A22_A07	Inf	NA	NA	NA	NA	0	oneConditionMissing	0.875	0
A0A096LP55	UQCRHL	ubiquinol-cytochrome c reductase hinge protein like	440567	A0A096LP55	MCP_A03_A22_A20-MCP_A22_A08	Inf	NA	NA	NA	NA	0	oneConditionMissing	0.875	0
A0A096LP55	UQCRHL	ubiquinol-cytochrome c reductase hinge protein like	440567	A0A096LP55	MCP_A03_A22_A20-MCP_A22_A08_A18	-0.623575	0.229321	-2.71923	16	0.0151625	0.038764	NA	0.375	0
A0A096LP55	UQCRHL	ubiquinol-cytochrome c reductase hinge protein like	440567	A0A096LP55	MCP_A04_A01-MCP_A08_A11_A03	0.237087	0.145035	1.63469	16	0.121633	0.239954	NA	0	0
A0A096LP55	UQCRHL	ubiquinol-cytochrome c reductase hinge protein like	440567	A0A096LP55	MCP_A04_A01-MCP_A08_A22	1.65429	0.229321	7.21388	16	2.06535e-06	7.18743e-06	NA	0.375	0
A0A096LP55	UQCRHL	ubiquinol-cytochrome c reductase hinge protein like	440567	A0A096LP55	MCP_A04_A01-MCP_A16_A22_A03	1.57465	0.229321	6.8666	16	3.78996e-06	1.74117e-05	NA	0.375	0
A0A096LP55	UQCRHL	ubiquinol-cytochrome c reductase hinge protein like	440567	A0A096LP55	MCP_A04_A01-MCP_A18_A08_A22	0.981	0.145035	6.76388	16	4.54965e-06	1.52674e-05	NA	0	0
A0A096LP55	UQCRHL	ubiquinol-cytochrome c reductase hinge protein like	440567	A0A096LP55	MCP_A04_A01-MCP_A20_A22_A03	1.60302	0.156656	10.2328	16	1.99246e-08	8.32405e-08	NA	0.125	0
A0A096LP55	UQCRHL	ubiquinol-cytochrome c reductase hinge protein like	440567	A0A096LP55	MCP_A04_A01-MCP_A22_A07	Inf	NA	NA	NA	NA	0	oneConditionMissing	0.5	0
A0A096LP55	UQCRHL	ubiquinol-cytochrome c reductase hinge protein like	440567	A0A096LP55	MCP_A04_A01-MCP_A22_A08	Inf	NA	NA	NA	NA	0	oneConditionMissing	0.5	0
A0A096LP55	UQCRHL	ubiquinol-cytochrome c reductase hinge protein like	440567	A0A096LP55	MCP_A04_A01-MCP_A22_A08_A18	1.04083	0.145035	7.17642	16	2.20341e-06	7.46334e-06	NA	0	0
A0A096LP55	UQCRHL	ubiquinol-cytochrome c reductase hinge protein like	440567	A0A096LP55	MCP_A08_A11_A03-MCP_A08_A22	1.41721	0.229321	6.18002	16	1.32095e-05	5.42826e-05	NA	0.375	0
A0A096LP55	UQCRHL	ubiquinol-cytochrome c reductase hinge protein like	440567	A0A096LP55	MCP_A08_A11_A03-MCP_A16_A22_A03	1.33757	0.229321	5.83274	16	2.54567e-05	0.000174299	NA	0.375	0
A0A096LP55	UQCRHL	ubiquinol-cytochrome c reductase hinge protein like	440567	A0A096LP55	MCP_A08_A11_A03-MCP_A18_A08_A22	0.743913	0.145035	5.1292	16	0.000100945	0.000340514	NA	0	0
A0A096LP55	UQCRHL	ubiquinol-cytochrome c reductase hinge protein like	440567	A0A096LP55	MCP_A08_A11_A03-MCP_A20_A22_A03	1.36593	0.156656	8.71933	16	1.78347e-07	9.71082e-07	NA	0.125	0
A0A096LP55	UQCRHL	ubiquinol-cytochrome c reductase hinge protein like	440567	A0A096LP55	MCP_A08_A11_A03-MCP_A22_A07	Inf	NA	NA	NA	NA	0	oneConditionMissing	0.5	0
A0A096LP55	UQCRHL	ubiquinol-cytochrome c reductase hinge protein like	440567	A0A096LP55	MCP_A08_A11_A03-MCP_A22_A08	Inf	NA	NA	NA	NA	0	oneConditionMissing	0.5	0
A0A096LP55	UQCRHL	ubiquinol-cytochrome c reductase hinge protein like	440567	A0A096LP55	MCP_A08_A11_A03-MCP_A22_A08_A18	0.803746	0.145035	5.54173	16	4.46615e-05	0.000151702	NA	0	0
A0A096LP55	UQCRHL	ubiquinol-cytochrome c reductase hinge protein like	440567	A0A096LP55	MCP_A08_A22-MCP_A16_A22_A03	-0.0796391	0.29007	-0.274551	16	0.787174	0.855508	NA	0.75	0
A0A096LP55	UQCRHL	ubiquinol-cytochrome c reductase hinge protein like	440567	A0A096LP55	MCP_A08_A22-MCP_A18_A08_A22	-0.673292	0.229321	-2.93603	16	0.00968801	0.0202621	NA	0.375	0
A0A096LP55	UQCRHL	ubiquinol-cytochrome c reductase hinge protein like	440567	A0A096LP55	MCP_A08_A22-MCP_A20_A22_A03	-0.0512714	0.236841	-0.21648	16	0.83135	0.896018	NA	0.5	0
A0A096LP55	UQCRHL	ubiquinol-cytochrome c reductase hinge protein like	440567	A0A096LP55	MCP_A08_A22-MCP_A22_A07	Inf	NA	NA	NA	NA	0	oneConditionMissing	0.875	0
A0A096LP55	UQCRHL	ubiquinol-cytochrome c reductase hinge protein like	440567	A0A096LP55	MCP_A08_A22-MCP_A22_A08	Inf	NA	NA	NA	NA	0	oneConditionMissing	0.875	0
A0A096LP55	UQCRHL	ubiquinol-cytochrome c reductase hinge protein like	440567	A0A096LP55	MCP_A08_A22-MCP_A22_A08_A18	-0.61346	0.229321	-2.67512	16	0.0165958	0.0332427	NA	0.375	0
A0A096LP55	UQCRHL	ubiquinol-cytochrome c reductase hinge protein like	440567	A0A096LP55	MCP_A16_A22_A03-MCP_A18_A08_A22	-0.593653	0.229321	-2.58875	16	0.0197877	0.0398059	NA	0.375	0
A0A096LP55	UQCRHL	ubiquinol-cytochrome c reductase hinge protein like	440567	A0A096LP55	MCP_A16_A22_A03-MCP_A20_A22_A03	0.0283677	0.236841	0.119775	16	0.906152	0.947181	NA	0.5	0
A0A096LP55	UQCRHL	ubiquinol-cytochrome c reductase hinge protein like	440567	A0A096LP55	MCP_A16_A22_A03-MCP_A22_A07	Inf	NA	NA	NA	NA	0	oneConditionMissing	0.875	0
A0A096LP55	UQCRHL	ubiquinol-cytochrome c reductase hinge protein like	440567	A0A096LP55	MCP_A16_A22_A03-MCP_A22_A08	Inf	NA	NA	NA	NA	0	oneConditionMissing	0.875	0
A0A096LP55	UQCRHL	ubiquinol-cytochrome c reductase hinge protein like	440567	A0A096LP55	MCP_A16_A22_A03-MCP_A22_A08_A18	-0.533821	0.229321	-2.32784	16	0.0333653	0.0656744	NA	0.375	0
A0A096LP55	UQCRHL	ubiquinol-cytochrome c reductase hinge protein like	440567	A0A096LP55	MCP_A18_A08_A22-MCP_A20_A22_A03	0.622021	0.156656	3.97062	16	0.0010978	0.00328848	NA	0.125	0
A0A096LP55	UQCRHL	ubiquinol-cytochrome c reductase hinge protein like	440567	A0A096LP55	MCP_A18_A08_A22-MCP_A22_A07	Inf	NA	NA	NA	NA	0	oneConditionMissing	0.5	0
A0A096LP55	UQCRHL	ubiquinol-cytochrome c reductase hinge protein like	440567	A0A096LP55	MCP_A18_A08_A22-MCP_A22_A08	Inf	NA	NA	NA	NA	0	oneConditionMissing	0.5	0
A0A096LP55	UQCRHL	ubiquinol-cytochrome c reductase hinge protein like	440567	A0A096LP55	MCP_A18_A08_A22-MCP_A22_A08_A18	0.0598325	0.145035	0.412538	16	0.68542	0.878894	NA	0	0
A0A096LP55	UQCRHL	ubiquinol-cytochrome c reductase hinge protein like	440567	A0A096LP55	MCP_A20_A22_A03-MCP_A22_A07	Inf	NA	NA	NA	NA	0	oneConditionMissing	0.625	0
A0A096LP55	UQCRHL	ubiquinol-cytochrome c reductase hinge protein like	440567	A0A096LP55	MCP_A20_A22_A03-MCP_A22_A08	Inf	NA	NA	NA	NA	0	oneConditionMissing	0.625	0
A0A096LP55	UQCRHL	ubiquinol-cytochrome c reductase hinge protein like	440567	A0A096LP55	MCP_A20_A22_A03-MCP_A22_A08_A18	-0.562188	0.156656	-3.58868	16	0.00245726	0.0078266	NA	0.125	0
A0A096LP55	UQCRHL	ubiquinol-cytochrome c reductase hinge protein like	440567	A0A096LP55	MCP_A22_A07-MCP_A22_A08	NA	NA	NA	NA	NA	NA	completeMissing	1	0
A0A096LP55	UQCRHL	ubiquinol-cytochrome c reductase hinge protein like	440567	A0A096LP55	MCP_A22_A07-MCP_A22_A08_A18	#NAME?	NA	NA	NA	NA	0	oneConditionMissing	0.5	0
A0FGR8	ESYT2	extended synaptotagmin 2	57488	A0FGR8	MCP_A01_A04-MCP_empty	2.49861	0.134329	18.6007	39	0	0	NA	0.558333	0.558333
A0FGR8	ESYT2	extended synaptotagmin 2	57488	A0FGR8	MCP_A03_A22-MCP_empty	3.09305	0.134329	23.026	39	0	0	NA	0.566667	0.566667
A0FGR8	ESYT2	extended synaptotagmin 2	57488	A0FGR8	MCP_A03_A22_A20-MCP_empty	3.06596	0.134329	22.8243	39	0	0	NA	0.566667	0.566667
A0FGR8	ESYT2	extended synaptotagmin 2	57488	A0FGR8	MCP_A04_A01-MCP_empty	2.26469	0.134329	16.8593	39	0	0	NA	0.583333	0.583333
A0FGR8	ESYT2	extended synaptotagmin 2	57488	A0FGR8	MCP_A08_A11_A03-MCP_empty	3.1235	0.134329	23.2526	39	0	0	NA	0.508333	0.508333
A0FGR8	ESYT2	extended synaptotagmin 2	57488	A0FGR8	MCP_A08_A22-MCP_empty	2.72864	0.134329	20.3131	39	0	0	NA	0.625	0.625
A0FGR8	ESYT2	extended synaptotagmin 2	57488	A0FGR8	MCP_A16_A22_A03-MCP_empty	3.19165	0.134329	23.76	39	0	0	NA	0.541667	0.541667
A0FGR8	ESYT2	extended synaptotagmin 2	57488	A0FGR8	MCP_A18_A08_A22-MCP_empty	2.8122	0.134329	20.9352	39	0	0	NA	0.541667	0.541667
A0FGR8	ESYT2	extended synaptotagmin 2	57488	A0FGR8	MCP_A20_A22_A03-MCP_empty	3.41843	0.134329	25.4483	39	0	0	NA	0.575	0.575
A0FGR8	ESYT2	extended synaptotagmin 2	57488	A0FGR8	MCP_A22_A07-MCP_empty	2.44481	0.134329	18.2002	39	0	0	NA	0.675	0.675
A0FGR8	ESYT2	extended synaptotagmin 2	57488	A0FGR8	MCP_A22_A08-MCP_empty	2.9078	0.134329	21.6469	39	0	0	NA	0.591667	0.591667
A0FGR8	ESYT2	extended synaptotagmin 2	57488	A0FGR8	MCP_A22_A08_A18-MCP_empty	3.14487	0.134329	23.4118	39	0	0	NA	0.533333	0.533333
A0FGR8	ESYT2	extended synaptotagmin 2	57488	A0FGR8	MCP_A01_A04-MCP_A03_A22	-0.594438	0.134329	-4.42525	39	7.52874e-05	0.000218023	NA	0.191667	0.191667
A0FGR8	ESYT2	extended synaptotagmin 2	57488	A0FGR8	MCP_A01_A04-MCP_A03_A22_A20	-0.567344	0.134329	-4.22355	39	0.000139554	0.000413991	NA	0.191667	0.191667
A0FGR8	ESYT2	extended synaptotagmin 2	57488	A0FGR8	MCP_A01_A04-MCP_A04_A01	0.233926	0.134329	1.74145	39	0.0894889	0.652558	NA	0.208333	0.208333
A0FGR8	ESYT2	extended synaptotagmin 2	57488	A0FGR8	MCP_A01_A04-MCP_A08_A11_A03	-0.624885	0.134329	-4.65191	39	3.73141e-05	0.000308653	NA	0.133333	0.133333
A0FGR8	ESYT2	extended synaptotagmin 2	57488	A0FGR8	MCP_A01_A04-MCP_A08_A22	-0.230024	0.134329	-1.7124	39	0.0947652	0.137773	NA	0.25	0.25
A0FGR8	ESYT2	extended synaptotagmin 2	57488	A0FGR8	MCP_A01_A04-MCP_A16_A22_A03	-0.693034	0.134329	-5.15924	39	7.56856e-06	3.35145e-05	NA	0.166667	0.166667
A0FGR8	ESYT2	extended synaptotagmin 2	57488	A0FGR8	MCP_A01_A04-MCP_A18_A08_A22	-0.313585	0.134329	-2.33446	39	0.0248139	0.0390733	NA	0.166667	0.166667
A0FGR8	ESYT2	extended synaptotagmin 2	57488	A0FGR8	MCP_A01_A04-MCP_A20_A22_A03	-0.91982	0.134329	-6.84753	39	3.47252e-08	1.44945e-07	NA	0.2	0.2
A0FGR8	ESYT2	extended synaptotagmin 2	57488	A0FGR8	MCP_A01_A04-MCP_A22_A07	0.0538015	0.134329	0.400521	39	0.690958	0.746143	NA	0.3	0.3
A0FGR8	ESYT2	extended synaptotagmin 2	57488	A0FGR8	MCP_A03_A22-MCP_A03_A22_A20	0.0270942	0.134329	0.201701	39	0.841199	0.907863	NA	0.2	0.2
A0FGR8	ESYT2	extended synaptotagmin 2	57488	A0FGR8	MCP_A03_A22-MCP_A04_A01	0.828365	0.134329	6.1667	39	3.03881e-07	1.40479e-06	NA	0.216667	0.216667
A0FGR8	ESYT2	extended synaptotagmin 2	57488	A0FGR8	MCP_A03_A22-MCP_A08_A11_A03	-0.0304468	0.134329	-0.226659	39	0.821873	0.870639	NA	0.141667	0.141667
A0FGR8	ESYT2	extended synaptotagmin 2	57488	A0FGR8	MCP_A03_A22-MCP_A08_A22	0.364414	0.134329	2.71286	39	0.00987581	0.0571993	NA	0.258333	0.258333
A0FGR8	ESYT2	extended synaptotagmin 2	57488	A0FGR8	MCP_A03_A22-MCP_A16_A22_A03	-0.0985953	0.134329	-0.733985	39	0.467348	0.608628	NA	0.175	0.175
A0FGR8	ESYT2	extended synaptotagmin 2	57488	A0FGR8	MCP_A03_A22-MCP_A18_A08_A22	0.280853	0.134329	2.09079	39	0.0431122	0.0776368	NA	0.175	0.175
A0FGR8	ESYT2	extended synaptotagmin 2	57488	A0FGR8	MCP_A03_A22-MCP_A20_A22_A03	-0.325382	0.134329	-2.42228	39	0.0201705	0.0545415	NA	0.208333	0.208333
A0FGR8	ESYT2	extended synaptotagmin 2	57488	A0FGR8	MCP_A03_A22-MCP_A22_A07	0.64824	0.134329	4.82577	39	2.16692e-05	0.000123716	NA	0.308333	0.308333
A0FGR8	ESYT2	extended synaptotagmin 2	57488	A0FGR8	MCP_A03_A22-MCP_A22_A08	0.185248	0.134329	1.37906	39	0.175733	0.371533	NA	0.225	0.225
A0FGR8	ESYT2	extended synaptotagmin 2	57488	A0FGR8	MCP_A03_A22_A20-MCP_A04_A01	0.80127	0.134329	5.965	39	5.79243e-07	2.72879e-06	NA	0.216667	0.216667
A0FGR8	ESYT2	extended synaptotagmin 2	57488	A0FGR8	MCP_A03_A22_A20-MCP_A08_A11_A03	-0.057541	0.134329	-0.42836	39	0.670746	0.747537	NA	0.141667	0.141667
A0FGR8	ESYT2	extended synaptotagmin 2	57488	A0FGR8	MCP_A03_A22_A20-MCP_A08_A22	0.33732	0.134329	2.51115	39	0.0162869	0.0443878	NA	0.258333	0.258333
A0FGR8	ESYT2	extended synaptotagmin 2	57488	A0FGR8	MCP_A03_A22_A20-MCP_A16_A22_A03	-0.125689	0.134329	-0.935686	39	0.355193	0.499988	NA	0.175	0.175
A0FGR8	ESYT2	extended synaptotagmin 2	57488	A0FGR8	MCP_A03_A22_A20-MCP_A18_A08_A22	0.253759	0.134329	1.88909	39	0.0663323	0.137789	NA	0.175	0.175
A0FGR8	ESYT2	extended synaptotagmin 2	57488	A0FGR8	MCP_A03_A22_A20-MCP_A20_A22_A03	-0.352476	0.134329	-2.62398	39	0.0123421	0.0412126	NA	0.208333	0.208333
A0FGR8	ESYT2	extended synaptotagmin 2	57488	A0FGR8	MCP_A03_A22_A20-MCP_A22_A07	0.621146	0.134329	4.62407	39	4.06912e-05	0.0001528	NA	0.308333	0.308333
A0FGR8	ESYT2	extended synaptotagmin 2	57488	A0FGR8	MCP_A03_A22_A20-MCP_A22_A08	0.158154	0.134329	1.17736	39	0.246186	0.396116	NA	0.225	0.225
A0FGR8	ESYT2	extended synaptotagmin 2	57488	A0FGR8	MCP_A03_A22_A20-MCP_A22_A08_A18	-0.0789175	0.134329	-0.587495	39	0.560257	0.684127	NA	0.166667	0.166667
A0FGR8	ESYT2	extended synaptotagmin 2	57488	A0FGR8	MCP_A04_A01-MCP_A08_A11_A03	-0.858812	0.134329	-6.39336	39	1.47313e-07	2.26327e-06	NA	0.158333	0.158333
A0FGR8	ESYT2	extended synaptotagmin 2	57488	A0FGR8	MCP_A04_A01-MCP_A08_A22	-0.46395	0.134329	-3.45384	39	0.00134597	0.0028795	NA	0.275	0.275
A0FGR8	ESYT2	extended synaptotagmin 2	57488	A0FGR8	MCP_A04_A01-MCP_A16_A22_A03	-0.92696	0.134329	-6.90069	39	2.93427e-08	2.18526e-07	NA	0.191667	0.191667
A0FGR8	ESYT2	extended synaptotagmin 2	57488	A0FGR8	MCP_A04_A01-MCP_A18_A08_A22	-0.547512	0.134329	-4.07591	39	0.000218098	0.000532395	NA	0.191667	0.191667
A0FGR8	ESYT2	extended synaptotagmin 2	57488	A0FGR8	MCP_A04_A01-MCP_A20_A22_A03	-1.15375	0.134329	-8.58898	39	1.57864e-10	9.98796e-10	NA	0.225	0.225
A0FGR8	ESYT2	extended synaptotagmin 2	57488	A0FGR8	MCP_A04_A01-MCP_A22_A07	-0.180125	0.134329	-1.34093	39	0.187702	0.239511	NA	0.325	0.325
A0FGR8	ESYT2	extended synaptotagmin 2	57488	A0FGR8	MCP_A04_A01-MCP_A22_A08	-0.643117	0.134329	-4.78764	39	2.44209e-05	7.04336e-05	NA	0.241667	0.241667
A0FGR8	ESYT2	extended synaptotagmin 2	57488	A0FGR8	MCP_A04_A01-MCP_A22_A08_A18	-0.880188	0.134329	-6.55249	39	8.86904e-08	4.015e-07	NA	0.183333	0.183333
A0FGR8	ESYT2	extended synaptotagmin 2	57488	A0FGR8	MCP_A08_A11_A03-MCP_A08_A22	0.394861	0.134329	2.93951	39	0.00550011	0.0120745	NA	0.2	0.2
A0FGR8	ESYT2	extended synaptotagmin 2	57488	A0FGR8	MCP_A08_A11_A03-MCP_A16_A22_A03	-0.0681484	0.134329	-0.507326	39	0.614783	0.722876	NA	0.116667	0.116667
A0FGR8	ESYT2	extended synaptotagmin 2	57488	A0FGR8	MCP_A08_A11_A03-MCP_A18_A08_A22	0.3113	0.134329	2.31745	39	0.0258179	0.0461196	NA	0.116667	0.116667
A0FGR8	ESYT2	extended synaptotagmin 2	57488	A0FGR8	MCP_A08_A11_A03-MCP_A20_A22_A03	-0.294935	0.134329	-2.19562	39	0.0341345	0.0558717	NA	0.15	0.15
A0FGR8	ESYT2	extended synaptotagmin 2	57488	A0FGR8	MCP_A08_A11_A03-MCP_A22_A07	0.678687	0.134329	5.05243	39	1.06129e-05	3.09126e-05	NA	0.25	0.25
A0FGR8	ESYT2	extended synaptotagmin 2	57488	A0FGR8	MCP_A08_A11_A03-MCP_A22_A08	0.215695	0.134329	1.60572	39	0.116403	0.177584	NA	0.166667	0.166667
A0FGR8	ESYT2	extended synaptotagmin 2	57488	A0FGR8	MCP_A08_A11_A03-MCP_A22_A08_A18	-0.0213765	0.134329	-0.159135	39	0.874383	0.901721	NA	0.108333	0.108333
A0FGR8	ESYT2	extended synaptotagmin 2	57488	A0FGR8	MCP_A08_A22-MCP_A16_A22_A03	-0.46301	0.134329	-3.44684	39	0.00137293	0.004911	NA	0.233333	0.233333
A0FGR8	ESYT2	extended synaptotagmin 2	57488	A0FGR8	MCP_A08_A22-MCP_A18_A08_A22	-0.0835615	0.134329	-0.622067	39	0.537518	0.631836	NA	0.233333	0.233333
A0FGR8	ESYT2	extended synaptotagmin 2	57488	A0FGR8	MCP_A08_A22-MCP_A20_A22_A03	-0.689796	0.134329	-5.13513	39	8.16924e-06	5.65947e-05	NA	0.266667	0.266667
A0FGR8	ESYT2	extended synaptotagmin 2	57488	A0FGR8	MCP_A08_A22-MCP_A22_A07	0.283826	0.134329	2.11292	39	0.0410606	0.0822413	NA	0.366667	0.366667
A0FGR8	ESYT2	extended synaptotagmin 2	57488	A0FGR8	MCP_A08_A22-MCP_A22_A08	-0.179166	0.134329	-1.33379	39	0.19001	0.533441	NA	0.283333	0.283333
A0FGR8	ESYT2	extended synaptotagmin 2	57488	A0FGR8	MCP_A08_A22-MCP_A22_A08_A18	-0.416238	0.134329	-3.09865	39	0.00359782	0.00845781	NA	0.225	0.225
A0FGR8	ESYT2	extended synaptotagmin 2	57488	A0FGR8	MCP_A16_A22_A03-MCP_A18_A08_A22	0.379448	0.134329	2.82477	39	0.00741873	0.0169186	NA	0.15	0.15
A0FGR8	ESYT2	extended synaptotagmin 2	57488	A0FGR8	MCP_A16_A22_A03-MCP_A20_A22_A03	-0.226786	0.134329	-1.68829	39	0.0993369	0.186698	NA	0.183333	0.183333
A0FGR8	ESYT2	extended synaptotagmin 2	57488	A0FGR8	MCP_A16_A22_A03-MCP_A22_A07	0.746835	0.134329	5.55976	39	2.11576e-06	7.49755e-06	NA	0.283333	0.283333
A0FGR8	ESYT2	extended synaptotagmin 2	57488	A0FGR8	MCP_A16_A22_A03-MCP_A22_A08	0.283843	0.134329	2.11305	39	0.0410486	0.0867969	NA	0.2	0.2
A0FGR8	ESYT2	extended synaptotagmin 2	57488	A0FGR8	MCP_A16_A22_A03-MCP_A22_A08_A18	0.046772	0.134329	0.348191	39	0.72957	0.798441	NA	0.141667	0.141667
A0FGR8	ESYT2	extended synaptotagmin 2	57488	A0FGR8	MCP_A18_A08_A22-MCP_A20_A22_A03	-0.606234	0.134329	-4.51307	39	5.74164e-05	0.000230355	NA	0.183333	0.183333
A0FGR8	ESYT2	extended synaptotagmin 2	57488	A0FGR8	MCP_A18_A08_A22-MCP_A22_A07	0.367387	0.134329	2.73499	39	0.00933702	0.0167498	NA	0.283333	0.283333
A0FGR8	ESYT2	extended synaptotagmin 2	57488	A0FGR8	MCP_A18_A08_A22-MCP_A22_A08	-0.0956049	0.134329	-0.711723	39	0.480872	0.577564	NA	0.2	0.2
A0FGR8	ESYT2	extended synaptotagmin 2	57488	A0FGR8	MCP_A18_A08_A22-MCP_A22_A08_A18	-0.332676	0.134329	-2.47658	39	0.0177085	0.147974	NA	0.141667	0.141667
A0FGR8	ESYT2	extended synaptotagmin 2	57488	A0FGR8	MCP_A20_A22_A03-MCP_A22_A07	0.973621	0.134329	7.24805	39	9.80663e-09	5.39145e-08	NA	0.316667	0.316667
A0FGR8	ESYT2	extended synaptotagmin 2	57488	A0FGR8	MCP_A20_A22_A03-MCP_A22_A08	0.51063	0.134329	3.80134	39	0.000493535	0.00230377	NA	0.233333	0.233333
A0FGR8	ESYT2	extended synaptotagmin 2	57488	A0FGR8	MCP_A20_A22_A03-MCP_A22_A08_A18	0.273558	0.134329	2.03648	39	0.048532	0.0989306	NA	0.175	0.175
A0FGR8	ESYT2	extended synaptotagmin 2	57488	A0FGR8	MCP_A22_A07-MCP_A22_A08	-0.462992	0.134329	-3.44671	39	0.00137344	0.00430481	NA	0.333333	0.333333
A0FGR8	ESYT2	extended synaptotagmin 2	57488	A0FGR8	MCP_A22_A07-MCP_A22_A08_A18	-0.700063	0.134329	-5.21157	39	6.41108e-06	1.84409e-05	NA	0.275	0.275
A1L390	PLEKHG3	pleckstrin homology and RhoGEF domain containing G3	26030	A1L390	MCP_A01_A04-MCP_empty	Inf	NA	NA	NA	NA	0	oneConditionMissing	0.65625	0.15625
A1L390	PLEKHG3	pleckstrin homology and RhoGEF domain containing G3	26030	A1L390	MCP_A03_A22-MCP_empty	NA	NA	NA	NA	NA	NA	completeMissing	1	0
A1L390	PLEKHG3	pleckstrin homology and RhoGEF domain containing G3	26030	A1L390	MCP_A03_A22_A20-MCP_empty	NA	NA	NA	NA	NA	NA	completeMissing	1	0
A1L390	PLEKHG3	pleckstrin homology and RhoGEF domain containing G3	26030	A1L390	MCP_A04_A01-MCP_empty	Inf	NA	NA	NA	NA	0	oneConditionMissing	0.5	0
A1L390	PLEKHG3	pleckstrin homology and RhoGEF domain containing G3	26030	A1L390	MCP_A08_A11_A03-MCP_empty	Inf	NA	NA	NA	NA	0	oneConditionMissing	0.65625	0.15625
A1L390	PLEKHG3	pleckstrin homology and RhoGEF domain containing G3	26030	A1L390	MCP_A08_A22-MCP_empty	NA	NA	NA	NA	NA	NA	completeMissing	1	0
A1L390	PLEKHG3	pleckstrin homology and RhoGEF domain containing G3	26030	A1L390	MCP_A16_A22_A03-MCP_empty	Inf	NA	NA	NA	NA	0	oneConditionMissing	0.90625	0.15625
A1L390	PLEKHG3	pleckstrin homology and RhoGEF domain containing G3	26030	A1L390	MCP_A18_A08_A22-MCP_empty	NA	NA	NA	NA	NA	NA	completeMissing	1	0
A1L390	PLEKHG3	pleckstrin homology and RhoGEF domain containing G3	26030	A1L390	MCP_A20_A22_A03-MCP_empty	NA	NA	NA	NA	NA	NA	completeMissing	1	0
A1L390	PLEKHG3	pleckstrin homology and RhoGEF domain containing G3	26030	A1L390	MCP_A22_A07-MCP_empty	NA	NA	NA	NA	NA	NA	completeMissing	1	0
A1L390	PLEKHG3	pleckstrin homology and RhoGEF domain containing G3	26030	A1L390	MCP_A22_A08-MCP_empty	NA	NA	NA	NA	NA	NA	completeMissing	1	0
A1L390	PLEKHG3	pleckstrin homology and RhoGEF domain containing G3	26030	A1L390	MCP_A22_A08_A18-MCP_empty	NA	NA	NA	NA	NA	NA	completeMissing	1	0
A1L390	PLEKHG3	pleckstrin homology and RhoGEF domain containing G3	26030	A1L390	MCP_A01_A04-MCP_A03_A22	Inf	NA	NA	NA	NA	0	oneConditionMissing	0.65625	0.15625
A1L390	PLEKHG3	pleckstrin homology and RhoGEF domain containing G3	26030	A1L390	MCP_A01_A04-MCP_A03_A22_A20	Inf	NA	NA	NA	NA	0	oneConditionMissing	0.65625	0.15625
A1L390	PLEKHG3	pleckstrin homology and RhoGEF domain containing G3	26030	A1L390	MCP_A01_A04-MCP_A04_A01	-0.219184	0.245157	-0.894057	10	0.392301	0.907341	NA	0.15625	0.15625
A1L390	PLEKHG3	pleckstrin homology and RhoGEF domain containing G3	26030	A1L390	MCP_A01_A04-MCP_A08_A11_A03	-0.226748	0.245157	-0.924909	10	0.376793	0.547736	NA	0.3125	0.3125
A1L390	PLEKHG3	pleckstrin homology and RhoGEF domain containing G3	26030	A1L390	MCP_A01_A04-MCP_A08_A22	Inf	NA	NA	NA	NA	0	oneConditionMissing	0.65625	0.15625
A1L390	PLEKHG3	pleckstrin homology and RhoGEF domain containing G3	26030	A1L390	MCP_A01_A04-MCP_A16_A22_A03	0.492703	0.300255	1.64095	10	0.131842	0.18468	NA	0.5625	0.3125
A1L390	PLEKHG3	pleckstrin homology and RhoGEF domain containing G3	26030	A1L390	MCP_A01_A04-MCP_A18_A08_A22	Inf	NA	NA	NA	NA	0	oneConditionMissing	0.65625	0.15625
A1L390	PLEKHG3	pleckstrin homology and RhoGEF domain containing G3	26030	A1L390	MCP_A01_A04-MCP_A20_A22_A03	Inf	NA	NA	NA	NA	0	oneConditionMissing	0.65625	0.15625
A1L390	PLEKHG3	pleckstrin homology and RhoGEF domain containing G3	26030	A1L390	MCP_A01_A04-MCP_A22_A07	Inf	NA	NA	NA	NA	0	oneConditionMissing	0.65625	0.15625
A1L390	PLEKHG3	pleckstrin homology and RhoGEF domain containing G3	26030	A1L390	MCP_A03_A22-MCP_A03_A22_A20	NA	NA	NA	NA	NA	NA	completeMissing	1	0
A1L390	PLEKHG3	pleckstrin homology and RhoGEF domain containing G3	26030	A1L390	MCP_A03_A22-MCP_A04_A01	#NAME?	NA	NA	NA	NA	0	oneConditionMissing	0.5	0
A1L390	PLEKHG3	pleckstrin homology and RhoGEF domain containing G3	26030	A1L390	MCP_A03_A22-MCP_A08_A11_A03	#NAME?	NA	NA	NA	NA	0	oneConditionMissing	0.65625	0.15625
A1L390	PLEKHG3	pleckstrin homology and RhoGEF domain containing G3	26030	A1L390	MCP_A03_A22-MCP_A08_A22	NA	NA	NA	NA	NA	NA	completeMissing	1	0
A1L390	PLEKHG3	pleckstrin homology and RhoGEF domain containing G3	26030	A1L390	MCP_A03_A22-MCP_A16_A22_A03	#NAME?	NA	NA	NA	NA	0	oneConditionMissing	0.90625	0.15625
A1L390	PLEKHG3	pleckstrin homology and RhoGEF domain containing G3	26030	A1L390	MCP_A03_A22-MCP_A18_A08_A22	NA	NA	NA	NA	NA	NA	completeMissing	1	0
A1L390	PLEKHG3	pleckstrin homology and RhoGEF domain containing G3	26030	A1L390	MCP_A03_A22-MCP_A20_A22_A03	NA	NA	NA	NA	NA	NA	completeMissing	1	0
A1L390	PLEKHG3	pleckstrin homology and RhoGEF domain containing G3	26030	A1L390	MCP_A03_A22-MCP_A22_A07	NA	NA	NA	NA	NA	NA	completeMissing	1	0
A1L390	PLEKHG3	pleckstrin homology and RhoGEF domain containing G3	26030	A1L390	MCP_A03_A22-MCP_A22_A08	NA	NA	NA	NA	NA	NA	completeMissing	1	0
A1L390	PLEKHG3	pleckstrin homology and RhoGEF domain containing G3	26030	A1L390	MCP_A03_A22_A20-MCP_A04_A01	#NAME?	NA	NA	NA	NA	0	oneConditionMissing	0.5	0
A1L390	PLEKHG3	pleckstrin homology and RhoGEF domain containing G3	26030	A1L390	MCP_A03_A22_A20-MCP_A08_A11_A03	#NAME?	NA	NA	NA	NA	0	oneConditionMissing	0.65625	0.15625
A1L390	PLEKHG3	pleckstrin homology and RhoGEF domain containing G3	26030	A1L390	MCP_A03_A22_A20-MCP_A08_A22	NA	NA	NA	NA	NA	NA	completeMissing	1	0
A1L390	PLEKHG3	pleckstrin homology and RhoGEF domain containing G3	26030	A1L390	MCP_A03_A22_A20-MCP_A16_A22_A03	#NAME?	NA	NA	NA	NA	0	oneConditionMissing	0.90625	0.15625
A1L390	PLEKHG3	pleckstrin homology and RhoGEF domain containing G3	26030	A1L390	MCP_A03_A22_A20-MCP_A18_A08_A22	NA	NA	NA	NA	NA	NA	completeMissing	1	0
A1L390	PLEKHG3	pleckstrin homology and RhoGEF domain containing G3	26030	A1L390	MCP_A03_A22_A20-MCP_A20_A22_A03	NA	NA	NA	NA	NA	NA	completeMissing	1	0
A1L390	PLEKHG3	pleckstrin homology and RhoGEF domain containing G3	26030	A1L390	MCP_A03_A22_A20-MCP_A22_A07	NA	NA	NA	NA	NA	NA	completeMissing	1	0
A1L390	PLEKHG3	pleckstrin homology and RhoGEF domain containing G3	26030	A1L390	MCP_A03_A22_A20-MCP_A22_A08	NA	NA	NA	NA	NA	NA	completeMissing	1	0
A1L390	PLEKHG3	pleckstrin homology and RhoGEF domain containing G3	26030	A1L390	MCP_A03_A22_A20-MCP_A22_A08_A18	NA	NA	NA	NA	NA	NA	completeMissing	1	0
A1L390	PLEKHG3	pleckstrin homology and RhoGEF domain containing G3	26030	A1L390	MCP_A04_A01-MCP_A08_A11_A03	-0.00756344	0.245157	-0.0308514	10	0.975995	0.988341	NA	0.15625	0.15625
A1L390	PLEKHG3	pleckstrin homology and RhoGEF domain containing G3	26030	A1L390	MCP_A04_A01-MCP_A08_A22	Inf	NA	NA	NA	NA	0	oneConditionMissing	0.5	0
A1L390	PLEKHG3	pleckstrin homology and RhoGEF domain containing G3	26030	A1L390	MCP_A04_A01-MCP_A16_A22_A03	0.711887	0.300255	2.37094	10	0.039214	0.0645959	NA	0.40625	0.15625
A1L390	PLEKHG3	pleckstrin homology and RhoGEF domain containing G3	26030	A1L390	MCP_A04_A01-MCP_A18_A08_A22	Inf	NA	NA	NA	NA	0	oneConditionMissing	0.5	0
A1L390	PLEKHG3	pleckstrin homology and RhoGEF domain containing G3	26030	A1L390	MCP_A04_A01-MCP_A20_A22_A03	Inf	NA	NA	NA	NA	0	oneConditionMissing	0.5	0
A1L390	PLEKHG3	pleckstrin homology and RhoGEF domain containing G3	26030	A1L390	MCP_A04_A01-MCP_A22_A07	Inf	NA	NA	NA	NA	0	oneConditionMissing	0.5	0
A1L390	PLEKHG3	pleckstrin homology and RhoGEF domain containing G3	26030	A1L390	MCP_A04_A01-MCP_A22_A08	Inf	NA	NA	NA	NA	0	oneConditionMissing	0.5	0
A1L390	PLEKHG3	pleckstrin homology and RhoGEF domain containing G3	26030	A1L390	MCP_A04_A01-MCP_A22_A08_A18	Inf	NA	NA	NA	NA	0	oneConditionMissing	0.5	0
A1L390	PLEKHG3	pleckstrin homology and RhoGEF domain containing G3	26030	A1L390	MCP_A08_A11_A03-MCP_A08_A22	Inf	NA	NA	NA	NA	0	oneConditionMissing	0.65625	0.15625
A1L390	PLEKHG3	pleckstrin homology and RhoGEF domain containing G3	26030	A1L390	MCP_A08_A11_A03-MCP_A16_A22_A03	0.719451	0.300255	2.39613	10	0.037563	0.0797776	NA	0.5625	0.3125
A1L390	PLEKHG3	pleckstrin homology and RhoGEF domain containing G3	26030	A1L390	MCP_A08_A11_A03-MCP_A18_A08_A22	Inf	NA	NA	NA	NA	0	oneConditionMissing	0.65625	0.15625
A1L390	PLEKHG3	pleckstrin homology and RhoGEF domain containing G3	26030	A1L390	MCP_A08_A11_A03-MCP_A20_A22_A03	Inf	NA	NA	NA	NA	0	oneConditionMissing	0.65625	0.15625
A1L390	PLEKHG3	pleckstrin homology and RhoGEF domain containing G3	26030	A1L390	MCP_A08_A11_A03-MCP_A22_A07	Inf	NA	NA	NA	NA	0	oneConditionMissing	0.65625	0.15625
A1L390	PLEKHG3	pleckstrin homology and RhoGEF domain containing G3	26030	A1L390	MCP_A08_A11_A03-MCP_A22_A08	Inf	NA	NA	NA	NA	0	oneConditionMissing	0.65625	0.15625
A1L390	PLEKHG3	pleckstrin homology and RhoGEF domain containing G3	26030	A1L390	MCP_A08_A11_A03-MCP_A22_A08_A18	Inf	NA	NA	NA	NA	0	oneConditionMissing	0.65625	0.15625
A1L390	PLEKHG3	pleckstrin homology and RhoGEF domain containing G3	26030	A1L390	MCP_A08_A22-MCP_A16_A22_A03	#NAME?	NA	NA	NA	NA	0	oneConditionMissing	0.90625	0.15625
A1L390	PLEKHG3	pleckstrin homology and RhoGEF domain containing G3	26030	A1L390	MCP_A08_A22-MCP_A18_A08_A22	NA	NA	NA	NA	NA	NA	completeMissing	1	0
A1L390	PLEKHG3	pleckstrin homology and RhoGEF domain containing G3	26030	A1L390	MCP_A08_A22-MCP_A20_A22_A03	NA	NA	NA	NA	NA	NA	completeMissing	1	0
A1L390	PLEKHG3	pleckstrin homology and RhoGEF domain containing G3	26030	A1L390	MCP_A08_A22-MCP_A22_A07	NA	NA	NA	NA	NA	NA	completeMissing	1	0
A1L390	PLEKHG3	pleckstrin homology and RhoGEF domain containing G3	26030	A1L390	MCP_A08_A22-MCP_A22_A08	NA	NA	NA	NA	NA	NA	completeMissing	1	0
A1L390	PLEKHG3	pleckstrin homology and RhoGEF domain containing G3	26030	A1L390	MCP_A08_A22-MCP_A22_A08_A18	NA	NA	NA	NA	NA	NA	completeMissing	1	0
A1L390	PLEKHG3	pleckstrin homology and RhoGEF domain containing G3	26030	A1L390	MCP_A16_A22_A03-MCP_A18_A08_A22	Inf	NA	NA	NA	NA	0	oneConditionMissing	0.90625	0.15625
A1L390	PLEKHG3	pleckstrin homology and RhoGEF domain containing G3	26030	A1L390	MCP_A16_A22_A03-MCP_A20_A22_A03	Inf	NA	NA	NA	NA	0	oneConditionMissing	0.90625	0.15625
A1L390	PLEKHG3	pleckstrin homology and RhoGEF domain containing G3	26030	A1L390	MCP_A16_A22_A03-MCP_A22_A07	Inf	NA	NA	NA	NA	0	oneConditionMissing	0.90625	0.15625
A1L390	PLEKHG3	pleckstrin homology and RhoGEF domain containing G3	26030	A1L390	MCP_A16_A22_A03-MCP_A22_A08	Inf	NA	NA	NA	NA	0	oneConditionMissing	0.90625	0.15625
A1L390	PLEKHG3	pleckstrin homology and RhoGEF domain containing G3	26030	A1L390	MCP_A16_A22_A03-MCP_A22_A08_A18	Inf	NA	NA	NA	NA	0	oneConditionMissing	0.90625	0.15625
A1L390	PLEKHG3	pleckstrin homology and RhoGEF domain containing G3	26030	A1L390	MCP_A18_A08_A22-MCP_A20_A22_A03	NA	NA	NA	NA	NA	NA	completeMissing	1	0
A1L390	PLEKHG3	pleckstrin homology and RhoGEF domain containing G3	26030	A1L390	MCP_A18_A08_A22-MCP_A22_A07	NA	NA	NA	NA	NA	NA	completeMissing	1	0
A1L390	PLEKHG3	pleckstrin homology and RhoGEF domain containing G3	26030	A1L390	MCP_A18_A08_A22-MCP_A22_A08	NA	NA	NA	NA	NA	NA	completeMissing	1	0
A1L390	PLEKHG3	pleckstrin homology and RhoGEF domain containing G3	26030	A1L390	MCP_A18_A08_A22-MCP_A22_A08_A18	NA	NA	NA	NA	NA	NA	completeMissing	1	0
A1L390	PLEKHG3	pleckstrin homology and RhoGEF domain containing G3	26030	A1L390	MCP_A20_A22_A03-MCP_A22_A07	NA	NA	NA	NA	NA	NA	completeMissing	1	0
A1L390	PLEKHG3	pleckstrin homology and RhoGEF domain containing G3	26030	A1L390	MCP_A20_A22_A03-MCP_A22_A08	NA	NA	NA	NA	NA	NA	completeMissing	1	0
A1L390	PLEKHG3	pleckstrin homology and RhoGEF domain containing G3	26030	A1L390	MCP_A20_A22_A03-MCP_A22_A08_A18	NA	NA	NA	NA	NA	NA	completeMissing	1	0
A1L390	PLEKHG3	pleckstrin homology and RhoGEF domain containing G3	26030	A1L390	MCP_A22_A07-MCP_A22_A08	NA	NA	NA	NA	NA	NA	completeMissing	1	0
A1L390	PLEKHG3	pleckstrin homology and RhoGEF domain containing G3	26030	A1L390	MCP_A22_A07-MCP_A22_A08_A18	NA	NA	NA	NA	NA	NA	completeMissing	1	0
A4FU69	EFCAB5	EF-hand calcium binding domain 5	374786	A4FU69	MCP_A01_A04-MCP_empty	NA	NA	NA	NA	NA	NA	completeMissing	NA	NA
A4FU69	EFCAB5	EF-hand calcium binding domain 5	374786	A4FU69	MCP_A03_A22-MCP_empty	NA	NA	NA	NA	NA	NA	completeMissing	NA	NA
A4FU69	EFCAB5	EF-hand calcium binding domain 5	374786	A4FU69	MCP_A03_A22_A20-MCP_empty	NA	NA	NA	NA	NA	NA	completeMissing	NA	NA
A4FU69	EFCAB5	EF-hand calcium binding domain 5	374786	A4FU69	MCP_A04_A01-MCP_empty	Inf	NA	NA	NA	NA	0	oneConditionMissing	NA	NA
A4FU69	EFCAB5	EF-hand calcium binding domain 5	374786	A4FU69	MCP_A08_A11_A03-MCP_empty	NA	NA	NA	NA	NA	NA	completeMissing	NA	NA
A4FU69	EFCAB5	EF-hand calcium binding domain 5	374786	A4FU69	MCP_A08_A22-MCP_empty	NA	NA	NA	NA	NA	NA	completeMissing	NA	NA
A4FU69	EFCAB5	EF-hand calcium binding domain 5	374786	A4FU69	MCP_A16_A22_A03-MCP_empty	NA	NA	NA	NA	NA	NA	completeMissing	NA	NA
A4FU69	EFCAB5	EF-hand calcium binding domain 5	374786	A4FU69	MCP_A18_A08_A22-MCP_empty	NA	NA	NA	NA	NA	NA	completeMissing	NA	NA
A4FU69	EFCAB5	EF-hand calcium binding domain 5	374786	A4FU69	MCP_A20_A22_A03-MCP_empty	NA	NA	NA	NA	NA	NA	completeMissing	NA	NA
A4FU69	EFCAB5	EF-hand calcium binding domain 5	374786	A4FU69	MCP_A22_A07-MCP_empty	NA	NA	NA	NA	NA	NA	completeMissing	NA	NA
A4FU69	EFCAB5	EF-hand calcium binding domain 5	374786	A4FU69	MCP_A22_A08-MCP_empty	NA	NA	NA	NA	NA	NA	completeMissing	NA	NA
A4FU69	EFCAB5	EF-hand calcium binding domain 5	374786	A4FU69	MCP_A22_A08_A18-MCP_empty	NA	NA	NA	NA	NA	NA	completeMissing	NA	NA
A4FU69	EFCAB5	EF-hand calcium binding domain 5	374786	A4FU69	MCP_A01_A04-MCP_A03_A22	NA	NA	NA	NA	NA	NA	completeMissing	NA	NA
A4FU69	EFCAB5	EF-hand calcium binding domain 5	374786	A4FU69	MCP_A01_A04-MCP_A03_A22_A20	NA	NA	NA	NA	NA	NA	completeMissing	NA	NA
A4FU69	EFCAB5	EF-hand calcium binding domain 5	374786	A4FU69	MCP_A01_A04-MCP_A04_A01	#NAME?	NA	NA	NA	NA	0	oneConditionMissing	NA	NA
A4FU69	EFCAB5	EF-hand calcium binding domain 5	374786	A4FU69	MCP_A01_A04-MCP_A08_A11_A03	NA	NA	NA	NA	NA	NA	completeMissing	NA	NA
A4FU69	EFCAB5	EF-hand calcium binding domain 5	374786	A4FU69	MCP_A01_A04-MCP_A08_A22	NA	NA	NA	NA	NA	NA	completeMissing	NA	NA
A4FU69	EFCAB5	EF-hand calcium binding domain 5	374786	A4FU69	MCP_A01_A04-MCP_A16_A22_A03	NA	NA	NA	NA	NA	NA	completeMissing	NA	NA
A4FU69	EFCAB5	EF-hand calcium binding domain 5	374786	A4FU69	MCP_A01_A04-MCP_A18_A08_A22	NA	NA	NA	NA	NA	NA	completeMissing	NA	NA
A4FU69	EFCAB5	EF-hand calcium binding domain 5	374786	A4FU69	MCP_A01_A04-MCP_A20_A22_A03	NA	NA	NA	NA	NA	NA	completeMissing	NA	NA
A4FU69	EFCAB5	EF-hand calcium binding domain 5	374786	A4FU69	MCP_A01_A04-MCP_A22_A07	NA	NA	NA	NA	NA	NA	completeMissing	NA	NA
A4FU69	EFCAB5	EF-hand calcium binding domain 5	374786	A4FU69	MCP_A03_A22-MCP_A03_A22_A20	NA	NA	NA	NA	NA	NA	completeMissing	NA	NA
A4FU69	EFCAB5	EF-hand calcium binding domain 5	374786	A4FU69	MCP_A03_A22-MCP_A04_A01	#NAME?	NA	NA	NA	NA	0	oneConditionMissing	NA	NA
A4FU69	EFCAB5	EF-hand calcium binding domain 5	374786	A4FU69	MCP_A03_A22-MCP_A08_A11_A03	NA	NA	NA	NA	NA	NA	completeMissing	NA	NA
A4FU69	EFCAB5	EF-hand calcium binding domain 5	374786	A4FU69	MCP_A03_A22-MCP_A08_A22	NA	NA	NA	NA	NA	NA	completeMissing	NA	NA
A4FU69	EFCAB5	EF-hand calcium binding domain 5	374786	A4FU69	MCP_A03_A22-MCP_A16_A22_A03	NA	NA	NA	NA	NA	NA	completeMissing	NA	NA
A4FU69	EFCAB5	EF-hand calcium binding domain 5	374786	A4FU69	MCP_A03_A22-MCP_A18_A08_A22	NA	NA	NA	NA	NA	NA	completeMissing	NA	NA
A4FU69	EFCAB5	EF-hand calcium binding domain 5	374786	A4FU69	MCP_A03_A22-MCP_A20_A22_A03	NA	NA	NA	NA	NA	NA	completeMissing	NA	NA
A4FU69	EFCAB5	EF-hand calcium binding domain 5	374786	A4FU69	MCP_A03_A22-MCP_A22_A07	NA	NA	NA	NA	NA	NA	completeMissing	NA	NA
A4FU69	EFCAB5	EF-hand calcium binding domain 5	374786	A4FU69	MCP_A03_A22-MCP_A22_A08	NA	NA	NA	NA	NA	NA	completeMissing	NA	NA
A4FU69	EFCAB5	EF-hand calcium binding domain 5	374786	A4FU69	MCP_A03_A22_A20-MCP_A04_A01	#NAME?	NA	NA	NA	NA	0	oneConditionMissing	NA	NA
A4FU69	EFCAB5	EF-hand calcium binding domain 5	374786	A4FU69	MCP_A03_A22_A20-MCP_A08_A11_A03	NA	NA	NA	NA	NA	NA	completeMissing	NA	NA
A4FU69	EFCAB5	EF-hand calcium binding domain 5	374786	A4FU69	MCP_A03_A22_A20-MCP_A08_A22	NA	NA	NA	NA	NA	NA	completeMissing	NA	NA
A4FU69	EFCAB5	EF-hand calcium binding domain 5	374786	A4FU69	MCP_A03_A22_A20-MCP_A16_A22_A03	NA	NA	NA	NA	NA	NA	completeMissing	NA	NA
A4FU69	EFCAB5	EF-hand calcium binding domain 5	374786	A4FU69	MCP_A03_A22_A20-MCP_A18_A08_A22	NA	NA	NA	NA	NA	NA	completeMissing	NA	NA
A4FU69	EFCAB5	EF-hand calcium binding domain 5	374786	A4FU69	MCP_A03_A22_A20-MCP_A20_A22_A03	NA	NA	NA	NA	NA	NA	completeMissing	NA	NA
A4FU69	EFCAB5	EF-hand calcium binding domain 5	374786	A4FU69	MCP_A03_A22_A20-MCP_A22_A07	NA	NA	NA	NA	NA	NA	completeMissing	NA	NA
A4FU69	EFCAB5	EF-hand calcium binding domain 5	374786	A4FU69	MCP_A03_A22_A20-MCP_A22_A08	NA	NA	NA	NA	NA	NA	completeMissing	NA	NA
A4FU69	EFCAB5	EF-hand calcium binding domain 5	374786	A4FU69	MCP_A03_A22_A20-MCP_A22_A08_A18	NA	NA	NA	NA	NA	NA	completeMissing	NA	NA
A4FU69	EFCAB5	EF-hand calcium binding domain 5	374786	A4FU69	MCP_A04_A01-MCP_A08_A11_A03	Inf	NA	NA	NA	NA	0	oneConditionMissing	NA	NA
A4FU69	EFCAB5	EF-hand calcium binding domain 5	374786	A4FU69	MCP_A04_A01-MCP_A08_A22	Inf	NA	NA	NA	NA	0	oneConditionMissing	NA	NA
A4FU69	EFCAB5	EF-hand calcium binding domain 5	374786	A4FU69	MCP_A04_A01-MCP_A16_A22_A03	Inf	NA	NA	NA	NA	0	oneConditionMissing	NA	NA
A4FU69	EFCAB5	EF-hand calcium binding domain 5	374786	A4FU69	MCP_A04_A01-MCP_A18_A08_A22	Inf	NA	NA	NA	NA	0	oneConditionMissing	NA	NA
A4FU69	EFCAB5	EF-hand calcium binding domain 5	374786	A4FU69	MCP_A04_A01-MCP_A20_A22_A03	Inf	NA	NA	NA	NA	0	oneConditionMissing	NA	NA
A4FU69	EFCAB5	EF-hand calcium binding domain 5	374786	A4FU69	MCP_A04_A01-MCP_A22_A07	Inf	NA	NA	NA	NA	0	oneConditionMissing	NA	NA
A4FU69	EFCAB5	EF-hand calcium binding domain 5	374786	A4FU69	MCP_A04_A01-MCP_A22_A08	Inf	NA	NA	NA	NA	0	oneConditionMissing	NA	NA
A4FU69	EFCAB5	EF-hand calcium binding domain 5	374786	A4FU69	MCP_A04_A01-MCP_A22_A08_A18	Inf	NA	NA	NA	NA	0	oneConditionMissing	NA	NA
A4FU69	EFCAB5	EF-hand calcium binding domain 5	374786	A4FU69	MCP_A08_A11_A03-MCP_A08_A22	NA	NA	NA	NA	NA	NA	completeMissing	NA	NA
A4FU69	EFCAB5	EF-hand calcium binding domain 5	374786	A4FU69	MCP_A08_A11_A03-MCP_A16_A22_A03	NA	NA	NA	NA	NA	NA	completeMissing	NA	NA
A4FU69	EFCAB5	EF-hand calcium binding domain 5	374786	A4FU69	MCP_A08_A11_A03-MCP_A18_A08_A22	NA	NA	NA	NA	NA	NA	completeMissing	NA	NA
A4FU69	EFCAB5	EF-hand calcium binding domain 5	374786	A4FU69	MCP_A08_A11_A03-MCP_A20_A22_A03	NA	NA	NA	NA	NA	NA	completeMissing	NA	NA
A4FU69	EFCAB5	EF-hand calcium binding domain 5	374786	A4FU69	MCP_A08_A11_A03-MCP_A22_A07	NA	NA	NA	NA	NA	NA	completeMissing	NA	NA
A4FU69	EFCAB5	EF-hand calcium binding domain 5	374786	A4FU69	MCP_A08_A11_A03-MCP_A22_A08	NA	NA	NA	NA	NA	NA	completeMissing	NA	NA
A4FU69	EFCAB5	EF-hand calcium binding domain 5	374786	A4FU69	MCP_A08_A11_A03-MCP_A22_A08_A18	NA	NA	NA	NA	NA	NA	completeMissing	NA	NA
A4FU69	EFCAB5	EF-hand calcium binding domain 5	374786	A4FU69	MCP_A08_A22-MCP_A16_A22_A03	NA	NA	NA	NA	NA	NA	completeMissing	NA	NA
A4FU69	EFCAB5	EF-hand calcium binding domain 5	374786	A4FU69	MCP_A08_A22-MCP_A18_A08_A22	NA	NA	NA	NA	NA	NA	completeMissing	NA	NA
A4FU69	EFCAB5	EF-hand calcium binding domain 5	374786	A4FU69	MCP_A08_A22-MCP_A20_A22_A03	NA	NA	NA	NA	NA	NA	completeMissing	NA	NA
A4FU69	EFCAB5	EF-hand calcium binding domain 5	374786	A4FU69	MCP_A08_A22-MCP_A22_A07	NA	NA	NA	NA	NA	NA	completeMissing	NA	NA
A4FU69	EFCAB5	EF-hand calcium binding domain 5	374786	A4FU69	MCP_A08_A22-MCP_A22_A08	NA	NA	NA	NA	NA	NA	completeMissing	NA	NA
A4FU69	EFCAB5	EF-hand calcium binding domain 5	374786	A4FU69	MCP_A08_A22-MCP_A22_A08_A18	NA	NA	NA	NA	NA	NA	completeMissing	NA	NA
A4FU69	EFCAB5	EF-hand calcium binding domain 5	374786	A4FU69	MCP_A16_A22_A03-MCP_A18_A08_A22	NA	NA	NA	NA	NA	NA	completeMissing	NA	NA
A4FU69	EFCAB5	EF-hand calcium binding domain 5	374786	A4FU69	MCP_A16_A22_A03-MCP_A20_A22_A03	NA	NA	NA	NA	NA	NA	completeMissing	NA	NA
A4FU69	EFCAB5	EF-hand calcium binding domain 5	374786	A4FU69	MCP_A16_A22_A03-MCP_A22_A07	NA	NA	NA	NA	NA	NA	completeMissing	NA	NA
A4FU69	EFCAB5	EF-hand calcium binding domain 5	374786	A4FU69	MCP_A16_A22_A03-MCP_A22_A08	NA	NA	NA	NA	NA	NA	completeMissing	NA	NA
A4FU69	EFCAB5	EF-hand calcium binding domain 5	374786	A4FU69	MCP_A16_A22_A03-MCP_A22_A08_A18	NA	NA	NA	NA	NA	NA	completeMissing	NA	NA
A4FU69	EFCAB5	EF-hand calcium binding domain 5	374786	A4FU69	MCP_A18_A08_A22-MCP_A20_A22_A03	NA	NA	NA	NA	NA	NA	completeMissing	NA	NA
A4FU69	EFCAB5	EF-hand calcium binding domain 5	374786	A4FU69	MCP_A18_A08_A22-MCP_A22_A07	NA	NA	NA	NA	NA	NA	completeMissing	NA	NA
A4FU69	EFCAB5	EF-hand calcium binding domain 5	374786	A4FU69	MCP_A18_A08_A22-MCP_A22_A08	NA	NA	NA	NA	NA	NA	completeMissing	NA	NA
A4FU69	EFCAB5	EF-hand calcium binding domain 5	374786	A4FU69	MCP_A18_A08_A22-MCP_A22_A08_A18	NA	NA	NA	NA	NA	NA	completeMissing	NA	NA
A4FU69	EFCAB5	EF-hand calcium binding domain 5	374786	A4FU69	MCP_A20_A22_A03-MCP_A22_A07	NA	NA	NA	NA	NA	NA	completeMissing	NA	NA
A4FU69	EFCAB5	EF-hand calcium binding domain 5	374786	A4FU69	MCP_A20_A22_A03-MCP_A22_A08	NA	NA	NA	NA	NA	NA	completeMissing	NA	NA
A4FU69	EFCAB5	EF-hand calcium binding domain 5	374786	A4FU69	MCP_A20_A22_A03-MCP_A22_A08_A18	NA	NA	NA	NA	NA	NA	completeMissing	NA	NA
A4FU69	EFCAB5	EF-hand calcium binding domain 5	374786	A4FU69	MCP_A22_A07-MCP_A22_A08	NA	NA	NA	NA	NA	NA	completeMissing	NA	NA
A4FU69	EFCAB5	EF-hand calcium binding domain 5	374786	A4FU69	MCP_A22_A07-MCP_A22_A08_A18	NA	NA	NA	NA	NA	NA	completeMissing	NA	NA
A5D8V6	VPS37C	VPS37C subunit of ESCRT-I	55048	A5D8V6	MCP_A01_A04-MCP_empty	Inf	NA	NA	NA	NA	0	oneConditionMissing	0.875	0
A5D8V6	VPS37C	VPS37C subunit of ESCRT-I	55048	A5D8V6	MCP_A03_A22-MCP_empty	NA	NA	NA	NA	NA	NA	completeMissing	1	0
A5D8V6	VPS37C	VPS37C subunit of ESCRT-I	55048	A5D8V6	MCP_A03_A22_A20-MCP_empty	NA	NA	NA	NA	NA	NA	completeMissing	1	0
A5D8V6	VPS37C	VPS37C subunit of ESCRT-I	55048	A5D8V6	MCP_A04_A01-MCP_empty	Inf	NA	NA	NA	NA	0	oneConditionMissing	0.75	0
A5D8V6	VPS37C	VPS37C subunit of ESCRT-I	55048	A5D8V6	MCP_A08_A11_A03-MCP_empty	NA	NA	NA	NA	NA	NA	completeMissing	1	0
A5D8V6	VPS37C	VPS37C subunit of ESCRT-I	55048	A5D8V6	MCP_A08_A22-MCP_empty	NA	NA	NA	NA	NA	NA	completeMissing	1	0
A5D8V6	VPS37C	VPS37C subunit of ESCRT-I	55048	A5D8V6	MCP_A16_A22_A03-MCP_empty	Inf	NA	NA	NA	NA	0	oneConditionMissing	0.875	0
A5D8V6	VPS37C	VPS37C subunit of ESCRT-I	55048	A5D8V6	MCP_A18_A08_A22-MCP_empty	NA	NA	NA	NA	NA	NA	completeMissing	1	0
A5D8V6	VPS37C	VPS37C subunit of ESCRT-I	55048	A5D8V6	MCP_A20_A22_A03-MCP_empty	NA	NA	NA	NA	NA	NA	completeMissing	1	0
A5D8V6	VPS37C	VPS37C subunit of ESCRT-I	55048	A5D8V6	MCP_A22_A07-MCP_empty	NA	NA	NA	NA	NA	NA	completeMissing	1	0
A5D8V6	VPS37C	VPS37C subunit of ESCRT-I	55048	A5D8V6	MCP_A22_A08-MCP_empty	NA	NA	NA	NA	NA	NA	completeMissing	1	0
A5D8V6	VPS37C	VPS37C subunit of ESCRT-I	55048	A5D8V6	MCP_A22_A08_A18-MCP_empty	NA	NA	NA	NA	NA	NA	completeMissing	1	0
A5D8V6	VPS37C	VPS37C subunit of ESCRT-I	55048	A5D8V6	MCP_A01_A04-MCP_A03_A22	Inf	NA	NA	NA	NA	0	oneConditionMissing	0.875	0
A5D8V6	VPS37C	VPS37C subunit of ESCRT-I	55048	A5D8V6	MCP_A01_A04-MCP_A03_A22_A20	Inf	NA	NA	NA	NA	0	oneConditionMissing	0.875	0
A5D8V6	VPS37C	VPS37C subunit of ESCRT-I	55048	A5D8V6	MCP_A01_A04-MCP_A04_A01	0.102593	0.274188	0.374169	1	0.772064	0.965191	NA	0.625	0
A5D8V6	VPS37C	VPS37C subunit of ESCRT-I	55048	A5D8V6	MCP_A01_A04-MCP_A08_A11_A03	Inf	NA	NA	NA	NA	0	oneConditionMissing	0.875	0
A5D8V6	VPS37C	VPS37C subunit of ESCRT-I	55048	A5D8V6	MCP_A01_A04-MCP_A08_A22	Inf	NA	NA	NA	NA	0	oneConditionMissing	0.875	0
A5D8V6	VPS37C	VPS37C subunit of ESCRT-I	55048	A5D8V6	MCP_A01_A04-MCP_A16_A22_A03	0.796251	0.316605	2.51496	1	0.240931	0.31321	NA	0.75	0
A5D8V6	VPS37C	VPS37C subunit of ESCRT-I	55048	A5D8V6	MCP_A01_A04-MCP_A18_A08_A22	Inf	NA	NA	NA	NA	0	oneConditionMissing	0.875	0
A5D8V6	VPS37C	VPS37C subunit of ESCRT-I	55048	A5D8V6	MCP_A01_A04-MCP_A20_A22_A03	Inf	NA	NA	NA	NA	0	oneConditionMissing	0.875	0
A5D8V6	VPS37C	VPS37C subunit of ESCRT-I	55048	A5D8V6	MCP_A01_A04-MCP_A22_A07	Inf	NA	NA	NA	NA	0	oneConditionMissing	0.875	0
A5D8V6	VPS37C	VPS37C subunit of ESCRT-I	55048	A5D8V6	MCP_A03_A22-MCP_A03_A22_A20	NA	NA	NA	NA	NA	NA	completeMissing	1	0
A5D8V6	VPS37C	VPS37C subunit of ESCRT-I	55048	A5D8V6	MCP_A03_A22-MCP_A04_A01	#NAME?	NA	NA	NA	NA	0	oneConditionMissing	0.75	0
A5D8V6	VPS37C	VPS37C subunit of ESCRT-I	55048	A5D8V6	MCP_A03_A22-MCP_A08_A11_A03	NA	NA	NA	NA	NA	NA	completeMissing	1	0
A5D8V6	VPS37C	VPS37C subunit of ESCRT-I	55048	A5D8V6	MCP_A03_A22-MCP_A08_A22	NA	NA	NA	NA	NA	NA	completeMissing	1	0
A5D8V6	VPS37C	VPS37C subunit of ESCRT-I	55048	A5D8V6	MCP_A03_A22-MCP_A16_A22_A03	#NAME?	NA	NA	NA	NA	0	oneConditionMissing	0.875	0
A5D8V6	VPS37C	VPS37C subunit of ESCRT-I	55048	A5D8V6	MCP_A03_A22-MCP_A18_A08_A22	NA	NA	NA	NA	NA	NA	completeMissing	1	0
A5D8V6	VPS37C	VPS37C subunit of ESCRT-I	55048	A5D8V6	MCP_A03_A22-MCP_A20_A22_A03	NA	NA	NA	NA	NA	NA	completeMissing	1	0
A5D8V6	VPS37C	VPS37C subunit of ESCRT-I	55048	A5D8V6	MCP_A03_A22-MCP_A22_A07	NA	NA	NA	NA	NA	NA	completeMissing	1	0
A5D8V6	VPS37C	VPS37C subunit of ESCRT-I	55048	A5D8V6	MCP_A03_A22-MCP_A22_A08	NA	NA	NA	NA	NA	NA	completeMissing	1	0
A5D8V6	VPS37C	VPS37C subunit of ESCRT-I	55048	A5D8V6	MCP_A03_A22_A20-MCP_A04_A01	#NAME?	NA	NA	NA	NA	0	oneConditionMissing	0.75	0
A5D8V6	VPS37C	VPS37C subunit of ESCRT-I	55048	A5D8V6	MCP_A03_A22_A20-MCP_A08_A11_A03	NA	NA	NA	NA	NA	NA	completeMissing	1	0
A5D8V6	VPS37C	VPS37C subunit of ESCRT-I	55048	A5D8V6	MCP_A03_A22_A20-MCP_A08_A22	NA	NA	NA	NA	NA	NA	completeMissing	1	0
A5D8V6	VPS37C	VPS37C subunit of ESCRT-I	55048	A5D8V6	MCP_A03_A22_A20-MCP_A16_A22_A03	#NAME?	NA	NA	NA	NA	0	oneConditionMissing	0.875	0
A5D8V6	VPS37C	VPS37C subunit of ESCRT-I	55048	A5D8V6	MCP_A03_A22_A20-MCP_A18_A08_A22	NA	NA	NA	NA	NA	NA	completeMissing	1	0
A5D8V6	VPS37C	VPS37C subunit of ESCRT-I	55048	A5D8V6	MCP_A03_A22_A20-MCP_A20_A22_A03	NA	NA	NA	NA	NA	NA	completeMissing	1	0
A5D8V6	VPS37C	VPS37C subunit of ESCRT-I	55048	A5D8V6	MCP_A03_A22_A20-MCP_A22_A07	NA	NA	NA	NA	NA	NA	completeMissing	1	0
A5D8V6	VPS37C	VPS37C subunit of ESCRT-I	55048	A5D8V6	MCP_A03_A22_A20-MCP_A22_A08	NA	NA	NA	NA	NA	NA	completeMissing	1	0
A5D8V6	VPS37C	VPS37C subunit of ESCRT-I	55048	A5D8V6	MCP_A03_A22_A20-MCP_A22_A08_A18	NA	NA	NA	NA	NA	NA	completeMissing	1	0
A5D8V6	VPS37C	VPS37C subunit of ESCRT-I	55048	A5D8V6	MCP_A04_A01-MCP_A08_A11_A03	Inf	NA	NA	NA	NA	0	oneConditionMissing	0.75	0
A5D8V6	VPS37C	VPS37C subunit of ESCRT-I	55048	A5D8V6	MCP_A04_A01-MCP_A08_A22	Inf	NA	NA	NA	NA	0	oneConditionMissing	0.75	0
A5D8V6	VPS37C	VPS37C subunit of ESCRT-I	55048	A5D8V6	MCP_A04_A01-MCP_A16_A22_A03	0.693658	0.274188	2.52986	1	0.239643	0.307151	NA	0.625	0
A5D8V6	VPS37C	VPS37C subunit of ESCRT-I	55048	A5D8V6	MCP_A04_A01-MCP_A18_A08_A22	Inf	NA	NA	NA	NA	0	oneConditionMissing	0.75	0
A5D8V6	VPS37C	VPS37C subunit of ESCRT-I	55048	A5D8V6	MCP_A04_A01-MCP_A20_A22_A03	Inf	NA	NA	NA	NA	0	oneConditionMissing	0.75	0
A5D8V6	VPS37C	VPS37C subunit of ESCRT-I	55048	A5D8V6	MCP_A04_A01-MCP_A22_A07	Inf	NA	NA	NA	NA	0	oneConditionMissing	0.75	0
A5D8V6	VPS37C	VPS37C subunit of ESCRT-I	55048	A5D8V6	MCP_A04_A01-MCP_A22_A08	Inf	NA	NA	NA	NA	0	oneConditionMissing	0.75	0
A5D8V6	VPS37C	VPS37C subunit of ESCRT-I	55048	A5D8V6	MCP_A04_A01-MCP_A22_A08_A18	Inf	NA	NA	NA	NA	0	oneConditionMissing	0.75	0
A5D8V6	VPS37C	VPS37C subunit of ESCRT-I	55048	A5D8V6	MCP_A08_A11_A03-MCP_A08_A22	NA	NA	NA	NA	NA	NA	completeMissing	1	0
A5D8V6	VPS37C	VPS37C subunit of ESCRT-I	55048	A5D8V6	MCP_A08_A11_A03-MCP_A16_A22_A03	#NAME?	NA	NA	NA	NA	0	oneConditionMissing	0.875	0
A5D8V6	VPS37C	VPS37C subunit of ESCRT-I	55048	A5D8V6	MCP_A08_A11_A03-MCP_A18_A08_A22	NA	NA	NA	NA	NA	NA	completeMissing	1	0
A5D8V6	VPS37C	VPS37C subunit of ESCRT-I	55048	A5D8V6	MCP_A08_A11_A03-MCP_A20_A22_A03	NA	NA	NA	NA	NA	NA	completeMissing	1	0
A5D8V6	VPS37C	VPS37C subunit of ESCRT-I	55048	A5D8V6	MCP_A08_A11_A03-MCP_A22_A07	NA	NA	NA	NA	NA	NA	completeMissing	1	0
A5D8V6	VPS37C	VPS37C subunit of ESCRT-I	55048	A5D8V6	MCP_A08_A11_A03-MCP_A22_A08	NA	NA	NA	NA	NA	NA	completeMissing	1	0
A5D8V6	VPS37C	VPS37C subunit of ESCRT-I	55048	A5D8V6	MCP_A08_A11_A03-MCP_A22_A08_A18	NA	NA	NA	NA	NA	NA	completeMissing	1	0
A5D8V6	VPS37C	VPS37C subunit of ESCRT-I	55048	A5D8V6	MCP_A08_A22-MCP_A16_A22_A03	#NAME?	NA	NA	NA	NA	0	oneConditionMissing	0.875	0
A5D8V6	VPS37C	VPS37C subunit of ESCRT-I	55048	A5D8V6	MCP_A08_A22-MCP_A18_A08_A22	NA	NA	NA	NA	NA	NA	completeMissing	1	0
A5D8V6	VPS37C	VPS37C subunit of ESCRT-I	55048	A5D8V6	MCP_A08_A22-MCP_A20_A22_A03	NA	NA	NA	NA	NA	NA	completeMissing	1	0
A5D8V6	VPS37C	VPS37C subunit of ESCRT-I	55048	A5D8V6	MCP_A08_A22-MCP_A22_A07	NA	NA	NA	NA	NA	NA	completeMissing	1	0
A5D8V6	VPS37C	VPS37C subunit of ESCRT-I	55048	A5D8V6	MCP_A08_A22-MCP_A22_A08	NA	NA	NA	NA	NA	NA	completeMissing	1	0
A5D8V6	VPS37C	VPS37C subunit of ESCRT-I	55048	A5D8V6	MCP_A08_A22-MCP_A22_A08_A18	NA	NA	NA	NA	NA	NA	completeMissing	1	0
A5D8V6	VPS37C	VPS37C subunit of ESCRT-I	55048	A5D8V6	MCP_A16_A22_A03-MCP_A18_A08_A22	Inf	NA	NA	NA	NA	0	oneConditionMissing	0.875	0
A5D8V6	VPS37C	VPS37C subunit of ESCRT-I	55048	A5D8V6	MCP_A16_A22_A03-MCP_A20_A22_A03	Inf	NA	NA	NA	NA	0	oneConditionMissing	0.875	0
A5D8V6	VPS37C	VPS37C subunit of ESCRT-I	55048	A5D8V6	MCP_A16_A22_A03-MCP_A22_A07	Inf	NA	NA	NA	NA	0	oneConditionMissing	0.875	0
A5D8V6	VPS37C	VPS37C subunit of ESCRT-I	55048	A5D8V6	MCP_A16_A22_A03-MCP_A22_A08	Inf	NA	NA	NA	NA	0	oneConditionMissing	0.875	0
A5D8V6	VPS37C	VPS37C subunit of ESCRT-I	55048	A5D8V6	MCP_A16_A22_A03-MCP_A22_A08_A18	Inf	NA	NA	NA	NA	0	oneConditionMissing	0.875	0
A5D8V6	VPS37C	VPS37C subunit of ESCRT-I	55048	A5D8V6	MCP_A18_A08_A22-MCP_A20_A22_A03	NA	NA	NA	NA	NA	NA	completeMissing	1	0
A5D8V6	VPS37C	VPS37C subunit of ESCRT-I	55048	A5D8V6	MCP_A18_A08_A22-MCP_A22_A07	NA	NA	NA	NA	NA	NA	completeMissing	1	0
A5D8V6	VPS37C	VPS37C subunit of ESCRT-I	55048	A5D8V6	MCP_A18_A08_A22-MCP_A22_A08	NA	NA	NA	NA	NA	NA	completeMissing	1	0
A5D8V6	VPS37C	VPS37C subunit of ESCRT-I	55048	A5D8V6	MCP_A18_A08_A22-MCP_A22_A08_A18	NA	NA	NA	NA	NA	NA	completeMissing	1	0
A5D8V6	VPS37C	VPS37C subunit of ESCRT-I	55048	A5D8V6	MCP_A20_A22_A03-MCP_A22_A07	NA	NA	NA	NA	NA	NA	completeMissing	1	0
A5D8V6	VPS37C	VPS37C subunit of ESCRT-I	55048	A5D8V6	MCP_A20_A22_A03-MCP_A22_A08	NA	NA	NA	NA	NA	NA	completeMissing	1	0
A5D8V6	VPS37C	VPS37C subunit of ESCRT-I	55048	A5D8V6	MCP_A20_A22_A03-MCP_A22_A08_A18	NA	NA	NA	NA	NA	NA	completeMissing	1	0
A5D8V6	VPS37C	VPS37C subunit of ESCRT-I	55048	A5D8V6	MCP_A22_A07-MCP_A22_A08	NA	NA	NA	NA	NA	NA	completeMissing	1	0
A5D8V6	VPS37C	VPS37C subunit of ESCRT-I	55048	A5D8V6	MCP_A22_A07-MCP_A22_A08_A18	NA	NA	NA	NA	NA	NA	completeMissing	1	0
A6NHQ2	A6NHQ2	NA	NA	A6NHQ2	MCP_A01_A04-MCP_empty	0.267588	0.170542	1.56905	38	0.124928	0.151544	NA	0	0
A6NHQ2	A6NHQ2	NA	NA	A6NHQ2	MCP_A03_A22-MCP_empty	0.139951	0.170542	0.820626	38	0.416978	0.464811	NA	0	0
A6NHQ2	A6NHQ2	NA	NA	A6NHQ2	MCP_A03_A22_A20-MCP_empty	0.38422	0.170542	2.25294	38	0.0301173	0.0396075	NA	0	0
A6NHQ2	A6NHQ2	NA	NA	A6NHQ2	MCP_A04_A01-MCP_empty	0.291258	0.170542	1.70784	38	0.0958253	0.120576	NA	0	0
A6NHQ2	A6NHQ2	NA	NA	A6NHQ2	MCP_A08_A11_A03-MCP_empty	-0.0757976	0.170542	-0.444452	38	0.659237	0.692539	NA	0	0
A6NHQ2	A6NHQ2	NA	NA	A6NHQ2	MCP_A08_A22-MCP_empty	0.0138918	0.170542	0.0814571	38	0.935506	0.941806	NA	0	0
A6NHQ2	A6NHQ2	NA	NA	A6NHQ2	MCP_A16_A22_A03-MCP_empty	-0.621729	0.184206	-3.37518	38	0.00171112	0.00276626	NA	0.125	0
A6NHQ2	A6NHQ2	NA	NA	A6NHQ2	MCP_A18_A08_A22-MCP_empty	1.1242	0.170542	6.59192	38	8.81446e-08	2.16036e-07	NA	0	0
A6NHQ2	A6NHQ2	NA	NA	A6NHQ2	MCP_A20_A22_A03-MCP_empty	-0.209929	0.170542	-1.23095	38	0.225906	0.259879	NA	0	0
A6NHQ2	A6NHQ2	NA	NA	A6NHQ2	MCP_A22_A07-MCP_empty	0.0976586	0.170542	0.572637	38	0.570263	0.623793	NA	0	0
A6NHQ2	A6NHQ2	NA	NA	A6NHQ2	MCP_A22_A08-MCP_empty	0.0997739	0.170542	0.58504	38	0.561979	0.599266	NA	0	0
A6NHQ2	A6NHQ2	NA	NA	A6NHQ2	MCP_A22_A08_A18-MCP_empty	0.682339	0.170542	4.00101	38	0.000281547	0.000470433	NA	0	0
A6NHQ2	A6NHQ2	NA	NA	A6NHQ2	MCP_A01_A04-MCP_A03_A22	0.127637	0.170542	0.74842	38	0.458814	0.532623	NA	0	0
A6NHQ2	A6NHQ2	NA	NA	A6NHQ2	MCP_A01_A04-MCP_A03_A22_A20	-0.116632	0.170542	-0.683893	38	0.498192	0.579521	NA	0	0
A6NHQ2	A6NHQ2	NA	NA	A6NHQ2	MCP_A01_A04-MCP_A04_A01	-0.0236697	0.170542	-0.138791	38	0.890348	0.978978	NA	0	0
A6NHQ2	A6NHQ2	NA	NA	A6NHQ2	MCP_A01_A04-MCP_A08_A11_A03	0.343386	0.170542	2.0135	38	0.0511842	0.128764	NA	0	0
A6NHQ2	A6NHQ2	NA	NA	A6NHQ2	MCP_A01_A04-MCP_A08_A22	0.253696	0.170542	1.48759	38	0.145111	0.198182	NA	0	0
A6NHQ2	A6NHQ2	NA	NA	A6NHQ2	MCP_A01_A04-MCP_A16_A22_A03	0.889317	0.184206	4.82783	38	2.26996e-05	8.99401e-05	NA	0.125	0
A6NHQ2	A6NHQ2	NA	NA	A6NHQ2	MCP_A01_A04-MCP_A18_A08_A22	-0.856611	0.170542	-5.02288	38	1.23606e-05	3.97012e-05	NA	0	0
A6NHQ2	A6NHQ2	NA	NA	A6NHQ2	MCP_A01_A04-MCP_A20_A22_A03	0.477517	0.170542	2.8	38	0.0079888	0.0134403	NA	0	0
A6NHQ2	A6NHQ2	NA	NA	A6NHQ2	MCP_A01_A04-MCP_A22_A07	0.169929	0.170542	0.996409	38	0.325354	0.393946	NA	0	0
A6NHQ2	A6NHQ2	NA	NA	A6NHQ2	MCP_A03_A22-MCP_A03_A22_A20	-0.244269	0.170542	-1.43231	38	0.160229	0.30499	NA	0	0
A6NHQ2	A6NHQ2	NA	NA	A6NHQ2	MCP_A03_A22-MCP_A04_A01	-0.151307	0.170542	-0.887211	38	0.380546	0.461352	NA	0	0
A6NHQ2	A6NHQ2	NA	NA	A6NHQ2	MCP_A03_A22-MCP_A08_A11_A03	0.215749	0.170542	1.26508	38	0.213547	0.310466	NA	0	0
A6NHQ2	A6NHQ2	NA	NA	A6NHQ2	MCP_A03_A22-MCP_A08_A22	0.126059	0.170542	0.739169	38	0.464346	0.72307	NA	0	0
A6NHQ2	A6NHQ2	NA	NA	A6NHQ2	MCP_A03_A22-MCP_A16_A22_A03	0.76168	0.184206	4.13493	38	0.000188839	0.000865071	NA	0.125	0
A6NHQ2	A6NHQ2	NA	NA	A6NHQ2	MCP_A03_A22-MCP_A18_A08_A22	-0.984248	0.170542	-5.7713	38	1.17252e-06	5.66364e-06	NA	0	0
A6NHQ2	A6NHQ2	NA	NA	A6NHQ2	MCP_A03_A22-MCP_A20_A22_A03	0.34988	0.170542	2.05158	38	0.0471493	0.108266	NA	0	0
A6NHQ2	A6NHQ2	NA	NA	A6NHQ2	MCP_A03_A22-MCP_A22_A07	0.0422924	0.170542	0.247989	38	0.805478	0.875975	NA	0	0
A6NHQ2	A6NHQ2	NA	NA	A6NHQ2	MCP_A03_A22-MCP_A22_A08	0.0401771	0.170542	0.235585	38	0.81502	0.907485	NA	0	0
A6NHQ2	A6NHQ2	NA	NA	A6NHQ2	MCP_A03_A22_A20-MCP_A04_A01	0.0929627	0.170542	0.545102	38	0.588869	0.664184	NA	0	0
A6NHQ2	A6NHQ2	NA	NA	A6NHQ2	MCP_A03_A22_A20-MCP_A08_A11_A03	0.460018	0.170542	2.69739	38	0.0103627	0.0252195	NA	0	0
A6NHQ2	A6NHQ2	NA	NA	A6NHQ2	MCP_A03_A22_A20-MCP_A08_A22	0.370329	0.170542	2.17148	38	0.0362054	0.0865203	NA	0	0
A6NHQ2	A6NHQ2	NA	NA	A6NHQ2	MCP_A03_A22_A20-MCP_A16_A22_A03	1.00595	0.184206	5.46099	38	3.12234e-06	2.74005e-05	NA	0.125	0
A6NHQ2	A6NHQ2	NA	NA	A6NHQ2	MCP_A03_A22_A20-MCP_A18_A08_A22	-0.739978	0.170542	-4.33898	38	0.000102024	0.000532543	NA	0	0
A6NHQ2	A6NHQ2	NA	NA	A6NHQ2	MCP_A03_A22_A20-MCP_A20_A22_A03	0.594149	0.170542	3.48389	38	0.00126119	0.00620787	NA	0	0
A6NHQ2	A6NHQ2	NA	NA	A6NHQ2	MCP_A03_A22_A20-MCP_A22_A07	0.286562	0.170542	1.6803	38	0.101102	0.157842	NA	0	0
A6NHQ2	A6NHQ2	NA	NA	A6NHQ2	MCP_A03_A22_A20-MCP_A22_A08	0.284447	0.170542	1.6679	38	0.103557	0.20088	NA	0	0
A6NHQ2	A6NHQ2	NA	NA	A6NHQ2	MCP_A03_A22_A20-MCP_A22_A08_A18	-0.298119	0.170542	-1.74807	38	0.0885285	0.166258	NA	0	0
A6NHQ2	A6NHQ2	NA	NA	A6NHQ2	MCP_A04_A01-MCP_A08_A11_A03	0.367055	0.170542	2.15229	38	0.0377899	0.0984712	NA	0	0
A6NHQ2	A6NHQ2	NA	NA	A6NHQ2	MCP_A04_A01-MCP_A08_A22	0.277366	0.170542	1.62638	38	0.112134	0.159581	NA	0	0
A6NHQ2	A6NHQ2	NA	NA	A6NHQ2	MCP_A04_A01-MCP_A16_A22_A03	0.912986	0.184206	4.95633	38	1.52155e-05	5.94751e-05	NA	0.125	0
A6NHQ2	A6NHQ2	NA	NA	A6NHQ2	MCP_A04_A01-MCP_A18_A08_A22	-0.832941	0.170542	-4.88409	38	1.90568e-05	5.65079e-05	NA	0	0
A6NHQ2	A6NHQ2	NA	NA	A6NHQ2	MCP_A04_A01-MCP_A20_A22_A03	0.501186	0.170542	2.93879	38	0.00557648	0.00951836	NA	0	0
A6NHQ2	A6NHQ2	NA	NA	A6NHQ2	MCP_A04_A01-MCP_A22_A07	0.193599	0.170542	1.1352	38	0.263401	0.323571	NA	0	0
A6NHQ2	A6NHQ2	NA	NA	A6NHQ2	MCP_A04_A01-MCP_A22_A08	0.191484	0.170542	1.1228	38	0.268568	0.327348	NA	0	0
A6NHQ2	A6NHQ2	NA	NA	A6NHQ2	MCP_A04_A01-MCP_A22_A08_A18	-0.391082	0.170542	-2.29317	38	0.027462	0.0430054	NA	0	0
A6NHQ2	A6NHQ2	NA	NA	A6NHQ2	MCP_A08_A11_A03-MCP_A08_A22	-0.0896895	0.170542	-0.525909	38	0.602007	0.684218	NA	0	0
A6NHQ2	A6NHQ2	NA	NA	A6NHQ2	MCP_A08_A11_A03-MCP_A16_A22_A03	0.545931	0.184206	2.96369	38	0.00522348	0.0153803	NA	0.125	0
A6NHQ2	A6NHQ2	NA	NA	A6NHQ2	MCP_A08_A11_A03-MCP_A18_A08_A22	-1.2	0.170542	-7.03637	38	2.19597e-08	1.65717e-07	NA	0	0
A6NHQ2	A6NHQ2	NA	NA	A6NHQ2	MCP_A08_A11_A03-MCP_A20_A22_A03	0.134131	0.170542	0.786499	38	0.436453	0.513882	NA	0	0
A6NHQ2	A6NHQ2	NA	NA	A6NHQ2	MCP_A08_A11_A03-MCP_A22_A07	-0.173456	0.170542	-1.01709	38	0.315543	0.382887	NA	0	0
A6NHQ2	A6NHQ2	NA	NA	A6NHQ2	MCP_A08_A11_A03-MCP_A22_A08	-0.175572	0.170542	-1.02949	38	0.309757	0.401725	NA	0	0
A6NHQ2	A6NHQ2	NA	NA	A6NHQ2	MCP_A08_A11_A03-MCP_A22_A08_A18	-0.758137	0.170542	-4.44546	38	7.37667e-05	0.000239866	NA	0	0
A6NHQ2	A6NHQ2	NA	NA	A6NHQ2	MCP_A08_A22-MCP_A16_A22_A03	0.63562	0.184206	3.45059	38	0.00138531	0.00494145	NA	0.125	0
A6NHQ2	A6NHQ2	NA	NA	A6NHQ2	MCP_A08_A22-MCP_A18_A08_A22	-1.11031	0.170542	-6.51047	38	1.13854e-07	5.93217e-07	NA	0	0
A6NHQ2	A6NHQ2	NA	NA	A6NHQ2	MCP_A08_A22-MCP_A20_A22_A03	0.22382	0.170542	1.31241	38	0.197255	0.326229	NA	0	0
A6NHQ2	A6NHQ2	NA	NA	A6NHQ2	MCP_A08_A22-MCP_A22_A07	-0.0837667	0.170542	-0.49118	38	0.626124	0.72308	NA	0	0
A6NHQ2	A6NHQ2	NA	NA	A6NHQ2	MCP_A08_A22-MCP_A22_A08	-0.085882	0.170542	-0.503583	38	0.617461	0.857362	NA	0	0
A6NHQ2	A6NHQ2	NA	NA	A6NHQ2	MCP_A08_A22-MCP_A22_A08_A18	-0.668447	0.170542	-3.91955	38	0.000358249	0.00104422	NA	0	0
A6NHQ2	A6NHQ2	NA	NA	A6NHQ2	MCP_A16_A22_A03-MCP_A18_A08_A22	-1.74593	0.184206	-9.47811	38	1.4821e-11	2.56033e-10	NA	0.125	0
A6NHQ2	A6NHQ2	NA	NA	A6NHQ2	MCP_A16_A22_A03-MCP_A20_A22_A03	-0.4118	0.184206	-2.23554	38	0.0313352	0.0782475	NA	0.125	0
A6NHQ2	A6NHQ2	NA	NA	A6NHQ2	MCP_A16_A22_A03-MCP_A22_A07	-0.719387	0.184206	-3.90534	38	0.000373571	0.000905496	NA	0.125	0
A6NHQ2	A6NHQ2	NA	NA	A6NHQ2	MCP_A16_A22_A03-MCP_A22_A08	-0.721502	0.184206	-3.91682	38	0.000361145	0.0015208	NA	0.125	0
A6NHQ2	A6NHQ2	NA	NA	A6NHQ2	MCP_A16_A22_A03-MCP_A22_A08_A18	-1.30407	0.184206	-7.07939	38	1.92096e-08	1.82491e-07	NA	0.125	0
A6NHQ2	A6NHQ2	NA	NA	A6NHQ2	MCP_A18_A08_A22-MCP_A20_A22_A03	1.33413	0.170542	7.82287	38	1.94963e-09	1.98833e-08	NA	0	0
A6NHQ2	A6NHQ2	NA	NA	A6NHQ2	MCP_A18_A08_A22-MCP_A22_A07	1.02654	0.170542	6.01929	38	5.35632e-07	1.83302e-06	NA	0	0
A6NHQ2	A6NHQ2	NA	NA	A6NHQ2	MCP_A18_A08_A22-MCP_A22_A08	1.02442	0.170542	6.00688	38	5.57033e-07	2.91137e-06	NA	0	0
A6NHQ2	A6NHQ2	NA	NA	A6NHQ2	MCP_A18_A08_A22-MCP_A22_A08_A18	0.441859	0.170542	2.59091	38	0.0135034	0.126845	NA	0	0
A6NHQ2	A6NHQ2	NA	NA	A6NHQ2	MCP_A20_A22_A03-MCP_A22_A07	-0.307587	0.170542	-1.80359	38	0.0792287	0.118746	NA	0	0
A6NHQ2	A6NHQ2	NA	NA	A6NHQ2	MCP_A20_A22_A03-MCP_A22_A08	-0.309702	0.170542	-1.81599	38	0.0772679	0.163178	NA	0	0
A6NHQ2	A6NHQ2	NA	NA	A6NHQ2	MCP_A20_A22_A03-MCP_A22_A08_A18	-0.892268	0.170542	-5.23196	38	6.41948e-06	3.69818e-05	NA	0	0
A6NHQ2	A6NHQ2	NA	NA	A6NHQ2	MCP_A22_A07-MCP_A22_A08	-0.0021153	0.170542	-0.0124034	38	0.990169	0.995351	NA	0	0
A6NHQ2	A6NHQ2	NA	NA	A6NHQ2	MCP_A22_A07-MCP_A22_A08_A18	-0.584681	0.170542	-3.42837	38	0.00147456	0.00289928	NA	0	0
A6NHR9	SMCHD1	structural maintenance of chromosomes flexible hinge domain containing 1	23347	A6NHR9	MCP_A01_A04-MCP_empty	1.70751	0.2095	8.15039	38	7.23941e-10	2.19837e-09	NA	0.682692	0.557692
A6NHR9	SMCHD1	structural maintenance of chromosomes flexible hinge domain containing 1	23347	A6NHR9	MCP_A03_A22-MCP_empty	2.57524	0.2095	12.2923	38	8.21565e-15	4.56198e-14	NA	0.615385	0.490385
A6NHR9	SMCHD1	structural maintenance of chromosomes flexible hinge domain containing 1	23347	A6NHR9	MCP_A03_A22_A20-MCP_empty	2.54441	0.2095	12.1451	38	1.19904e-14	6.56242e-14	NA	0.586538	0.461538
A6NHR9	SMCHD1	structural maintenance of chromosomes flexible hinge domain containing 1	23347	A6NHR9	MCP_A04_A01-MCP_empty	1.53217	0.2095	7.31347	38	9.29834e-09	2.62253e-08	NA	0.673077	0.548077
A6NHR9	SMCHD1	structural maintenance of chromosomes flexible hinge domain containing 1	23347	A6NHR9	MCP_A08_A11_A03-MCP_empty	1.64802	0.2095	7.86645	38	1.70774e-09	5.02439e-09	NA	0.692308	0.567308
A6NHR9	SMCHD1	structural maintenance of chromosomes flexible hinge domain containing 1	23347	A6NHR9	MCP_A08_A22-MCP_empty	1.6536	0.2095	7.89306	38	1.57519e-09	5.33188e-09	NA	0.759615	0.634615
A6NHR9	SMCHD1	structural maintenance of chromosomes flexible hinge domain containing 1	23347	A6NHR9	MCP_A16_A22_A03-MCP_empty	1.35198	0.2095	6.45337	38	1.36252e-07	3.41202e-07	NA	0.769231	0.644231
A6NHR9	SMCHD1	structural maintenance of chromosomes flexible hinge domain containing 1	23347	A6NHR9	MCP_A18_A08_A22-MCP_empty	2.06549	0.2095	9.85916	38	5.0564e-12	1.87635e-11	NA	0.634615	0.509615
A6NHR9	SMCHD1	structural maintenance of chromosomes flexible hinge domain containing 1	23347	A6NHR9	MCP_A20_A22_A03-MCP_empty	1.61253	0.2095	7.69705	38	2.86103e-09	8.3137e-09	NA	0.730769	0.605769
A6NHR9	SMCHD1	structural maintenance of chromosomes flexible hinge domain containing 1	23347	A6NHR9	MCP_A22_A07-MCP_empty	2.41911	0.2095	11.5471	38	5.41789e-14	2.61615e-13	NA	0.644231	0.519231
A6NHR9	SMCHD1	structural maintenance of chromosomes flexible hinge domain containing 1	23347	A6NHR9	MCP_A22_A08-MCP_empty	2.22946	0.2095	10.6418	38	5.89084e-13	2.70498e-12	NA	0.634615	0.509615
A6NHR9	SMCHD1	structural maintenance of chromosomes flexible hinge domain containing 1	23347	A6NHR9	MCP_A22_A08_A18-MCP_empty	1.8945	0.2095	9.04298	38	5.17661e-11	1.77155e-10	NA	0.634615	0.509615
A6NHR9	SMCHD1	structural maintenance of chromosomes flexible hinge domain containing 1	23347	A6NHR9	MCP_A01_A04-MCP_A03_A22	-0.867735	0.193959	-4.4738	38	6.76445e-05	0.000198474	NA	0.355769	0.355769
A6NHR9	SMCHD1	structural maintenance of chromosomes flexible hinge domain containing 1	23347	A6NHR9	MCP_A01_A04-MCP_A03_A22_A20	-0.836899	0.193959	-4.31482	38	0.000109785	0.00033193	NA	0.326923	0.326923
A6NHR9	SMCHD1	structural maintenance of chromosomes flexible hinge domain containing 1	23347	A6NHR9	MCP_A01_A04-MCP_A04_A01	0.175335	0.193959	0.903979	38	0.371702	0.899632	NA	0.413462	0.413462
A6NHR9	SMCHD1	structural maintenance of chromosomes flexible hinge domain containing 1	23347	A6NHR9	MCP_A01_A04-MCP_A08_A11_A03	0.059486	0.193959	0.306693	38	0.760751	0.858949	NA	0.432692	0.432692
A6NHR9	SMCHD1	structural maintenance of chromosomes flexible hinge domain containing 1	23347	A6NHR9	MCP_A01_A04-MCP_A08_A22	0.053911	0.193959	0.27795	38	0.782557	0.825506	NA	0.5	0.5
A6NHR9	SMCHD1	structural maintenance of chromosomes flexible hinge domain containing 1	23347	A6NHR9	MCP_A01_A04-MCP_A16_A22_A03	0.355527	0.193959	1.833	38	0.0746465	0.111393	NA	0.509615	0.509615
A6NHR9	SMCHD1	structural maintenance of chromosomes flexible hinge domain containing 1	23347	A6NHR9	MCP_A01_A04-MCP_A18_A08_A22	-0.357987	0.193959	-1.84568	38	0.0727403	0.101377	NA	0.375	0.375
A6NHR9	SMCHD1	structural maintenance of chromosomes flexible hinge domain containing 1	23347	A6NHR9	MCP_A01_A04-MCP_A20_A22_A03	0.0949745	0.193959	0.489662	38	0.627188	0.679754	NA	0.471154	0.471154
A6NHR9	SMCHD1	structural maintenance of chromosomes flexible hinge domain containing 1	23347	A6NHR9	MCP_A01_A04-MCP_A22_A07	-0.711607	0.193959	-3.66885	38	0.000744048	0.0015577	NA	0.384615	0.384615
A6NHR9	SMCHD1	structural maintenance of chromosomes flexible hinge domain containing 1	23347	A6NHR9	MCP_A03_A22-MCP_A03_A22_A20	0.0308359	0.193959	0.158981	38	0.874526	0.927377	NA	0.259615	0.259615
A6NHR9	SMCHD1	structural maintenance of chromosomes flexible hinge domain containing 1	23347	A6NHR9	MCP_A03_A22-MCP_A04_A01	1.04307	0.193959	5.37778	38	4.05819e-06	1.49772e-05	NA	0.346154	0.346154
A6NHR9	SMCHD1	structural maintenance of chromosomes flexible hinge domain containing 1	23347	A6NHR9	MCP_A03_A22-MCP_A08_A11_A03	0.927221	0.193959	4.7805	38	2.62921e-05	0.000116188	NA	0.365385	0.365385
A6NHR9	SMCHD1	structural maintenance of chromosomes flexible hinge domain containing 1	23347	A6NHR9	MCP_A03_A22-MCP_A08_A22	0.921646	0.193959	4.75175	38	2.87419e-05	0.000471662	NA	0.432692	0.432692
A6NHR9	SMCHD1	structural maintenance of chromosomes flexible hinge domain containing 1	23347	A6NHR9	MCP_A03_A22-MCP_A16_A22_A03	1.22326	0.193959	6.3068	38	2.16179e-07	2.18023e-06	NA	0.442308	0.442308
A6NHR9	SMCHD1	structural maintenance of chromosomes flexible hinge domain containing 1	23347	A6NHR9	MCP_A03_A22-MCP_A18_A08_A22	0.509748	0.193959	2.62812	38	0.012318	0.0259552	NA	0.307692	0.307692
A6NHR9	SMCHD1	structural maintenance of chromosomes flexible hinge domain containing 1	23347	A6NHR9	MCP_A03_A22-MCP_A20_A22_A03	0.96271	0.193959	4.96346	38	1.48804e-05	0.000108755	NA	0.403846	0.403846
A6NHR9	SMCHD1	structural maintenance of chromosomes flexible hinge domain containing 1	23347	A6NHR9	MCP_A03_A22-MCP_A22_A07	0.156128	0.193959	0.804955	38	0.425854	0.549132	NA	0.317308	0.317308
A6NHR9	SMCHD1	structural maintenance of chromosomes flexible hinge domain containing 1	23347	A6NHR9	MCP_A03_A22-MCP_A22_A08	0.345781	0.193959	1.78275	38	0.0826176	0.217185	NA	0.307692	0.307692
A6NHR9	SMCHD1	structural maintenance of chromosomes flexible hinge domain containing 1	23347	A6NHR9	MCP_A03_A22_A20-MCP_A04_A01	1.01223	0.193959	5.2188	38	6.69032e-06	2.56402e-05	NA	0.317308	0.317308
A6NHR9	SMCHD1	structural maintenance of chromosomes flexible hinge domain containing 1	23347	A6NHR9	MCP_A03_A22_A20-MCP_A08_A11_A03	0.896385	0.193959	4.62151	38	4.29801e-05	0.000202317	NA	0.336538	0.336538
A6NHR9	SMCHD1	structural maintenance of chromosomes flexible hinge domain containing 1	23347	A6NHR9	MCP_A03_A22_A20-MCP_A08_A22	0.89081	0.193959	4.59277	38	4.69572e-05	0.00028131	NA	0.403846	0.403846
A6NHR9	SMCHD1	structural maintenance of chromosomes flexible hinge domain containing 1	23347	A6NHR9	MCP_A03_A22_A20-MCP_A16_A22_A03	1.19243	0.193959	6.14782	38	3.56949e-07	4.32446e-06	NA	0.413462	0.413462
A6NHR9	SMCHD1	structural maintenance of chromosomes flexible hinge domain containing 1	23347	A6NHR9	MCP_A03_A22_A20-MCP_A18_A08_A22	0.478912	0.193959	2.46914	38	0.018153	0.0471185	NA	0.278846	0.278846
A6NHR9	SMCHD1	structural maintenance of chromosomes flexible hinge domain containing 1	23347	A6NHR9	MCP_A03_A22_A20-MCP_A20_A22_A03	0.931874	0.193959	4.80448	38	2.44064e-05	0.000223697	NA	0.375	0.375
A6NHR9	SMCHD1	structural maintenance of chromosomes flexible hinge domain containing 1	23347	A6NHR9	MCP_A03_A22_A20-MCP_A22_A07	0.125292	0.193959	0.645973	38	0.522179	0.618736	NA	0.288462	0.288462
A6NHR9	SMCHD1	structural maintenance of chromosomes flexible hinge domain containing 1	23347	A6NHR9	MCP_A03_A22_A20-MCP_A22_A08	0.314945	0.193959	1.62377	38	0.112693	0.215126	NA	0.278846	0.278846
A6NHR9	SMCHD1	structural maintenance of chromosomes flexible hinge domain containing 1	23347	A6NHR9	MCP_A03_A22_A20-MCP_A22_A08_A18	0.649902	0.193959	3.35072	38	0.0018317	0.00619857	NA	0.278846	0.278846
A6NHR9	SMCHD1	structural maintenance of chromosomes flexible hinge domain containing 1	23347	A6NHR9	MCP_A04_A01-MCP_A08_A11_A03	-0.115849	0.193959	-0.597286	38	0.553859	0.698524	NA	0.423077	0.423077
A6NHR9	SMCHD1	structural maintenance of chromosomes flexible hinge domain containing 1	23347	A6NHR9	MCP_A04_A01-MCP_A08_A22	-0.121424	0.193959	-0.626029	38	0.535039	0.607153	NA	0.490385	0.490385
A6NHR9	SMCHD1	structural maintenance of chromosomes flexible hinge domain containing 1	23347	A6NHR9	MCP_A04_A01-MCP_A16_A22_A03	0.180192	0.193959	0.929018	38	0.358744	0.432119	NA	0.5	0.5
A6NHR9	SMCHD1	structural maintenance of chromosomes flexible hinge domain containing 1	23347	A6NHR9	MCP_A04_A01-MCP_A18_A08_A22	-0.533322	0.193959	-2.74966	38	0.00908189	0.0156771	NA	0.365385	0.365385
A6NHR9	SMCHD1	structural maintenance of chromosomes flexible hinge domain containing 1	23347	A6NHR9	MCP_A04_A01-MCP_A20_A22_A03	-0.0803605	0.193959	-0.414316	38	0.680972	0.732156	NA	0.461538	0.461538
A6NHR9	SMCHD1	structural maintenance of chromosomes flexible hinge domain containing 1	23347	A6NHR9	MCP_A04_A01-MCP_A22_A07	-0.886942	0.193959	-4.57283	38	4.99278e-05	0.000129534	NA	0.375	0.375
A6NHR9	SMCHD1	structural maintenance of chromosomes flexible hinge domain containing 1	23347	A6NHR9	MCP_A04_A01-MCP_A22_A08	-0.697289	0.193959	-3.59503	38	0.000919625	0.00205029	NA	0.365385	0.365385
A6NHR9	SMCHD1	structural maintenance of chromosomes flexible hinge domain containing 1	23347	A6NHR9	MCP_A04_A01-MCP_A22_A08_A18	-0.362332	0.193959	-1.86808	38	0.069476	0.098875	NA	0.365385	0.365385
A6NHR9	SMCHD1	structural maintenance of chromosomes flexible hinge domain containing 1	23347	A6NHR9	MCP_A08_A11_A03-MCP_A08_A22	-0.00557496	0.193959	-0.0287429	38	0.97722	0.984708	NA	0.509615	0.509615
A6NHR9	SMCHD1	structural maintenance of chromosomes flexible hinge domain containing 1	23347	A6NHR9	MCP_A08_A11_A03-MCP_A16_A22_A03	0.296041	0.193959	1.5263	38	0.135216	0.223692	NA	0.519231	0.519231
A6NHR9	SMCHD1	structural maintenance of chromosomes flexible hinge domain containing 1	23347	A6NHR9	MCP_A08_A11_A03-MCP_A18_A08_A22	-0.417473	0.193959	-2.15238	38	0.0377826	0.0631435	NA	0.384615	0.384615
A6NHR9	SMCHD1	structural maintenance of chromosomes flexible hinge domain containing 1	23347	A6NHR9	MCP_A08_A11_A03-MCP_A20_A22_A03	0.0354886	0.193959	0.182969	38	0.855795	0.894695	NA	0.480769	0.480769
A6NHR9	SMCHD1	structural maintenance of chromosomes flexible hinge domain containing 1	23347	A6NHR9	MCP_A08_A11_A03-MCP_A22_A07	-0.771093	0.193959	-3.97554	38	0.000303625	0.000695986	NA	0.394231	0.394231
A6NHR9	SMCHD1	structural maintenance of chromosomes flexible hinge domain containing 1	23347	A6NHR9	MCP_A08_A11_A03-MCP_A22_A08	-0.58144	0.193959	-2.99774	38	0.00477473	0.0108157	NA	0.384615	0.384615
A6NHR9	SMCHD1	structural maintenance of chromosomes flexible hinge domain containing 1	23347	A6NHR9	MCP_A08_A11_A03-MCP_A22_A08_A18	-0.246483	0.193959	-1.2708	38	0.211526	0.28262	NA	0.384615	0.384615
A6NHR9	SMCHD1	structural maintenance of chromosomes flexible hinge domain containing 1	23347	A6NHR9	MCP_A08_A22-MCP_A16_A22_A03	0.301616	0.193959	1.55505	38	0.128225	0.216306	NA	0.586538	0.586538
A6NHR9	SMCHD1	structural maintenance of chromosomes flexible hinge domain containing 1	23347	A6NHR9	MCP_A08_A22-MCP_A18_A08_A22	-0.411898	0.193959	-2.12363	38	0.0402698	0.0699394	NA	0.451923	0.451923
A6NHR9	SMCHD1	structural maintenance of chromosomes flexible hinge domain containing 1	23347	A6NHR9	MCP_A08_A22-MCP_A20_A22_A03	0.0410635	0.193959	0.211712	38	0.833463	0.89752	NA	0.548077	0.548077
A6NHR9	SMCHD1	structural maintenance of chromosomes flexible hinge domain containing 1	23347	A6NHR9	MCP_A08_A22-MCP_A22_A07	-0.765518	0.193959	-3.9468	38	0.000330569	0.00116594	NA	0.461538	0.461538
A6NHR9	SMCHD1	structural maintenance of chromosomes flexible hinge domain containing 1	23347	A6NHR9	MCP_A08_A22-MCP_A22_A08	-0.575865	0.193959	-2.969	38	0.00515102	0.0881167	NA	0.451923	0.451923
A6NHR9	SMCHD1	structural maintenance of chromosomes flexible hinge domain containing 1	23347	A6NHR9	MCP_A08_A22-MCP_A22_A08_A18	-0.240908	0.193959	-1.24205	38	0.221828	0.312434	NA	0.451923	0.451923
A6NHR9	SMCHD1	structural maintenance of chromosomes flexible hinge domain containing 1	23347	A6NHR9	MCP_A16_A22_A03-MCP_A18_A08_A22	-0.713514	0.193959	-3.67868	38	0.000723259	0.00212217	NA	0.461538	0.461538
A6NHR9	SMCHD1	structural maintenance of chromosomes flexible hinge domain containing 1	23347	A6NHR9	MCP_A16_A22_A03-MCP_A20_A22_A03	-0.260552	0.193959	-1.34333	38	0.187132	0.308553	NA	0.557692	0.557692
A6NHR9	SMCHD1	structural maintenance of chromosomes flexible hinge domain containing 1	23347	A6NHR9	MCP_A16_A22_A03-MCP_A22_A07	-1.06713	0.193959	-5.50184	38	2.74501e-06	9.48688e-06	NA	0.471154	0.471154
A6NHR9	SMCHD1	structural maintenance of chromosomes flexible hinge domain containing 1	23347	A6NHR9	MCP_A16_A22_A03-MCP_A22_A08	-0.877481	0.193959	-4.52405	38	5.7995e-05	0.000307018	NA	0.461538	0.461538
A6NHR9	SMCHD1	structural maintenance of chromosomes flexible hinge domain containing 1	23347	A6NHR9	MCP_A16_A22_A03-MCP_A22_A08_A18	-0.542523	0.193959	-2.7971	38	0.00804822	0.01895	NA	0.461538	0.461538
A6NHR9	SMCHD1	structural maintenance of chromosomes flexible hinge domain containing 1	23347	A6NHR9	MCP_A18_A08_A22-MCP_A20_A22_A03	0.452962	0.193959	2.33535	38	0.0249057	0.0496078	NA	0.423077	0.423077
A6NHR9	SMCHD1	structural maintenance of chromosomes flexible hinge domain containing 1	23347	A6NHR9	MCP_A18_A08_A22-MCP_A22_A07	-0.35362	0.193959	-1.82316	38	0.0761527	0.110112	NA	0.336538	0.336538
A6NHR9	SMCHD1	structural maintenance of chromosomes flexible hinge domain containing 1	23347	A6NHR9	MCP_A18_A08_A22-MCP_A22_A08	-0.163967	0.193959	-0.845369	38	0.403197	0.502775	NA	0.326923	0.326923
A6NHR9	SMCHD1	structural maintenance of chromosomes flexible hinge domain containing 1	23347	A6NHR9	MCP_A18_A08_A22-MCP_A22_A08_A18	0.17099	0.193959	0.881579	38	0.383547	0.691144	NA	0.326923	0.326923
A6NHR9	SMCHD1	structural maintenance of chromosomes flexible hinge domain containing 1	23347	A6NHR9	MCP_A20_A22_A03-MCP_A22_A07	-0.806581	0.193959	-4.15851	38	0.000175944	0.000457978	NA	0.432692	0.432692
A6NHR9	SMCHD1	structural maintenance of chromosomes flexible hinge domain containing 1	23347	A6NHR9	MCP_A20_A22_A03-MCP_A22_A08	-0.616929	0.193959	-3.18071	38	0.00292301	0.0106253	NA	0.423077	0.423077
A6NHR9	SMCHD1	structural maintenance of chromosomes flexible hinge domain containing 1	23347	A6NHR9	MCP_A20_A22_A03-MCP_A22_A08_A18	-0.281971	0.193959	-1.45377	38	0.154221	0.257035	NA	0.423077	0.423077
A6NHR9	SMCHD1	structural maintenance of chromosomes flexible hinge domain containing 1	23347	A6NHR9	MCP_A22_A07-MCP_A22_A08	0.189653	0.193959	0.977796	38	0.33436	0.449619	NA	0.336538	0.336538
A6NHR9	SMCHD1	structural maintenance of chromosomes flexible hinge domain containing 1	23347	A6NHR9	MCP_A22_A07-MCP_A22_A08_A18	0.52461	0.193959	2.70474	38	0.010173	0.0175019	NA	0.336538	0.336538
A6NKT7	RGPD3	RANBP2 like and GRIP domain containing 3	653489	A6NKT7	MCP_A01_A04-MCP_empty	Inf	NA	NA	NA	NA	0	oneConditionMissing	0.5	0
A6NKT7	RGPD3	RANBP2 like and GRIP domain containing 3	653489	A6NKT7	MCP_A03_A22-MCP_empty	Inf	NA	NA	NA	NA	0	oneConditionMissing	0.5	0
A6NKT7	RGPD3	RANBP2 like and GRIP domain containing 3	653489	A6NKT7	MCP_A03_A22_A20-MCP_empty	Inf	NA	NA	NA	NA	0	oneConditionMissing	0.5	0
A6NKT7	RGPD3	RANBP2 like and GRIP domain containing 3	653489	A6NKT7	MCP_A04_A01-MCP_empty	Inf	NA	NA	NA	NA	0	oneConditionMissing	0.5	0
A6NKT7	RGPD3	RANBP2 like and GRIP domain containing 3	653489	A6NKT7	MCP_A08_A11_A03-MCP_empty	Inf	NA	NA	NA	NA	0	oneConditionMissing	0.625	0
A6NKT7	RGPD3	RANBP2 like and GRIP domain containing 3	653489	A6NKT7	MCP_A08_A22-MCP_empty	Inf	NA	NA	NA	NA	0	oneConditionMissing	0.5	0
A6NKT7	RGPD3	RANBP2 like and GRIP domain containing 3	653489	A6NKT7	MCP_A16_A22_A03-MCP_empty	Inf	NA	NA	NA	NA	0	oneConditionMissing	0.5	0
A6NKT7	RGPD3	RANBP2 like and GRIP domain containing 3	653489	A6NKT7	MCP_A18_A08_A22-MCP_empty	Inf	NA	NA	NA	NA	0	oneConditionMissing	0.5	0
A6NKT7	RGPD3	RANBP2 like and GRIP domain containing 3	653489	A6NKT7	MCP_A20_A22_A03-MCP_empty	Inf	NA	NA	NA	NA	0	oneConditionMissing	0.5	0
A6NKT7	RGPD3	RANBP2 like and GRIP domain containing 3	653489	A6NKT7	MCP_A22_A07-MCP_empty	Inf	NA	NA	NA	NA	0	oneConditionMissing	0.5	0
A6NKT7	RGPD3	RANBP2 like and GRIP domain containing 3	653489	A6NKT7	MCP_A22_A08-MCP_empty	Inf	NA	NA	NA	NA	0	oneConditionMissing	0.5	0
A6NKT7	RGPD3	RANBP2 like and GRIP domain containing 3	653489	A6NKT7	MCP_A22_A08_A18-MCP_empty	Inf	NA	NA	NA	NA	0	oneConditionMissing	0.5	0
A6NKT7	RGPD3	RANBP2 like and GRIP domain containing 3	653489	A6NKT7	MCP_A01_A04-MCP_A03_A22	0.599244	0.189442	3.1632	35	0.00322008	0.0068891	NA	0	0
A6NKT7	RGPD3	RANBP2 like and GRIP domain containing 3	653489	A6NKT7	MCP_A01_A04-MCP_A03_A22_A20	0.0604783	0.189442	0.319245	35	0.751439	0.805397	NA	0	0
A6NKT7	RGPD3	RANBP2 like and GRIP domain containing 3	653489	A6NKT7	MCP_A01_A04-MCP_A04_A01	-0.141212	0.189442	-0.745412	35	0.461	0.919595	NA	0	0
A6NKT7	RGPD3	RANBP2 like and GRIP domain containing 3	653489	A6NKT7	MCP_A01_A04-MCP_A08_A11_A03	0.483343	0.204621	2.36214	35	0.0238614	0.0720576	NA	0.125	0
A6NKT7	RGPD3	RANBP2 like and GRIP domain containing 3	653489	A6NKT7	MCP_A01_A04-MCP_A08_A22	0.637354	0.189442	3.36437	35	0.00187166	0.00391264	NA	0	0
A6NKT7	RGPD3	RANBP2 like and GRIP domain containing 3	653489	A6NKT7	MCP_A01_A04-MCP_A16_A22_A03	0.530736	0.189442	2.80158	35	0.00822954	0.0159962	NA	0	0
A6NKT7	RGPD3	RANBP2 like and GRIP domain containing 3	653489	A6NKT7	MCP_A01_A04-MCP_A18_A08_A22	0.147056	0.189442	0.776259	35	0.442811	0.510531	NA	0	0
A6NKT7	RGPD3	RANBP2 like and GRIP domain containing 3	653489	A6NKT7	MCP_A01_A04-MCP_A20_A22_A03	0.359407	0.189442	1.89719	35	0.0660788	0.0940215	NA	0	0
A6NKT7	RGPD3	RANBP2 like and GRIP domain containing 3	653489	A6NKT7	MCP_A01_A04-MCP_A22_A07	0.389027	0.189442	2.05354	35	0.0475515	0.0722738	NA	0	0
A6NKT7	RGPD3	RANBP2 like and GRIP domain containing 3	653489	A6NKT7	MCP_A03_A22-MCP_A03_A22_A20	-0.538765	0.189442	-2.84396	35	0.00739239	0.0308631	NA	0	0
A6NKT7	RGPD3	RANBP2 like and GRIP domain containing 3	653489	A6NKT7	MCP_A03_A22-MCP_A04_A01	-0.740456	0.189442	-3.90861	35	0.000406334	0.00103997	NA	0	0
A6NKT7	RGPD3	RANBP2 like and GRIP domain containing 3	653489	A6NKT7	MCP_A03_A22-MCP_A08_A11_A03	-0.115901	0.204621	-0.566419	35	0.574723	0.678619	NA	0.125	0
A6NKT7	RGPD3	RANBP2 like and GRIP domain containing 3	653489	A6NKT7	MCP_A03_A22-MCP_A08_A22	0.03811	0.189442	0.20117	35	0.841731	0.948429	NA	0	0
A6NKT7	RGPD3	RANBP2 like and GRIP domain containing 3	653489	A6NKT7	MCP_A03_A22-MCP_A16_A22_A03	-0.0685074	0.189442	-0.361627	35	0.719805	0.817874	NA	0	0
A6NKT7	RGPD3	RANBP2 like and GRIP domain containing 3	653489	A6NKT7	MCP_A03_A22-MCP_A18_A08_A22	-0.452188	0.189442	-2.38694	35	0.0225254	0.0444528	NA	0	0
A6NKT7	RGPD3	RANBP2 like and GRIP domain containing 3	653489	A6NKT7	MCP_A03_A22-MCP_A20_A22_A03	-0.239837	0.189442	-1.26602	35	0.213869	0.348456	NA	0	0
A6NKT7	RGPD3	RANBP2 like and GRIP domain containing 3	653489	A6NKT7	MCP_A03_A22-MCP_A22_A07	-0.210217	0.189442	-1.10966	35	0.27471	0.401351	NA	0	0
A6NKT7	RGPD3	RANBP2 like and GRIP domain containing 3	653489	A6NKT7	MCP_A03_A22-MCP_A22_A08	0.0419891	0.189442	0.221646	35	0.825878	0.91717	NA	0	0
A6NKT7	RGPD3	RANBP2 like and GRIP domain containing 3	653489	A6NKT7	MCP_A03_A22_A20-MCP_A04_A01	-0.201691	0.189442	-1.06466	35	0.294322	0.3723	NA	0	0
A6NKT7	RGPD3	RANBP2 like and GRIP domain containing 3	653489	A6NKT7	MCP_A03_A22_A20-MCP_A08_A11_A03	0.422864	0.204621	2.06657	35	0.0462352	0.0888089	NA	0.125	0
A6NKT7	RGPD3	RANBP2 like and GRIP domain containing 3	653489	A6NKT7	MCP_A03_A22_A20-MCP_A08_A22	0.576875	0.189442	3.04513	35	0.00439871	0.0150087	NA	0	0
A6NKT7	RGPD3	RANBP2 like and GRIP domain containing 3	653489	A6NKT7	MCP_A03_A22_A20-MCP_A16_A22_A03	0.470258	0.189442	2.48233	35	0.0179971	0.0487881	NA	0	0
A6NKT7	RGPD3	RANBP2 like and GRIP domain containing 3	653489	A6NKT7	MCP_A03_A22_A20-MCP_A18_A08_A22	0.0865777	0.189442	0.457014	35	0.650485	0.766701	NA	0	0
A6NKT7	RGPD3	RANBP2 like and GRIP domain containing 3	653489	A6NKT7	MCP_A03_A22_A20-MCP_A20_A22_A03	0.298928	0.189442	1.57794	35	0.123576	0.253054	NA	0	0
A6NKT7	RGPD3	RANBP2 like and GRIP domain containing 3	653489	A6NKT7	MCP_A03_A22_A20-MCP_A22_A07	0.328548	0.189442	1.73429	35	0.0916669	0.145762	NA	0	0
A6NKT7	RGPD3	RANBP2 like and GRIP domain containing 3	653489	A6NKT7	MCP_A03_A22_A20-MCP_A22_A08	0.580754	0.189442	3.0656	35	0.00416863	0.0147634	NA	0	0
A6NKT7	RGPD3	RANBP2 like and GRIP domain containing 3	653489	A6NKT7	MCP_A03_A22_A20-MCP_A22_A08_A18	0.527708	0.189442	2.78559	35	0.00856761	0.0240545	NA	0	0
A6NKT7	RGPD3	RANBP2 like and GRIP domain containing 3	653489	A6NKT7	MCP_A04_A01-MCP_A08_A11_A03	0.624555	0.204621	3.05225	35	0.0043173	0.0172352	NA	0.125	0
A6NKT7	RGPD3	RANBP2 like and GRIP domain containing 3	653489	A6NKT7	MCP_A04_A01-MCP_A08_A22	0.778566	0.189442	4.10978	35	0.000226978	0.000560997	NA	0	0
A6NKT7	RGPD3	RANBP2 like and GRIP domain containing 3	653489	A6NKT7	MCP_A04_A01-MCP_A16_A22_A03	0.671949	0.189442	3.54699	35	0.00113114	0.00278359	NA	0	0
A6NKT7	RGPD3	RANBP2 like and GRIP domain containing 3	653489	A6NKT7	MCP_A04_A01-MCP_A18_A08_A22	0.288268	0.189442	1.52167	35	0.137076	0.182349	NA	0	0
A6NKT7	RGPD3	RANBP2 like and GRIP domain containing 3	653489	A6NKT7	MCP_A04_A01-MCP_A20_A22_A03	0.500619	0.189442	2.6426	35	0.0122217	0.0198319	NA	0	0
A6NKT7	RGPD3	RANBP2 like and GRIP domain containing 3	653489	A6NKT7	MCP_A04_A01-MCP_A22_A07	0.530239	0.189442	2.79895	35	0.00828422	0.0141615	NA	0	0
A6NKT7	RGPD3	RANBP2 like and GRIP domain containing 3	653489	A6NKT7	MCP_A04_A01-MCP_A22_A08	0.782445	0.189442	4.13026	35	0.000213822	0.00053799	NA	0	0
A6NKT7	RGPD3	RANBP2 like and GRIP domain containing 3	653489	A6NKT7	MCP_A04_A01-MCP_A22_A08_A18	0.729399	0.189442	3.85025	35	0.000480364	0.00107704	NA	0	0
A6NKT7	RGPD3	RANBP2 like and GRIP domain containing 3	653489	A6NKT7	MCP_A08_A11_A03-MCP_A08_A22	0.154011	0.204621	0.752666	35	0.456683	0.551459	NA	0.125	0
A6NKT7	RGPD3	RANBP2 like and GRIP domain containing 3	653489	A6NKT7	MCP_A08_A11_A03-MCP_A16_A22_A03	0.0473938	0.204621	0.231618	35	0.818184	0.884306	NA	0.125	0
A6NKT7	RGPD3	RANBP2 like and GRIP domain containing 3	653489	A6NKT7	MCP_A08_A11_A03-MCP_A18_A08_A22	-0.336287	0.204621	-1.64346	35	0.109242	0.15603	NA	0.125	0
A6NKT7	RGPD3	RANBP2 like and GRIP domain containing 3	653489	A6NKT7	MCP_A08_A11_A03-MCP_A20_A22_A03	-0.123936	0.204621	-0.605685	35	0.548632	0.623934	NA	0.125	0
A6NKT7	RGPD3	RANBP2 like and GRIP domain containing 3	653489	A6NKT7	MCP_A08_A11_A03-MCP_A22_A07	-0.094316	0.204621	-0.460931	35	0.6477	0.701585	NA	0.125	0
A6NKT7	RGPD3	RANBP2 like and GRIP domain containing 3	653489	A6NKT7	MCP_A08_A11_A03-MCP_A22_A08	0.15789	0.204621	0.771624	35	0.445516	0.540178	NA	0.125	0
A6NKT7	RGPD3	RANBP2 like and GRIP domain containing 3	653489	A6NKT7	MCP_A08_A11_A03-MCP_A22_A08_A18	0.104844	0.204621	0.512383	35	0.611601	0.668925	NA	0.125	0
A6NKT7	RGPD3	RANBP2 like and GRIP domain containing 3	653489	A6NKT7	MCP_A08_A22-MCP_A16_A22_A03	-0.106617	0.189442	-0.562797	35	0.577161	0.684843	NA	0	0
A6NKT7	RGPD3	RANBP2 like and GRIP domain containing 3	653489	A6NKT7	MCP_A08_A22-MCP_A18_A08_A22	-0.490298	0.189442	-2.58811	35	0.0139591	0.0277701	NA	0	0
A6NKT7	RGPD3	RANBP2 like and GRIP domain containing 3	653489	A6NKT7	MCP_A08_A22-MCP_A20_A22_A03	-0.277947	0.189442	-1.46719	35	0.151254	0.267538	NA	0	0
A6NKT7	RGPD3	RANBP2 like and GRIP domain containing 3	653489	A6NKT7	MCP_A08_A22-MCP_A22_A07	-0.248327	0.189442	-1.31083	35	0.19845	0.304437	NA	0	0
A6NKT7	RGPD3	RANBP2 like and GRIP domain containing 3	653489	A6NKT7	MCP_A08_A22-MCP_A22_A08	0.00387911	0.189442	0.0204765	35	0.98378	0.990713	NA	0	0
A6NKT7	RGPD3	RANBP2 like and GRIP domain containing 3	653489	A6NKT7	MCP_A08_A22-MCP_A22_A08_A18	-0.0491669	0.189442	-0.259535	35	0.796743	0.85791	NA	0	0
A6NKT7	RGPD3	RANBP2 like and GRIP domain containing 3	653489	A6NKT7	MCP_A16_A22_A03-MCP_A18_A08_A22	-0.38368	0.189442	-2.02532	35	0.050514	0.0911362	NA	0	0
A6NKT7	RGPD3	RANBP2 like and GRIP domain containing 3	653489	A6NKT7	MCP_A16_A22_A03-MCP_A20_A22_A03	-0.17133	0.189442	-0.904391	35	0.371972	0.517804	NA	0	0
A6NKT7	RGPD3	RANBP2 like and GRIP domain containing 3	653489	A6NKT7	MCP_A16_A22_A03-MCP_A22_A07	-0.14171	0.189442	-0.748038	35	0.459435	0.539653	NA	0	0
A6NKT7	RGPD3	RANBP2 like and GRIP domain containing 3	653489	A6NKT7	MCP_A16_A22_A03-MCP_A22_A08	0.110496	0.189442	0.583273	35	0.563449	0.67541	NA	0	0
A6NKT7	RGPD3	RANBP2 like and GRIP domain containing 3	653489	A6NKT7	MCP_A16_A22_A03-MCP_A22_A08_A18	0.0574505	0.189442	0.303262	35	0.763486	0.822401	NA	0	0
A6NKT7	RGPD3	RANBP2 like and GRIP domain containing 3	653489	A6NKT7	MCP_A18_A08_A22-MCP_A20_A22_A03	0.212351	0.189442	1.12093	35	0.269951	0.372963	NA	0	0
A6NKT7	RGPD3	RANBP2 like and GRIP domain containing 3	653489	A6NKT7	MCP_A18_A08_A22-MCP_A22_A07	0.241971	0.189442	1.27728	35	0.209912	0.275006	NA	0	0
A6NKT7	RGPD3	RANBP2 like and GRIP domain containing 3	653489	A6NKT7	MCP_A18_A08_A22-MCP_A22_A08	0.494177	0.189442	2.60859	35	0.013281	0.026365	NA	0	0
A6NKT7	RGPD3	RANBP2 like and GRIP domain containing 3	653489	A6NKT7	MCP_A18_A08_A22-MCP_A22_A08_A18	0.441131	0.189442	2.32858	35	0.0257828	0.179616	NA	0	0
A6NKT7	RGPD3	RANBP2 like and GRIP domain containing 3	653489	A6NKT7	MCP_A20_A22_A03-MCP_A22_A07	0.0296198	0.189442	0.156353	35	0.876653	0.919279	NA	0	0
A6NKT7	RGPD3	RANBP2 like and GRIP domain containing 3	653489	A6NKT7	MCP_A20_A22_A03-MCP_A22_A08	0.281826	0.189442	1.48766	35	0.145794	0.264226	NA	0	0
A6NKT7	RGPD3	RANBP2 like and GRIP domain containing 3	653489	A6NKT7	MCP_A20_A22_A03-MCP_A22_A08_A18	0.22878	0.189442	1.20765	35	0.235279	0.351063	NA	0	0
A6NKT7	RGPD3	RANBP2 like and GRIP domain containing 3	653489	A6NKT7	MCP_A22_A07-MCP_A22_A08	0.252206	0.189442	1.33131	35	0.191694	0.290655	NA	0	0
A6NKT7	RGPD3	RANBP2 like and GRIP domain containing 3	653489	A6NKT7	MCP_A22_A07-MCP_A22_A08_A18	0.19916	0.189442	1.0513	35	0.300326	0.368922	NA	0	0
A6NMZ7	COL6A6	collagen type VI alpha 6 chain	131873	A6NMZ7	MCP_A01_A04-MCP_empty	Inf	NA	NA	NA	NA	0	oneConditionMissing	0.5	0
A6NMZ7	COL6A6	collagen type VI alpha 6 chain	131873	A6NMZ7	MCP_A03_A22-MCP_empty	Inf	NA	NA	NA	NA	0	oneConditionMissing	0.5	0
A6NMZ7	COL6A6	collagen type VI alpha 6 chain	131873	A6NMZ7	MCP_A03_A22_A20-MCP_empty	Inf	NA	NA	NA	NA	0	oneConditionMissing	0.5	0
A6NMZ7	COL6A6	collagen type VI alpha 6 chain	131873	A6NMZ7	MCP_A04_A01-MCP_empty	Inf	NA	NA	NA	NA	0	oneConditionMissing	0.5	0
A6NMZ7	COL6A6	collagen type VI alpha 6 chain	131873	A6NMZ7	MCP_A08_A11_A03-MCP_empty	Inf	NA	NA	NA	NA	0	oneConditionMissing	0.5	0
A6NMZ7	COL6A6	collagen type VI alpha 6 chain	131873	A6NMZ7	MCP_A08_A22-MCP_empty	Inf	NA	NA	NA	NA	0	oneConditionMissing	0.625	0
A6NMZ7	COL6A6	collagen type VI alpha 6 chain	131873	A6NMZ7	MCP_A16_A22_A03-MCP_empty	Inf	NA	NA	NA	NA	0	oneConditionMissing	0.5	0
A6NMZ7	COL6A6	collagen type VI alpha 6 chain	131873	A6NMZ7	MCP_A18_A08_A22-MCP_empty	Inf	NA	NA	NA	NA	0	oneConditionMissing	0.5	0
A6NMZ7	COL6A6	collagen type VI alpha 6 chain	131873	A6NMZ7	MCP_A20_A22_A03-MCP_empty	Inf	NA	NA	NA	NA	0	oneConditionMissing	0.625	0
A6NMZ7	COL6A6	collagen type VI alpha 6 chain	131873	A6NMZ7	MCP_A22_A07-MCP_empty	NA	NA	NA	NA	NA	NA	completeMissing	1	0
A6NMZ7	COL6A6	collagen type VI alpha 6 chain	131873	A6NMZ7	MCP_A22_A08-MCP_empty	Inf	NA	NA	NA	NA	0	oneConditionMissing	0.625	0
A6NMZ7	COL6A6	collagen type VI alpha 6 chain	131873	A6NMZ7	MCP_A22_A08_A18-MCP_empty	Inf	NA	NA	NA	NA	0	oneConditionMissing	0.5	0
A6NMZ7	COL6A6	collagen type VI alpha 6 chain	131873	A6NMZ7	MCP_A01_A04-MCP_A03_A22	2.79723	0.457147	6.11887	30	1.00056e-06	4.25398e-06	NA	0	0
A6NMZ7	COL6A6	collagen type VI alpha 6 chain	131873	A6NMZ7	MCP_A01_A04-MCP_A03_A22_A20	1.78955	0.457147	3.91461	30	0.000482582	0.00127907	NA	0	0
A6NMZ7	COL6A6	collagen type VI alpha 6 chain	131873	A6NMZ7	MCP_A01_A04-MCP_A04_A01	-0.838153	0.457147	-1.83344	30	0.0766765	0.633685	NA	0	0
A6NMZ7	COL6A6	collagen type VI alpha 6 chain	131873	A6NMZ7	MCP_A01_A04-MCP_A08_A11_A03	-1.02851	0.457147	-2.24984	30	0.0319506	0.0900534	NA	0	0
A6NMZ7	COL6A6	collagen type VI alpha 6 chain	131873	A6NMZ7	MCP_A01_A04-MCP_A08_A22	3.67829	0.493776	7.44932	30	2.65737e-08	1.36203e-07	NA	0.125	0
A6NMZ7	COL6A6	collagen type VI alpha 6 chain	131873	A6NMZ7	MCP_A01_A04-MCP_A16_A22_A03	0.274582	0.457147	0.600643	30	0.552589	0.624915	NA	0	0
A6NMZ7	COL6A6	collagen type VI alpha 6 chain	131873	A6NMZ7	MCP_A01_A04-MCP_A18_A08_A22	1.96897	0.457147	4.30708	30	0.000163199	0.000424027	NA	0	0
A6NMZ7	COL6A6	collagen type VI alpha 6 chain	131873	A6NMZ7	MCP_A01_A04-MCP_A20_A22_A03	2.59234	0.493776	5.25005	30	1.14971e-05	3.00888e-05	NA	0.125	0
A6NMZ7	COL6A6	collagen type VI alpha 6 chain	131873	A6NMZ7	MCP_A01_A04-MCP_A22_A07	Inf	NA	NA	NA	NA	0	oneConditionMissing	0.5	0
A6NMZ7	COL6A6	collagen type VI alpha 6 chain	131873	A6NMZ7	MCP_A03_A22-MCP_A03_A22_A20	-1.00767	0.457147	-2.20426	30	0.0353177	0.101203	NA	0	0
A6NMZ7	COL6A6	collagen type VI alpha 6 chain	131873	A6NMZ7	MCP_A03_A22-MCP_A04_A01	-3.63538	0.457147	-7.95232	30	7.09038e-09	4.38553e-08	NA	0	0
A6NMZ7	COL6A6	collagen type VI alpha 6 chain	131873	A6NMZ7	MCP_A03_A22-MCP_A08_A11_A03	-3.82574	0.457147	-8.36871	30	2.43249e-09	2.79123e-08	NA	0	0
A6NMZ7	COL6A6	collagen type VI alpha 6 chain	131873	A6NMZ7	MCP_A03_A22-MCP_A08_A22	0.881064	0.493776	1.78434	30	0.0844863	0.271715	NA	0.125	0
A6NMZ7	COL6A6	collagen type VI alpha 6 chain	131873	A6NMZ7	MCP_A03_A22-MCP_A16_A22_A03	-2.52264	0.457147	-5.51823	30	5.39411e-06	3.77298e-05	NA	0	0
A6NMZ7	COL6A6	collagen type VI alpha 6 chain	131873	A6NMZ7	MCP_A03_A22-MCP_A18_A08_A22	-0.828256	0.457147	-1.81179	30	0.0800404	0.131727	NA	0	0
A6NMZ7	COL6A6	collagen type VI alpha 6 chain	131873	A6NMZ7	MCP_A03_A22-MCP_A20_A22_A03	-0.204882	0.493776	-0.41493	30	0.681146	0.781332	NA	0.125	0
A6NMZ7	COL6A6	collagen type VI alpha 6 chain	131873	A6NMZ7	MCP_A03_A22-MCP_A22_A07	Inf	NA	NA	NA	NA	0	oneConditionMissing	0.5	0
A6NMZ7	COL6A6	collagen type VI alpha 6 chain	131873	A6NMZ7	MCP_A03_A22-MCP_A22_A08	1.02469	0.493776	2.07521	30	0.0466389	0.14329	NA	0.125	0
A6NMZ7	COL6A6	collagen type VI alpha 6 chain	131873	A6NMZ7	MCP_A03_A22_A20-MCP_A04_A01	-2.62771	0.457147	-5.74805	30	2.825e-06	1.14781e-05	NA	0	0
A6NMZ7	COL6A6	collagen type VI alpha 6 chain	131873	A6NMZ7	MCP_A03_A22_A20-MCP_A08_A11_A03	-2.81806	0.457147	-6.16445	30	8.81265e-07	6.40147e-06	NA	0	0
A6NMZ7	COL6A6	collagen type VI alpha 6 chain	131873	A6NMZ7	MCP_A03_A22_A20-MCP_A08_A22	1.88874	0.493776	3.82509	30	0.00061607	0.00282004	NA	0.125	0
A6NMZ7	COL6A6	collagen type VI alpha 6 chain	131873	A6NMZ7	MCP_A03_A22_A20-MCP_A16_A22_A03	-1.51497	0.457147	-3.31397	30	0.00240994	0.00934621	NA	0	0
A6NMZ7	COL6A6	collagen type VI alpha 6 chain	131873	A6NMZ7	MCP_A03_A22_A20-MCP_A18_A08_A22	0.179418	0.457147	0.392473	30	0.697484	0.807404	NA	0	0
A6NMZ7	COL6A6	collagen type VI alpha 6 chain	131873	A6NMZ7	MCP_A03_A22_A20-MCP_A20_A22_A03	0.802791	0.493776	1.62582	30	0.114448	0.239154	NA	0.125	0
A6NMZ7	COL6A6	collagen type VI alpha 6 chain	131873	A6NMZ7	MCP_A03_A22_A20-MCP_A22_A07	Inf	NA	NA	NA	NA	0	oneConditionMissing	0.5	0
A6NMZ7	COL6A6	collagen type VI alpha 6 chain	131873	A6NMZ7	MCP_A03_A22_A20-MCP_A22_A08	2.03236	0.493776	4.11596	30	0.000277379	0.00143209	NA	0.125	0
A6NMZ7	COL6A6	collagen type VI alpha 6 chain	131873	A6NMZ7	MCP_A03_A22_A20-MCP_A22_A08_A18	0.363103	0.457147	0.794281	30	0.433271	0.574822	NA	0	0
A6NMZ7	COL6A6	collagen type VI alpha 6 chain	131873	A6NMZ7	MCP_A04_A01-MCP_A08_A11_A03	-0.190356	0.457147	-0.4164	30	0.680082	0.795084	NA	0	0
A6NMZ7	COL6A6	collagen type VI alpha 6 chain	131873	A6NMZ7	MCP_A04_A01-MCP_A08_A22	4.51644	0.493776	9.14675	30	3.50013e-10	2.3424e-09	NA	0.125	0
A6NMZ7	COL6A6	collagen type VI alpha 6 chain	131873	A6NMZ7	MCP_A04_A01-MCP_A16_A22_A03	1.11273	0.457147	2.43408	30	0.0210955	0.0374531	NA	0	0
A6NMZ7	COL6A6	collagen type VI alpha 6 chain	131873	A6NMZ7	MCP_A04_A01-MCP_A18_A08_A22	2.80712	0.457147	6.14052	30	9.41986e-07	3.66188e-06	NA	0	0
A6NMZ7	COL6A6	collagen type VI alpha 6 chain	131873	A6NMZ7	MCP_A04_A01-MCP_A20_A22_A03	3.4305	0.493776	6.94748	30	1.02267e-07	3.80179e-07	NA	0.125	0
A6NMZ7	COL6A6	collagen type VI alpha 6 chain	131873	A6NMZ7	MCP_A04_A01-MCP_A22_A07	Inf	NA	NA	NA	NA	0	oneConditionMissing	0.5	0
A6NMZ7	COL6A6	collagen type VI alpha 6 chain	131873	A6NMZ7	MCP_A04_A01-MCP_A22_A08	4.66007	0.493776	9.43762	30	1.73056e-10	1.23175e-09	NA	0.125	0
A6NMZ7	COL6A6	collagen type VI alpha 6 chain	131873	A6NMZ7	MCP_A04_A01-MCP_A22_A08_A18	2.99081	0.457147	6.54233	30	3.09522e-07	1.24332e-06	NA	0	0
A6NMZ7	COL6A6	collagen type VI alpha 6 chain	131873	A6NMZ7	MCP_A08_A11_A03-MCP_A08_A22	4.7068	0.493776	9.53226	30	1.37942e-10	1.41638e-09	NA	0.125	0
A6NMZ7	COL6A6	collagen type VI alpha 6 chain	131873	A6NMZ7	MCP_A08_A11_A03-MCP_A16_A22_A03	1.30309	0.457147	2.85048	30	0.00782125	0.0213592	NA	0	0
A6NMZ7	COL6A6	collagen type VI alpha 6 chain	131873	A6NMZ7	MCP_A08_A11_A03-MCP_A18_A08_A22	2.99748	0.457147	6.55692	30	2.97338e-07	1.72243e-06	NA	0	0
A6NMZ7	COL6A6	collagen type VI alpha 6 chain	131873	A6NMZ7	MCP_A08_A11_A03-MCP_A20_A22_A03	3.62085	0.493776	7.33299	30	3.62258e-08	2.22697e-07	NA	0.125	0
A6NMZ7	COL6A6	collagen type VI alpha 6 chain	131873	A6NMZ7	MCP_A08_A11_A03-MCP_A22_A07	Inf	NA	NA	NA	NA	0	oneConditionMissing	0.5	0
A6NMZ7	COL6A6	collagen type VI alpha 6 chain	131873	A6NMZ7	MCP_A08_A11_A03-MCP_A22_A08	4.85042	0.493776	9.82313	30	6.92131e-11	7.73456e-10	NA	0.125	0
A6NMZ7	COL6A6	collagen type VI alpha 6 chain	131873	A6NMZ7	MCP_A08_A11_A03-MCP_A22_A08_A18	3.18117	0.457147	6.95873	30	9.91941e-08	5.95576e-07	NA	0	0
A6NMZ7	COL6A6	collagen type VI alpha 6 chain	131873	A6NMZ7	MCP_A08_A22-MCP_A16_A22_A03	-3.40371	0.493776	-6.89323	30	1.18502e-07	1.20101e-06	NA	0.125	0
A6NMZ7	COL6A6	collagen type VI alpha 6 chain	131873	A6NMZ7	MCP_A08_A22-MCP_A18_A08_A22	-1.70932	0.493776	-3.46173	30	0.00163446	0.00401129	NA	0.125	0
A6NMZ7	COL6A6	collagen type VI alpha 6 chain	131873	A6NMZ7	MCP_A08_A22-MCP_A20_A22_A03	-1.08595	0.527868	-2.05723	30	0.0484482	0.111261	NA	0.25	0
A6NMZ7	COL6A6	collagen type VI alpha 6 chain	131873	A6NMZ7	MCP_A08_A22-MCP_A22_A07	Inf	NA	NA	NA	NA	0	oneConditionMissing	0.625	0
A6NMZ7	COL6A6	collagen type VI alpha 6 chain	131873	A6NMZ7	MCP_A08_A22-MCP_A22_A08	0.143624	0.527868	0.272084	30	0.787422	0.926846	NA	0.25	0
A6NMZ7	COL6A6	collagen type VI alpha 6 chain	131873	A6NMZ7	MCP_A08_A22-MCP_A22_A08_A18	-1.52563	0.493776	-3.08973	30	0.00429531	0.00990055	NA	0.125	0
A6NMZ7	COL6A6	collagen type VI alpha 6 chain	131873	A6NMZ7	MCP_A16_A22_A03-MCP_A18_A08_A22	1.69439	0.457147	3.70644	30	0.000849707	0.00245156	NA	0	0
A6NMZ7	COL6A6	collagen type VI alpha 6 chain	131873	A6NMZ7	MCP_A16_A22_A03-MCP_A20_A22_A03	2.31776	0.493776	4.69396	30	5.52133e-05	0.000411244	NA	0.125	0
A6NMZ7	COL6A6	collagen type VI alpha 6 chain	131873	A6NMZ7	MCP_A16_A22_A03-MCP_A22_A07	Inf	NA	NA	NA	NA	0	oneConditionMissing	0.5	0
A6NMZ7	COL6A6	collagen type VI alpha 6 chain	131873	A6NMZ7	MCP_A16_A22_A03-MCP_A22_A08	3.54733	0.493776	7.1841	30	5.39821e-08	5.46991e-07	NA	0.125	0
A6NMZ7	COL6A6	collagen type VI alpha 6 chain	131873	A6NMZ7	MCP_A16_A22_A03-MCP_A22_A08_A18	1.87807	0.457147	4.10825	30	0.000283356	0.00100683	NA	0	0
A6NMZ7	COL6A6	collagen type VI alpha 6 chain	131873	A6NMZ7	MCP_A18_A08_A22-MCP_A20_A22_A03	0.623373	0.493776	1.26246	30	0.216508	0.313386	NA	0.125	0
A6NMZ7	COL6A6	collagen type VI alpha 6 chain	131873	A6NMZ7	MCP_A18_A08_A22-MCP_A22_A07	Inf	NA	NA	NA	NA	0	oneConditionMissing	0.5	0
A6NMZ7	COL6A6	collagen type VI alpha 6 chain	131873	A6NMZ7	MCP_A18_A08_A22-MCP_A22_A08	1.85294	0.493776	3.7526	30	0.000750023	0.00202325	NA	0.125	0
A6NMZ7	COL6A6	collagen type VI alpha 6 chain	131873	A6NMZ7	MCP_A18_A08_A22-MCP_A22_A08_A18	0.183685	0.457147	0.401808	30	0.690674	0.880372	NA	0	0
A6NMZ7	COL6A6	collagen type VI alpha 6 chain	131873	A6NMZ7	MCP_A20_A22_A03-MCP_A22_A07	Inf	NA	NA	NA	NA	0	oneConditionMissing	0.625	0
A6NMZ7	COL6A6	collagen type VI alpha 6 chain	131873	A6NMZ7	MCP_A20_A22_A03-MCP_A22_A08	1.22957	0.527868	2.32931	30	0.0267645	0.0688153	NA	0.25	0
A6NMZ7	COL6A6	collagen type VI alpha 6 chain	131873	A6NMZ7	MCP_A20_A22_A03-MCP_A22_A08_A18	-0.439688	0.493776	-0.890461	30	0.380304	0.502396	NA	0.125	0
A6NMZ7	COL6A6	collagen type VI alpha 6 chain	131873	A6NMZ7	MCP_A22_A07-MCP_A22_A08	#NAME?	NA	NA	NA	NA	0	oneConditionMissing	0.625	0
A6NMZ7	COL6A6	collagen type VI alpha 6 chain	131873	A6NMZ7	MCP_A22_A07-MCP_A22_A08_A18	#NAME?	NA	NA	NA	NA	0	oneConditionMissing	0.5	0
A8MTZ0	BBIP1	BBSome interacting protein 1	92482	A8MTZ0	MCP_A01_A04-MCP_empty	Inf	NA	NA	NA	NA	0	oneConditionMissing	0.875	0
A8MTZ0	BBIP1	BBSome interacting protein 1	92482	A8MTZ0	MCP_A03_A22-MCP_empty	Inf	NA	NA	NA	NA	0	oneConditionMissing	0.875	0
A8MTZ0	BBIP1	BBSome interacting protein 1	92482	A8MTZ0	MCP_A03_A22_A20-MCP_empty	Inf	NA	NA	NA	NA	0	oneConditionMissing	0.5	0
A8MTZ0	BBIP1	BBSome interacting protein 1	92482	A8MTZ0	MCP_A04_A01-MCP_empty	Inf	NA	NA	NA	NA	0	oneConditionMissing	0.875	0
A8MTZ0	BBIP1	BBSome interacting protein 1	92482	A8MTZ0	MCP_A08_A11_A03-MCP_empty	NA	NA	NA	NA	NA	NA	completeMissing	1	0
A8MTZ0	BBIP1	BBSome interacting protein 1	92482	A8MTZ0	MCP_A08_A22-MCP_empty	NA	NA	NA	NA	NA	NA	completeMissing	1	0
A8MTZ0	BBIP1	BBSome interacting protein 1	92482	A8MTZ0	MCP_A16_A22_A03-MCP_empty	NA	NA	NA	NA	NA	NA	completeMissing	1	0
A8MTZ0	BBIP1	BBSome interacting protein 1	92482	A8MTZ0	MCP_A18_A08_A22-MCP_empty	NA	NA	NA	NA	NA	NA	completeMissing	1	0
A8MTZ0	BBIP1	BBSome interacting protein 1	92482	A8MTZ0	MCP_A20_A22_A03-MCP_empty	NA	NA	NA	NA	NA	NA	completeMissing	1	0
A8MTZ0	BBIP1	BBSome interacting protein 1	92482	A8MTZ0	MCP_A22_A07-MCP_empty	NA	NA	NA	NA	NA	NA	completeMissing	1	0
A8MTZ0	BBIP1	BBSome interacting protein 1	92482	A8MTZ0	MCP_A22_A08-MCP_empty	NA	NA	NA	NA	NA	NA	completeMissing	1	0
A8MTZ0	BBIP1	BBSome interacting protein 1	92482	A8MTZ0	MCP_A22_A08_A18-MCP_empty	NA	NA	NA	NA	NA	NA	completeMissing	1	0
A8MTZ0	BBIP1	BBSome interacting protein 1	92482	A8MTZ0	MCP_A01_A04-MCP_A03_A22	-0.251193	0.0899601	-2.79228	3	0.0682896	0.107889	NA	0.75	0
A8MTZ0	BBIP1	BBSome interacting protein 1	92482	A8MTZ0	MCP_A01_A04-MCP_A03_A22_A20	-1.74719	0.0711197	-24.5668	3	0.000147856	0.000435883	NA	0.375	0
A8MTZ0	BBIP1	BBSome interacting protein 1	92482	A8MTZ0	MCP_A01_A04-MCP_A04_A01	-0.188905	0.0899601	-2.09988	3	0.12658	0.714638	NA	0.75	0
A8MTZ0	BBIP1	BBSome interacting protein 1	92482	A8MTZ0	MCP_A01_A04-MCP_A08_A11_A03	Inf	NA	NA	NA	NA	0	oneConditionMissing	0.875	0
A8MTZ0	BBIP1	BBSome interacting protein 1	92482	A8MTZ0	MCP_A01_A04-MCP_A08_A22	Inf	NA	NA	NA	NA	0	oneConditionMissing	0.875	0
A8MTZ0	BBIP1	BBSome interacting protein 1	92482	A8MTZ0	MCP_A01_A04-MCP_A16_A22_A03	Inf	NA	NA	NA	NA	0	oneConditionMissing	0.875	0
A8MTZ0	BBIP1	BBSome interacting protein 1	92482	A8MTZ0	MCP_A01_A04-MCP_A18_A08_A22	Inf	NA	NA	NA	NA	0	oneConditionMissing	0.875	0
A8MTZ0	BBIP1	BBSome interacting protein 1	92482	A8MTZ0	MCP_A01_A04-MCP_A20_A22_A03	Inf	NA	NA	NA	NA	0	oneConditionMissing	0.875	0
A8MTZ0	BBIP1	BBSome interacting protein 1	92482	A8MTZ0	MCP_A01_A04-MCP_A22_A07	Inf	NA	NA	NA	NA	0	oneConditionMissing	0.875	0
A8MTZ0	BBIP1	BBSome interacting protein 1	92482	A8MTZ0	MCP_A03_A22-MCP_A03_A22_A20	-1.49599	0.0711197	-21.0349	3	0.000235033	0.00204263	NA	0.375	0
A8MTZ0	BBIP1	BBSome interacting protein 1	92482	A8MTZ0	MCP_A03_A22-MCP_A04_A01	0.0622879	0.0899601	0.692395	3	0.53847	0.608112	NA	0.75	0
A8MTZ0	BBIP1	BBSome interacting protein 1	92482	A8MTZ0	MCP_A03_A22-MCP_A08_A11_A03	Inf	NA	NA	NA	NA	0	oneConditionMissing	0.875	0
A8MTZ0	BBIP1	BBSome interacting protein 1	92482	A8MTZ0	MCP_A03_A22-MCP_A08_A22	Inf	NA	NA	NA	NA	0	oneConditionMissing	0.875	0
A8MTZ0	BBIP1	BBSome interacting protein 1	92482	A8MTZ0	MCP_A03_A22-MCP_A16_A22_A03	Inf	NA	NA	NA	NA	0	oneConditionMissing	0.875	0
A8MTZ0	BBIP1	BBSome interacting protein 1	92482	A8MTZ0	MCP_A03_A22-MCP_A18_A08_A22	Inf	NA	NA	NA	NA	0	oneConditionMissing	0.875	0
A8MTZ0	BBIP1	BBSome interacting protein 1	92482	A8MTZ0	MCP_A03_A22-MCP_A20_A22_A03	Inf	NA	NA	NA	NA	0	oneConditionMissing	0.875	0
A8MTZ0	BBIP1	BBSome interacting protein 1	92482	A8MTZ0	MCP_A03_A22-MCP_A22_A07	Inf	NA	NA	NA	NA	0	oneConditionMissing	0.875	0
A8MTZ0	BBIP1	BBSome interacting protein 1	92482	A8MTZ0	MCP_A03_A22-MCP_A22_A08	Inf	NA	NA	NA	NA	0	oneConditionMissing	0.875	0
A8MTZ0	BBIP1	BBSome interacting protein 1	92482	A8MTZ0	MCP_A03_A22_A20-MCP_A04_A01	1.55828	0.0711197	21.9107	3	0.000208092	0.000570745	NA	0.375	0
A8MTZ0	BBIP1	BBSome interacting protein 1	92482	A8MTZ0	MCP_A03_A22_A20-MCP_A08_A11_A03	Inf	NA	NA	NA	NA	0	oneConditionMissing	0.5	0
A8MTZ0	BBIP1	BBSome interacting protein 1	92482	A8MTZ0	MCP_A03_A22_A20-MCP_A08_A22	Inf	NA	NA	NA	NA	0	oneConditionMissing	0.5	0
A8MTZ0	BBIP1	BBSome interacting protein 1	92482	A8MTZ0	MCP_A03_A22_A20-MCP_A16_A22_A03	Inf	NA	NA	NA	NA	0	oneConditionMissing	0.5	0
A8MTZ0	BBIP1	BBSome interacting protein 1	92482	A8MTZ0	MCP_A03_A22_A20-MCP_A18_A08_A22	Inf	NA	NA	NA	NA	0	oneConditionMissing	0.5	0
A8MTZ0	BBIP1	BBSome interacting protein 1	92482	A8MTZ0	MCP_A03_A22_A20-MCP_A20_A22_A03	Inf	NA	NA	NA	NA	0	oneConditionMissing	0.5	0
A8MTZ0	BBIP1	BBSome interacting protein 1	92482	A8MTZ0	MCP_A03_A22_A20-MCP_A22_A07	Inf	NA	NA	NA	NA	0	oneConditionMissing	0.5	0
A8MTZ0	BBIP1	BBSome interacting protein 1	92482	A8MTZ0	MCP_A03_A22_A20-MCP_A22_A08	Inf	NA	NA	NA	NA	0	oneConditionMissing	0.5	0
A8MTZ0	BBIP1	BBSome interacting protein 1	92482	A8MTZ0	MCP_A03_A22_A20-MCP_A22_A08_A18	Inf	NA	NA	NA	NA	0	oneConditionMissing	0.5	0
A8MTZ0	BBIP1	BBSome interacting protein 1	92482	A8MTZ0	MCP_A04_A01-MCP_A08_A11_A03	Inf	NA	NA	NA	NA	0	oneConditionMissing	0.875	0
A8MTZ0	BBIP1	BBSome interacting protein 1	92482	A8MTZ0	MCP_A04_A01-MCP_A08_A22	Inf	NA	NA	NA	NA	0	oneConditionMissing	0.875	0
A8MTZ0	BBIP1	BBSome interacting protein 1	92482	A8MTZ0	MCP_A04_A01-MCP_A16_A22_A03	Inf	NA	NA	NA	NA	0	oneConditionMissing	0.875	0
A8MTZ0	BBIP1	BBSome interacting protein 1	92482	A8MTZ0	MCP_A04_A01-MCP_A18_A08_A22	Inf	NA	NA	NA	NA	0	oneConditionMissing	0.875	0
A8MTZ0	BBIP1	BBSome interacting protein 1	92482	A8MTZ0	MCP_A04_A01-MCP_A20_A22_A03	Inf	NA	NA	NA	NA	0	oneConditionMissing	0.875	0
A8MTZ0	BBIP1	BBSome interacting protein 1	92482	A8MTZ0	MCP_A04_A01-MCP_A22_A07	Inf	NA	NA	NA	NA	0	oneConditionMissing	0.875	0
A8MTZ0	BBIP1	BBSome interacting protein 1	92482	A8MTZ0	MCP_A04_A01-MCP_A22_A08	Inf	NA	NA	NA	NA	0	oneConditionMissing	0.875	0
A8MTZ0	BBIP1	BBSome interacting protein 1	92482	A8MTZ0	MCP_A04_A01-MCP_A22_A08_A18	Inf	NA	NA	NA	NA	0	oneConditionMissing	0.875	0
A8MTZ0	BBIP1	BBSome interacting protein 1	92482	A8MTZ0	MCP_A08_A11_A03-MCP_A08_A22	NA	NA	NA	NA	NA	NA	completeMissing	1	0
A8MTZ0	BBIP1	BBSome interacting protein 1	92482	A8MTZ0	MCP_A08_A11_A03-MCP_A16_A22_A03	NA	NA	NA	NA	NA	NA	completeMissing	1	0
A8MTZ0	BBIP1	BBSome interacting protein 1	92482	A8MTZ0	MCP_A08_A11_A03-MCP_A18_A08_A22	NA	NA	NA	NA	NA	NA	completeMissing	1	0
A8MTZ0	BBIP1	BBSome interacting protein 1	92482	A8MTZ0	MCP_A08_A11_A03-MCP_A20_A22_A03	NA	NA	NA	NA	NA	NA	completeMissing	1	0
A8MTZ0	BBIP1	BBSome interacting protein 1	92482	A8MTZ0	MCP_A08_A11_A03-MCP_A22_A07	NA	NA	NA	NA	NA	NA	completeMissing	1	0
A8MTZ0	BBIP1	BBSome interacting protein 1	92482	A8MTZ0	MCP_A08_A11_A03-MCP_A22_A08	NA	NA	NA	NA	NA	NA	completeMissing	1	0
A8MTZ0	BBIP1	BBSome interacting protein 1	92482	A8MTZ0	MCP_A08_A11_A03-MCP_A22_A08_A18	NA	NA	NA	NA	NA	NA	completeMissing	1	0
A8MTZ0	BBIP1	BBSome interacting protein 1	92482	A8MTZ0	MCP_A08_A22-MCP_A16_A22_A03	NA	NA	NA	NA	NA	NA	completeMissing	1	0
A8MTZ0	BBIP1	BBSome interacting protein 1	92482	A8MTZ0	MCP_A08_A22-MCP_A18_A08_A22	NA	NA	NA	NA	NA	NA	completeMissing	1	0
A8MTZ0	BBIP1	BBSome interacting protein 1	92482	A8MTZ0	MCP_A08_A22-MCP_A20_A22_A03	NA	NA	NA	NA	NA	NA	completeMissing	1	0
A8MTZ0	BBIP1	BBSome interacting protein 1	92482	A8MTZ0	MCP_A08_A22-MCP_A22_A07	NA	NA	NA	NA	NA	NA	completeMissing	1	0
A8MTZ0	BBIP1	BBSome interacting protein 1	92482	A8MTZ0	MCP_A08_A22-MCP_A22_A08	NA	NA	NA	NA	NA	NA	completeMissing	1	0
A8MTZ0	BBIP1	BBSome interacting protein 1	92482	A8MTZ0	MCP_A08_A22-MCP_A22_A08_A18	NA	NA	NA	NA	NA	NA	completeMissing	1	0
A8MTZ0	BBIP1	BBSome interacting protein 1	92482	A8MTZ0	MCP_A16_A22_A03-MCP_A18_A08_A22	NA	NA	NA	NA	NA	NA	completeMissing	1	0
A8MTZ0	BBIP1	BBSome interacting protein 1	92482	A8MTZ0	MCP_A16_A22_A03-MCP_A20_A22_A03	NA	NA	NA	NA	NA	NA	completeMissing	1	0
A8MTZ0	BBIP1	BBSome interacting protein 1	92482	A8MTZ0	MCP_A16_A22_A03-MCP_A22_A07	NA	NA	NA	NA	NA	NA	completeMissing	1	0
A8MTZ0	BBIP1	BBSome interacting protein 1	92482	A8MTZ0	MCP_A16_A22_A03-MCP_A22_A08	NA	NA	NA	NA	NA	NA	completeMissing	1	0
A8MTZ0	BBIP1	BBSome interacting protein 1	92482	A8MTZ0	MCP_A16_A22_A03-MCP_A22_A08_A18	NA	NA	NA	NA	NA	NA	completeMissing	1	0
A8MTZ0	BBIP1	BBSome interacting protein 1	92482	A8MTZ0	MCP_A18_A08_A22-MCP_A20_A22_A03	NA	NA	NA	NA	NA	NA	completeMissing	1	0
A8MTZ0	BBIP1	BBSome interacting protein 1	92482	A8MTZ0	MCP_A18_A08_A22-MCP_A22_A07	NA	NA	NA	NA	NA	NA	completeMissing	1	0
A8MTZ0	BBIP1	BBSome interacting protein 1	92482	A8MTZ0	MCP_A18_A08_A22-MCP_A22_A08	NA	NA	NA	NA	NA	NA	completeMissing	1	0
A8MTZ0	BBIP1	BBSome interacting protein 1	92482	A8MTZ0	MCP_A18_A08_A22-MCP_A22_A08_A18	NA	NA	NA	NA	NA	NA	completeMissing	1	0
A8MTZ0	BBIP1	BBSome interacting protein 1	92482	A8MTZ0	MCP_A20_A22_A03-MCP_A22_A07	NA	NA	NA	NA	NA	NA	completeMissing	1	0
A8MTZ0	BBIP1	BBSome interacting protein 1	92482	A8MTZ0	MCP_A20_A22_A03-MCP_A22_A08	NA	NA	NA	NA	NA	NA	completeMissing	1	0
A8MTZ0	BBIP1	BBSome interacting protein 1	92482	A8MTZ0	MCP_A20_A22_A03-MCP_A22_A08_A18	NA	NA	NA	NA	NA	NA	completeMissing	1	0
A8MTZ0	BBIP1	BBSome interacting protein 1	92482	A8MTZ0	MCP_A22_A07-MCP_A22_A08	NA	NA	NA	NA	NA	NA	completeMissing	1	0
A8MTZ0	BBIP1	BBSome interacting protein 1	92482	A8MTZ0	MCP_A22_A07-MCP_A22_A08_A18	NA	NA	NA	NA	NA	NA	completeMissing	1	0
B2RTY4	MYO9A	myosin IXA	4649	B2RTY4	MCP_A01_A04-MCP_empty	Inf	NA	NA	NA	NA	0	oneConditionMissing	0.946429	0.196429
B2RTY4	MYO9A	myosin IXA	4649	B2RTY4	MCP_A03_A22-MCP_empty	NA	NA	NA	NA	NA	NA	completeMissing	1	0
B2RTY4	MYO9A	myosin IXA	4649	B2RTY4	MCP_A03_A22_A20-MCP_empty	Inf	NA	NA	NA	NA	0	oneConditionMissing	0.803571	0.303571
B2RTY4	MYO9A	myosin IXA	4649	B2RTY4	MCP_A04_A01-MCP_empty	Inf	NA	NA	NA	NA	0	oneConditionMissing	0.875	0.25
B2RTY4	MYO9A	myosin IXA	4649	B2RTY4	MCP_A08_A11_A03-MCP_empty	Inf	NA	NA	NA	NA	0	oneConditionMissing	0.75	0.25
B2RTY4	MYO9A	myosin IXA	4649	B2RTY4	MCP_A08_A22-MCP_empty	NA	NA	NA	NA	NA	NA	completeMissing	1	0
B2RTY4	MYO9A	myosin IXA	4649	B2RTY4	MCP_A16_A22_A03-MCP_empty	Inf	NA	NA	NA	NA	0	oneConditionMissing	0.821429	0.321429
B2RTY4	MYO9A	myosin IXA	4649	B2RTY4	MCP_A18_A08_A22-MCP_empty	Inf	NA	NA	NA	NA	0	oneConditionMissing	0.607143	0.107143
B2RTY4	MYO9A	myosin IXA	4649	B2RTY4	MCP_A20_A22_A03-MCP_empty	Inf	NA	NA	NA	NA	0	oneConditionMissing	0.964286	0.214286
B2RTY4	MYO9A	myosin IXA	4649	B2RTY4	MCP_A22_A07-MCP_empty	NA	NA	NA	NA	NA	NA	completeMissing	1	0
B2RTY4	MYO9A	myosin IXA	4649	B2RTY4	MCP_A22_A08-MCP_empty	Inf	NA	NA	NA	NA	0	oneConditionMissing	0.946429	0.321429
B2RTY4	MYO9A	myosin IXA	4649	B2RTY4	MCP_A22_A08_A18-MCP_empty	Inf	NA	NA	NA	NA	0	oneConditionMissing	0.607143	0.107143
B2RTY4	MYO9A	myosin IXA	4649	B2RTY4	MCP_A01_A04-MCP_A03_A22	Inf	NA	NA	NA	NA	0	oneConditionMissing	0.946429	0.196429
B2RTY4	MYO9A	myosin IXA	4649	B2RTY4	MCP_A01_A04-MCP_A03_A22_A20	-1.04453	0.418239	-2.49746	21	0.0208928	0.0375012	NA	0.75	0.5
B2RTY4	MYO9A	myosin IXA	4649	B2RTY4	MCP_A01_A04-MCP_A04_A01	-0.131167	0.440862	-0.297523	21	0.768991	0.965191	NA	0.821429	0.446429
B2RTY4	MYO9A	myosin IXA	4649	B2RTY4	MCP_A01_A04-MCP_A08_A11_A03	-1.50315	0.418239	-3.59399	21	0.00170768	0.0080219	NA	0.696429	0.446429
B2RTY4	MYO9A	myosin IXA	4649	B2RTY4	MCP_A01_A04-MCP_A08_A22	Inf	NA	NA	NA	NA	0	oneConditionMissing	0.946429	0.196429
B2RTY4	MYO9A	myosin IXA	4649	B2RTY4	MCP_A01_A04-MCP_A16_A22_A03	-0.596791	0.418239	-1.42691	21	0.168305	0.228218	NA	0.767857	0.517857
B2RTY4	MYO9A	myosin IXA	4649	B2RTY4	MCP_A01_A04-MCP_A18_A08_A22	-2.66129	0.418239	-6.36308	21	2.61819e-06	9.54752e-06	NA	0.553571	0.303571
B2RTY4	MYO9A	myosin IXA	4649	B2RTY4	MCP_A01_A04-MCP_A20_A22_A03	0.445259	0.48294	0.921975	21	0.367013	0.430303	NA	0.910714	0.410714
B2RTY4	MYO9A	myosin IXA	4649	B2RTY4	MCP_A01_A04-MCP_A22_A07	Inf	NA	NA	NA	NA	0	oneConditionMissing	0.946429	0.196429
B2RTY4	MYO9A	myosin IXA	4649	B2RTY4	MCP_A03_A22-MCP_A03_A22_A20	#NAME?	NA	NA	NA	NA	0	oneConditionMissing	0.803571	0.303571
B2RTY4	MYO9A	myosin IXA	4649	B2RTY4	MCP_A03_A22-MCP_A04_A01	#NAME?	NA	NA	NA	NA	0	oneConditionMissing	0.875	0.25
B2RTY4	MYO9A	myosin IXA	4649	B2RTY4	MCP_A03_A22-MCP_A08_A11_A03	#NAME?	NA	NA	NA	NA	0	oneConditionMissing	0.75	0.25
B2RTY4	MYO9A	myosin IXA	4649	B2RTY4	MCP_A03_A22-MCP_A08_A22	NA	NA	NA	NA	NA	NA	completeMissing	1	0
B2RTY4	MYO9A	myosin IXA	4649	B2RTY4	MCP_A03_A22-MCP_A16_A22_A03	#NAME?	NA	NA	NA	NA	0	oneConditionMissing	0.821429	0.321429
B2RTY4	MYO9A	myosin IXA	4649	B2RTY4	MCP_A03_A22-MCP_A18_A08_A22	#NAME?	NA	NA	NA	NA	0	oneConditionMissing	0.607143	0.107143
B2RTY4	MYO9A	myosin IXA	4649	B2RTY4	MCP_A03_A22-MCP_A20_A22_A03	#NAME?	NA	NA	NA	NA	0	oneConditionMissing	0.964286	0.214286
B2RTY4	MYO9A	myosin IXA	4649	B2RTY4	MCP_A03_A22-MCP_A22_A07	NA	NA	NA	NA	NA	NA	completeMissing	1	0
B2RTY4	MYO9A	myosin IXA	4649	B2RTY4	MCP_A03_A22-MCP_A22_A08	#NAME?	NA	NA	NA	NA	0	oneConditionMissing	0.946429	0.321429
B2RTY4	MYO9A	myosin IXA	4649	B2RTY4	MCP_A03_A22_A20-MCP_A04_A01	0.913366	0.368852	2.47624	21	0.0218707	0.0378666	NA	0.678571	0.553571
B2RTY4	MYO9A	myosin IXA	4649	B2RTY4	MCP_A03_A22_A20-MCP_A08_A11_A03	-0.458613	0.34149	-1.34297	21	0.193617	0.288309	NA	0.553571	0.553571
B2RTY4	MYO9A	myosin IXA	4649	B2RTY4	MCP_A03_A22_A20-MCP_A08_A22	Inf	NA	NA	NA	NA	0	oneConditionMissing	0.803571	0.303571
B2RTY4	MYO9A	myosin IXA	4649	B2RTY4	MCP_A03_A22_A20-MCP_A16_A22_A03	0.447742	0.34149	1.31114	21	0.203967	0.335507	NA	0.625	0.625
B2RTY4	MYO9A	myosin IXA	4649	B2RTY4	MCP_A03_A22_A20-MCP_A18_A08_A22	-1.61675	0.34149	-4.73441	21	0.000112475	0.000580712	NA	0.410714	0.410714
B2RTY4	MYO9A	myosin IXA	4649	B2RTY4	MCP_A03_A22_A20-MCP_A20_A22_A03	1.48979	0.418239	3.56206	21	0.00184166	0.00852813	NA	0.767857	0.517857
B2RTY4	MYO9A	myosin IXA	4649	B2RTY4	MCP_A03_A22_A20-MCP_A22_A07	Inf	NA	NA	NA	NA	0	oneConditionMissing	0.803571	0.303571
B2RTY4	MYO9A	myosin IXA	4649	B2RTY4	MCP_A03_A22_A20-MCP_A22_A08	1.46237	0.368852	3.96466	21	0.000706938	0.00319817	NA	0.75	0.625
B2RTY4	MYO9A	myosin IXA	4649	B2RTY4	MCP_A03_A22_A20-MCP_A22_A08_A18	-1.64105	0.34149	-4.80555	21	9.49853e-05	0.000485673	NA	0.410714	0.410714
B2RTY4	MYO9A	myosin IXA	4649	B2RTY4	MCP_A04_A01-MCP_A08_A11_A03	-1.37198	0.368852	-3.71959	21	0.0012677	0.00624003	NA	0.625	0.5
B2RTY4	MYO9A	myosin IXA	4649	B2RTY4	MCP_A04_A01-MCP_A08_A22	Inf	NA	NA	NA	NA	0	oneConditionMissing	0.875	0.25
B2RTY4	MYO9A	myosin IXA	4649	B2RTY4	MCP_A04_A01-MCP_A16_A22_A03	-0.465624	0.368852	-1.26236	21	0.220658	0.288303	NA	0.696429	0.571429
B2RTY4	MYO9A	myosin IXA	4649	B2RTY4	MCP_A04_A01-MCP_A18_A08_A22	-2.53012	0.368852	-6.85945	21	8.83445e-07	3.47153e-06	NA	0.482143	0.357143
B2RTY4	MYO9A	myosin IXA	4649	B2RTY4	MCP_A04_A01-MCP_A20_A22_A03	0.576426	0.440862	1.3075	21	0.205179	0.254491	NA	0.839286	0.464286
B2RTY4	MYO9A	myosin IXA	4649	B2RTY4	MCP_A04_A01-MCP_A22_A07	Inf	NA	NA	NA	NA	0	oneConditionMissing	0.875	0.25
B2RTY4	MYO9A	myosin IXA	4649	B2RTY4	MCP_A04_A01-MCP_A22_A08	0.549007	0.394319	1.39229	21	0.178404	0.230539	NA	0.821429	0.571429
B2RTY4	MYO9A	myosin IXA	4649	B2RTY4	MCP_A04_A01-MCP_A22_A08_A18	-2.55441	0.368852	-6.92531	21	7.66689e-07	2.84713e-06	NA	0.482143	0.357143
B2RTY4	MYO9A	myosin IXA	4649	B2RTY4	MCP_A08_A11_A03-MCP_A08_A22	Inf	NA	NA	NA	NA	0	oneConditionMissing	0.75	0.25
B2RTY4	MYO9A	myosin IXA	4649	B2RTY4	MCP_A08_A11_A03-MCP_A16_A22_A03	0.906355	0.34149	2.65411	21	0.0148419	0.0365554	NA	0.571429	0.571429
B2RTY4	MYO9A	myosin IXA	4649	B2RTY4	MCP_A08_A11_A03-MCP_A18_A08_A22	-1.15814	0.34149	-3.39143	21	0.00275286	0.00653191	NA	0.357143	0.357143
B2RTY4	MYO9A	myosin IXA	4649	B2RTY4	MCP_A08_A11_A03-MCP_A20_A22_A03	1.9484	0.418239	4.65859	21	0.000134709	0.000400516	NA	0.714286	0.464286
B2RTY4	MYO9A	myosin IXA	4649	B2RTY4	MCP_A08_A11_A03-MCP_A22_A07	Inf	NA	NA	NA	NA	0	oneConditionMissing	0.75	0.25
B2RTY4	MYO9A	myosin IXA	4649	B2RTY4	MCP_A08_A11_A03-MCP_A22_A08	1.92099	0.368852	5.20801	21	3.67359e-05	0.000139951	NA	0.696429	0.571429
B2RTY4	MYO9A	myosin IXA	4649	B2RTY4	MCP_A08_A11_A03-MCP_A22_A08_A18	-1.18244	0.34149	-3.46257	21	0.00232896	0.00546192	NA	0.357143	0.357143
B2RTY4	MYO9A	myosin IXA	4649	B2RTY4	MCP_A08_A22-MCP_A16_A22_A03	#NAME?	NA	NA	NA	NA	0	oneConditionMissing	0.821429	0.321429
B2RTY4	MYO9A	myosin IXA	4649	B2RTY4	MCP_A08_A22-MCP_A18_A08_A22	#NAME?	NA	NA	NA	NA	0	oneConditionMissing	0.607143	0.107143
B2RTY4	MYO9A	myosin IXA	4649	B2RTY4	MCP_A08_A22-MCP_A20_A22_A03	#NAME?	NA	NA	NA	NA	0	oneConditionMissing	0.964286	0.214286
B2RTY4	MYO9A	myosin IXA	4649	B2RTY4	MCP_A08_A22-MCP_A22_A07	NA	NA	NA	NA	NA	NA	completeMissing	1	0
B2RTY4	MYO9A	myosin IXA	4649	B2RTY4	MCP_A08_A22-MCP_A22_A08	#NAME?	NA	NA	NA	NA	0	oneConditionMissing	0.946429	0.321429
B2RTY4	MYO9A	myosin IXA	4649	B2RTY4	MCP_A08_A22-MCP_A22_A08_A18	#NAME?	NA	NA	NA	NA	0	oneConditionMissing	0.607143	0.107143
B2RTY4	MYO9A	myosin IXA	4649	B2RTY4	MCP_A16_A22_A03-MCP_A18_A08_A22	-2.0645	0.34149	-6.04555	21	5.33196e-06	2.63171e-05	NA	0.428571	0.428571
B2RTY4	MYO9A	myosin IXA	4649	B2RTY4	MCP_A16_A22_A03-MCP_A20_A22_A03	1.04205	0.418239	2.49152	21	0.0211622	0.0570192	NA	0.785714	0.535714
B2RTY4	MYO9A	myosin IXA	4649	B2RTY4	MCP_A16_A22_A03-MCP_A22_A07	Inf	NA	NA	NA	NA	0	oneConditionMissing	0.821429	0.321429
B2RTY4	MYO9A	myosin IXA	4649	B2RTY4	MCP_A16_A22_A03-MCP_A22_A08	1.01463	0.368852	2.75078	21	0.011978	0.0311956	NA	0.767857	0.642857
B2RTY4	MYO9A	myosin IXA	4649	B2RTY4	MCP_A16_A22_A03-MCP_A22_A08_A18	-2.08879	0.34149	-6.11669	21	4.54176e-06	2.51544e-05	NA	0.428571	0.428571
B2RTY4	MYO9A	myosin IXA	4649	B2RTY4	MCP_A18_A08_A22-MCP_A20_A22_A03	3.10655	0.418239	7.42769	21	2.65036e-07	1.78682e-06	NA	0.571429	0.321429
B2RTY4	MYO9A	myosin IXA	4649	B2RTY4	MCP_A18_A08_A22-MCP_A22_A07	Inf	NA	NA	NA	NA	0	oneConditionMissing	0.607143	0.107143
B2RTY4	MYO9A	myosin IXA	4649	B2RTY4	MCP_A18_A08_A22-MCP_A22_A08	3.07913	0.368852	8.34787	21	4.13439e-08	2.5971e-07	NA	0.553571	0.428571
B2RTY4	MYO9A	myosin IXA	4649	B2RTY4	MCP_A18_A08_A22-MCP_A22_A08_A18	-0.0242937	0.34149	-0.0711401	21	0.943959	0.979861	NA	0.214286	0.214286
B2RTY4	MYO9A	myosin IXA	4649	B2RTY4	MCP_A20_A22_A03-MCP_A22_A07	Inf	NA	NA	NA	NA	0	oneConditionMissing	0.964286	0.214286
B2RTY4	MYO9A	myosin IXA	4649	B2RTY4	MCP_A20_A22_A03-MCP_A22_A08	-0.0274189	0.440862	-0.0621937	21	0.950997	0.970953	NA	0.910714	0.535714
B2RTY4	MYO9A	myosin IXA	4649	B2RTY4	MCP_A20_A22_A03-MCP_A22_A08_A18	-3.13084	0.418239	-7.48577	21	2.34917e-07	1.82026e-06	NA	0.571429	0.321429
B2RTY4	MYO9A	myosin IXA	4649	B2RTY4	MCP_A22_A07-MCP_A22_A08	#NAME?	NA	NA	NA	NA	0	oneConditionMissing	0.946429	0.321429
B2RTY4	MYO9A	myosin IXA	4649	B2RTY4	MCP_A22_A07-MCP_A22_A08_A18	#NAME?	NA	NA	NA	NA	0	oneConditionMissing	0.607143	0.107143
G2XKQ0	G2XKQ0	NA	NA	G2XKQ0	MCP_A01_A04-MCP_empty	NA	NA	NA	NA	NA	NA	completeMissing	1	0
G2XKQ0	G2XKQ0	NA	NA	G2XKQ0	MCP_A03_A22-MCP_empty	Inf	NA	NA	NA	NA	0	oneConditionMissing	0.625	0
G2XKQ0	G2XKQ0	NA	NA	G2XKQ0	MCP_A03_A22_A20-MCP_empty	NA	NA	NA	NA	NA	NA	completeMissing	1	0
G2XKQ0	G2XKQ0	NA	NA	G2XKQ0	MCP_A04_A01-MCP_empty	NA	NA	NA	NA	NA	NA	completeMissing	1	0
G2XKQ0	G2XKQ0	NA	NA	G2XKQ0	MCP_A08_A11_A03-MCP_empty	Inf	NA	NA	NA	NA	0	oneConditionMissing	0.875	0
G2XKQ0	G2XKQ0	NA	NA	G2XKQ0	MCP_A08_A22-MCP_empty	Inf	NA	NA	NA	NA	0	oneConditionMissing	0.75	0
G2XKQ0	G2XKQ0	NA	NA	G2XKQ0	MCP_A16_A22_A03-MCP_empty	Inf	NA	NA	NA	NA	0	oneConditionMissing	0.875	0
G2XKQ0	G2XKQ0	NA	NA	G2XKQ0	MCP_A18_A08_A22-MCP_empty	Inf	NA	NA	NA	NA	0	oneConditionMissing	0.5	0
G2XKQ0	G2XKQ0	NA	NA	G2XKQ0	MCP_A20_A22_A03-MCP_empty	Inf	NA	NA	NA	NA	0	oneConditionMissing	0.75	0
G2XKQ0	G2XKQ0	NA	NA	G2XKQ0	MCP_A22_A07-MCP_empty	Inf	NA	NA	NA	NA	0	oneConditionMissing	0.75	0
G2XKQ0	G2XKQ0	NA	NA	G2XKQ0	MCP_A22_A08-MCP_empty	Inf	NA	NA	NA	NA	0	oneConditionMissing	0.75	0
G2XKQ0	G2XKQ0	NA	NA	G2XKQ0	MCP_A22_A08_A18-MCP_empty	Inf	NA	NA	NA	NA	0	oneConditionMissing	0.75	0
G2XKQ0	G2XKQ0	NA	NA	G2XKQ0	MCP_A01_A04-MCP_A03_A22	#NAME?	NA	NA	NA	NA	0	oneConditionMissing	0.625	0
G2XKQ0	G2XKQ0	NA	NA	G2XKQ0	MCP_A01_A04-MCP_A03_A22_A20	NA	NA	NA	NA	NA	NA	completeMissing	1	0
G2XKQ0	G2XKQ0	NA	NA	G2XKQ0	MCP_A01_A04-MCP_A04_A01	NA	NA	NA	NA	NA	NA	completeMissing	1	0
G2XKQ0	G2XKQ0	NA	NA	G2XKQ0	MCP_A01_A04-MCP_A08_A11_A03	#NAME?	NA	NA	NA	NA	0	oneConditionMissing	0.875	0
G2XKQ0	G2XKQ0	NA	NA	G2XKQ0	MCP_A01_A04-MCP_A08_A22	#NAME?	NA	NA	NA	NA	0	oneConditionMissing	0.75	0
G2XKQ0	G2XKQ0	NA	NA	G2XKQ0	MCP_A01_A04-MCP_A16_A22_A03	#NAME?	NA	NA	NA	NA	0	oneConditionMissing	0.875	0
G2XKQ0	G2XKQ0	NA	NA	G2XKQ0	MCP_A01_A04-MCP_A18_A08_A22	#NAME?	NA	NA	NA	NA	0	oneConditionMissing	0.5	0
G2XKQ0	G2XKQ0	NA	NA	G2XKQ0	MCP_A01_A04-MCP_A20_A22_A03	#NAME?	NA	NA	NA	NA	0	oneConditionMissing	0.75	0
G2XKQ0	G2XKQ0	NA	NA	G2XKQ0	MCP_A01_A04-MCP_A22_A07	#NAME?	NA	NA	NA	NA	0	oneConditionMissing	0.75	0
G2XKQ0	G2XKQ0	NA	NA	G2XKQ0	MCP_A03_A22-MCP_A03_A22_A20	Inf	NA	NA	NA	NA	0	oneConditionMissing	0.625	0
G2XKQ0	G2XKQ0	NA	NA	G2XKQ0	MCP_A03_A22-MCP_A04_A01	Inf	NA	NA	NA	NA	0	oneConditionMissing	0.625	0
G2XKQ0	G2XKQ0	NA	NA	G2XKQ0	MCP_A03_A22-MCP_A08_A11_A03	0.0348303	0.408927	0.0851748	10	0.933804	0.949402	NA	0.5	0
G2XKQ0	G2XKQ0	NA	NA	G2XKQ0	MCP_A03_A22-MCP_A08_A22	-0.233778	0.323285	-0.723133	10	0.486168	0.738191	NA	0.375	0
G2XKQ0	G2XKQ0	NA	NA	G2XKQ0	MCP_A03_A22-MCP_A16_A22_A03	0.294593	0.408927	0.720405	10	0.487773	0.625215	NA	0.5	0
G2XKQ0	G2XKQ0	NA	NA	G2XKQ0	MCP_A03_A22-MCP_A18_A08_A22	-1.55081	0.27048	-5.73356	10	0.000189383	0.00060046	NA	0.125	0
G2XKQ0	G2XKQ0	NA	NA	G2XKQ0	MCP_A03_A22-MCP_A20_A22_A03	-0.139173	0.323285	-0.430494	10	0.675967	0.778183	NA	0.375	0
G2XKQ0	G2XKQ0	NA	NA	G2XKQ0	MCP_A03_A22-MCP_A22_A07	0.0444861	0.323285	0.137606	10	0.893283	0.937868	NA	0.375	0
G2XKQ0	G2XKQ0	NA	NA	G2XKQ0	MCP_A03_A22-MCP_A22_A08	0.252145	0.323285	0.779947	10	0.453487	0.65072	NA	0.375	0
G2XKQ0	G2XKQ0	NA	NA	G2XKQ0	MCP_A03_A22_A20-MCP_A04_A01	NA	NA	NA	NA	NA	NA	completeMissing	1	0
G2XKQ0	G2XKQ0	NA	NA	G2XKQ0	MCP_A03_A22_A20-MCP_A08_A11_A03	#NAME?	NA	NA	NA	NA	0	oneConditionMissing	0.875	0
G2XKQ0	G2XKQ0	NA	NA	G2XKQ0	MCP_A03_A22_A20-MCP_A08_A22	#NAME?	NA	NA	NA	NA	0	oneConditionMissing	0.75	0
G2XKQ0	G2XKQ0	NA	NA	G2XKQ0	MCP_A03_A22_A20-MCP_A16_A22_A03	#NAME?	NA	NA	NA	NA	0	oneConditionMissing	0.875	0
G2XKQ0	G2XKQ0	NA	NA	G2XKQ0	MCP_A03_A22_A20-MCP_A18_A08_A22	#NAME?	NA	NA	NA	NA	0	oneConditionMissing	0.5	0
G2XKQ0	G2XKQ0	NA	NA	G2XKQ0	MCP_A03_A22_A20-MCP_A20_A22_A03	#NAME?	NA	NA	NA	NA	0	oneConditionMissing	0.75	0
G2XKQ0	G2XKQ0	NA	NA	G2XKQ0	MCP_A03_A22_A20-MCP_A22_A07	#NAME?	NA	NA	NA	NA	0	oneConditionMissing	0.75	0
G2XKQ0	G2XKQ0	NA	NA	G2XKQ0	MCP_A03_A22_A20-MCP_A22_A08	#NAME?	NA	NA	NA	NA	0	oneConditionMissing	0.75	0
G2XKQ0	G2XKQ0	NA	NA	G2XKQ0	MCP_A03_A22_A20-MCP_A22_A08_A18	#NAME?	NA	NA	NA	NA	0	oneConditionMissing	0.75	0
G2XKQ0	G2XKQ0	NA	NA	G2XKQ0	MCP_A04_A01-MCP_A08_A11_A03	#NAME?	NA	NA	NA	NA	0	oneConditionMissing	0.875	0
G2XKQ0	G2XKQ0	NA	NA	G2XKQ0	MCP_A04_A01-MCP_A08_A22	#NAME?	NA	NA	NA	NA	0	oneConditionMissing	0.75	0
G2XKQ0	G2XKQ0	NA	NA	G2XKQ0	MCP_A04_A01-MCP_A16_A22_A03	#NAME?	NA	NA	NA	NA	0	oneConditionMissing	0.875	0
G2XKQ0	G2XKQ0	NA	NA	G2XKQ0	MCP_A04_A01-MCP_A18_A08_A22	#NAME?	NA	NA	NA	NA	0	oneConditionMissing	0.5	0
G2XKQ0	G2XKQ0	NA	NA	G2XKQ0	MCP_A04_A01-MCP_A20_A22_A03	#NAME?	NA	NA	NA	NA	0	oneConditionMissing	0.75	0
G2XKQ0	G2XKQ0	NA	NA	G2XKQ0	MCP_A04_A01-MCP_A22_A07	#NAME?	NA	NA	NA	NA	0	oneConditionMissing	0.75	0
G2XKQ0	G2XKQ0	NA	NA	G2XKQ0	MCP_A04_A01-MCP_A22_A08	#NAME?	NA	NA	NA	NA	0	oneConditionMissing	0.75	0
G2XKQ0	G2XKQ0	NA	NA	G2XKQ0	MCP_A04_A01-MCP_A22_A08_A18	#NAME?	NA	NA	NA	NA	0	oneConditionMissing	0.75	0
G2XKQ0	G2XKQ0	NA	NA	G2XKQ0	MCP_A08_A11_A03-MCP_A08_A22	-0.268609	0.433733	-0.619295	10	0.54957	0.636166	NA	0.625	0
G2XKQ0	G2XKQ0	NA	NA	G2XKQ0	MCP_A08_A11_A03-MCP_A16_A22_A03	0.259763	0.500832	0.518663	10	0.615278	0.722876	NA	0.75	0
G2XKQ0	G2XKQ0	NA	NA	G2XKQ0	MCP_A08_A11_A03-MCP_A18_A08_A22	-1.58564	0.395942	-4.00473	10	0.00249918	0.00600775	NA	0.375	0
G2XKQ0	G2XKQ0	NA	NA	G2XKQ0	MCP_A08_A11_A03-MCP_A20_A22_A03	-0.174003	0.433733	-0.401175	10	0.69673	0.756255	NA	0.625	0
G2XKQ0	G2XKQ0	NA	NA	G2XKQ0	MCP_A08_A11_A03-MCP_A22_A07	0.00965577	0.433733	0.022262	10	0.982677	0.987989	NA	0.625	0
G2XKQ0	G2XKQ0	NA	NA	G2XKQ0	MCP_A08_A11_A03-MCP_A22_A08	0.217315	0.433733	0.501034	10	0.627191	0.706126	NA	0.625	0
G2XKQ0	G2XKQ0	NA	NA	G2XKQ0	MCP_A08_A11_A03-MCP_A22_A08_A18	-1.34221	0.433733	-3.09456	10	0.0113554	0.0222949	NA	0.625	0
G2XKQ0	G2XKQ0	NA	NA	G2XKQ0	MCP_A08_A22-MCP_A16_A22_A03	0.528372	0.433733	1.2182	10	0.25111	0.371144	NA	0.625	0
G2XKQ0	G2XKQ0	NA	NA	G2XKQ0	MCP_A08_A22-MCP_A18_A08_A22	-1.31703	0.306696	-4.29427	10	0.00157558	0.00388859	NA	0.25	0
G2XKQ0	G2XKQ0	NA	NA	G2XKQ0	MCP_A08_A22-MCP_A20_A22_A03	0.0946057	0.354141	0.267141	10	0.794789	0.877814	NA	0.5	0
G2XKQ0	G2XKQ0	NA	NA	G2XKQ0	MCP_A08_A22-MCP_A22_A07	0.278264	0.354141	0.785743	10	0.450234	0.565304	NA	0.5	0
G2XKQ0	G2XKQ0	NA	NA	G2XKQ0	MCP_A08_A22-MCP_A22_A08	0.485924	0.354141	1.37212	10	0.20002	0.544804	NA	0.5	0
G2XKQ0	G2XKQ0	NA	NA	G2XKQ0	MCP_A08_A22-MCP_A22_A08_A18	-1.0736	0.354141	-3.03157	10	0.0126433	0.0262141	NA	0.5	0
G2XKQ0	G2XKQ0	NA	NA	G2XKQ0	MCP_A16_A22_A03-MCP_A18_A08_A22	-1.84541	0.395942	-4.6608	10	0.000893232	0.00256109	NA	0.375	0
G2XKQ0	G2XKQ0	NA	NA	G2XKQ0	MCP_A16_A22_A03-MCP_A20_A22_A03	-0.433766	0.433733	-1.00008	10	0.340858	0.485947	NA	0.625	0
G2XKQ0	G2XKQ0	NA	NA	G2XKQ0	MCP_A16_A22_A03-MCP_A22_A07	-0.250107	0.433733	-0.576639	10	0.576932	0.653268	NA	0.625	0
G2XKQ0	G2XKQ0	NA	NA	G2XKQ0	MCP_A16_A22_A03-MCP_A22_A08	-0.042448	0.433733	-0.0978666	10	0.923972	0.952617	NA	0.625	0
G2XKQ0	G2XKQ0	NA	NA	G2XKQ0	MCP_A16_A22_A03-MCP_A22_A08_A18	-1.60198	0.433733	-3.69346	10	0.00415307	0.0107196	NA	0.625	0
G2XKQ0	G2XKQ0	NA	NA	G2XKQ0	MCP_A18_A08_A22-MCP_A20_A22_A03	1.41164	0.306696	4.60274	10	0.000976016	0.00294347	NA	0.25	0
G2XKQ0	G2XKQ0	NA	NA	G2XKQ0	MCP_A18_A08_A22-MCP_A22_A07	1.5953	0.306696	5.20157	10	0.000400386	0.000880171	NA	0.25	0
G2XKQ0	G2XKQ0	NA	NA	G2XKQ0	MCP_A18_A08_A22-MCP_A22_A08	1.80296	0.306696	5.87866	10	0.000155468	0.000489449	NA	0.25	0
G2XKQ0	G2XKQ0	NA	NA	G2XKQ0	MCP_A18_A08_A22-MCP_A22_A08_A18	0.243431	0.306696	0.793721	10	0.445783	0.733401	NA	0.25	0
G2XKQ0	G2XKQ0	NA	NA	G2XKQ0	MCP_A20_A22_A03-MCP_A22_A07	0.183659	0.354141	0.518603	10	0.615319	0.704194	NA	0.5	0
G2XKQ0	G2XKQ0	NA	NA	G2XKQ0	MCP_A20_A22_A03-MCP_A22_A08	0.391318	0.354141	1.10498	10	0.295046	0.446986	NA	0.5	0
G2XKQ0	G2XKQ0	NA	NA	G2XKQ0	MCP_A20_A22_A03-MCP_A22_A08_A18	-1.16821	0.354141	-3.29871	10	0.00803101	0.0220312	NA	0.5	0
G2XKQ0	G2XKQ0	NA	NA	G2XKQ0	MCP_A22_A07-MCP_A22_A08	0.207659	0.354141	0.586374	10	0.570622	0.680963	NA	0.5	0
G2XKQ0	G2XKQ0	NA	NA	G2XKQ0	MCP_A22_A07-MCP_A22_A08_A18	-1.35187	0.354141	-3.81731	10	0.00338844	0.00629492	NA	0.5	0
O00139	KIF2A	kinesin family member 2A	3796	O00139	MCP_A01_A04-MCP_empty	Inf	NA	NA	NA	NA	0	oneConditionMissing	0.625	0.125
O00139	KIF2A	kinesin family member 2A	3796	O00139	MCP_A03_A22-MCP_empty	Inf	NA	NA	NA	NA	0	oneConditionMissing	0.78125	0.28125
O00139	KIF2A	kinesin family member 2A	3796	O00139	MCP_A03_A22_A20-MCP_empty	Inf	NA	NA	NA	NA	0	oneConditionMissing	0.859375	0.234375
O00139	KIF2A	kinesin family member 2A	3796	O00139	MCP_A04_A01-MCP_empty	Inf	NA	NA	NA	NA	0	oneConditionMissing	0.609375	0.109375
O00139	KIF2A	kinesin family member 2A	3796	O00139	MCP_A08_A11_A03-MCP_empty	Inf	NA	NA	NA	NA	0	oneConditionMissing	0.5625	0.0625
O00139	KIF2A	kinesin family member 2A	3796	O00139	MCP_A08_A22-MCP_empty	Inf	NA	NA	NA	NA	0	oneConditionMissing	0.78125	0.28125
O00139	KIF2A	kinesin family member 2A	3796	O00139	MCP_A16_A22_A03-MCP_empty	Inf	NA	NA	NA	NA	0	oneConditionMissing	0.734375	0.234375
O00139	KIF2A	kinesin family member 2A	3796	O00139	MCP_A18_A08_A22-MCP_empty	Inf	NA	NA	NA	NA	0	oneConditionMissing	0.703125	0.203125
O00139	KIF2A	kinesin family member 2A	3796	O00139	MCP_A20_A22_A03-MCP_empty	Inf	NA	NA	NA	NA	0	oneConditionMissing	0.828125	0.328125
O00139	KIF2A	kinesin family member 2A	3796	O00139	MCP_A22_A07-MCP_empty	Inf	NA	NA	NA	NA	0	oneConditionMissing	0.90625	0.28125
O00139	KIF2A	kinesin family member 2A	3796	O00139	MCP_A22_A08-MCP_empty	Inf	NA	NA	NA	NA	0	oneConditionMissing	0.796875	0.296875
O00139	KIF2A	kinesin family member 2A	3796	O00139	MCP_A22_A08_A18-MCP_empty	Inf	NA	NA	NA	NA	0	oneConditionMissing	0.734375	0.234375
O00139	KIF2A	kinesin family member 2A	3796	O00139	MCP_A01_A04-MCP_A03_A22	0.79777	0.24657	3.23547	34	0.00270582	0.00592175	NA	0.40625	0.40625
O00139	KIF2A	kinesin family member 2A	3796	O00139	MCP_A01_A04-MCP_A03_A22_A20	1.17124	0.266326	4.39779	34	0.000102161	0.000310866	NA	0.484375	0.359375
O00139	KIF2A	kinesin family member 2A	3796	O00139	MCP_A01_A04-MCP_A04_A01	0.000435596	0.24657	0.00176662	34	0.998601	0.99895	NA	0.234375	0.234375
O00139	KIF2A	kinesin family member 2A	3796	O00139	MCP_A01_A04-MCP_A08_A11_A03	-0.552835	0.24657	-2.2421	34	0.0315875	0.0896943	NA	0.1875	0.1875
O00139	KIF2A	kinesin family member 2A	3796	O00139	MCP_A01_A04-MCP_A08_A22	1.0027	0.24657	4.06658	34	0.000267447	0.00064732	NA	0.40625	0.40625
O00139	KIF2A	kinesin family member 2A	3796	O00139	MCP_A01_A04-MCP_A16_A22_A03	0.540771	0.24657	2.19318	34	0.0352323	0.0579839	NA	0.359375	0.359375
O00139	KIF2A	kinesin family member 2A	3796	O00139	MCP_A01_A04-MCP_A18_A08_A22	0.698555	0.24657	2.83309	34	0.0076973	0.0136914	NA	0.328125	0.328125
O00139	KIF2A	kinesin family member 2A	3796	O00139	MCP_A01_A04-MCP_A20_A22_A03	1.35247	0.24657	5.48516	34	4.02267e-06	1.15346e-05	NA	0.453125	0.453125
O00139	KIF2A	kinesin family member 2A	3796	O00139	MCP_A01_A04-MCP_A22_A07	1.56735	0.266326	5.8851	34	1.21421e-06	4.2944e-06	NA	0.53125	0.40625
O00139	KIF2A	kinesin family member 2A	3796	O00139	MCP_A03_A22-MCP_A03_A22_A20	0.373474	0.266326	1.40232	34	0.169885	0.316082	NA	0.640625	0.515625
O00139	KIF2A	kinesin family member 2A	3796	O00139	MCP_A03_A22-MCP_A04_A01	-0.797334	0.24657	-3.23371	34	0.00271861	0.00606355	NA	0.390625	0.390625
O00139	KIF2A	kinesin family member 2A	3796	O00139	MCP_A03_A22-MCP_A08_A11_A03	-1.3506	0.24657	-5.47758	34	4.11511e-06	2.3056e-05	NA	0.34375	0.34375
O00139	KIF2A	kinesin family member 2A	3796	O00139	MCP_A03_A22-MCP_A08_A22	0.204927	0.24657	0.83111	34	0.41171	0.678918	NA	0.5625	0.5625
O00139	KIF2A	kinesin family member 2A	3796	O00139	MCP_A03_A22-MCP_A16_A22_A03	-0.256998	0.24657	-1.04229	34	0.30463	0.441832	NA	0.515625	0.515625
O00139	KIF2A	kinesin family member 2A	3796	O00139	MCP_A03_A22-MCP_A18_A08_A22	-0.0992145	0.24657	-0.402379	34	0.689924	0.766958	NA	0.484375	0.484375
O00139	KIF2A	kinesin family member 2A	3796	O00139	MCP_A03_A22-MCP_A20_A22_A03	0.554704	0.24657	2.24968	34	0.0310539	0.0778782	NA	0.609375	0.609375
O00139	KIF2A	kinesin family member 2A	3796	O00139	MCP_A03_A22-MCP_A22_A07	0.769583	0.266326	2.88963	34	0.00667031	0.0192001	NA	0.6875	0.5625
O00139	KIF2A	kinesin family member 2A	3796	O00139	MCP_A03_A22-MCP_A22_A08	0.115832	0.24657	0.469774	34	0.641515	0.80501	NA	0.578125	0.578125
O00139	KIF2A	kinesin family member 2A	3796	O00139	MCP_A03_A22_A20-MCP_A04_A01	-1.17081	0.266326	-4.39615	34	0.000102651	0.000307088	NA	0.46875	0.34375
O00139	KIF2A	kinesin family member 2A	3796	O00139	MCP_A03_A22_A20-MCP_A08_A11_A03	-1.72408	0.266326	-6.47357	34	2.10393e-07	1.72041e-06	NA	0.421875	0.296875
O00139	KIF2A	kinesin family member 2A	3796	O00139	MCP_A03_A22_A20-MCP_A08_A22	-0.168547	0.266326	-0.63286	34	0.531059	0.66128	NA	0.640625	0.515625
O00139	KIF2A	kinesin family member 2A	3796	O00139	MCP_A03_A22_A20-MCP_A16_A22_A03	-0.630472	0.266326	-2.3673	34	0.0237513	0.0615886	NA	0.59375	0.46875
O00139	KIF2A	kinesin family member 2A	3796	O00139	MCP_A03_A22_A20-MCP_A18_A08_A22	-0.472688	0.266326	-1.77485	34	0.084877	0.167986	NA	0.5625	0.4375
O00139	KIF2A	kinesin family member 2A	3796	O00139	MCP_A03_A22_A20-MCP_A20_A22_A03	0.18123	0.266326	0.680484	34	0.500806	0.677082	NA	0.6875	0.5625
O00139	KIF2A	kinesin family member 2A	3796	O00139	MCP_A03_A22_A20-MCP_A22_A07	0.39611	0.284714	1.39125	34	0.173186	0.251765	NA	0.765625	0.515625
O00139	KIF2A	kinesin family member 2A	3796	O00139	MCP_A03_A22_A20-MCP_A22_A08	-0.257642	0.266326	-0.967393	34	0.340179	0.494624	NA	0.65625	0.53125
O00139	KIF2A	kinesin family member 2A	3796	O00139	MCP_A03_A22_A20-MCP_A22_A08_A18	-0.430994	0.266326	-1.6183	34	0.11484	0.202937	NA	0.59375	0.46875
O00139	KIF2A	kinesin family member 2A	3796	O00139	MCP_A04_A01-MCP_A08_A11_A03	-0.55327	0.24657	-2.24387	34	0.0314624	0.0857282	NA	0.171875	0.171875
O00139	KIF2A	kinesin family member 2A	3796	O00139	MCP_A04_A01-MCP_A08_A22	1.00226	0.24657	4.06482	34	0.00026881	0.000654473	NA	0.390625	0.390625
O00139	KIF2A	kinesin family member 2A	3796	O00139	MCP_A04_A01-MCP_A16_A22_A03	0.540336	0.24657	2.19141	34	0.0353706	0.058951	NA	0.34375	0.34375
O00139	KIF2A	kinesin family member 2A	3796	O00139	MCP_A04_A01-MCP_A18_A08_A22	0.69812	0.24657	2.83133	34	0.00773166	0.0135397	NA	0.3125	0.3125
O00139	KIF2A	kinesin family member 2A	3796	O00139	MCP_A04_A01-MCP_A20_A22_A03	1.35204	0.24657	5.48339	34	4.04402e-06	1.16199e-05	NA	0.4375	0.4375
O00139	KIF2A	kinesin family member 2A	3796	O00139	MCP_A04_A01-MCP_A22_A07	1.56692	0.266326	5.88346	34	1.22016e-06	4.26292e-06	NA	0.515625	0.390625
O00139	KIF2A	kinesin family member 2A	3796	O00139	MCP_A04_A01-MCP_A22_A08	0.913166	0.24657	3.70348	34	0.000750736	0.00171394	NA	0.40625	0.40625
O00139	KIF2A	kinesin family member 2A	3796	O00139	MCP_A04_A01-MCP_A22_A08_A18	0.739814	0.24657	3.00043	34	0.00501981	0.00918902	NA	0.34375	0.34375
O00139	KIF2A	kinesin family member 2A	3796	O00139	MCP_A08_A11_A03-MCP_A08_A22	1.55553	0.24657	6.30869	34	3.43196e-07	1.88829e-06	NA	0.34375	0.34375
O00139	KIF2A	kinesin family member 2A	3796	O00139	MCP_A08_A11_A03-MCP_A16_A22_A03	1.09361	0.24657	4.43528	34	9.1524e-05	0.000505679	NA	0.296875	0.296875
O00139	KIF2A	kinesin family member 2A	3796	O00139	MCP_A08_A11_A03-MCP_A18_A08_A22	1.25139	0.24657	5.0752	34	1.37236e-05	5.64366e-05	NA	0.265625	0.265625
O00139	KIF2A	kinesin family member 2A	3796	O00139	MCP_A08_A11_A03-MCP_A20_A22_A03	1.90531	0.24657	7.72726	34	5.48255e-09	4.27703e-08	NA	0.390625	0.390625
O00139	KIF2A	kinesin family member 2A	3796	O00139	MCP_A08_A11_A03-MCP_A22_A07	2.12019	0.266326	7.96088	34	2.82813e-09	1.46702e-08	NA	0.46875	0.34375
O00139	KIF2A	kinesin family member 2A	3796	O00139	MCP_A08_A11_A03-MCP_A22_A08	1.46644	0.24657	5.94735	34	1.00797e-06	5.1395e-06	NA	0.359375	0.359375
O00139	KIF2A	kinesin family member 2A	3796	O00139	MCP_A08_A11_A03-MCP_A22_A08_A18	1.29308	0.24657	5.24429	34	8.2766e-06	3.38312e-05	NA	0.296875	0.296875
O00139	KIF2A	kinesin family member 2A	3796	O00139	MCP_A08_A22-MCP_A16_A22_A03	-0.461925	0.24657	-1.87341	34	0.0696297	0.134113	NA	0.515625	0.515625
O00139	KIF2A	kinesin family member 2A	3796	O00139	MCP_A08_A22-MCP_A18_A08_A22	-0.304141	0.24657	-1.23349	34	0.225853	0.307939	NA	0.484375	0.484375
O00139	KIF2A	kinesin family member 2A	3796	O00139	MCP_A08_A22-MCP_A20_A22_A03	0.349777	0.24657	1.41857	34	0.165125	0.285988	NA	0.609375	0.609375
O00139	KIF2A	kinesin family member 2A	3796	O00139	MCP_A08_A22-MCP_A22_A07	0.564657	0.266326	2.12017	34	0.0413688	0.0826042	NA	0.6875	0.5625
O00139	KIF2A	kinesin family member 2A	3796	O00139	MCP_A08_A22-MCP_A22_A08	-0.0890945	0.24657	-0.361336	34	0.720084	0.904052	NA	0.578125	0.578125
O00139	KIF2A	kinesin family member 2A	3796	O00139	MCP_A08_A22-MCP_A22_A08_A18	-0.262447	0.24657	-1.06439	34	0.294653	0.394669	NA	0.515625	0.515625
O00139	KIF2A	kinesin family member 2A	3796	O00139	MCP_A16_A22_A03-MCP_A18_A08_A22	0.157784	0.24657	0.639916	34	0.526516	0.623518	NA	0.4375	0.4375
O00139	KIF2A	kinesin family member 2A	3796	O00139	MCP_A16_A22_A03-MCP_A20_A22_A03	0.811702	0.24657	3.29198	34	0.00232574	0.0093899	NA	0.5625	0.5625
O00139	KIF2A	kinesin family member 2A	3796	O00139	MCP_A16_A22_A03-MCP_A22_A07	1.02658	0.266326	3.85461	34	0.00049022	0.00116578	NA	0.640625	0.515625
O00139	KIF2A	kinesin family member 2A	3796	O00139	MCP_A16_A22_A03-MCP_A22_A08	0.372831	0.24657	1.51207	34	0.139756	0.231795	NA	0.53125	0.53125
O00139	KIF2A	kinesin family member 2A	3796	O00139	MCP_A16_A22_A03-MCP_A22_A08_A18	0.199478	0.24657	0.809014	34	0.424133	0.540497	NA	0.46875	0.46875
O00139	KIF2A	kinesin family member 2A	3796	O00139	MCP_A18_A08_A22-MCP_A20_A22_A03	0.653919	0.24657	2.65206	34	0.0120665	0.0267788	NA	0.53125	0.53125
O00139	KIF2A	kinesin family member 2A	3796	O00139	MCP_A18_A08_A22-MCP_A22_A07	0.868798	0.266326	3.26216	34	0.00251945	0.00489914	NA	0.609375	0.484375
O00139	KIF2A	kinesin family member 2A	3796	O00139	MCP_A18_A08_A22-MCP_A22_A08	0.215047	0.24657	0.872153	34	0.389242	0.487646	NA	0.5	0.5
O00139	KIF2A	kinesin family member 2A	3796	O00139	MCP_A18_A08_A22-MCP_A22_A08_A18	0.0416945	0.24657	0.169098	34	0.866721	0.947764	NA	0.4375	0.4375
O00139	KIF2A	kinesin family member 2A	3796	O00139	MCP_A20_A22_A03-MCP_A22_A07	0.214879	0.266326	0.806828	34	0.425374	0.526244	NA	0.734375	0.609375
O00139	KIF2A	kinesin family member 2A	3796	O00139	MCP_A20_A22_A03-MCP_A22_A08	-0.438872	0.24657	-1.77991	34	0.0840304	0.173239	NA	0.625	0.625
O00139	KIF2A	kinesin family member 2A	3796	O00139	MCP_A20_A22_A03-MCP_A22_A08_A18	-0.612224	0.24657	-2.48297	34	0.0181236	0.0435032	NA	0.5625	0.5625
O00139	KIF2A	kinesin family member 2A	3796	O00139	MCP_A22_A07-MCP_A22_A08	-0.653751	0.266326	-2.4547	34	0.0193732	0.0433573	NA	0.703125	0.578125
O00139	KIF2A	kinesin family member 2A	3796	O00139	MCP_A22_A07-MCP_A22_A08_A18	-0.827103	0.266326	-3.10561	34	0.00381619	0.00706555	NA	0.640625	0.515625
O00159	MYO1C	myosin IC	4641	O00159	MCP_A01_A04-MCP_empty	Inf	NA	NA	NA	NA	0	oneConditionMissing	0.579268	0.0792683
O00159	MYO1C	myosin IC	4641	O00159	MCP_A03_A22-MCP_empty	Inf	NA	NA	NA	NA	0	oneConditionMissing	0.865854	0.365854
O00159	MYO1C	myosin IC	4641	O00159	MCP_A03_A22_A20-MCP_empty	Inf	NA	NA	NA	NA	0	oneConditionMissing	0.682927	0.182927
O00159	MYO1C	myosin IC	4641	O00159	MCP_A04_A01-MCP_empty	Inf	NA	NA	NA	NA	0	oneConditionMissing	0.554878	0.054878
O00159	MYO1C	myosin IC	4641	O00159	MCP_A08_A11_A03-MCP_empty	Inf	NA	NA	NA	NA	0	oneConditionMissing	0.557927	0.0579268
O00159	MYO1C	myosin IC	4641	O00159	MCP_A08_A22-MCP_empty	Inf	NA	NA	NA	NA	0	oneConditionMissing	0.948171	0.448171
O00159	MYO1C	myosin IC	4641	O00159	MCP_A16_A22_A03-MCP_empty	Inf	NA	NA	NA	NA	0	oneConditionMissing	0.637195	0.137195
O00159	MYO1C	myosin IC	4641	O00159	MCP_A18_A08_A22-MCP_empty	Inf	NA	NA	NA	NA	0	oneConditionMissing	0.692073	0.192073
O00159	MYO1C	myosin IC	4641	O00159	MCP_A20_A22_A03-MCP_empty	Inf	NA	NA	NA	NA	0	oneConditionMissing	0.820122	0.320122
O00159	MYO1C	myosin IC	4641	O00159	MCP_A22_A07-MCP_empty	Inf	NA	NA	NA	NA	0	oneConditionMissing	0.984756	0.234756
O00159	MYO1C	myosin IC	4641	O00159	MCP_A22_A08-MCP_empty	Inf	NA	NA	NA	NA	0	oneConditionMissing	0.969512	0.469512
O00159	MYO1C	myosin IC	4641	O00159	MCP_A22_A08_A18-MCP_empty	Inf	NA	NA	NA	NA	0	oneConditionMissing	0.740854	0.240854
O00159	MYO1C	myosin IC	4641	O00159	MCP_A01_A04-MCP_A03_A22	3.05008	0.20001	15.2497	34	0	0	NA	0.445122	0.445122
O00159	MYO1C	myosin IC	4641	O00159	MCP_A01_A04-MCP_A03_A22_A20	1.47988	0.20001	7.39905	34	1.40382e-08	9.66316e-08	NA	0.262195	0.262195
O00159	MYO1C	myosin IC	4641	O00159	MCP_A01_A04-MCP_A04_A01	-0.14787	0.20001	-0.739314	34	0.46479	0.923544	NA	0.134146	0.134146
O00159	MYO1C	myosin IC	4641	O00159	MCP_A01_A04-MCP_A08_A11_A03	-0.369642	0.20001	-1.84812	34	0.0732991	0.168823	NA	0.137195	0.137195
O00159	MYO1C	myosin IC	4641	O00159	MCP_A01_A04-MCP_A08_A22	3.97368	0.20001	19.8674	34	0	0	NA	0.527439	0.527439
O00159	MYO1C	myosin IC	4641	O00159	MCP_A01_A04-MCP_A16_A22_A03	0.811349	0.20001	4.05654	34	0.000275287	0.000796086	NA	0.216463	0.216463
O00159	MYO1C	myosin IC	4641	O00159	MCP_A01_A04-MCP_A18_A08_A22	1.69889	0.20001	8.49402	34	6.39654e-10	4.72435e-09	NA	0.271341	0.271341
O00159	MYO1C	myosin IC	4641	O00159	MCP_A01_A04-MCP_A20_A22_A03	2.53372	0.20001	12.668	34	1.9762e-14	2.6598e-13	NA	0.39939	0.39939
O00159	MYO1C	myosin IC	4641	O00159	MCP_A01_A04-MCP_A22_A07	4.51621	0.244961	18.4365	34	0	0	NA	0.564024	0.314024
O00159	MYO1C	myosin IC	4641	O00159	MCP_A03_A22-MCP_A03_A22_A20	-1.5702	0.20001	-7.85061	34	3.86241e-09	1.45779e-07	NA	0.54878	0.54878
O00159	MYO1C	myosin IC	4641	O00159	MCP_A03_A22-MCP_A04_A01	-3.19795	0.20001	-15.989	34	0	0	NA	0.420732	0.420732
O00159	MYO1C	myosin IC	4641	O00159	MCP_A03_A22-MCP_A08_A11_A03	-3.41972	0.20001	-17.0978	34	0	0	NA	0.42378	0.42378
O00159	MYO1C	myosin IC	4641	O00159	MCP_A03_A22-MCP_A08_A22	0.923593	0.20001	4.61774	34	5.34762e-05	0.000795924	NA	0.814024	0.814024
O00159	MYO1C	myosin IC	4641	O00159	MCP_A03_A22-MCP_A16_A22_A03	-2.23873	0.20001	-11.1931	34	6.02629e-13	2.06321e-11	NA	0.503049	0.503049
O00159	MYO1C	myosin IC	4641	O00159	MCP_A03_A22-MCP_A18_A08_A22	-1.35119	0.20001	-6.75564	34	9.14852e-08	5.58937e-07	NA	0.557927	0.557927
O00159	MYO1C	myosin IC	4641	O00159	MCP_A03_A22-MCP_A20_A22_A03	-0.516358	0.20001	-2.58166	34	0.0143162	0.0415436	NA	0.685976	0.685976
O00159	MYO1C	myosin IC	4641	O00159	MCP_A03_A22-MCP_A22_A07	1.46613	0.244961	5.98516	34	9.00257e-07	7.01753e-06	NA	0.85061	0.60061
O00159	MYO1C	myosin IC	4641	O00159	MCP_A03_A22-MCP_A22_A08	1.32829	0.20001	6.64114	34	1.28191e-07	3.61165e-06	NA	0.835366	0.835366
O00159	MYO1C	myosin IC	4641	O00159	MCP_A03_A22_A20-MCP_A04_A01	-1.62775	0.20001	-8.13837	34	1.71766e-09	1.35313e-08	NA	0.237805	0.237805
O00159	MYO1C	myosin IC	4641	O00159	MCP_A03_A22_A20-MCP_A08_A11_A03	-1.84953	0.20001	-9.24717	34	8.32303e-11	1.19661e-09	NA	0.240854	0.240854
O00159	MYO1C	myosin IC	4641	O00159	MCP_A03_A22_A20-MCP_A08_A22	2.49379	0.20001	12.4683	34	3.10862e-14	1.06348e-12	NA	0.631098	0.631098
O00159	MYO1C	myosin IC	4641	O00159	MCP_A03_A22_A20-MCP_A16_A22_A03	-0.668535	0.20001	-3.34251	34	0.00202956	0.00807694	NA	0.320122	0.320122
O00159	MYO1C	myosin IC	4641	O00159	MCP_A03_A22_A20-MCP_A18_A08_A22	0.219004	0.20001	1.09497	34	0.281227	0.425875	NA	0.375	0.375
O00159	MYO1C	myosin IC	4641	O00159	MCP_A03_A22_A20-MCP_A20_A22_A03	1.05384	0.20001	5.26894	34	7.68786e-06	8.73262e-05	NA	0.503049	0.503049
O00159	MYO1C	myosin IC	4641	O00159	MCP_A03_A22_A20-MCP_A22_A07	3.03633	0.244961	12.3952	34	3.64153e-14	6.42506e-13	NA	0.667683	0.417683
O00159	MYO1C	myosin IC	4641	O00159	MCP_A03_A22_A20-MCP_A22_A08	2.89849	0.20001	14.4917	34	4.44089e-16	2.34657e-14	NA	0.652439	0.652439
O00159	MYO1C	myosin IC	4641	O00159	MCP_A03_A22_A20-MCP_A22_A08_A18	0.523557	0.20001	2.61766	34	0.0131216	0.0342974	NA	0.42378	0.42378
O00159	MYO1C	myosin IC	4641	O00159	MCP_A04_A01-MCP_A08_A11_A03	-0.221772	0.20001	-1.10881	34	0.275296	0.427271	NA	0.112805	0.112805
O00159	MYO1C	myosin IC	4641	O00159	MCP_A04_A01-MCP_A08_A22	4.12155	0.20001	20.6067	34	0	0	NA	0.503049	0.503049
O00159	MYO1C	myosin IC	4641	O00159	MCP_A04_A01-MCP_A16_A22_A03	0.959219	0.20001	4.79586	34	3.15464e-05	0.000115344	NA	0.192073	0.192073
O00159	MYO1C	myosin IC	4641	O00159	MCP_A04_A01-MCP_A18_A08_A22	1.84676	0.20001	9.23333	34	8.63509e-11	7.1175e-10	NA	0.246951	0.246951
O00159	MYO1C	myosin IC	4641	O00159	MCP_A04_A01-MCP_A20_A22_A03	2.68159	0.20001	13.4073	34	3.9968e-15	5.59552e-14	NA	0.375	0.375
O00159	MYO1C	myosin IC	4641	O00159	MCP_A04_A01-MCP_A22_A07	4.66408	0.244961	19.0401	34	0	0	NA	0.539634	0.289634
O00159	MYO1C	myosin IC	4641	O00159	MCP_A04_A01-MCP_A22_A08	4.52625	0.20001	22.6301	34	0	0	NA	0.52439	0.52439
O00159	MYO1C	myosin IC	4641	O00159	MCP_A04_A01-MCP_A22_A08_A18	2.15131	0.20001	10.756	34	1.74682e-12	1.84516e-11	NA	0.295732	0.295732
O00159	MYO1C	myosin IC	4641	O00159	MCP_A08_A11_A03-MCP_A08_A22	4.34332	0.20001	21.7155	34	0	0	NA	0.506098	0.506098
O00159	MYO1C	myosin IC	4641	O00159	MCP_A08_A11_A03-MCP_A16_A22_A03	1.18099	0.20001	5.90466	34	1.1452e-06	1.23216e-05	NA	0.195122	0.195122
O00159	MYO1C	myosin IC	4641	O00159	MCP_A08_A11_A03-MCP_A18_A08_A22	2.06853	0.20001	10.3421	34	4.89431e-12	7.16527e-11	NA	0.25	0.25
O00159	MYO1C	myosin IC	4641	O00159	MCP_A08_A11_A03-MCP_A20_A22_A03	2.90337	0.20001	14.5161	34	4.44089e-16	1.48104e-14	NA	0.378049	0.378049
O00159	MYO1C	myosin IC	4641	O00159	MCP_A08_A11_A03-MCP_A22_A07	4.88586	0.244961	19.9454	34	0	0	NA	0.542683	0.292683
O00159	MYO1C	myosin IC	4641	O00159	MCP_A08_A11_A03-MCP_A22_A08	4.74802	0.20001	23.7389	34	0	0	NA	0.527439	0.527439
O00159	MYO1C	myosin IC	4641	O00159	MCP_A08_A11_A03-MCP_A22_A08_A18	2.37308	0.20001	11.8648	34	1.23013e-13	2.44715e-12	NA	0.29878	0.29878
O00159	MYO1C	myosin IC	4641	O00159	MCP_A08_A22-MCP_A16_A22_A03	-3.16233	0.20001	-15.8109	34	0	0	NA	0.585366	0.585366
O00159	MYO1C	myosin IC	4641	O00159	MCP_A08_A22-MCP_A18_A08_A22	-2.27479	0.20001	-11.3734	34	3.91243e-13	5.64507e-12	NA	0.640244	0.640244
O00159	MYO1C	myosin IC	4641	O00159	MCP_A08_A22-MCP_A20_A22_A03	-1.43995	0.20001	-7.1994	34	2.50087e-08	3.35332e-07	NA	0.768293	0.768293
O00159	MYO1C	myosin IC	4641	O00159	MCP_A08_A22-MCP_A22_A07	0.542539	0.244961	2.2148	34	0.0335778	0.0698644	NA	0.932927	0.682927
O00159	MYO1C	myosin IC	4641	O00159	MCP_A08_A22-MCP_A22_A08	0.4047	0.20001	2.0234	34	0.0509499	0.276986	NA	0.917683	0.917683
O00159	MYO1C	myosin IC	4641	O00159	MCP_A08_A22-MCP_A22_A08_A18	-1.97023	0.20001	-9.85069	34	1.71236e-11	1.79522e-10	NA	0.689024	0.689024
O00159	MYO1C	myosin IC	4641	O00159	MCP_A16_A22_A03-MCP_A18_A08_A22	0.887539	0.20001	4.43748	34	9.09358e-05	0.000334237	NA	0.329268	0.329268
O00159	MYO1C	myosin IC	4641	O00159	MCP_A16_A22_A03-MCP_A20_A22_A03	1.72238	0.20001	8.61145	34	4.63221e-10	1.11173e-08	NA	0.457317	0.457317
O00159	MYO1C	myosin IC	4641	O00159	MCP_A16_A22_A03-MCP_A22_A07	3.70487	0.244961	15.1243	34	0	0	NA	0.621951	0.371951
O00159	MYO1C	myosin IC	4641	O00159	MCP_A16_A22_A03-MCP_A22_A08	3.56703	0.20001	17.8343	34	0	0	NA	0.606707	0.606707
O00159	MYO1C	myosin IC	4641	O00159	MCP_A16_A22_A03-MCP_A22_A08_A18	1.19209	0.20001	5.96017	34	9.70084e-07	6.34964e-06	NA	0.378049	0.378049
O00159	MYO1C	myosin IC	4641	O00159	MCP_A18_A08_A22-MCP_A20_A22_A03	0.834836	0.20001	4.17398	34	0.000196126	0.000685926	NA	0.512195	0.512195
O00159	MYO1C	myosin IC	4641	O00159	MCP_A18_A08_A22-MCP_A22_A07	2.81733	0.244961	11.5011	34	2.8888e-13	2.51461e-12	NA	0.676829	0.426829
O00159	MYO1C	myosin IC	4641	O00159	MCP_A18_A08_A22-MCP_A22_A08	2.67949	0.20001	13.3968	34	3.9968e-15	1.009e-13	NA	0.661585	0.661585
O00159	MYO1C	myosin IC	4641	O00159	MCP_A18_A08_A22-MCP_A22_A08_A18	0.304553	0.20001	1.52269	34	0.137084	0.427735	NA	0.432927	0.432927
O00159	MYO1C	myosin IC	4641	O00159	MCP_A20_A22_A03-MCP_A22_A07	1.98249	0.244961	8.09308	34	1.95e-09	1.19535e-08	NA	0.804878	0.554878
O00159	MYO1C	myosin IC	4641	O00159	MCP_A20_A22_A03-MCP_A22_A08	1.84465	0.20001	9.2228	34	8.88059e-11	1.87232e-09	NA	0.789634	0.789634
O00159	MYO1C	myosin IC	4641	O00159	MCP_A20_A22_A03-MCP_A22_A08_A18	-0.530283	0.20001	-2.65129	34	0.0120894	0.0311877	NA	0.560976	0.560976
O00159	MYO1C	myosin IC	4641	O00159	MCP_A22_A07-MCP_A22_A08	-0.137839	0.244961	-0.562697	34	0.577333	0.685617	NA	0.954268	0.704268
O00159	MYO1C	myosin IC	4641	O00159	MCP_A22_A07-MCP_A22_A08_A18	-2.51277	0.244961	-10.2579	34	6.0536e-12	3.83595e-11	NA	0.72561	0.47561
O00161	SNAP23	synaptosome associated protein 23	8773	O00161	MCP_A01_A04-MCP_empty	Inf	NA	NA	NA	NA	0	oneConditionMissing	0.65	0.15
O00161	SNAP23	synaptosome associated protein 23	8773	O00161	MCP_A03_A22-MCP_empty	NA	NA	NA	NA	NA	NA	completeMissing	1	0
O00161	SNAP23	synaptosome associated protein 23	8773	O00161	MCP_A03_A22_A20-MCP_empty	NA	NA	NA	NA	NA	NA	completeMissing	1	0
O00161	SNAP23	synaptosome associated protein 23	8773	O00161	MCP_A04_A01-MCP_empty	Inf	NA	NA	NA	NA	0	oneConditionMissing	0.55	0.05
O00161	SNAP23	synaptosome associated protein 23	8773	O00161	MCP_A08_A11_A03-MCP_empty	Inf	NA	NA	NA	NA	0	oneConditionMissing	0.525	0.025
O00161	SNAP23	synaptosome associated protein 23	8773	O00161	MCP_A08_A22-MCP_empty	NA	NA	NA	NA	NA	NA	completeMissing	1	0
O00161	SNAP23	synaptosome associated protein 23	8773	O00161	MCP_A16_A22_A03-MCP_empty	Inf	NA	NA	NA	NA	0	oneConditionMissing	0.95	0.2
O00161	SNAP23	synaptosome associated protein 23	8773	O00161	MCP_A18_A08_A22-MCP_empty	NA	NA	NA	NA	NA	NA	completeMissing	1	0
O00161	SNAP23	synaptosome associated protein 23	8773	O00161	MCP_A20_A22_A03-MCP_empty	NA	NA	NA	NA	NA	NA	completeMissing	1	0
O00161	SNAP23	synaptosome associated protein 23	8773	O00161	MCP_A22_A07-MCP_empty	NA	NA	NA	NA	NA	NA	completeMissing	1	0
O00161	SNAP23	synaptosome associated protein 23	8773	O00161	MCP_A22_A08-MCP_empty	NA	NA	NA	NA	NA	NA	completeMissing	1	0
O00161	SNAP23	synaptosome associated protein 23	8773	O00161	MCP_A22_A08_A18-MCP_empty	NA	NA	NA	NA	NA	NA	completeMissing	1	0
O00161	SNAP23	synaptosome associated protein 23	8773	O00161	MCP_A01_A04-MCP_A03_A22	Inf	NA	NA	NA	NA	0	oneConditionMissing	0.65	0.15
O00161	SNAP23	synaptosome associated protein 23	8773	O00161	MCP_A01_A04-MCP_A03_A22_A20	Inf	NA	NA	NA	NA	0	oneConditionMissing	0.65	0.15
O00161	SNAP23	synaptosome associated protein 23	8773	O00161	MCP_A01_A04-MCP_A04_A01	-0.341323	0.234	-1.45865	10	0.175346	0.785447	NA	0.2	0.2
O00161	SNAP23	synaptosome associated protein 23	8773	O00161	MCP_A01_A04-MCP_A08_A11_A03	-0.25999	0.234	-1.11107	10	0.292538	0.459488	NA	0.175	0.175
O00161	SNAP23	synaptosome associated protein 23	8773	O00161	MCP_A01_A04-MCP_A08_A22	Inf	NA	NA	NA	NA	0	oneConditionMissing	0.65	0.15
O00161	SNAP23	synaptosome associated protein 23	8773	O00161	MCP_A01_A04-MCP_A16_A22_A03	1.3056	0.286591	4.55563	10	0.00104917	0.0026082	NA	0.6	0.35
O00161	SNAP23	synaptosome associated protein 23	8773	O00161	MCP_A01_A04-MCP_A18_A08_A22	Inf	NA	NA	NA	NA	0	oneConditionMissing	0.65	0.15
O00161	SNAP23	synaptosome associated protein 23	8773	O00161	MCP_A01_A04-MCP_A20_A22_A03	Inf	NA	NA	NA	NA	0	oneConditionMissing	0.65	0.15
O00161	SNAP23	synaptosome associated protein 23	8773	O00161	MCP_A01_A04-MCP_A22_A07	Inf	NA	NA	NA	NA	0	oneConditionMissing	0.65	0.15
O00161	SNAP23	synaptosome associated protein 23	8773	O00161	MCP_A03_A22-MCP_A03_A22_A20	NA	NA	NA	NA	NA	NA	completeMissing	1	0
O00161	SNAP23	synaptosome associated protein 23	8773	O00161	MCP_A03_A22-MCP_A04_A01	#NAME?	NA	NA	NA	NA	0	oneConditionMissing	0.55	0.05
O00161	SNAP23	synaptosome associated protein 23	8773	O00161	MCP_A03_A22-MCP_A08_A11_A03	#NAME?	NA	NA	NA	NA	0	oneConditionMissing	0.525	0.025
O00161	SNAP23	synaptosome associated protein 23	8773	O00161	MCP_A03_A22-MCP_A08_A22	NA	NA	NA	NA	NA	NA	completeMissing	1	0
O00161	SNAP23	synaptosome associated protein 23	8773	O00161	MCP_A03_A22-MCP_A16_A22_A03	#NAME?	NA	NA	NA	NA	0	oneConditionMissing	0.95	0.2
O00161	SNAP23	synaptosome associated protein 23	8773	O00161	MCP_A03_A22-MCP_A18_A08_A22	NA	NA	NA	NA	NA	NA	completeMissing	1	0
O00161	SNAP23	synaptosome associated protein 23	8773	O00161	MCP_A03_A22-MCP_A20_A22_A03	NA	NA	NA	NA	NA	NA	completeMissing	1	0
O00161	SNAP23	synaptosome associated protein 23	8773	O00161	MCP_A03_A22-MCP_A22_A07	NA	NA	NA	NA	NA	NA	completeMissing	1	0
O00161	SNAP23	synaptosome associated protein 23	8773	O00161	MCP_A03_A22-MCP_A22_A08	NA	NA	NA	NA	NA	NA	completeMissing	1	0
O00161	SNAP23	synaptosome associated protein 23	8773	O00161	MCP_A03_A22_A20-MCP_A04_A01	#NAME?	NA	NA	NA	NA	0	oneConditionMissing	0.55	0.05
O00161	SNAP23	synaptosome associated protein 23	8773	O00161	MCP_A03_A22_A20-MCP_A08_A11_A03	#NAME?	NA	NA	NA	NA	0	oneConditionMissing	0.525	0.025
O00161	SNAP23	synaptosome associated protein 23	8773	O00161	MCP_A03_A22_A20-MCP_A08_A22	NA	NA	NA	NA	NA	NA	completeMissing	1	0
O00161	SNAP23	synaptosome associated protein 23	8773	O00161	MCP_A03_A22_A20-MCP_A16_A22_A03	#NAME?	NA	NA	NA	NA	0	oneConditionMissing	0.95	0.2
O00161	SNAP23	synaptosome associated protein 23	8773	O00161	MCP_A03_A22_A20-MCP_A18_A08_A22	NA	NA	NA	NA	NA	NA	completeMissing	1	0
O00161	SNAP23	synaptosome associated protein 23	8773	O00161	MCP_A03_A22_A20-MCP_A20_A22_A03	NA	NA	NA	NA	NA	NA	completeMissing	1	0
O00161	SNAP23	synaptosome associated protein 23	8773	O00161	MCP_A03_A22_A20-MCP_A22_A07	NA	NA	NA	NA	NA	NA	completeMissing	1	0
O00161	SNAP23	synaptosome associated protein 23	8773	O00161	MCP_A03_A22_A20-MCP_A22_A08	NA	NA	NA	NA	NA	NA	completeMissing	1	0
O00161	SNAP23	synaptosome associated protein 23	8773	O00161	MCP_A03_A22_A20-MCP_A22_A08_A18	NA	NA	NA	NA	NA	NA	completeMissing	1	0
O00161	SNAP23	synaptosome associated protein 23	8773	O00161	MCP_A04_A01-MCP_A08_A11_A03	0.0813331	0.234	0.347577	10	0.735363	0.835939	NA	0.075	0.075
O00161	SNAP23	synaptosome associated protein 23	8773	O00161	MCP_A04_A01-MCP_A08_A22	Inf	NA	NA	NA	NA	0	oneConditionMissing	0.55	0.05
O00161	SNAP23	synaptosome associated protein 23	8773	O00161	MCP_A04_A01-MCP_A16_A22_A03	1.64692	0.286591	5.74661	10	0.000186028	0.000563662	NA	0.5	0.25
O00161	SNAP23	synaptosome associated protein 23	8773	O00161	MCP_A04_A01-MCP_A18_A08_A22	Inf	NA	NA	NA	NA	0	oneConditionMissing	0.55	0.05
O00161	SNAP23	synaptosome associated protein 23	8773	O00161	MCP_A04_A01-MCP_A20_A22_A03	Inf	NA	NA	NA	NA	0	oneConditionMissing	0.55	0.05
O00161	SNAP23	synaptosome associated protein 23	8773	O00161	MCP_A04_A01-MCP_A22_A07	Inf	NA	NA	NA	NA	0	oneConditionMissing	0.55	0.05
O00161	SNAP23	synaptosome associated protein 23	8773	O00161	MCP_A04_A01-MCP_A22_A08	Inf	NA	NA	NA	NA	0	oneConditionMissing	0.55	0.05
O00161	SNAP23	synaptosome associated protein 23	8773	O00161	MCP_A04_A01-MCP_A22_A08_A18	Inf	NA	NA	NA	NA	0	oneConditionMissing	0.55	0.05
O00161	SNAP23	synaptosome associated protein 23	8773	O00161	MCP_A08_A11_A03-MCP_A08_A22	Inf	NA	NA	NA	NA	0	oneConditionMissing	0.525	0.025
O00161	SNAP23	synaptosome associated protein 23	8773	O00161	MCP_A08_A11_A03-MCP_A16_A22_A03	1.56559	0.286591	5.46281	10	0.000275832	0.00132012	NA	0.475	0.225
O00161	SNAP23	synaptosome associated protein 23	8773	O00161	MCP_A08_A11_A03-MCP_A18_A08_A22	Inf	NA	NA	NA	NA	0	oneConditionMissing	0.525	0.025
O00161	SNAP23	synaptosome associated protein 23	8773	O00161	MCP_A08_A11_A03-MCP_A20_A22_A03	Inf	NA	NA	NA	NA	0	oneConditionMissing	0.525	0.025
O00161	SNAP23	synaptosome associated protein 23	8773	O00161	MCP_A08_A11_A03-MCP_A22_A07	Inf	NA	NA	NA	NA	0	oneConditionMissing	0.525	0.025
O00161	SNAP23	synaptosome associated protein 23	8773	O00161	MCP_A08_A11_A03-MCP_A22_A08	Inf	NA	NA	NA	NA	0	oneConditionMissing	0.525	0.025
O00161	SNAP23	synaptosome associated protein 23	8773	O00161	MCP_A08_A11_A03-MCP_A22_A08_A18	Inf	NA	NA	NA	NA	0	oneConditionMissing	0.525	0.025
O00161	SNAP23	synaptosome associated protein 23	8773	O00161	MCP_A08_A22-MCP_A16_A22_A03	#NAME?	NA	NA	NA	NA	0	oneConditionMissing	0.95	0.2
O00161	SNAP23	synaptosome associated protein 23	8773	O00161	MCP_A08_A22-MCP_A18_A08_A22	NA	NA	NA	NA	NA	NA	completeMissing	1	0
O00161	SNAP23	synaptosome associated protein 23	8773	O00161	MCP_A08_A22-MCP_A20_A22_A03	NA	NA	NA	NA	NA	NA	completeMissing	1	0
O00161	SNAP23	synaptosome associated protein 23	8773	O00161	MCP_A08_A22-MCP_A22_A07	NA	NA	NA	NA	NA	NA	completeMissing	1	0
O00161	SNAP23	synaptosome associated protein 23	8773	O00161	MCP_A08_A22-MCP_A22_A08	NA	NA	NA	NA	NA	NA	completeMissing	1	0
O00161	SNAP23	synaptosome associated protein 23	8773	O00161	MCP_A08_A22-MCP_A22_A08_A18	NA	NA	NA	NA	NA	NA	completeMissing	1	0
O00161	SNAP23	synaptosome associated protein 23	8773	O00161	MCP_A16_A22_A03-MCP_A18_A08_A22	Inf	NA	NA	NA	NA	0	oneConditionMissing	0.95	0.2
O00161	SNAP23	synaptosome associated protein 23	8773	O00161	MCP_A16_A22_A03-MCP_A20_A22_A03	Inf	NA	NA	NA	NA	0	oneConditionMissing	0.95	0.2
O00161	SNAP23	synaptosome associated protein 23	8773	O00161	MCP_A16_A22_A03-MCP_A22_A07	Inf	NA	NA	NA	NA	0	oneConditionMissing	0.95	0.2
O00161	SNAP23	synaptosome associated protein 23	8773	O00161	MCP_A16_A22_A03-MCP_A22_A08	Inf	NA	NA	NA	NA	0	oneConditionMissing	0.95	0.2
O00161	SNAP23	synaptosome associated protein 23	8773	O00161	MCP_A16_A22_A03-MCP_A22_A08_A18	Inf	NA	NA	NA	NA	0	oneConditionMissing	0.95	0.2
O00161	SNAP23	synaptosome associated protein 23	8773	O00161	MCP_A18_A08_A22-MCP_A20_A22_A03	NA	NA	NA	NA	NA	NA	completeMissing	1	0
O00161	SNAP23	synaptosome associated protein 23	8773	O00161	MCP_A18_A08_A22-MCP_A22_A07	NA	NA	NA	NA	NA	NA	completeMissing	1	0
O00161	SNAP23	synaptosome associated protein 23	8773	O00161	MCP_A18_A08_A22-MCP_A22_A08	NA	NA	NA	NA	NA	NA	completeMissing	1	0
O00161	SNAP23	synaptosome associated protein 23	8773	O00161	MCP_A18_A08_A22-MCP_A22_A08_A18	NA	NA	NA	NA	NA	NA	completeMissing	1	0
O00161	SNAP23	synaptosome associated protein 23	8773	O00161	MCP_A20_A22_A03-MCP_A22_A07	NA	NA	NA	NA	NA	NA	completeMissing	1	0
O00161	SNAP23	synaptosome associated protein 23	8773	O00161	MCP_A20_A22_A03-MCP_A22_A08	NA	NA	NA	NA	NA	NA	completeMissing	1	0
O00161	SNAP23	synaptosome associated protein 23	8773	O00161	MCP_A20_A22_A03-MCP_A22_A08_A18	NA	NA	NA	NA	NA	NA	completeMissing	1	0
O00161	SNAP23	synaptosome associated protein 23	8773	O00161	MCP_A22_A07-MCP_A22_A08	NA	NA	NA	NA	NA	NA	completeMissing	1	0
O00161	SNAP23	synaptosome associated protein 23	8773	O00161	MCP_A22_A07-MCP_A22_A08_A18	NA	NA	NA	NA	NA	NA	completeMissing	1	0
O00165	HAX1	HCLS1 associated protein X-1	10456	O00165	MCP_A01_A04-MCP_empty	1.75556	0.18266	9.61107	39	7.77423e-12	3.02663e-11	NA	0.3125	0.3125
O00165	HAX1	HCLS1 associated protein X-1	10456	O00165	MCP_A03_A22-MCP_empty	1.54062	0.18266	8.43433	39	2.51707e-10	8.72195e-10	NA	0.375	0.375
O00165	HAX1	HCLS1 associated protein X-1	10456	O00165	MCP_A03_A22_A20-MCP_empty	1.71785	0.18266	9.40461	39	1.41331e-11	5.25109e-11	NA	0.479167	0.479167
O00165	HAX1	HCLS1 associated protein X-1	10456	O00165	MCP_A04_A01-MCP_empty	1.90022	0.18266	10.4031	39	8.26006e-13	3.49996e-12	NA	0.291667	0.291667
O00165	HAX1	HCLS1 associated protein X-1	10456	O00165	MCP_A08_A11_A03-MCP_empty	1.15436	0.18266	6.31973	39	1.86351e-07	4.52285e-07	NA	0.4375	0.4375
O00165	HAX1	HCLS1 associated protein X-1	10456	O00165	MCP_A08_A22-MCP_empty	1.56633	0.18266	8.57508	39	1.64605e-10	6.39179e-10	NA	0.354167	0.354167
O00165	HAX1	HCLS1 associated protein X-1	10456	O00165	MCP_A16_A22_A03-MCP_empty	0.607659	0.18266	3.32672	39	0.0019239	0.00309346	NA	0.541667	0.541667
O00165	HAX1	HCLS1 associated protein X-1	10456	O00165	MCP_A18_A08_A22-MCP_empty	1.99645	0.18266	10.9299	39	1.94511e-13	8.28241e-13	NA	0.4375	0.4375
O00165	HAX1	HCLS1 associated protein X-1	10456	O00165	MCP_A20_A22_A03-MCP_empty	1.36003	0.18266	7.44566	39	5.27872e-09	1.47885e-08	NA	0.5	0.5
O00165	HAX1	HCLS1 associated protein X-1	10456	O00165	MCP_A22_A07-MCP_empty	2.71394	0.18266	14.8579	39	0	0	NA	0.291667	0.291667
O00165	HAX1	HCLS1 associated protein X-1	10456	O00165	MCP_A22_A08-MCP_empty	1.58789	0.18266	8.69314	39	1.15478e-10	3.9973e-10	NA	0.416667	0.416667
O00165	HAX1	HCLS1 associated protein X-1	10456	O00165	MCP_A22_A08_A18-MCP_empty	1.67154	0.18266	9.15109	39	2.96625e-11	1.04213e-10	NA	0.416667	0.416667
O00165	HAX1	HCLS1 associated protein X-1	10456	O00165	MCP_A01_A04-MCP_A03_A22	0.214943	0.18266	1.17673	39	0.246434	0.322223	NA	0.104167	0.104167
O00165	HAX1	HCLS1 associated protein X-1	10456	O00165	MCP_A01_A04-MCP_A03_A22_A20	0.0377111	0.18266	0.206455	39	0.83751	0.877745	NA	0.208333	0.208333
O00165	HAX1	HCLS1 associated protein X-1	10456	O00165	MCP_A01_A04-MCP_A04_A01	-0.144664	0.18266	-0.791987	39	0.43316	0.916256	NA	0.0208333	0.0208333
O00165	HAX1	HCLS1 associated protein X-1	10456	O00165	MCP_A01_A04-MCP_A08_A11_A03	0.601197	0.18266	3.29134	39	0.00212283	0.00970252	NA	0.166667	0.166667
O00165	HAX1	HCLS1 associated protein X-1	10456	O00165	MCP_A01_A04-MCP_A08_A22	0.189233	0.18266	1.03598	39	0.306591	0.375552	NA	0.0833333	0.0833333
O00165	HAX1	HCLS1 associated protein X-1	10456	O00165	MCP_A01_A04-MCP_A16_A22_A03	1.1479	0.18266	6.28435	39	2.08646e-07	1.4352e-06	NA	0.270833	0.270833
O00165	HAX1	HCLS1 associated protein X-1	10456	O00165	MCP_A01_A04-MCP_A18_A08_A22	-0.240892	0.18266	-1.3188	39	0.194929	0.247488	NA	0.166667	0.166667
O00165	HAX1	HCLS1 associated protein X-1	10456	O00165	MCP_A01_A04-MCP_A20_A22_A03	0.395533	0.18266	2.1654	39	0.0365349	0.0546366	NA	0.229167	0.229167
O00165	HAX1	HCLS1 associated protein X-1	10456	O00165	MCP_A01_A04-MCP_A22_A07	-0.958382	0.18266	-5.2468	39	5.73258e-06	1.77587e-05	NA	0.0208333	0.0208333
O00165	HAX1	HCLS1 associated protein X-1	10456	O00165	MCP_A03_A22-MCP_A03_A22_A20	-0.177232	0.18266	-0.970279	39	0.337887	0.506213	NA	0.270833	0.270833
O00165	HAX1	HCLS1 associated protein X-1	10456	O00165	MCP_A03_A22-MCP_A04_A01	-0.359607	0.18266	-1.96872	39	0.0561212	0.0877962	NA	0.0833333	0.0833333
O00165	HAX1	HCLS1 associated protein X-1	10456	O00165	MCP_A03_A22-MCP_A08_A11_A03	0.386254	0.18266	2.1146	39	0.0409079	0.0773667	NA	0.229167	0.229167
O00165	HAX1	HCLS1 associated protein X-1	10456	O00165	MCP_A03_A22-MCP_A08_A22	-0.0257095	0.18266	-0.140751	39	0.888791	0.968729	NA	0.145833	0.145833
O00165	HAX1	HCLS1 associated protein X-1	10456	O00165	MCP_A03_A22-MCP_A16_A22_A03	0.932958	0.18266	5.10761	39	8.9131e-06	5.97729e-05	NA	0.333333	0.333333
O00165	HAX1	HCLS1 associated protein X-1	10456	O00165	MCP_A03_A22-MCP_A18_A08_A22	-0.455834	0.18266	-2.49553	39	0.0169159	0.0346608	NA	0.229167	0.229167
O00165	HAX1	HCLS1 associated protein X-1	10456	O00165	MCP_A03_A22-MCP_A20_A22_A03	0.18059	0.18266	0.988668	39	0.32892	0.479144	NA	0.291667	0.291667
O00165	HAX1	HCLS1 associated protein X-1	10456	O00165	MCP_A03_A22-MCP_A22_A07	-1.17332	0.18266	-6.42354	39	1.3379e-07	1.34325e-06	NA	0.0833333	0.0833333
O00165	HAX1	HCLS1 associated protein X-1	10456	O00165	MCP_A03_A22-MCP_A22_A08	-0.047274	0.18266	-0.258808	39	0.797144	0.898982	NA	0.208333	0.208333
O00165	HAX1	HCLS1 associated protein X-1	10456	O00165	MCP_A03_A22_A20-MCP_A04_A01	-0.182376	0.18266	-0.998442	39	0.32422	0.402888	NA	0.1875	0.1875
O00165	HAX1	HCLS1 associated protein X-1	10456	O00165	MCP_A03_A22_A20-MCP_A08_A11_A03	0.563486	0.18266	3.08488	39	0.00373394	0.0107294	NA	0.333333	0.333333
O00165	HAX1	HCLS1 associated protein X-1	10456	O00165	MCP_A03_A22_A20-MCP_A08_A22	0.151522	0.18266	0.829529	39	0.411854	0.557433	NA	0.25	0.25
O00165	HAX1	HCLS1 associated protein X-1	10456	O00165	MCP_A03_A22_A20-MCP_A16_A22_A03	1.11019	0.18266	6.07789	39	4.03676e-07	4.76407e-06	NA	0.4375	0.4375
O00165	HAX1	HCLS1 associated protein X-1	10456	O00165	MCP_A03_A22_A20-MCP_A18_A08_A22	-0.278603	0.18266	-1.52525	39	0.135266	0.241244	NA	0.333333	0.333333
O00165	HAX1	HCLS1 associated protein X-1	10456	O00165	MCP_A03_A22_A20-MCP_A20_A22_A03	0.357822	0.18266	1.95895	39	0.0572965	0.138449	NA	0.395833	0.395833
O00165	HAX1	HCLS1 associated protein X-1	10456	O00165	MCP_A03_A22_A20-MCP_A22_A07	-0.996093	0.18266	-5.45326	39	2.97178e-06	1.42292e-05	NA	0.1875	0.1875
O00165	HAX1	HCLS1 associated protein X-1	10456	O00165	MCP_A03_A22_A20-MCP_A22_A08	0.129958	0.18266	0.711471	39	0.481026	0.626424	NA	0.3125	0.3125
O00165	HAX1	HCLS1 associated protein X-1	10456	O00165	MCP_A03_A22_A20-MCP_A22_A08_A18	0.046309	0.18266	0.253525	39	0.801194	0.881754	NA	0.3125	0.3125
O00165	HAX1	HCLS1 associated protein X-1	10456	O00165	MCP_A04_A01-MCP_A08_A11_A03	0.745861	0.18266	4.08332	39	0.000213288	0.00133502	NA	0.145833	0.145833
O00165	HAX1	HCLS1 associated protein X-1	10456	O00165	MCP_A04_A01-MCP_A08_A22	0.333898	0.18266	1.82797	39	0.0752113	0.111282	NA	0.0625	0.0625
O00165	HAX1	HCLS1 associated protein X-1	10456	O00165	MCP_A04_A01-MCP_A16_A22_A03	1.29257	0.18266	7.07634	39	1.68403e-08	1.3479e-07	NA	0.25	0.25
O00165	HAX1	HCLS1 associated protein X-1	10456	O00165	MCP_A04_A01-MCP_A18_A08_A22	-0.0962273	0.18266	-0.52681	39	0.601309	0.657056	NA	0.145833	0.145833
O00165	HAX1	HCLS1 associated protein X-1	10456	O00165	MCP_A04_A01-MCP_A20_A22_A03	0.540198	0.18266	2.95739	39	0.00524685	0.00900242	NA	0.208333	0.208333
O00165	HAX1	HCLS1 associated protein X-1	10456	O00165	MCP_A04_A01-MCP_A22_A07	-0.813718	0.18266	-4.45482	39	6.8733e-05	0.000173831	NA	0	0
O00165	HAX1	HCLS1 associated protein X-1	10456	O00165	MCP_A04_A01-MCP_A22_A08	0.312333	0.18266	1.70991	39	0.0952281	0.134268	NA	0.125	0.125
O00165	HAX1	HCLS1 associated protein X-1	10456	O00165	MCP_A04_A01-MCP_A22_A08_A18	0.228685	0.18266	1.25197	39	0.218039	0.2725	NA	0.125	0.125
O00165	HAX1	HCLS1 associated protein X-1	10456	O00165	MCP_A08_A11_A03-MCP_A08_A22	-0.411964	0.18266	-2.25535	39	0.0297978	0.0551112	NA	0.208333	0.208333
O00165	HAX1	HCLS1 associated protein X-1	10456	O00165	MCP_A08_A11_A03-MCP_A16_A22_A03	0.546704	0.18266	2.99301	39	0.00477444	0.0141747	NA	0.395833	0.395833
O00165	HAX1	HCLS1 associated protein X-1	10456	O00165	MCP_A08_A11_A03-MCP_A18_A08_A22	-0.842088	0.18266	-4.61013	39	4.24933e-05	0.000156701	NA	0.291667	0.291667
O00165	HAX1	HCLS1 associated protein X-1	10456	O00165	MCP_A08_A11_A03-MCP_A20_A22_A03	-0.205664	0.18266	-1.12594	39	0.267074	0.338023	NA	0.354167	0.354167
O00165	HAX1	HCLS1 associated protein X-1	10456	O00165	MCP_A08_A11_A03-MCP_A22_A07	-1.55958	0.18266	-8.53814	39	1.83975e-10	1.19768e-09	NA	0.145833	0.145833
O00165	HAX1	HCLS1 associated protein X-1	10456	O00165	MCP_A08_A11_A03-MCP_A22_A08	-0.433528	0.18266	-2.37341	39	0.0226471	0.0425644	NA	0.270833	0.270833
O00165	HAX1	HCLS1 associated protein X-1	10456	O00165	MCP_A08_A11_A03-MCP_A22_A08_A18	-0.517177	0.18266	-2.83136	39	0.00729359	0.0151201	NA	0.270833	0.270833
O00165	HAX1	HCLS1 associated protein X-1	10456	O00165	MCP_A08_A22-MCP_A16_A22_A03	0.958668	0.18266	5.24837	39	5.70419e-06	3.8541e-05	NA	0.3125	0.3125
O00165	HAX1	HCLS1 associated protein X-1	10456	O00165	MCP_A08_A22-MCP_A18_A08_A22	-0.430125	0.18266	-2.35478	39	0.0236614	0.0444455	NA	0.208333	0.208333
O00165	HAX1	HCLS1 associated protein X-1	10456	O00165	MCP_A08_A22-MCP_A20_A22_A03	0.2063	0.18266	1.12942	39	0.26562	0.414554	NA	0.270833	0.270833
O00165	HAX1	HCLS1 associated protein X-1	10456	O00165	MCP_A08_A22-MCP_A22_A07	-1.14762	0.18266	-6.28279	39	2.09691e-07	1.69671e-06	NA	0.0625	0.0625
O00165	HAX1	HCLS1 associated protein X-1	10456	O00165	MCP_A08_A22-MCP_A22_A08	-0.0215644	0.18266	-0.118058	39	0.906628	0.966513	NA	0.1875	0.1875
O00165	HAX1	HCLS1 associated protein X-1	10456	O00165	MCP_A08_A22-MCP_A22_A08_A18	-0.105213	0.18266	-0.576003	39	0.567922	0.669963	NA	0.1875	0.1875
O00165	HAX1	HCLS1 associated protein X-1	10456	O00165	MCP_A16_A22_A03-MCP_A18_A08_A22	-1.38879	0.18266	-7.60315	39	3.23002e-09	3.62917e-08	NA	0.395833	0.395833
O00165	HAX1	HCLS1 associated protein X-1	10456	O00165	MCP_A16_A22_A03-MCP_A20_A22_A03	-0.752368	0.18266	-4.11895	39	0.000191578	0.00125396	NA	0.458333	0.458333
O00165	HAX1	HCLS1 associated protein X-1	10456	O00165	MCP_A16_A22_A03-MCP_A22_A07	-2.10628	0.18266	-11.5312	39	3.90799e-14	4.20192e-13	NA	0.25	0.25
O00165	HAX1	HCLS1 associated protein X-1	10456	O00165	MCP_A16_A22_A03-MCP_A22_A08	-0.980232	0.18266	-5.36642	39	3.91881e-06	2.85545e-05	NA	0.375	0.375
O00165	HAX1	HCLS1 associated protein X-1	10456	O00165	MCP_A16_A22_A03-MCP_A22_A08_A18	-1.06388	0.18266	-5.82437	39	9.08282e-07	5.9737e-06	NA	0.375	0.375
O00165	HAX1	HCLS1 associated protein X-1	10456	O00165	MCP_A18_A08_A22-MCP_A20_A22_A03	0.636425	0.18266	3.4842	39	0.00123491	0.00365817	NA	0.354167	0.354167
O00165	HAX1	HCLS1 associated protein X-1	10456	O00165	MCP_A18_A08_A22-MCP_A22_A07	-0.717491	0.18266	-3.92801	39	0.000339418	0.000753811	NA	0.145833	0.145833
O00165	HAX1	HCLS1 associated protein X-1	10456	O00165	MCP_A18_A08_A22-MCP_A22_A08	0.40856	0.18266	2.23672	39	0.0310945	0.0560709	NA	0.270833	0.270833
O00165	HAX1	HCLS1 associated protein X-1	10456	O00165	MCP_A18_A08_A22-MCP_A22_A08_A18	0.324912	0.18266	1.77878	39	0.0830721	0.333204	NA	0.270833	0.270833
O00165	HAX1	HCLS1 associated protein X-1	10456	O00165	MCP_A20_A22_A03-MCP_A22_A07	-1.35392	0.18266	-7.4122	39	5.86103e-09	3.34215e-08	NA	0.208333	0.208333
O00165	HAX1	HCLS1 associated protein X-1	10456	O00165	MCP_A20_A22_A03-MCP_A22_A08	-0.227864	0.18266	-1.24748	39	0.219662	0.356704	NA	0.333333	0.333333
O00165	HAX1	HCLS1 associated protein X-1	10456	O00165	MCP_A20_A22_A03-MCP_A22_A08_A18	-0.311513	0.18266	-1.70542	39	0.0960697	0.175093	NA	0.333333	0.333333
O00165	HAX1	HCLS1 associated protein X-1	10456	O00165	MCP_A22_A07-MCP_A22_A08	1.12605	0.18266	6.16473	39	3.05802e-07	2.39324e-06	NA	0.125	0.125
O00165	HAX1	HCLS1 associated protein X-1	10456	O00165	MCP_A22_A07-MCP_A22_A08_A18	1.0424	0.18266	5.70678	39	1.32282e-06	4.17046e-06	NA	0.125	0.125
O00170	AIP	aryl hydrocarbon receptor interacting protein	9049	O00170	MCP_A01_A04-MCP_empty	1.06526	0.4099	2.59883	35	0.0136004	0.0188872	NA	0.59375	0.21875
O00170	AIP	aryl hydrocarbon receptor interacting protein	9049	O00170	MCP_A03_A22-MCP_empty	0.652057	0.4099	1.59077	35	0.120655	0.149398	NA	0.75	0.375
O00170	AIP	aryl hydrocarbon receptor interacting protein	9049	O00170	MCP_A03_A22_A20-MCP_empty	0.991256	0.4099	2.41829	35	0.0209346	0.028305	NA	0.6875	0.3125
O00170	AIP	aryl hydrocarbon receptor interacting protein	9049	O00170	MCP_A04_A01-MCP_empty	0.898348	0.4099	2.19162	35	0.0351506	0.0469534	NA	0.65625	0.28125
O00170	AIP	aryl hydrocarbon receptor interacting protein	9049	O00170	MCP_A08_A11_A03-MCP_empty	0.681416	0.4099	1.66239	35	0.105366	0.12619	NA	0.71875	0.34375
O00170	AIP	aryl hydrocarbon receptor interacting protein	9049	O00170	MCP_A08_A22-MCP_empty	1.16774	0.4099	2.84884	35	0.00730121	0.0105123	NA	0.6875	0.3125
O00170	AIP	aryl hydrocarbon receptor interacting protein	9049	O00170	MCP_A16_A22_A03-MCP_empty	0.307022	0.423343	0.725231	35	0.473132	0.521952	NA	0.84375	0.34375
O00170	AIP	aryl hydrocarbon receptor interacting protein	9049	O00170	MCP_A18_A08_A22-MCP_empty	1.15464	0.4099	2.81687	35	0.00791775	0.0112037	NA	0.65625	0.28125
O00170	AIP	aryl hydrocarbon receptor interacting protein	9049	O00170	MCP_A20_A22_A03-MCP_empty	0.398573	0.4099	0.972365	35	0.337542	0.375746	NA	0.78125	0.40625
O00170	AIP	aryl hydrocarbon receptor interacting protein	9049	O00170	MCP_A22_A07-MCP_empty	1.61791	0.4099	3.94708	35	0.000363753	0.000602122	NA	0.59375	0.21875
O00170	AIP	aryl hydrocarbon receptor interacting protein	9049	O00170	MCP_A22_A08-MCP_empty	1.54126	0.4099	3.76009	35	0.000621134	0.000991172	NA	0.65625	0.28125
O00170	AIP	aryl hydrocarbon receptor interacting protein	9049	O00170	MCP_A22_A08_A18-MCP_empty	0.663312	0.4099	1.61823	35	0.114592	0.136623	NA	0.6875	0.3125
O00170	AIP	aryl hydrocarbon receptor interacting protein	9049	O00170	MCP_A01_A04-MCP_A03_A22	0.413203	0.259244	1.59388	35	0.119955	0.174428	NA	0.40625	0.40625
O00170	AIP	aryl hydrocarbon receptor interacting protein	9049	O00170	MCP_A01_A04-MCP_A03_A22_A20	0.0740038	0.259244	0.28546	35	0.776974	0.826519	NA	0.34375	0.34375
O00170	AIP	aryl hydrocarbon receptor interacting protein	9049	O00170	MCP_A01_A04-MCP_A04_A01	0.166912	0.259244	0.643843	35	0.523874	0.932455	NA	0.3125	0.3125
O00170	AIP	aryl hydrocarbon receptor interacting protein	9049	O00170	MCP_A01_A04-MCP_A08_A11_A03	0.383844	0.259244	1.48063	35	0.147652	0.282674	NA	0.375	0.375
O00170	AIP	aryl hydrocarbon receptor interacting protein	9049	O00170	MCP_A01_A04-MCP_A08_A22	-0.102482	0.259244	-0.39531	35	0.695013	0.750729	NA	0.34375	0.34375
O00170	AIP	aryl hydrocarbon receptor interacting protein	9049	O00170	MCP_A01_A04-MCP_A16_A22_A03	0.758238	0.280015	2.70785	35	0.0104046	0.0197102	NA	0.5	0.375
O00170	AIP	aryl hydrocarbon receptor interacting protein	9049	O00170	MCP_A01_A04-MCP_A18_A08_A22	-0.0893756	0.259244	-0.344755	35	0.732342	0.776645	NA	0.3125	0.3125
O00170	AIP	aryl hydrocarbon receptor interacting protein	9049	O00170	MCP_A01_A04-MCP_A20_A22_A03	0.666687	0.259244	2.57166	35	0.0145268	0.0232817	NA	0.4375	0.4375
O00170	AIP	aryl hydrocarbon receptor interacting protein	9049	O00170	MCP_A01_A04-MCP_A22_A07	-0.552648	0.259244	-2.13177	35	0.0401218	0.061924	NA	0.25	0.25
O00170	AIP	aryl hydrocarbon receptor interacting protein	9049	O00170	MCP_A03_A22-MCP_A03_A22_A20	-0.339199	0.259244	-1.30842	35	0.199259	0.352844	NA	0.5	0.5
O00170	AIP	aryl hydrocarbon receptor interacting protein	9049	O00170	MCP_A03_A22-MCP_A04_A01	-0.246291	0.259244	-0.950035	35	0.348609	0.427293	NA	0.46875	0.46875
O00170	AIP	aryl hydrocarbon receptor interacting protein	9049	O00170	MCP_A03_A22-MCP_A08_A11_A03	-0.0293586	0.259244	-0.113247	35	0.910482	0.934919	NA	0.53125	0.53125
O00170	AIP	aryl hydrocarbon receptor interacting protein	9049	O00170	MCP_A03_A22-MCP_A08_A22	-0.515684	0.259244	-1.98919	35	0.0545412	0.200989	NA	0.5	0.5
O00170	AIP	aryl hydrocarbon receptor interacting protein	9049	O00170	MCP_A03_A22-MCP_A16_A22_A03	0.345036	0.280015	1.2322	35	0.226087	0.353109	NA	0.65625	0.53125
O00170	AIP	aryl hydrocarbon receptor interacting protein	9049	O00170	MCP_A03_A22-MCP_A18_A08_A22	-0.502578	0.259244	-1.93863	35	0.0606437	0.104295	NA	0.46875	0.46875
O00170	AIP	aryl hydrocarbon receptor interacting protein	9049	O00170	MCP_A03_A22-MCP_A20_A22_A03	0.253484	0.259244	0.977784	35	0.334892	0.486182	NA	0.59375	0.59375
O00170	AIP	aryl hydrocarbon receptor interacting protein	9049	O00170	MCP_A03_A22-MCP_A22_A07	-0.965851	0.259244	-3.72565	35	0.000684868	0.0026776	NA	0.40625	0.40625
O00170	AIP	aryl hydrocarbon receptor interacting protein	9049	O00170	MCP_A03_A22-MCP_A22_A08	-0.889206	0.259244	-3.43	35	0.00156359	0.0113208	NA	0.46875	0.46875
O00170	AIP	aryl hydrocarbon receptor interacting protein	9049	O00170	MCP_A03_A22_A20-MCP_A04_A01	0.0929084	0.259244	0.358383	35	0.72221	0.780728	NA	0.40625	0.40625
O00170	AIP	aryl hydrocarbon receptor interacting protein	9049	O00170	MCP_A03_A22_A20-MCP_A08_A11_A03	0.30984	0.259244	1.19517	35	0.240056	0.340119	NA	0.46875	0.46875
O00170	AIP	aryl hydrocarbon receptor interacting protein	9049	O00170	MCP_A03_A22_A20-MCP_A08_A22	-0.176485	0.259244	-0.68077	35	0.500496	0.636016	NA	0.4375	0.4375
O00170	AIP	aryl hydrocarbon receptor interacting protein	9049	O00170	MCP_A03_A22_A20-MCP_A16_A22_A03	0.684234	0.280015	2.44356	35	0.0197267	0.0526431	NA	0.59375	0.46875
O00170	AIP	aryl hydrocarbon receptor interacting protein	9049	O00170	MCP_A03_A22_A20-MCP_A18_A08_A22	-0.163379	0.259244	-0.630216	35	0.532647	0.68196	NA	0.40625	0.40625
O00170	AIP	aryl hydrocarbon receptor interacting protein	9049	O00170	MCP_A03_A22_A20-MCP_A20_A22_A03	0.592683	0.259244	2.2862	35	0.028408	0.0803281	NA	0.53125	0.53125
O00170	AIP	aryl hydrocarbon receptor interacting protein	9049	O00170	MCP_A03_A22_A20-MCP_A22_A07	-0.626652	0.259244	-2.41723	35	0.0209864	0.0423675	NA	0.34375	0.34375
O00170	AIP	aryl hydrocarbon receptor interacting protein	9049	O00170	MCP_A03_A22_A20-MCP_A22_A08	-0.550007	0.259244	-2.12158	35	0.0410272	0.0960939	NA	0.40625	0.40625
O00170	AIP	aryl hydrocarbon receptor interacting protein	9049	O00170	MCP_A03_A22_A20-MCP_A22_A08_A18	0.327944	0.259244	1.265	35	0.214228	0.334596	NA	0.4375	0.4375
O00170	AIP	aryl hydrocarbon receptor interacting protein	9049	O00170	MCP_A04_A01-MCP_A08_A11_A03	0.216932	0.259244	0.836788	35	0.408389	0.562645	NA	0.4375	0.4375
O00170	AIP	aryl hydrocarbon receptor interacting protein	9049	O00170	MCP_A04_A01-MCP_A08_A22	-0.269394	0.259244	-1.03915	35	0.305859	0.37798	NA	0.40625	0.40625
O00170	AIP	aryl hydrocarbon receptor interacting protein	9049	O00170	MCP_A04_A01-MCP_A16_A22_A03	0.591326	0.280015	2.11176	35	0.0419171	0.0684904	NA	0.5625	0.4375
O00170	AIP	aryl hydrocarbon receptor interacting protein	9049	O00170	MCP_A04_A01-MCP_A18_A08_A22	-0.256288	0.259244	-0.988598	35	0.329645	0.39115	NA	0.375	0.375
O00170	AIP	aryl hydrocarbon receptor interacting protein	9049	O00170	MCP_A04_A01-MCP_A20_A22_A03	0.499775	0.259244	1.92782	35	0.0620232	0.0873903	NA	0.5	0.5
O00170	AIP	aryl hydrocarbon receptor interacting protein	9049	O00170	MCP_A04_A01-MCP_A22_A07	-0.71956	0.259244	-2.77561	35	0.00878521	0.0149086	NA	0.3125	0.3125
O00170	AIP	aryl hydrocarbon receptor interacting protein	9049	O00170	MCP_A04_A01-MCP_A22_A08	-0.642916	0.259244	-2.47997	35	0.0180985	0.0309628	NA	0.375	0.375
O00170	AIP	aryl hydrocarbon receptor interacting protein	9049	O00170	MCP_A04_A01-MCP_A22_A08_A18	0.235036	0.259244	0.906622	35	0.370807	0.435919	NA	0.40625	0.40625
O00170	AIP	aryl hydrocarbon receptor interacting protein	9049	O00170	MCP_A08_A11_A03-MCP_A08_A22	-0.486326	0.259244	-1.87594	35	0.0690236	0.114743	NA	0.46875	0.46875
O00170	AIP	aryl hydrocarbon receptor interacting protein	9049	O00170	MCP_A08_A11_A03-MCP_A16_A22_A03	0.374394	0.280015	1.33705	35	0.189832	0.291157	NA	0.625	0.5
O00170	AIP	aryl hydrocarbon receptor interacting protein	9049	O00170	MCP_A08_A11_A03-MCP_A18_A08_A22	-0.47322	0.259244	-1.82539	35	0.0764862	0.11532	NA	0.4375	0.4375
O00170	AIP	aryl hydrocarbon receptor interacting protein	9049	O00170	MCP_A08_A11_A03-MCP_A20_A22_A03	0.282843	0.259244	1.09103	35	0.282713	0.355122	NA	0.5625	0.5625
O00170	AIP	aryl hydrocarbon receptor interacting protein	9049	O00170	MCP_A08_A11_A03-MCP_A22_A07	-0.936492	0.259244	-3.6124	35	0.000942236	0.00199803	NA	0.375	0.375
O00170	AIP	aryl hydrocarbon receptor interacting protein	9049	O00170	MCP_A08_A11_A03-MCP_A22_A08	-0.859848	0.259244	-3.31675	35	0.00213073	0.00526209	NA	0.4375	0.4375
O00170	AIP	aryl hydrocarbon receptor interacting protein	9049	O00170	MCP_A08_A11_A03-MCP_A22_A08_A18	0.0181041	0.259244	0.0698343	35	0.944723	0.958635	NA	0.46875	0.46875
O00170	AIP	aryl hydrocarbon receptor interacting protein	9049	O00170	MCP_A08_A22-MCP_A16_A22_A03	0.86072	0.280015	3.07383	35	0.00407942	0.0125226	NA	0.59375	0.46875
O00170	AIP	aryl hydrocarbon receptor interacting protein	9049	O00170	MCP_A08_A22-MCP_A18_A08_A22	0.013106	0.259244	0.0505549	35	0.959968	0.968078	NA	0.40625	0.40625
O00170	AIP	aryl hydrocarbon receptor interacting protein	9049	O00170	MCP_A08_A22-MCP_A20_A22_A03	0.769169	0.259244	2.96697	35	0.00539191	0.0184211	NA	0.53125	0.53125
O00170	AIP	aryl hydrocarbon receptor interacting protein	9049	O00170	MCP_A08_A22-MCP_A22_A07	-0.450166	0.259244	-1.73646	35	0.0912784	0.163535	NA	0.34375	0.34375
O00170	AIP	aryl hydrocarbon receptor interacting protein	9049	O00170	MCP_A08_A22-MCP_A22_A08	-0.373522	0.259244	-1.44081	35	0.158524	0.492956	NA	0.40625	0.40625
O00170	AIP	aryl hydrocarbon receptor interacting protein	9049	O00170	MCP_A08_A22-MCP_A22_A08_A18	0.50443	0.259244	1.94577	35	0.0597473	0.101267	NA	0.4375	0.4375
O00170	AIP	aryl hydrocarbon receptor interacting protein	9049	O00170	MCP_A16_A22_A03-MCP_A18_A08_A22	-0.847614	0.280015	-3.02703	35	0.00461203	0.0111821	NA	0.5625	0.4375
O00170	AIP	aryl hydrocarbon receptor interacting protein	9049	O00170	MCP_A16_A22_A03-MCP_A20_A22_A03	-0.0915512	0.280015	-0.326951	35	0.745653	0.825954	NA	0.6875	0.5625
O00170	AIP	aryl hydrocarbon receptor interacting protein	9049	O00170	MCP_A16_A22_A03-MCP_A22_A07	-1.31089	0.280015	-4.68148	35	4.18269e-05	0.000123517	NA	0.5	0.375
O00170	AIP	aryl hydrocarbon receptor interacting protein	9049	O00170	MCP_A16_A22_A03-MCP_A22_A08	-1.23424	0.280015	-4.40777	35	9.4538e-05	0.000467999	NA	0.5625	0.4375
O00170	AIP	aryl hydrocarbon receptor interacting protein	9049	O00170	MCP_A16_A22_A03-MCP_A22_A08_A18	-0.35629	0.280015	-1.2724	35	0.211621	0.31297	NA	0.59375	0.46875
O00170	AIP	aryl hydrocarbon receptor interacting protein	9049	O00170	MCP_A18_A08_A22-MCP_A20_A22_A03	0.756063	0.259244	2.91642	35	0.00614305	0.0150313	NA	0.5	0.5
O00170	AIP	aryl hydrocarbon receptor interacting protein	9049	O00170	MCP_A18_A08_A22-MCP_A22_A07	-0.463272	0.259244	-1.78702	35	0.0825987	0.118246	NA	0.3125	0.3125
O00170	AIP	aryl hydrocarbon receptor interacting protein	9049	O00170	MCP_A18_A08_A22-MCP_A22_A08	-0.386628	0.259244	-1.49137	35	0.144824	0.217724	NA	0.375	0.375
O00170	AIP	aryl hydrocarbon receptor interacting protein	9049	O00170	MCP_A18_A08_A22-MCP_A22_A08_A18	0.491324	0.259244	1.89522	35	0.0663466	0.300937	NA	0.40625	0.40625
O00170	AIP	aryl hydrocarbon receptor interacting protein	9049	O00170	MCP_A20_A22_A03-MCP_A22_A07	-1.21934	0.259244	-4.70343	35	3.9165e-05	0.00011298	NA	0.4375	0.4375
O00170	AIP	aryl hydrocarbon receptor interacting protein	9049	O00170	MCP_A20_A22_A03-MCP_A22_A08	-1.14269	0.259244	-4.40779	35	9.45328e-05	0.000531485	NA	0.5	0.5
O00170	AIP	aryl hydrocarbon receptor interacting protein	9049	O00170	MCP_A20_A22_A03-MCP_A22_A08_A18	-0.264739	0.259244	-1.0212	35	0.314168	0.436159	NA	0.53125	0.53125
O00170	AIP	aryl hydrocarbon receptor interacting protein	9049	O00170	MCP_A22_A07-MCP_A22_A08	0.0766445	0.259244	0.295647	35	0.769247	0.847247	NA	0.3125	0.3125
O00170	AIP	aryl hydrocarbon receptor interacting protein	9049	O00170	MCP_A22_A07-MCP_A22_A08_A18	0.954596	0.259244	3.68224	35	0.000774266	0.00158316	NA	0.34375	0.34375
O00203	AP3B1	adaptor related protein complex 3 subunit beta 1	8546	O00203	MCP_A01_A04-MCP_empty	2.08484	0.132209	15.7692	38	0	0	NA	0.5	0.375
O00203	AP3B1	adaptor related protein complex 3 subunit beta 1	8546	O00203	MCP_A03_A22-MCP_empty	1.88836	0.132209	14.2831	38	0	0	NA	0.5875	0.4625
O00203	AP3B1	adaptor related protein complex 3 subunit beta 1	8546	O00203	MCP_A03_A22_A20-MCP_empty	2.09731	0.132209	15.8636	38	0	0	NA	0.5625	0.4375
O00203	AP3B1	adaptor related protein complex 3 subunit beta 1	8546	O00203	MCP_A04_A01-MCP_empty	2.02225	0.132209	15.2958	38	0	0	NA	0.5125	0.3875
O00203	AP3B1	adaptor related protein complex 3 subunit beta 1	8546	O00203	MCP_A08_A11_A03-MCP_empty	1.91534	0.132209	14.4872	38	0	0	NA	0.5375	0.4125
O00203	AP3B1	adaptor related protein complex 3 subunit beta 1	8546	O00203	MCP_A08_A22-MCP_empty	1.72255	0.132209	13.029	38	1.33227e-15	9.12247e-15	NA	0.6375	0.5125
O00203	AP3B1	adaptor related protein complex 3 subunit beta 1	8546	O00203	MCP_A16_A22_A03-MCP_empty	1.75887	0.132209	13.3037	38	6.66134e-16	4.44421e-15	NA	0.575	0.45
O00203	AP3B1	adaptor related protein complex 3 subunit beta 1	8546	O00203	MCP_A18_A08_A22-MCP_empty	1.97124	0.132209	14.91	38	0	0	NA	0.5375	0.4125
O00203	AP3B1	adaptor related protein complex 3 subunit beta 1	8546	O00203	MCP_A20_A22_A03-MCP_empty	1.59975	0.132209	12.1002	38	1.33227e-14	7.40608e-14	NA	0.5875	0.4625
O00203	AP3B1	adaptor related protein complex 3 subunit beta 1	8546	O00203	MCP_A22_A07-MCP_empty	1.82236	0.132209	13.784	38	2.22045e-16	1.42696e-15	NA	0.5875	0.4625
O00203	AP3B1	adaptor related protein complex 3 subunit beta 1	8546	O00203	MCP_A22_A08-MCP_empty	1.78645	0.132209	13.5123	38	4.44089e-16	2.98269e-15	NA	0.55	0.425
O00203	AP3B1	adaptor related protein complex 3 subunit beta 1	8546	O00203	MCP_A22_A08_A18-MCP_empty	2.00194	0.132209	15.1423	38	0	0	NA	0.5	0.375
O00203	AP3B1	adaptor related protein complex 3 subunit beta 1	8546	O00203	MCP_A01_A04-MCP_A03_A22	0.196477	0.122402	1.60519	38	0.116733	0.170688	NA	0.1625	0.1625
O00203	AP3B1	adaptor related protein complex 3 subunit beta 1	8546	O00203	MCP_A01_A04-MCP_A03_A22_A20	-0.0124723	0.122402	-0.101897	38	0.919374	0.937894	NA	0.1375	0.1375
O00203	AP3B1	adaptor related protein complex 3 subunit beta 1	8546	O00203	MCP_A01_A04-MCP_A04_A01	0.0625883	0.122402	0.511335	38	0.612075	0.938313	NA	0.0875	0.0875
O00203	AP3B1	adaptor related protein complex 3 subunit beta 1	8546	O00203	MCP_A01_A04-MCP_A08_A11_A03	0.169493	0.122402	1.38473	38	0.174213	0.317315	NA	0.1125	0.1125
O00203	AP3B1	adaptor related protein complex 3 subunit beta 1	8546	O00203	MCP_A01_A04-MCP_A08_A22	0.362283	0.122402	2.95979	38	0.00527745	0.0102036	NA	0.2125	0.2125
O00203	AP3B1	adaptor related protein complex 3 subunit beta 1	8546	O00203	MCP_A01_A04-MCP_A16_A22_A03	0.32597	0.122402	2.66312	38	0.0112911	0.0211914	NA	0.15	0.15
O00203	AP3B1	adaptor related protein complex 3 subunit beta 1	8546	O00203	MCP_A01_A04-MCP_A18_A08_A22	0.113596	0.122402	0.928057	38	0.359236	0.425988	NA	0.1125	0.1125
O00203	AP3B1	adaptor related protein complex 3 subunit beta 1	8546	O00203	MCP_A01_A04-MCP_A20_A22_A03	0.485085	0.122402	3.96305	38	0.000315058	0.000647292	NA	0.1625	0.1625
O00203	AP3B1	adaptor related protein complex 3 subunit beta 1	8546	O00203	MCP_A01_A04-MCP_A22_A07	0.262472	0.122402	2.14435	38	0.0384633	0.0595768	NA	0.1625	0.1625
O00203	AP3B1	adaptor related protein complex 3 subunit beta 1	8546	O00203	MCP_A03_A22-MCP_A03_A22_A20	-0.20895	0.122402	-1.70708	38	0.0959668	0.211994	NA	0.225	0.225
O00203	AP3B1	adaptor related protein complex 3 subunit beta 1	8546	O00203	MCP_A03_A22-MCP_A04_A01	-0.133889	0.122402	-1.09385	38	0.280906	0.354382	NA	0.175	0.175
O00203	AP3B1	adaptor related protein complex 3 subunit beta 1	8546	O00203	MCP_A03_A22-MCP_A08_A11_A03	-0.0269843	0.122402	-0.220457	38	0.826695	0.873563	NA	0.2	0.2
O00203	AP3B1	adaptor related protein complex 3 subunit beta 1	8546	O00203	MCP_A03_A22-MCP_A08_A22	0.165805	0.122402	1.3546	38	0.183545	0.436686	NA	0.3	0.3
O00203	AP3B1	adaptor related protein complex 3 subunit beta 1	8546	O00203	MCP_A03_A22-MCP_A16_A22_A03	0.129493	0.122402	1.05793	38	0.296764	0.43381	NA	0.2375	0.2375
O00203	AP3B1	adaptor related protein complex 3 subunit beta 1	8546	O00203	MCP_A03_A22-MCP_A18_A08_A22	-0.0828817	0.122402	-0.677128	38	0.502426	0.596771	NA	0.2	0.2
O00203	AP3B1	adaptor related protein complex 3 subunit beta 1	8546	O00203	MCP_A03_A22-MCP_A20_A22_A03	0.288607	0.122402	2.35787	38	0.0236301	0.0625733	NA	0.25	0.25
O00203	AP3B1	adaptor related protein complex 3 subunit beta 1	8546	O00203	MCP_A03_A22-MCP_A22_A07	0.0659943	0.122402	0.539162	38	0.59292	0.706662	NA	0.25	0.25
O00203	AP3B1	adaptor related protein complex 3 subunit beta 1	8546	O00203	MCP_A03_A22-MCP_A22_A08	0.101906	0.122402	0.832553	38	0.410299	0.614027	NA	0.2125	0.2125
O00203	AP3B1	adaptor related protein complex 3 subunit beta 1	8546	O00203	MCP_A03_A22_A20-MCP_A04_A01	0.0750607	0.122402	0.613232	38	0.543376	0.618881	NA	0.15	0.15
O00203	AP3B1	adaptor related protein complex 3 subunit beta 1	8546	O00203	MCP_A03_A22_A20-MCP_A08_A11_A03	0.181965	0.122402	1.48662	38	0.145365	0.229599	NA	0.175	0.175
O00203	AP3B1	adaptor related protein complex 3 subunit beta 1	8546	O00203	MCP_A03_A22_A20-MCP_A08_A22	0.374755	0.122402	3.06168	38	0.00402842	0.0138544	NA	0.275	0.275
O00203	AP3B1	adaptor related protein complex 3 subunit beta 1	8546	O00203	MCP_A03_A22_A20-MCP_A16_A22_A03	0.338443	0.122402	2.76502	38	0.00873454	0.026691	NA	0.2125	0.2125
O00203	AP3B1	adaptor related protein complex 3 subunit beta 1	8546	O00203	MCP_A03_A22_A20-MCP_A18_A08_A22	0.126068	0.122402	1.02995	38	0.309543	0.453337	NA	0.175	0.175
O00203	AP3B1	adaptor related protein complex 3 subunit beta 1	8546	O00203	MCP_A03_A22_A20-MCP_A20_A22_A03	0.497557	0.122402	4.06495	38	0.00023278	0.00147316	NA	0.225	0.225
O00203	AP3B1	adaptor related protein complex 3 subunit beta 1	8546	O00203	MCP_A03_A22_A20-MCP_A22_A07	0.274944	0.122402	2.24624	38	0.0305808	0.0587005	NA	0.225	0.225
O00203	AP3B1	adaptor related protein complex 3 subunit beta 1	8546	O00203	MCP_A03_A22_A20-MCP_A22_A08	0.310856	0.122402	2.53964	38	0.0153091	0.0424861	NA	0.1875	0.1875
O00203	AP3B1	adaptor related protein complex 3 subunit beta 1	8546	O00203	MCP_A03_A22_A20-MCP_A22_A08_A18	0.095364	0.122402	0.779107	38	0.440742	0.580591	NA	0.1375	0.1375
O00203	AP3B1	adaptor related protein complex 3 subunit beta 1	8546	O00203	MCP_A04_A01-MCP_A08_A11_A03	0.106905	0.122402	0.873393	38	0.387935	0.544828	NA	0.125	0.125
O00203	AP3B1	adaptor related protein complex 3 subunit beta 1	8546	O00203	MCP_A04_A01-MCP_A08_A22	0.299695	0.122402	2.44845	38	0.0190745	0.032454	NA	0.225	0.225
O00203	AP3B1	adaptor related protein complex 3 subunit beta 1	8546	O00203	MCP_A04_A01-MCP_A16_A22_A03	0.263382	0.122402	2.15178	38	0.0378324	0.0625384	NA	0.1625	0.1625
O00203	AP3B1	adaptor related protein complex 3 subunit beta 1	8546	O00203	MCP_A04_A01-MCP_A18_A08_A22	0.0510075	0.122402	0.416722	38	0.679226	0.72846	NA	0.125	0.125
O00203	AP3B1	adaptor related protein complex 3 subunit beta 1	8546	O00203	MCP_A04_A01-MCP_A20_A22_A03	0.422496	0.122402	3.45172	38	0.00138092	0.00259614	NA	0.175	0.175
O00203	AP3B1	adaptor related protein complex 3 subunit beta 1	8546	O00203	MCP_A04_A01-MCP_A22_A07	0.199883	0.122402	1.63301	38	0.110726	0.149584	NA	0.175	0.175
O00203	AP3B1	adaptor related protein complex 3 subunit beta 1	8546	O00203	MCP_A04_A01-MCP_A22_A08	0.235795	0.122402	1.9264	38	0.0615581	0.0913421	NA	0.1375	0.1375
O00203	AP3B1	adaptor related protein complex 3 subunit beta 1	8546	O00203	MCP_A04_A01-MCP_A22_A08_A18	0.0203034	0.122402	0.165875	38	0.869135	0.894615	NA	0.0875	0.0875
O00203	AP3B1	adaptor related protein complex 3 subunit beta 1	8546	O00203	MCP_A08_A11_A03-MCP_A08_A22	0.19279	0.122402	1.57506	38	0.123533	0.186505	NA	0.25	0.25
O00203	AP3B1	adaptor related protein complex 3 subunit beta 1	8546	O00203	MCP_A08_A11_A03-MCP_A16_A22_A03	0.156477	0.122402	1.27839	38	0.208865	0.313626	NA	0.1875	0.1875
O00203	AP3B1	adaptor related protein complex 3 subunit beta 1	8546	O00203	MCP_A08_A11_A03-MCP_A18_A08_A22	-0.0558973	0.122402	-0.456671	38	0.650507	0.711613	NA	0.15	0.15
O00203	AP3B1	adaptor related protein complex 3 subunit beta 1	8546	O00203	MCP_A08_A11_A03-MCP_A20_A22_A03	0.315591	0.122402	2.57833	38	0.0139276	0.0253126	NA	0.2	0.2
O00203	AP3B1	adaptor related protein complex 3 subunit beta 1	8546	O00203	MCP_A08_A11_A03-MCP_A22_A07	0.0929787	0.122402	0.759619	38	0.452169	0.5187	NA	0.2	0.2
O00203	AP3B1	adaptor related protein complex 3 subunit beta 1	8546	O00203	MCP_A08_A11_A03-MCP_A22_A08	0.12889	0.122402	1.05301	38	0.298986	0.392997	NA	0.1625	0.1625
O00203	AP3B1	adaptor related protein complex 3 subunit beta 1	8546	O00203	MCP_A08_A11_A03-MCP_A22_A08_A18	-0.0866014	0.122402	-0.707518	38	0.483562	0.553571	NA	0.1125	0.1125
O00203	AP3B1	adaptor related protein complex 3 subunit beta 1	8546	O00203	MCP_A08_A22-MCP_A16_A22_A03	-0.0363125	0.122402	-0.296666	38	0.768337	0.840039	NA	0.2875	0.2875
O00203	AP3B1	adaptor related protein complex 3 subunit beta 1	8546	O00203	MCP_A08_A22-MCP_A18_A08_A22	-0.248687	0.122402	-2.03173	38	0.0492163	0.0827414	NA	0.25	0.25
O00203	AP3B1	adaptor related protein complex 3 subunit beta 1	8546	O00203	MCP_A08_A22-MCP_A20_A22_A03	0.122802	0.122402	1.00327	38	0.322078	0.475448	NA	0.3	0.3
O00203	AP3B1	adaptor related protein complex 3 subunit beta 1	8546	O00203	MCP_A08_A22-MCP_A22_A07	-0.0998111	0.122402	-0.815439	38	0.419903	0.538137	NA	0.3	0.3
O00203	AP3B1	adaptor related protein complex 3 subunit beta 1	8546	O00203	MCP_A08_A22-MCP_A22_A08	-0.0638995	0.122402	-0.522048	38	0.604667	0.852514	NA	0.2625	0.2625
O00203	AP3B1	adaptor related protein complex 3 subunit beta 1	8546	O00203	MCP_A08_A22-MCP_A22_A08_A18	-0.279391	0.122402	-2.28258	38	0.0281401	0.0523349	NA	0.2125	0.2125
O00203	AP3B1	adaptor related protein complex 3 subunit beta 1	8546	O00203	MCP_A16_A22_A03-MCP_A18_A08_A22	-0.212375	0.122402	-1.73506	38	0.0908348	0.149445	NA	0.1875	0.1875
O00203	AP3B1	adaptor related protein complex 3 subunit beta 1	8546	O00203	MCP_A16_A22_A03-MCP_A20_A22_A03	0.159114	0.122402	1.29993	38	0.201454	0.325541	NA	0.2375	0.2375
O00203	AP3B1	adaptor related protein complex 3 subunit beta 1	8546	O00203	MCP_A16_A22_A03-MCP_A22_A07	-0.0634987	0.122402	-0.518773	38	0.606928	0.68127	NA	0.2375	0.2375
O00203	AP3B1	adaptor related protein complex 3 subunit beta 1	8546	O00203	MCP_A16_A22_A03-MCP_A22_A08	-0.027587	0.122402	-0.225381	38	0.82289	0.883555	NA	0.2	0.2
O00203	AP3B1	adaptor related protein complex 3 subunit beta 1	8546	O00203	MCP_A16_A22_A03-MCP_A22_A08_A18	-0.243079	0.122402	-1.98591	38	0.0542924	0.0994271	NA	0.15	0.15
O00203	AP3B1	adaptor related protein complex 3 subunit beta 1	8546	O00203	MCP_A18_A08_A22-MCP_A20_A22_A03	0.371489	0.122402	3.035	38	0.00432546	0.0110073	NA	0.2	0.2
O00203	AP3B1	adaptor related protein complex 3 subunit beta 1	8546	O00203	MCP_A18_A08_A22-MCP_A22_A07	0.148876	0.122402	1.21629	38	0.231376	0.300395	NA	0.2	0.2
O00203	AP3B1	adaptor related protein complex 3 subunit beta 1	8546	O00203	MCP_A18_A08_A22-MCP_A22_A08	0.184788	0.122402	1.50968	38	0.139396	0.210987	NA	0.1625	0.1625
O00203	AP3B1	adaptor related protein complex 3 subunit beta 1	8546	O00203	MCP_A18_A08_A22-MCP_A22_A08_A18	-0.0307041	0.122402	-0.250847	38	0.803284	0.919482	NA	0.1125	0.1125
O00203	AP3B1	adaptor related protein complex 3 subunit beta 1	8546	O00203	MCP_A20_A22_A03-MCP_A22_A07	-0.222613	0.122402	-1.81871	38	0.0768442	0.115596	NA	0.25	0.25
O00203	AP3B1	adaptor related protein complex 3 subunit beta 1	8546	O00203	MCP_A20_A22_A03-MCP_A22_A08	-0.186701	0.122402	-1.52531	38	0.135461	0.249908	NA	0.2125	0.2125
O00203	AP3B1	adaptor related protein complex 3 subunit beta 1	8546	O00203	MCP_A20_A22_A03-MCP_A22_A08_A18	-0.402193	0.122402	-3.28584	38	0.00219203	0.0071538	NA	0.1625	0.1625
O00203	AP3B1	adaptor related protein complex 3 subunit beta 1	8546	O00203	MCP_A22_A07-MCP_A22_A08	0.0359116	0.122402	0.293391	38	0.770819	0.847498	NA	0.2125	0.2125
O00203	AP3B1	adaptor related protein complex 3 subunit beta 1	8546	O00203	MCP_A22_A07-MCP_A22_A08_A18	-0.17958	0.122402	-1.46714	38	0.150567	0.205465	NA	0.1625	0.1625
O00217	NDUFS8	NADH:ubiquinone oxidoreductase core subunit S8	4728	O00217	MCP_A01_A04-MCP_empty	Inf	NA	NA	NA	NA	0	oneConditionMissing	0.583333	0.0833333
O00217	NDUFS8	NADH:ubiquinone oxidoreductase core subunit S8	4728	O00217	MCP_A03_A22-MCP_empty	NA	NA	NA	NA	NA	NA	completeMissing	1	0
O00217	NDUFS8	NADH:ubiquinone oxidoreductase core subunit S8	4728	O00217	MCP_A03_A22_A20-MCP_empty	Inf	NA	NA	NA	NA	0	oneConditionMissing	0.958333	0.0833333
O00217	NDUFS8	NADH:ubiquinone oxidoreductase core subunit S8	4728	O00217	MCP_A04_A01-MCP_empty	Inf	NA	NA	NA	NA	0	oneConditionMissing	0.583333	0.0833333
O00217	NDUFS8	NADH:ubiquinone oxidoreductase core subunit S8	4728	O00217	MCP_A08_A11_A03-MCP_empty	Inf	NA	NA	NA	NA	0	oneConditionMissing	0.625	0.125
O00217	NDUFS8	NADH:ubiquinone oxidoreductase core subunit S8	4728	O00217	MCP_A08_A22-MCP_empty	Inf	NA	NA	NA	NA	0	oneConditionMissing	0.958333	0.0833333
O00217	NDUFS8	NADH:ubiquinone oxidoreductase core subunit S8	4728	O00217	MCP_A16_A22_A03-MCP_empty	Inf	NA	NA	NA	NA	0	oneConditionMissing	0.833333	0.208333
O00217	NDUFS8	NADH:ubiquinone oxidoreductase core subunit S8	4728	O00217	MCP_A18_A08_A22-MCP_empty	Inf	NA	NA	NA	NA	0	oneConditionMissing	0.75	0.25
O00217	NDUFS8	NADH:ubiquinone oxidoreductase core subunit S8	4728	O00217	MCP_A20_A22_A03-MCP_empty	NA	NA	NA	NA	NA	NA	completeMissing	1	0
O00217	NDUFS8	NADH:ubiquinone oxidoreductase core subunit S8	4728	O00217	MCP_A22_A07-MCP_empty	NA	NA	NA	NA	NA	NA	completeMissing	1	0
O00217	NDUFS8	NADH:ubiquinone oxidoreductase core subunit S8	4728	O00217	MCP_A22_A08-MCP_empty	NA	NA	NA	NA	NA	NA	completeMissing	1	0
O00217	NDUFS8	NADH:ubiquinone oxidoreductase core subunit S8	4728	O00217	MCP_A22_A08_A18-MCP_empty	Inf	NA	NA	NA	NA	0	oneConditionMissing	0.833333	0.333333
O00217	NDUFS8	NADH:ubiquinone oxidoreductase core subunit S8	4728	O00217	MCP_A01_A04-MCP_A03_A22	Inf	NA	NA	NA	NA	0	oneConditionMissing	0.583333	0.0833333
O00217	NDUFS8	NADH:ubiquinone oxidoreductase core subunit S8	4728	O00217	MCP_A01_A04-MCP_A03_A22_A20	1.91297	0.552149	3.4646	17	0.00296289	0.00648361	NA	0.541667	0.166667
O00217	NDUFS8	NADH:ubiquinone oxidoreductase core subunit S8	4728	O00217	MCP_A01_A04-MCP_A04_A01	0.175727	0.34921	0.503215	17	0.621271	0.938313	NA	0.166667	0.166667
O00217	NDUFS8	NADH:ubiquinone oxidoreductase core subunit S8	4728	O00217	MCP_A01_A04-MCP_A08_A11_A03	0.549127	0.34921	1.57249	17	0.134263	0.265733	NA	0.208333	0.208333
O00217	NDUFS8	NADH:ubiquinone oxidoreductase core subunit S8	4728	O00217	MCP_A01_A04-MCP_A08_A22	2.14492	0.552149	3.88468	17	0.00119061	0.00260659	NA	0.541667	0.166667
O00217	NDUFS8	NADH:ubiquinone oxidoreductase core subunit S8	4728	O00217	MCP_A01_A04-MCP_A16_A22_A03	1.50537	0.37719	3.99102	17	0.000945428	0.00238376	NA	0.416667	0.291667
O00217	NDUFS8	NADH:ubiquinone oxidoreductase core subunit S8	4728	O00217	MCP_A01_A04-MCP_A18_A08_A22	1.71432	0.34921	4.90913	17	0.000132582	0.000348207	NA	0.333333	0.333333
O00217	NDUFS8	NADH:ubiquinone oxidoreductase core subunit S8	4728	O00217	MCP_A01_A04-MCP_A20_A22_A03	Inf	NA	NA	NA	NA	0	oneConditionMissing	0.583333	0.0833333
O00217	NDUFS8	NADH:ubiquinone oxidoreductase core subunit S8	4728	O00217	MCP_A01_A04-MCP_A22_A07	Inf	NA	NA	NA	NA	0	oneConditionMissing	0.583333	0.0833333
O00217	NDUFS8	NADH:ubiquinone oxidoreductase core subunit S8	4728	O00217	MCP_A03_A22-MCP_A03_A22_A20	#NAME?	NA	NA	NA	NA	0	oneConditionMissing	0.958333	0.0833333
O00217	NDUFS8	NADH:ubiquinone oxidoreductase core subunit S8	4728	O00217	MCP_A03_A22-MCP_A04_A01	#NAME?	NA	NA	NA	NA	0	oneConditionMissing	0.583333	0.0833333
O00217	NDUFS8	NADH:ubiquinone oxidoreductase core subunit S8	4728	O00217	MCP_A03_A22-MCP_A08_A11_A03	#NAME?	NA	NA	NA	NA	0	oneConditionMissing	0.625	0.125
O00217	NDUFS8	NADH:ubiquinone oxidoreductase core subunit S8	4728	O00217	MCP_A03_A22-MCP_A08_A22	#NAME?	NA	NA	NA	NA	0	oneConditionMissing	0.958333	0.0833333
O00217	NDUFS8	NADH:ubiquinone oxidoreductase core subunit S8	4728	O00217	MCP_A03_A22-MCP_A16_A22_A03	#NAME?	NA	NA	NA	NA	0	oneConditionMissing	0.833333	0.208333
O00217	NDUFS8	NADH:ubiquinone oxidoreductase core subunit S8	4728	O00217	MCP_A03_A22-MCP_A18_A08_A22	#NAME?	NA	NA	NA	NA	0	oneConditionMissing	0.75	0.25
O00217	NDUFS8	NADH:ubiquinone oxidoreductase core subunit S8	4728	O00217	MCP_A03_A22-MCP_A20_A22_A03	NA	NA	NA	NA	NA	NA	completeMissing	1	0
O00217	NDUFS8	NADH:ubiquinone oxidoreductase core subunit S8	4728	O00217	MCP_A03_A22-MCP_A22_A07	NA	NA	NA	NA	NA	NA	completeMissing	1	0
O00217	NDUFS8	NADH:ubiquinone oxidoreductase core subunit S8	4728	O00217	MCP_A03_A22-MCP_A22_A08	NA	NA	NA	NA	NA	NA	completeMissing	1	0
O00217	NDUFS8	NADH:ubiquinone oxidoreductase core subunit S8	4728	O00217	MCP_A03_A22_A20-MCP_A04_A01	-1.73725	0.552149	-3.14634	17	0.00588912	0.0119297	NA	0.541667	0.166667
O00217	NDUFS8	NADH:ubiquinone oxidoreductase core subunit S8	4728	O00217	MCP_A03_A22_A20-MCP_A08_A11_A03	-1.36385	0.552149	-2.47007	17	0.0243949	0.0514884	NA	0.583333	0.208333
O00217	NDUFS8	NADH:ubiquinone oxidoreductase core subunit S8	4728	O00217	MCP_A03_A22_A20-MCP_A08_A22	0.231948	0.698419	0.332105	17	0.74387	0.827937	NA	0.916667	0.166667
O00217	NDUFS8	NADH:ubiquinone oxidoreductase core subunit S8	4728	O00217	MCP_A03_A22_A20-MCP_A16_A22_A03	-0.407604	0.570257	-0.714773	17	0.48445	0.63043	NA	0.791667	0.291667
O00217	NDUFS8	NADH:ubiquinone oxidoreductase core subunit S8	4728	O00217	MCP_A03_A22_A20-MCP_A18_A08_A22	-0.198659	0.552149	-0.359793	17	0.723433	0.827737	NA	0.708333	0.333333
O00217	NDUFS8	NADH:ubiquinone oxidoreductase core subunit S8	4728	O00217	MCP_A03_A22_A20-MCP_A20_A22_A03	Inf	NA	NA	NA	NA	0	oneConditionMissing	0.958333	0.0833333
O00217	NDUFS8	NADH:ubiquinone oxidoreductase core subunit S8	4728	O00217	MCP_A03_A22_A20-MCP_A22_A07	Inf	NA	NA	NA	NA	0	oneConditionMissing	0.958333	0.0833333
O00217	NDUFS8	NADH:ubiquinone oxidoreductase core subunit S8	4728	O00217	MCP_A03_A22_A20-MCP_A22_A08	Inf	NA	NA	NA	NA	0	oneConditionMissing	0.958333	0.0833333
O00217	NDUFS8	NADH:ubiquinone oxidoreductase core subunit S8	4728	O00217	MCP_A03_A22_A20-MCP_A22_A08_A18	0.195618	0.552149	0.354285	17	0.727482	0.827274	NA	0.791667	0.416667
O00217	NDUFS8	NADH:ubiquinone oxidoreductase core subunit S8	4728	O00217	MCP_A04_A01-MCP_A08_A11_A03	0.3734	0.34921	1.06927	17	0.299895	0.453138	NA	0.208333	0.208333
O00217	NDUFS8	NADH:ubiquinone oxidoreductase core subunit S8	4728	O00217	MCP_A04_A01-MCP_A08_A22	1.9692	0.552149	3.56642	17	0.00237588	0.00486738	NA	0.541667	0.166667
O00217	NDUFS8	NADH:ubiquinone oxidoreductase core subunit S8	4728	O00217	MCP_A04_A01-MCP_A16_A22_A03	1.32964	0.37719	3.52513	17	0.0025985	0.00587362	NA	0.416667	0.291667
O00217	NDUFS8	NADH:ubiquinone oxidoreductase core subunit S8	4728	O00217	MCP_A04_A01-MCP_A18_A08_A22	1.53859	0.34921	4.40591	17	0.000386252	0.000883383	NA	0.333333	0.333333
O00217	NDUFS8	NADH:ubiquinone oxidoreductase core subunit S8	4728	O00217	MCP_A04_A01-MCP_A20_A22_A03	Inf	NA	NA	NA	NA	0	oneConditionMissing	0.583333	0.0833333
O00217	NDUFS8	NADH:ubiquinone oxidoreductase core subunit S8	4728	O00217	MCP_A04_A01-MCP_A22_A07	Inf	NA	NA	NA	NA	0	oneConditionMissing	0.583333	0.0833333
O00217	NDUFS8	NADH:ubiquinone oxidoreductase core subunit S8	4728	O00217	MCP_A04_A01-MCP_A22_A08	Inf	NA	NA	NA	NA	0	oneConditionMissing	0.583333	0.0833333
O00217	NDUFS8	NADH:ubiquinone oxidoreductase core subunit S8	4728	O00217	MCP_A04_A01-MCP_A22_A08_A18	1.93287	0.34921	5.53497	17	3.6359e-05	9.74584e-05	NA	0.416667	0.416667
O00217	NDUFS8	NADH:ubiquinone oxidoreductase core subunit S8	4728	O00217	MCP_A08_A11_A03-MCP_A08_A22	1.5958	0.552149	2.89015	17	0.0101726	0.0211326	NA	0.583333	0.208333
O00217	NDUFS8	NADH:ubiquinone oxidoreductase core subunit S8	4728	O00217	MCP_A08_A11_A03-MCP_A16_A22_A03	0.956243	0.37719	2.53518	17	0.0213507	0.0491203	NA	0.458333	0.333333
O00217	NDUFS8	NADH:ubiquinone oxidoreductase core subunit S8	4728	O00217	MCP_A08_A11_A03-MCP_A18_A08_A22	1.16519	0.34921	3.33664	17	0.00390822	0.00885701	NA	0.375	0.375
O00217	NDUFS8	NADH:ubiquinone oxidoreductase core subunit S8	4728	O00217	MCP_A08_A11_A03-MCP_A20_A22_A03	Inf	NA	NA	NA	NA	0	oneConditionMissing	0.625	0.125
O00217	NDUFS8	NADH:ubiquinone oxidoreductase core subunit S8	4728	O00217	MCP_A08_A11_A03-MCP_A22_A07	Inf	NA	NA	NA	NA	0	oneConditionMissing	0.625	0.125
O00217	NDUFS8	NADH:ubiquinone oxidoreductase core subunit S8	4728	O00217	MCP_A08_A11_A03-MCP_A22_A08	Inf	NA	NA	NA	NA	0	oneConditionMissing	0.625	0.125
O00217	NDUFS8	NADH:ubiquinone oxidoreductase core subunit S8	4728	O00217	MCP_A08_A11_A03-MCP_A22_A08_A18	1.55947	0.34921	4.4657	17	0.000339798	0.000943739	NA	0.458333	0.458333
O00217	NDUFS8	NADH:ubiquinone oxidoreductase core subunit S8	4728	O00217	MCP_A08_A22-MCP_A16_A22_A03	-0.639553	0.570257	-1.12152	17	0.27766	0.400647	NA	0.791667	0.291667
O00217	NDUFS8	NADH:ubiquinone oxidoreductase core subunit S8	4728	O00217	MCP_A08_A22-MCP_A18_A08_A22	-0.430608	0.552149	-0.779876	17	0.446187	0.543958	NA	0.708333	0.333333
O00217	NDUFS8	NADH:ubiquinone oxidoreductase core subunit S8	4728	O00217	MCP_A08_A22-MCP_A20_A22_A03	Inf	NA	NA	NA	NA	0	oneConditionMissing	0.958333	0.0833333
O00217	NDUFS8	NADH:ubiquinone oxidoreductase core subunit S8	4728	O00217	MCP_A08_A22-MCP_A22_A07	Inf	NA	NA	NA	NA	0	oneConditionMissing	0.958333	0.0833333
O00217	NDUFS8	NADH:ubiquinone oxidoreductase core subunit S8	4728	O00217	MCP_A08_A22-MCP_A22_A08	Inf	NA	NA	NA	NA	0	oneConditionMissing	0.958333	0.0833333
O00217	NDUFS8	NADH:ubiquinone oxidoreductase core subunit S8	4728	O00217	MCP_A08_A22-MCP_A22_A08_A18	-0.0363304	0.552149	-0.0657982	17	0.948306	0.968419	NA	0.791667	0.416667
O00217	NDUFS8	NADH:ubiquinone oxidoreductase core subunit S8	4728	O00217	MCP_A16_A22_A03-MCP_A18_A08_A22	0.208945	0.37719	0.553952	17	0.586825	0.681541	NA	0.583333	0.458333
O00217	NDUFS8	NADH:ubiquinone oxidoreductase core subunit S8	4728	O00217	MCP_A16_A22_A03-MCP_A20_A22_A03	Inf	NA	NA	NA	NA	0	oneConditionMissing	0.833333	0.208333
O00217	NDUFS8	NADH:ubiquinone oxidoreductase core subunit S8	4728	O00217	MCP_A16_A22_A03-MCP_A22_A07	Inf	NA	NA	NA	NA	0	oneConditionMissing	0.833333	0.208333
O00217	NDUFS8	NADH:ubiquinone oxidoreductase core subunit S8	4728	O00217	MCP_A16_A22_A03-MCP_A22_A08	Inf	NA	NA	NA	NA	0	oneConditionMissing	0.833333	0.208333
O00217	NDUFS8	NADH:ubiquinone oxidoreductase core subunit S8	4728	O00217	MCP_A16_A22_A03-MCP_A22_A08_A18	0.603222	0.37719	1.59926	17	0.128183	0.207274	NA	0.666667	0.541667
O00217	NDUFS8	NADH:ubiquinone oxidoreductase core subunit S8	4728	O00217	MCP_A18_A08_A22-MCP_A20_A22_A03	Inf	NA	NA	NA	NA	0	oneConditionMissing	0.75	0.25
O00217	NDUFS8	NADH:ubiquinone oxidoreductase core subunit S8	4728	O00217	MCP_A18_A08_A22-MCP_A22_A07	Inf	NA	NA	NA	NA	0	oneConditionMissing	0.75	0.25
O00217	NDUFS8	NADH:ubiquinone oxidoreductase core subunit S8	4728	O00217	MCP_A18_A08_A22-MCP_A22_A08	Inf	NA	NA	NA	NA	0	oneConditionMissing	0.75	0.25
O00217	NDUFS8	NADH:ubiquinone oxidoreductase core subunit S8	4728	O00217	MCP_A18_A08_A22-MCP_A22_A08_A18	0.394277	0.34921	1.12906	17	0.274555	0.586477	NA	0.583333	0.583333
O00217	NDUFS8	NADH:ubiquinone oxidoreductase core subunit S8	4728	O00217	MCP_A20_A22_A03-MCP_A22_A07	NA	NA	NA	NA	NA	NA	completeMissing	1	0
O00217	NDUFS8	NADH:ubiquinone oxidoreductase core subunit S8	4728	O00217	MCP_A20_A22_A03-MCP_A22_A08	NA	NA	NA	NA	NA	NA	completeMissing	1	0
O00217	NDUFS8	NADH:ubiquinone oxidoreductase core subunit S8	4728	O00217	MCP_A20_A22_A03-MCP_A22_A08_A18	#NAME?	NA	NA	NA	NA	0	oneConditionMissing	0.833333	0.333333
O00217	NDUFS8	NADH:ubiquinone oxidoreductase core subunit S8	4728	O00217	MCP_A22_A07-MCP_A22_A08	NA	NA	NA	NA	NA	NA	completeMissing	1	0
O00217	NDUFS8	NADH:ubiquinone oxidoreductase core subunit S8	4728	O00217	MCP_A22_A07-MCP_A22_A08_A18	#NAME?	NA	NA	NA	NA	0	oneConditionMissing	0.833333	0.333333
O00221	NFKBIE	NFKB inhibitor epsilon	4794	O00221	MCP_A01_A04-MCP_empty	Inf	NA	NA	NA	NA	0	oneConditionMissing	0.875	0.375
O00221	NFKBIE	NFKB inhibitor epsilon	4794	O00221	MCP_A03_A22-MCP_empty	NA	NA	NA	NA	NA	NA	completeMissing	1	0
O00221	NFKBIE	NFKB inhibitor epsilon	4794	O00221	MCP_A03_A22_A20-MCP_empty	Inf	NA	NA	NA	NA	0	oneConditionMissing	0.53125	0.03125
O00221	NFKBIE	NFKB inhibitor epsilon	4794	O00221	MCP_A04_A01-MCP_empty	Inf	NA	NA	NA	NA	0	oneConditionMissing	0.90625	0.28125
O00221	NFKBIE	NFKB inhibitor epsilon	4794	O00221	MCP_A08_A11_A03-MCP_empty	Inf	NA	NA	NA	NA	0	oneConditionMissing	0.9375	0.1875
O00221	NFKBIE	NFKB inhibitor epsilon	4794	O00221	MCP_A08_A22-MCP_empty	Inf	NA	NA	NA	NA	0	oneConditionMissing	0.9375	0.1875
O00221	NFKBIE	NFKB inhibitor epsilon	4794	O00221	MCP_A16_A22_A03-MCP_empty	Inf	NA	NA	NA	NA	0	oneConditionMissing	0.9375	0.1875
O00221	NFKBIE	NFKB inhibitor epsilon	4794	O00221	MCP_A18_A08_A22-MCP_empty	Inf	NA	NA	NA	NA	0	oneConditionMissing	0.96875	0.09375
O00221	NFKBIE	NFKB inhibitor epsilon	4794	O00221	MCP_A20_A22_A03-MCP_empty	Inf	NA	NA	NA	NA	0	oneConditionMissing	0.9375	0.1875
O00221	NFKBIE	NFKB inhibitor epsilon	4794	O00221	MCP_A22_A07-MCP_empty	Inf	NA	NA	NA	NA	0	oneConditionMissing	0.9375	0.1875
O00221	NFKBIE	NFKB inhibitor epsilon	4794	O00221	MCP_A22_A08-MCP_empty	Inf	NA	NA	NA	NA	0	oneConditionMissing	0.90625	0.28125
O00221	NFKBIE	NFKB inhibitor epsilon	4794	O00221	MCP_A22_A08_A18-MCP_empty	Inf	NA	NA	NA	NA	0	oneConditionMissing	0.9375	0.1875
O00221	NFKBIE	NFKB inhibitor epsilon	4794	O00221	MCP_A01_A04-MCP_A03_A22	Inf	NA	NA	NA	NA	0	oneConditionMissing	0.875	0.375
O00221	NFKBIE	NFKB inhibitor epsilon	4794	O00221	MCP_A01_A04-MCP_A03_A22_A20	-1.61825	0.130981	-12.3549	16	1.3473e-09	1.11723e-08	NA	0.40625	0.40625
O00221	NFKBIE	NFKB inhibitor epsilon	4794	O00221	MCP_A01_A04-MCP_A04_A01	0.41319	0.141476	2.92057	16	0.0100044	0.259435	NA	0.78125	0.65625
O00221	NFKBIE	NFKB inhibitor epsilon	4794	O00221	MCP_A01_A04-MCP_A08_A11_A03	0.0254379	0.160418	0.158572	16	0.87599	0.932219	NA	0.8125	0.5625
O00221	NFKBIE	NFKB inhibitor epsilon	4794	O00221	MCP_A01_A04-MCP_A08_A22	-0.326154	0.160418	-2.03315	16	0.0589731	0.0914327	NA	0.8125	0.5625
O00221	NFKBIE	NFKB inhibitor epsilon	4794	O00221	MCP_A01_A04-MCP_A16_A22_A03	0.0945665	0.160418	0.589499	16	0.563759	0.635518	NA	0.8125	0.5625
O00221	NFKBIE	NFKB inhibitor epsilon	4794	O00221	MCP_A01_A04-MCP_A18_A08_A22	-0.098142	0.207099	-0.473889	16	0.641981	0.697077	NA	0.84375	0.46875
O00221	NFKBIE	NFKB inhibitor epsilon	4794	O00221	MCP_A01_A04-MCP_A20_A22_A03	0.0632516	0.160418	0.394292	16	0.698571	0.745552	NA	0.8125	0.5625
O00221	NFKBIE	NFKB inhibitor epsilon	4794	O00221	MCP_A01_A04-MCP_A22_A07	-0.244836	0.160418	-1.52624	16	0.146475	0.1954	NA	0.8125	0.5625
O00221	NFKBIE	NFKB inhibitor epsilon	4794	O00221	MCP_A03_A22-MCP_A03_A22_A20	#NAME?	NA	NA	NA	NA	0	oneConditionMissing	0.53125	0.03125
O00221	NFKBIE	NFKB inhibitor epsilon	4794	O00221	MCP_A03_A22-MCP_A04_A01	#NAME?	NA	NA	NA	NA	0	oneConditionMissing	0.90625	0.28125
O00221	NFKBIE	NFKB inhibitor epsilon	4794	O00221	MCP_A03_A22-MCP_A08_A11_A03	#NAME?	NA	NA	NA	NA	0	oneConditionMissing	0.9375	0.1875
O00221	NFKBIE	NFKB inhibitor epsilon	4794	O00221	MCP_A03_A22-MCP_A08_A22	#NAME?	NA	NA	NA	NA	0	oneConditionMissing	0.9375	0.1875
O00221	NFKBIE	NFKB inhibitor epsilon	4794	O00221	MCP_A03_A22-MCP_A16_A22_A03	#NAME?	NA	NA	NA	NA	0	oneConditionMissing	0.9375	0.1875
O00221	NFKBIE	NFKB inhibitor epsilon	4794	O00221	MCP_A03_A22-MCP_A18_A08_A22	#NAME?	NA	NA	NA	NA	0	oneConditionMissing	0.96875	0.09375
O00221	NFKBIE	NFKB inhibitor epsilon	4794	O00221	MCP_A03_A22-MCP_A20_A22_A03	#NAME?	NA	NA	NA	NA	0	oneConditionMissing	0.9375	0.1875
O00221	NFKBIE	NFKB inhibitor epsilon	4794	O00221	MCP_A03_A22-MCP_A22_A07	#NAME?	NA	NA	NA	NA	0	oneConditionMissing	0.9375	0.1875
O00221	NFKBIE	NFKB inhibitor epsilon	4794	O00221	MCP_A03_A22-MCP_A22_A08	#NAME?	NA	NA	NA	NA	0	oneConditionMissing	0.90625	0.28125
O00221	NFKBIE	NFKB inhibitor epsilon	4794	O00221	MCP_A03_A22_A20-MCP_A04_A01	2.03144	0.141476	14.359	16	1.46824e-10	1.37879e-09	NA	0.4375	0.3125
O00221	NFKBIE	NFKB inhibitor epsilon	4794	O00221	MCP_A03_A22_A20-MCP_A08_A11_A03	1.64369	0.160418	10.2463	16	1.95596e-08	1.99927e-07	NA	0.46875	0.21875
O00221	NFKBIE	NFKB inhibitor epsilon	4794	O00221	MCP_A03_A22_A20-MCP_A08_A22	1.2921	0.160418	8.05456	16	5.0768e-07	4.64778e-06	NA	0.46875	0.21875
O00221	NFKBIE	NFKB inhibitor epsilon	4794	O00221	MCP_A03_A22_A20-MCP_A16_A22_A03	1.71282	0.160418	10.6772	16	1.09553e-08	1.99971e-07	NA	0.46875	0.21875
O00221	NFKBIE	NFKB inhibitor epsilon	4794	O00221	MCP_A03_A22_A20-MCP_A18_A08_A22	1.52011	0.207099	7.34002	16	1.66336e-06	1.42789e-05	NA	0.5	0.125
O00221	NFKBIE	NFKB inhibitor epsilon	4794	O00221	MCP_A03_A22_A20-MCP_A20_A22_A03	1.68151	0.160418	10.482	16	1.42129e-08	4.01893e-07	NA	0.46875	0.21875
O00221	NFKBIE	NFKB inhibitor epsilon	4794	O00221	MCP_A03_A22_A20-MCP_A22_A07	1.37342	0.160418	8.56147	16	2.27528e-07	1.34429e-06	NA	0.46875	0.21875
O00221	NFKBIE	NFKB inhibitor epsilon	4794	O00221	MCP_A03_A22_A20-MCP_A22_A08	1.5143	0.141476	10.7036	16	1.05796e-08	1.58814e-07	NA	0.4375	0.3125
O00221	NFKBIE	NFKB inhibitor epsilon	4794	O00221	MCP_A03_A22_A20-MCP_A22_A08_A18	1.71274	0.160418	10.6767	16	1.09624e-08	1.3355e-07	NA	0.46875	0.21875
O00221	NFKBIE	NFKB inhibitor epsilon	4794	O00221	MCP_A04_A01-MCP_A08_A11_A03	-0.387752	0.169096	-2.29309	16	0.0357273	0.0937294	NA	0.84375	0.46875
O00221	NFKBIE	NFKB inhibitor epsilon	4794	O00221	MCP_A04_A01-MCP_A08_A22	-0.739344	0.169096	-4.37234	16	0.000473694	0.00110191	NA	0.84375	0.46875
O00221	NFKBIE	NFKB inhibitor epsilon	4794	O00221	MCP_A04_A01-MCP_A16_A22_A03	-0.318623	0.169096	-1.88428	16	0.0778288	0.117658	NA	0.84375	0.46875
O00221	NFKBIE	NFKB inhibitor epsilon	4794	O00221	MCP_A04_A01-MCP_A18_A08_A22	-0.511332	0.213891	-2.39062	16	0.0294641	0.0454016	NA	0.875	0.375
O00221	NFKBIE	NFKB inhibitor epsilon	4794	O00221	MCP_A04_A01-MCP_A20_A22_A03	-0.349938	0.169096	-2.06947	16	0.0550515	0.0787476	NA	0.84375	0.46875
O00221	NFKBIE	NFKB inhibitor epsilon	4794	O00221	MCP_A04_A01-MCP_A22_A07	-0.658026	0.169096	-3.89144	16	0.00129695	0.00255282	NA	0.84375	0.46875
O00221	NFKBIE	NFKB inhibitor epsilon	4794	O00221	MCP_A04_A01-MCP_A22_A08	-0.517146	0.151244	-3.41929	16	0.00351419	0.00697076	NA	0.8125	0.5625
O00221	NFKBIE	NFKB inhibitor epsilon	4794	O00221	MCP_A04_A01-MCP_A22_A08_A18	-0.318701	0.169096	-1.88474	16	0.0777629	0.109323	NA	0.84375	0.46875
O00221	NFKBIE	NFKB inhibitor epsilon	4794	O00221	MCP_A08_A11_A03-MCP_A08_A22	-0.351592	0.185235	-1.89808	16	0.0758764	0.124101	NA	0.875	0.375
O00221	NFKBIE	NFKB inhibitor epsilon	4794	O00221	MCP_A08_A11_A03-MCP_A16_A22_A03	0.0691287	0.185235	0.373194	16	0.713902	0.80631	NA	0.875	0.375
O00221	NFKBIE	NFKB inhibitor epsilon	4794	O00221	MCP_A08_A11_A03-MCP_A18_A08_A22	-0.12358	0.226866	-0.544726	16	0.593454	0.658693	NA	0.90625	0.28125
O00221	NFKBIE	NFKB inhibitor epsilon	4794	O00221	MCP_A08_A11_A03-MCP_A20_A22_A03	0.0378138	0.185235	0.204139	16	0.840819	0.881802	NA	0.875	0.375
O00221	NFKBIE	NFKB inhibitor epsilon	4794	O00221	MCP_A08_A11_A03-MCP_A22_A07	-0.270274	0.185235	-1.45909	16	0.163894	0.214463	NA	0.875	0.375
O00221	NFKBIE	NFKB inhibitor epsilon	4794	O00221	MCP_A08_A11_A03-MCP_A22_A08	-0.129394	0.169096	-0.765212	16	0.455285	0.549445	NA	0.84375	0.46875
O00221	NFKBIE	NFKB inhibitor epsilon	4794	O00221	MCP_A08_A11_A03-MCP_A22_A08_A18	0.0690507	0.185235	0.372773	16	0.714209	0.762139	NA	0.875	0.375
O00221	NFKBIE	NFKB inhibitor epsilon	4794	O00221	MCP_A08_A22-MCP_A16_A22_A03	0.420721	0.185235	2.27128	16	0.037289	0.0812594	NA	0.875	0.375
O00221	NFKBIE	NFKB inhibitor epsilon	4794	O00221	MCP_A08_A22-MCP_A18_A08_A22	0.228012	0.226866	1.00505	16	0.32983	0.425785	NA	0.90625	0.28125
O00221	NFKBIE	NFKB inhibitor epsilon	4794	O00221	MCP_A08_A22-MCP_A20_A22_A03	0.389406	0.185235	2.10222	16	0.0517204	0.117692	NA	0.875	0.375
O00221	NFKBIE	NFKB inhibitor epsilon	4794	O00221	MCP_A08_A22-MCP_A22_A07	0.0813179	0.185235	0.438998	16	0.666534	0.756341	NA	0.875	0.375
O00221	NFKBIE	NFKB inhibitor epsilon	4794	O00221	MCP_A08_A22-MCP_A22_A08	0.222198	0.169096	1.31404	16	0.207363	0.55775	NA	0.84375	0.46875
O00221	NFKBIE	NFKB inhibitor epsilon	4794	O00221	MCP_A08_A22-MCP_A22_A08_A18	0.420643	0.185235	2.27086	16	0.0373197	0.0672893	NA	0.875	0.375
O00221	NFKBIE	NFKB inhibitor epsilon	4794	O00221	MCP_A16_A22_A03-MCP_A18_A08_A22	-0.192709	0.226866	-0.849438	16	0.408168	0.507274	NA	0.90625	0.28125
O00221	NFKBIE	NFKB inhibitor epsilon	4794	O00221	MCP_A16_A22_A03-MCP_A20_A22_A03	-0.0313149	0.185235	-0.169055	16	0.867872	0.918924	NA	0.875	0.375
O00221	NFKBIE	NFKB inhibitor epsilon	4794	O00221	MCP_A16_A22_A03-MCP_A22_A07	-0.339403	0.185235	-1.83228	16	0.0855882	0.126657	NA	0.875	0.375
O00221	NFKBIE	NFKB inhibitor epsilon	4794	O00221	MCP_A16_A22_A03-MCP_A22_A08	-0.198523	0.169096	-1.17403	16	0.257564	0.377044	NA	0.84375	0.46875
O00221	NFKBIE	NFKB inhibitor epsilon	4794	O00221	MCP_A16_A22_A03-MCP_A22_A08_A18	-7.7922e-05	0.185235	-0.000420665	16	0.99967	0.99967	NA	0.875	0.375
O00221	NFKBIE	NFKB inhibitor epsilon	4794	O00221	MCP_A18_A08_A22-MCP_A20_A22_A03	0.161394	0.226866	0.711405	16	0.487076	0.587835	NA	0.90625	0.28125
O00221	NFKBIE	NFKB inhibitor epsilon	4794	O00221	MCP_A18_A08_A22-MCP_A22_A07	-0.146694	0.226866	-0.646613	16	0.52705	0.602277	NA	0.90625	0.28125
O00221	NFKBIE	NFKB inhibitor epsilon	4794	O00221	MCP_A18_A08_A22-MCP_A22_A08	-0.00581433	0.213891	-0.0271836	16	0.978649	0.986019	NA	0.875	0.375
O00221	NFKBIE	NFKB inhibitor epsilon	4794	O00221	MCP_A18_A08_A22-MCP_A22_A08_A18	0.192631	0.226866	0.849095	16	0.408354	0.713593	NA	0.90625	0.28125
O00221	NFKBIE	NFKB inhibitor epsilon	4794	O00221	MCP_A20_A22_A03-MCP_A22_A07	-0.308088	0.185235	-1.66323	16	0.115728	0.167512	NA	0.875	0.375
O00221	NFKBIE	NFKB inhibitor epsilon	4794	O00221	MCP_A20_A22_A03-MCP_A22_A08	-0.167208	0.169096	-0.988835	16	0.337463	0.488729	NA	0.84375	0.46875
O00221	NFKBIE	NFKB inhibitor epsilon	4794	O00221	MCP_A20_A22_A03-MCP_A22_A08_A18	0.031237	0.185235	0.168634	16	0.868198	0.911539	NA	0.875	0.375
O00221	NFKBIE	NFKB inhibitor epsilon	4794	O00221	MCP_A22_A07-MCP_A22_A08	0.14088	0.169096	0.833137	16	0.417031	0.53292	NA	0.84375	0.46875
O00221	NFKBIE	NFKB inhibitor epsilon	4794	O00221	MCP_A22_A07-MCP_A22_A08_A18	0.339325	0.185235	1.83186	16	0.0856536	0.124164	NA	0.875	0.375
O00231	PSMD11	proteasome 26S subunit, non-ATPase 11	5717	O00231	MCP_A01_A04-MCP_empty	1.2889	0.314795	4.09441	39	0.000206284	0.000357271	NA	0.697917	0.697917
O00231	PSMD11	proteasome 26S subunit, non-ATPase 11	5717	O00231	MCP_A03_A22-MCP_empty	1.20944	0.314795	3.84198	39	0.00043788	0.000735837	NA	0.729167	0.729167
O00231	PSMD11	proteasome 26S subunit, non-ATPase 11	5717	O00231	MCP_A03_A22_A20-MCP_empty	1.946	0.314795	6.18181	39	2.89552e-07	6.78592e-07	NA	0.65625	0.65625
O00231	PSMD11	proteasome 26S subunit, non-ATPase 11	5717	O00231	MCP_A04_A01-MCP_empty	1.34266	0.314795	4.2652	39	0.000122937	0.000219599	NA	0.6875	0.6875
O00231	PSMD11	proteasome 26S subunit, non-ATPase 11	5717	O00231	MCP_A08_A11_A03-MCP_empty	1.73466	0.314795	5.51046	39	2.47624e-06	5.16117e-06	NA	0.635417	0.635417
O00231	PSMD11	proteasome 26S subunit, non-ATPase 11	5717	O00231	MCP_A08_A22-MCP_empty	1.59857	0.314795	5.07815	39	9.78413e-06	2.03157e-05	NA	0.708333	0.708333
O00231	PSMD11	proteasome 26S subunit, non-ATPase 11	5717	O00231	MCP_A16_A22_A03-MCP_empty	1.44748	0.314795	4.59818	39	4.41016e-05	8.68432e-05	NA	0.71875	0.71875
O00231	PSMD11	proteasome 26S subunit, non-ATPase 11	5717	O00231	MCP_A18_A08_A22-MCP_empty	3.15871	0.314795	10.0342	39	2.32303e-12	8.98109e-12	NA	0.541667	0.541667
O00231	PSMD11	proteasome 26S subunit, non-ATPase 11	5717	O00231	MCP_A20_A22_A03-MCP_empty	2.14927	0.314795	6.82754	39	3.69981e-08	9.12213e-08	NA	0.635417	0.635417
O00231	PSMD11	proteasome 26S subunit, non-ATPase 11	5717	O00231	MCP_A22_A07-MCP_empty	0.811473	0.314795	2.57778	39	0.013837	0.0196006	NA	0.770833	0.770833
O00231	PSMD11	proteasome 26S subunit, non-ATPase 11	5717	O00231	MCP_A22_A08-MCP_empty	2.09055	0.314795	6.64101	39	6.69122e-08	1.64989e-07	NA	0.635417	0.635417
O00231	PSMD11	proteasome 26S subunit, non-ATPase 11	5717	O00231	MCP_A22_A08_A18-MCP_empty	2.99568	0.314795	9.51631	39	1.02212e-11	3.80821e-11	NA	0.520833	0.520833
O00231	PSMD11	proteasome 26S subunit, non-ATPase 11	5717	O00231	MCP_A01_A04-MCP_A03_A22	0.079464	0.314795	0.252431	39	0.802034	0.843083	NA	0.572917	0.572917
O00231	PSMD11	proteasome 26S subunit, non-ATPase 11	5717	O00231	MCP_A01_A04-MCP_A03_A22_A20	-0.6571	0.314795	-2.08739	39	0.0434348	0.0712853	NA	0.5	0.5
O00231	PSMD11	proteasome 26S subunit, non-ATPase 11	5717	O00231	MCP_A01_A04-MCP_A04_A01	-0.0537617	0.314795	-0.170783	39	0.865277	0.977778	NA	0.53125	0.53125
O00231	PSMD11	proteasome 26S subunit, non-ATPase 11	5717	O00231	MCP_A01_A04-MCP_A08_A11_A03	-0.445764	0.314795	-1.41605	39	0.1647	0.304215	NA	0.479167	0.479167
O00231	PSMD11	proteasome 26S subunit, non-ATPase 11	5717	O00231	MCP_A01_A04-MCP_A08_A22	-0.309674	0.314795	-0.983733	39	0.331311	0.402064	NA	0.552083	0.552083
O00231	PSMD11	proteasome 26S subunit, non-ATPase 11	5717	O00231	MCP_A01_A04-MCP_A16_A22_A03	-0.158583	0.314795	-0.503765	39	0.61726	0.681198	NA	0.5625	0.5625
O00231	PSMD11	proteasome 26S subunit, non-ATPase 11	5717	O00231	MCP_A01_A04-MCP_A18_A08_A22	-1.86981	0.314795	-5.93977	39	6.27928e-07	2.66366e-06	NA	0.385417	0.385417
O00231	PSMD11	proteasome 26S subunit, non-ATPase 11	5717	O00231	MCP_A01_A04-MCP_A20_A22_A03	-0.860372	0.314795	-2.73312	39	0.00938134	0.0155452	NA	0.479167	0.479167
O00231	PSMD11	proteasome 26S subunit, non-ATPase 11	5717	O00231	MCP_A01_A04-MCP_A22_A07	0.477427	0.314795	1.51663	39	0.137425	0.184666	NA	0.614583	0.614583
O00231	PSMD11	proteasome 26S subunit, non-ATPase 11	5717	O00231	MCP_A03_A22-MCP_A03_A22_A20	-0.736564	0.314795	-2.33982	39	0.024505	0.0809279	NA	0.53125	0.53125
O00231	PSMD11	proteasome 26S subunit, non-ATPase 11	5717	O00231	MCP_A03_A22-MCP_A04_A01	-0.133226	0.314795	-0.423215	39	0.674463	0.728442	NA	0.5625	0.5625
O00231	PSMD11	proteasome 26S subunit, non-ATPase 11	5717	O00231	MCP_A03_A22-MCP_A08_A11_A03	-0.525227	0.314795	-1.66848	39	0.103231	0.167751	NA	0.510417	0.510417
O00231	PSMD11	proteasome 26S subunit, non-ATPase 11	5717	O00231	MCP_A03_A22-MCP_A08_A22	-0.389138	0.314795	-1.23616	39	0.223791	0.502549	NA	0.583333	0.583333
O00231	PSMD11	proteasome 26S subunit, non-ATPase 11	5717	O00231	MCP_A03_A22-MCP_A16_A22_A03	-0.238047	0.314795	-0.756196	39	0.454075	0.594916	NA	0.59375	0.59375
O00231	PSMD11	proteasome 26S subunit, non-ATPase 11	5717	O00231	MCP_A03_A22-MCP_A18_A08_A22	-1.94927	0.314795	-6.1922	39	2.8009e-07	1.5359e-06	NA	0.416667	0.416667
O00231	PSMD11	proteasome 26S subunit, non-ATPase 11	5717	O00231	MCP_A03_A22-MCP_A20_A22_A03	-0.939836	0.314795	-2.98555	39	0.00486992	0.0166987	NA	0.510417	0.510417
O00231	PSMD11	proteasome 26S subunit, non-ATPase 11	5717	O00231	MCP_A03_A22-MCP_A22_A07	0.397963	0.314795	1.2642	39	0.213662	0.334347	NA	0.645833	0.645833
O00231	PSMD11	proteasome 26S subunit, non-ATPase 11	5717	O00231	MCP_A03_A22-MCP_A22_A08	-0.881118	0.314795	-2.79902	39	0.00792756	0.0389463	NA	0.510417	0.510417
O00231	PSMD11	proteasome 26S subunit, non-ATPase 11	5717	O00231	MCP_A03_A22_A20-MCP_A04_A01	0.603339	0.314795	1.91661	39	0.0626363	0.0970691	NA	0.489583	0.489583
O00231	PSMD11	proteasome 26S subunit, non-ATPase 11	5717	O00231	MCP_A03_A22_A20-MCP_A08_A11_A03	0.211337	0.314795	0.671348	39	0.505956	0.60436	NA	0.4375	0.4375
O00231	PSMD11	proteasome 26S subunit, non-ATPase 11	5717	O00231	MCP_A03_A22_A20-MCP_A08_A22	0.347426	0.314795	1.10366	39	0.276504	0.420291	NA	0.510417	0.510417
O00231	PSMD11	proteasome 26S subunit, non-ATPase 11	5717	O00231	MCP_A03_A22_A20-MCP_A16_A22_A03	0.498518	0.314795	1.58363	39	0.121355	0.223	NA	0.520833	0.520833
O00231	PSMD11	proteasome 26S subunit, non-ATPase 11	5717	O00231	MCP_A03_A22_A20-MCP_A18_A08_A22	-1.21271	0.314795	-3.85238	39	0.000424653	0.00182819	NA	0.34375	0.34375
O00231	PSMD11	proteasome 26S subunit, non-ATPase 11	5717	O00231	MCP_A03_A22_A20-MCP_A20_A22_A03	-0.203272	0.314795	-0.645728	39	0.522237	0.694748	NA	0.4375	0.4375
O00231	PSMD11	proteasome 26S subunit, non-ATPase 11	5717	O00231	MCP_A03_A22_A20-MCP_A22_A07	1.13453	0.314795	3.60402	39	0.000876423	0.00241204	NA	0.572917	0.572917
O00231	PSMD11	proteasome 26S subunit, non-ATPase 11	5717	O00231	MCP_A03_A22_A20-MCP_A22_A08	-0.144553	0.314795	-0.459199	39	0.648641	0.773646	NA	0.4375	0.4375
O00231	PSMD11	proteasome 26S subunit, non-ATPase 11	5717	O00231	MCP_A03_A22_A20-MCP_A22_A08_A18	-1.04968	0.314795	-3.33451	39	0.00188256	0.00635533	NA	0.322917	0.322917
O00231	PSMD11	proteasome 26S subunit, non-ATPase 11	5717	O00231	MCP_A04_A01-MCP_A08_A11_A03	-0.392002	0.314795	-1.24526	39	0.220466	0.367292	NA	0.46875	0.46875
O00231	PSMD11	proteasome 26S subunit, non-ATPase 11	5717	O00231	MCP_A04_A01-MCP_A08_A22	-0.255912	0.314795	-0.812949	39	0.421182	0.497865	NA	0.541667	0.541667
O00231	PSMD11	proteasome 26S subunit, non-ATPase 11	5717	O00231	MCP_A04_A01-MCP_A16_A22_A03	-0.104821	0.314795	-0.332982	39	0.740931	0.788877	NA	0.552083	0.552083
O00231	PSMD11	proteasome 26S subunit, non-ATPase 11	5717	O00231	MCP_A04_A01-MCP_A18_A08_A22	-1.81605	0.314795	-5.76899	39	1.08426e-06	4.14824e-06	NA	0.375	0.375
O00231	PSMD11	proteasome 26S subunit, non-ATPase 11	5717	O00231	MCP_A04_A01-MCP_A20_A22_A03	-0.80661	0.314795	-2.56234	39	0.0143729	0.0230948	NA	0.46875	0.46875
O00231	PSMD11	proteasome 26S subunit, non-ATPase 11	5717	O00231	MCP_A04_A01-MCP_A22_A07	0.531189	0.314795	1.68741	39	0.0995074	0.137415	NA	0.604167	0.604167
O00231	PSMD11	proteasome 26S subunit, non-ATPase 11	5717	O00231	MCP_A04_A01-MCP_A22_A08	-0.747892	0.314795	-2.37581	39	0.0225195	0.0372804	NA	0.46875	0.46875
O00231	PSMD11	proteasome 26S subunit, non-ATPase 11	5717	O00231	MCP_A04_A01-MCP_A22_A08_A18	-1.65302	0.314795	-5.25112	39	5.65457e-06	1.78e-05	NA	0.354167	0.354167
O00231	PSMD11	proteasome 26S subunit, non-ATPase 11	5717	O00231	MCP_A08_A11_A03-MCP_A08_A22	0.13609	0.314795	0.432312	39	0.667895	0.746204	NA	0.489583	0.489583
O00231	PSMD11	proteasome 26S subunit, non-ATPase 11	5717	O00231	MCP_A08_A11_A03-MCP_A16_A22_A03	0.287181	0.314795	0.91228	39	0.367226	0.490206	NA	0.5	0.5
O00231	PSMD11	proteasome 26S subunit, non-ATPase 11	5717	O00231	MCP_A08_A11_A03-MCP_A18_A08_A22	-1.42404	0.314795	-4.52373	39	5.55539e-05	0.000198368	NA	0.322917	0.322917
O00231	PSMD11	proteasome 26S subunit, non-ATPase 11	5717	O00231	MCP_A08_A11_A03-MCP_A20_A22_A03	-0.414608	0.314795	-1.31708	39	0.1955	0.255683	NA	0.416667	0.416667
O00231	PSMD11	proteasome 26S subunit, non-ATPase 11	5717	O00231	MCP_A08_A11_A03-MCP_A22_A07	0.92319	0.314795	2.93268	39	0.00560001	0.0100154	NA	0.552083	0.552083
O00231	PSMD11	proteasome 26S subunit, non-ATPase 11	5717	O00231	MCP_A08_A11_A03-MCP_A22_A08	-0.35589	0.314795	-1.13055	39	0.265151	0.355212	NA	0.416667	0.416667
O00231	PSMD11	proteasome 26S subunit, non-ATPase 11	5717	O00231	MCP_A08_A11_A03-MCP_A22_A08_A18	-1.26102	0.314795	-4.00585	39	0.000269104	0.000765018	NA	0.302083	0.302083
O00231	PSMD11	proteasome 26S subunit, non-ATPase 11	5717	O00231	MCP_A08_A22-MCP_A16_A22_A03	0.151091	0.314795	0.479968	39	0.633931	0.735309	NA	0.572917	0.572917
O00231	PSMD11	proteasome 26S subunit, non-ATPase 11	5717	O00231	MCP_A08_A22-MCP_A18_A08_A22	-1.56013	0.314795	-4.95604	39	1.43866e-05	5.18946e-05	NA	0.395833	0.395833
O00231	PSMD11	proteasome 26S subunit, non-ATPase 11	5717	O00231	MCP_A08_A22-MCP_A20_A22_A03	-0.550698	0.314795	-1.74939	39	0.0880904	0.17689	NA	0.489583	0.489583
O00231	PSMD11	proteasome 26S subunit, non-ATPase 11	5717	O00231	MCP_A08_A22-MCP_A22_A07	0.787101	0.314795	2.50036	39	0.0167191	0.0380482	NA	0.625	0.625
O00231	PSMD11	proteasome 26S subunit, non-ATPase 11	5717	O00231	MCP_A08_A22-MCP_A22_A08	-0.49198	0.314795	-1.56286	39	0.126165	0.443757	NA	0.489583	0.489583
O00231	PSMD11	proteasome 26S subunit, non-ATPase 11	5717	O00231	MCP_A08_A22-MCP_A22_A08_A18	-1.39711	0.314795	-4.43817	39	7.23519e-05	0.000244941	NA	0.375	0.375
O00231	PSMD11	proteasome 26S subunit, non-ATPase 11	5717	O00231	MCP_A16_A22_A03-MCP_A18_A08_A22	-1.71123	0.314795	-5.43601	39	3.13977e-06	1.66891e-05	NA	0.40625	0.40625
O00231	PSMD11	proteasome 26S subunit, non-ATPase 11	5717	O00231	MCP_A16_A22_A03-MCP_A20_A22_A03	-0.701789	0.314795	-2.22936	39	0.0316209	0.0788091	NA	0.5	0.5
O00231	PSMD11	proteasome 26S subunit, non-ATPase 11	5717	O00231	MCP_A16_A22_A03-MCP_A22_A07	0.63601	0.314795	2.0204	39	0.0502481	0.0807306	NA	0.635417	0.635417
O00231	PSMD11	proteasome 26S subunit, non-ATPase 11	5717	O00231	MCP_A16_A22_A03-MCP_A22_A08	-0.643071	0.314795	-2.04283	39	0.0478698	0.0999559	NA	0.5	0.5
O00231	PSMD11	proteasome 26S subunit, non-ATPase 11	5717	O00231	MCP_A16_A22_A03-MCP_A22_A08_A18	-1.5482	0.314795	-4.91813	39	1.62107e-05	7.92008e-05	NA	0.385417	0.385417
O00231	PSMD11	proteasome 26S subunit, non-ATPase 11	5717	O00231	MCP_A18_A08_A22-MCP_A20_A22_A03	1.00944	0.314795	3.20665	39	0.00268154	0.00725209	NA	0.322917	0.322917
O00231	PSMD11	proteasome 26S subunit, non-ATPase 11	5717	O00231	MCP_A18_A08_A22-MCP_A22_A07	2.34723	0.314795	7.4564	39	5.10452e-09	2.29881e-08	NA	0.458333	0.458333
O00231	PSMD11	proteasome 26S subunit, non-ATPase 11	5717	O00231	MCP_A18_A08_A22-MCP_A22_A08	1.06815	0.314795	3.39318	39	0.00159727	0.0039798	NA	0.322917	0.322917
O00231	PSMD11	proteasome 26S subunit, non-ATPase 11	5717	O00231	MCP_A18_A08_A22-MCP_A22_A08_A18	0.163023	0.314795	0.517871	39	0.607474	0.830499	NA	0.208333	0.208333
O00231	PSMD11	proteasome 26S subunit, non-ATPase 11	5717	O00231	MCP_A20_A22_A03-MCP_A22_A07	1.3378	0.314795	4.24975	39	0.000128861	0.000341218	NA	0.552083	0.552083
O00231	PSMD11	proteasome 26S subunit, non-ATPase 11	5717	O00231	MCP_A20_A22_A03-MCP_A22_A08	0.0587183	0.314795	0.186529	39	0.852997	0.909815	NA	0.416667	0.416667
O00231	PSMD11	proteasome 26S subunit, non-ATPase 11	5717	O00231	MCP_A20_A22_A03-MCP_A22_A08_A18	-0.846413	0.314795	-2.68878	39	0.0104946	0.0276998	NA	0.302083	0.302083
O00231	PSMD11	proteasome 26S subunit, non-ATPase 11	5717	O00231	MCP_A22_A07-MCP_A22_A08	-1.27908	0.314795	-4.06322	39	0.00022658	0.000873061	NA	0.552083	0.552083
O00231	PSMD11	proteasome 26S subunit, non-ATPase 11	5717	O00231	MCP_A22_A07-MCP_A22_A08_A18	-2.18421	0.314795	-6.93853	39	2.60297e-08	1.02833e-07	NA	0.4375	0.4375
O00232	PSMD12	proteasome 26S subunit, non-ATPase 12	5718	O00232	MCP_A01_A04-MCP_empty	1.30099	0.41072	3.1676	35	0.00318262	0.00481622	NA	0.583333	0.208333
O00232	PSMD12	proteasome 26S subunit, non-ATPase 12	5718	O00232	MCP_A03_A22-MCP_empty	0.618323	0.41072	1.50546	35	0.141178	0.172422	NA	0.833333	0.458333
O00232	PSMD12	proteasome 26S subunit, non-ATPase 12	5718	O00232	MCP_A03_A22_A20-MCP_empty	1.10188	0.41072	2.68281	35	0.01107	0.0154472	NA	0.729167	0.354167
O00232	PSMD12	proteasome 26S subunit, non-ATPase 12	5718	O00232	MCP_A04_A01-MCP_empty	1.19204	0.41072	2.90232	35	0.00636933	0.00946568	NA	0.645833	0.270833
O00232	PSMD12	proteasome 26S subunit, non-ATPase 12	5718	O00232	MCP_A08_A11_A03-MCP_empty	0.869783	0.41072	2.11771	35	0.0413767	0.0540081	NA	0.770833	0.395833
O00232	PSMD12	proteasome 26S subunit, non-ATPase 12	5718	O00232	MCP_A08_A22-MCP_empty	0.93028	0.41072	2.265	35	0.0298095	0.0400286	NA	0.791667	0.416667
O00232	PSMD12	proteasome 26S subunit, non-ATPase 12	5718	O00232	MCP_A16_A22_A03-MCP_empty	1.16358	0.41072	2.83304	35	0.00760014	0.0114194	NA	0.708333	0.333333
O00232	PSMD12	proteasome 26S subunit, non-ATPase 12	5718	O00232	MCP_A18_A08_A22-MCP_empty	2.35278	0.41072	5.72842	35	1.76066e-06	3.71426e-06	NA	0.479167	0.104167
O00232	PSMD12	proteasome 26S subunit, non-ATPase 12	5718	O00232	MCP_A20_A22_A03-MCP_empty	1.35056	0.41072	3.28828	35	0.00230165	0.0034219	NA	0.666667	0.291667
O00232	PSMD12	proteasome 26S subunit, non-ATPase 12	5718	O00232	MCP_A22_A07-MCP_empty	0.586779	0.42419	1.3833	35	0.175335	0.212248	NA	0.875	0.375
O00232	PSMD12	proteasome 26S subunit, non-ATPase 12	5718	O00232	MCP_A22_A08-MCP_empty	1.81243	0.41072	4.41282	35	9.31343e-05	0.000162444	NA	0.625	0.25
O00232	PSMD12	proteasome 26S subunit, non-ATPase 12	5718	O00232	MCP_A22_A08_A18-MCP_empty	2.18482	0.41072	5.31949	35	6.09671e-06	1.22446e-05	NA	0.5625	0.1875
O00232	PSMD12	proteasome 26S subunit, non-ATPase 12	5718	O00232	MCP_A01_A04-MCP_A03_A22	0.682672	0.259762	2.62807	35	0.0126644	0.0238126	NA	0.458333	0.458333
O00232	PSMD12	proteasome 26S subunit, non-ATPase 12	5718	O00232	MCP_A01_A04-MCP_A03_A22_A20	0.199111	0.259762	0.766515	35	0.448509	0.530873	NA	0.354167	0.354167
O00232	PSMD12	proteasome 26S subunit, non-ATPase 12	5718	O00232	MCP_A01_A04-MCP_A04_A01	0.108952	0.259762	0.419431	35	0.677464	0.949059	NA	0.270833	0.270833
O00232	PSMD12	proteasome 26S subunit, non-ATPase 12	5718	O00232	MCP_A01_A04-MCP_A08_A11_A03	0.431211	0.259762	1.66002	35	0.105845	0.223243	NA	0.395833	0.395833
O00232	PSMD12	proteasome 26S subunit, non-ATPase 12	5718	O00232	MCP_A01_A04-MCP_A08_A22	0.370714	0.259762	1.42713	35	0.162404	0.217928	NA	0.416667	0.416667
O00232	PSMD12	proteasome 26S subunit, non-ATPase 12	5718	O00232	MCP_A01_A04-MCP_A16_A22_A03	0.13741	0.259762	0.528984	35	0.600156	0.665696	NA	0.333333	0.333333
O00232	PSMD12	proteasome 26S subunit, non-ATPase 12	5718	O00232	MCP_A01_A04-MCP_A18_A08_A22	-1.05178	0.259762	-4.04902	35	0.000270853	0.000662339	NA	0.104167	0.104167
O00232	PSMD12	proteasome 26S subunit, non-ATPase 12	5718	O00232	MCP_A01_A04-MCP_A20_A22_A03	-0.0495687	0.259762	-0.190823	35	0.849767	0.877028	NA	0.291667	0.291667
O00232	PSMD12	proteasome 26S subunit, non-ATPase 12	5718	O00232	MCP_A01_A04-MCP_A22_A07	0.714215	0.280575	2.54554	35	0.015472	0.0258796	NA	0.5	0.375
O00232	PSMD12	proteasome 26S subunit, non-ATPase 12	5718	O00232	MCP_A03_A22-MCP_A03_A22_A20	-0.48356	0.259762	-1.86155	35	0.0710813	0.169186	NA	0.604167	0.604167
O00232	PSMD12	proteasome 26S subunit, non-ATPase 12	5718	O00232	MCP_A03_A22-MCP_A04_A01	-0.57372	0.259762	-2.20864	35	0.0338416	0.0566571	NA	0.520833	0.520833
O00232	PSMD12	proteasome 26S subunit, non-ATPase 12	5718	O00232	MCP_A03_A22-MCP_A08_A11_A03	-0.251461	0.259762	-0.968043	35	0.339665	0.452549	NA	0.645833	0.645833
O00232	PSMD12	proteasome 26S subunit, non-ATPase 12	5718	O00232	MCP_A03_A22-MCP_A08_A22	-0.311958	0.259762	-1.20094	35	0.23784	0.516869	NA	0.666667	0.666667
O00232	PSMD12	proteasome 26S subunit, non-ATPase 12	5718	O00232	MCP_A03_A22-MCP_A16_A22_A03	-0.545262	0.259762	-2.09908	35	0.0430915	0.0913062	NA	0.583333	0.583333
O00232	PSMD12	proteasome 26S subunit, non-ATPase 12	5718	O00232	MCP_A03_A22-MCP_A18_A08_A22	-1.73445	0.259762	-6.67709	35	1.00142e-07	6.03561e-07	NA	0.354167	0.354167
O00232	PSMD12	proteasome 26S subunit, non-ATPase 12	5718	O00232	MCP_A03_A22-MCP_A20_A22_A03	-0.732241	0.259762	-2.81889	35	0.00787739	0.0250626	NA	0.541667	0.541667
O00232	PSMD12	proteasome 26S subunit, non-ATPase 12	5718	O00232	MCP_A03_A22-MCP_A22_A07	0.0315433	0.280575	0.112424	35	0.91113	0.947364	NA	0.75	0.625
O00232	PSMD12	proteasome 26S subunit, non-ATPase 12	5718	O00232	MCP_A03_A22-MCP_A22_A08	-1.19411	0.259762	-4.59693	35	5.38588e-05	0.000727094	NA	0.5	0.5
O00232	PSMD12	proteasome 26S subunit, non-ATPase 12	5718	O00232	MCP_A03_A22_A20-MCP_A04_A01	-0.0901592	0.259762	-0.347084	35	0.730607	0.788432	NA	0.416667	0.416667
O00232	PSMD12	proteasome 26S subunit, non-ATPase 12	5718	O00232	MCP_A03_A22_A20-MCP_A08_A11_A03	0.2321	0.259762	0.893509	35	0.377688	0.486408	NA	0.541667	0.541667
O00232	PSMD12	proteasome 26S subunit, non-ATPase 12	5718	O00232	MCP_A03_A22_A20-MCP_A08_A22	0.171603	0.259762	0.660615	35	0.513184	0.645827	NA	0.5625	0.5625
O00232	PSMD12	proteasome 26S subunit, non-ATPase 12	5718	O00232	MCP_A03_A22_A20-MCP_A16_A22_A03	-0.0617016	0.259762	-0.237531	35	0.81363	0.88542	NA	0.479167	0.479167
O00232	PSMD12	proteasome 26S subunit, non-ATPase 12	5718	O00232	MCP_A03_A22_A20-MCP_A18_A08_A22	-1.25089	0.259762	-4.81554	35	2.79727e-05	0.000165399	NA	0.25	0.25
O00232	PSMD12	proteasome 26S subunit, non-ATPase 12	5718	O00232	MCP_A03_A22_A20-MCP_A20_A22_A03	-0.24868	0.259762	-0.957338	35	0.344963	0.529395	NA	0.4375	0.4375
O00232	PSMD12	proteasome 26S subunit, non-ATPase 12	5718	O00232	MCP_A03_A22_A20-MCP_A22_A07	0.515104	0.280575	1.83589	35	0.0748821	0.123493	NA	0.645833	0.520833
O00232	PSMD12	proteasome 26S subunit, non-ATPase 12	5718	O00232	MCP_A03_A22_A20-MCP_A22_A08	-0.710548	0.259762	-2.73538	35	0.00971574	0.0301093	NA	0.395833	0.395833
O00232	PSMD12	proteasome 26S subunit, non-ATPase 12	5718	O00232	MCP_A03_A22_A20-MCP_A22_A08_A18	-1.08294	0.259762	-4.16896	35	0.000190966	0.000880075	NA	0.333333	0.333333
O00232	PSMD12	proteasome 26S subunit, non-ATPase 12	5718	O00232	MCP_A04_A01-MCP_A08_A11_A03	0.322259	0.259762	1.24059	35	0.223008	0.37095	NA	0.458333	0.458333
O00232	PSMD12	proteasome 26S subunit, non-ATPase 12	5718	O00232	MCP_A04_A01-MCP_A08_A22	0.261762	0.259762	1.0077	35	0.320515	0.392008	NA	0.479167	0.479167
O00232	PSMD12	proteasome 26S subunit, non-ATPase 12	5718	O00232	MCP_A04_A01-MCP_A16_A22_A03	0.0284576	0.259762	0.109553	35	0.91339	0.9352	NA	0.395833	0.395833
O00232	PSMD12	proteasome 26S subunit, non-ATPase 12	5718	O00232	MCP_A04_A01-MCP_A18_A08_A22	-1.16074	0.259762	-4.46846	35	7.89638e-05	0.000210861	NA	0.166667	0.166667
O00232	PSMD12	proteasome 26S subunit, non-ATPase 12	5718	O00232	MCP_A04_A01-MCP_A20_A22_A03	-0.158521	0.259762	-0.610254	35	0.545636	0.607493	NA	0.354167	0.354167
O00232	PSMD12	proteasome 26S subunit, non-ATPase 12	5718	O00232	MCP_A04_A01-MCP_A22_A07	0.605263	0.280575	2.15722	35	0.0379364	0.0580387	NA	0.5625	0.4375
O00232	PSMD12	proteasome 26S subunit, non-ATPase 12	5718	O00232	MCP_A04_A01-MCP_A22_A08	-0.620389	0.259762	-2.3883	35	0.0224545	0.0372191	NA	0.3125	0.3125
O00232	PSMD12	proteasome 26S subunit, non-ATPase 12	5718	O00232	MCP_A04_A01-MCP_A22_A08_A18	-0.992778	0.259762	-3.82187	35	0.000520941	0.00115891	NA	0.25	0.25
O00232	PSMD12	proteasome 26S subunit, non-ATPase 12	5718	O00232	MCP_A08_A11_A03-MCP_A08_A22	-0.0604969	0.259762	-0.232894	35	0.817201	0.87026	NA	0.604167	0.604167
O00232	PSMD12	proteasome 26S subunit, non-ATPase 12	5718	O00232	MCP_A08_A11_A03-MCP_A16_A22_A03	-0.293801	0.259762	-1.13104	35	0.265729	0.381402	NA	0.520833	0.520833
O00232	PSMD12	proteasome 26S subunit, non-ATPase 12	5718	O00232	MCP_A08_A11_A03-MCP_A18_A08_A22	-1.48299	0.259762	-5.70905	35	1.8674e-06	9.14338e-06	NA	0.291667	0.291667
O00232	PSMD12	proteasome 26S subunit, non-ATPase 12	5718	O00232	MCP_A08_A11_A03-MCP_A20_A22_A03	-0.48078	0.259762	-1.85085	35	0.072646	0.10901	NA	0.479167	0.479167
O00232	PSMD12	proteasome 26S subunit, non-ATPase 12	5718	O00232	MCP_A08_A11_A03-MCP_A22_A07	0.283004	0.280575	1.00866	35	0.320062	0.386927	NA	0.6875	0.5625
O00232	PSMD12	proteasome 26S subunit, non-ATPase 12	5718	O00232	MCP_A08_A11_A03-MCP_A22_A08	-0.942648	0.259762	-3.62889	35	0.000899655	0.00246212	NA	0.4375	0.4375
O00232	PSMD12	proteasome 26S subunit, non-ATPase 12	5718	O00232	MCP_A08_A11_A03-MCP_A22_A08_A18	-1.31504	0.259762	-5.06247	35	1.32829e-05	5.09823e-05	NA	0.375	0.375
O00232	PSMD12	proteasome 26S subunit, non-ATPase 12	5718	O00232	MCP_A08_A22-MCP_A16_A22_A03	-0.233304	0.259762	-0.898146	35	0.375245	0.505472	NA	0.541667	0.541667
O00232	PSMD12	proteasome 26S subunit, non-ATPase 12	5718	O00232	MCP_A08_A22-MCP_A18_A08_A22	-1.4225	0.259762	-5.47615	35	3.78897e-06	1.55466e-05	NA	0.3125	0.3125
O00232	PSMD12	proteasome 26S subunit, non-ATPase 12	5718	O00232	MCP_A08_A22-MCP_A20_A22_A03	-0.420283	0.259762	-1.61795	35	0.114651	0.215987	NA	0.5	0.5
O00232	PSMD12	proteasome 26S subunit, non-ATPase 12	5718	O00232	MCP_A08_A22-MCP_A22_A07	0.343501	0.280575	1.22427	35	0.229026	0.339969	NA	0.708333	0.583333
O00232	PSMD12	proteasome 26S subunit, non-ATPase 12	5718	O00232	MCP_A08_A22-MCP_A22_A08	-0.882151	0.259762	-3.396	35	0.00171658	0.0431838	NA	0.458333	0.458333
O00232	PSMD12	proteasome 26S subunit, non-ATPase 12	5718	O00232	MCP_A08_A22-MCP_A22_A08_A18	-1.25454	0.259762	-4.82957	35	2.68167e-05	9.60378e-05	NA	0.395833	0.395833
O00232	PSMD12	proteasome 26S subunit, non-ATPase 12	5718	O00232	MCP_A16_A22_A03-MCP_A18_A08_A22	-1.18919	0.259762	-4.57801	35	5.69885e-05	0.000221231	NA	0.229167	0.229167
O00232	PSMD12	proteasome 26S subunit, non-ATPase 12	5718	O00232	MCP_A16_A22_A03-MCP_A20_A22_A03	-0.186979	0.259762	-0.719807	35	0.476423	0.612261	NA	0.416667	0.416667
O00232	PSMD12	proteasome 26S subunit, non-ATPase 12	5718	O00232	MCP_A16_A22_A03-MCP_A22_A07	0.576805	0.280575	2.0558	35	0.0473212	0.076813	NA	0.625	0.5
O00232	PSMD12	proteasome 26S subunit, non-ATPase 12	5718	O00232	MCP_A16_A22_A03-MCP_A22_A08	-0.648847	0.259762	-2.49785	35	0.0173444	0.0422602	NA	0.375	0.375
O00232	PSMD12	proteasome 26S subunit, non-ATPase 12	5718	O00232	MCP_A16_A22_A03-MCP_A22_A08_A18	-1.02124	0.259762	-3.93143	35	0.000380527	0.00131455	NA	0.3125	0.3125
O00232	PSMD12	proteasome 26S subunit, non-ATPase 12	5718	O00232	MCP_A18_A08_A22-MCP_A20_A22_A03	1.00221	0.259762	3.8582	35	0.000469555	0.00152264	NA	0.1875	0.1875
O00232	PSMD12	proteasome 26S subunit, non-ATPase 12	5718	O00232	MCP_A18_A08_A22-MCP_A22_A07	1.766	0.280575	6.29421	35	3.1693e-07	1.12928e-06	NA	0.395833	0.270833
O00232	PSMD12	proteasome 26S subunit, non-ATPase 12	5718	O00232	MCP_A18_A08_A22-MCP_A22_A08	0.540346	0.259762	2.08016	35	0.0448979	0.0773146	NA	0.145833	0.145833
O00232	PSMD12	proteasome 26S subunit, non-ATPase 12	5718	O00232	MCP_A18_A08_A22-MCP_A22_A08_A18	0.167957	0.259762	0.646582	35	0.52212	0.789416	NA	0.0833333	0.0833333
O00232	PSMD12	proteasome 26S subunit, non-ATPase 12	5718	O00232	MCP_A20_A22_A03-MCP_A22_A07	0.763784	0.280575	2.72221	35	0.0100398	0.0187921	NA	0.583333	0.458333
O00232	PSMD12	proteasome 26S subunit, non-ATPase 12	5718	O00232	MCP_A20_A22_A03-MCP_A22_A08	-0.461868	0.259762	-1.77804	35	0.0840861	0.173239	NA	0.333333	0.333333
O00232	PSMD12	proteasome 26S subunit, non-ATPase 12	5718	O00232	MCP_A20_A22_A03-MCP_A22_A08_A18	-0.834257	0.259762	-3.21162	35	0.00282941	0.0088419	NA	0.270833	0.270833
O00232	PSMD12	proteasome 26S subunit, non-ATPase 12	5718	O00232	MCP_A22_A07-MCP_A22_A08	-1.22565	0.280575	-4.36836	35	0.000106232	0.000441759	NA	0.541667	0.416667
O00232	PSMD12	proteasome 26S subunit, non-ATPase 12	5718	O00232	MCP_A22_A07-MCP_A22_A08_A18	-1.59804	0.280575	-5.69559	35	1.94533e-06	5.92862e-06	NA	0.479167	0.354167
O00264	PGRMC1	progesterone receptor membrane component 1	10857	O00264	MCP_A01_A04-MCP_empty	2.9333	0.136698	21.4582	39	0	0	NA	0.333333	0.333333
O00264	PGRMC1	progesterone receptor membrane component 1	10857	O00264	MCP_A03_A22-MCP_empty	2.16367	0.136698	15.8281	39	0	0	NA	0.4375	0.4375
O00264	PGRMC1	progesterone receptor membrane component 1	10857	O00264	MCP_A03_A22_A20-MCP_empty	1.95315	0.136698	14.288	39	0	0	NA	0.5	0.5
O00264	PGRMC1	progesterone receptor membrane component 1	10857	O00264	MCP_A04_A01-MCP_empty	3.02719	0.136698	22.1451	39	0	0	NA	0.3125	0.3125
O00264	PGRMC1	progesterone receptor membrane component 1	10857	O00264	MCP_A08_A11_A03-MCP_empty	2.58558	0.136698	18.9145	39	0	0	NA	0.395833	0.395833
O00264	PGRMC1	progesterone receptor membrane component 1	10857	O00264	MCP_A08_A22-MCP_empty	2.32562	0.136698	17.0128	39	0	0	NA	0.395833	0.395833
O00264	PGRMC1	progesterone receptor membrane component 1	10857	O00264	MCP_A16_A22_A03-MCP_empty	2.01417	0.136698	14.7344	39	0	0	NA	0.4375	0.4375
O00264	PGRMC1	progesterone receptor membrane component 1	10857	O00264	MCP_A18_A08_A22-MCP_empty	2.09703	0.136698	15.3406	39	0	0	NA	0.354167	0.354167
O00264	PGRMC1	progesterone receptor membrane component 1	10857	O00264	MCP_A20_A22_A03-MCP_empty	1.93854	0.136698	14.1812	39	0	0	NA	0.458333	0.458333
O00264	PGRMC1	progesterone receptor membrane component 1	10857	O00264	MCP_A22_A07-MCP_empty	2.78164	0.136698	20.3487	39	0	0	NA	0.416667	0.416667
O00264	PGRMC1	progesterone receptor membrane component 1	10857	O00264	MCP_A22_A08-MCP_empty	2.14758	0.136698	15.7104	39	0	0	NA	0.479167	0.479167
O00264	PGRMC1	progesterone receptor membrane component 1	10857	O00264	MCP_A22_A08_A18-MCP_empty	2.04598	0.136698	14.9671	39	0	0	NA	0.395833	0.395833
O00264	PGRMC1	progesterone receptor membrane component 1	10857	O00264	MCP_A01_A04-MCP_A03_A22	0.769624	0.136698	5.63008	39	1.6902e-06	6.81695e-06	NA	0.1875	0.1875
O00264	PGRMC1	progesterone receptor membrane component 1	10857	O00264	MCP_A01_A04-MCP_A03_A22_A20	0.980148	0.136698	7.17015	39	1.25296e-08	8.70928e-08	NA	0.25	0.25
O00264	PGRMC1	progesterone receptor membrane component 1	10857	O00264	MCP_A01_A04-MCP_A04_A01	-0.0938969	0.136698	-0.686891	39	0.496216	0.931693	NA	0.0625	0.0625
O00264	PGRMC1	progesterone receptor membrane component 1	10857	O00264	MCP_A01_A04-MCP_A08_A11_A03	0.34772	0.136698	2.5437	39	0.0150447	0.0493491	NA	0.145833	0.145833
O00264	PGRMC1	progesterone receptor membrane component 1	10857	O00264	MCP_A01_A04-MCP_A08_A22	0.60768	0.136698	4.44541	39	7.07556e-05	0.000191069	NA	0.145833	0.145833
O00264	PGRMC1	progesterone receptor membrane component 1	10857	O00264	MCP_A01_A04-MCP_A16_A22_A03	0.919131	0.136698	6.72379	39	5.14288e-08	4.16426e-07	NA	0.1875	0.1875
O00264	PGRMC1	progesterone receptor membrane component 1	10857	O00264	MCP_A01_A04-MCP_A18_A08_A22	0.836265	0.136698	6.11759	39	3.55544e-07	1.58201e-06	NA	0.104167	0.104167
O00264	PGRMC1	progesterone receptor membrane component 1	10857	O00264	MCP_A01_A04-MCP_A20_A22_A03	0.994754	0.136698	7.277	39	8.9544e-09	4.15875e-08	NA	0.208333	0.208333
O00264	PGRMC1	progesterone receptor membrane component 1	10857	O00264	MCP_A01_A04-MCP_A22_A07	0.15166	0.136698	1.10945	39	0.274032	0.339078	NA	0.166667	0.166667
O00264	PGRMC1	progesterone receptor membrane component 1	10857	O00264	MCP_A03_A22-MCP_A03_A22_A20	0.210525	0.136698	1.54007	39	0.13162	0.267492	NA	0.354167	0.354167
O00264	PGRMC1	progesterone receptor membrane component 1	10857	O00264	MCP_A03_A22-MCP_A04_A01	-0.86352	0.136698	-6.31698	39	1.87997e-07	9.03467e-07	NA	0.166667	0.166667
O00264	PGRMC1	progesterone receptor membrane component 1	10857	O00264	MCP_A03_A22-MCP_A08_A11_A03	-0.421904	0.136698	-3.08639	39	0.00371885	0.00941311	NA	0.25	0.25
O00264	PGRMC1	progesterone receptor membrane component 1	10857	O00264	MCP_A03_A22-MCP_A08_A22	-0.161943	0.136698	-1.18468	39	0.243315	0.525199	NA	0.25	0.25
O00264	PGRMC1	progesterone receptor membrane component 1	10857	O00264	MCP_A03_A22-MCP_A16_A22_A03	0.149507	0.136698	1.0937	39	0.280795	0.413719	NA	0.291667	0.291667
O00264	PGRMC1	progesterone receptor membrane component 1	10857	O00264	MCP_A03_A22-MCP_A18_A08_A22	0.0666418	0.136698	0.48751	39	0.628626	0.710991	NA	0.208333	0.208333
O00264	PGRMC1	progesterone receptor membrane component 1	10857	O00264	MCP_A03_A22-MCP_A20_A22_A03	0.22513	0.136698	1.64691	39	0.107612	0.207283	NA	0.3125	0.3125
O00264	PGRMC1	progesterone receptor membrane component 1	10857	O00264	MCP_A03_A22-MCP_A22_A07	-0.617964	0.136698	-4.52064	39	5.60873e-05	0.000292073	NA	0.270833	0.270833
O00264	PGRMC1	progesterone receptor membrane component 1	10857	O00264	MCP_A03_A22-MCP_A22_A08	0.0160894	0.136698	0.1177	39	0.906909	0.962616	NA	0.333333	0.333333
O00264	PGRMC1	progesterone receptor membrane component 1	10857	O00264	MCP_A03_A22_A20-MCP_A04_A01	-1.07404	0.136698	-7.85704	39	1.47025e-09	1.17786e-08	NA	0.229167	0.229167
O00264	PGRMC1	progesterone receptor membrane component 1	10857	O00264	MCP_A03_A22_A20-MCP_A08_A11_A03	-0.632429	0.136698	-4.62645	39	4.03912e-05	0.00019139	NA	0.3125	0.3125
O00264	PGRMC1	progesterone receptor membrane component 1	10857	O00264	MCP_A03_A22_A20-MCP_A08_A22	-0.372468	0.136698	-2.72474	39	0.00958293	0.029107	NA	0.3125	0.3125
O00264	PGRMC1	progesterone receptor membrane component 1	10857	O00264	MCP_A03_A22_A20-MCP_A16_A22_A03	-0.0610171	0.136698	-0.446363	39	0.657804	0.774985	NA	0.354167	0.354167
O00264	PGRMC1	progesterone receptor membrane component 1	10857	O00264	MCP_A03_A22_A20-MCP_A18_A08_A22	-0.143883	0.136698	-1.05256	39	0.299023	0.443514	NA	0.270833	0.270833
O00264	PGRMC1	progesterone receptor membrane component 1	10857	O00264	MCP_A03_A22_A20-MCP_A20_A22_A03	0.0146056	0.136698	0.106845	39	0.91546	0.951992	NA	0.375	0.375
O00264	PGRMC1	progesterone receptor membrane component 1	10857	O00264	MCP_A03_A22_A20-MCP_A22_A07	-0.828488	0.136698	-6.0607	39	4.26492e-07	2.38836e-06	NA	0.333333	0.333333
O00264	PGRMC1	progesterone receptor membrane component 1	10857	O00264	MCP_A03_A22_A20-MCP_A22_A08	-0.194435	0.136698	-1.42237	39	0.162869	0.28471	NA	0.395833	0.395833
O00264	PGRMC1	progesterone receptor membrane component 1	10857	O00264	MCP_A03_A22_A20-MCP_A22_A08_A18	-0.0928272	0.136698	-0.679066	39	0.501107	0.638228	NA	0.3125	0.3125
O00264	PGRMC1	progesterone receptor membrane component 1	10857	O00264	MCP_A04_A01-MCP_A08_A11_A03	0.441616	0.136698	3.23059	39	0.00251084	0.0111994	NA	0.125	0.125
O00264	PGRMC1	progesterone receptor membrane component 1	10857	O00264	MCP_A04_A01-MCP_A08_A22	0.701577	0.136698	5.1323	39	8.24296e-06	2.60462e-05	NA	0.125	0.125
O00264	PGRMC1	progesterone receptor membrane component 1	10857	O00264	MCP_A04_A01-MCP_A16_A22_A03	1.01303	0.136698	7.41068	39	5.88911e-09	5.37618e-08	NA	0.166667	0.166667
O00264	PGRMC1	progesterone receptor membrane component 1	10857	O00264	MCP_A04_A01-MCP_A18_A08_A22	0.930162	0.136698	6.80449	39	3.98047e-08	2.09879e-07	NA	0.0833333	0.0833333
O00264	PGRMC1	progesterone receptor membrane component 1	10857	O00264	MCP_A04_A01-MCP_A20_A22_A03	1.08865	0.136698	7.96389	39	1.05772e-09	5.63546e-09	NA	0.1875	0.1875
O00264	PGRMC1	progesterone receptor membrane component 1	10857	O00264	MCP_A04_A01-MCP_A22_A07	0.245557	0.136698	1.79634	39	0.08019	0.114648	NA	0.145833	0.145833
O00264	PGRMC1	progesterone receptor membrane component 1	10857	O00264	MCP_A04_A01-MCP_A22_A08	0.87961	0.136698	6.43468	39	1.29119e-07	5.71408e-07	NA	0.208333	0.208333
O00264	PGRMC1	progesterone receptor membrane component 1	10857	O00264	MCP_A04_A01-MCP_A22_A08_A18	0.981218	0.136698	7.17798	39	1.22247e-08	6.31609e-08	NA	0.125	0.125
O00264	PGRMC1	progesterone receptor membrane component 1	10857	O00264	MCP_A08_A11_A03-MCP_A08_A22	0.259961	0.136698	1.90171	39	0.0646147	0.108794	NA	0.208333	0.208333
O00264	PGRMC1	progesterone receptor membrane component 1	10857	O00264	MCP_A08_A11_A03-MCP_A16_A22_A03	0.571411	0.136698	4.18009	39	0.000159235	0.000808034	NA	0.25	0.25
O00264	PGRMC1	progesterone receptor membrane component 1	10857	O00264	MCP_A08_A11_A03-MCP_A18_A08_A22	0.488546	0.136698	3.5739	39	0.000955751	0.00258159	NA	0.166667	0.166667
O00264	PGRMC1	progesterone receptor membrane component 1	10857	O00264	MCP_A08_A11_A03-MCP_A20_A22_A03	0.647034	0.136698	4.7333	39	2.89468e-05	9.90128e-05	NA	0.270833	0.270833
O00264	PGRMC1	progesterone receptor membrane component 1	10857	O00264	MCP_A08_A11_A03-MCP_A22_A07	-0.19606	0.136698	-1.43425	39	0.159471	0.209403	NA	0.229167	0.229167
O00264	PGRMC1	progesterone receptor membrane component 1	10857	O00264	MCP_A08_A11_A03-MCP_A22_A08	0.437993	0.136698	3.20409	39	0.00270045	0.00651315	NA	0.291667	0.291667
O00264	PGRMC1	progesterone receptor membrane component 1	10857	O00264	MCP_A08_A11_A03-MCP_A22_A08_A18	0.539601	0.136698	3.94739	39	0.000320405	0.00089503	NA	0.208333	0.208333
O00264	PGRMC1	progesterone receptor membrane component 1	10857	O00264	MCP_A08_A22-MCP_A16_A22_A03	0.311451	0.136698	2.27838	39	0.0282621	0.0639896	NA	0.25	0.25
O00264	PGRMC1	progesterone receptor membrane component 1	10857	O00264	MCP_A08_A22-MCP_A18_A08_A22	0.228585	0.136698	1.67219	39	0.102493	0.15415	NA	0.166667	0.166667
O00264	PGRMC1	progesterone receptor membrane component 1	10857	O00264	MCP_A08_A22-MCP_A20_A22_A03	0.387074	0.136698	2.83159	39	0.00728926	0.0236096	NA	0.270833	0.270833
O00264	PGRMC1	progesterone receptor membrane component 1	10857	O00264	MCP_A08_A22-MCP_A22_A07	-0.456021	0.136698	-3.33596	39	0.00187493	0.00552658	NA	0.229167	0.229167
O00264	PGRMC1	progesterone receptor membrane component 1	10857	O00264	MCP_A08_A22-MCP_A22_A08	0.178033	0.136698	1.30238	39	0.200427	0.544804	NA	0.291667	0.291667
O00264	PGRMC1	progesterone receptor membrane component 1	10857	O00264	MCP_A08_A22-MCP_A22_A08_A18	0.279641	0.136698	2.04568	39	0.0475748	0.0824629	NA	0.208333	0.208333
O00264	PGRMC1	progesterone receptor membrane component 1	10857	O00264	MCP_A16_A22_A03-MCP_A18_A08_A22	-0.0828656	0.136698	-0.606193	39	0.547899	0.641149	NA	0.208333	0.208333
O00264	PGRMC1	progesterone receptor membrane component 1	10857	O00264	MCP_A16_A22_A03-MCP_A20_A22_A03	0.0756227	0.136698	0.553208	39	0.583278	0.700583	NA	0.3125	0.3125
O00264	PGRMC1	progesterone receptor membrane component 1	10857	O00264	MCP_A16_A22_A03-MCP_A22_A07	-0.767471	0.136698	-5.61434	39	1.77737e-06	6.40668e-06	NA	0.270833	0.270833
O00264	PGRMC1	progesterone receptor membrane component 1	10857	O00264	MCP_A16_A22_A03-MCP_A22_A08	-0.133418	0.136698	-0.976002	39	0.335079	0.459891	NA	0.333333	0.333333
O00264	PGRMC1	progesterone receptor membrane component 1	10857	O00264	MCP_A16_A22_A03-MCP_A22_A08_A18	-0.0318101	0.136698	-0.232702	39	0.817209	0.867355	NA	0.25	0.25
O00264	PGRMC1	progesterone receptor membrane component 1	10857	O00264	MCP_A18_A08_A22-MCP_A20_A22_A03	0.158488	0.136698	1.1594	39	0.253342	0.353304	NA	0.229167	0.229167
O00264	PGRMC1	progesterone receptor membrane component 1	10857	O00264	MCP_A18_A08_A22-MCP_A22_A07	-0.684606	0.136698	-5.00815	39	1.22062e-05	3.4199e-05	NA	0.1875	0.1875
O00264	PGRMC1	progesterone receptor membrane component 1	10857	O00264	MCP_A18_A08_A22-MCP_A22_A08	-0.0505524	0.136698	-0.36981	39	0.713525	0.785112	NA	0.25	0.25
O00264	PGRMC1	progesterone receptor membrane component 1	10857	O00264	MCP_A18_A08_A22-MCP_A22_A08_A18	0.0510555	0.136698	0.37349	39	0.710806	0.881545	NA	0.166667	0.166667
O00264	PGRMC1	progesterone receptor membrane component 1	10857	O00264	MCP_A20_A22_A03-MCP_A22_A07	-0.843094	0.136698	-6.16755	39	3.03058e-07	1.2901e-06	NA	0.291667	0.291667
O00264	PGRMC1	progesterone receptor membrane component 1	10857	O00264	MCP_A20_A22_A03-MCP_A22_A08	-0.209041	0.136698	-1.52921	39	0.134283	0.24871	NA	0.354167	0.354167
O00264	PGRMC1	progesterone receptor membrane component 1	10857	O00264	MCP_A20_A22_A03-MCP_A22_A08_A18	-0.107433	0.136698	-0.785911	39	0.436669	0.559561	NA	0.270833	0.270833
O00264	PGRMC1	progesterone receptor membrane component 1	10857	O00264	MCP_A22_A07-MCP_A22_A08	0.634053	0.136698	4.63834	39	3.89248e-05	0.00018438	NA	0.3125	0.3125
O00264	PGRMC1	progesterone receptor membrane component 1	10857	O00264	MCP_A22_A07-MCP_A22_A08_A18	0.735661	0.136698	5.38164	39	3.73351e-06	1.10367e-05	NA	0.229167	0.229167
O00267	SUPT5H	SPT5 homolog, DSIF elongation factor subunit	6829	O00267	MCP_A01_A04-MCP_empty	Inf	NA	NA	NA	NA	0	oneConditionMissing	0.535714	0.0357143
O00267	SUPT5H	SPT5 homolog, DSIF elongation factor subunit	6829	O00267	MCP_A03_A22-MCP_empty	Inf	NA	NA	NA	NA	0	oneConditionMissing	0.741071	0.241071
O00267	SUPT5H	SPT5 homolog, DSIF elongation factor subunit	6829	O00267	MCP_A03_A22_A20-MCP_empty	Inf	NA	NA	NA	NA	0	oneConditionMissing	0.598214	0.0982143
O00267	SUPT5H	SPT5 homolog, DSIF elongation factor subunit	6829	O00267	MCP_A04_A01-MCP_empty	Inf	NA	NA	NA	NA	0	oneConditionMissing	0.517857	0.0178571
O00267	SUPT5H	SPT5 homolog, DSIF elongation factor subunit	6829	O00267	MCP_A08_A11_A03-MCP_empty	Inf	NA	NA	NA	NA	0	oneConditionMissing	0.642857	0.142857
O00267	SUPT5H	SPT5 homolog, DSIF elongation factor subunit	6829	O00267	MCP_A08_A22-MCP_empty	Inf	NA	NA	NA	NA	0	oneConditionMissing	0.839286	0.339286
O00267	SUPT5H	SPT5 homolog, DSIF elongation factor subunit	6829	O00267	MCP_A16_A22_A03-MCP_empty	Inf	NA	NA	NA	NA	0	oneConditionMissing	0.669643	0.169643
O00267	SUPT5H	SPT5 homolog, DSIF elongation factor subunit	6829	O00267	MCP_A18_A08_A22-MCP_empty	Inf	NA	NA	NA	NA	0	oneConditionMissing	0.607143	0.107143
O00267	SUPT5H	SPT5 homolog, DSIF elongation factor subunit	6829	O00267	MCP_A20_A22_A03-MCP_empty	Inf	NA	NA	NA	NA	0	oneConditionMissing	0.776786	0.276786
O00267	SUPT5H	SPT5 homolog, DSIF elongation factor subunit	6829	O00267	MCP_A22_A07-MCP_empty	Inf	NA	NA	NA	NA	0	oneConditionMissing	0.732143	0.232143
O00267	SUPT5H	SPT5 homolog, DSIF elongation factor subunit	6829	O00267	MCP_A22_A08-MCP_empty	Inf	NA	NA	NA	NA	0	oneConditionMissing	0.8125	0.3125
O00267	SUPT5H	SPT5 homolog, DSIF elongation factor subunit	6829	O00267	MCP_A22_A08_A18-MCP_empty	Inf	NA	NA	NA	NA	0	oneConditionMissing	0.580357	0.0803571
O00267	SUPT5H	SPT5 homolog, DSIF elongation factor subunit	6829	O00267	MCP_A01_A04-MCP_A03_A22	1.13652	0.177783	6.3927	36	2.08233e-07	1.06264e-06	NA	0.276786	0.276786
O00267	SUPT5H	SPT5 homolog, DSIF elongation factor subunit	6829	O00267	MCP_A01_A04-MCP_A03_A22_A20	0.492241	0.177783	2.76877	36	0.00883638	0.0175245	NA	0.133929	0.133929
O00267	SUPT5H	SPT5 homolog, DSIF elongation factor subunit	6829	O00267	MCP_A01_A04-MCP_A04_A01	0.186248	0.177783	1.04762	36	0.301798	0.884784	NA	0.0535714	0.0535714
O00267	SUPT5H	SPT5 homolog, DSIF elongation factor subunit	6829	O00267	MCP_A01_A04-MCP_A08_A11_A03	0.899518	0.177783	5.05964	36	1.25195e-05	0.000122315	NA	0.178571	0.178571
O00267	SUPT5H	SPT5 homolog, DSIF elongation factor subunit	6829	O00267	MCP_A01_A04-MCP_A08_A22	1.76663	0.177783	9.93699	36	7.35323e-12	7.56746e-11	NA	0.375	0.375
O00267	SUPT5H	SPT5 homolog, DSIF elongation factor subunit	6829	O00267	MCP_A01_A04-MCP_A16_A22_A03	0.894746	0.177783	5.0328	36	1.35907e-05	5.66413e-05	NA	0.205357	0.205357
O00267	SUPT5H	SPT5 homolog, DSIF elongation factor subunit	6829	O00267	MCP_A01_A04-MCP_A18_A08_A22	0.39097	0.177783	2.19914	36	0.0343762	0.0519932	NA	0.142857	0.142857
O00267	SUPT5H	SPT5 homolog, DSIF elongation factor subunit	6829	O00267	MCP_A01_A04-MCP_A20_A22_A03	1.60432	0.177783	9.02401	36	8.96563e-11	6.22403e-10	NA	0.3125	0.3125
O00267	SUPT5H	SPT5 homolog, DSIF elongation factor subunit	6829	O00267	MCP_A01_A04-MCP_A22_A07	1.05279	0.177783	5.92176	36	8.84067e-07	3.17872e-06	NA	0.267857	0.267857
O00267	SUPT5H	SPT5 homolog, DSIF elongation factor subunit	6829	O00267	MCP_A03_A22-MCP_A03_A22_A20	-0.644275	0.177783	-3.62394	36	0.0008888	0.00575541	NA	0.339286	0.339286
O00267	SUPT5H	SPT5 homolog, DSIF elongation factor subunit	6829	O00267	MCP_A03_A22-MCP_A04_A01	-0.950267	0.177783	-5.34509	36	5.21569e-06	1.87821e-05	NA	0.258929	0.258929
O00267	SUPT5H	SPT5 homolog, DSIF elongation factor subunit	6829	O00267	MCP_A03_A22-MCP_A08_A11_A03	-0.236997	0.177783	-1.33307	36	0.190885	0.283364	NA	0.383929	0.383929
O00267	SUPT5H	SPT5 homolog, DSIF elongation factor subunit	6829	O00267	MCP_A03_A22-MCP_A08_A22	0.630115	0.177783	3.54429	36	0.00111225	0.0104682	NA	0.580357	0.580357
O00267	SUPT5H	SPT5 homolog, DSIF elongation factor subunit	6829	O00267	MCP_A03_A22-MCP_A16_A22_A03	-0.241769	0.177783	-1.35991	36	0.182315	0.299485	NA	0.410714	0.410714
O00267	SUPT5H	SPT5 homolog, DSIF elongation factor subunit	6829	O00267	MCP_A03_A22-MCP_A18_A08_A22	-0.745545	0.177783	-4.19356	36	0.000170713	0.000545142	NA	0.348214	0.348214
O00267	SUPT5H	SPT5 homolog, DSIF elongation factor subunit	6829	O00267	MCP_A03_A22-MCP_A20_A22_A03	0.467803	0.177783	2.63131	36	0.0124431	0.036831	NA	0.517857	0.517857
O00267	SUPT5H	SPT5 homolog, DSIF elongation factor subunit	6829	O00267	MCP_A03_A22-MCP_A22_A07	-0.0837256	0.177783	-0.470942	36	0.640523	0.746385	NA	0.473214	0.473214
O00267	SUPT5H	SPT5 homolog, DSIF elongation factor subunit	6829	O00267	MCP_A03_A22-MCP_A22_A08	0.589682	0.177783	3.31686	36	0.00208814	0.0142433	NA	0.553571	0.553571
O00267	SUPT5H	SPT5 homolog, DSIF elongation factor subunit	6829	O00267	MCP_A03_A22_A20-MCP_A04_A01	-0.305992	0.177783	-1.72115	36	0.0938079	0.138274	NA	0.116071	0.116071
O00267	SUPT5H	SPT5 homolog, DSIF elongation factor subunit	6829	O00267	MCP_A03_A22_A20-MCP_A08_A11_A03	0.407278	0.177783	2.29087	36	0.0279317	0.0580962	NA	0.241071	0.241071
O00267	SUPT5H	SPT5 homolog, DSIF elongation factor subunit	6829	O00267	MCP_A03_A22_A20-MCP_A08_A22	1.27439	0.177783	7.16822	36	1.97748e-08	2.76422e-07	NA	0.4375	0.4375
O00267	SUPT5H	SPT5 homolog, DSIF elongation factor subunit	6829	O00267	MCP_A03_A22_A20-MCP_A16_A22_A03	0.402506	0.177783	2.26403	36	0.029695	0.0731158	NA	0.267857	0.267857
O00267	SUPT5H	SPT5 homolog, DSIF elongation factor subunit	6829	O00267	MCP_A03_A22_A20-MCP_A18_A08_A22	-0.101271	0.177783	-0.56963	36	0.572467	0.710597	NA	0.205357	0.205357
O00267	SUPT5H	SPT5 homolog, DSIF elongation factor subunit	6829	O00267	MCP_A03_A22_A20-MCP_A20_A22_A03	1.11208	0.177783	6.25524	36	3.17293e-07	5.69841e-06	NA	0.375	0.375
O00267	SUPT5H	SPT5 homolog, DSIF elongation factor subunit	6829	O00267	MCP_A03_A22_A20-MCP_A22_A07	0.560549	0.177783	3.15299	36	0.00325289	0.0078829	NA	0.330357	0.330357
O00267	SUPT5H	SPT5 homolog, DSIF elongation factor subunit	6829	O00267	MCP_A03_A22_A20-MCP_A22_A08	1.23396	0.177783	6.9408	36	3.92609e-08	5.18636e-07	NA	0.410714	0.410714
O00267	SUPT5H	SPT5 homolog, DSIF elongation factor subunit	6829	O00267	MCP_A03_A22_A20-MCP_A22_A08_A18	-0.139242	0.177783	-0.783212	36	0.438625	0.578879	NA	0.178571	0.178571
O00267	SUPT5H	SPT5 homolog, DSIF elongation factor subunit	6829	O00267	MCP_A04_A01-MCP_A08_A11_A03	0.71327	0.177783	4.01202	36	0.000291087	0.00178526	NA	0.160714	0.160714
O00267	SUPT5H	SPT5 homolog, DSIF elongation factor subunit	6829	O00267	MCP_A04_A01-MCP_A08_A22	1.58038	0.177783	8.88938	36	1.30821e-10	9.475e-10	NA	0.357143	0.357143
O00267	SUPT5H	SPT5 homolog, DSIF elongation factor subunit	6829	O00267	MCP_A04_A01-MCP_A16_A22_A03	0.708498	0.177783	3.98518	36	0.000314805	0.000905383	NA	0.1875	0.1875
O00267	SUPT5H	SPT5 homolog, DSIF elongation factor subunit	6829	O00267	MCP_A04_A01-MCP_A18_A08_A22	0.204721	0.177783	1.15152	36	0.257107	0.31381	NA	0.125	0.125
O00267	SUPT5H	SPT5 homolog, DSIF elongation factor subunit	6829	O00267	MCP_A04_A01-MCP_A20_A22_A03	1.41807	0.177783	7.9764	36	1.79833e-09	9.13747e-09	NA	0.294643	0.294643
O00267	SUPT5H	SPT5 homolog, DSIF elongation factor subunit	6829	O00267	MCP_A04_A01-MCP_A22_A07	0.866541	0.177783	4.87415	36	2.20572e-05	6.07272e-05	NA	0.25	0.25
O00267	SUPT5H	SPT5 homolog, DSIF elongation factor subunit	6829	O00267	MCP_A04_A01-MCP_A22_A08	1.53995	0.177783	8.66195	36	2.4895e-10	1.66639e-09	NA	0.330357	0.330357
O00267	SUPT5H	SPT5 homolog, DSIF elongation factor subunit	6829	O00267	MCP_A04_A01-MCP_A22_A08_A18	0.16675	0.177783	0.937942	36	0.354525	0.41885	NA	0.0982143	0.0982143
O00267	SUPT5H	SPT5 homolog, DSIF elongation factor subunit	6829	O00267	MCP_A08_A11_A03-MCP_A08_A22	0.867112	0.177783	4.87736	36	2.18425e-05	8.44792e-05	NA	0.482143	0.482143
O00267	SUPT5H	SPT5 homolog, DSIF elongation factor subunit	6829	O00267	MCP_A08_A11_A03-MCP_A16_A22_A03	-0.00477167	0.177783	-0.0268398	36	0.978736	0.984238	NA	0.3125	0.3125
O00267	SUPT5H	SPT5 homolog, DSIF elongation factor subunit	6829	O00267	MCP_A08_A11_A03-MCP_A18_A08_A22	-0.508548	0.177783	-2.8605	36	0.00699923	0.0147225	NA	0.25	0.25
O00267	SUPT5H	SPT5 homolog, DSIF elongation factor subunit	6829	O00267	MCP_A08_A11_A03-MCP_A20_A22_A03	0.7048	0.177783	3.96438	36	0.000334472	0.00090873	NA	0.419643	0.419643
O00267	SUPT5H	SPT5 homolog, DSIF elongation factor subunit	6829	O00267	MCP_A08_A11_A03-MCP_A22_A07	0.153272	0.177783	0.862126	36	0.394325	0.461286	NA	0.375	0.375
O00267	SUPT5H	SPT5 homolog, DSIF elongation factor subunit	6829	O00267	MCP_A08_A11_A03-MCP_A22_A08	0.826679	0.177783	4.64993	36	4.35638e-05	0.000162275	NA	0.455357	0.455357
O00267	SUPT5H	SPT5 homolog, DSIF elongation factor subunit	6829	O00267	MCP_A08_A11_A03-MCP_A22_A08_A18	-0.546519	0.177783	-3.07408	36	0.0040131	0.00882515	NA	0.223214	0.223214
O00267	SUPT5H	SPT5 homolog, DSIF elongation factor subunit	6829	O00267	MCP_A08_A22-MCP_A16_A22_A03	-0.871884	0.177783	-4.9042	36	2.01271e-05	0.000118992	NA	0.508929	0.508929
O00267	SUPT5H	SPT5 homolog, DSIF elongation factor subunit	6829	O00267	MCP_A08_A22-MCP_A18_A08_A22	-1.37566	0.177783	-7.73785	36	3.62386e-09	2.60007e-08	NA	0.446429	0.446429
O00267	SUPT5H	SPT5 homolog, DSIF elongation factor subunit	6829	O00267	MCP_A08_A22-MCP_A20_A22_A03	-0.162312	0.177783	-0.912979	36	0.367328	0.521112	NA	0.616071	0.616071
O00267	SUPT5H	SPT5 homolog, DSIF elongation factor subunit	6829	O00267	MCP_A08_A22-MCP_A22_A07	-0.71384	0.177783	-4.01523	36	0.000288369	0.00103478	NA	0.571429	0.571429
O00267	SUPT5H	SPT5 homolog, DSIF elongation factor subunit	6829	O00267	MCP_A08_A22-MCP_A22_A08	-0.0404329	0.177783	-0.227428	36	0.821378	0.93754	NA	0.651786	0.651786
O00267	SUPT5H	SPT5 homolog, DSIF elongation factor subunit	6829	O00267	MCP_A08_A22-MCP_A22_A08_A18	-1.41363	0.177783	-7.95144	36	1.93458e-09	1.497e-08	NA	0.419643	0.419643
O00267	SUPT5H	SPT5 homolog, DSIF elongation factor subunit	6829	O00267	MCP_A16_A22_A03-MCP_A18_A08_A22	-0.503776	0.177783	-2.83366	36	0.00749604	0.0170387	NA	0.276786	0.276786
O00267	SUPT5H	SPT5 homolog, DSIF elongation factor subunit	6829	O00267	MCP_A16_A22_A03-MCP_A20_A22_A03	0.709571	0.177783	3.99122	36	0.00030931	0.00186449	NA	0.446429	0.446429
O00267	SUPT5H	SPT5 homolog, DSIF elongation factor subunit	6829	O00267	MCP_A16_A22_A03-MCP_A22_A07	0.158043	0.177783	0.888966	36	0.379923	0.46089	NA	0.401786	0.401786
O00267	SUPT5H	SPT5 homolog, DSIF elongation factor subunit	6829	O00267	MCP_A16_A22_A03-MCP_A22_A08	0.831451	0.177783	4.67677	36	4.01665e-05	0.000227493	NA	0.482143	0.482143
O00267	SUPT5H	SPT5 homolog, DSIF elongation factor subunit	6829	O00267	MCP_A16_A22_A03-MCP_A22_A08_A18	-0.541748	0.177783	-3.04724	36	0.00430793	0.011036	NA	0.25	0.25
O00267	SUPT5H	SPT5 homolog, DSIF elongation factor subunit	6829	O00267	MCP_A18_A08_A22-MCP_A20_A22_A03	1.21335	0.177783	6.82487	36	5.57787e-08	4.11715e-07	NA	0.383929	0.383929
O00267	SUPT5H	SPT5 homolog, DSIF elongation factor subunit	6829	O00267	MCP_A18_A08_A22-MCP_A22_A07	0.66182	0.177783	3.72262	36	0.000671532	0.00143253	NA	0.339286	0.339286
O00267	SUPT5H	SPT5 homolog, DSIF elongation factor subunit	6829	O00267	MCP_A18_A08_A22-MCP_A22_A08	1.33523	0.177783	7.51043	36	7.1078e-09	5.08569e-08	NA	0.419643	0.419643
O00267	SUPT5H	SPT5 homolog, DSIF elongation factor subunit	6829	O00267	MCP_A18_A08_A22-MCP_A22_A08_A18	-0.0379713	0.177783	-0.213582	36	0.832078	0.933019	NA	0.1875	0.1875
O00267	SUPT5H	SPT5 homolog, DSIF elongation factor subunit	6829	O00267	MCP_A20_A22_A03-MCP_A22_A07	-0.551528	0.177783	-3.10225	36	0.00372419	0.00754688	NA	0.508929	0.508929
O00267	SUPT5H	SPT5 homolog, DSIF elongation factor subunit	6829	O00267	MCP_A20_A22_A03-MCP_A22_A08	0.121879	0.177783	0.685551	36	0.497388	0.636144	NA	0.589286	0.589286
O00267	SUPT5H	SPT5 homolog, DSIF elongation factor subunit	6829	O00267	MCP_A20_A22_A03-MCP_A22_A08_A18	-1.25132	0.177783	-7.03846	36	2.92301e-08	2.76642e-07	NA	0.357143	0.357143
O00267	SUPT5H	SPT5 homolog, DSIF elongation factor subunit	6829	O00267	MCP_A22_A07-MCP_A22_A08	0.673408	0.177783	3.7878	36	0.000557259	0.00188749	NA	0.544643	0.544643
O00267	SUPT5H	SPT5 homolog, DSIF elongation factor subunit	6829	O00267	MCP_A22_A07-MCP_A22_A08_A18	-0.699791	0.177783	-3.9362	36	0.000363029	0.000797046	NA	0.3125	0.3125
O00268	TAF4	TATA-box binding protein associated factor 4	6874	O00268	MCP_A01_A04-MCP_empty	1.67217	0.127067	13.1598	39	6.66134e-16	3.7928e-15	NA	0.6	0.6
O00268	TAF4	TATA-box binding protein associated factor 4	6874	O00268	MCP_A03_A22-MCP_empty	2.51041	0.127067	19.7566	39	0	0	NA	0.55	0.55
O00268	TAF4	TATA-box binding protein associated factor 4	6874	O00268	MCP_A03_A22_A20-MCP_empty	3.26303	0.127067	25.6797	39	0	0	NA	0.4875	0.4875
O00268	TAF4	TATA-box binding protein associated factor 4	6874	O00268	MCP_A04_A01-MCP_empty	1.7906	0.127067	14.0918	39	0	0	NA	0.55625	0.55625
O00268	TAF4	TATA-box binding protein associated factor 4	6874	O00268	MCP_A08_A11_A03-MCP_empty	2.89562	0.127067	22.7882	39	0	0	NA	0.5125	0.5125
O00268	TAF4	TATA-box binding protein associated factor 4	6874	O00268	MCP_A08_A22-MCP_empty	2.59645	0.127067	20.4338	39	0	0	NA	0.54375	0.54375
O00268	TAF4	TATA-box binding protein associated factor 4	6874	O00268	MCP_A16_A22_A03-MCP_empty	2.53538	0.127067	19.9531	39	0	0	NA	0.5375	0.5375
O00268	TAF4	TATA-box binding protein associated factor 4	6874	O00268	MCP_A18_A08_A22-MCP_empty	3.03164	0.127067	23.8587	39	0	0	NA	0.4375	0.4375
O00268	TAF4	TATA-box binding protein associated factor 4	6874	O00268	MCP_A20_A22_A03-MCP_empty	2.98575	0.127067	23.4975	39	0	0	NA	0.49375	0.49375
O00268	TAF4	TATA-box binding protein associated factor 4	6874	O00268	MCP_A22_A07-MCP_empty	1.57274	0.127067	12.3773	39	4.44089e-15	2.38119e-14	NA	0.65	0.65
O00268	TAF4	TATA-box binding protein associated factor 4	6874	O00268	MCP_A22_A08-MCP_empty	2.56421	0.127067	20.1801	39	0	0	NA	0.55625	0.55625
O00268	TAF4	TATA-box binding protein associated factor 4	6874	O00268	MCP_A22_A08_A18-MCP_empty	3.05802	0.127067	24.0663	39	0	0	NA	0.4625	0.4625
O00268	TAF4	TATA-box binding protein associated factor 4	6874	O00268	MCP_A01_A04-MCP_A03_A22	-0.838242	0.127067	-6.59687	39	7.70027e-08	4.21306e-07	NA	0.3125	0.3125
O00268	TAF4	TATA-box binding protein associated factor 4	6874	O00268	MCP_A01_A04-MCP_A03_A22_A20	-1.59086	0.127067	-12.5199	39	3.10862e-15	7.22628e-14	NA	0.25	0.25
O00268	TAF4	TATA-box binding protein associated factor 4	6874	O00268	MCP_A01_A04-MCP_A04_A01	-0.118427	0.127067	-0.932007	39	0.357067	0.896503	NA	0.31875	0.31875
O00268	TAF4	TATA-box binding protein associated factor 4	6874	O00268	MCP_A01_A04-MCP_A08_A11_A03	-1.22345	0.127067	-9.6284	39	7.39542e-12	2.67996e-10	NA	0.275	0.275
O00268	TAF4	TATA-box binding protein associated factor 4	6874	O00268	MCP_A01_A04-MCP_A08_A22	-0.92428	0.127067	-7.27398	39	9.03954e-09	5.04901e-08	NA	0.30625	0.30625
O00268	TAF4	TATA-box binding protein associated factor 4	6874	O00268	MCP_A01_A04-MCP_A16_A22_A03	-0.86321	0.127067	-6.79337	39	4.12342e-08	3.37739e-07	NA	0.3	0.3
O00268	TAF4	TATA-box binding protein associated factor 4	6874	O00268	MCP_A01_A04-MCP_A18_A08_A22	-1.35947	0.127067	-10.6989	39	3.65041e-13	5.365e-12	NA	0.2	0.2
O00268	TAF4	TATA-box binding protein associated factor 4	6874	O00268	MCP_A01_A04-MCP_A20_A22_A03	-1.31358	0.127067	-10.3377	39	9.90763e-13	9.46968e-12	NA	0.25625	0.25625
O00268	TAF4	TATA-box binding protein associated factor 4	6874	O00268	MCP_A01_A04-MCP_A22_A07	0.0994321	0.127067	0.782519	39	0.438635	0.511846	NA	0.4125	0.4125
O00268	TAF4	TATA-box binding protein associated factor 4	6874	O00268	MCP_A03_A22-MCP_A03_A22_A20	-0.752618	0.127067	-5.92302	39	6.62497e-07	1.25023e-05	NA	0.2	0.2
O00268	TAF4	TATA-box binding protein associated factor 4	6874	O00268	MCP_A03_A22-MCP_A04_A01	0.719815	0.127067	5.66486	39	1.51245e-06	6.10463e-06	NA	0.26875	0.26875
O00268	TAF4	TATA-box binding protein associated factor 4	6874	O00268	MCP_A03_A22-MCP_A08_A11_A03	-0.385207	0.127067	-3.03153	39	0.0043087	0.0107437	NA	0.225	0.225
O00268	TAF4	TATA-box binding protein associated factor 4	6874	O00268	MCP_A03_A22-MCP_A08_A22	-0.0860383	0.127067	-0.677111	39	0.502332	0.752133	NA	0.25625	0.25625
O00268	TAF4	TATA-box binding protein associated factor 4	6874	O00268	MCP_A03_A22-MCP_A16_A22_A03	-0.024968	0.127067	-0.196495	39	0.845243	0.91107	NA	0.25	0.25
O00268	TAF4	TATA-box binding protein associated factor 4	6874	O00268	MCP_A03_A22-MCP_A18_A08_A22	-0.521229	0.127067	-4.10201	39	0.000201617	0.000636233	NA	0.15	0.15
O00268	TAF4	TATA-box binding protein associated factor 4	6874	O00268	MCP_A03_A22-MCP_A20_A22_A03	-0.475336	0.127067	-3.74084	39	0.000589274	0.00271108	NA	0.20625	0.20625
O00268	TAF4	TATA-box binding protein associated factor 4	6874	O00268	MCP_A03_A22-MCP_A22_A07	0.937674	0.127067	7.37939	39	6.49509e-09	8.67151e-08	NA	0.3625	0.3625
O00268	TAF4	TATA-box binding protein associated factor 4	6874	O00268	MCP_A03_A22-MCP_A22_A08	-0.0538009	0.127067	-0.423407	39	0.674325	0.82758	NA	0.26875	0.26875
O00268	TAF4	TATA-box binding protein associated factor 4	6874	O00268	MCP_A03_A22_A20-MCP_A04_A01	1.47243	0.127067	11.5879	39	3.37508e-14	6.55597e-13	NA	0.20625	0.20625
O00268	TAF4	TATA-box binding protein associated factor 4	6874	O00268	MCP_A03_A22_A20-MCP_A08_A11_A03	0.367411	0.127067	2.89149	39	0.0062385	0.016532	NA	0.1625	0.1625
O00268	TAF4	TATA-box binding protein associated factor 4	6874	O00268	MCP_A03_A22_A20-MCP_A08_A22	0.66658	0.127067	5.24591	39	5.74891e-06	4.34511e-05	NA	0.19375	0.19375
O00268	TAF4	TATA-box binding protein associated factor 4	6874	O00268	MCP_A03_A22_A20-MCP_A16_A22_A03	0.72765	0.127067	5.72652	39	1.24193e-06	1.25015e-05	NA	0.1875	0.1875
O00268	TAF4	TATA-box binding protein associated factor 4	6874	O00268	MCP_A03_A22_A20-MCP_A18_A08_A22	0.231389	0.127067	1.82101	39	0.0762842	0.153755	NA	0.0875	0.0875
O00268	TAF4	TATA-box binding protein associated factor 4	6874	O00268	MCP_A03_A22_A20-MCP_A20_A22_A03	0.277282	0.127067	2.18218	39	0.0351842	0.0950402	NA	0.14375	0.14375
O00268	TAF4	TATA-box binding protein associated factor 4	6874	O00268	MCP_A03_A22_A20-MCP_A22_A07	1.69029	0.127067	13.3024	39	4.44089e-16	1.09997e-14	NA	0.3	0.3
O00268	TAF4	TATA-box binding protein associated factor 4	6874	O00268	MCP_A03_A22_A20-MCP_A22_A08	0.698817	0.127067	5.49961	39	2.56343e-06	2.27268e-05	NA	0.20625	0.20625
O00268	TAF4	TATA-box binding protein associated factor 4	6874	O00268	MCP_A03_A22_A20-MCP_A22_A08_A18	0.20501	0.127067	1.61341	39	0.11472	0.202937	NA	0.1125	0.1125
O00268	TAF4	TATA-box binding protein associated factor 4	6874	O00268	MCP_A04_A01-MCP_A08_A11_A03	-1.10502	0.127067	-8.6964	39	1.14357e-10	3.70079e-09	NA	0.23125	0.23125
O00268	TAF4	TATA-box binding protein associated factor 4	6874	O00268	MCP_A04_A01-MCP_A08_A22	-0.805853	0.127067	-6.34197	39	1.73572e-07	7.10068e-07	NA	0.2625	0.2625
O00268	TAF4	TATA-box binding protein associated factor 4	6874	O00268	MCP_A04_A01-MCP_A16_A22_A03	-0.744783	0.127067	-5.86136	39	8.06938e-07	4.22896e-06	NA	0.25625	0.25625
O00268	TAF4	TATA-box binding protein associated factor 4	6874	O00268	MCP_A04_A01-MCP_A18_A08_A22	-1.24104	0.127067	-9.76687	39	4.96936e-12	5.37729e-11	NA	0.15625	0.15625
O00268	TAF4	TATA-box binding protein associated factor 4	6874	O00268	MCP_A04_A01-MCP_A20_A22_A03	-1.19515	0.127067	-9.4057	39	1.40885e-11	1.06554e-10	NA	0.2125	0.2125
O00268	TAF4	TATA-box binding protein associated factor 4	6874	O00268	MCP_A04_A01-MCP_A22_A07	0.217859	0.127067	1.71453	39	0.0943698	0.131855	NA	0.36875	0.36875
O00268	TAF4	TATA-box binding protein associated factor 4	6874	O00268	MCP_A04_A01-MCP_A22_A08	-0.773616	0.127067	-6.08827	39	3.90499e-07	1.5423e-06	NA	0.275	0.275
O00268	TAF4	TATA-box binding protein associated factor 4	6874	O00268	MCP_A04_A01-MCP_A22_A08_A18	-1.26742	0.127067	-9.97447	39	2.75091e-12	2.78213e-11	NA	0.18125	0.18125
O00268	TAF4	TATA-box binding protein associated factor 4	6874	O00268	MCP_A08_A11_A03-MCP_A08_A22	0.299168	0.127067	2.35442	39	0.0236813	0.0453243	NA	0.21875	0.21875
O00268	TAF4	TATA-box binding protein associated factor 4	6874	O00268	MCP_A08_A11_A03-MCP_A16_A22_A03	0.360239	0.127067	2.83504	39	0.00722451	0.0201526	NA	0.2125	0.2125
O00268	TAF4	TATA-box binding protein associated factor 4	6874	O00268	MCP_A08_A11_A03-MCP_A18_A08_A22	-0.136022	0.127067	-1.07048	39	0.290985	0.358532	NA	0.1125	0.1125
O00268	TAF4	TATA-box binding protein associated factor 4	6874	O00268	MCP_A08_A11_A03-MCP_A20_A22_A03	-0.0901289	0.127067	-0.709304	39	0.482355	0.558076	NA	0.16875	0.16875
O00268	TAF4	TATA-box binding protein associated factor 4	6874	O00268	MCP_A08_A11_A03-MCP_A22_A07	1.32288	0.127067	10.4109	39	8.0802e-13	7.56865e-12	NA	0.325	0.325
O00268	TAF4	TATA-box binding protein associated factor 4	6874	O00268	MCP_A08_A11_A03-MCP_A22_A08	0.331406	0.127067	2.60813	39	0.0128375	0.0258456	NA	0.23125	0.23125
O00268	TAF4	TATA-box binding protein associated factor 4	6874	O00268	MCP_A08_A11_A03-MCP_A22_A08_A18	-0.162401	0.127067	-1.27808	39	0.208777	0.279722	NA	0.1375	0.1375
O00268	TAF4	TATA-box binding protein associated factor 4	6874	O00268	MCP_A08_A22-MCP_A16_A22_A03	0.0610703	0.127067	0.480616	39	0.633474	0.735309	NA	0.24375	0.24375
O00268	TAF4	TATA-box binding protein associated factor 4	6874	O00268	MCP_A08_A22-MCP_A18_A08_A22	-0.43519	0.127067	-3.4249	39	0.00146075	0.00364632	NA	0.14375	0.14375
O00268	TAF4	TATA-box binding protein associated factor 4	6874	O00268	MCP_A08_A22-MCP_A20_A22_A03	-0.389297	0.127067	-3.06373	39	0.00395264	0.0140027	NA	0.2	0.2
O00268	TAF4	TATA-box binding protein associated factor 4	6874	O00268	MCP_A08_A22-MCP_A22_A07	1.02371	0.127067	8.0565	39	7.95815e-10	1.13244e-08	NA	0.35625	0.35625
O00268	TAF4	TATA-box binding protein associated factor 4	6874	O00268	MCP_A08_A22-MCP_A22_A08	0.0322374	0.127067	0.253705	39	0.801057	0.932956	NA	0.2625	0.2625
O00268	TAF4	TATA-box binding protein associated factor 4	6874	O00268	MCP_A08_A22-MCP_A22_A08_A18	-0.46157	0.127067	-3.6325	39	0.000807295	0.00216388	NA	0.16875	0.16875
O00268	TAF4	TATA-box binding protein associated factor 4	6874	O00268	MCP_A16_A22_A03-MCP_A18_A08_A22	-0.496261	0.127067	-3.90552	39	0.000362858	0.0011413	NA	0.1375	0.1375
O00268	TAF4	TATA-box binding protein associated factor 4	6874	O00268	MCP_A16_A22_A03-MCP_A20_A22_A03	-0.450368	0.127067	-3.54434	39	0.00104025	0.0050683	NA	0.19375	0.19375
O00268	TAF4	TATA-box binding protein associated factor 4	6874	O00268	MCP_A16_A22_A03-MCP_A22_A07	0.962642	0.127067	7.57588	39	3.51611e-09	1.92316e-08	NA	0.35	0.35
O00268	TAF4	TATA-box binding protein associated factor 4	6874	O00268	MCP_A16_A22_A03-MCP_A22_A08	-0.0288329	0.127067	-0.226912	39	0.821678	0.883555	NA	0.25625	0.25625
O00268	TAF4	TATA-box binding protein associated factor 4	6874	O00268	MCP_A16_A22_A03-MCP_A22_A08_A18	-0.52264	0.127067	-4.11312	39	0.000194977	0.000745053	NA	0.1625	0.1625
O00268	TAF4	TATA-box binding protein associated factor 4	6874	O00268	MCP_A18_A08_A22-MCP_A20_A22_A03	0.0458932	0.127067	0.361174	39	0.719919	0.784512	NA	0.09375	0.09375
O00268	TAF4	TATA-box binding protein associated factor 4	6874	O00268	MCP_A18_A08_A22-MCP_A22_A07	1.4589	0.127067	11.4814	39	4.44089e-14	4.43064e-13	NA	0.25	0.25
O00268	TAF4	TATA-box binding protein associated factor 4	6874	O00268	MCP_A18_A08_A22-MCP_A22_A08	0.467428	0.127067	3.6786	39	0.000706377	0.0019171	NA	0.15625	0.15625
O00268	TAF4	TATA-box binding protein associated factor 4	6874	O00268	MCP_A18_A08_A22-MCP_A22_A08_A18	-0.0263791	0.127067	-0.207601	39	0.836621	0.933019	NA	0.0625	0.0625
O00268	TAF4	TATA-box binding protein associated factor 4	6874	O00268	MCP_A20_A22_A03-MCP_A22_A07	1.41301	0.127067	11.1202	39	1.16351e-13	1.38492e-12	NA	0.30625	0.30625
O00268	TAF4	TATA-box binding protein associated factor 4	6874	O00268	MCP_A20_A22_A03-MCP_A22_A08	0.421535	0.127067	3.31743	39	0.00197433	0.00766112	NA	0.2125	0.2125
O00268	TAF4	TATA-box binding protein associated factor 4	6874	O00268	MCP_A20_A22_A03-MCP_A22_A08_A18	-0.0722723	0.127067	-0.568775	39	0.57277	0.681405	NA	0.11875	0.11875
O00268	TAF4	TATA-box binding protein associated factor 4	6874	O00268	MCP_A22_A07-MCP_A22_A08	-0.991475	0.127067	-7.8028	39	1.73856e-09	2.2353e-08	NA	0.36875	0.36875
O00268	TAF4	TATA-box binding protein associated factor 4	6874	O00268	MCP_A22_A07-MCP_A22_A08_A18	-1.48528	0.127067	-11.689	39	2.57572e-14	2.35494e-13	NA	0.275	0.275
O00303	EIF3F	eukaryotic translation initiation factor 3 subunit F	8665	O00303	MCP_A01_A04-MCP_empty	1.00149	0.181082	5.53062	39	2.32198e-06	4.93082e-06	NA	0.3	0.3
O00303	EIF3F	eukaryotic translation initiation factor 3 subunit F	8665	O00303	MCP_A03_A22-MCP_empty	0.998673	0.181082	5.51503	39	2.44036e-06	5.25707e-06	NA	0.325	0.325
O00303	EIF3F	eukaryotic translation initiation factor 3 subunit F	8665	O00303	MCP_A03_A22_A20-MCP_empty	1.1386	0.181082	6.28777	39	2.06377e-07	4.92502e-07	NA	0.325	0.325
O00303	EIF3F	eukaryotic translation initiation factor 3 subunit F	8665	O00303	MCP_A04_A01-MCP_empty	0.934729	0.181082	5.16191	39	7.50468e-06	1.56448e-05	NA	0.25	0.25
O00303	EIF3F	eukaryotic translation initiation factor 3 subunit F	8665	O00303	MCP_A08_A11_A03-MCP_empty	0.986612	0.181082	5.44843	39	3.01787e-06	6.21926e-06	NA	0.325	0.325
O00303	EIF3F	eukaryotic translation initiation factor 3 subunit F	8665	O00303	MCP_A08_A22-MCP_empty	0.979104	0.181082	5.40697	39	3.44411e-06	7.44427e-06	NA	0.35	0.35
O00303	EIF3F	eukaryotic translation initiation factor 3 subunit F	8665	O00303	MCP_A16_A22_A03-MCP_empty	1.47149	0.181082	8.12613	39	6.42952e-10	2.07509e-09	NA	0.225	0.225
O00303	EIF3F	eukaryotic translation initiation factor 3 subunit F	8665	O00303	MCP_A18_A08_A22-MCP_empty	1.41955	0.181082	7.83926	39	1.55324e-09	4.72105e-09	NA	0.275	0.275
O00303	EIF3F	eukaryotic translation initiation factor 3 subunit F	8665	O00303	MCP_A20_A22_A03-MCP_empty	1.24012	0.181082	6.8484	39	3.46299e-08	8.60937e-08	NA	0.325	0.325
O00303	EIF3F	eukaryotic translation initiation factor 3 subunit F	8665	O00303	MCP_A22_A07-MCP_empty	1.63938	0.181082	9.05323	39	3.95737e-11	1.36709e-10	NA	0.275	0.275
O00303	EIF3F	eukaryotic translation initiation factor 3 subunit F	8665	O00303	MCP_A22_A08-MCP_empty	1.44316	0.181082	7.96968	39	1.03904e-09	3.19159e-09	NA	0.275	0.275
O00303	EIF3F	eukaryotic translation initiation factor 3 subunit F	8665	O00303	MCP_A22_A08_A18-MCP_empty	1.5276	0.181082	8.43596	39	2.50468e-10	8.06385e-10	NA	0.225	0.225
O00303	EIF3F	eukaryotic translation initiation factor 3 subunit F	8665	O00303	MCP_A01_A04-MCP_A03_A22	0.00282209	0.181082	0.0155846	39	0.987645	0.987645	NA	0.175	0.175
O00303	EIF3F	eukaryotic translation initiation factor 3 subunit F	8665	O00303	MCP_A01_A04-MCP_A03_A22_A20	-0.137107	0.181082	-0.757154	39	0.453508	0.535449	NA	0.175	0.175
O00303	EIF3F	eukaryotic translation initiation factor 3 subunit F	8665	O00303	MCP_A01_A04-MCP_A04_A01	0.0667662	0.181082	0.368707	39	0.71434	0.949059	NA	0.1	0.1
O00303	EIF3F	eukaryotic translation initiation factor 3 subunit F	8665	O00303	MCP_A01_A04-MCP_A08_A11_A03	0.0148829	0.181082	0.0821889	39	0.934917	0.965362	NA	0.175	0.175
O00303	EIF3F	eukaryotic translation initiation factor 3 subunit F	8665	O00303	MCP_A01_A04-MCP_A08_A22	0.0223905	0.181082	0.123649	39	0.902228	0.924148	NA	0.2	0.2
O00303	EIF3F	eukaryotic translation initiation factor 3 subunit F	8665	O00303	MCP_A01_A04-MCP_A16_A22_A03	-0.47	0.181082	-2.59551	39	0.0132448	0.0243738	NA	0.075	0.075
O00303	EIF3F	eukaryotic translation initiation factor 3 subunit F	8665	O00303	MCP_A01_A04-MCP_A18_A08_A22	-0.418053	0.181082	-2.30864	39	0.0263516	0.0412275	NA	0.125	0.125
O00303	EIF3F	eukaryotic translation initiation factor 3 subunit F	8665	O00303	MCP_A01_A04-MCP_A20_A22_A03	-0.238626	0.181082	-1.31778	39	0.195266	0.24765	NA	0.175	0.175
O00303	EIF3F	eukaryotic translation initiation factor 3 subunit F	8665	O00303	MCP_A01_A04-MCP_A22_A07	-0.637882	0.181082	-3.52262	39	0.0011069	0.00223446	NA	0.125	0.125
O00303	EIF3F	eukaryotic translation initiation factor 3 subunit F	8665	O00303	MCP_A03_A22-MCP_A03_A22_A20	-0.139929	0.181082	-0.772739	39	0.444335	0.597726	NA	0.2	0.2
O00303	EIF3F	eukaryotic translation initiation factor 3 subunit F	8665	O00303	MCP_A03_A22-MCP_A04_A01	0.0639441	0.181082	0.353122	39	0.725898	0.77522	NA	0.125	0.125
O00303	EIF3F	eukaryotic translation initiation factor 3 subunit F	8665	O00303	MCP_A03_A22-MCP_A08_A11_A03	0.0120608	0.181082	0.0666043	39	0.947237	0.957969	NA	0.2	0.2
O00303	EIF3F	eukaryotic translation initiation factor 3 subunit F	8665	O00303	MCP_A03_A22-MCP_A08_A22	0.0195685	0.181082	0.108064	39	0.914499	0.975485	NA	0.225	0.225
O00303	EIF3F	eukaryotic translation initiation factor 3 subunit F	8665	O00303	MCP_A03_A22-MCP_A16_A22_A03	-0.472822	0.181082	-2.6111	39	0.0127434	0.0333584	NA	0.1	0.1
O00303	EIF3F	eukaryotic translation initiation factor 3 subunit F	8665	O00303	MCP_A03_A22-MCP_A18_A08_A22	-0.420875	0.181082	-2.32423	39	0.0254137	0.049138	NA	0.15	0.15
O00303	EIF3F	eukaryotic translation initiation factor 3 subunit F	8665	O00303	MCP_A03_A22-MCP_A20_A22_A03	-0.241448	0.181082	-1.33336	39	0.190148	0.318742	NA	0.2	0.2
O00303	EIF3F	eukaryotic translation initiation factor 3 subunit F	8665	O00303	MCP_A03_A22-MCP_A22_A07	-0.640704	0.181082	-3.5382	39	0.00105869	0.00393094	NA	0.15	0.15
O00303	EIF3F	eukaryotic translation initiation factor 3 subunit F	8665	O00303	MCP_A03_A22-MCP_A22_A08	-0.444492	0.181082	-2.45464	39	0.0186683	0.0737624	NA	0.15	0.15
O00303	EIF3F	eukaryotic translation initiation factor 3 subunit F	8665	O00303	MCP_A03_A22_A20-MCP_A04_A01	0.203873	0.181082	1.12586	39	0.267105	0.342284	NA	0.125	0.125
O00303	EIF3F	eukaryotic translation initiation factor 3 subunit F	8665	O00303	MCP_A03_A22_A20-MCP_A08_A11_A03	0.15199	0.181082	0.839343	39	0.406393	0.513026	NA	0.2	0.2
O00303	EIF3F	eukaryotic translation initiation factor 3 subunit F	8665	O00303	MCP_A03_A22_A20-MCP_A08_A22	0.159497	0.181082	0.880803	39	0.38382	0.528893	NA	0.225	0.225
O00303	EIF3F	eukaryotic translation initiation factor 3 subunit F	8665	O00303	MCP_A03_A22_A20-MCP_A16_A22_A03	-0.332893	0.181082	-1.83836	39	0.0736348	0.15136	NA	0.1	0.1
O00303	EIF3F	eukaryotic translation initiation factor 3 subunit F	8665	O00303	MCP_A03_A22_A20-MCP_A18_A08_A22	-0.280946	0.181082	-1.55149	39	0.128863	0.232737	NA	0.15	0.15
O00303	EIF3F	eukaryotic translation initiation factor 3 subunit F	8665	O00303	MCP_A03_A22_A20-MCP_A20_A22_A03	-0.101519	0.181082	-0.560626	39	0.578259	0.743837	NA	0.2	0.2
O00303	EIF3F	eukaryotic translation initiation factor 3 subunit F	8665	O00303	MCP_A03_A22_A20-MCP_A22_A07	-0.500775	0.181082	-2.76546	39	0.00863953	0.0190543	NA	0.15	0.15
O00303	EIF3F	eukaryotic translation initiation factor 3 subunit F	8665	O00303	MCP_A03_A22_A20-MCP_A22_A08	-0.304563	0.181082	-1.68191	39	0.100579	0.197422	NA	0.15	0.15
O00303	EIF3F	eukaryotic translation initiation factor 3 subunit F	8665	O00303	MCP_A03_A22_A20-MCP_A22_A08_A18	-0.388998	0.181082	-2.14819	39	0.0379679	0.0833746	NA	0.1	0.1
O00303	EIF3F	eukaryotic translation initiation factor 3 subunit F	8665	O00303	MCP_A04_A01-MCP_A08_A11_A03	-0.0518832	0.181082	-0.286518	39	0.775998	0.863418	NA	0.125	0.125
O00303	EIF3F	eukaryotic translation initiation factor 3 subunit F	8665	O00303	MCP_A04_A01-MCP_A08_A22	-0.0443756	0.181082	-0.245058	39	0.807696	0.852097	NA	0.15	0.15
O00303	EIF3F	eukaryotic translation initiation factor 3 subunit F	8665	O00303	MCP_A04_A01-MCP_A16_A22_A03	-0.536766	0.181082	-2.96422	39	0.00515303	0.0108505	NA	0.025	0.025
O00303	EIF3F	eukaryotic translation initiation factor 3 subunit F	8665	O00303	MCP_A04_A01-MCP_A18_A08_A22	-0.484819	0.181082	-2.67735	39	0.0108007	0.018317	NA	0.075	0.075
O00303	EIF3F	eukaryotic translation initiation factor 3 subunit F	8665	O00303	MCP_A04_A01-MCP_A20_A22_A03	-0.305392	0.181082	-1.68649	39	0.0996869	0.133457	NA	0.125	0.125
O00303	EIF3F	eukaryotic translation initiation factor 3 subunit F	8665	O00303	MCP_A04_A01-MCP_A22_A07	-0.704648	0.181082	-3.89132	39	0.000378451	0.000832848	NA	0.075	0.075
O00303	EIF3F	eukaryotic translation initiation factor 3 subunit F	8665	O00303	MCP_A04_A01-MCP_A22_A08	-0.508436	0.181082	-2.80777	39	0.00775126	0.0142499	NA	0.075	0.075
O00303	EIF3F	eukaryotic translation initiation factor 3 subunit F	8665	O00303	MCP_A04_A01-MCP_A22_A08_A18	-0.592871	0.181082	-3.27405	39	0.002227	0.00438431	NA	0.025	0.025
O00303	EIF3F	eukaryotic translation initiation factor 3 subunit F	8665	O00303	MCP_A08_A11_A03-MCP_A08_A22	0.00750762	0.181082	0.0414598	39	0.967141	0.978186	NA	0.225	0.225
O00303	EIF3F	eukaryotic translation initiation factor 3 subunit F	8665	O00303	MCP_A08_A11_A03-MCP_A16_A22_A03	-0.484883	0.181082	-2.6777	39	0.0107912	0.0278211	NA	0.1	0.1
O00303	EIF3F	eukaryotic translation initiation factor 3 subunit F	8665	O00303	MCP_A08_A11_A03-MCP_A18_A08_A22	-0.432936	0.181082	-2.39083	39	0.0217345	0.0399739	NA	0.15	0.15
O00303	EIF3F	eukaryotic translation initiation factor 3 subunit F	8665	O00303	MCP_A08_A11_A03-MCP_A20_A22_A03	-0.253509	0.181082	-1.39997	39	0.169428	0.227152	NA	0.2	0.2
O00303	EIF3F	eukaryotic translation initiation factor 3 subunit F	8665	O00303	MCP_A08_A11_A03-MCP_A22_A07	-0.652765	0.181082	-3.6048	39	0.000874452	0.00187259	NA	0.15	0.15
O00303	EIF3F	eukaryotic translation initiation factor 3 subunit F	8665	O00303	MCP_A08_A11_A03-MCP_A22_A08	-0.456552	0.181082	-2.52125	39	0.015892	0.0309755	NA	0.15	0.15
O00303	EIF3F	eukaryotic translation initiation factor 3 subunit F	8665	O00303	MCP_A08_A11_A03-MCP_A22_A08_A18	-0.540988	0.181082	-2.98753	39	0.00484438	0.0104158	NA	0.1	0.1
O00303	EIF3F	eukaryotic translation initiation factor 3 subunit F	8665	O00303	MCP_A08_A22-MCP_A16_A22_A03	-0.49239	0.181082	-2.71916	39	0.00971947	0.0261852	NA	0.125	0.125
O00303	EIF3F	eukaryotic translation initiation factor 3 subunit F	8665	O00303	MCP_A08_A22-MCP_A18_A08_A22	-0.440444	0.181082	-2.43229	39	0.0196946	0.0378608	NA	0.175	0.175
O00303	EIF3F	eukaryotic translation initiation factor 3 subunit F	8665	O00303	MCP_A08_A22-MCP_A20_A22_A03	-0.261017	0.181082	-1.44143	39	0.157446	0.276528	NA	0.225	0.225
O00303	EIF3F	eukaryotic translation initiation factor 3 subunit F	8665	O00303	MCP_A08_A22-MCP_A22_A07	-0.660272	0.181082	-3.64626	39	0.000775794	0.00254757	NA	0.175	0.175
O00303	EIF3F	eukaryotic translation initiation factor 3 subunit F	8665	O00303	MCP_A08_A22-MCP_A22_A08	-0.46406	0.181082	-2.56271	39	0.0143598	0.148166	NA	0.175	0.175
O00303	EIF3F	eukaryotic translation initiation factor 3 subunit F	8665	O00303	MCP_A08_A22-MCP_A22_A08_A18	-0.548496	0.181082	-3.02899	39	0.00433803	0.0099813	NA	0.125	0.125
O00303	EIF3F	eukaryotic translation initiation factor 3 subunit F	8665	O00303	MCP_A16_A22_A03-MCP_A18_A08_A22	0.0519468	0.181082	0.286869	39	0.775731	0.837547	NA	0.05	0.05
O00303	EIF3F	eukaryotic translation initiation factor 3 subunit F	8665	O00303	MCP_A16_A22_A03-MCP_A20_A22_A03	0.231374	0.181082	1.27773	39	0.208898	0.334237	NA	0.1	0.1
O00303	EIF3F	eukaryotic translation initiation factor 3 subunit F	8665	O00303	MCP_A16_A22_A03-MCP_A22_A07	-0.167882	0.181082	-0.927105	39	0.359574	0.439169	NA	0.05	0.05
O00303	EIF3F	eukaryotic translation initiation factor 3 subunit F	8665	O00303	MCP_A16_A22_A03-MCP_A22_A08	0.0283305	0.181082	0.156451	39	0.876484	0.918255	NA	0.05	0.05
O00303	EIF3F	eukaryotic translation initiation factor 3 subunit F	8665	O00303	MCP_A16_A22_A03-MCP_A22_A08_A18	-0.0561054	0.181082	-0.309834	39	0.758336	0.820731	NA	0	0
O00303	EIF3F	eukaryotic translation initiation factor 3 subunit F	8665	O00303	MCP_A18_A08_A22-MCP_A20_A22_A03	0.179427	0.181082	0.990862	39	0.327861	0.437148	NA	0.15	0.15
O00303	EIF3F	eukaryotic translation initiation factor 3 subunit F	8665	O00303	MCP_A18_A08_A22-MCP_A22_A07	-0.219829	0.181082	-1.21397	39	0.232058	0.300979	NA	0.1	0.1
O00303	EIF3F	eukaryotic translation initiation factor 3 subunit F	8665	O00303	MCP_A18_A08_A22-MCP_A22_A08	-0.0236163	0.181082	-0.130418	39	0.896906	0.924969	NA	0.1	0.1
O00303	EIF3F	eukaryotic translation initiation factor 3 subunit F	8665	O00303	MCP_A18_A08_A22-MCP_A22_A08_A18	-0.108052	0.181082	-0.596704	39	0.554154	0.803633	NA	0.05	0.05
O00303	EIF3F	eukaryotic translation initiation factor 3 subunit F	8665	O00303	MCP_A20_A22_A03-MCP_A22_A07	-0.399256	0.181082	-2.20484	39	0.0334308	0.0557635	NA	0.15	0.15
O00303	EIF3F	eukaryotic translation initiation factor 3 subunit F	8665	O00303	MCP_A20_A22_A03-MCP_A22_A08	-0.203043	0.181082	-1.12128	39	0.269026	0.418595	NA	0.15	0.15
O00303	EIF3F	eukaryotic translation initiation factor 3 subunit F	8665	O00303	MCP_A20_A22_A03-MCP_A22_A08_A18	-0.287479	0.181082	-1.58757	39	0.12046	0.210363	NA	0.1	0.1
O00303	EIF3F	eukaryotic translation initiation factor 3 subunit F	8665	O00303	MCP_A22_A07-MCP_A22_A08	0.196212	0.181082	1.08356	39	0.285215	0.401532	NA	0.1	0.1
O00303	EIF3F	eukaryotic translation initiation factor 3 subunit F	8665	O00303	MCP_A22_A07-MCP_A22_A08_A18	0.111777	0.181082	0.617271	39	0.540644	0.605445	NA	0.05	0.05
O00311	CDC7	cell division cycle 7	8317	O00311	MCP_A01_A04-MCP_empty	Inf	NA	NA	NA	NA	0	oneConditionMissing	0.875	0
O00311	CDC7	cell division cycle 7	8317	O00311	MCP_A03_A22-MCP_empty	NA	NA	NA	NA	NA	NA	completeMissing	1	0
O00311	CDC7	cell division cycle 7	8317	O00311	MCP_A03_A22_A20-MCP_empty	Inf	NA	NA	NA	NA	0	oneConditionMissing	0.75	0
O00311	CDC7	cell division cycle 7	8317	O00311	MCP_A04_A01-MCP_empty	Inf	NA	NA	NA	NA	0	oneConditionMissing	0.75	0
O00311	CDC7	cell division cycle 7	8317	O00311	MCP_A08_A11_A03-MCP_empty	Inf	NA	NA	NA	NA	0	oneConditionMissing	0.625	0
O00311	CDC7	cell division cycle 7	8317	O00311	MCP_A08_A22-MCP_empty	NA	NA	NA	NA	NA	NA	completeMissing	1	0
O00311	CDC7	cell division cycle 7	8317	O00311	MCP_A16_A22_A03-MCP_empty	NA	NA	NA	NA	NA	NA	completeMissing	1	0
O00311	CDC7	cell division cycle 7	8317	O00311	MCP_A18_A08_A22-MCP_empty	Inf	NA	NA	NA	NA	0	oneConditionMissing	0.875	0
O00311	CDC7	cell division cycle 7	8317	O00311	MCP_A20_A22_A03-MCP_empty	NA	NA	NA	NA	NA	NA	completeMissing	1	0
O00311	CDC7	cell division cycle 7	8317	O00311	MCP_A22_A07-MCP_empty	NA	NA	NA	NA	NA	NA	completeMissing	1	0
O00311	CDC7	cell division cycle 7	8317	O00311	MCP_A22_A08-MCP_empty	NA	NA	NA	NA	NA	NA	completeMissing	1	0
O00311	CDC7	cell division cycle 7	8317	O00311	MCP_A22_A08_A18-MCP_empty	Inf	NA	NA	NA	NA	0	oneConditionMissing	0.5	0
O00311	CDC7	cell division cycle 7	8317	O00311	MCP_A01_A04-MCP_A03_A22	Inf	NA	NA	NA	NA	0	oneConditionMissing	0.875	0
O00311	CDC7	cell division cycle 7	8317	O00311	MCP_A01_A04-MCP_A03_A22_A20	0.863445	0.238117	3.62613	7	0.00844109	0.016811	NA	0.625	0
O00311	CDC7	cell division cycle 7	8317	O00311	MCP_A01_A04-MCP_A04_A01	0.236067	0.238117	0.991391	7	0.354519	0.896503	NA	0.625	0
O00311	CDC7	cell division cycle 7	8317	O00311	MCP_A01_A04-MCP_A08_A11_A03	-0.0603192	0.224499	-0.268683	7	0.79592	0.875005	NA	0.5	0
O00311	CDC7	cell division cycle 7	8317	O00311	MCP_A01_A04-MCP_A08_A22	Inf	NA	NA	NA	NA	0	oneConditionMissing	0.875	0
O00311	CDC7	cell division cycle 7	8317	O00311	MCP_A01_A04-MCP_A16_A22_A03	Inf	NA	NA	NA	NA	0	oneConditionMissing	0.875	0
O00311	CDC7	cell division cycle 7	8317	O00311	MCP_A01_A04-MCP_A18_A08_A22	0.305325	0.274954	1.11046	7	0.303485	0.367363	NA	0.75	0
O00311	CDC7	cell division cycle 7	8317	O00311	MCP_A01_A04-MCP_A20_A22_A03	Inf	NA	NA	NA	NA	0	oneConditionMissing	0.875	0
O00311	CDC7	cell division cycle 7	8317	O00311	MCP_A01_A04-MCP_A22_A07	Inf	NA	NA	NA	NA	0	oneConditionMissing	0.875	0
O00311	CDC7	cell division cycle 7	8317	O00311	MCP_A03_A22-MCP_A03_A22_A20	#NAME?	NA	NA	NA	NA	0	oneConditionMissing	0.75	0
O00311	CDC7	cell division cycle 7	8317	O00311	MCP_A03_A22-MCP_A04_A01	#NAME?	NA	NA	NA	NA	0	oneConditionMissing	0.75	0
O00311	CDC7	cell division cycle 7	8317	O00311	MCP_A03_A22-MCP_A08_A11_A03	#NAME?	NA	NA	NA	NA	0	oneConditionMissing	0.625	0
O00311	CDC7	cell division cycle 7	8317	O00311	MCP_A03_A22-MCP_A08_A22	NA	NA	NA	NA	NA	NA	completeMissing	1	0
O00311	CDC7	cell division cycle 7	8317	O00311	MCP_A03_A22-MCP_A16_A22_A03	NA	NA	NA	NA	NA	NA	completeMissing	1	0
O00311	CDC7	cell division cycle 7	8317	O00311	MCP_A03_A22-MCP_A18_A08_A22	#NAME?	NA	NA	NA	NA	0	oneConditionMissing	0.875	0
O00311	CDC7	cell division cycle 7	8317	O00311	MCP_A03_A22-MCP_A20_A22_A03	NA	NA	NA	NA	NA	NA	completeMissing	1	0
O00311	CDC7	cell division cycle 7	8317	O00311	MCP_A03_A22-MCP_A22_A07	NA	NA	NA	NA	NA	NA	completeMissing	1	0
O00311	CDC7	cell division cycle 7	8317	O00311	MCP_A03_A22-MCP_A22_A08	NA	NA	NA	NA	NA	NA	completeMissing	1	0
O00311	CDC7	cell division cycle 7	8317	O00311	MCP_A03_A22_A20-MCP_A04_A01	-0.627378	0.194422	-3.22689	7	0.0145142	0.026386	NA	0.5	0
O00311	CDC7	cell division cycle 7	8317	O00311	MCP_A03_A22_A20-MCP_A08_A11_A03	-0.923764	0.177482	-5.20483	7	0.00124638	0.00404437	NA	0.375	0
O00311	CDC7	cell division cycle 7	8317	O00311	MCP_A03_A22_A20-MCP_A08_A22	Inf	NA	NA	NA	NA	0	oneConditionMissing	0.75	0
O00311	CDC7	cell division cycle 7	8317	O00311	MCP_A03_A22_A20-MCP_A16_A22_A03	Inf	NA	NA	NA	NA	0	oneConditionMissing	0.75	0
O00311	CDC7	cell division cycle 7	8317	O00311	MCP_A03_A22_A20-MCP_A18_A08_A22	-0.55812	0.238117	-2.34389	7	0.051549	0.114064	NA	0.625	0
O00311	CDC7	cell division cycle 7	8317	O00311	MCP_A03_A22_A20-MCP_A20_A22_A03	Inf	NA	NA	NA	NA	0	oneConditionMissing	0.75	0
O00311	CDC7	cell division cycle 7	8317	O00311	MCP_A03_A22_A20-MCP_A22_A07	Inf	NA	NA	NA	NA	0	oneConditionMissing	0.75	0
O00311	CDC7	cell division cycle 7	8317	O00311	MCP_A03_A22_A20-MCP_A22_A08	Inf	NA	NA	NA	NA	0	oneConditionMissing	0.75	0
O00311	CDC7	cell division cycle 7	8317	O00311	MCP_A03_A22_A20-MCP_A22_A08_A18	-0.777788	0.168374	-4.6194	7	0.00242788	0.00786625	NA	0.25	0
O00311	CDC7	cell division cycle 7	8317	O00311	MCP_A04_A01-MCP_A08_A11_A03	-0.296386	0.177482	-1.66995	7	0.138857	0.265662	NA	0.375	0
O00311	CDC7	cell division cycle 7	8317	O00311	MCP_A04_A01-MCP_A08_A22	Inf	NA	NA	NA	NA	0	oneConditionMissing	0.75	0
O00311	CDC7	cell division cycle 7	8317	O00311	MCP_A04_A01-MCP_A16_A22_A03	Inf	NA	NA	NA	NA	0	oneConditionMissing	0.75	0
O00311	CDC7	cell division cycle 7	8317	O00311	MCP_A04_A01-MCP_A18_A08_A22	0.0692574	0.238117	0.290854	7	0.779592	0.816769	NA	0.625	0
O00311	CDC7	cell division cycle 7	8317	O00311	MCP_A04_A01-MCP_A20_A22_A03	Inf	NA	NA	NA	NA	0	oneConditionMissing	0.75	0
O00311	CDC7	cell division cycle 7	8317	O00311	MCP_A04_A01-MCP_A22_A07	Inf	NA	NA	NA	NA	0	oneConditionMissing	0.75	0
O00311	CDC7	cell division cycle 7	8317	O00311	MCP_A04_A01-MCP_A22_A08	Inf	NA	NA	NA	NA	0	oneConditionMissing	0.75	0
O00311	CDC7	cell division cycle 7	8317	O00311	MCP_A04_A01-MCP_A22_A08_A18	-0.15041	0.168374	-0.893306	7	0.40136	0.465695	NA	0.25	0
O00311	CDC7	cell division cycle 7	8317	O00311	MCP_A08_A11_A03-MCP_A08_A22	Inf	NA	NA	NA	NA	0	oneConditionMissing	0.625	0
O00311	CDC7	cell division cycle 7	8317	O00311	MCP_A08_A11_A03-MCP_A16_A22_A03	Inf	NA	NA	NA	NA	0	oneConditionMissing	0.625	0
O00311	CDC7	cell division cycle 7	8317	O00311	MCP_A08_A11_A03-MCP_A18_A08_A22	0.365644	0.224499	1.62871	7	0.147398	0.201863	NA	0.5	0
O00311	CDC7	cell division cycle 7	8317	O00311	MCP_A08_A11_A03-MCP_A20_A22_A03	Inf	NA	NA	NA	NA	0	oneConditionMissing	0.625	0
O00311	CDC7	cell division cycle 7	8317	O00311	MCP_A08_A11_A03-MCP_A22_A07	Inf	NA	NA	NA	NA	0	oneConditionMissing	0.625	0
O00311	CDC7	cell division cycle 7	8317	O00311	MCP_A08_A11_A03-MCP_A22_A08	Inf	NA	NA	NA	NA	0	oneConditionMissing	0.625	0
O00311	CDC7	cell division cycle 7	8317	O00311	MCP_A08_A11_A03-MCP_A22_A08_A18	0.145977	0.148492	0.983059	7	0.358328	0.434255	NA	0.125	0
O00311	CDC7	cell division cycle 7	8317	O00311	MCP_A08_A22-MCP_A16_A22_A03	NA	NA	NA	NA	NA	NA	completeMissing	1	0
O00311	CDC7	cell division cycle 7	8317	O00311	MCP_A08_A22-MCP_A18_A08_A22	#NAME?	NA	NA	NA	NA	0	oneConditionMissing	0.875	0
O00311	CDC7	cell division cycle 7	8317	O00311	MCP_A08_A22-MCP_A20_A22_A03	NA	NA	NA	NA	NA	NA	completeMissing	1	0
O00311	CDC7	cell division cycle 7	8317	O00311	MCP_A08_A22-MCP_A22_A07	NA	NA	NA	NA	NA	NA	completeMissing	1	0
O00311	CDC7	cell division cycle 7	8317	O00311	MCP_A08_A22-MCP_A22_A08	NA	NA	NA	NA	NA	NA	completeMissing	1	0
O00311	CDC7	cell division cycle 7	8317	O00311	MCP_A08_A22-MCP_A22_A08_A18	#NAME?	NA	NA	NA	NA	0	oneConditionMissing	0.5	0
O00311	CDC7	cell division cycle 7	8317	O00311	MCP_A16_A22_A03-MCP_A18_A08_A22	#NAME?	NA	NA	NA	NA	0	oneConditionMissing	0.875	0
O00311	CDC7	cell division cycle 7	8317	O00311	MCP_A16_A22_A03-MCP_A20_A22_A03	NA	NA	NA	NA	NA	NA	completeMissing	1	0
O00311	CDC7	cell division cycle 7	8317	O00311	MCP_A16_A22_A03-MCP_A22_A07	NA	NA	NA	NA	NA	NA	completeMissing	1	0
O00311	CDC7	cell division cycle 7	8317	O00311	MCP_A16_A22_A03-MCP_A22_A08	NA	NA	NA	NA	NA	NA	completeMissing	1	0
O00311	CDC7	cell division cycle 7	8317	O00311	MCP_A16_A22_A03-MCP_A22_A08_A18	#NAME?	NA	NA	NA	NA	0	oneConditionMissing	0.5	0
O00311	CDC7	cell division cycle 7	8317	O00311	MCP_A18_A08_A22-MCP_A20_A22_A03	Inf	NA	NA	NA	NA	0	oneConditionMissing	0.875	0
O00311	CDC7	cell division cycle 7	8317	O00311	MCP_A18_A08_A22-MCP_A22_A07	Inf	NA	NA	NA	NA	0	oneConditionMissing	0.875	0
O00311	CDC7	cell division cycle 7	8317	O00311	MCP_A18_A08_A22-MCP_A22_A08	Inf	NA	NA	NA	NA	0	oneConditionMissing	0.875	0
O00311	CDC7	cell division cycle 7	8317	O00311	MCP_A18_A08_A22-MCP_A22_A08_A18	-0.219667	0.21737	-1.01057	7	0.345873	0.661067	NA	0.375	0
O00311	CDC7	cell division cycle 7	8317	O00311	MCP_A20_A22_A03-MCP_A22_A07	NA	NA	NA	NA	NA	NA	completeMissing	1	0
O00311	CDC7	cell division cycle 7	8317	O00311	MCP_A20_A22_A03-MCP_A22_A08	NA	NA	NA	NA	NA	NA	completeMissing	1	0
O00311	CDC7	cell division cycle 7	8317	O00311	MCP_A20_A22_A03-MCP_A22_A08_A18	#NAME?	NA	NA	NA	NA	0	oneConditionMissing	0.5	0
O00311	CDC7	cell division cycle 7	8317	O00311	MCP_A22_A07-MCP_A22_A08	NA	NA	NA	NA	NA	NA	completeMissing	1	0
O00311	CDC7	cell division cycle 7	8317	O00311	MCP_A22_A07-MCP_A22_A08_A18	#NAME?	NA	NA	NA	NA	0	oneConditionMissing	0.5	0
O00410	IPO5	importin 5	3843	O00410	MCP_A01_A04-MCP_empty	1.02723	0.711521	1.44371	24	0.16175	0.19468	NA	0.825	0.325
[truncated: 119,953 more rows]
