# Supplementary material for: Combinatorial protein engineering identifies potent CRISPR activators with reduced toxicity
Source: Nat Commun. 2025 Nov 20;16:11114. doi: 10.1038/s41467-025-65986-4 (PMC12706070; doi:10.1038/s41467-025-65986-4)
Supplement: Supplementary file 13 — Source data 1 [file 41467_2025_65986_MOESM13_ESM.xlsx]

## Sheet: Main 1; Supp 1-3
Domain ID	Length	VP16 variant	BEL1 variant	E1A variant	HSF1 variant	Reporter FC_1	Reporter FC_2	Reporter FC_average	EPCAM FC_1	EPCAM FC_2	EPCAM FC_average	CXCR4 FC_1	CXCR4 FC_2	CXCR4 FC_average	Reporter log2FC_1	Reporter log2FC_2	Reporter log2FC_average	EPCAM log2FC_1	EPCAM log2FC_2	EPCAM log2FC_average	CXCR4 log2FC_1	CXCR4 log2FC_2	CXCR4 log2FC_average	EPCAM 2-fold	CXCR4 2-fold?	Reporter 2-fold?	Activated 1 target gene 2-fold?	Activated 2 target genes 2-fold?	Activated 3 target genes 2-fold?			EPCAM top 10 – includes VP16 variants				CXCR4 top 10 – includes VP16 variants				Reporter top 10 – includes VP16 variants				EPCAM top 10 – excludes VP16 variants				CXCR4 top 10 – excludes VP16 variants
HHV8_ORF50	256	FALSE	FALSE	FALSE	FALSE	74.0613	49.9234	61.9923	2.29314	2.575	2.43407	1.33489	1.44045	1.38767	6.21065	5.64164	5.92615	1.19733	1.36457	1.28095	0.416726	0.526519	0.471622	TRUE	FALSE	TRUE	FALSE	TRUE	FALSE			Domain ID	EPCAM log2FC_1	EPCAM log2FC_2		Domain ID	CXCR4 log2FC_1	CXCR4 log2FC_2		Domain ID	Reporter log2FC_1	Reporter log2FC_2		Domain ID	EPCAM log2FC_1	EPCAM logFC_2		Domain ID	CXCR4_log2FC_1
ChHV_VP16x2	180	TRUE	FALSE	FALSE	FALSE	51.7518	38.2586	45.0052	10.7582	9.36047	10.0593	6.71605	6.05322	6.38463	5.69354	5.25771	5.47562	3.42736	3.22658	3.32697	2.74761	2.5977	2.67266	TRUE	TRUE	TRUE	FALSE	FALSE	TRUE			HHV1_VP16x2	3.73018	3.69437		CercAHV2_VP16x2	4.24958	4.22286		HHV8_ORF50	6.21065	5.64164		JMSFV1_BEL1	3.48659	3.47309		CervAHV2_ICP4	2.24511
HHV1_VP64	62	TRUE	FALSE	FALSE	FALSE	34.9886	35.5606	35.2746	2.89515	2.94545	2.9203	1.37615	1.33036	1.35325	5.12881	5.15221	5.14051	1.53364	1.55849	1.54606	0.460634	0.411814	0.436224	TRUE	FALSE	TRUE	FALSE	TRUE	FALSE			JMSFV1_BEL1	3.48659	3.47309		FBAHV1_VP16x2	3.92352	3.77444		ChHV1_VP16x2	5.69354	5.25771		HS_FAM22F	3.33093	3.46181		JMSFV1_BEL1	2.19931
HS_MASTR	204	FALSE	FALSE	FALSE	FALSE	33.0892	31.2128	32.151	1.8997	1.99774	1.94872	1.29358	1.46429	1.37893	5.04829	4.96407	5.00618	0.925769	0.998368	0.962068	0.371367	0.550197	0.460782	FALSE	FALSE	TRUE	TRUE	FALSE	FALSE			HS_FAM22F	3.33093	3.46181		HHV1_VP16x2	3.58235	3.58111		HHV1_VP64	5.12881	5.15221		SFV3_BEL1	3.14273	3.35782		BAHV1_ICP4-11	1.96754
HHV1_VP16x2	182	TRUE	FALSE	FALSE	FALSE	43.9764	18.4351	31.2057	13.2707	12.9455	13.1081	11.9783	11.968	11.9731	5.45866	4.20438	4.83152	3.73018	3.69437	3.71228	3.58235	3.58111	3.58173	TRUE	TRUE	TRUE	FALSE	FALSE	TRUE			ChHV1_VP16x2	3.42736	3.22658		HHV2_VP16x2	3.66577	3.43272		HS_MASTR	5.04829	4.96407		HS_MLLx3	2.81283	2.926		SFV3_BEL1	1.88897
CercAHV2_VP16x2	172	TRUE	FALSE	FALSE	FALSE	25.2362	29.6947	27.4654	9.62441	9.96364	9.79402	19.0217	18.6728	18.8473	4.65742	4.89213	4.77478	3.2667	3.31667	3.29169	4.24958	4.22286	4.23622	TRUE	TRUE	TRUE	FALSE	FALSE	TRUE			CercAHV2_VP16x2	3.2667	3.31667		LAHV4_VP16x2	3.45943	3.58111		HHV1_VP16x2	5.45866	4.20438		SFV_TAS	2.91475	2.67702		HS_MLLx3	1.48767
HHV1_VP16	83	TRUE	FALSE	FALSE	FALSE	31.6084	17.0546	24.3315	2.13114	1.89467	2.0129	2.40476	3.09524	2.75	4.98224	4.09209	4.53716	1.09163	0.921944	1.00678	1.26589	1.63005	1.44797	TRUE	TRUE	TRUE	FALSE	FALSE	TRUE			SFV3_BEL1	3.14273	3.35782		SaHV1_VP16x2	3.3468	3.50172		CercAHV2_VP16x2	4.65742	4.89213		HS_C3ORF62	2.40314	2.77323		SFV1_BEL1	1.42164
LAHV4_VP16x2	238	TRUE	FALSE	FALSE	FALSE	14.2126	26.2214	20.217	8.16901	6.98182	7.57542	11	11.968	11.484	3.8291	4.71267	4.27088	3.03016	2.8036	2.91688	3.45943	3.58111	3.52027	TRUE	TRUE	TRUE	FALSE	FALSE	TRUE			HHV2_VP16x2	3.20497	3.06559		SaHV1_VP16	3.12367	3.071		HHV1_VP16	4.98224	4.09209		HAVF41_E1A	2.3554	2.65327		SFV_TAS	1.49304
HHV2_VP16x2	182	TRUE	FALSE	FALSE	FALSE	18.1752	19.0501	18.6127	9.22131	8.37209	8.7967	12.6914	10.7982	11.7448	4.1839	4.25173	4.21781	3.20497	3.06559	3.13528	3.66577	3.43272	3.54925	TRUE	TRUE	TRUE	FALSE	FALSE	TRUE			FBAHV1_VP64	2.8849	3.20163		CercAHV2_VP16	3.05675	2.9228		LAHV4_VP16x2	3.8291	4.71267		HAVF40_E1A	2.04863	2.20945		HSV_BEL1	1.29513
HHV8_VIRF2	106	FALSE	FALSE	FALSE	FALSE	15.7663	16.5326	16.1494	3.28605	3.475	3.38053	1.95785	2.02022	1.98904	3.97877	4.04724	4.013	1.71636	1.79701	1.75668	0.969267	1.01452	0.991891	TRUE	FALSE	TRUE	FALSE	TRUE	FALSE			LAHV4_VP16x2	3.03016	2.8036		LAHV4_VP16	2.78943	2.62389		HHV2_VP16x2	4.1839	4.25173		HHV8_VIRF2	1.71636	1.79701		BAHV1_ICP4	1.3253
FBAHV1_VP16x2	166	TRUE	FALSE	FALSE	FALSE	14.5669	12.9389	13.7529	6.54147	7.67273	7.1071	15.1739	13.6842	14.4291	3.86462	3.69365	3.77914	2.70962	2.93974	2.82468	3.92352	3.77444	3.84898	TRUE	TRUE	TRUE	FALSE	FALSE	TRUE			HS_MLLx3	2.81283	2.926		FBAHV1_VP16	2.71543	2.6496		HHV8_VIRF2	3.97877	4.04724		RFHV_ORF50	1.55684	1.61096		HHV8_VIRF2	0.969267
SaHV1_VP16x2	272	TRUE	FALSE	FALSE	FALSE	8.93701	12.9008	10.9189	3.69327	5	4.34664	10.1739	11.3272	10.7506	3.15979	3.68938	3.42459	1.8849	2.32193	2.10341	3.3468	3.50172	3.42426	TRUE	TRUE	TRUE	FALSE	FALSE	TRUE
HS_E2F2	82	FALSE	FALSE	FALSE	FALSE	10.6061	9.04988	9.82797	2.8508	2.7105	2.78065	1.03968	1.06349	1.05159	3.40682	3.1779	3.29236	1.51136	1.43856	1.47496	0.0561431	0.0888093	0.0724762	TRUE	FALSE	TRUE	FALSE	TRUE	FALSE
BAHV1_ICP4-11	133	FALSE	FALSE	FALSE	FALSE	11.1686	7.62452	9.39655	1.98582	2.025	2.00541	3.91101	3.95506	3.93303	3.48137	2.93065	3.20601	0.989732	1.01792	1.00383	1.96754	1.9837	1.97562	TRUE	TRUE	TRUE	FALSE	FALSE	TRUE
EBV_RTA	190	FALSE	FALSE	FALSE	FALSE	8.83295	8.97025	8.9016	1.3349	1.74182	1.53836	1.15596	0.955357	1.05566	3.1429	3.16515	3.15402	0.41673	0.800594	0.608662	0.209096	-0.0658879	0.0716038	FALSE	FALSE	TRUE	TRUE	FALSE	FALSE
HS_CITED2x4	176	FALSE	FALSE	FALSE	FALSE	8.62069	8.88889	8.75479	0.956265	0.935	0.945632	1.02342	1.0809	1.05216	3.1078	3.152	3.1299	-0.064518	-0.0969617	-0.0807398	0.0333972	0.112232	0.0728144	FALSE	FALSE	TRUE	TRUE	FALSE	FALSE
LAHV4_VP16	111	TRUE	FALSE	FALSE	FALSE	9.63504	7.73087	8.68295	5.69672	4.68992	5.19332	6.91358	6.16408	6.53883	3.26829	2.95063	3.10946	2.51013	2.22956	2.36985	2.78943	2.62389	2.70666	TRUE	TRUE	TRUE	FALSE	FALSE	TRUE
HS_MLLx3	227	FALSE	FALSE	FALSE	FALSE	10.2756	7.0229	8.64925	7.0266	7.6	7.3133	2.80435	2.90618	2.85526	3.36115	2.81207	3.08661	2.81283	2.926	2.86941	1.48767	1.53912	1.51339	TRUE	TRUE	TRUE	FALSE	FALSE	TRUE
CercAHV2_VP64_2	64	TRUE	FALSE	FALSE	FALSE	8.7931	6.97318	7.88314	2.57683	2.925	2.75092	1.89461	1.98202	1.93832	3.13637	2.80182	2.96909	1.3656	1.54844	1.45702	0.921904	0.986973	0.954438	TRUE	FALSE	TRUE	FALSE	TRUE	FALSE
HS_CREB3	95	FALSE	FALSE	FALSE	FALSE	7.41419	7.82609	7.62014	2.91031	3.00422	2.95727	1.08257	1.07143	1.077	2.89029	2.96829	2.92929	1.54117	1.58699	1.56408	0.114459	0.0995357	0.106997	TRUE	FALSE	TRUE	FALSE	TRUE	FALSE
HS_P65	261	FALSE	FALSE	FALSE	FALSE	8.39817	6.22426	7.31121	1.37246	1.56364	1.46805	0.899083	0.836607	0.867845	3.07007	2.6379	2.85399	0.456761	0.644905	0.550833	-0.153474	-0.257378	-0.205426	FALSE	FALSE	TRUE	TRUE	FALSE	FALSE
SFV1_BEL1	83	FALSE	TRUE	FALSE	FALSE	7.82609	6.65904	7.24256	2.55683	2.70813	2.63248	2.6789	2.58929	2.63409	2.96829	2.73531	2.8518	1.35436	1.43729	1.39583	1.42164	1.37255	1.3971	TRUE	TRUE	TRUE	FALSE	FALSE	TRUE
FBAHV1_VP64	66	TRUE	FALSE	FALSE	FALSE	7.32283	6.0687	6.69577	7.38654	9.2	8.29327	3.17391	3.45538	3.31465	2.8724	2.60139	2.7369	2.8849	3.20163	3.04327	1.66626	1.78884	1.72755	TRUE	TRUE	TRUE	FALSE	FALSE	TRUE
FBAHV1_VP16	75	TRUE	FALSE	FALSE	FALSE	4.08759	5.56728	4.82744	5.34836	4.94186	5.14511	6.5679	6.27494	6.42142	2.03125	2.47697	2.25411	2.4191	2.30505	2.36208	2.71543	2.6496	2.68252	TRUE	TRUE	TRUE	FALSE	FALSE	TRUE
CercAHV2_VP16	78	TRUE	FALSE	FALSE	FALSE	4.45255	5.01319	4.73287	5.5123	5.50388	5.50809	8.32099	7.58315	7.95207	2.15463	2.32573	2.24018	2.46265	2.46045	2.46155	3.05675	2.9228	2.98978	TRUE	TRUE	TRUE	FALSE	FALSE	TRUE
HSV_BEL1	80	FALSE	TRUE	FALSE	FALSE	4.56845	4.69789	4.63317	1.77703	1.83588	1.80645	2.45399	2.61759	2.53579	2.19171	2.23201	2.21186	0.829465	0.87647	0.852968	1.29513	1.38824	1.34168	FALSE	TRUE	TRUE	FALSE	TRUE	FALSE
HS_C3ORF62	80	FALSE	FALSE	FALSE	FALSE	4.16071	4.9537	4.55721	5.28951	6.83636	6.06294	1.58644	1.93536	1.7609	2.05683	2.30851	2.18267	2.40314	2.77323	2.58818	0.665794	0.952603	0.809198	TRUE	FALSE	TRUE	FALSE	TRUE	FALSE
SaHV1_VP16	128	TRUE	FALSE	FALSE	FALSE	4.13625	4.51187	4.32406	3.64754	2.96512	3.30633	8.71605	8.40355	8.5598	2.04832	2.17373	2.11103	1.86692	1.56809	1.71751	3.12367	3.071	3.09734	TRUE	TRUE	TRUE	FALSE	FALSE	TRUE
CervAHV2_ICP4	140	FALSE	FALSE	FALSE	FALSE	4.0146	4.30079	4.1577	2.03689	1.63953	1.83821	4.74074	4.0133	4.37702	2.00526	2.1046	2.05493	1.02636	0.713287	0.869826	2.24511	2.00479	2.12495	FALSE	TRUE	TRUE	FALSE	TRUE	FALSE
RFHV_ORF50	231	FALSE	FALSE	FALSE	FALSE	4.40945	3.79389	4.10167	2.9421	3.05455	2.99832	1.38913	1.37529	1.38221	2.1406	1.92368	2.03214	1.55684	1.61096	1.5839	0.474182	0.459732	0.466957	TRUE	FALSE	TRUE	FALSE	TRUE	FALSE
JMSFV_BEL1	84	FALSE	TRUE	FALSE	FALSE	4.06326	3.87863	3.97094	11.209	11.1047	11.1568	4.59259	4.12417	4.35838	2.02264	1.95555	1.98909	3.48659	3.47309	3.47984	2.19931	2.0441	2.12171	TRUE	TRUE	TRUE	FALSE	FALSE	TRUE
ChHV_VP16	82	TRUE	FALSE	FALSE	FALSE	3.18735	3.53562	3.36148	6.53689	6.12403	6.33046	3.35802	2.86031	3.10917	1.67236	1.82196	1.74716	2.7086	2.61448	2.66154	1.74761	1.51617	1.63189	TRUE	TRUE	TRUE	FALSE	FALSE	TRUE
HS_ATF6A	153	FALSE	FALSE	FALSE	FALSE	2.97483	3.08924	3.03204	2.85727	2.69829	2.77778	1.11927	0.964286	1.04178	1.57281	1.62725	1.60003	1.51464	1.43204	1.47334	0.162553	-0.0524674	0.0550428	TRUE	FALSE	TRUE	FALSE	TRUE	FALSE
BAHV1_ICP4	77	FALSE	FALSE	FALSE	FALSE	2.98851	2.91188	2.95019	1.63121	1.7625	1.69685	2.50585	2.31461	2.41023	1.57942	1.54195	1.56069	0.705939	0.817623	0.761781	1.3253	1.21077	1.26803	FALSE	TRUE	TRUE	FALSE	TRUE	FALSE
SFV3_BEL1	76	FALSE	TRUE	FALSE	FALSE	2.70073	2.79683	2.74878	8.83197	10.2519	9.54195	3.7037	3.30377	3.50374	1.43335	1.48379	1.45857	3.14273	3.35782	3.25028	1.88897	1.72411	1.80654	TRUE	TRUE	TRUE	FALSE	FALSE	TRUE
HHV2_VP16	83	TRUE	FALSE	FALSE	FALSE	2.79805	2.56464	2.68135	4.01639	3.54651	3.78145	5.23457	4.45676	4.84567	1.48442	1.35876	1.42159	2.0059	1.8264	1.91615	2.38807	2.156	2.27203	TRUE	TRUE	TRUE	FALSE	FALSE	TRUE
HS_SRBP1	63	FALSE	FALSE	FALSE	FALSE	2.5801	2.71501	2.64755	1.73978	1.47389	1.60684	1.08793	1.23926	1.1636	1.36743	1.44096	1.40419	0.798907	0.559631	0.679269	0.121592	0.309483	0.215538	FALSE	FALSE	TRUE	TRUE	FALSE	FALSE
HS_E2F1	73	FALSE	FALSE	FALSE	FALSE	2.746	2.4714	2.6087	2.52507	2.67151	2.59829	1.11927	1.15179	1.13553	1.45733	1.30533	1.38133	1.33632	1.41766	1.37699	0.162553	0.203872	0.183213	TRUE	FALSE	TRUE	FALSE	TRUE	FALSE
MMV_NS1	133	FALSE	FALSE	FALSE	FALSE	2.47086	2.56532	2.51809	1.33264	1.08026	1.20645	1.20635	1.03968	1.12302	1.30501	1.35914	1.33208	0.414287	0.111383	0.262835	0.270648	0.0561431	0.163395	FALSE	FALSE	TRUE	TRUE	FALSE	FALSE
HS_ATF6	80	FALSE	FALSE	FALSE	FALSE	2.33482	2.53241	2.43361	1.39906	1.81636	1.60771	0.891525	0.965779	0.928652	1.22331	1.34051	1.28191	0.484459	0.861053	0.672756	-0.165652	-0.0502343	-0.107943	FALSE	FALSE	TRUE	TRUE	FALSE	FALSE
HS_CITED2	39	FALSE	FALSE	FALSE	FALSE	2.56705	2.26054	2.41379	0.98818	1.06875	1.02846	0.875878	1	0.937939	1.36011	1.17667	1.26839	-0.0171547	0.0959244	0.0393848	-0.191198	0	-0.0955989	FALSE	FALSE	TRUE	TRUE	FALSE	FALSE
MGHV4_BRLF1	190	FALSE	FALSE	FALSE	FALSE	2.19221	2.25066	2.22144	1.43443	1.33721	1.38582	1.18272	1.09978	1.14125	1.13239	1.17035	1.15137	0.520474	0.419225	0.46985	0.242104	0.137213	0.189658	FALSE	FALSE	TRUE	TRUE	FALSE	FALSE
CGHV3_ORF42	194	FALSE	FALSE	FALSE	FALSE	2.05839	2.37731	2.21785	1.47131	1.56783	1.51957	1.04444	1.09978	1.07211	1.04152	1.24933	1.14542	0.557103	0.648769	0.602936	0.0627358	0.137213	0.0999742	FALSE	FALSE	TRUE	TRUE	FALSE	FALSE
BPV1_NS1	235	FALSE	FALSE	FALSE	FALSE	2.06845	2.22054	2.1445	2.11937	1.85482	1.9871	0.825397	1.03175	0.928571	1.04855	1.15091	1.09973	1.08364	0.891281	0.987459	-0.27684	0.0450879	-0.115876	FALSE	FALSE	TRUE	TRUE	FALSE	FALSE
SFV_TAS	77	FALSE	FALSE	FALSE	FALSE	2.21168	1.93668	2.07418	7.54098	6.39535	6.96817	2.81481	2.41685	2.61583	1.14514	0.953582	1.04936	2.91475	2.67702	2.79589	1.49304	1.27313	1.38308	TRUE	TRUE	TRUE	FALSE	FALSE	TRUE
HAVF40_E1A	85	FALSE	FALSE	TRUE	FALSE	2.10728	2.01149	2.05939	4.13712	4.625	4.38106	1.18735	1.13933	1.16334	1.07538	1.00827	1.04182	2.04863	2.20945	2.12904	0.24775	0.18818	0.217965	TRUE	FALSE	TRUE	FALSE	TRUE	FALSE
LAHV4_VP64	66	TRUE	FALSE	FALSE	FALSE	2.2126	1.9084	2.0605	3.17684	3.81818	3.49751	1.52609	1.35698	1.44153	1.14574	0.932361	1.03905	1.66759	1.93289	1.80024	0.609837	0.440399	0.525118	TRUE	FALSE	TRUE	FALSE	TRUE	FALSE
HS_HSF1	162	FALSE	FALSE	FALSE	TRUE	2.21726	1.8429	2.03008	2.15797	2.07429	2.11613	1.04762	1.10317	1.0754	1.14878	0.881978	1.01538	1.10967	1.05262	1.08115	0.0671142	0.141661	0.104388	TRUE	FALSE	TRUE	FALSE	TRUE	FALSE
HS_FAM22F	91	FALSE	FALSE	FALSE	FALSE	2.02679	1.95833	1.99256	10.0626	11.0182	10.5404	1.69492	1.65019	1.67255	1.01919	0.969626	0.99441	3.33093	3.46181	3.39637	0.761213	0.722632	0.741923	TRUE	FALSE	FALSE	TRUE	FALSE	FALSE
HS_E2F4	80	FALSE	FALSE	FALSE	FALSE	2.10297	1.85584	1.97941	1.62558	1.87869	1.75214	0.715596	0.8	0.757798	1.07243	0.892069	0.98225	0.700953	0.90973	0.805342	-0.482782	-0.321928	-0.402355	FALSE	FALSE	FALSE	FALSE	FALSE	FALSE
HS_FOXO6	100	FALSE	FALSE	FALSE	FALSE	1.90805	1.99234	1.95019	2.05674	2.175	2.11587	1.16862	1.04045	1.10453	0.932096	0.994462	0.963279	1.04036	1.12102	1.08069	0.224804	0.0572069	0.141005	TRUE	FALSE	FALSE	TRUE	FALSE	FALSE
HS_SRTD2	83	FALSE	FALSE	FALSE	FALSE	1.96429	1.91843	1.94136	1.31412	1.35685	1.33548	1.07143	1.14286	1.10714	0.974005	0.939925	0.956965	0.394096	0.44026	0.417178	0.0995357	0.192645	0.14609	FALSE	FALSE	FALSE	FALSE	FALSE	FALSE
HS_KLF7	79	FALSE	FALSE	FALSE	FALSE	1.79018	1.85648	1.82333	1.42254	1.67091	1.54672	0.891525	0.904943	0.898234	0.840104	0.892571	0.866337	0.508464	0.740633	0.624549	-0.165652	-0.144101	-0.154877	FALSE	FALSE	FALSE	FALSE	FALSE	FALSE
VU_P65	246	FALSE	FALSE	FALSE	FALSE	1.80535	1.79156	1.79845	3.15574	2.55814	2.85694	1.33827	1.2439	1.29109	0.852281	0.841214	0.846747	1.65798	1.35509	1.50654	0.420371	0.314873	0.367622	TRUE	FALSE	FALSE	TRUE	FALSE	FALSE
HIV1M_TAT	51	FALSE	FALSE	FALSE	FALSE	2.00675	1.59359	1.80017	0.976864	0.954754	0.965809	1.01636	1.01636	1.01636	1.00486	0.672282	0.83857	-0.0337699	-0.0667991	-0.0502845	0.0234114	0.0234114	0.0234114	FALSE	FALSE	FALSE	FALSE	FALSE	FALSE
HAVF41_E1A	86	FALSE	FALSE	TRUE	FALSE	1.63386	1.73282	1.68334	5.11737	6.29091	5.70414	1.30652	1.31808	1.3123	0.708283	0.793125	0.750704	2.3554	2.65327	2.50434	0.385731	0.398436	0.392083	TRUE	FALSE	FALSE	TRUE	FALSE	FALSE
HS_DMTF1_1	305	FALSE	FALSE	FALSE	FALSE	1.7032	1.62901	1.6661	2.22527	2.04824	2.13675	1.10225	1.06953	1.08589	0.768251	0.703991	0.736121	1.15398	1.03438	1.09418	0.140451	0.0969765	0.118714	TRUE	FALSE	FALSE	TRUE	FALSE	FALSE
HS_SRBP2	53	FALSE	FALSE	FALSE	FALSE	1.71096	1.57245	1.6417	1.75099	1.60385	1.67742	1.06349	1.12698	1.09524	0.774802	0.653011	0.713907	0.808168	0.68154	0.744854	0.0888093	0.172467	0.130638	FALSE	FALSE	FALSE	FALSE	FALSE	FALSE
HS_E2F3	78	FALSE	FALSE	FALSE	FALSE	1.65179	1.5861	1.61894	1.95356	1.95611	1.95484	1.06349	0.984127	1.02381	0.724027	0.665486	0.694756	0.966109	0.96799	0.96705	0.0888093	-0.0230836	0.0328628	FALSE	FALSE	FALSE	FALSE	FALSE	FALSE
HS_ATF6B	89	FALSE	FALSE	FALSE	FALSE	1.65767	1.56661	1.61214	1.51138	1.83056	1.67097	1.2229	1.2045	1.2137	0.729159	0.647646	0.688403	0.595863	0.872284	0.734074	0.290311	0.268433	0.279372	FALSE	FALSE	FALSE	FALSE	FALSE	FALSE
HS_NFE2L3	115	FALSE	FALSE	FALSE	FALSE	1.64751	1.55747	1.60249	2.11584	2.275	2.19542	0.93911	1.04045	0.98978	0.720287	0.639206	0.679746	1.08123	1.18587	1.13355	-0.0906338	0.0572069	-0.0167135	TRUE	FALSE	FALSE	TRUE	FALSE	FALSE
HS_CR3L1	63	FALSE	FALSE	FALSE	FALSE	1.48284	1.66133	1.57208	1.73313	1.63439	1.68376	0.963303	0.928571	0.945937	0.568361	0.732336	0.650348	0.793383	0.70875	0.751066	-0.0539388	-0.106915	-0.080427	FALSE	FALSE	FALSE	FALSE	FALSE	FALSE
CercAHV2_VP64_1	91	TRUE	FALSE	FALSE	FALSE	1.70079	1.41221	1.5565	2.08138	2.12727	2.10432	1.76304	1.67963	1.72134	0.766203	0.497958	0.632081	1.05754	1.08901	1.07327	0.818068	0.748147	0.783107	TRUE	FALSE	FALSE	TRUE	FALSE	FALSE
XT_CR3L4	71	FALSE	FALSE	FALSE	FALSE	1.67366	1.42755	1.55061	1.4262	1.65767	1.54194	1.20635	1.21429	1.21032	0.743006	0.513545	0.628275	0.512178	0.729156	0.620667	0.270648	0.280108	0.275378	FALSE	FALSE	FALSE	FALSE	FALSE	FALSE
HS_SP3_1	156	FALSE	FALSE	FALSE	FALSE	1.43021	1.51487	1.47254	1.31762	1.1952	1.25641	0.913761	0.919643	0.916702	0.516223	0.599198	0.55771	0.397931	0.257257	0.327594	-0.13011	-0.120854	-0.125482	FALSE	FALSE	FALSE	FALSE	FALSE	FALSE
HS_NFAC2	87	FALSE	FALSE	FALSE	FALSE	1.45868	1.47386	1.46627	1.51998	1.31763	1.4188	1.10225	1.2045	1.15337	0.544668	0.559601	0.552135	0.604052	0.397942	0.500997	0.140451	0.268433	0.204442	FALSE	FALSE	FALSE	FALSE	FALSE	FALSE
HS_SSXT	189	FALSE	FALSE	FALSE	FALSE	1.45868	1.36762	1.41315	0.986541	1.06507	1.02581	1.23926	1.28834	1.2638	0.544668	0.45167	0.498169	-0.0195489	0.0909515	0.0357013	0.309483	0.365517	0.3375	FALSE	FALSE	FALSE	FALSE	FALSE	FALSE
HS_ZMIZ1_1	234	FALSE	FALSE	FALSE	FALSE	1.35582	1.34233	1.34907	1.45244	1.36807	1.41026	1.25562	1.23926	1.24744	0.439163	0.424736	0.43195	0.538483	0.452139	0.495311	0.328404	0.309483	0.318944	FALSE	FALSE	FALSE	FALSE	FALSE	FALSE
HS_MYBA	72	FALSE	FALSE	FALSE	FALSE	1.41725	1.25891	1.33808	1.08218	1.05975	1.07097	1.18254	1.11111	1.14683	0.503094	0.332172	0.417633	0.113943	0.0837284	0.0988359	0.241889	0.152003	0.196946	FALSE	FALSE	FALSE	FALSE	FALSE	FALSE
HIV1O_TAT	51	FALSE	FALSE	FALSE	FALSE	1.35714	1.29607	1.32661	1.02372	0.782738	0.903227	0.904762	0.81746	0.861111	0.440573	0.374146	0.40736	0.0338149	-0.353399	-0.159792	-0.14439	-0.290779	-0.217585	FALSE	FALSE	FALSE	FALSE	FALSE	FALSE
HS_MYB	59	FALSE	FALSE	FALSE	FALSE	1.37943	1.26138	1.3204	1.10457	1.06637	1.08547	1.14679	1.24107	1.19393	0.464069	0.335006	0.399537	0.143486	0.0927071	0.118097	0.1976	0.311586	0.254593	FALSE	FALSE	FALSE	FALSE	FALSE	FALSE
HS_NFE2	209	FALSE	FALSE	FALSE	FALSE	1.3125	1.30665	1.30957	0.957669	1.04233	1	0.98364	1.01636	1	0.392317	0.385869	0.389093	-0.0624012	0.0598137	-0.00129376	-0.0237976	0.0234114	-0.000193092	FALSE	FALSE	FALSE	FALSE	FALSE	FALSE
HS_NRF1	182	FALSE	FALSE	FALSE	FALSE	1.30435	1.28604	1.29519	1.35339	1.09106	1.22222	0.859633	0.901786	0.880709	0.383329	0.362937	0.373133	0.436573	0.12573	0.281151	-0.218207	-0.149143	-0.183675	FALSE	FALSE	FALSE	FALSE	FALSE	FALSE
SH_HSF1	132	FALSE	FALSE	FALSE	TRUE	1.30315	1.26336	1.28325	2.08138	2.27273	2.17705	1.01739	1.1762	1.0968	0.382003	0.337264	0.359634	1.05754	1.18442	1.12098	0.0248747	0.234135	0.129505	TRUE	FALSE	FALSE	TRUE	FALSE	FALSE
CA_HSF1	124	FALSE	FALSE	FALSE	TRUE	1.36614	1.17557	1.27086	1.94053	1.58909	1.76481	1.11739	1.10755	1.11247	0.450107	0.233364	0.341735	0.956452	0.668202	0.812327	0.160134	0.147374	0.153754	FALSE	FALSE	FALSE	FALSE	FALSE	FALSE
VV_E3L	190	FALSE	FALSE	FALSE	FALSE	1.30077	1.22797	1.26437	1.66667	1.675	1.67083	1.20843	1.17753	1.19298	0.379362	0.296275	0.337818	0.736966	0.744161	0.740563	0.273135	0.235761	0.254448	FALSE	FALSE	FALSE	FALSE	FALSE	FALSE
HS_ECD_1	209	FALSE	FALSE	FALSE	FALSE	1.26773	1.23112	1.24943	1.1556	1.20338	1.17949	1.02752	0.9375	0.982511	0.342253	0.299973	0.321113	0.208638	0.26709	0.237864	0.0391706	-0.0931094	-0.0269694	FALSE	FALSE	FALSE	FALSE	FALSE	FALSE
LV_X4	192	FALSE	FALSE	FALSE	FALSE	1.20925	1.29024	1.24974	1.86885	1.74612	1.80749	1.31605	1.18182	1.24893	0.274107	0.367637	0.320872	0.902153	0.804156	0.853154	0.396214	0.241008	0.318611	FALSE	FALSE	FALSE	FALSE	FALSE	FALSE
HS_P63	110	FALSE	FALSE	FALSE	FALSE	1.27679	1.20242	1.2396	1.29718	1.25766	1.27742	1.19048	1.15079	1.17063	0.352516	0.265937	0.309227	0.375374	0.330745	0.353059	0.251539	0.202629	0.227084	FALSE	FALSE	FALSE	FALSE	FALSE	FALSE
HS_GRHL2	96	FALSE	FALSE	FALSE	FALSE	1.29138	1.18527	1.23832	1.09715	1.13511	1.11613	1.18254	1.03175	1.10714	0.368908	0.24522	0.307064	0.133764	0.182827	0.158295	0.241889	0.0450879	0.143488	FALSE	FALSE	FALSE	FALSE	FALSE	FALSE
HS_TFE3_1	505	FALSE	FALSE	FALSE	FALSE	1.17518	1.27441	1.22479	2.7459	2.53876	2.64233	1.33827	1.30599	1.32213	0.232885	0.349825	0.291355	1.45728	1.34412	1.4007	0.420371	0.38514	0.402756	TRUE	FALSE	FALSE	TRUE	FALSE	FALSE
HS_SP1_1	241	FALSE	FALSE	FALSE	FALSE	1.16317	1.25891	1.21104	1.19936	1.00709	1.10323	0.731746	0.857143	0.794444	0.218062	0.332172	0.275117	0.262261	0.0101987	0.13623	-0.450585	-0.222392	-0.336489	FALSE	FALSE	FALSE	FALSE	FALSE	FALSE
HS_TFEC_1	122	FALSE	FALSE	FALSE	FALSE	1.17032	1.1973	1.18381	1.25958	1.19203	1.22581	1.15337	1.15337	1.15337	0.226904	0.259787	0.243345	0.332948	0.253418	0.293183	0.205861	0.205861	0.205861	FALSE	FALSE	FALSE	FALSE	FALSE	FALSE
HS_TFEC_2	80	FALSE	FALSE	FALSE	FALSE	1.19814	1.14964	1.17389	1.31275	1.16467	1.23871	0.936508	0.904762	0.920635	0.260791	0.201187	0.230989	0.392589	0.219923	0.306256	-0.0946369	-0.14439	-0.119513	FALSE	FALSE	FALSE	FALSE	FALSE	FALSE
HHV6A_IE2	94	FALSE	FALSE	FALSE	FALSE	1.15134	1.15134	1.15134	1.82033	1.9	1.86017	0.981265	1.06067	1.02097	0.203315	0.203315	0.203315	0.864201	0.925999	0.8951	-0.0272858	0.0849815	0.0288478	FALSE	FALSE	FALSE	FALSE	FALSE	FALSE
HS_YAP1	217	FALSE	FALSE	FALSE	FALSE	1.08036	1.22508	1.15272	1.25817	1.23215	1.24516	1.00794	0.992063	1	0.111508	0.292871	0.20219	0.331332	0.301176	0.316254	0.0114048	-0.0114956	-4.54378e-05	FALSE	FALSE	FALSE	FALSE	FALSE	FALSE
HS_ZN641	101	FALSE	FALSE	FALSE	FALSE	1.1973	1.10455	1.15093	1.19123	1.18484	1.18803	0.98364	1.12065	1.05215	0.259787	0.143463	0.201625	0.252446	0.244696	0.248571	-0.0237976	0.164341	0.0702719	FALSE	FALSE	FALSE	FALSE	FALSE	FALSE
HS_P53	47	FALSE	FALSE	FALSE	FALSE	1.17032	1.11636	1.14334	1.04836	1.05487	1.05161	1.17178	1.17178	1.17178	0.226904	0.158799	0.192851	0.068129	0.0770651	0.0725971	0.228701	0.228701	0.228701	FALSE	FALSE	FALSE	FALSE	FALSE	FALSE
HS_TF65_1	35	FALSE	FALSE	FALSE	FALSE	1.21079	1.07757	1.14418	1.09625	1.14306	1.11966	1.05112	1.12065	1.08589	0.275952	0.107784	0.191868	0.132579	0.192907	0.162743	0.0719339	0.164341	0.118138	FALSE	FALSE	FALSE	FALSE	FALSE	FALSE
HS_GRHL1	94	FALSE	FALSE	FALSE	FALSE	1.15852	1.11636	1.13744	1.06357	1.05609	1.05983	1.10225	1.12065	1.11145	0.212278	0.158799	0.185539	0.0889109	0.0787352	0.083823	0.140451	0.164341	0.152396	FALSE	FALSE	FALSE	FALSE	FALSE	FALSE
HS_ZN326	127	FALSE	FALSE	FALSE	FALSE	1.14685	1.11164	1.12925	1.10542	1.06232	1.08387	1.19048	1.22222	1.20635	0.197681	0.152688	0.175184	0.144599	0.0872161	0.115908	0.251539	0.289507	0.270523	FALSE	FALSE	FALSE	FALSE	FALSE	FALSE
HS_CARM1	113	FALSE	FALSE	FALSE	FALSE	1.10956	1.13064	1.1201	1.18312	1.02333	1.10323	1.23016	1.02381	1.12698	0.149984	0.177141	0.163563	0.242595	0.0332754	0.137935	0.298844	0.0339473	0.166396	FALSE	FALSE	FALSE	FALSE	FALSE	FALSE
HS_PRGR_1	167	FALSE	FALSE	FALSE	FALSE	1.12586	1.10755	1.1167	1.08241	0.968875	1.02564	0.769725	0.763393	0.766559	0.171025	0.147374	0.159199	0.114244	-0.0456177	0.0343129	-0.377585	-0.389502	-0.383544	FALSE	FALSE	FALSE	FALSE	FALSE	FALSE
HS_ESR1_1	187	FALSE	FALSE	FALSE	FALSE	1.11636	1.11636	1.11636	0.93977	0.969909	0.954839	1.05112	1.12065	1.08589	0.158799	0.158799	0.158799	-0.0896204	-0.0440789	-0.0668497	0.0719339	0.164341	0.118138	FALSE	FALSE	FALSE	FALSE	FALSE	FALSE
HS_EAF2_1	87	FALSE	FALSE	FALSE	FALSE	1.10956	1.11164	1.1106	1.24132	0.758685	1	0.968254	0.968254	0.968254	0.149984	0.152688	0.151336	0.311869	-0.398427	-0.0432789	-0.0465426	-0.0465426	-0.0465426	FALSE	FALSE	FALSE	FALSE	FALSE	FALSE
SC_YKL222C	53	FALSE	FALSE	FALSE	FALSE	1.12205	1.08779	1.10492	1.36776	1.47455	1.42115	1.16957	1.16018	1.16487	0.166133	0.121395	0.143764	0.451817	0.56027	0.506044	0.225972	0.214352	0.220162	FALSE	FALSE	FALSE	FALSE	FALSE	FALSE
HS_NFATC1	99	FALSE	FALSE	FALSE	FALSE	1.12586	1.07094	1.0984	1.21894	1.08875	1.15385	0.845872	0.823214	0.834543	0.171025	0.0988753	0.13495	0.285632	0.12267	0.204151	-0.241489	-0.28066	-0.261075	FALSE	FALSE	FALSE	FALSE	FALSE	FALSE
HS_NANOG	150	FALSE	FALSE	FALSE	FALSE	1.13602	1.05939	1.0977	0.977541	1.045	1.01127	0.981265	0.982022	0.981644	0.183982	0.0832297	0.133606	-0.0327703	0.0635029	0.0153663	-0.0272858	-0.0261721	-0.0267289	FALSE	FALSE	FALSE	FALSE	FALSE	FALSE
HS_ZNF16	155	FALSE	FALSE	FALSE	FALSE	1.09275	1.09275	1.09275	1.19745	1.2128	1.20513	0.932515	1.06953	1.00102	0.127962	0.127962	0.127962	0.259968	0.278347	0.269158	-0.100801	0.0969765	-0.00191208	FALSE	FALSE	FALSE	FALSE	FALSE	FALSE
VZV_ORF10	75	FALSE	FALSE	FALSE	FALSE	1.07786	1.10554	1.0917	1.28074	1.2655	1.27312	1.06914	1.03991	1.05452	0.108168	0.144752	0.12646	0.356975	0.339712	0.348343	0.0964451	0.0564605	0.0764528	FALSE	FALSE	FALSE	FALSE	FALSE	FALSE
HS_MYC	87	FALSE	FALSE	FALSE	FALSE	1.05596	1.12665	1.09131	1.03689	1.0155	1.02619	0.975309	0.977827	0.976568	0.0785566	0.172038	0.125297	0.0522562	0.0221957	0.037226	-0.0360693	-0.0323488	-0.034209	FALSE	FALSE	FALSE	FALSE	FALSE	FALSE
HS_SP3_2	106	FALSE	FALSE	FALSE	FALSE	1.14503	1.03879	1.09191	1.05004	0.975764	1.0129	1.05112	1.08793	1.06953	0.195379	0.0548982	0.125139	0.0704476	-0.0353965	0.0175256	0.0719339	0.121592	0.0967628	FALSE	FALSE	FALSE	FALSE	FALSE	FALSE
XL_TF65	37	FALSE	FALSE	FALSE	FALSE	1.08924	1.08924	1.08924	1.09017	1.09787	1.09402	0.926606	0.807143	0.866874	0.123328	0.123328	0.123328	0.124548	0.134704	0.129626	-0.109973	-0.309104	-0.209538	FALSE	FALSE	FALSE	FALSE	FALSE	FALSE
RAV65_E1A	78	FALSE	FALSE	TRUE	FALSE	1.12205	1.05725	1.08965	2.7543	3	2.87715	1.06957	1.1762	1.12288	0.166133	0.0803192	0.123226	1.46169	1.58496	1.52333	0.0970245	0.234135	0.16558	TRUE	FALSE	FALSE	TRUE	FALSE	FALSE
HS_DMTF1_2	90	FALSE	FALSE	FALSE	FALSE	1.16317	1.019	1.09109	0.927624	0.956247	0.941935	0.968254	1.11905	1.04365	0.218062	0.0271574	0.12261	-0.108388	-0.0645448	-0.0864665	-0.0465426	0.162271	0.0578644	FALSE	FALSE	FALSE	FALSE	FALSE	FALSE
HS_GABPB1	76	FALSE	FALSE	FALSE	FALSE	1.12586	1.05263	1.08924	1.33423	1.22987	1.28205	0.776147	0.763393	0.76977	0.171025	0.0740006	0.122513	0.416012	0.298504	0.357258	-0.365599	-0.389502	-0.37755	FALSE	FALSE	FALSE	FALSE	FALSE	FALSE
HS_BANP	36	FALSE	FALSE	FALSE	FALSE	1.09091	1.07601	1.08346	1.0662	0.895083	0.980643	0.865079	0.880952	0.873016	0.125531	0.105691	0.115611	0.0924818	-0.159906	-0.0337121	-0.209096	-0.182864	-0.19598	FALSE	FALSE	FALSE	FALSE	FALSE	FALSE
WDSV_CYCL	99	FALSE	FALSE	FALSE	FALSE	1.12821	1.038	1.0831	0.963705	1.01048	0.987094	0.97619	0.920635	0.948413	0.174029	0.053813	0.113921	-0.0533371	0.0150468	-0.0191451	-0.0347654	-0.119299	-0.0770322	FALSE	FALSE	FALSE	FALSE	FALSE	FALSE
TS_RPOD	53	FALSE	FALSE	FALSE	FALSE	1.03893	1.12665	1.08279	1.63934	1.56783	1.60359	1.18272	1.12195	1.15233	0.0550977	0.172038	0.113568	0.713119	0.648769	0.680944	0.242104	0.16601	0.204057	FALSE	FALSE	FALSE	FALSE	FALSE	FALSE
HHV6B_DR7	212	FALSE	FALSE	FALSE	FALSE	1.03893	1.12665	1.08279	0.754098	0.839147	0.796623	1.02222	0.875831	0.949027	0.0550977	0.172038	0.113568	-0.407175	-0.253004	-0.33009	0.0317089	-0.191275	-0.079783	FALSE	FALSE	FALSE	FALSE	FALSE	FALSE
HHV1_ICP0	212	FALSE	FALSE	FALSE	FALSE	1.07786	1.08443	1.08115	0.903689	0.819767	0.861728	1.06914	0.977827	1.02348	0.108168	0.116941	0.112554	-0.146102	-0.286713	-0.216408	0.0964451	-0.0323488	0.0320482	FALSE	FALSE	FALSE	FALSE	FALSE	FALSE
VV_VACFx2	50	FALSE	FALSE	FALSE	FALSE	1.01341	1.15134	1.08238	0.716312	0.745	0.730656	0.981265	0.941573	0.961419	0.0192179	0.203315	0.111267	-0.48134	-0.424688	-0.453014	-0.0272858	-0.0868551	-0.0570705	FALSE	FALSE	FALSE	FALSE	FALSE	FALSE
HS_ZXDC	116	FALSE	FALSE	FALSE	FALSE	1.08924	1.07094	1.08009	1.01139	0.971517	0.991456	0.845872	0.901786	0.873829	0.123328	0.0988753	0.111102	0.0163449	-0.0416885	-0.0126718	-0.241489	-0.149143	-0.195316	FALSE	FALSE	FALSE	FALSE	FALSE	FALSE
GHV2_MDV005	223	FALSE	FALSE	FALSE	FALSE	1	1.15852	1.07926	1.0376	1.01401	1.02581	1	1.08793	1.04397	0	0.212278	0.106139	0.053251	0.0200763	0.0366636	0	0.121592	0.0607959	FALSE	FALSE	FALSE	FALSE	FALSE	FALSE
SC_PUT3	53	FALSE	FALSE	FALSE	FALSE	1.15354	1	1.07677	1.38028	1.40364	1.39196	1.05217	1.14188	1.09703	0.206072	0	0.103036	0.464963	0.489169	0.477066	0.0733732	0.191407	0.13239	FALSE	FALSE	FALSE	FALSE	FALSE	FALSE
MM_UBP1	42	FALSE	FALSE	FALSE	FALSE	1.09275	1.05396	1.07336	1.02168	1.00412	1.0129	1.03476	1.10225	1.06851	0.127962	0.0758241	0.101893	0.0309477	0.00593589	0.0184418	0.0493029	0.140451	0.0948769	FALSE	FALSE	FALSE	FALSE	FALSE	FALSE
HS_EAF2_2	18	FALSE	FALSE	FALSE	FALSE	1.10755	1.03661	1.07208	1.02304	0.959873	0.991456	1.04587	0.928571	0.987221	0.147374	0.0518778	0.0996258	0.0328593	-0.059084	-0.0131123	0.0647057	-0.106915	-0.0211048	FALSE	FALSE	FALSE	FALSE	FALSE	FALSE
RELA_TF65	70	FALSE	FALSE	FALSE	FALSE	1.07094	1.07094	1.07094	1.07995	1.10808	1.09402	0.990826	0.910714	0.95077	0.0988753	0.0988753	0.0988753	0.11097	0.148062	0.129516	-0.0132968	-0.13493	-0.0741132	FALSE	FALSE	FALSE	FALSE	FALSE	FALSE
SuHV1_IE	120	FALSE	FALSE	FALSE	FALSE	1.08812	1.04406	1.06609	0.853428	0.8675	0.860464	1	1.0809	1.04045	0.121841	0.0622064	0.0920238	-0.228659	-0.205064	-0.216862	0	0.112232	0.0561158	FALSE	FALSE	FALSE	FALSE	FALSE	FALSE
HS_SP1_2	121	FALSE	FALSE	FALSE	FALSE	1.09275	1.03879	1.06577	1.03942	0.892199	0.965809	1.01636	1.08793	1.05215	0.127962	0.0548982	0.09143	0.0557779	-0.164563	-0.0543925	0.0234114	0.121592	0.0725016	FALSE	FALSE	FALSE	FALSE	FALSE	FALSE
HS_ATF7	299	FALSE	FALSE	FALSE	FALSE	1.07226	1.05701	1.06463	0.715692	0.832699	0.774196	1.03175	1.03175	1.03175	0.100656	0.0799851	0.0903207	-0.48259	-0.264132	-0.373361	0.0450879	0.0450879	0.0450879	FALSE	FALSE	FALSE	FALSE	FALSE	FALSE
AVL_MYBE	59	FALSE	FALSE	FALSE	FALSE	1.05655	1.07251	1.06453	1.17379	1.11008	1.14194	1.07143	1.1746	1.12302	0.0793578	0.100988	0.0901728	0.231169	0.15067	0.19092	0.0995357	0.232173	0.165855	FALSE	FALSE	FALSE	FALSE	FALSE	FALSE
HS_SP1_3	112	FALSE	FALSE	FALSE	FALSE	1.05263	1.07094	1.06178	1.02623	1.04215	1.03419	0.944954	0.910714	0.927834	0.0740006	0.0988753	0.0864379	0.0373522	0.0595604	0.0484563	-0.0816838	-0.13493	-0.108307	FALSE	FALSE	FALSE	FALSE	FALSE	FALSE
HS_TF65_2	68	FALSE	FALSE	FALSE	FALSE	1.14188	0.981693	1.06178	1.19482	1.21544	1.20513	1.11927	1.02679	1.07303	0.191407	-0.0266556	0.0823755	0.256793	0.281475	0.269134	0.162553	0.0381351	0.100344	FALSE	FALSE	FALSE	FALSE	FALSE	FALSE
SC_PIP2	53	FALSE	FALSE	FALSE	FALSE	1	1.11832	1.05916	1.89358	2.41818	2.15588	1.06957	1.12586	1.09771	0	0.161334	0.0806669	0.921119	1.27392	1.09752	0.0970245	0.171025	0.134025	TRUE	FALSE	FALSE	TRUE	FALSE	FALSE
HCV_IE2_1	100	FALSE	FALSE	FALSE	FALSE	1	1.10554	1.05277	0.809426	0.713178	0.761302	1.06914	1	1.03457	0	0.144752	0.0723762	-0.305028	-0.487665	-0.396347	0.0964451	0	0.0482226	FALSE	FALSE	FALSE	FALSE	FALSE	FALSE
BPSV_VLTF1	266	FALSE	FALSE	FALSE	FALSE	1.03893	1.06332	1.05113	0.754098	0.748062	0.75108	0.975309	0.937916	0.956612	0.0550977	0.088582	0.0718398	-0.407175	-0.41877	-0.412973	-0.0360693	-0.0924698	-0.0642695	FALSE	FALSE	FALSE	FALSE	FALSE	FALSE
EF_D920_01889	51	FALSE	FALSE	FALSE	FALSE	0.980535	1.12665	1.05359	0.717213	0.693798	0.705506	1.04444	0.937916	0.99118	-0.0283586	0.172038	0.0718398	-0.479526	-0.527411	-0.503469	0.0627358	-0.0924698	-0.014867	FALSE	FALSE	FALSE	FALSE	FALSE	FALSE
HS_ESR1_2	288	FALSE	FALSE	FALSE	FALSE	1.0253	1.06577	1.04553	1.02999	0.905486	0.967739	1.06953	1.05112	1.06033	0.0360392	0.0918925	0.0639658	0.042633	-0.143235	-0.0503012	0.0969765	0.0719339	0.0844552	FALSE	FALSE	FALSE	FALSE	FALSE	FALSE
HS_FOXC1_1	54	FALSE	FALSE	FALSE	FALSE	1.06577	1.0253	1.04553	1.01926	1.03203	1.02564	1.08793	1.01636	1.05215	0.0918925	0.0360392	0.0639658	0.0275181	0.045478	0.0364981	0.121592	0.0234114	0.0725016	FALSE	FALSE	FALSE	FALSE	FALSE	FALSE
HS_AF10	88	FALSE	FALSE	FALSE	FALSE	1.07757	1.01349	1.04553	0.867806	0.912839	0.890323	1.08793	1.08793	1.08793	0.107784	0.0193329	0.0635584	-0.204555	-0.131568	-0.168062	0.121592	0.121592	0.121592	FALSE	FALSE	FALSE	FALSE	FALSE	FALSE
SC_PUL4	53	FALSE	FALSE	FALSE	FALSE	1.09055	1	1.04528	1.72144	2.05455	1.88799	1.13696	1.1762	1.15658	0.125057	0	0.0625287	0.783616	1.03882	0.911217	0.185177	0.234135	0.209656	FALSE	FALSE	FALSE	FALSE	FALSE	FALSE
SC_RDS1	53	FALSE	FALSE	FALSE	FALSE	1.09055	1	1.04528	1.58059	1.56	1.5703	1.05217	1.08924	1.07071	0.125057	0	0.0625287	0.660467	0.641546	0.651007	0.0733732	0.123328	0.0983507	FALSE	FALSE	FALSE	FALSE	FALSE	FALSE
HHV8_ORF24	201	FALSE	FALSE	FALSE	FALSE	1	1.08443	1.04222	1.01639	0.874031	0.945212	1.06914	0.91796	0.993548	0	0.116941	0.0584703	0.023459	-0.194244	-0.0853923	0.0964451	-0.123497	-0.0135258	FALSE	FALSE	FALSE	FALSE	FALSE	FALSE
HS_CHK2	33	FALSE	FALSE	FALSE	FALSE	1.06577	1.01349	1.03963	1.01712	0.99997	1.00855	1.02752	0.919643	0.973583	0.0918925	0.0193329	0.0556127	0.0244952	-4.35665e-05	0.0122258	0.0391706	-0.120854	-0.0408419	FALSE	FALSE	FALSE	FALSE	FALSE	FALSE
HS_NANP8_1	51	FALSE	FALSE	FALSE	FALSE	1.03661	1.03661	1.03661	1.17329	1.13441	1.15385	0.93578	1.04464	0.990211	0.0518778	0.0518778	0.0518778	0.230556	0.181937	0.206246	-0.095759	0.0630098	-0.0163746	FALSE	FALSE	FALSE	FALSE	FALSE	FALSE
MM_SIX4	197	FALSE	FALSE	FALSE	FALSE	1.03661	1.03661	1.03661	1.07317	1.06358	1.06838	1	0.901786	0.950893	0.0518778	0.0518778	0.0518778	0.101883	0.0889276	0.0954055	0	-0.149143	-0.0745717	FALSE	FALSE	FALSE	FALSE	FALSE	FALSE
HS_HOXB1	154	FALSE	FALSE	FALSE	FALSE	1.05939	1.01341	1.0364	1.05083	1.13625	1.09354	1.04215	1.09888	1.07052	0.0832297	0.0192179	0.0512238	0.0715258	0.18428	0.127903	0.0595693	0.136029	0.0977992	FALSE	FALSE	FALSE	FALSE	FALSE	FALSE
HS_TF65_3	54	FALSE	FALSE	FALSE	FALSE	1	1.07094	1.03547	0.972869	0.992949	0.982909	0.899083	0.740179	0.819631	0	0.0988753	0.0494376	-0.0396819	-0.0102086	-0.0249453	-0.153474	-0.434055	-0.293765	FALSE	FALSE	FALSE	FALSE	FALSE	FALSE
HS_TFE3_2	18	FALSE	FALSE	FALSE	FALSE	1.05396	1.01349	1.03373	0.916067	1.03266	0.974362	1.05112	0.932515	0.99182	0.0758241	0.0193329	0.0475785	-0.126475	0.046362	-0.0400567	0.0719339	-0.100801	-0.0144334	FALSE	FALSE	FALSE	FALSE	FALSE	FALSE
HS_NCOA5	125	FALSE	FALSE	FALSE	FALSE	1.03879	1.0253	1.03204	1.01326	0.922217	0.967739	1	1.01636	1.00818	0.0548982	0.0360392	0.0454687	0.0190058	-0.116822	-0.0489079	0	0.0234114	0.0117057	FALSE	FALSE	FALSE	FALSE	FALSE	FALSE
BPSV_VLTF3	164	FALSE	FALSE	FALSE	FALSE	1.01946	1.04222	1.03084	1.03689	0.839147	0.938016	1.02222	0.793792	0.908007	0.0278119	0.0596548	0.0437333	0.0522562	-0.253004	-0.100374	0.0317089	-0.333168	-0.150729	FALSE	FALSE	FALSE	FALSE	FALSE	FALSE
HCV_IE2_2	60	FALSE	FALSE	FALSE	FALSE	0.961071	1.10554	1.03331	1.45082	1.08721	1.26901	1.20494	1.03991	1.12242	-0.0572857	0.144752	0.0437333	0.536868	0.12063	0.328749	0.268959	0.0564605	0.16271	FALSE	FALSE	FALSE	FALSE	FALSE	FALSE
HS_MITF	78	FALSE	FALSE	FALSE	FALSE	1.07757	0.984823	1.0312	1.09606	1.14326	1.11966	1.08793	1.13701	1.11247	0.107784	-0.0220637	0.04286	0.132324	0.193151	0.162737	0.121592	0.18525	0.153421	FALSE	FALSE	FALSE	FALSE	FALSE	FALSE
SC_OAF3	53	FALSE	FALSE	FALSE	FALSE	1.05906	1	1.02953	1.58059	1.96364	1.77212	1.10217	1.14188	1.12203	0.0827777	0	0.0413888	0.660467	0.973528	0.816998	0.140352	0.191407	0.165879	FALSE	FALSE	FALSE	FALSE	FALSE	FALSE
MM_CR3L4	58	FALSE	FALSE	FALSE	FALSE	1.05655	1	1.02827	1.31559	1.14893	1.23226	1.2045	1.32515	1.26483	0.0793578	0	0.0396789	0.395706	0.200289	0.297998	0.268433	0.406159	0.337296	FALSE	FALSE	FALSE	FALSE	FALSE	FALSE
SC_YJL206C	53	FALSE	FALSE	FALSE	FALSE	0.968504	1.08779	1.02815	1.40219	1.60364	1.50291	1	1.10755	1.05378	-0.0461702	0.121395	0.0376125	0.487683	0.681347	0.584515	0	0.147374	0.0736869	FALSE	FALSE	FALSE	FALSE	FALSE	FALSE
HS_FOXA2_1	100	FALSE	FALSE	FALSE	FALSE	1.0253	1.0253	1.0253	1.15287	1.04068	1.09677	0.932515	1.08793	1.01022	0.0360392	0.0360392	0.0360392	0.20523	0.0575249	0.131378	-0.100801	0.121592	0.0103956	FALSE	FALSE	FALSE	FALSE	FALSE	FALSE
PBV1_NS1	179	FALSE	FALSE	FALSE	FALSE	1.06577	0.984823	1.0253	1.17531	1.09566	1.13548	1.18814	1.13701	1.16258	0.0918925	-0.0220637	0.0349144	0.23304	0.131798	0.182419	0.248704	0.18525	0.216977	FALSE	FALSE	FALSE	FALSE	FALSE	FALSE
HS_POU2x2	89	FALSE	FALSE	FALSE	FALSE	1.03065	1.01341	1.02203	1.01891	1.11125	1.06508	0.960187	0.959551	0.959869	0.0435564	0.0192179	0.0313871	0.0270302	0.152183	0.0896068	-0.0586122	-0.0595693	-0.0590907	FALSE	FALSE	FALSE	FALSE	FALSE	FALSE
HPV16_E7	58	FALSE	FALSE	FALSE	FALSE	1.04406	1	1.02203	1.08392	1.14625	1.11509	0.918033	1.04045	0.979241	0.0622064	0	0.0311032	0.116264	0.196922	0.156593	-0.123382	0.0572069	-0.0330878	FALSE	FALSE	FALSE	FALSE	FALSE	FALSE
MCV1_MC104L	228	FALSE	FALSE	FALSE	FALSE	0.980535	1.06332	1.02193	0.887295	0.839147	0.863221	1.04444	0.937916	0.99118	-0.0283586	0.088582	0.0301117	-0.172514	-0.253004	-0.212759	0.0627358	-0.0924698	-0.014867	FALSE	FALSE	FALSE	FALSE	FALSE	FALSE
MCV1_MC103L	169	FALSE	FALSE	FALSE	FALSE	0.961071	1.08443	1.02275	0.829918	0.784884	0.807401	1.02222	0.83592	0.929071	-0.0572857	0.116941	0.0298274	-0.268959	-0.349449	-0.309204	0.0317089	-0.258563	-0.113427	FALSE	FALSE	FALSE	FALSE	FALSE	FALSE
BPSV_VLTF2	150	FALSE	FALSE	FALSE	FALSE	1	1.04222	1.02111	0.790984	0.874031	0.832507	1	0.91796	0.95898	0	0.0596548	0.0298274	-0.33828	-0.194244	-0.266262	0	-0.123497	-0.0617483	FALSE	FALSE	FALSE	FALSE	FALSE	FALSE
HS_GLIS2	73	FALSE	FALSE	FALSE	FALSE	1.0253	1.01349	1.01939	0.843149	0.885877	0.864513	1.06953	1.03476	1.05215	0.0360392	0.0193329	0.0276861	-0.24614	-0.174822	-0.210481	0.0969765	0.0493029	0.0731397	FALSE	FALSE	FALSE	FALSE	FALSE	FALSE
HS_NRL	70	FALSE	FALSE	FALSE	FALSE	1	1.03661	1.01831	1.14987	1.10653	1.1282	1.01835	0.982143	1.00025	0	0.0518778	0.0259389	0.201477	0.146049	0.173763	0.0262315	-0.0259952	0.000118167	FALSE	FALSE	FALSE	FALSE	FALSE	FALSE
HS_P73	49	FALSE	FALSE	FALSE	FALSE	1.03661	1	1.01831	0.930107	1.06989	1	0.944954	0.955357	0.950156	0.0518778	0	0.0259389	-0.104531	0.097466	-0.0035324	-0.0816838	-0.0658879	-0.0737859	FALSE	FALSE	FALSE	FALSE	FALSE	FALSE
SC_ARO80	53	FALSE	FALSE	FALSE	FALSE	1.0315	1	1.01575	1.69014	1.60364	1.64689	1.03478	1.07094	1.05286	0.0447383	0	0.0223692	0.757143	0.681347	0.719245	0.0493277	0.0988753	0.0741015	FALSE	FALSE	FALSE	FALSE	FALSE	FALSE
HTLV1_TAX_1	40	FALSE	FALSE	FALSE	FALSE	1	1.01511	1.00755	0.981877	0.863288	0.922583	1.01636	1.08793	1.05215	0	0.02163	0.010815	-0.026386	-0.212086	-0.119236	0.0234114	0.121592	0.0725016	FALSE	FALSE	FALSE	FALSE	FALSE	FALSE
EC_MBPTRUNC	270	FALSE	FALSE	FALSE	FALSE	1	1.01349	1.00675	0.970698	0.943832	0.957265	0.98364	1.06953	1.02658	0	0.0193329	0.00966644	-0.0429056	-0.0833986	-0.0631521	-0.0237976	0.0969765	0.0365895	FALSE	FALSE	FALSE	FALSE	FALSE	FALSE
EBV_ZTA	245	FALSE	FALSE	FALSE	FALSE	1.01341	1	1.0067	0.894799	0.98875	0.941775	0.918033	0.901124	0.909578	0.0192179	0	0.00960896	-0.160364	-0.0163223	-0.0883433	-0.123382	-0.150203	-0.136793	FALSE	FALSE	FALSE	FALSE	FALSE	FALSE
HIV1_TAT	86	FALSE	FALSE	FALSE	FALSE	1	1.01341	1.0067	0.934988	0.94625	0.940619	0.852459	0.817978	0.835218	0	0.0192179	0.00960896	-0.09698	-0.0797067	-0.0883433	-0.230298	-0.289867	-0.260082	FALSE	FALSE	FALSE	FALSE	FALSE	FALSE
BP6_VE2	211	FALSE	FALSE	FALSE	FALSE	1.0253	0.984823	1.00506	1.04143	1.02308	1.03226	1.03476	1	1.01738	0.0360392	-0.0220637	0.00698774	0.0585682	0.0329259	0.045747	0.0493029	0	0.0246515	FALSE	FALSE	FALSE	FALSE	FALSE	FALSE
SC_GAL4	129	FALSE	FALSE	FALSE	FALSE	0.922141	1.08443	1.00329	1.75205	1.53295	1.6425	1.27407	1.06208	1.16808	-0.116941	0.116941	0	0.809043	0.616307	0.712675	0.349449	0.0868982	0.218174	FALSE	FALSE	FALSE	FALSE	FALSE	FALSE
HS_PO4F2	153	FALSE	FALSE	FALSE	FALSE	1	1	1	1.08761	1.04914	1.06838	0.891743	1.16071	1.02623	0	0	0	0.121161	0.0692118	0.0951862	-0.1653	0.215013	0.0248565	FALSE	FALSE	FALSE	FALSE	FALSE	FALSE
HS_NR1H2_1	88	FALSE	FALSE	FALSE	FALSE	1	1	1	0.90974	0.970595	0.940168	1.01636	0.916155	0.966258	0	0	0	-0.136474	-0.0430584	-0.089766	0.0234114	-0.126336	-0.0514622	FALSE	FALSE	FALSE	FALSE	FALSE	FALSE
HS_TGFI1	203	FALSE	FALSE	FALSE	FALSE	0.981693	1.01831	1	0.954456	0.942978	0.948717	0.944954	0.973214	0.959084	-0.0266556	0.0261721	-0.000241788	-0.0672488	-0.084704	-0.0759764	-0.0816838	-0.0391706	-0.0604272	FALSE	FALSE	FALSE	FALSE	FALSE	FALSE
MM_UBIP1	43	FALSE	FALSE	FALSE	FALSE	0.981693	1.01831	1	1.09536	1.07558	1.08547	0.899083	0.901786	0.900434	-0.0266556	0.0261721	-0.000241788	0.131403	0.105117	0.11826	-0.153474	-0.149143	-0.151309	FALSE	FALSE	FALSE	FALSE	FALSE	FALSE
HHV2_IPC4N	240	FALSE	FALSE	FALSE	FALSE	1.03065	0.969349	1	0.87234	0.9225	0.89742	1.06323	1.0809	1.07207	0.0435564	-0.0449124	-0.000678028	-0.197037	-0.116379	-0.156708	0.0884562	0.112232	0.100344	FALSE	FALSE	FALSE	FALSE	FALSE	FALSE
RP1_VE2	210	FALSE	FALSE	FALSE	FALSE	1.03879	0.961214	1	0.979147	0.986671	0.982909	1.08793	1.05112	1.06953	0.0548982	-0.0570702	-0.00108597	-0.0304021	-0.019359	-0.0248806	0.121592	0.0719339	0.0967628	FALSE	FALSE	FALSE	FALSE	FALSE	FALSE
HS_FOXC1_2	91	FALSE	FALSE	FALSE	FALSE	1.0253	0.971332	0.998314	0.974521	0.973866	0.974193	1.17178	1.13701	1.1544	0.0360392	-0.0419633	-0.00296204	-0.0372347	-0.0382055	-0.0377201	0.228701	0.18525	0.206976	FALSE	FALSE	FALSE	FALSE	FALSE	FALSE
HS_PPRC1	41	FALSE	FALSE	FALSE	FALSE	1.01349	0.971332	0.992411	0.910013	0.970323	0.940168	1	0.991071	0.995536	0.0193329	-0.0419633	-0.0113152	-0.136041	-0.0434638	-0.0897525	0	-0.0129391	-0.00646953	FALSE	FALSE	FALSE	FALSE	FALSE	FALSE
EBV_EBNA2	93	FALSE	FALSE	FALSE	FALSE	1	0.982759	0.991379	1.14539	1.3375	1.24145	0.93911	0.982022	0.960566	0	-0.025091	-0.0125455	0.195839	0.419539	0.307689	-0.0906338	-0.0261721	-0.0584029	FALSE	FALSE	FALSE	FALSE	FALSE	FALSE
HHV6_DR7L	363	FALSE	FALSE	FALSE	FALSE	0.969349	1.01341	0.991379	0.820331	0.835	0.827665	0.960187	0.941573	0.95088	-0.0449124	0.0192179	-0.0128473	-0.285722	-0.260152	-0.272937	-0.0586122	-0.0868551	-0.0727336	FALSE	FALSE	FALSE	FALSE	FALSE	FALSE
HS_TFEB	16	FALSE	FALSE	FALSE	FALSE	1	0.981693	0.990847	1.03148	1.0198	1.02564	0.926606	0.889286	0.907946	0	-0.0266556	-0.0133278	0.0447171	0.0282881	0.0365026	-0.109973	-0.169281	-0.139627	FALSE	FALSE	FALSE	FALSE	FALSE	FALSE
HS_CEBPA	23	FALSE	FALSE	FALSE	FALSE	0.981693	1	0.990847	1.02084	0.979162	1	0.755046	0.79375	0.774398	-0.0266556	0	-0.0133278	0.0297536	-0.0303802	-0.000313287	-0.405364	-0.333243	-0.369304	FALSE	FALSE	FALSE	FALSE	FALSE	FALSE
MM_F120B	564	FALSE	FALSE	FALSE	FALSE	0.963387	1.01831	0.990847	0.986976	0.978842	0.982909	0.829358	0.778571	0.803965	-0.053813	0.0261721	-0.0138205	-0.018913	-0.0308517	-0.0248823	-0.269933	-0.361099	-0.315516	FALSE	FALSE	FALSE	FALSE	FALSE	FALSE
SG_GB1	54	FALSE	FALSE	FALSE	FALSE	1.03661	0.94508	0.990847	1.15853	1.0466	1.10256	0.784404	0.807143	0.795773	0.0518778	-0.0814915	-0.0148069	0.212295	0.0657088	0.139002	-0.350332	-0.309104	-0.329718	FALSE	FALSE	FALSE	FALSE	FALSE	FALSE
SC_SEF1	53	FALSE	FALSE	FALSE	FALSE	1	0.969466	0.984733	1.11111	1.26182	1.18646	0.984783	1.10755	1.04617	0	-0.0447383	-0.0223692	0.152003	0.335504	0.243754	-0.0221228	0.147374	0.0626255	FALSE	FALSE	FALSE	FALSE	FALSE	FALSE
SC_PDR1	53	FALSE	FALSE	FALSE	FALSE	1.0315	0.938931	0.985214	1.29421	1.47455	1.38438	1.05217	1.16018	1.10618	0.0447383	-0.0909085	-0.0230851	0.372071	0.56027	0.466171	0.0733732	0.214352	0.143863	FALSE	FALSE	FALSE	FALSE	FALSE	FALSE
SaHV1_VP64	67	TRUE	FALSE	FALSE	FALSE	1.0315	0.938931	0.985214	1.02504	1.36	1.19252	0.984783	1.07094	1.02786	0.0447383	-0.0909085	-0.0230851	0.035679	0.443607	0.239643	-0.0221228	0.0988753	0.0383762	FALSE	FALSE	FALSE	FALSE	FALSE	FALSE
SMVC_E1A	84	FALSE	FALSE	TRUE	FALSE	0.968504	1	0.984252	2.61346	2.8	2.70673	1.06957	1.08924	1.07941	-0.0461702	0	-0.0230851	1.38596	1.48543	1.43569	0.0970245	0.123328	0.110176	TRUE	FALSE	FALSE	TRUE	FALSE	FALSE
HS_ETS1	120	FALSE	FALSE	FALSE	FALSE	0.94508	1.01831	0.981693	1.03721	1.01407	1.02564	0.981651	1.01786	0.999754	-0.0814915	0.0261721	-0.0276597	0.0527062	0.0201623	0.0364342	-0.0267173	0.0255351	-0.000591123	FALSE	FALSE	FALSE	FALSE	FALSE	FALSE
HS_ECD_2	37	FALSE	FALSE	FALSE	FALSE	0.961214	1	0.980607	1.06758	1.02275	1.04516	1.15337	1.13701	1.14519	-0.0570702	0	-0.0285351	0.0943374	0.0324509	0.0633942	0.205861	0.18525	0.195556	FALSE	FALSE	FALSE	FALSE	FALSE	FALSE
HS_HNRL1	145	FALSE	FALSE	FALSE	FALSE	1.03661	0.926773	0.981693	0.786673	1.17915	0.982909	0.806422	1.01786	0.91214	0.0518778	-0.109711	-0.0289168	-0.346165	0.237742	-0.0542114	-0.310393	0.0255351	-0.142429	FALSE	FALSE	FALSE	FALSE	FALSE	FALSE
HCV_IE1	52	FALSE	FALSE	FALSE	FALSE	0.969349	0.982759	0.976054	0.87234	0.95625	0.914295	0.960187	1	0.980094	-0.0449124	-0.025091	-0.0350017	-0.197037	-0.0645403	-0.130789	-0.0586122	0	-0.0293061	FALSE	FALSE	FALSE	FALSE	FALSE	FALSE
HS_NR1H2_2	245	FALSE	FALSE	FALSE	FALSE	0.984823	0.961214	0.973019	0.939678	0.99194	0.965809	1.05505	1.07143	1.06324	-0.0220637	-0.0570702	-0.039567	-0.0897609	-0.0116756	-0.0507182	0.0773057	0.0995357	0.0884207	FALSE	FALSE	FALSE	FALSE	FALSE	FALSE
EC_TRXA	109	FALSE	FALSE	FALSE	FALSE	0.981693	0.963387	0.97254	1.08437	1.0182	1.05128	0.981651	0.9375	0.959576	-0.0266556	-0.053813	-0.0402343	0.116854	0.0260165	0.0714352	-0.0267173	-0.0931094	-0.0599134	FALSE	FALSE	FALSE	FALSE	FALSE	FALSE
HS_EAF1	87	FALSE	FALSE	FALSE	FALSE	0.963387	0.981693	0.97254	0.946006	0.968523	0.957265	0.917431	0.928571	0.923001	-0.053813	-0.0266556	-0.0402343	-0.0800784	-0.0461412	-0.0631098	-0.124328	-0.106915	-0.115622	FALSE	FALSE	FALSE	FALSE	FALSE	FALSE
HCV_POLG	219	FALSE	FALSE	FALSE	FALSE	0.981693	0.963387	0.97254	1.05587	0.94413	1	0.899083	0.946429	0.922756	-0.0266556	-0.053813	-0.0402343	0.0784325	-0.0829429	-0.00225519	-0.153474	-0.0794345	-0.116454	FALSE	FALSE	FALSE	FALSE	FALSE	FALSE
HPV42_VE2	204	FALSE	FALSE	FALSE	FALSE	0.981693	0.963387	0.97254	1.02859	0.937231	0.982909	0.877064	0.919643	0.898354	-0.0266556	-0.053813	-0.0402343	0.040664	-0.0935232	-0.0264296	-0.189246	-0.120854	-0.15505	FALSE	FALSE	FALSE	FALSE	FALSE	FALSE
HS_ZIC2	162	FALSE	FALSE	FALSE	FALSE	1	0.94508	0.97254	1.01915	1.03213	1.02564	0.859633	1.01786	0.938745	0	-0.0814915	-0.0407457	0.0273647	0.0456295	0.0364971	-0.218207	0.0255351	-0.096336	FALSE	FALSE	FALSE	FALSE	FALSE	FALSE
MV_VLTF1	260	FALSE	FALSE	FALSE	FALSE	0.982759	0.952107	0.967433	0.884161	0.94625	0.915205	1.02342	0.901124	0.962271	-0.025091	-0.070804	-0.0479475	-0.177619	-0.0797067	-0.128663	0.0333972	-0.150203	-0.0584029	FALSE	FALSE	FALSE	FALSE	FALSE	FALSE
HS_HSF2	139	FALSE	FALSE	FALSE	FALSE	0.982759	0.952107	0.967433	0.884161	0.9125	0.89833	0.852459	0.880899	0.866679	-0.025091	-0.070804	-0.0479475	-0.177619	-0.132104	-0.154861	-0.230298	-0.182952	-0.206625	FALSE	FALSE	FALSE	FALSE	FALSE	FALSE
HS_PDX1_1	67	FALSE	FALSE	FALSE	FALSE	0.984823	0.947723	0.966273	1.08505	1.06979	1.07742	1.17178	1.15337	1.16258	-0.0220637	-0.077462	-0.0497629	0.117763	0.0973246	0.107544	0.228701	0.205861	0.217281	FALSE	FALSE	FALSE	FALSE	FALSE	FALSE
JCPV_LARGETANTIGEN	92	FALSE	FALSE	FALSE	FALSE	0.982759	0.936782	0.95977	1.08392	1.13625	1.11009	1.02342	1	1.01171	-0.025091	-0.0942153	-0.0596532	0.116264	0.18428	0.150272	0.0333972	0	0.0166986	FALSE	FALSE	FALSE	FALSE	FALSE	FALSE
HS_NANP8_2	68	FALSE	FALSE	FALSE	FALSE	0.940476	0.978852	0.959664	1.1583	1.09977	1.12903	0.880952	0.928571	0.904762	-0.0885367	-0.0308374	-0.059687	0.212007	0.137197	0.174602	-0.182864	-0.106915	-0.14489	FALSE	FALSE	FALSE	FALSE	FALSE	FALSE
HS_TEAD2	279	FALSE	FALSE	FALSE	FALSE	0.94508	0.963387	0.954233	0.954692	0.908556	0.931624	0.891743	0.829464	0.860604	-0.0814915	-0.053813	-0.0676523	-0.0668923	-0.138353	-0.102622	-0.1653	-0.269748	-0.217524	FALSE	FALSE	FALSE	FALSE	FALSE	FALSE
HHV2_ICP4C	525	FALSE	FALSE	FALSE	FALSE	0.925287	0.982759	0.954023	1	1.1025	1.05125	1.31382	1.29888	1.30635	-0.112027	-0.025091	-0.0685588	0	0.140779	0.0703893	0.393765	0.377264	0.385514	FALSE	FALSE	FALSE	FALSE	FALSE	FALSE
EC_MBP	367	FALSE	FALSE	FALSE	FALSE	1	0.908467	0.954233	0.953934	1.04607	1	0.852294	0.910714	0.881504	0	-0.138494	-0.0692471	-0.0680388	0.064974	-0.00153239	-0.230578	-0.13493	-0.182754	FALSE	FALSE	FALSE	FALSE	FALSE	FALSE
SJ_GST	218	FALSE	FALSE	FALSE	FALSE	0.971332	0.934233	0.952782	0.902707	0.960541	0.931624	0.95092	1	0.97546	-0.0419633	-0.0981461	-0.0700547	-0.14767	-0.0580811	-0.102875	-0.0726037	0	-0.0363019	FALSE	FALSE	FALSE	FALSE	FALSE	FALSE
HS_PDX1_2	84	FALSE	FALSE	FALSE	FALSE	0.952107	0.952107	0.952107	1.0922	1.1025	1.09735	0.918033	0.941573	0.929803	-0.070804	-0.070804	-0.070804	0.127235	0.140779	0.134007	-0.123382	-0.0868551	-0.105119	FALSE	FALSE	FALSE	FALSE	FALSE	FALSE
HS_GRHL3	72	FALSE	FALSE	FALSE	FALSE	0.985119	0.918429	0.951774	1.08267	0.981844	1.03226	1.00794	0.984127	0.996032	-0.02163	-0.12276	-0.072195	0.114598	-0.0264349	0.0440813	0.0114048	-0.0230836	-0.00583942	FALSE	FALSE	FALSE	FALSE	FALSE	FALSE
HPV16_E2	200	FALSE	FALSE	FALSE	FALSE	0.969349	0.925287	0.947318	1.04255	1.09	1.06628	1	1.06067	1.03034	-0.0449124	-0.112027	-0.0784695	0.060121	0.124328	0.0922246	0	0.0849815	0.0424908	FALSE	FALSE	FALSE	FALSE	FALSE	FALSE
HTLV1_TAX_2	304	FALSE	FALSE	FALSE	FALSE	0.969349	0.925287	0.947318	0.904255	0.9025	0.903378	0.896956	0.959551	0.928253	-0.0449124	-0.112027	-0.0784695	-0.145198	-0.148001	-0.1466	-0.156892	-0.0595693	-0.10823	FALSE	FALSE	FALSE	FALSE	FALSE	FALSE
HS_MLXIP	130	FALSE	FALSE	FALSE	FALSE	0.904762	0.978852	0.941807	1.21303	1.08374	1.14839	1.04762	0.697619	0.872619	-0.14439	-0.0308374	-0.0876137	0.278621	0.116018	0.197319	0.0671142	-0.519489	-0.226187	FALSE	FALSE	FALSE	FALSE	FALSE	FALSE
CRPV_VE2	205	FALSE	FALSE	FALSE	FALSE	0.934233	0.947723	0.940978	1.03362	0.897996	0.965809	0.96728	1.03476	1.00102	-0.0981461	-0.077462	-0.0878041	0.0477085	-0.155218	-0.053755	-0.0479943	0.0493029	0.000654319	FALSE	FALSE	FALSE	FALSE	FALSE	FALSE
HS_FOXA2_2	86	FALSE	FALSE	FALSE	FALSE	0.93006	0.930514	0.930287	1.01335	0.960844	0.987094	0.952381	0.912698	0.93254	-0.104605	-0.103901	-0.104253	0.0191255	-0.0576262	-0.0192503	-0.0703893	-0.13179	-0.10109	FALSE	FALSE	FALSE	FALSE	FALSE	FALSE
HS_EOMES	119	FALSE	FALSE	FALSE	FALSE	0.892449	0.94508	0.918764	0.920499	1.02823	0.974362	1.0367	0.946429	0.991563	-0.164159	-0.0814915	-0.122825	-0.119512	0.0401566	-0.0396778	0.0519946	-0.0794345	-0.0137199	FALSE	FALSE	FALSE	FALSE	FALSE	FALSE
HV_VLTF2	150	FALSE	FALSE	FALSE	FALSE	0.936782	0.894636	0.915709	0.914894	0.935	0.924947	0.93911	0.921348	0.930229	-0.0942153	-0.160627	-0.127421	-0.128324	-0.0969617	-0.112643	-0.0906338	-0.118181	-0.104408	FALSE	FALSE	FALSE	FALSE	FALSE	FALSE
HS_MEIS2	141	FALSE	FALSE	FALSE	FALSE	0.904762	0.918429	0.911595	1.15182	1.06753	1.10968	0.896825	0.984127	0.940476	-0.14439	-0.12276	-0.133575	0.203918	0.0942797	0.149099	-0.157101	-0.0230836	-0.0900923	FALSE	FALSE	FALSE	FALSE	FALSE	FALSE
HBV_X	154	FALSE	FALSE	FALSE	FALSE	0.894636	0.925287	0.909962	0.92435	1.0225	0.973425	0.981265	0.901124	0.941194	-0.160627	-0.112027	-0.136327	-0.113489	0.0321008	-0.0406941	-0.0272858	-0.150203	-0.0887445	FALSE	FALSE	FALSE	FALSE	FALSE	FALSE
HS_TOX2	45	FALSE	FALSE	FALSE	FALSE	0.950893	0.870091	0.910492	1.09656	0.967954	1.03226	0.873016	0.960317	0.916667	-0.0726453	-0.200762	-0.136704	0.132988	-0.0469897	0.0429993	-0.19592	-0.0584167	-0.127168	FALSE	FALSE	FALSE	FALSE	FALSE	FALSE
HS_BRPF1	543	FALSE	FALSE	FALSE	FALSE	0.94508	0.874142	0.909611	0.912673	1.01894	0.965809	0.954128	1.00893	0.981529	-0.0814915	-0.194061	-0.137776	-0.131829	0.0270759	-0.0523767	-0.0677446	0.012824	-0.0274603	FALSE	FALSE	FALSE	FALSE	FALSE	FALSE
HS_MLL	69	FALSE	FALSE	FALSE	FALSE	0.928571	0.888889	0.90873	2.01878	2.34545	2.18212	1.19661	1.03042	1.11351	-0.106915	-0.169925	-0.13842	1.01348	1.22987	1.12168	0.258953	0.0432301	0.151092	TRUE	FALSE	FALSE	TRUE	FALSE	FALSE
HS_QIIIX4	78	FALSE	FALSE	FALSE	FALSE	0.894636	0.909962	0.902299	1.06265	1.1775	1.12007	0.981265	0.860674	0.920969	-0.160627	-0.136122	-0.148375	0.0876635	0.235727	0.161695	-0.0272858	-0.216461	-0.121873	FALSE	FALSE	FALSE	FALSE	FALSE	FALSE
HS_PRGR_2	97	FALSE	FALSE	FALSE	FALSE	0.894345	0.907855	0.9011	1.07336	1.02987	1.05161	0.97619	0.952381	0.964286	-0.161096	-0.139466	-0.150281	0.10213	0.0424615	0.0722955	-0.0347654	-0.0703893	-0.0525774	FALSE	FALSE	FALSE	FALSE	FALSE	FALSE
HS_ZMIZ1_2	123	FALSE	FALSE	FALSE	FALSE	0.908467	0.892449	0.900458	0.981184	0.950434	0.965809	0.926606	1.14286	1.03473	-0.138494	-0.164159	-0.151327	-0.0274044	-0.0733412	-0.0503728	-0.109973	0.192645	0.0413361	FALSE	FALSE	FALSE	FALSE	FALSE	FALSE
HPV2A_VE2	205	FALSE	FALSE	FALSE	FALSE	0.857143	0.930514	0.893828	0.805677	0.871738	0.838708	1.04762	1.03968	1.04365	-0.222392	-0.103901	-0.163147	-0.311726	-0.198033	-0.25488	0.0671142	0.0561431	0.0616286	FALSE	FALSE	FALSE	FALSE	FALSE	FALSE
SC_SUMO	98	FALSE	FALSE	FALSE	FALSE	0.908467	0.874142	0.891304	0.789154	0.988617	0.888886	0.838532	0.853571	0.846052	-0.138494	-0.194061	-0.166277	-0.341621	-0.0165158	-0.179068	-0.254062	-0.228416	-0.241239	FALSE	FALSE	FALSE	FALSE	FALSE	FALSE
HS_TWST1	37	FALSE	FALSE	FALSE	FALSE	0.88244	0.861027	0.871734	1.06178	0.834993	0.948388	0.984127	0.920635	0.952381	-0.180429	-0.215869	-0.198149	0.0864903	-0.260164	-0.0868369	-0.0230836	-0.119299	-0.0711913	FALSE	FALSE	FALSE	FALSE	FALSE	FALSE
HS_ALX1	138	FALSE	FALSE	FALSE	FALSE	0.869048	0.870091	0.869569	0.968671	0.9152	0.941935	1.18254	1.11905	1.15079	-0.202493	-0.200762	-0.201628	-0.0459218	-0.127841	-0.0868814	0.241889	0.162271	0.20208	FALSE	FALSE	FALSE	FALSE	FALSE	FALSE
OVPV1_VE2	206	FALSE	FALSE	FALSE	FALSE	0.858124	0.874142	0.866133	0.98931	0.993601	0.991456	1.04587	0.875	0.960436	-0.220743	-0.194061	-0.207402	-0.015505	-0.00926175	-0.0123834	0.0647057	-0.192645	-0.0639697	FALSE	FALSE	FALSE	FALSE	FALSE	FALSE
HS_SPDYE4	91	FALSE	FALSE	FALSE	FALSE	0.825893	0.888889	0.857391	0.744914	0.865455	0.805184	1	1.21673	1.10837	-0.275973	-0.169925	-0.222949	-0.424854	-0.20847	-0.316662	0	0.283009	0.141505	FALSE	FALSE	FALSE	FALSE	FALSE	FALSE
HP1_VE2	205	FALSE	FALSE	FALSE	FALSE	0.83631	0.861027	0.848668	0.851031	0.8651	0.858066	0.984127	0.944444	0.964286	-0.257891	-0.215869	-0.23688	-0.232716	-0.209061	-0.220888	-0.0230836	-0.0824622	-0.0527729	FALSE	FALSE	FALSE	FALSE	FALSE	FALSE
HS_ZN516	434	FALSE	FALSE	FALSE	FALSE	0.83631	0.848943	0.842626	1.05112	0.974687	1.0129	0.671429	0.46746	0.569444	-0.257891	-0.236261	-0.247076	0.0719266	-0.0369898	0.0174684	-0.574694	-1.09708	-0.835889	FALSE	FALSE	FALSE	FALSE	FALSE	FALSE
HS_DDX17	186	FALSE	FALSE	FALSE	FALSE	0.824405	0.861027	0.842716	0.979779	0.99441	0.987094	0.944444	0.857143	0.900794	-0.278575	-0.215869	-0.247222	-0.0294724	-0.00808681	-0.0187796	-0.0824622	-0.222392	-0.152427	FALSE	FALSE	FALSE	FALSE	FALSE	FALSE
RN_TFEC	93	FALSE	FALSE	FALSE	FALSE	0.848214	0.836858	0.842536	1.04171	1.02281	1.03226	0.833333	0.873016	0.853175	-0.237499	-0.256945	-0.247222	0.0589474	0.0325397	0.0457436	-0.263034	-0.19592	-0.229477	FALSE	FALSE	FALSE	FALSE	FALSE	FALSE
COPV_VE2	202	FALSE	FALSE	FALSE	FALSE	0.88244	0.800604	0.841522	1.01231	0.923169	0.967739	0.928571	1.02381	0.97619	-0.180429	-0.320839	-0.250634	0.0176501	-0.115334	-0.0488417	-0.106915	0.0339473	-0.0364839	FALSE	FALSE	FALSE	FALSE	FALSE	FALSE
HS_NFAC1	244	FALSE	FALSE	FALSE	FALSE	0.857143	0.823263	0.840203	1.04275	1.00886	1.02581	0.952381	0.936508	0.944444	-0.222392	-0.280575	-0.251484	0.0603996	0.0127246	0.0365621	-0.0703893	-0.0946369	-0.0825131	FALSE	FALSE	FALSE	FALSE	FALSE	FALSE
[truncated: 4 more columns]
