# Supplementary material for: Combinatorial protein engineering identifies potent CRISPR activators with reduced toxicity
Source: Nat Commun. 2025 Nov 20;16:11114. doi: 10.1038/s41467-025-65986-4 (PMC12706070; doi:10.1038/s41467-025-65986-4)
Supplement: Supplementary file 14 — Source data 2 [file 41467_2025_65986_MOESM14_ESM.xlsx]

## Sheet: Main 2b,c,d,e; Supp 4a
Hits	NCPR	Hydrophobicity	Disorder promoting fraction	Kappa	Omega		Misses	NCPR	Hydrophobicity	Disorder promoting fraction	Kappa	Omega
BAHV1_ICP4	-0.155844	3.89351	0.792208	0.253248	0.172544		AVL_MYBE	-0.0508475	3.39492	0.711864	0.190019	0.247276
BPV1_NS1	-0.191489	3.45617	0.774468	0.223122	0.228565		BP6_VE2	-0.028436	3.95545	0.620853	0.173132	0.166622
CercAHV2_VP64_2	-0.234375	4.64844	0.640625	0.250601	0.071947		BPSV_VLTF1	0	4.58233	0.5	0.220902	0.15268
CervAHV2_ICP4	-0.278571	3.44857	0.914286	0.423334	0.456037		BPSV_VLTF2	0.0266667	4.47467	0.626667	0.122143	0.131487
CGHV3_ORF42	-0.0618557	3.99536	0.664948	0.222284	0.181516		BPSV_VLTF3	0.0426829	4.03659	0.542683	0.212946	0.139768
EBV_RTA	-0.1	4.11474	0.705263	0.211582	0.122281		COPV_VE2	-0.039604	3.82178	0.643564	0.200779	0.126804
HAVF40_E1A	-0.258824	4.04	0.658824	0.143095	0.110541		CRPV_VE2	-0.0487805	3.92976	0.604878	0.166498	0.130546
HHV1_VP16x2	-0.225275	4.03516	0.747253	0.162213	0.052957		EBV_EBNA2	-0.139785	3.48602	0.763441	0.317858	0.101932
HHV8_ORF50	-0.0546875	4.05	0.769531	0.280235	0.218228		EBV_ZTA	-0.0204082	3.97143	0.689796	0.285899	0.171561
HHV8_VIRF2	-0.169811	4.33396	0.707547	0.163095	0.109644		EF_D920_01889	-0.333333	3.70196	0.686275	0.0597849	0.0986223
HS_ATF6	-0.2375	3.9975	0.5875	0.164326	0.0634466		GHV2_MDV005	-0.0807175	4.19776	0.713004	0.261584	0.24113
HS_C3ORF62	-0.1625	3.78875	0.6375	0.183655	0.0823498		HBV_X	0.0324675	4.57013	0.636364	0.195906	0.142547
HS_CITED2	-0.230769	4.48462	0.512821	0.200744	0.072692		HCV_IE1	-0.461538	2.61923	0.884615	0.28244	0.205979
HS_CREB3	-0.2	4.4	0.631579	0.207631	0.136698		HCV_IE2_1	-0.02	4.377	0.61	0.252852	0.165826
HS_DMTF1_1	-0.144262	4.26426	0.691803	0.182586	0.200712		HCV_IE2_2	-0.133333	3.975	0.65	0.170887	0.154776
HS_E2F1	-0.205479	4.30548	0.643836	0.142116	0.0885147		HCV_POLG	-0.022831	4.19178	0.675799	0.218704	0.205383
HS_E2F2	-0.170732	4.38902	0.646341	0.211429	0.0925286		HHV1_ICP0	-0.0943396	3.89292	0.721698	0.204531	0.255523
HS_FAM22F	-0.153846	3.78571	0.714286	0.182145	0.160333		HHV2_ICP4C	0.04	4.31562	0.75619	0.193877	0.165976
HS_FOXO6	-0.13	4.555	0.69	0.309596	0.113357		HHV2_IPC4N	-0.0666667	3.22125	0.8875	0.393207	0.391441
HS_MASTR	-0.0539216	3.95196	0.794118	0.27683	0.129433		HHV6_DR7L	0.0275482	4.33829	0.61708	0.18231	0.18058
HS_MLLx3	-0.118943	3.95198	0.669604	0.137561	0.107152		HHV6A_IE2	-0.159574	3.58723	0.617021	0.140616	0.122146
HS_NFE2L3	-0.147826	3.97478	0.608696	0.218384	0.139513		HHV8_ORF24	-0.039801	4.54179	0.577114	0.20935	0.144066
HS_SRBP1	-0.222222	4.22222	0.698413	0.136206	0.0807438		HIV1O_TAT	0.0784314	3.87451	0.54902	0.365392	0.322042
HSV_BEL1	-0.1	4.04125	0.6375	0.222916	0.169534		HP1_VE2	-0.0243902	3.8522	0.609756	0.19046	0.131557
LAHV4_VP16x2	-0.247899	4.08571	0.764706	0.141768	0.0680024		HPV16_E2	-0.04	4.1265	0.55	0.168935	0.130052
MMV_NS1	-0.0601504	3.82105	0.706767	0.213366	0.0965076		HPV16_E7	-0.241379	3.58966	0.672414	0.293924	0.246196
RFHV_ORF50	-0.0519481	3.95671	0.753247	0.256761	0.2257		HPV2A_VE2	-0.0292683	4.25707	0.614634	0.179651	0.121552
SaHV1_VP16	-0.195312	4.09297	0.75	0.255747	0.0994814		HPV42_VE2	-0.00980392	4.02843	0.593137	0.176956	0.133437
SC_PIP2	-0.132075	3.9566	0.471698	0.181692	0.100011		HS_AF10	-0.0227273	4.04091	0.636364	0.117463	0.127815
SFV1_BEL1	-0.120482	4.22048	0.698795	0.180046	0.135605		HS_ALX1	0.0217391	3.85145	0.666667	0.0966309	0.125634
SH_HSF1	-0.136364	4.21667	0.704545	0.167583	0.109475		HS_ATF6B	-0.168539	4.24719	0.617978	0.162642	0.135608
SMVC_E1A	-0.238095	3.97381	0.630952	0.177989	0.141505		HS_ATF7	-0.00334448	4.20602	0.695652	0.186452	0.219452
							HS_BANP	0.166667	3.40278	0.75	0.427867	0.220054
							HS_BRPF1	0.0220994	3.51105	0.734807	0.224239	0.195918
							HS_CARM1	0	4.52301	0.646018	1	0.165095
							HS_CEBPA	0	3.16087	0.869565	-1	0.340607
							HS_CHK2	0	4.76061	0.606061	0.229914	0.114809
							HS_CR3L1	-0.222222	4.14444	0.571429	0.144637	0.0661087
							HS_DDX17	0.0430108	3.44462	0.77957	0.136499	0.178913
							HS_DMTF1_2	-0.111111	3.81111	0.644444	0.228258	0.207192
							HS_E2F3	-0.179487	4.46538	0.564103	0.227234	0.160172
							HS_E2F4	-0.175	4.39375	0.5875	0.161237	0.102012
							HS_EAF1	-0.114943	3.33678	0.804598	0.253679	0.24504
							HS_EAF2_2	-0.222222	3.08889	0.722222	0.187472	0.150684
							HS_ECD_1	-0.148325	3.65167	0.698565	0.260406	0.162363
							HS_EOMES	0.00840336	3.63277	0.714286	0.240591	0.220314
							HS_ESR1_1	-0.0106952	3.96203	0.668449	0.137409	0.148439
							HS_ESR1_2	-0.03125	4.52986	0.576389	0.189562	0.15086
							HS_ETS1	-0.0833333	3.87417	0.616667	0.136278	0.0815845
							HS_FOXA2_1	-0.02	3.666	0.68	0.134946	0.117554
							HS_FOXA2_2	-0.0465116	4.42326	0.662791	0.359182	0.140535
							HS_FOXC1_1	0	4.36111	0.703704	0.381506	0.170489
							HS_FOXC1_2	0.010989	4.12967	0.67033	0.171369	0.170433
							HS_GABPB1	-0.0921053	4.53553	0.684211	0.265494	0.295841
							HS_GLIS2	-0.0410959	4.2411	0.69863	0.124688	0.191272
							HS_GRHL2	-0.03125	3.59063	0.677083	0.240266	0.266581
							HS_HNRL1	0.0137931	3.77931	0.62069	0.232723	0.140122
							HS_HOXB1	-0.0324675	3.84545	0.746753	0.214265	0.121361
							HS_HSF2	-0.0791367	4.0705	0.611511	0.195721	0.102036
							HS_KLF7	-0.126582	4.13544	0.632911	0.16394	0.0841657
							HS_MEIS2	-0.0283688	3.98298	0.70922	0.232332	0.163221
							HS_MITF	-0.102564	4.57821	0.525641	0.282009	0.14061
							HS_MLXIP	-0.0923077	4.32154	0.7	0.196653	0.144391
							HS_MYBA	-0.0416667	3.75278	0.666667	0.264683	0.268652
							HS_MYC	-0.0804598	3.61954	0.632184	0.295781	0.144961
							HS_NANOG	-0.04	3.612	0.573333	0.301767	0.163523
							HS_NCOA5	0.032	3.8	0.744	0.22265	0.159018
							HS_NFAC1	-0.0409836	4.0168	0.75	0.220034	0.188827
							HS_NFAC2	-0.045977	4.44483	0.678161	0.165738	0.0971599
							HS_NFATC1	-0.0606061	3.8	0.686869	0.308963	0.217426
							HS_NFE2	-0.0956938	4.03589	0.684211	0.217112	0.130722
							HS_NR1H2_1	-0.0795455	3.41591	0.829545	0.325078	0.270741
							HS_NR1H2_2	-0.00816326	4.26327	0.620408	0.172875	0.129404
							HS_NRF1	-0.0769231	4.80824	0.692308	0.196298	0.153707
							HS_NRL	-0.0857143	4.11429	0.771429	0.189852	0.183316
							HS_P53	-0.170213	3.99362	0.638298	0.157546	0.159021
							HS_P63	-0.109091	3.89909	0.609091	0.178013	0.115245
							HS_P73	-0.122449	3.8102	0.734694	0.146814	0.112798
							HS_PDX1_1	-0.0597015	3.96567	0.761194	0.170292	0.118167
							HS_PO4F2	-0.0261438	4.10261	0.764706	0.240005	0.104316
							HS_POU2x2	0	3.75843	0.752809	-1	0.302088
							HS_PPRC1	0.146341	3.02439	0.853659	0.43009	0.258559
							HS_PRGR_1	-0.0538922	4.0485	0.778443	0.180843	0.17672
							HS_PRGR_2	0	4.46804	0.701031	0.104919	0.212382
							HS_QIIIx4	0	4.05256	0.692308	-1	0.186182
							HS_SP1_1	-0.00829875	4.15685	0.705394	0.248921	0.183708
							HS_SP1_2	-0.0495868	4.1595	0.760331	0.306123	0.305744
							HS_SP1_3	-0.00892857	4.44911	0.607143	0.640727	0.173385
							HS_SP3_1	-0.025641	4.14551	0.666667	0.430977	0.223637
							HS_SP3_2	-0.0377358	4.23019	0.650943	0.274447	0.300553
							HS_SPDYE4	-0.0769231	3.64396	0.692308	0.395092	0.165759
							HS_SRBP2	-0.264151	4.30943	0.622642	0.137485	0.0671502
							HS_SRTD2	-0.120482	4.51566	0.662651	0.236175	0.0809004
							HS_SSXT	0	3.72116	0.650794	0.256724	0.253366
							HS_TEAD2	-0.0215054	4.14265	0.637993	0.135905	0.159549
							HS_TF65_1	-0.142857	4.73429	0.657143	0.480845	0.207641
							HS_TF65_2	-0.132353	4.38235	0.691176	0.311368	0.13656
							HS_TF65_3	-0.0185185	4.42407	0.722222	0.984023	0.157825
							HS_TFE3_2	-0.333333	4.18889	0.666667	0.174785	0.349832
							HS_TFEB	-0.25	3.725	0.5625	0.201461	0.102507
							HS_TFEC_1	-0.0983607	4.2877	0.655738	0.208666	0.212777
							HS_TFEC_2	-0.125	4.1	0.7375	0.189571	0.112221
							HS_TGFI1	-0.0394089	3.76749	0.788177	0.160116	0.140981
							HS_TOX2	-0.133333	4.04444	0.622222	0.305147	0.173768
							HS_TWST1	-0.0540541	4.35135	0.567568	0.239282	0.178366
							HS_YAP1	-0.0737327	3.71935	0.672811	0.188436	0.131079
							HS_ZIC2	0.0123457	3.86852	0.703704	0.155156	0.173057
							HS_ZMIZ1_1	-0.0769231	3.61538	0.726496	0.202582	0.110297
							HS_ZMIZ1_2	0.0243902	4.0374	0.626016	0.171483	0.16358
							HS_ZN326	-0.0393701	3.18583	0.700787	0.15797	0.104306
							HS_ZN516	0.0253456	3.83733	0.709677	0.184451	0.195643
							HS_ZN641	-0.168317	3.69406	0.693069	0.22339	0.182255
							HS_ZNF16	-0.154839	3.66387	0.703226	0.127371	0.13403
							HS_ZXDC	-0.0603448	4.41724	0.715517	0.18853	0.175339
							HTLV1_TAX_1	-0.075	4.455	0.475	0.277994	0.208314
							HV_VLTF2	0.0266667	4.54867	0.546667	0.100223	0.173073
							JCPV_LARGETANTIGEN	-0.0652174	3.15652	0.673913	0.286113	0.148629
							MCV1_MC103L	0.0177515	4.36805	0.64497	0.130797	0.184671
							MCV1_MC104L	0.0350877	4.27193	0.517544	0.191378	0.132681
							MM_CR3L4	-0.12069	4.36379	0.586207	0.272103	0.127777
							MM_F120B	-0.0319149	4.21809	0.585106	0.182847	0.180043
							MM_SIX4	-0.0659898	4.23046	0.629442	0.185182	0.13835
							MM_UBIP1	-0.162791	5.04186	0.581395	0.206715	0.121612
							MM_UBP1	-0.0238095	3.59762	0.761905	0.33753	0.187102
							OVPV1_VE2	-0.0242718	3.81019	0.674757	0.148441	0.172994
							PBV1_NS1	-0.106145	3.22346	0.77095	0.235839	0.206396
							RELA_TF65	-0.128571	3.95714	0.614286	0.1458	0.141485
							RN_TFEC	-0.0322581	4.37097	0.645161	0.193446	0.165368
							SaHV1_VP64	-0.104478	4.82388	0.61194	0.284006	0.142972
							SC_ARO80	-0.245283	4.13585	0.584906	0.122147	0.0916005
							SC_GAL4	-0.0697674	3.93101	0.612403	0.287715	0.22116
							SC_OAF3	-0.169811	4.79057	0.528302	0.227412	0.117463
							SC_PDR1	-0.113208	3.57736	0.377358	0.349074	0.118606
							SC_PUL4	-0.169811	3.62642	0.660377	0.263663	0.0856041
							SC_PUT3	-0.207547	3.66226	0.603774	0.176669	0.107792
							SC_RDS1	-0.169811	4.16038	0.528302	0.212567	0.0880149
							SC_SEF1	-0.113208	3.54528	0.566038	0.221457	0.129037
							SC_YJL206C	-0.169811	3.91132	0.622642	0.245486	0.0569026
							SC_YKL222C	-0.245283	3.9717	0.641509	0.189664	0.142292
							SuHV1_IE	-0.141667	3.9725	0.825	0.465379	0.314193
							TS_RPOD	-0.415094	4.15849	0.660377	0.127542	0.094701
							VV_E3L	-0.0210526	4.04632	0.631579	0.0996203	0.186057
							VV_VACFx2	-0.36	4.332	0.6	0.0972358	0.0664998
							VZV_ORF10	-0.0933333	4.11067	0.693333	0.209795	0.112728
							WDSV_CYCL	-0.020202	4.58283	0.585859	0.160207	0.12764
							XL_TF65	-0.108108	4.47568	0.540541	0.123022	0.169899
							XT_CR3L4	-0.169014	3.91408	0.605634	0.164096	0.114775

## Sheet: Main 2f
Hits	Starting position	Ending position		Misses	Starting position	Ending position		Bin start	Bin end	Hits count	Miss count	Hits count normalized	Miss count normalized
BAHV1_ICP4	0	0.110482		AVL_MYBE	0.12855	0.216741		0	0.05	7	54	0.0466667	0.0616438
BPV1_NS1	0.726744	1		BP6_VE2	0	0.485057		0.05	0.1	7	56	0.0466667	0.0639269
CervAHV2_ICP4	0.000782473	0.110329		BPSV_VLTF1	0	1		0.1	0.15	6	58	0.04	0.06621
CGHV3_ORF42	0.680921	1		BPSV_VLTF2	0	1		0.15	0.2	3	59	0.02	0.0673516
EBV_RTA	0.68595	1		COPV_VE2	0	0.524675		0.2	0.25	3	52	0.02	0.0593607
HAVF40_E1A	0	0.341365		CRPV_VE2	0	0.525641		0.25	0.3	3	45	0.02	0.0513699
HHV8_ORF50	0.629522	1		EBV_EBNA2	0.793792	1		0.3	0.35	2	41	0.0133333	0.0468037
HHV8_VIRF2	0.397059	0.552941		EBV_ZTA	0	1		0.35	0.4	2	39	0.0133333	0.0445205
HS_ATF6	0	0.119403		GHV2_MDV005	0.342183	1		0.4	0.45	1	38	0.00666667	0.043379
HS_C3ORF62	0.700375	1		HBV_X	0	1		0.45	0.5	2	38	0.0133333	0.043379
HS_CITED2	0.811111	0.955556		HCV_IE1	0.855397	0.961303		0.5	0.55	4	36	0.0266667	0.0410959
HS_CREB3	0	0.256065		HCV_IE2_1	0.827288	1		0.55	0.6	5	33	0.0333333	0.0376712
HS_DMTF1_1	0.598684	1		HCV_IE2_2	0.0431034	0.146552		0.6	0.65	5	29	0.0333333	0.033105
HS_E2F1	0.832952	1		HCV_POLG	0.698057	0.770168		0.65	0.7	7	32	0.0466667	0.0365297
HS_E2F2	0.812357	1		HHV1_ICP0	0	0.273548		0.7	0.75	10	37	0.0666667	0.0422374
HS_FAM22F	0.541005	0.661376		HHV2_ICP4C	0.587253	0.985584		0.75	0.8	13	40	0.0866667	0.0456621
HS_FOXO6	0.796748	1		HHV2_IPC4N	0	0.182094		0.8	0.85	17	45	0.113333	0.0513699
HS_MASTR	0.508434	1		HHV6_DR7L	0	1		0.85	0.9	17	43	0.113333	0.0490868
HS_NFE2L3	0.481268	0.646974		HHV6A_IE2	0	0.0641201		0.9	0.95	18	50	0.12	0.0570776
HS_SRBP1	0	0.0549259		HHV8_ORF24	0	0.267287		0.95	1	18	51	0.12	0.0582192
HSV_BEL1	0.733333	1		HIV1O_TAT	0	0.447368
MMV_NS1	0.802083	1		HP1_VE2	0	0.511222
RFHV_ORF50	0.652632	1		HPV16_E2	0	0.547945
SaHV1_VP16	0.752418	1		HPV16_E7	0	0.591837
SC_PIP2	0.946787	1		HPV2A_VE2	0	0.524297
SFV1_BEL1	0.727273	0.996753		HPV42_VE2	0	0.512563
SH_HSF1	0.750943	1		HS_AF10	0.654494	0.736891
SMVC_E1A	0	0.373333		HS_ALX1	0.576687	1
				HS_ATF6B	0	0.1266
				HS_BANP	0.608863	0.678227
				HS_BRPF1	0.443987	0.891269
				HS_CARM1	0.814145	1
				HS_CEBPA	0.497207	0.561453
				HS_CHK2	0.67035	0.731123
				HS_CR3L1	0	0.121387
				HS_DDX17	0.744856	1
				HS_DMTF1_2	0.109211	0.227632
				HS_E2F3	0.832258	1
				HS_E2F4	0.806295	1
				HS_EAF1	0.664179	0.988806
				HS_EAF2_2	0.930769	1
				HS_ECD_1	0.675466	1
				HS_EOMES	0.826531	1
				HS_ESR1_1	0	0.314286
				HS_ESR1_2	0.515966	1
				HS_ETS1	0.285714	0.557823
				HS_FOXA2_1	0.781182	1
				HS_FOXA2_2	0.0218818	0.210066
				HS_FOXC1_1	0	0.0976492
				HS_FOXC1_2	0.835443	1
				HS_GABPB1	0.643038	0.835443
				HS_GLIS2	0.127863	0.267176
				HS_GRHL2	0	0.1536
				HS_HNRL1	0.528037	0.69743
				HS_HOXB1	0	0.511628
				HS_HSF2	0.576493	0.835821
				HS_KLF7	0.00331126	0.264901
				HS_MEIS2	0.704403	1
				HS_MITF	0.418251	0.56654
				HS_MLXIP	0.346028	0.487486
				HS_MYBA	0.300532	0.396277
				HS_MYC	0.0352423	0.226872
				HS_NANOG	0.508197	1
				HS_NCOA5	0.784111	1
				HS_NFAC1	0.741251	1
				HS_NFAC2	0.124324	0.218378
				HS_NFATC1	0.129374	0.234358
				HS_NFE2	0	0.560322
				HS_NR1H2_1	0	0.191304
				HS_NR1H2_2	0.467391	1
				HS_NRF1	0.590457	0.952286
				HS_NRL	0.109705	0.405063
				HS_P53	0	0.119593
				HS_P63	0	0.161765
				HS_P73	0	0.077044
				HS_PDX1_1	0.0318021	0.268551
				HS_PO4F2	0.212714	0.586797
				HS_PPRC1	0.257812	0.282452
				HS_PRGR_1	0	0.178992
				HS_PRGR_2	0.484459	0.588424
				HS_SP1_1	0.327389	0.634395
				HS_SP1_2	0.626752	0.780892
				HS_SP1_3	0.180892	0.323567
				HS_SP3_1	0.443022	0.642766
				HS_SP3_2	0.171575	0.307298
				HS_SPDYE4	0.164557	0.548523
				HS_SRBP2	0	0.0464505
				HS_SRTD2	0.735669	1
				HS_SSXT	0	0.452153
				HS_TEAD2	0.375839	1
				HS_TF65_1	0.936479	1
				HS_TF65_2	0.745917	0.869328
				HS_TF65_3	0.61343	0.711434
				HS_TFE3_2	0.445217	0.476522
				HS_TFEB	0.319328	0.352941
				HS_TFEC_1	0	0.351585
				HS_TFEC_2	0.769452	1
				HS_TGFI1	0	0.440347
				HS_TOX2	0.147541	0.239754
				HS_TWST1	0.777228	0.960396
				HS_YAP1	0.569444	1
				HS_ZIC2	0.180451	0.484962
				HS_ZMIZ1_1	0.780694	1
				HS_ZMIZ1_2	0	0.115276
				HS_ZN326	0	0.218213
				HS_ZN516	0	0.373173
				HS_ZN641	0.381279	0.611872
				HS_ZNF16	0.085044	0.312317
				HS_ZXDC	0.670163	0.805361
				HTLV1_TAX_1	0.807365	0.92068
				HV_VLTF2	0	1
				JCPV_LARGETANTIGEN	0.0712209	0.204942
				MCV1_MC103L	0	1
				MCV1_MC104L	0	1
				MM_CR3L4	0	0.156757
				MM_F120B	0	0.717557
				MM_SIX4	0.745806	1
				MM_UBIP1	0	0.0796296
				MM_UBP1	0.5	0.577778
				OVPV1_VE2	0	0.495192
				PBV1_NS1	0.770807	1
				RELA_TF65	0.71537	0.848197
				RN_TFEC	0	0.293375
				SC_ARO80	0.903158	0.958947
				SC_GAL4	0.853575	1
				SC_OAF3	0.938586	1
				SC_PDR1	0.950375	1
				SC_PUL4	0.191104	0.278418
				SC_PUT3	0.932584	0.986721
				SC_RDS1	0.936298	1
				SC_SEF1	0.953833	1
				SC_YJL206C	0.912929	0.98285
				SC_YKL222C	0.906383	0.98156
				SuHV1_IE	0	0.0821355
				TS_RPOD	0.154217	0.281928
				VV_E3L	0	1
				VZV_ORF10	0.0097561	0.192683
				WDSV_CYCL	0.0572391	0.390572
				XL_TF65	0.929791	1
				XT_CR3L4	0	0.165888

## Sheet: Supp 4b
Hits	Hits mid position		Misses	Misses mid position
BAHV1_ICP4	0.0552408		AVL_MYBE	0.172646
BPV1_NS1	0.863372		BP6_VE2	0.242529
CervAHV2_ICP4	0.0555556		BPSV_VLTF1	0.5
CGHV3_ORF42	0.840461		BPSV_VLTF2	0.5
EBV_RTA	0.842975		COPV_VE2	0.262338
HAVF40_E1A	0.170683		CRPV_VE2	0.262821
HHV8_ORF50	0.814761		EBV_EBNA2	0.896896
HHV8_VIRF2	0.475		EBV_ZTA	0.5
HS_ATF6	0.0597015		GHV2_MDV005	0.671091
HS_C3ORF62	0.850187		HBV_X	0.5
HS_CITED2	0.883333		HCV_IE1	0.90835
HS_CREB3	0.128032		HCV_IE2_1	0.913644
HS_DMTF1_1	0.799342		HCV_IE2_2	0.0948276
HS_E2F1	0.916476		HCV_POLG	0.734113
HS_E2F2	0.906178		HHV1_ICP0	0.136774
HS_FAM22F	0.60119		HHV2_ICP4C	0.786419
HS_FOXO6	0.898374		HHV2_IPC4N	0.091047
HS_MASTR	0.754217		HHV6_DR7L	0.5
HS_NFE2L3	0.564121		HHV6A_IE2	0.03206
HS_SRBP1	0.0274629		HHV8_ORF24	0.133644
HSV_BEL1	0.866667		HIV1O_TAT	0.223684
MMV_NS1	0.901042		HP1_VE2	0.255611
RFHV_ORF50	0.826316		HPV16_E2	0.273973
SaHV1_VP16	0.876209		HPV16_E7	0.295918
SC_PIP2	0.973394		HPV2A_VE2	0.262148
SFV1_BEL1	0.862013		HPV42_VE2	0.256281
SH_HSF1	0.875472		HS_AF10	0.695693
SMVC_E1A	0.186667		HS_ALX1	0.788344
			HS_ATF6B	0.0633001
			HS_BANP	0.643545
			HS_BRPF1	0.667628
			HS_CARM1	0.907072
			HS_CEBPA	0.52933
			HS_CHK2	0.700737
			HS_CR3L1	0.0606936
			HS_DDX17	0.872428
			HS_DMTF1_2	0.168421
			HS_E2F3	0.916129
			HS_E2F4	0.903148
			HS_EAF1	0.826493
			HS_EAF2_2	0.965385
			HS_ECD_1	0.837733
			HS_EOMES	0.913265
			HS_ESR1_1	0.157143
			HS_ESR1_2	0.757983
			HS_ETS1	0.421769
			HS_FOXA2_1	0.890591
			HS_FOXA2_2	0.115974
			HS_FOXC1_1	0.0488246
			HS_FOXC1_2	0.917722
			HS_GABPB1	0.739241
			HS_GLIS2	0.197519
			HS_GRHL2	0.0768
			HS_HNRL1	0.612734
			HS_HOXB1	0.255814
			HS_HSF2	0.706157
			HS_KLF7	0.134106
			HS_MEIS2	0.852201
			HS_MITF	0.492395
			HS_MLXIP	0.416757
			HS_MYBA	0.348404
			HS_MYC	0.131057
			HS_NANOG	0.754098
			HS_NCOA5	0.892055
			HS_NFAC1	0.870626
			HS_NFAC2	0.171351
			HS_NFATC1	0.181866
			HS_NFE2	0.280161
			HS_NR1H2_1	0.0956522
			HS_NR1H2_2	0.733696
			HS_NRF1	0.771372
			HS_NRL	0.257384
			HS_P53	0.0597964
			HS_P63	0.0808824
			HS_P73	0.038522
			HS_PDX1_1	0.150177
			HS_PO4F2	0.399756
			HS_PPRC1	0.270132
			HS_PRGR_1	0.0894962
			HS_PRGR_2	0.536442
			HS_SP1_1	0.480892
			HS_SP1_2	0.703822
			HS_SP1_3	0.252229
			HS_SP3_1	0.542894
			HS_SP3_2	0.239437
			HS_SPDYE4	0.35654
			HS_SRBP2	0.0232252
			HS_SRTD2	0.867834
			HS_SSXT	0.226077
			HS_TEAD2	0.687919
			HS_TF65_1	0.96824
			HS_TF65_2	0.807623
			HS_TF65_3	0.662432
			HS_TFE3_2	0.46087
			HS_TFEB	0.336134
			HS_TFEC_1	0.175793
			HS_TFEC_2	0.884726
			HS_TGFI1	0.220174
			HS_TOX2	0.193648
			HS_TWST1	0.868812
			HS_YAP1	0.784722
			HS_ZIC2	0.332707
			HS_ZMIZ1_1	0.890347
			HS_ZMIZ1_2	0.0576382
			HS_ZN326	0.109107
			HS_ZN516	0.186586
			HS_ZN641	0.496575
			HS_ZNF16	0.19868
			HS_ZXDC	0.737762
			HTLV1_TAX_1	0.864023
			HV_VLTF2	0.5
			JCPV_LARGETANTIGEN	0.138081
			MCV1_MC103L	0.5
			MCV1_MC104L	0.5
			MM_CR3L4	0.0783784
			MM_F120B	0.358779
			MM_SIX4	0.872903
			MM_UBIP1	0.0398148
			MM_UBP1	0.538889
			OVPV1_VE2	0.247596
			PBV1_NS1	0.885403
			RELA_TF65	0.781784
			RN_TFEC	0.146688
			SC_ARO80	0.931053
			SC_GAL4	0.926788
			SC_OAF3	0.969293
			SC_PDR1	0.975187
			SC_PUL4	0.234761
			SC_PUT3	0.959653
			SC_RDS1	0.968149
			SC_SEF1	0.976916
			SC_YJL206C	0.947889
			SC_YKL222C	0.943972
			SuHV1_IE	0.0410678
			TS_RPOD	0.218072
			VV_E3L	0.5
			VZV_ORF10	0.10122
			WDSV_CYCL	0.223906
			XL_TF65	0.964896
			XT_CR3L4	0.0829439
