# Supplementary material for: Combinatorial protein engineering identifies potent CRISPR activators with reduced toxicity
Source: Nat Commun. 2025 Nov 20;16:11114. doi: 10.1038/s41467-025-65986-4 (PMC12706070; doi:10.1038/s41467-025-65986-4)
Supplement: Supplementary file 15 — Source data 3 [file 41467_2025_65986_MOESM15_ESM.xlsx]

## Sheet: Main 3c
Construct	Activator type	EPCAM_1_bin_1	EPCAM_1_bin_2	EPCAM_1_bin_3	EPCAM_1_bin_4	EPCAM_1_NS	EPCAM_2_bin_1	EPCAM_2_bin_2	EPCAM_2_bin_3	EPCAM_2_bin_4	EPCAM_2_NS	CXCR4_1_bin_1	CXCR4_1_bin_2	CXCR4_1_bin_3	CXCR4_1_bin_4	CXCR4_1_NS	CXCR4_2_bin_1	CXCR4_2_bin_2	CXCR4_2_bin_3	CXCR4_2_bin_4	CXCR4_2_NS	Reporter_1_bin_1	Reporter_1_bin_2	Reporter_1_bin_3	Reporter_1_bin_4	Reporter_1_NS	Reporter_2_bin_1	Reporter_2_bin_2	Reporter_2_bin_3	Reporter_2_bin_4	Reporter_2_NS	EPCAM_average_bin_1	EPCAM_average_bin_2	EPCAM_average_bin_3	EPCAM_average_bin_4	EPCAM_average_NS	CXCR4_average_bin_1	CXCR4_average_bin_2	CXCR4_average_bin_3	CXCR4_average_bin_4	CXCR4_average_NS	Reporter_average_bin_1	Reporter_average_bin_2	Reporter_average_bin_3	Reporter_average_bin_4	Reporter_average_NS
A01	Single-domain	18.3518	17.9532	13.1161	32.8303	17.0427	24.001	20.1114	13.5539	10.6815	16.8047	11.7147	8.2423	12.8952	17.6533	14.4142	12.5519	20.7783	13.2506	21.2948	12.3926	15.3006	25.9746	10.9362	14.1597	14.5616	26.738	13.0001	18.3518	13.4061	16.4528	21.1764	19.0323	13.335	21.7559	16.9237	12.1333	14.5103	13.0729	19.474	13.4034	21.0193	19.4874	14.644	13.7829	15.5072
A02	Single-domain	10.9014	17.7113	13.6622	25.3316	12.7673	22.8882	29.8365	10.0367	10.9338	9.94713	9.7923	17.1612	43.93	55.5583	20.2178	10.9471	20.045	44.3574	48.8872	23.0546	19.2692	22.9895	8.7585	2.68405	11.4628	19.6338	18.4956	10.9014	3.3773	10.339	16.8948	23.7739	11.8494	18.1327	11.3572	10.3697	18.6031	44.1437	52.2228	21.6362	19.4515	20.7426	9.82993	3.03067	10.9009
A03	Single-domain	108.328	145.136	142.104	146.717	123.274	76.1002	80.3678	174.763	129.671	119.742	133.488	144.117	176.152	188.412	161.521	105.631	84.2541	180.656	201.717	140.996	106.817	98.1802	129.439	136.804	139.573	96.3706	103.386	108.328	122.24	113.483	92.2141	112.752	158.434	138.194	121.508	119.559	114.186	178.404	195.064	151.258	101.594	100.783	118.884	129.522	126.528
A04	Single-domain	23.6082	24.2635	42.9741	12.5606	28.3544	14.087	13.8096	33.2842	26.3674	28.5921	23.7098	17.0382	22.8905	5.60945	28.5446	28.3707	29.9045	19.4572	8.24525	25.8566	37.0323	37.6244	29.0753	11.9961	26.396	42.2052	32.6081	23.6082	17.0798	23.6715	18.8476	19.0365	38.1291	19.464	28.4733	26.0402	23.4713	21.1738	6.92735	27.2006	39.6187	35.1163	26.3418	14.538	25.0337
A05	Single-domain	162.058	159.663	182.588	200.781	139.683	82.8781	86.9809	157.328	170.442	146.218	74.814	92.6336	209.593	217.16	173.097	51.0099	56.4682	212.945	262.225	173.043	103.279	96.8233	135.134	196.949	141.662	101.646	97.841	162.058	161.04	122.075	122.468	123.322	169.958	185.611	142.951	62.9119	74.5509	211.269	239.693	173.07	102.463	97.3321	148.596	178.995	131.868
A06	Single-domain	50.5759	74.0486	76.2394	138.255	54.2546	51.8715	29.5642	81.8164	123.868	52.8454	39.77	43.2413	135.307	211.386	89.4186	22.1234	40.4159	108.936	192.822	90.8173	53.3848	46.231	50.3015	36.6181	42.4299	42.6249	39.0999	50.5759	50.0923	41.3784	51.2237	51.8064	79.0279	131.061	53.55	30.9467	41.8286	122.121	202.104	90.118	48.0048	42.6654	50.4387	43.3552	41.9042
A07	Single-domain	10.49	13.5206	12.7776	10.8327	19.5426	27.5164	37.3053	21.5103	11.6908	19.3972	25.0314	6.64305	5.67635	8.04296	19.4292	6.18996	35.038	20.467	4.09017	15.3594	28.5691	38.6324	17.9956	5.72415	22.8976	14.4481	35.9951	10.49	7.16709	19.7225	19.0032	25.4129	17.1439	11.2617	19.4699	15.6107	20.8405	13.0717	6.06656	17.3943	21.5086	37.3138	14.2428	6.44562	21.31
A08	Single-domain	251.645	213.939	321.569	396.456	205.191	74.3804	64.2632	338.482	397.613	201.441	110.319	115.823	396.913	192.289	254.567	57.3145	97.2915	349.786	249.435	246.194	122.309	146.757	230.234	312.117	204.045	110.609	127.261	251.645	298.53	200.323	163.013	139.101	330.025	397.035	203.316	83.8165	106.557	373.349	220.862	250.38	116.459	137.009	240.94	305.323	202.184
A09	Single-domain	15.6778	19.0082	37.7648	20.7792	21.5139	17.7289	24.0403	23.2689	33.6846	24.9988	19.6847	6.9506	31.405	26.1499	15.2658	6.76311	26.2377	28.7178	18.9576	13.8039	18.9823	15.6429	24.1935	13.0642	16.2022	27.6372	14.5774	15.6778	30.0476	19.506	16.7034	21.5243	30.5168	27.2319	23.2563	13.2239	16.5942	30.0614	22.5538	14.5349	23.3098	15.1101	19.9357	21.5559	17.8541
A10	Single-domain	232.151	187.41	223.542	110.553	212.619	136.014	197.691	195.137	110.369	201.065	188.877	188.158	244.577	137.803	232.425	237.167	207.05	215.063	131.729	254.301	193.744	199.055	201.182	125.055	188.93	177.184	190.103	232.151	130.426	206.743	184.083	192.551	209.339	110.461	206.842	213.022	197.604	229.82	134.766	243.363	185.464	194.579	216.667	127.74	197.836
A11	Single-domain	18.6489	23.1408	13.2799	4.34193	32.1076	36.9246	22.2509	7.35597	4.87817	30.0899	11.8349	8.11928	36.2176	21.2829	23.3719	9.9154	16.5412	25.7623	28.3065	21.8287	24.0746	33.767	42.1891	17.1724	28.2679	34.2318	29.3207	18.6489	11.9494	24.8211	27.7868	22.6959	10.3179	4.61005	31.0987	10.8751	12.3302	30.9899	24.7947	22.6003	29.1532	31.5439	30.419	14.5609	26.5445
A12	Single-domain	27.6991	58.6214	25.1074	105.547	36.6832	77.0359	40.4951	30.4318	88.9846	33.0519	41.432	22.205	134.813	291.238	97.0831	22.6965	33.8157	102.458	275.989	110.019	32.466	34.4455	30.7265	48.8333	27.7701	48.0504	36.9747	27.6991	36.0546	29.5016	52.3675	49.5583	27.7696	97.2656	34.8675	32.0643	28.0104	118.636	283.613	103.551	40.2582	35.7101	29.2128	42.4439	28.6359
A13	Single-domain	8.5474	19.1824	3.15617	9.8358	18.4069	35.5336	44.4629	5.49017	3.86889	18.383	29.437	15.1314	8.32943	8.33168	12.711	16.1054	31.1268	5.93567	1.49323	11.8466	21.9946	40.9391	10.7686	3.09487	18.3125	17.7454	32.0104	8.5474	4.9886	19.2298	22.0405	31.8227	4.32317	6.85235	18.395	22.7712	23.1291	7.13255	4.91246	12.2788	19.87	36.4748	9.65802	4.04174	18.7711
A14	Single-domain	226.278	159.111	171.066	119.846	177.679	109.762	147.121	162.174	95.9444	188.243	89.0919	52.4063	150.547	294.785	100.49	47.571	79.3651	158.465	222.297	116.035	129.72	149.858	204.843	248.494	192.063	125.117	128.673	226.278	261.831	189.14	168.02	153.116	166.62	107.895	182.961	68.3315	65.8857	154.506	258.541	108.262	127.419	139.265	215.561	255.162	190.602
A15	Single-domain	22.9683	20.005	5.47142	2.78017	21.2267	43.0197	55.355	2.16604	0.841064	19.7196	18.2229	6.02795	5.98485	13.6524	10.1877	26.0208	12.5485	13.62	14.9323	12.2999	21.8512	24.8697	28.6924	14.0776	21.5795	34.5016	40.893	22.9683	7.11553	23.4998	32.994	37.68	3.81873	1.81061	20.4731	22.1218	9.28822	9.80243	14.2924	11.2438	28.1764	32.8814	25.8304	10.5965	22.5396
A16	Single-domain	148.391	118.53	174.277	148.767	117.935	75.6196	78.1505	186.73	179.483	120.695	99.7253	69.1984	97.0532	49.2889	116.607	93.5945	122.47	88.4439	70.247	131.724	109.591	92.4232	144.396	172.902	121.45	104.284	118.279	148.391	172.758	136.758	112.005	98.3403	180.504	164.125	119.315	96.6599	95.8342	92.7486	59.7679	124.166	106.937	105.351	146.393	172.83	129.104
A17	Single-domain	261.93	194.292	132.341	58.0955	201.255	167.931	254.602	120.719	62.7854	225.365	250.174	331.906	86.6877	30.4395	185.366	251.439	246.325	80.6857	24.4761	154.902	219.11	219.427	288.647	279.278	218.88	237.255	200.032	261.93	298.324	228.869	214.931	224.447	126.53	60.4405	213.31	250.806	289.116	83.6867	27.4578	170.134	228.182	209.73	275.289	288.801	223.874
A18	Single-domain	210.051	308.98	133.171	103.918	328.08	337.355	434.243	110.404	84.9895	324.252	416.223	490.478	139.194	110.91	326.827	589.881	486.539	224.866	90.1135	332.324	372.594	349.01	228.056	154.168	332.358	379.517	387.827	210.051	102.685	334.827	273.703	371.611	121.787	94.454	326.166	503.052	488.509	182.03	100.512	329.576	376.056	368.419	219.054	128.427	333.593
A19	Single-domain	225.889	268.176	270.753	315.067	221.698	189.1	191.973	295.097	381.296	210.173	190.119	215.961	397.344	483.568	304.843	166.613	149.441	369.243	532.89	284.937	175.407	163.291	249.593	263.804	196.466	175.505	210.674	225.889	273.329	214.887	207.494	230.074	282.925	348.182	215.935	178.366	182.701	383.294	508.229	294.89	175.456	186.983	237.741	268.566	205.677
A20	Single-domain	49.8217	61.1475	89.8361	237.887	73.7319	58.5736	24.7016	89.1938	231.566	75.1173	60.3158	49.2078	28.0116	30.6457	26.1159	49.1185	38.5418	29.2104	18.5681	29.5445	54.5323	54.1978	40.5858	89.587	60.8335	46.4317	52.2826	49.8217	85.6957	69.7528	54.1977	42.9245	89.5149	234.726	74.4246	54.7171	43.8748	28.611	24.6069	27.8302	50.482	53.2402	45.2038	87.6414	65.2932
A21	Single-domain	47.3992	57.973	66.2576	34.7355	67.9096	201.037	131.561	101.482	37.6586	70.1269	144.441	168.168	63.9206	48.3403	48.4154	150.336	145.448	68.5188	32.5915	52.9596	121.855	119.057	51.6655	19.5552	66.4142	147.299	120.222	47.3992	24.7883	68.5808	124.218	94.7667	83.87	36.197	69.0183	147.389	156.808	66.2197	40.4659	50.6875	134.577	119.639	49.5324	22.1718	67.4975
A22	Single-domain	312.414	196.818	316.84	245.607	219.727	127.238	114.6	310.388	270.276	217.158	266.054	268.121	48.7426	36.9564	164.045	246.853	347.283	87.705	27.2678	170.087	193.146	225.417	270.819	291.959	245.844	177.813	173.832	312.414	349.164	233.945	219.826	155.709	313.614	257.942	218.442	256.454	307.702	68.2238	32.1121	167.066	185.48	199.625	291.617	320.561	239.895
A23	Single-domain	25.9622	73.9906	16.6982	6.81196	82.237	220.536	145.02	21.1672	14.4453	79.7852	126.979	83.3456	13.759	8.90913	35.1366	144.547	86.9431	24.6293	14.0883	41.0821	164.027	139.488	34.005	23.3348	79.3843	155.692	141.988	25.9622	12.6584	78.8601	123.249	109.505	18.9327	10.6286	81.0111	135.763	85.1443	19.1942	11.4987	38.1093	159.86	140.738	29.9836	17.9966	79.1222
A24	Single-domain	11.427	25.0281	3.70222	4.56346	25.4955	92.3116	62.1236	1.90869	7.48547	24.1458	41.6323	40.5964	7.09544	2.0623	14.4773	41.8969	48.6457	9.13748	2.98647	9.20947	74.2558	34.1159	16.4641	7.64132	28.4292	38.5183	34.6005	11.427	5.23352	28.5312	51.8693	43.5759	2.80545	6.02446	24.8206	41.7646	44.6211	8.11646	2.52438	11.8434	56.387	34.3582	13.9455	6.43742	28.4802
A25	Single-domain	18.786	42.3522	11.7073	7.09994	41.5852	200.556	169.372	6.1121	10.1769	42.643	77.1169	39.1202	2.96157	9.52782	25.422	105.344	37.4825	17.6839	4.34986	25.3827	86.6875	91.7835	21.298	10.9279	53.7876	118.942	120.022	18.786	20.0189	45.1034	109.671	105.862	8.9097	8.63841	42.1141	91.2304	38.3013	10.3227	6.93884	25.4024	102.815	105.903	20.042	15.4734	49.4455
A01_A01	Bipartite	152.474	995.153	70.4109	52.6119	188.448	127.108	114.042	70.5468	61.4405	90.5611	129.968	109.877	117.507	103.07	103.474	152.807	117.804	69.7018	73.4513	127.466	25.171	42.166	21.1842	16.1198	19.8601	39.6916	52.5039	31.7834	17.893	15.2202	139.791	554.597	70.4788	57.0262	139.505	141.388	113.841	93.6043	88.2605	115.47	32.4313	47.335	26.4838	17.0064	17.5401
A01_A02	Bipartite	80.8377	65.8185	58.7106	36.4995	99.5451	90.165	85.8253	51.4379	44.7884	88.2482	90.9372	64.4983	58.7534	66.761	80.7461	82.789	79.5482	64.2135	71.2696	90.9377	11.2706	21.2347	12.8767	8.31988	3.89413	22.0509	23.7115	19.0157	7.30326	7.08265	85.5013	75.8219	55.0742	40.644	93.8966	86.8631	72.0233	61.4834	69.0153	85.8419	16.6608	22.4731	15.9462	7.81157	5.48839
A01_A03	Bipartite	67.6933	63.5683	36.5635	41.5963	60.1926	56.3531	75.2441	37.4968	52.2531	50.3513	79.6706	59.8913	64.2189	33.9661	94.6797	73.101	80.1555	51.2244	44.7253	49.5559	6.76236	22.4481	7.89215	10.9198	7.59355	14.7006	27.0988	13.5826	9.00736	9.04168	62.0232	69.4062	37.0301	46.9247	55.272	76.3858	70.0234	57.7216	39.3457	72.1178	10.7315	24.7734	10.7374	9.9636	8.31762
A01_A04	Bipartite	76.2371	88.8831	32.1759	22.1957	44.2299	125.855	75.2441	57.2066	27.4664	79.886	76.4516	49.9862	54.6544	52.706	53.45	65.1744	86.2278	134.83	43.2708	51.0886	12.3977	12.4374	6.64602	7.79989	4.08884	29.0337	20.3241	20.9173	7.91187	10.0965	101.046	82.0636	44.6912	24.831	62.0579	70.813	68.107	94.7422	47.9884	52.2693	20.7157	16.3808	13.7816	7.85588	7.09269
A01_A05	Bipartite	80.8377	64.6934	40.5333	41.4319	138.122	48.8394	68.5818	36.6555	37.228	54.9772	69.2088	73.7123	71.0507	56.2198	51.9653	65.6147	76.512	52.8709	62.9063	101.666	12.3977	26.0883	9.96903	18.7197	4.28354	15.0681	27.0988	15.7559	12.2938	5.27431	64.8385	66.6376	38.5944	39.3299	96.5494	67.4118	75.1122	61.9608	59.5631	76.8158	13.7329	26.5936	12.8624	15.5068	4.77893
A01_A06	Bipartite	57.1779	53.4424	41.5779	181.347	47.4446	67.6238	82.2982	35.8142	42.3001	67.7874	54.3209	65.1893	42.3571	67.3466	56.7621	77.945	67.4034	49.9438	49.9978	40.8709	21.0385	31.5487	10.3844	34.8395	10.7089	28.6662	33.8735	35.0432	9.12908	6.63056	62.4008	67.8703	38.6961	111.823	57.616	66.1329	66.2964	46.1505	58.6722	48.8165	24.8523	32.7111	22.7138	21.9843	8.66971
A01_A07	Bipartite	47.9768	38.816	37.3993	16.6056	55.7585	49.4655	66.2305	32.9298	17.2263	49.4617	56.7351	69.7964	40.9908	28.6955	41.0012	61.6514	45.5429	36.5889	26.1807	44.4471	4.88393	6.97711	7.0614	2.07997	3.89413	9.18788	6.7747	15.4842	7.05982	3.91806	48.7212	52.5232	35.1645	16.916	52.6101	59.1933	57.6696	38.7898	27.4381	42.7241	7.0359	6.8759	11.2728	4.5699	3.9061
A01_A08	Bipartite	93.3248	94.5086	40.5333	49.9813	82.4739	93.2957	80.3387	53.4809	73.4989	71.3458	68.0017	82.2353	69.6843	43.3361	69.8962	79.7065	68.6179	58.7251	48.3615	61.5618	23.6683	13.9542	22.8457	19.2397	12.6559	11.393	30.4862	14.6693	17.893	10.85	93.3103	87.4237	47.0071	61.7401	76.9098	73.8541	75.4266	64.2047	45.8488	65.729	17.5306	22.2202	18.7575	18.5664	11.753
A01_A09	Bipartite	69.0078	77.0695	34.4742	10.358	63.9616	52.5963	60.7439	43.626	13.1111	45.7254	91.7419	65.8804	38.2581	38.0655	55.8484	63.4129	54.6514	38.7842	31.9986	48.7896	13.5247	6.97711	2.07688	4.67993	2.72589	14.7006	15.2431	4.07479	5.59917	3.01389	60.802	68.9067	39.0501	11.7346	54.8435	77.5774	60.2659	38.5211	35.032	52.319	14.1127	11.1101	3.07584	5.13955	2.86989
A01_A10	Bipartite	78.866	88.3205	54.9497	37.9792	56.2019	103.94	173.218	38.6986	74.8387	96.6104	82.0849	65.6501	71.0507	52.706	55.2774	65.1744	88.0496	64.7623	57.452	47.7678	19.16	22.1447	13.7074	8.83988	10.5141	22.4184	33.8735	29.8818	12.5373	12.9597	91.4031	130.769	46.8242	56.409	76.4062	73.6296	76.8498	67.9065	55.079	51.5226	20.7892	28.0091	21.7946	10.6886	11.7369
A01_A11	Bipartite	97.2681	69.7563	43.4583	41.2675	62.6314	83.9035	93.2713	62.0139	51.2961	68.1433	105.02	71.4088	51.9216	99.5559	73.4367	76.6239	71.6541	44.8214	58.5429	66.4152	17.6573	18.5045	14.9535	9.87986	11.8771	18.3758	13.5494	15.2126	15.8237	5.42501	90.5858	81.5138	52.7361	46.2818	65.3873	90.8221	71.5315	48.3715	79.0494	69.9259	18.0165	16.0269	15.0831	12.8518	8.65105
A01_A12	Bipartite	74.2655	55.13	35.101	45.2134	61.7445	91.4173	94.0551	48.914	43.0658	111.022	96.9728	60.1216	58.7534	59.7335	58.2468	72.6606	37.6488	64.2135	63.8154	52.8767	18.7843	12.4374	8.7229	19.7597	6.81473	22.4184	23.7115	15.4842	7.79015	6.32917	82.8414	74.5926	42.0075	44.1396	86.3832	84.8167	48.8852	61.4834	61.7745	55.5618	20.6014	18.0745	12.1036	13.7749	6.57195
A01_A13	Bipartite	36.1469	69.1938	22.356	30.0874	37.2463	319.334	38.4058	22.5942	31.4859	42.5228	44.6638	114.024	256.876	33.9661	66.4699	42.7156	42.5067	64.9452	30.3623	31.9304	55.226	24.2682	20.7688	29.6396	6.0359	30.8713	28.7925	15.7559	25.5614	4.82223	177.741	53.7998	22.4751	30.7866	39.8845	43.6897	78.2652	160.91	32.1642	49.2001	43.0486	26.5303	18.2623	27.6005	5.42906
A01_A14	Bipartite	111.727	92.8209	62.2624	42.9116	87.0188	129.612	100.325	71.0275	59.8136	79.1743	107.435	84.3085	69.6843	90.7715	83.8298	91.156	102.623	81.7761	337.258	63.6053	23.2926	39.7392	11.2152	16.1198	17.5236	37.119	37.2609	32.055	21.3012	14.9188	120.67	96.5732	66.645	51.3626	83.0965	99.2953	93.4659	75.7302	214.015	73.7175	30.2058	38.5	21.6351	18.7105	16.2212
A01_A15	Bipartite	74.2655	59.6304	47.2192	35.0198	55.0934	70.1283	112.474	43.1453	50.7219	58.1798	95.3633	66.3411	49.1889	73.7885	73.8935	70.8991	64.9745	42.4431	51.8159	56.1975	9.01648	19.1112	12.8767	14.0398	3.1153	16.5382	20.3241	13.0393	9.00736	3.46598	72.1969	86.0523	45.1822	42.8709	56.6366	83.1312	65.6578	45.816	62.8022	65.0455	12.7773	19.7177	12.958	11.5236	3.29064
A01_A16	Bipartite	84.781	91.6958	58.5016	79.7399	71.2778	96.4265	90.1361	53.6011	58.5694	81.6652	94.961	120.243	97.0115	89.0147	74.4646	91.5964	92.9075	60.0057	97.8139	68.4587	30.0549	41.2559	36.5531	30.6796	18.3024	45.9394	49.1166	36.9448	32.4995	16.275	90.6037	90.916	56.0514	69.1547	76.4715	93.2787	106.575	78.5086	93.4143	71.4617	37.9972	45.1863	36.749	31.5895	17.2887
A01_A17	Bipartite	41.4047	48.3794	31.3402	23.3465	40.2393	70.7545	47.8113	27.2813	17.9919	29.0009	48.2852	51.5986	24.5945	25.1818	29.466	50.2019	27.933	55.981	23.8171	75.6111	12.022	20.628	9.13828	8.83988	10.5141	24.256	20.3241	15.2126	8.15531	6.78126	56.0796	48.0954	29.3107	20.6692	34.6201	49.2435	39.7658	40.2877	24.4995	52.5386	18.139	20.476	12.1754	8.49759	8.6477
A01_A18	Bipartite	90.6959	75.9444	91.0954	120.843	96.6629	101.436	83.4739	93.141	170.732	98.5675	72.0255	113.102	114.774	74.3741	103.474	90.2753	105.659	122.573	65.6335	73.3121	57.4801	43.9861	30.3225	18.1997	38.7466	37.4865	37.2609	37.2164	14.1196	26.8236	96.0658	79.7092	92.1182	145.787	97.6152	81.1504	109.381	118.673	70.0038	88.393	47.4833	40.6235	33.7695	16.1597	32.7851
A01_A19	Bipartite	181.392	95.0712	41.9958	33.5401	41.3478	53.8485	52.5141	45.5489	32.1558	44.6579	39.0306	41.9239	45.0899	18.7399	95.2507	68.6973	41.8994	32.5641	37.8165	41.8926	16.1545	13.6509	13.7074	21.3197	13.4347	21.6834	18.6304	16.0275	15.3369	15.0695	117.62	73.7926	43.7724	32.8479	43.0028	53.8639	41.9117	38.827	28.2782	68.5717	18.919	16.1406	14.8675	18.3283	14.2521
A01_A20	Bipartite	59.1495	74.8193	35.5188	45.049	52.6547	83.2774	72.8927	44.4673	52.4445	51.4188	63.1732	66.3411	50.5553	49.1923	78.0051	55.0459	75.2975	52.505	40.9073	77.3992	15.0275	9.10057	9.55365	5.71992	7.20414	20.2133	27.0988	22.0039	13.2676	11.4528	71.2135	73.856	39.9931	48.7467	52.0367	59.1095	70.8193	51.5302	45.0498	77.7022	17.6204	18.0997	15.7788	9.49376	9.32847
A01_A21	Bipartite	107.126	77.0695	56.8301	54.9137	49.7725	67.6238	97.9741	55.2837	69.7665	52.1305	76.4516	77.1676	62.8525	49.1923	49.5669	128.147	81.9772	59.8228	54.7249	75.8666	16.5302	21.2347	4.15376	8.31988	5.45178	36.7515	28.7925	15.2126	9.00736	11.1514	87.375	87.5218	56.0569	62.3401	50.9515	102.299	79.5724	61.3377	51.9586	62.7167	26.6409	25.0136	9.68316	8.66362	8.30159
A01_A22	Bipartite	64.4072	34.3156	33.8474	29.101	71.167	52.5963	57.6087	31.9684	48.6165	43.7683	57.9423	44.9185	46.4562	35.1374	53.6785	36.1101	41.2922	32.5641	41.0891	31.9304	7.88942	20.9313	13.292	11.4398	6.42531	14.7006	15.2431	13.8543	9.37252	9.19237	58.5017	45.9622	32.9079	38.8587	57.4676	47.0262	43.1053	39.5101	38.1132	42.8044	11.295	18.0872	13.5732	10.4062	7.80884
A01_A23	Bipartite	54.549	61.8806	37.6082	31.7316	128.034	222.282	61.9196	45.7893	45.9368	67.4316	76.0492	49.9862	36.8917	57.391	64.4142	53.2844	38.8632	51.2244	45.8162	43.9362	33.4361	50.9632	17.4458	20.2797	7.00943	28.2987	50.8103	44.2794	16.5541	5.27431	138.415	61.9001	41.6987	38.8342	97.7328	64.6668	44.4247	44.0581	51.6036	54.1752	30.8674	50.8867	30.8626	18.4169	6.14187
A01_A24	Bipartite	73.6083	73.6942	44.503	24.4974	55.5368	107.697	63.4872	33.1702	36.6537	68.1433	101.801	58.0485	50.5553	46.8498	58.9321	69.1377	98.3726	39.1501	69.2697	98.601	14.2761	22.7514	12.0459	14.0398	1.94706	32.7089	62.666	38.8464	13.7545	8.4389	90.6527	68.5907	38.8366	30.5756	61.84	85.4695	78.2105	44.8527	58.0598	78.7665	23.4925	42.7087	25.4461	13.8971	5.19298
A01_A25	Bipartite	70.3222	74.8193	27.1615	23.511	47.3338	53.8485	65.4467	37.3766	26.2223	50.1734	92.9491	65.4197	51.9216	65.5897	48.7675	68.2569	71.6541	39.333	56.543	44.958	9.76786	10.6173	6.64602	3.63995	0.584119	11.393	16.9368	11.9527	6.69466	5.5757	62.0854	70.133	32.269	24.8666	48.7536	80.603	68.5369	45.6273	61.0664	46.8627	10.5804	13.777	9.29937	5.1673	3.07991
A02_A01	Bipartite	92.0103	96.7588	60.1731	43.5692	61.1903	100.809	67.4061	57.9277	59.4308	72.9471	84.9015	88.9155	87.447	72.0316	60.3026	92.9175	78.3337	55.981	77.633	66.9261	20.2871	19.1112	5.81527	9.87986	5.84119	19.4783	32.1798	14.9409	6.57294	9.64446	96.4099	82.0825	59.0504	51.5	67.0687	88.9095	83.6246	71.714	74.8323	63.6143	19.8827	25.6455	10.3781	8.2264	7.74283
A02_A02	Bipartite	82.8093	56.2551	45.3388	42.5828	46.447	82.0251	61.5277	53.1204	41.3431	50.3513	76.0492	69.566	45.0899	62.6616	74.9214	64.2936	66.7962	37.1377	77.633	50.0668	12.022	27.6051	13.292	5.71992	12.0718	13.2305	6.7747	23.3622	10.468	4.37014	82.4172	58.8914	49.2296	41.963	48.3991	70.1714	68.1811	41.1138	70.1473	62.4941	12.6263	17.1899	18.3271	8.09397	8.22097
A02_A03	Bipartite	38.1186	45.5666	22.147	27.4568	30.8168	121.472	41.1491	33.2904	26.2223	38.6086	63.5756	39.6204	35.5253	22.8393	35.5192	47.5597	43.7212	41.8942	26.9079	32.6967	16.1545	25.1782	10.7998	11.4398	15.9659	20.5809	49.1166	22.5472	12.5373	8.4389	79.7954	43.3579	27.7187	26.8396	34.7127	55.5676	41.6708	38.7098	24.8736	34.1079	18.3677	37.1474	16.6735	11.9886	12.2024
A02_A04	Bipartite	80.8377	76.507	35.5188	49.4881	47.4446	217.899	71.717	37.3766	48.3294	45.1916	102.204	73.0213	42.3571	89.6003	88.1697	81.0276	109.303	33.6618	39.8164	46.4906	5.25961	12.7408	3.32301	3.63995	3.50472	17.2732	15.2431	9.2362	4.6254	4.52084	149.368	74.112	36.4477	48.9087	46.3181	91.6157	91.1621	38.0094	64.7084	67.3302	11.2664	13.9919	6.2796	4.13267	4.01278
A02_A05	Bipartite	65.0645	54.0049	36.1456	32.3892	57.7539	44.4564	43.8924	30.8868	53.3058	39.854	67.1969	58.0485	102.477	38.6511	40.887	59.4496	48.5791	48.4802	44.5435	80.9754	4.88393	8.79722	7.89215	6.23991	3.31001	15.8032	13.5494	18.4724	8.88564	8.74029	54.7604	48.9486	33.5162	42.8475	48.8039	63.3233	53.3138	75.4786	41.5973	60.9312	10.3435	11.1733	13.1823	7.56278	6.02515
A02_A06	Bipartite	55.8634	52.3173	46.3834	32.5536	63.1856	49.4655	51.7303	32.4491	58.7608	72.9471	49.4924	58.7395	43.7235	58.5623	47.3969	50.6422	38.256	40.9795	57.8157	39.8491	10.1435	15.1676	5.39989	6.23991	3.89413	14.3331	15.2431	13.0393	5.84261	6.78126	52.6645	52.0238	39.4163	45.6572	68.0664	50.0673	48.4978	42.3515	58.189	43.623	12.2383	15.2053	9.21962	6.04126	5.33769
A02_A07	Bipartite	44.6907	46.6917	26.1168	23.0177	37.0246	37.5688	35.2707	31.8482	20.0017	30.0684	36.6163	36.1651	23.2281	32.7949	29.1234	37.8716	33.3981	29.2711	34.1803	37.0392	4.13255	10.0106	2.49226	5.19993	2.72589	6.61527	15.2431	7.60628	5.47745	1.05486	41.1297	40.9812	28.9825	21.5097	33.5465	37.2439	34.7816	26.2496	33.4876	33.0813	5.37391	12.6269	5.04927	5.33869	1.89038
A02_A08	Bipartite	68.3505	61.8806	31.5491	48.5016	93.0048	97.0526	68.1899	40.6215	62.2061	49.6396	68.0017	70.2571	46.4562	52.1204	43.1712	59.0092	58.2949	49.395	50.3614	43.1699	14.2761	18.5045	14.5382	8.31988	10.5141	15.8032	10.1621	11.1378	8.39875	3.61667	82.7016	65.0353	36.0853	55.3539	71.3222	63.5055	64.276	47.9256	51.2409	43.1705	15.0396	14.3333	12.838	8.35932	7.06541
A02_A09	Bipartite	68.3505	37.6909	32.3848	24.9907	114.067	59.4839	39.1896	40.7417	20.0974	29.7126	59.1494	52.2897	38.2581	32.7949	97.1923	51.0826	114.161	38.6013	37.8165	76.8883	10.5192	15.7743	6.23064	9.87986	3.50472	14.7006	10.1621	9.7795	7.30326	1.80834	63.9172	38.4403	36.5632	22.544	71.8896	55.116	83.2252	38.4297	35.3057	87.0403	12.6099	12.9682	8.00507	8.59156	2.65653
A02_A10	Bipartite	84.781	84.9452	78.1415	54.4205	145.77	840.914	76.0279	85.0888	71.4892	86.8248	107.032	87.303	71.0507	89.0147	183.078	577.321	88.0496	161.723	87.9962	104.476	23.2926	43.6827	22.0149	37.9595	29.0113	25.3585	40.6482	31.2401	18.0147	10.2472	462.847	80.4865	81.6151	62.9548	116.298	342.177	87.6763	116.387	88.5054	143.777	24.3256	42.1655	26.6275	27.9871	19.6293
A02_A11	Bipartite	44.0335	61.3181	40.7422	43.4048	56.2019	106.445	70.9332	45.6691	40.6732	52.4863	56.7351	81.7746	69.6843	92.5284	54.1353	56.8074	54.0442	40.2478	57.452	52.8767	16.1545	30.3352	10.3844	11.9598	7.39885	35.2815	62.666	30.4251	12.659	5.7264	75.2392	66.1256	43.2057	42.039	54.3441	56.7713	67.9094	54.966	74.9902	53.506	25.718	46.5006	20.4048	12.3094	6.56262
A02_A12	Bipartite	102.526	52.8798	40.7422	40.7742	82.0305	59.4839	54.8655	40.3811	66.5127	41.4553	64.7827	64.7286	56.0207	62.6616	37.8033	65.6147	44.9356	37.1377	54.5431	44.7025	13.9004	20.0213	6.23064	9.87986	3.50472	20.5809	13.5494	9.7795	7.18154	3.61667	81.0048	53.8726	40.5617	53.6435	61.7429	65.1987	54.8321	46.5792	58.6024	41.2529	17.2406	16.7853	8.00507	8.5307	3.56069
A02_A13	Bipartite	40.0902	52.8798	40.9511	45.5422	40.7935	56.3531	51.7303	30.2858	37.5151	40.7436	57.1375	53.4414	28.6935	41.5792	38.3744	60.7707	55.8659	19.9409	46.5434	39.5937	10.5192	17.8978	7.47677	7.2799	5.06237	13.9656	23.7115	11.9527	3.65163	9.49376	48.2217	52.3051	35.6185	41.5286	40.7686	58.9541	54.6537	24.3172	44.0613	38.984	12.2424	20.8046	9.71475	5.46576	7.27807
A02_A14	Bipartite	54.549	57.9428	47.2192	37.3216	53.3198	94.548	68.9737	61.413	41.4388	53.7318	82.0849	68.4143	47.8226	49.1923	58.7037	70.4588	47.9718	77.9343	46.1798	82.7635	14.6518	19.1112	9.13828	17.6798	6.0359	18.0082	32.1798	15.2126	9.73769	10.6993	74.5485	63.4583	54.3161	39.3802	53.5258	76.2718	58.193	62.8784	47.6861	70.7336	16.33	25.6455	12.1754	13.7087	8.36761
A02_A15	Bipartite	55.8634	62.4432	25.0721	25.6483	39.0199	51.344	51.7303	32.2088	40.2904	80.7756	54.3209	55.2843	24.5945	44.5073	56.9905	52.8441	45.5429	74.2754	43.6345	55.942	15.7788	23.6615	8.30752	8.83988	8.9565	16.5382	20.3241	8.69289	4.86884	4.67153	53.6037	57.0867	28.6404	32.9694	59.8977	53.5825	50.4136	49.4349	44.0709	56.4663	16.1585	21.9928	8.50021	6.85436	6.81402
A02_A16	Bipartite	58.4923	72.0066	53.4872	84.1791	114.178	68.2499	79.5549	44.3471	54.1672	48.3942	85.7063	85.4602	98.3779	85.5009	61.3305	59.4496	74.0831	56.3469	109.813	61.0509	24.044	20.9313	18.6919	21.3197	11.0983	30.1362	33.8735	27.4369	18.3799	9.64446	63.3711	75.7807	48.9172	69.1731	81.2858	72.5779	79.7717	77.3624	97.6572	61.1907	27.0901	27.4024	23.0644	19.8498	10.3714
A02_A17	Bipartite	49.2913	46.6917	38.0261	32.2248	29.5975	36.3165	33.3112	29.3244	28.9019	27.9334	53.5161	52.52	46.4562	43.9217	33.3492	48.8808	58.2949	30.9176	30.7259	33.7185	9.39217	20.3246	3.73839	4.67993	5.06237	22.7859	5.08103	15.2126	15.8237	9.19237	42.8039	40.0015	33.6752	30.5634	28.7654	51.1984	55.4075	38.6869	37.3238	33.5338	16.0891	12.7028	9.47547	10.2518	7.12737
A02_A18	Bipartite	61.7784	72.5691	68.3215	73.1634	71.8321	73.2591	64.6629	64.057	82.0164	100.347	73.2326	68.4143	94.2788	45.093	100.048	47.1193	45.5429	78.3002	50.9069	88.1278	27.4251	41.8626	17.8612	14.5598	25.896	34.1789	35.5672	16.0275	4.50368	17.9327	67.5187	68.616	66.1892	77.5899	86.0894	60.1759	56.9786	86.2895	47.9999	94.0877	30.802	38.7149	16.9443	9.53174	21.9143
A02_A19	Bipartite	74.2655	28.1276	31.967	37.3216	54.5392	41.9518	29.7841	35.0931	47.1809	33.8047	28.1664	51.3683	30.0599	40.408	36.4328	36.1101	34.6126	35.3083	40.7255	36.5283	20.2871	17.8978	8.7229	11.4398	12.4612	19.1108	15.2431	12.7677	6.20777	8.74029	58.1086	28.9558	33.53	42.2513	44.172	32.1382	42.9904	32.6841	40.5667	36.4806	19.6989	16.5704	10.7453	8.82381	10.6008
A02_A20	Bipartite	47.3196	65.2559	32.8027	49.1593	43.0106	46.9609	59.1763	37.8573	55.7941	48.5721	69.2088	54.1325	24.5945	70.8604	90.4539	76.1835	57.0804	38.0524	42.18	40.36	11.2706	7.28046	11.2152	6.23991	4.86766	16.1707	16.9368	11.6811	13.3893	7.38404	47.1403	62.2161	35.33	52.4767	45.7913	72.6962	55.6064	31.3234	56.5202	65.407	13.7206	12.1086	11.4481	9.81462	6.12585
A02_A21	Bipartite	36.8041	92.2584	38.6529	23.1821	30.0409	40.6995	49.3789	29.3244	34.644	36.2956	49.8947	43.9971	57.3871	38.0655	48.9959	53.7248	54.6514	113.06	49.9978	38.061	11.2706	26.9984	6.23064	14.5598	4.08884	19.1108	28.7925	19.8307	7.91187	9.79515	38.7518	70.8187	33.9886	28.9131	33.1683	51.8098	49.3242	85.2233	44.0316	43.5284	15.1907	27.8954	13.0307	11.2358	6.94199
A02_A22	Bipartite	34.1753	40.5037	27.3704	41.2675	36.4703	61.3623	39.9734	42.304	51.2961	37.3631	45.4686	52.52	30.0599	45.6786	42.4859	44.4771	46.1501	26.344	49.4524	35.762	21.0385	18.8078	5.81527	9.35987	14.2136	12.4955	15.2431	19.2874	13.8762	7.23334	47.7688	40.2385	34.8372	46.2818	36.9167	44.9728	49.3351	28.2019	47.5655	39.124	16.767	17.0255	12.5513	11.618	10.7235
A02_A23	Bipartite	59.1495	59.0679	38.235	44.7201	46.447	73.8852	59.5682	39.2995	52.3488	40.2099	56.7351	38.2383	35.5253	78.4734	58.361	48.8808	53.437	40.2478	98.3593	59.7737	7.88942	10.9207	3.32301	8.31988	7.00943	11.393	28.7925	17.3858	14.3631	7.23334	66.5174	59.318	38.7672	48.5345	43.3284	52.808	45.8376	37.8865	88.4164	59.0674	9.6412	19.8566	10.3544	11.3415	7.12139
A02_A24	Bipartite	65.0645	54.5675	27.5793	30.0874	38.0222	62.6146	32.9193	32.3289	30.6245	43.0566	63.5756	66.8018	24.5945	43.3361	63.3863	88.0734	52.8297	39.516	43.8163	61.3063	13.5247	13.3475	4.56914	6.23991	3.1153	11.0255	18.6304	16.8425	5.23401	4.37014	63.8395	43.7434	29.9541	30.356	40.5394	75.8245	59.8158	32.0552	43.5762	62.3463	12.2751	15.989	10.7058	5.73696	3.74272
A02_A25	Bipartite	52.5773	38.2535	43.2494	49.6525	46.7795	53.2224	37.622	38.2178	40.4818	40.3878	75.6469	55.0539	35.5253	49.1923	43.7422	101.725	38.256	37.1377	72.7241	79.6982	15.4032	16.9877	5.39989	7.79989	7.20414	11.393	10.1621	13.5826	6.3295	4.97292	52.8999	37.9378	40.7336	45.0672	43.5837	88.6858	46.655	36.3315	60.9582	61.7202	13.3981	13.5749	9.49127	7.06469	6.08853
A03_A01	Bipartite	70.3222	132.762	55.7855	39.1301	69.615	70.1283	122.664	53.9617	51.2961	81.6652	119.908	102.967	54.6544	76.7166	68.4115	86.312	98.9798	77.5684	48.3615	86.3397	16.1545	19.7179	10.7998	10.9198	8.17767	10.2904	6.7747	9.50785	12.1721	6.02779	70.2253	127.713	54.8736	45.2131	75.6401	103.11	100.973	66.1114	62.5391	77.3756	13.2225	13.2463	10.1538	11.546	7.10273
A03_A02	Bipartite	86.7526	66.9436	47.846	38.9657	68.7282	75.7636	72.8927	50.9571	27.3707	52.8422	89.7301	63.5769	60.1198	64.4185	67.1552	74.8624	69.2252	49.395	48.907	50.8332	15.7788	21.538	12.8767	11.9598	6.62002	11.393	15.2431	17.9291	4.13852	5.42501	81.2581	69.9181	49.4015	33.1682	60.7852	82.2962	66.401	54.7574	56.6627	58.9942	13.5859	18.3905	15.4029	8.04917	6.02251
A03_A03	Bipartite	54.549	64.1308	53.9051	110.978	54.4283	65.7453	50.1627	78.9595	72.9247	95.5429	72.4278	71.6392	103.843	44.5073	66.5841	71.3395	61.9383	87.8133	69.6333	67.6924	86.408	82.5119	147.459	163.278	118.187	87.4686	74.5217	118.169	175.035	133.214	60.1472	57.1468	66.4323	91.9515	74.9856	71.8837	66.7887	95.8283	57.0703	67.1383	86.9383	78.5168	132.814	169.156	125.7
A03_A04	Bipartite	69.0078	209.269	53.9051	74.972	64.8484	74.5114	71.717	48.7939	61.7276	63.1615	105.02	103.197	117.507	81.9872	86.3424	72.6606	63.76	61.8352	120.358	92.2149	30.4306	47.9297	25.7533	34.8395	17.913	23.521	44.0356	45.9093	20.084	12.2063	71.7596	140.493	51.3495	68.3498	64.005	88.8405	83.4786	89.671	101.173	89.2786	26.9758	45.9826	35.8313	27.4617	15.0596
A03_A05	Bipartite	67.0361	271.712	48.8906	80.7264	75.4902	83.2774	64.271	56.0048	73.6903	52.4863	68.4041	60.5823	43.7235	67.3466	64.9852	77.5046	69.2252	147.27	78.542	60.7954	55.226	91.9158	36.1377	64.4791	30.3742	58.0674	40.6482	31.7834	36.5163	22.7549	75.1568	167.992	52.4477	77.2084	63.9883	72.9544	64.9037	95.4968	72.9443	62.8903	56.6467	66.282	33.9606	50.4977	26.5646
A03_A06	Bipartite	48.634	55.6926	36.5635	34.8554	37.468	40.6995	57.2168	37.4968	42.2044	42.7007	73.2326	45.1488	39.6244	31.038	45.227	52.8441	56.4732	91.1063	40.9073	53.643	12.3977	16.6844	7.0614	6.23991	4.67296	12.863	8.46838	19.8307	11.1983	7.08265	44.6668	56.4547	37.0301	38.5299	40.0843	63.0383	50.811	65.3653	35.9727	49.435	12.6303	12.5764	13.446	8.71913	5.8778
A03_A07	Bipartite	59.1495	42.1913	44.712	80.2332	45.5602	51.344	137.556	39.5398	54.0715	77.0392	55.1256	61.5037	75.1498	69.1035	46.7117	55.4863	52.2225	73.3607	62.5427	65.138	20.2871	26.695	32.3993	34.8395	15.7712	24.991	22.0178	35.0432	28.4827	23.6591	55.2467	89.8735	42.1259	67.1523	61.2997	55.306	56.8631	74.2552	65.8231	55.9248	22.6391	24.3564	33.7213	31.6611	19.7151
A03_A08	Bipartite	81.4949	104.072	65.6054	198.117	87.0188	95.8003	61.9196	71.8688	188.054	102.66	96.9728	89.8369	127.071	124.738	80.5177	94.679	102.623	94.2163	154.175	126.7	106.695	74.928	118.382	168.478	115.85	74.9731	76.2154	101.87	170.044	105.637	88.6476	82.9958	68.7371	193.085	94.8392	95.8259	96.2301	110.644	139.456	103.609	90.8341	75.5717	110.126	169.261	110.744
A03_A09	Bipartite	93.982	73.1317	35.101	35.1842	47.9989	55.1008	69.3656	42.0637	34.2612	42.167	100.192	86.612	54.6544	93.6996	36.7755	100.404	86.8351	41.8942	38.7256	33.7185	10.5192	14.5609	9.55365	6.23991	4.67296	10.6579	13.5494	13.8543	7.54671	10.5486	74.5414	71.2486	38.5823	34.7227	45.0829	100.298	86.7235	48.2743	66.2126	35.247	10.5886	14.0552	11.704	6.89331	7.61079
A03_A10	Bipartite	73.6083	83.2576	100.706	164.905	69.0608	72.0068	63.4872	85.0888	115.99	70.4562	87.7182	94.9046	120.24	114.782	157.952	83.6698	67.4034	107.937	153.993	107.541	86.7836	99.1962	160.335	219.437	168.226	67.9903	76.2154	133.653	192.806	151.599	72.8075	73.3724	92.8976	140.448	69.7585	85.694	81.154	114.088	134.388	132.747	77.387	87.7058	146.994	206.122	159.913
A03_A11	Bipartite	69.0078	86.6329	43.6673	50.9678	50.9919	81.399	80.7306	50.9571	42.7787	93.4079	94.1562	108.495	121.606	80.8159	98.1059	107.009	77.1193	77.7513	67.6334	95.2802	18.4087	24.5715	16.1997	12.4798	8.9565	10.6579	23.7115	19.8307	17.2844	13.8639	75.2034	83.6818	47.3122	46.8732	72.1999	100.583	92.8073	99.6787	74.2247	96.6931	14.5333	24.1415	18.0152	14.8821	11.4102
A03_A12	Bipartite	70.9794	75.9444	56.2033	125.447	65.7352	85.1558	72.1089	54.9231	79.8152	115.47	65.5874	79.4711	62.8525	94.8709	59.1605	86.312	89.264	80.6784	90.1779	76.6329	44.7067	36.0989	42.7838	70.199	57.049	26.8286	40.6482	44.5511	73.3978	49.4278	78.0676	74.0267	55.5632	102.631	90.6026	75.9497	84.3676	71.7655	92.5244	67.8967	35.7677	38.3736	43.6674	71.7984	53.2384
A03_A13	Bipartite	55.2062	65.2559	44.712	62.6411	56.0911	76.3898	138.731	46.5104	71.1064	54.9772	66.3922	56.6664	73.7834	53.8773	45.798	57.2477	65.5817	51.4074	40.7255	63.3499	27.4251	37.9191	40.7069	32.2395	31.9319	37.119	57.585	45.6377	35.0557	44.1535	65.798	101.994	45.6112	66.8737	55.5341	61.82	61.124	62.5954	47.3014	54.5739	32.2721	47.752	43.1723	33.6476	38.0427
A03_A14	Bipartite	122.9	101.259	122.227	158.987	95.8869	103.314	84.2577	178.951	177.527	110.666	135.601	82.696	122.972	115.953	86.114	83.2294	103.838	87.8133	115.45	139.472	62.7397	78.8716	92.2135	124.278	103.779	92.6138	64.3597	118.441	148.621	111.665	113.107	92.7585	150.589	168.257	103.277	109.415	93.2669	105.393	115.701	112.793	77.6768	71.6156	105.327	136.45	107.722
A03_A15	Bipartite	68.3505	55.13	47.846	39.4589	54.5392	63.8669	77.2036	42.304	47.7551	44.1241	75.2445	72.7909	86.0806	40.408	54.1353	61.6514	62.5455	36.4059	47.8161	81.7418	11.6463	18.8078	9.96903	17.6798	9.1512	21.6834	28.7925	24.4488	19.3537	10.3979	66.1087	66.1668	45.075	43.607	49.3316	68.4479	67.6682	61.2433	44.112	67.9385	16.6648	23.8002	17.2089	18.5167	9.77457
A03_A16	Bipartite	508.686	101.822	67.6947	219.984	96.7738	97.0526	96.7984	75.3541	113.407	114.047	109.849	137.289	165.329	183.886	91.1392	92.4771	94.7292	96.9605	180.174	123.124	69.502	76.7482	93.4597	112.318	95.2115	71.6655	77.9091	95.3502	136.206	93.28	302.869	99.3101	71.5244	166.695	105.41	101.163	116.009	131.145	182.03	107.131	70.5838	77.3286	94.4049	124.262	94.2457
A03_A17	Bipartite	64.4072	46.6917	63.3071	108.676	81.1436	36.9426	100.325	53.8415	75.1258	51.063	44.2615	56.2057	40.9908	92.5284	54.1353	50.2019	41.2922	45.919	101.814	53.643	63.1154	64.9174	66.8756	106.598	64.4478	41.1617	59.2786	60.0353	74.9802	59.8258	50.6749	73.5086	58.5743	91.9012	66.1033	47.2317	48.7489	43.4549	97.1711	53.8892	52.1385	62.098	63.4554	90.7893	62.1368
A03_A18	Bipartite	76.2371	82.1325	237.558	79.7399	132.136	83.2774	86.2172	278.221	66.417	110.844	130.37	109.186	265.074	110.683	115.808	79.7065	80.1555	239.108	91.6324	108.052	242.318	188.078	120.459	48.3593	219.824	269.756	270.988	139.63	54.8962	260.099	79.7573	84.1748	257.89	73.0785	121.49	105.038	94.6709	252.091	101.158	111.93	256.037	229.533	130.044	51.6278	239.961
A03_A19	Bipartite	49.9485	32.0654	37.8171	58.3663	36.2486	36.3165	30.5679	36.1748	60.4835	214.749	33.3973	36.3955	53.288	34.5517	33.6918	26.422	42.5067	46.102	49.2706	39.5937	38.32	49.7498	48.1836	53.0393	40.8884	50.3496	45.7292	38.3031	44.1848	26.0702	43.1325	31.3167	36.9959	59.4249	125.499	29.9097	39.4511	49.695	41.9112	36.6427	44.3348	47.7395	43.2434	48.612	33.4793
A03_A20	Bipartite	77.5516	68.6312	55.9944	178.881	110.298	60.7361	66.2305	53.2406	173.89	83.2664	80.8778	86.8423	117.507	93.6996	81.2029	61.211	67.4034	93.8504	79.6329	89.9159	28.9279	36.0989	41.1222	70.719	52.376	36.7515	52.5039	54.0589	82.4052	66.1549	69.1439	67.4309	54.6175	176.385	96.7821	71.0444	77.1229	105.679	86.6663	85.5594	32.8397	44.3014	47.5906	76.5621	59.2655
A03_A21	Bipartite	53.2346	46.6917	49.3085	56.8866	91.5637	43.8302	50.1627	67.3019	86.61	64.7628	60.3565	55.9753	54.6544	42.1648	43.9707	51.523	57.0804	62.7499	46.907	39.5937	32.3091	28.2118	58.9834	44.1994	56.8543	22.4184	22.0178	57.0471	41.9938	54.2501	48.5324	48.4272	58.3052	71.7483	78.1633	55.9398	56.5279	58.7021	44.5359	41.7822	27.3637	25.1148	58.0153	43.0966	55.5522
A03_A22	Bipartite	65.0645	47.2543	60.1731	150.437	77.5964	62.6146	46.6356	47.592	147.859	79.5301	82.4873	86.612	150.3	141.721	56.9905	59.8899	60.7238	64.5793	137.267	64.1162	55.9773	44.2895	63.5526	123.758	74.7673	50.7171	62.666	66.555	107.358	80.6216	63.8395	46.945	53.8826	149.148	78.5632	71.1886	73.6679	107.439	139.494	60.5534	53.3472	53.4777	65.0538	115.558	77.6945
A03_A23	Bipartite	65.0645	57.3802	63.0982	174.606	73.4949	56.3531	63.8791	52.1589	125.465	74.0146	69.2088	95.3653	122.972	81.9872	123.689	105.248	93.5147	149.466	61.2701	99.6228	113.457	112.24	230.118	264.676	173.289	98.8616	98.2332	215.149	257.927	185.354	60.7088	60.6297	57.6286	150.035	73.7547	87.2283	94.44	136.219	71.6286	111.656	106.159	105.237	222.634	261.302	179.322
A03_A24	Bipartite	70.3222	60.193	60.1731	67.5734	64.0724	70.1283	70.1494	65.379	54.3586	66.0082	96.1681	77.8587	53.288	38.0655	91.1392	64.2936	80.1555	68.0553	28.726	89.9159	78.8942	88.5789	121.705	52.5193	114.293	99.5966	98.2332	92.362	50.3925	110.308	70.2253	65.1712	62.776	60.966	65.0403	80.2308	79.0071	60.6716	33.3957	90.5275	89.2454	93.406	107.034	51.4559	112.301
A03_A25	Bipartite	56.5206	92.2584	74.5896	158.822	76.8204	78.2682	232.786	60.091	93.2134	76.1496	71.6231	99.742	124.339	89.0147	79.033	84.5505	72.2614	141.965	72.7241	82.7635	110.076	109.814	251.303	264.676	174.457	85.631	103.314	186.897	213.864	140.749	67.3944	162.522	67.3403	126.018	76.485	78.0868	86.0017	133.152	80.8694	80.8982	97.8536	106.564	219.1	239.27	157.603
A04_A01	Bipartite	128.814	117.011	60.7999	46.8575	93.5591	137.126	117.177	75.1137	63.3545	85.4015	108.642	126.002	91.5461	76.131	160.007	112.294	125.091	66.7747	79.6329	85.5734	31.5577	47.9297	11.2152	10.3999	16.3553	29.0337	27.0988	19.0157	18.9885	17.3299	132.97	117.094	67.9568	55.106	89.4803	110.468	125.547	79.1604	77.8819	122.79	30.2957	37.5142	15.1154	14.6942	16.8426
A04_A02	Bipartite	88.7243	99.009	78.3504	41.5963	80.7002	103.314	104.244	79.0797	71.5849	91.4507	98.18	99.5117	71.0507	120.638	88.9692	88.0734	105.659	74.0924	89.8143	98.3455	10.8949	22.7514	7.0614	14.0398	4.47825	23.8885	25.4051	18.7441	7.18154	7.38404	96.0192	101.627	78.715	56.5906	86.0755	93.1267	102.586	72.5716	105.226	93.6574	17.3917	24.0783	12.9027	10.6107	5.93114
A04_A03	Bipartite	116.985	110.823	95.483	132.352	124.598	59.4839	109.731	83.6466	85.653	108.709	149.684	102.506	72.417	169.245	103.131	123.303	125.091	109.401	100.177	180.343	53.3475	48.5364	55.245	42.1194	29.9848	45.5719	62.666	44.8227	48.445	26.9743	88.2342	110.277	89.5648	109.002	116.653	136.494	113.799	90.9089	134.711	141.737	49.4597	55.6012	50.0339	45.2822	28.4796
A04_A04	Bipartite	80.8377	65.2559	64.5607	43.4048	98.9908	417.639	74.0684	61.1726	32.6343	109.599	96.1681	81.3139	53.288	38.6511	71.7236	66.0551	109.91	73.3607	43.8163	57.9856	51.8448	31.2453	32.8147	29.6396	11.293	47.0419	27.0988	30.1535	28.4827	9.19237	249.238	69.6622	62.8667	38.0196	104.295	81.1116	95.612	63.3243	41.2337	64.8546	49.4434	29.1721	31.4841	29.0612	10.2427
A04_A05	Bipartite	122.242	83.8201	97.3634	65.9293	85.1343	92.0434	118.353	87.7328	90.8209	75.7938	109.044	114.024	84.7143	88.429	153.155	111.853	93.5147	80.8614	117.631	82.2526	51.8448	53.9967	51.5067	59.7992	37.1889	47.0419	40.6482	57.0471	49.7839	25.3167	107.143	101.086	92.5481	78.3751	80.4641	110.449	103.769	82.7878	103.03	117.704	49.4434	47.3225	54.2769	54.7915	31.2528
A04_A06	Bipartite	78.866	65.2559	55.7855	38.1436	55.9802	72.0068	76.4198	58.4084	37.228	82.1989	61.966	62.1948	50.5553	55.6342	72.1804	57.6881	62.5455	63.1158	65.9971	57.4747	35.6902	24.5715	7.89215	8.83988	19.6654	18.0082	25.4051	16.2992	7.91187	14.1653	75.4364	70.8378	57.0969	37.6858	69.0896	59.8271	62.3702	56.8355	60.8156	64.8275	26.8492	24.9883	12.0957	8.37587	16.9153
A04_A07	Bipartite	63.0928	57.3802	60.591	55.5713	74.7142	53.8485	71.3251	64.778	48.7122	55.1551	53.9185	79.9318	47.8226	28.6955	80.9745	59.0092	60.7238	63.1158	21.09	80.4645	24.044	25.1782	7.0614	10.3999	9.93003	24.991	44.0356	27.1653	9.61597	14.316	58.4707	64.3527	62.6845	52.1418	64.9347	56.4639	70.3278	55.4692	24.8928	80.7195	24.5175	34.6069	17.1133	10.0079	12.123
A04_A08	Bipartite	100.554	105.76	87.1256	214.394	115.729	166.555	96.4065	89.175	225.76	117.249	111.861	128.075	136.636	148.163	130.313	104.367	94.1219	106.657	157.084	106.264	42.4526	70.0744	71.8601	75.9189	51.5972	47.0419	81.2964	67.0983	81.0662	55.1542	133.554	101.083	88.1503	220.077	116.489	108.114	111.099	121.646	152.623	118.289	44.7473	75.6854	69.4792	78.4926	53.3757
A04_A09	Bipartite	77.5516	83.2576	58.7106	50.639	61.8554	80.1467	90.1361	62.2542	38.2807	125.078	82.0849	82.005	58.7534	66.1754	67.7262	64.734	77.1193	55.2492	42.5436	61.8172	13.5247	23.3581	6.64602	6.23991	7.78826	21.6834	18.6304	21.4606	9.12908	6.02779	78.8491	86.6969	60.4824	44.4598	93.4665	73.4094	79.5621	57.0013	54.3595	64.7717	17.6041	20.9943	14.0533	7.6845	6.90802
A04_A10	Bipartite	111.727	165.953	188.668	63.6275	125.263	150.275	123.055	156.236	80.6765	117.071	107.032	140.514	183.092	100.727	112.268	124.184	137.843	163.735	82.5419	117.248	116.087	111.33	161.997	89.4387	100.079	119.81	116.864	179.291	97.1334	109.103	131.001	144.504	172.452	72.152	121.167	115.608	139.179	173.414	91.6345	114.758	117.949	114.097	170.644	93.2861	104.591
A04_A11	Bipartite	134.072	101.259	92.5579	63.2987	132.579	93.9219	121.096	203.708	70.245	78.9964	76.0492	87.9941	120.24	72.6172	120.377	121.982	126.913	212.398	67.997	97.5792	39.0714	55.5135	26.5841	42.6394	12.0718	23.1535	25.4051	29.0669	38.0987	13.7132	113.997	111.178	148.133	66.7719	105.788	99.0155	107.453	166.319	70.3071	108.978	31.1124	40.4593	27.8255	40.369	12.8925
A04_A12	Bipartite	78.2088	82.1325	77.9325	75.4652	87.0188	109.576	90.1361	91.6988	70.7236	121.163	111.861	104.119	76.5161	74.3741	101.646	88.5138	94.1219	78.849	96.9049	87.8724	21.7898	24.5715	26.1687	44.7194	20.4442	39.6916	45.7292	23.9055	51.8532	23.3577	93.8922	86.1343	84.8157	73.0944	104.091	100.187	99.1203	77.6826	85.6395	94.7594	30.7407	35.1504	25.0371	48.2863	21.9009
A04_A13	Bipartite	118.299	79.3197	57.0391	40.6098	111.739	83.9035	110.123	56.3653	44.4056	94.1195	100.997	78.089	87.447	135.279	97.7633	84.1101	77.7265	62.384	44.1799	109.84	15.0275	20.3246	24.0918	10.9198	16.7448	33.0764	42.3419	16.5708	26.6569	11.4528	101.101	94.7213	56.7022	42.5077	102.929	92.5534	77.9078	74.9155	89.7294	103.802	24.0519	31.3332	20.3313	18.7884	14.0988
A04_A14	Bipartite	109.098	146.826	281.226	50.8034	118.39	127.108	111.299	153.953	67.9482	139.845	125.944	103.197	95.6451	104.826	118.778	130.349	95.9436	100.436	124.54	112.139	48.4636	78.2649	46.9375	47.8393	33.8789	43.7343	45.7292	76.3345	51.1229	34.8105	118.103	129.062	217.589	59.3758	129.117	128.146	99.5705	98.0408	114.683	115.459	46.0989	61.9971	61.636	49.4811	34.3447
A04_A15	Bipartite	81.4949	52.8798	47.4281	26.1415	50.2159	56.3531	60.7439	49.0342	33.687	54.9772	88.9253	65.1893	40.9908	57.391	54.7063	73.5413	57.6876	32.747	37.8165	54.1539	15.7788	14.2576	9.96903	9.87986	5.84119	21.6834	20.3241	12.2244	6.45122	11.3021	68.924	56.8119	48.2312	29.9143	52.5966	81.2333	61.4385	36.8689	47.6038	54.4301	18.7311	17.2908	11.0967	8.16554	8.57165
A04_A16	Bipartite	131.443	82.1325	116.376	66.587	85.9103	108.949	120.312	116.096	50.9133	113.869	127.956	108.956	84.7143	90.7715	189.816	99.9634	115.375	93.8504	91.8142	120.314	36.0659	50.6599	27.4148	31.1996	29.5954	37.8541	54.1976	39.118	38.0987	24.5632	120.196	101.222	116.236	58.7501	99.8895	113.96	112.166	89.2824	91.2928	155.065	36.96	52.4287	33.2664	34.6491	27.0793
A04_A17	Bipartite	87.4098	111.385	56.2033	48.1728	44.2299	71.3806	135.204	36.6555	40.9603	41.2774	91.3396	106.653	64.2189	38.0655	71.1525	51.0826	100.802	53.4197	34.5439	43.1699	20.6628	21.538	15.3689	14.0398	9.34591	22.7859	22.0178	14.9409	10.1028	5.5757	79.3952	123.295	46.4294	44.5666	42.7537	71.2111	103.727	58.8193	36.3047	57.1612	21.7244	21.7779	15.1549	12.0713	7.46081
A04_A18	Bipartite	141.302	136.137	330.534	76.7805	185.123	158.415	215.543	327.856	92.3521	173.294	226.538	242.099	191.29	85.5009	201.351	258.055	200.996	222.094	75.0876	216.36	806.224	655.848	212.673	75.9189	646.036	656.75	575.85	248.834	73.6413	549.885	149.858	175.84	329.195	84.5663	179.208	242.297	221.547	206.692	80.2943	208.856	731.487	615.849	230.753	74.7801	597.96
A04_A19	Bipartite	61.7784	52.3173	84.4095	66.7514	64.9593	48.8394	42.3248	90.497	63.5459	72.0575	55.9304	51.5986	57.3871	81.9872	82.6877	66.0551	136.629	56.5298	95.0868	64.3716	24.7953	30.9419	34.8916	55.6392	34.6578	47.0419	37.2609	51.6141	53.5573	32.3993	55.3089	47.321	87.4532	65.1486	68.5084	60.9927	94.1136	56.9584	88.537	73.5296	35.9186	34.1014	43.2528	54.5982	33.5286
A04_A20	Bipartite	67.0361	105.197	51.3979	71.8482	93.8916	71.3806	72.8927	49.0342	98.5727	68.1433	76.4516	58.9699	51.9216	52.1204	65.3278	61.6514	78.3337	93.8504	79.4511	55.1757	10.5192	14.8643	10.3844	10.3999	8.56708	36.7515	25.4051	13.311	9.37252	15.5215	69.2084	89.0449	50.216	85.2104	81.0174	69.0515	68.6518	72.886	65.7858	60.2518	23.6354	20.1347	11.8477	9.88619	12.0443
A04_A21	Bipartite	59.1495	66.381	70.6198	29.7586	81.4762	51.9701	42.7167	74.0321	50.6262	51.7746	77.2564	67.0322	71.0507	50.9492	80.7461	75.3028	67.4034	92.021	45.8162	99.3673	45.0824	31.2453	18.2766	16.1198	17.1342	47.777	55.8913	24.7204	13.2676	37.8244	55.5598	54.5489	72.3259	40.1924	66.6254	76.2796	67.2178	81.5358	48.3827	90.0567	46.4297	43.5683	21.4985	14.6937	27.4793
A04_A22	Bipartite	41.4047	42.7539	46.5924	43.2404	46.5578	71.3806	105.028	45.7893	48.5208	59.781	67.1969	83.6174	146.2	41.5792	55.9626	62.0918	139.058	41.1625	33.9985	56.4529	38.6957	28.5151	10.7998	16.6398	15.3818	35.649	30.4862	27.7086	20.2057	22.1521	56.3926	73.891	46.1908	45.8806	53.1694	64.6444	111.337	93.6815	37.7889	56.2078	37.1724	29.5006	19.2542	18.4227	18.767
A04_A23	Bipartite	128.157	115.886	184.698	56.3934	106.085	120.846	118.745	146.502	82.5906	91.9845	149.684	131.991	73.7834	78.4734	78.3477	157.211	92.9075	119.097	72.9059	147.646	67.9993	65.2208	31.5686	31.1996	31.5424	70.1954	69.4407	52.7007	23.8573	35.5639	124.502	117.315	165.6	69.492	99.0349	153.448	112.449	96.4401	75.6897	112.997	69.0974	67.3307	42.1346	27.5284	33.5532
A04_A24	Bipartite	69.0078	87.758	71.8734	18.4142	65.9569	79.5205	103.069	75.8348	22.4899	62.9836	80.073	98.1295	35.5253	43.3361	52.0795	82.789	63.76	69.3359	39.4528	62.0726	30.0549	24.8749	8.30752	5.19993	15.9659	27.1961	16.9368	11.6811	5.59917	14.1653	74.2641	95.4133	73.8541	20.452	64.4703	81.431	80.9448	52.4306	41.3945	57.0761	28.6255	20.9058	9.9943	5.39955	15.0656
A04_A25	Bipartite	76.2371	65.8185	101.96	25.8127	121.272	129.612	89.7442	107.443	25.1695	99.2792	106.228	93.9832	72.417	45.093	111.697	96.0001	92.9075	51.2244	37.8165	194.648	49.5907	67.0409	22.4303	28.0796	34.0736	44.8369	69.4407	48.3542	18.3799	31.3445	102.925	77.7814	104.701	25.4911	110.276	101.114	93.4453	61.8207	41.4547	153.172	47.2138	68.2408	35.3923	23.2297	32.7091
A05_A01	Bipartite	153.132	157.514	80.6487	64.1208	119.72	110.828	131.677	84.0072	99.0513	103.016	93.3514	99.2813	87.447	94.8709	84.515	136.073	114.161	89.8257	113.995	143.304	34.9389	58.8504	23.6764	32.7595	19.6654	58.0674	33.8735	46.4526	17.893	16.5764	131.98	144.596	82.3279	81.586	111.368	114.712	106.721	88.6363	104.433	113.909	46.5031	46.3619	35.0645	25.3263	18.1209
A05_A02	Bipartite	109.098	102.384	78.7683	76.1229	76.9313	71.3806	94.8389	75.955	97.2329	135.575	127.956	86.1513	94.2788	78.4734	89.5402	98.2019	93.5147	74.6413	116.177	84.8071	23.6683	24.8749	14.9535	23.3997	5.25707	19.8458	30.4862	18.2007	13.7545	11.7542	90.2393	98.6116	77.3616	86.6779	106.253	113.079	89.833	84.46	97.3251	87.1737	21.757	27.6805	16.5771	18.5771	8.50563
A05_A03	Bipartite	59.8067	64.1308	68.9483	116.239	65.5135	139.631	69.3656	68.3835	123.838	110.666	63.1732	102.506	97.0115	122.395	66.6983	73.101	56.4732	64.7623	101.814	67.9478	48.0879	40.3459	76.8446	95.1587	64.8373	27.5636	35.5672	70.6298	98.2289	67.5112	99.7186	66.7482	68.6659	120.039	88.0898	68.1371	79.4897	80.8869	112.104	67.3231	37.8258	37.9565	73.7372	96.6938	66.1742
A05_A04	Bipartite	76.8944	104.635	91.7222	71.3549	85.356	100.183	89.7442	98.429	79.5281	93.2299	115.08	97.4385	112.041	96.0421	92.0528	75.3028	98.9798	65.3111	110.904	89.405	19.16	32.4587	36.9685	39.5194	23.3648	33.8114	33.8735	45.6377	41.6286	23.6591	88.5388	97.1894	95.0756	75.4415	89.293	95.1913	98.2092	88.6763	103.473	90.7289	26.4857	33.1661	41.3031	40.574	23.5119
A05_A05	Bipartite	74.2655	73.6942	87.3346	89.2758	73.2731	70.7545	83.4739	73.311	106.994	88.2482	105.02	69.566	66.9516	115.953	123.803	61.6514	77.1193	94.7652	100.541	68.2033	65.7452	72.1979	200.627	230.877	140.773	58.8024	62.666	159.732	217.516	90.8689	72.51	78.584	80.3228	98.1352	80.7607	83.3359	73.3426	80.8584	108.247	96.0032	62.2738	67.4319	180.179	224.196	115.821
A05_A06	Bipartite	61.1212	67.5061	60.7999	84.3435	62.9639	69.5022	78.3792	75.1137	150.443	127.568	70.0136	75.0944	72.417	126.495	84.515	71.3395	63.76	74.4583	159.084	60.0291	15.7788	28.5151	18.6919	21.3197	11.4877	44.8369	49.1166	39.933	21.9098	22.3028	65.3117	72.9427	67.9568	117.393	95.2662	70.6765	69.4272	73.4377	142.789	72.2721	30.3078	38.8159	29.3125	21.6147	16.8952
A05_A07	Bipartite	70.9794	86.6329	94.4383	51.2966	59.6384	82.6513	78.7711	73.9119	40.7689	57.2902	80.4754	58.0485	61.4862	55.6342	56.5337	64.2936	70.4396	48.8461	76.1785	65.6488	15.0275	22.4481	24.5072	37.9595	25.3118	19.4783	27.0988	26.8936	30.552	16.8778	76.8153	82.702	84.1751	46.0328	58.4643	72.3845	64.2441	55.1661	65.9063	61.0913	17.2529	24.7734	25.7004	34.2557	21.0948
A05_A08	Bipartite	117.642	97.8839	118.466	231.657	140.228	123.351	101.893	92.1795	278.109	141.98	120.713	123.929	150.3	171.002	117.522	96.0001	112.946	145.258	215.082	134.108	73.6346	72.8046	126.69	136.758	87.6179	76.0756	93.1521	147.236	176.13	117.843	120.496	99.8885	105.323	254.883	141.104	108.357	118.438	147.779	193.042	125.815	74.8551	82.9784	136.963	156.444	102.731
A05_A09	Bipartite	111.727	68.0687	61.0088	73.1634	50.9919	79.5205	73.6765	61.8937	49.6692	56.9343	96.9728	88.2245	64.2189	89.0147	58.7037	71.3395	68.6179	80.8614	64.7244	56.4529	10.5192	13.9542	10.7998	10.3999	10.1247	13.2305	23.7115	26.0787	15.8237	8.4389	95.6237	70.8726	61.4513	61.4163	53.9631	84.1562	78.4212	72.5401	76.8696	57.5783	11.8749	18.8328	18.4392	13.1118	9.28182
A05_A10	Bipartite	91.3531	102.384	203.084	167.7	105.642	84.5297	90.9199	184.84	181.259	122.943	98.9847	84.3085	151.666	192.084	124.831	103.486	80.7627	138.306	195.628	121.591	134.12	171.091	376.746	291.716	265.19	141.126	150.737	347.444	339.48	303.65	87.9414	96.6521	193.962	174.48	114.292	101.236	82.5356	144.986	193.856	123.211	137.623	160.914	362.095	315.598	284.42
A05_A11	Bipartite	151.817	70.3189	107.81	106.868	120.607	107.071	102.677	101.193	116.182	125.255	115.885	123.238	196.756	108.34	95.4791	91.5964	96.5509	75.556	132.54	89.405	46.5852	53.0867	60.6449	70.199	30.3742	44.8369	45.7292	93.1769	88.2478	46.2633	129.444	86.4979	104.502	111.525	122.931	103.74	109.894	136.156	120.44	92.4421	45.711	49.408	76.9109	79.2234	38.3187
A05_A12	Bipartite	118.299	109.135	73.5449	169.838	114.067	103.314	106.204	84.2475	126.231	103.905	127.553	106.883	72.417	343.761	169.373	313.101	89.8713	85.0691	168.538	142.793	71.7562	75.8381	93.4597	158.078	107.673	77.5457	76.2154	92.362	189.641	122.213	110.807	107.669	78.8962	148.034	108.986	220.327	98.3771	78.7431	256.149	156.083	74.6509	76.0267	92.9108	173.86	114.943
A05_A13	Bipartite	51.9201	71.444	56.8301	55.2425	52.9872	56.3531	59.9601	58.0479	62.876	54.4434	66.3922	46.7613	49.1889	50.9492	42.4859	63.4129	61.9383	38.9671	42.7254	37.2947	60.4856	56.4235	134.582	59.7992	64.0584	49.247	55.8913	78.7793	64.3905	60.5792	54.1366	65.7021	57.439	59.0593	53.7153	64.9025	54.3498	44.078	46.8373	39.8903	54.8663	56.1574	106.681	62.0948	62.3188
A05_A14	Bipartite	114.356	106.885	128.286	111.8	113.069	138.378	124.623	192.772	159.535	138.599	119.908	118.17	125.705	118.296	119.692	124.624	125.698	133.549	113.631	95.5357	81.1483	84.332	122.121	137.798	80.9979	84.5285	57.585	131.752	169.557	102.623	126.367	115.754	160.529	135.668	125.834	122.266	121.934	129.627	115.964	107.614	82.8384	70.9585	126.936	153.678	91.8105
A05_A15	Bipartite	67.0361	68.0687	78.9772	40.9386	70.391	88.2866	68.9737	69.2248	73.3075	82.9106	93.3514	74.173	53.288	81.4016	186.39	75.3028	81.3699	86.1668	73.4513	131.809	22.5412	27.6051	44.0299	44.7194	23.7542	32.3413	32.1798	43.7361	59.2782	38.1257	77.6613	68.5212	74.101	57.1231	76.6508	84.3271	77.7715	69.7274	77.4264	159.099	27.4413	29.8924	43.883	51.9988	30.94
A05_A16	Bipartite	100.554	392.098	107.392	305.149	125.041	95.8003	131.677	81.6035	206.524	140.557	113.47	132.222	162.597	223.122	121.176	106.569	108.696	157.332	286.715	188.517	153.28	143.486	341.439	383.755	179.325	178.612	140.575	281.161	358.834	178.724	98.1772	261.888	94.4979	255.837	132.799	110.02	120.459	159.964	254.919	154.847	165.946	142.03	311.3	371.294	179.024
A05_A17	Bipartite	85.4382	91.6958	97.3634	71.3549	98.7691	65.1192	76.4198	89.5355	65.7471	71.1679	82.0849	102.276	101.111	79.6447	126.087	76.1835	71.6541	91.6551	44.1799	56.9638	49.215	75.8381	146.628	186.157	89.9544	52.9222	64.3597	121.157	162.619	82.7314	75.2787	84.0578	93.4495	68.551	84.9685	79.1342	86.965	96.3828	61.9123	91.5255	51.0686	70.0989	133.893	174.388	86.3429
A05_A18	Bipartite	105.155	96.7588	306.925	131.037	156.634	102.688	115.217	318.001	151.4	136.287	116.287	146.503	247.311	157.533	154.069	102.165	89.264	212.581	163.629	130.02	276.881	279.388	300.732	79.0389	383.766	263.876	315.024	322.452	108.332	428.576	103.921	105.988	312.463	141.218	146.46	109.226	117.884	229.946	160.581	142.045	270.379	297.206	311.592	93.6853	406.171
A05_A19	Bipartite	99.2397	86.0703	140.613	135.147	91.8963	71.3806	64.6629	119.701	151.591	167.778	106.228	123.699	117.507	108.34	92.1671	88.5138	105.659	120.011	92.3596	110.351	148.021	156.53	287.44	294.836	183.024	119.81	176.142	221.94	287.505	179.477	85.3102	75.3666	130.157	143.369	129.837	97.3707	114.679	118.759	100.35	101.259	133.915	166.336	254.69	291.171	181.251
A05_A20	Bipartite	107.126	93.946	81.4844	286.571	102.095	85.1558	90.528	83.6466	303.374	105.328	107.032	102.276	109.309	210.239	94.7939	98.6423	77.7265	81.5932	184.174	124.656	51.4691	64.9174	106.752	146.118	102.221	61.7426	57.585	115.452	185.016	100.061	96.1411	92.237	82.5655	294.972	103.712	102.837	90.0012	95.4509	197.206	109.725	56.6058	61.2512	111.102	165.567	101.141
A05_A21	Bipartite	72.9511	88.8831	81.4844	101.607	82.2522	101.436	68.5818	81.1228	134.461	88.7819	94.961	85.9209	90.1797	104.241	71.7236	72.2202	77.7265	60.1887	115.813	97.5792	58.9828	61.8839	97.198	61.8791	89.565	56.9649	55.8913	91.0037	88.9781	87.2522	87.1933	78.7325	81.3036	118.034	85.5171	83.5906	81.8237	75.1842	110.027	84.6514	57.9738	58.8876	94.1009	75.4286	88.4086
A05_A22	Bipartite	90.0387	57.9428	82.1112	192.198	83.2498	97.6788	73.2846	76.4357	210.257	98.5675	81.6825	79.4711	79.2488	179.201	96.8496	67.8166	61.3311	105.01	201.809	89.6605	81.524	97.9828	188.996	259.996	128.896	82.3234	99.9268	168.425	295.174	140.749	93.8587	65.6137	79.2734	201.227	90.9087	74.7495	70.4011	92.1294	190.505	93.2551	81.9237	98.9548	178.71	277.585	134.822
A05_A23	Bipartite	76.2371	81.5699	96.9455	184.142	99.7668	68.2499	88.9604	95.0639	166.234	102.482	86.1087	83.1567	84.7143	182.714	100.847	77.945	81.9772	80.6784	181.628	86.5952	117.214	141.362	373.839	522.593	205.999	132.305	135.494	300.176	508.916	234.029	72.2435	85.2652	96.0047	175.188	101.124	82.0268	82.5669	82.6964	182.171	93.7211	124.76	138.428	337.008	515.754	220.014
A05_A24	Bipartite	71.6366	75.3819	62.4714	37.1572	52.3221	92.6696	65.0548	58.2882	37.8979	60.3148	86.511	54.1325	45.0899	74.3741	47.5111	75.3028	76.512	49.7609	38.1802	81.4863	51.4691	63.0973	51.922	32.7595	40.6937	37.8541	50.8103	42.1062	41.6286	37.975	82.1531	70.2183	60.3798	37.5275	56.3185	80.9069	65.3223	47.4254	56.2771	64.4987	44.6616	56.9538	47.0141	37.1941	39.3344
A05_A25	Bipartite	90.6959	101.822	124.943	117.062	103.979	82.6513	56.4331	112.01	141.639	111.022	98.18	93.0618	173.528	138.793	90.7965	92.0368	74.6903	81.2273	178.719	86.8506	127.358	141.969	388.792	459.154	224.107	126.793	154.124	320.55	423.468	212.027	86.6736	79.1274	118.476	129.35	107.501	95.1084	83.8761	127.377	158.756	88.8236	127.075	148.047	354.671	441.311	218.067
A06_A01	Bipartite	118.299	145.138	78.1415	54.7493	86.5754	198.488	112.866	85.5695	77.5184	100.169	124.737	104.81	102.477	79.0591	117.636	122.862	111.732	78.6661	93.2687	94.5139	39.0714	62.7939	12.8767	14.5598	19.0812	52.5547	57.585	39.118	15.3369	14.9188	158.394	129.002	81.8555	66.1338	93.3721	123.8	108.271	90.5715	86.1639	106.075	45.813	60.1895	25.9973	14.9483	17
A06_A02	Bipartite	97.9253	84.9452	67.2769	71.3549	87.0188	103.94	107.771	76.1953	98.8598	98.5675	117.494	93.0618	77.8825	107.169	94.1086	81.0276	80.1555	82.5079	142.357	124.656	17.2816	28.5151	18.6919	21.8397	12.0718	31.2388	49.1166	24.7204	17.893	13.2611	100.933	96.3583	71.7361	85.1074	92.7932	99.2608	86.6086	80.1952	124.763	109.382	24.2602	38.8159	21.7062	19.8663	12.6665
A06_A03	Bipartite	61.7784	90.5707	56.4123	69.7108	68.8391	65.7453	63.8791	65.1386	77.0399	68.1433	51.1019	77.6283	75.1498	70.8604	56.6479	69.578	74.0831	59.274	78.542	60.54	35.3146	39.7392	15.7843	11.9598	18.4971	27.9312	35.5672	30.6968	21.4229	25.0153	63.7618	77.2249	60.7754	73.3753	68.4912	60.3399	75.8557	67.2119	74.7012	58.5939	31.6229	37.6532	23.2405	16.6914	21.7562
A06_A04	Bipartite	81.4949	72.5691	57.248	54.0916	71.3887	102.688	72.8927	58.769	59.7179	91.2728	90.9372	75.5551	56.0207	67.3466	64.1857	83.2294	66.7962	67.8723	75.8149	81.9972	23.6683	19.7179	13.292	8.31988	10.3194	11.7605	22.0178	14.9409	13.2676	6.63056	92.0914	72.7309	58.0085	56.9047	81.3307	87.0833	71.1757	61.9465	71.5807	73.0915	17.7144	20.8678	14.1165	10.7937	8.475
A06_A05	Bipartite	63.75	87.758	73.7538	115.417	67.6197	90.7911	90.9199	55.2837	109.1	68.1433	59.5518	68.6446	116.141	127.666	95.3649	87.1927	77.7265	75.0072	153.266	83.5299	25.171	31.5487	22.4303	27.5596	18.6918	23.1535	33.8735	28.5236	20.5709	17.9327	77.2706	89.339	64.5188	112.259	67.8815	73.3722	73.1856	95.5738	140.466	89.4474	24.1622	32.7111	25.4769	24.0652	18.3122
A06_A06	Bipartite	32.8608	51.7547	41.369	64.2852	56.8671	50.7178	53.2979	35.9344	69.9579	55.333	68.8065	46.0702	54.6544	94.8709	55.1632	60.7707	46.1501	41.1625	127.449	102.688	22.9169	37.9191	41.1222	22.3597	23.7542	27.1961	20.3241	53.244	18.8668	27.2757	41.7893	52.5263	38.6517	67.1216	56.1	64.7886	46.1102	47.9084	111.16	78.9256	25.0565	29.1216	47.1831	20.6132	25.515
A06_A07	Bipartite	57.1779	55.6926	53.6961	43.7337	50.8811	63.8669	58.0006	59.0093	36.8452	48.9279	41.0424	71.4088	35.5253	45.6786	92.5097	42.2753	102.016	40.4307	77.9966	56.1975	9.76786	16.381	8.30752	11.9598	8.37238	12.128	25.4051	6.79132	4.6254	6.93195	60.5224	56.8466	56.3527	40.2894	49.9045	41.6589	86.7124	37.978	61.8376	74.3536	10.9479	20.8931	7.54942	8.29262	7.65217
A06_A08	Bipartite	101.211	142.325	91.0954	149.451	128.256	205.376	100.717	80.5219	176.857	121.697	139.625	137.52	194.023	139.378	107.585	102.165	102.623	150.014	165.629	136.662	57.4801	54.3001	67.2909	69.159	39.7201	37.8541	45.7292	51.8857	57.2089	33.7556	153.294	121.521	85.8086	163.154	124.976	120.895	120.071	172.019	152.504	122.124	47.6671	50.0147	59.5883	63.184	36.7379
A06_A09	Bipartite	66.3789	60.193	43.8762	83.0282	69.615	94.548	72.1089	66.3404	61.6319	66.542	92.1443	80.6229	54.6544	90.1859	64.0715	82.3487	159.096	69.153	80.9056	68.7142	11.6463	26.0883	12.8767	11.4398	6.42531	27.1961	28.7925	22.0039	15.2151	10.85	80.4635	66.1509	55.1083	72.33	68.0785	87.2465	119.86	61.9037	85.5457	66.3928	19.4212	27.4404	17.4403	13.3275	8.63766
A06_A10	Bipartite	111.07	101.259	149.388	110.321	90.2335	90.7911	94.8389	135.205	160.683	92.5183	96.5705	93.5225	94.2788	147.577	89.3118	103.486	94.1219	108.852	163.084	121.08	48.8393	55.8168	61.8911	75.9189	54.9072	41.5292	50.8103	79.5943	58.1827	56.9626	100.93	98.049	142.296	135.502	91.3759	100.028	93.8222	101.565	155.33	105.196	45.1842	53.3135	70.7427	67.0508	55.9349
A06_A11	Bipartite	74.2655	81.0074	78.5593	82.6994	96.4412	102.688	106.596	227.384	114.172	88.604	109.849	81.0836	58.7534	108.34	95.2507	85.8716	78.941	59.274	148.539	89.9159	44.331	38.2224	47.3529	31.1996	19.4706	40.4267	40.6482	58.9487	35.4208	24.5632	88.4767	93.8016	152.972	98.4357	92.5226	97.8603	80.0123	59.0137	128.44	92.5833	42.3789	39.4353	53.1508	33.3102	22.0169
A06_A12	Bipartite	72.9511	83.2576	43.4583	100.949	82.2522	85.1558	92.0956	53.8415	90.5338	78.9964	68.4041	79.4711	90.1797	120.053	83.8298	86.312	74.6903	75.7389	161.629	101.155	36.8173	38.8291	22.8457	23.3997	17.913	41.8967	40.6482	34.7716	37.977	23.207	79.0534	87.6766	48.6499	95.7415	80.6243	77.358	77.0807	82.9593	140.841	92.4926	39.357	39.7387	28.8086	30.6883	20.56
A06_A13	Bipartite	62.4356	69.1938	61.6356	39.4589	55.0934	74.5114	59.5682	47.1113	58.5694	82.9106	71.2207	70.0267	46.4562	57.391	97.4207	55.4863	45.5429	38.0524	55.9976	48.2787	8.26511	18.2011	23.6764	14.5598	12.0718	19.8458	23.7115	24.4488	8.6422	20.6452	68.4735	64.381	54.3735	49.0142	69.002	63.3535	57.7848	42.2543	56.6943	72.8497	14.0555	20.9563	24.0626	11.601	16.3585
A06_A14	Bipartite	84.781	111.385	84.6184	85.33	104.09	114.585	94.0551	109.726	95.8931	114.402	105.02	143.048	260.975	73.7885	88.7408	113.174	85.6206	86.7156	95.9958	111.118	56.7287	63.4007	39.4607	35.8795	27.4536	49.9821	38.9545	41.8345	27.0221	25.7688	99.6828	102.72	97.1723	90.6115	109.246	109.097	114.334	173.845	84.8921	99.9292	53.3554	51.1776	40.6476	31.4508	26.6112
A06_A15	Bipartite	55.2062	60.7555	63.516	50.639	80.7002	78.8944	98.3659	65.9799	58.1866	71.8796	53.9185	62.1948	50.5553	72.6172	135.909	66.0551	66.7962	65.3111	84.9054	134.874	15.0275	24.2682	15.3689	8.83988	11.293	21.3159	15.2431	34.4999	6.69466	12.9597	67.0503	79.5607	64.748	54.4128	76.2899	59.9868	64.4955	57.9332	78.7613	135.392	18.1717	19.7556	24.9344	7.76727	12.1264
A06_A16	Bipartite	86.0954	180.016	66.6501	203.542	100.875	159.041	92.0956	71.1477	143.744	94.8312	125.139	87.0727	117.507	227.807	123.346	104.367	89.264	93.4845	294.714	110.607	36.8173	60.6705	62.7218	85.7988	35.826	56.5973	57.585	74.7046	46.9843	38.2764	122.568	136.056	68.8989	173.643	97.8533	114.753	88.1684	105.496	261.261	116.977	46.7073	59.1277	68.7132	66.3916	37.0512
A06_A17	Bipartite	58.4923	42.1913	51.1889	73.4923	47.9989	49.4655	50.1627	59.9708	58.4737	49.4617	71.2207	42.8453	84.7143	72.6172	56.6479	48.4404	72.2614	62.0181	58.7247	48.2787	20.2871	23.3581	15.3689	18.7197	18.8865	24.256	23.7115	30.9684	33.2299	21.3986	53.9789	46.177	55.5798	65.983	48.7303	59.8306	57.5533	73.3662	65.671	52.4633	22.2715	23.5348	23.1687	25.9748	20.1426
A06_A18	Bipartite	113.041	88.8831	360.83	132.681	208.069	106.445	104.636	346.725	136.758	155.502	137.613	143.509	282.836	173.344	165.604	128.147	114.768	316.677	129.085	147.646	253.213	284.241	255.456	80.5989	416.672	237.047	243.889	279.802	76.9277	366.188	109.743	96.7597	353.777	134.719	181.785	132.88	129.138	299.756	151.215	156.625	245.13	264.065	267.629	78.7633	391.43
A06_A19	Bipartite	48.634	64.6934	42.4137	110.814	56.9779	48.8394	58.0006	54.3222	121.637	72.4133	65.1851	59.4306	57.3871	100.727	55.1632	59.4496	44.3284	48.8461	123.449	57.2192	74.7617	50.9632	36.5531	32.7595	36.4101	63.5801	40.6482	36.9448	34.0819	33.1528	48.7367	61.347	48.3679	116.225	64.6956	62.3173	51.8795	53.1166	112.088	56.1912	69.1709	45.8057	36.749	33.4207	34.7815
A06_A20	Bipartite	88.7243	59.6304	53.9051	118.706	80.8111	70.7545	87.3929	50.9571	147.572	99.4571	76.0492	71.6392	73.7834	76.7166	63.5005	62.0918	76.512	72.9948	100.905	57.9856	27.4251	28.5151	10.3844	17.1598	13.8242	36.7515	37.2609	22.0039	14.2414	16.5764	79.7394	73.5116	52.4311	133.139	90.1341	69.0705	74.0756	73.3891	88.8106	60.743	32.0883	32.888	16.1941	15.7006	15.2003
A06_A21	Bipartite	65.7217	73.6942	75.0074	74.6432	92.118	63.8669	67.0143	83.0457	84.4089	78.2847	81.6825	89.1459	69.6843	107.169	74.4646	82.3487	54.0442	198.678	123.267	124.912	27.4251	50.0531	35.7224	17.6798	28.0377	35.2815	42.3419	50.5274	20.936	32.7007	64.7943	70.3542	79.0266	79.526	85.2013	82.0156	71.595	134.181	115.218	99.6881	31.3533	46.1975	43.1249	19.3079	30.3692
A06_A22	Bipartite	73.6083	75.9444	47.846	93.0573	53.9849	59.4839	41.541	40.982	107.952	70.6341	54.7233	50.4469	71.0507	113.611	140.478	60.7707	58.2949	39.1501	146.357	96.302	15.0275	29.4252	31.984	28.0796	14.9924	31.2388	32.1798	24.9921	24.1008	21.7	66.5461	58.7427	44.414	100.504	62.3095	57.747	54.3709	55.1004	129.984	118.39	23.1331	30.8025	28.488	26.0902	18.3462
A06_A23	Bipartite	63.75	95.6337	66.6501	126.762	80.2568	92.0434	71.717	76.4357	143.457	81.8431	81.6825	51.3683	71.0507	108.926	69.6678	57.6881	85.6206	42.809	124.722	74.5893	43.204	57.9403	86.3983	43.1594	63.2796	55.1273	74.5217	94.5352	48.0798	68.2647	77.8967	83.6754	71.5429	135.109	81.0499	69.6853	68.4944	56.9298	116.824	72.1286	49.1656	66.231	90.4667	45.6196	65.7721
A06_A24	Bipartite	161.675	126.574	69.7841	59.8461	65.0701	102.062	89.3523	64.1771	67.1826	57.1122	101.399	124.159	69.6843	70.8604	69.6678	88.9542	128.127	67.8723	76.9057	92.9812	22.5412	25.1782	11.6305	8.83988	7.59355	37.4865	49.1166	24.9921	10.1028	15.9736	131.869	107.963	66.9806	63.5143	61.0912	95.1766	126.143	68.7783	73.883	81.3245	30.0139	37.1474	18.3113	9.47136	11.7836
A06_A25	Bipartite	114.356	161.452	114.705	118.048	107.526	75.7636	78.3792	89.7759	115.129	111.912	99.7895	62.4251	49.1889	125.323	72.1804	66.0551	63.76	63.1158	132.903	103.454	66.8722	94.3426	120.874	54.0792	65.2267	61.375	69.4407	127.677	55.0179	72.7855	95.0597	119.916	102.24	116.589	109.719	82.9223	63.0926	56.1524	129.113	87.8174	64.1236	81.8916	124.276	54.5486	69.0061
A07_A01	Bipartite	90.6959	81.0074	76.47	29.7586	118.944	77.0159	84.6496	48.1929	34.2612	148.741	80.073	79.2408	45.0899	86.0865	62.0158	81.4679	63.76	63.4817	61.0882	58.7519	18.7843	20.9313	7.47677	9.87986	9.73532	19.8458	28.7925	21.1889	9.2508	8.4389	83.8559	82.8285	62.3315	32.0099	133.843	80.7705	71.5004	54.2858	73.5874	60.3838	19.3151	24.8619	14.3328	9.56533	9.08711
A07_A02	Bipartite	58.4923	66.381	51.8157	29.7586	67.5088	74.5114	51.7303	44.8279	29.6675	61.9161	103.813	93.9832	57.3871	55.6342	60.3026	75.3028	63.76	92.7528	70.3606	70.2468	16.1545	21.538	7.89215	8.83988	3.69942	14.3331	13.5494	16.5708	6.3295	4.82223	66.5018	59.0557	48.3218	29.7131	64.7125	89.558	78.8716	75.0699	62.9974	65.2747	15.2438	17.5437	12.2315	7.58469	4.26083
A07_A03	Bipartite	46.6624	51.7547	37.6082	73.8211	46.447	40.0733	52.906	44.7077	50.2434	40.5657	36.6163	39.6204	46.4562	50.9492	37.9175	36.9908	40.0777	40.4307	43.6345	39.3382	19.5357	33.3688	26.9995	19.7597	22.7807	37.8541	30.4862	25.2637	16.3106	19.5903	43.3679	52.3303	41.1579	62.0322	43.5063	36.8036	39.8491	43.4435	47.2918	38.6279	28.6949	31.9275	26.1316	18.0352	21.1855
A07_A04	Bipartite	66.3789	64.1308	58.0838	60.6681	60.8577	130.864	59.9601	48.0728	57.3253	52.8422	80.073	64.2679	56.0207	41.5792	100.619	98.2019	56.4732	68.7871	28.3624	57.9856	17.6573	38.8291	20.7688	21.3197	14.4083	25.7261	32.1798	24.4488	8.15531	12.6583	98.6217	62.0455	53.0783	58.9967	56.8499	89.1374	60.3706	62.4039	34.9708	79.3021	21.6917	35.5045	22.6088	14.7375	13.5333
A07_A05	Bipartite	49.2913	51.1922	48.0549	46.5287	57.5322	62.6146	32.9193	49.9957	46.1282	66.0082	70.0136	82.005	68.318	51.5348	56.7621	56.8074	80.1555	46.102	69.2697	49.0451	11.6463	19.7179	18.6919	14.5598	12.2665	20.5809	11.8557	21.4606	21.9098	15.3709	55.9529	42.0557	49.0253	46.3284	61.7702	63.4105	81.0802	57.21	60.4023	52.9036	16.1136	15.7868	20.0763	18.2348	13.8187
A07_A06	Bipartite	59.8067	64.1308	55.9944	44.0625	92.5614	53.8485	46.6356	41.3426	29.6675	49.2838	57.5399	58.0485	38.2581	37.4799	43.7422	44.0367	49.1863	47.7485	57.2702	110.862	15.7788	14.8643	9.96903	10.9198	8.17767	13.9656	10.1621	14.6693	5.11229	8.28821	56.8276	55.3832	48.6685	36.865	70.9226	50.7883	53.6174	43.0033	47.375	77.3022	14.8722	12.5132	12.3191	8.01607	8.23294
A07_A07	Bipartite	43.3763	35.4407	42.8315	12.0021	41.0152	63.8669	41.9329	45.9095	12.2498	51.4188	41.4448	52.7504	40.9908	18.1543	49.4527	63.8532	47.9718	414.918	28.726	163.739	36.8173	47.323	8.7229	19.2397	15.5765	25.3585	27.0988	18.7441	10.7115	3.01389	53.6216	38.6868	44.3705	12.126	46.217	52.649	50.3611	227.954	23.4402	106.596	31.0879	37.2109	13.7335	14.9756	9.29521
A07_A08	Bipartite	97.2681	191.83	81.6933	214.394	94.7784	107.071	224.165	64.778	182.79	121.519	78.4635	115.176	122.972	148.163	110.098	92.4771	77.7265	132.452	146.357	95.5357	48.8393	84.332	124.613	96.1986	69.1208	63.2126	54.1976	117.897	94.699	70.3744	102.17	207.997	73.2357	198.592	108.149	85.4703	96.451	127.712	147.26	102.817	56.0259	69.2648	121.255	95.4488	69.7476
A07_A09	Bipartite	60.4639	63.0057	44.712	25.6483	50.5485	84.5297	67.4061	50.9571	22.8727	36.6515	47.8829	46.3006	54.6544	41.5792	59.3889	48.4404	55.2587	50.3097	35.6348	79.4428	12.3977	14.8643	5.81527	9.35987	8.17767	9.55539	27.0988	18.2007	6.08605	6.47987	72.4968	65.2059	47.8345	24.2605	43.6	48.1616	50.7796	52.482	38.607	69.4159	10.9765	20.9815	12.008	7.72296	7.32877
A07_A10	Bipartite	74.9227	74.2568	110.526	90.92	93.8916	112.08	116.785	140.973	101.157	123.298	107.837	102.506	110.675	57.9767	100.733	139.156	86.8351	125.866	47.0889	98.0901	99.1813	107.387	179.443	92.5587	111.567	109.52	110.089	152.397	76.5626	121.912	93.5014	95.5209	125.75	96.0383	108.595	123.497	94.6706	118.27	52.5328	99.4114	104.35	108.738	165.92	84.5606	116.739
A07_A11	Bipartite	68.3505	61.3181	43.4583	22.3601	51.3245	72.6329	72.5008	54.3222	38.4721	57.1122	86.1087	62.4251	88.8133	28.1099	84.1724	162.055	48.5791	122.024	39.8164	55.6866	26.2981	33.3688	26.1687	22.3597	11.293	43.7343	32.1798	43.1928	15.3369	12.357	70.4917	66.9094	48.8903	30.4161	54.2183	124.082	55.5021	105.419	33.9632	69.9295	35.0162	32.7743	34.6808	18.8483	11.825
A07_A12	Bipartite	104.497	56.2551	43.6673	73.8211	62.8531	88.2866	76.8117	50.1159	41.8216	71.5237	55.1256	60.5823	36.8917	100.141	59.96	62.0918	75.9048	61.2863	76.1785	53.1321	37.193	30.0319	12.8767	33.7995	17.913	30.5038	15.2431	25.2637	26.17	17.4806	96.392	66.5334	46.8916	57.8214	67.1884	58.6087	68.2436	49.089	88.16	56.5461	33.8484	22.6375	19.0702	29.9848	17.6968
A07_A13	Bipartite	80.8377	68.6312	62.8892	38.8013	57.3105	75.1375	59.9601	34.372	30.0503	47.3266	67.1969	144.891	83.3479	43.9217	68.4115	62.5321	56.4732	46.102	30.7259	57.4747	12.022	20.3246	8.30752	6.7599	36.2154	20.2133	18.6304	13.311	9.00736	21.3986	77.9876	64.2957	48.6306	34.4258	52.3186	64.8645	100.682	64.7249	37.3238	62.9431	16.1177	19.4775	10.8093	7.88363	28.807
A07_A14	Bipartite	103.183	99.009	72.7092	39.7878	170.712	97.6788	86.6091	75.4742	44.1185	82.9106	64.3803	101.815	58.7534	64.4185	78.5761	71.7799	77.7265	76.6537	79.2693	72.8012	30.8063	58.547	30.3225	25.4796	30.9583	36.7515	60.9723	43.4645	21.3012	18.5354	100.431	92.809	74.0917	41.9531	126.811	68.0801	89.7708	67.7036	71.8439	75.6887	33.7789	59.7597	36.8935	23.3904	24.7469
A07_A15	Bipartite	65.7217	47.8169	39.4886	14.9615	66.622	56.9793	66.6224	42.9049	15.6951	48.0383	82.4873	80.3925	62.8525	25.1818	48.9959	60.7707	49.1863	32.1982	29.0896	50.8332	8.6408	17.2911	8.30752	6.23991	3.31001	12.128	8.46838	17.3858	6.3295	5.7264	61.3505	57.2196	41.1968	15.3283	57.3302	71.629	64.7894	47.5254	27.1357	49.9145	10.3844	12.8797	12.8467	6.2847	4.5182
A07_A16	Bipartite	69.0078	51.1922	56.2033	33.3757	65.7352	78.2682	41.1491	79.0797	23.2555	52.3084	61.1613	44.6881	66.9516	50.9492	68.2973	64.2936	42.5067	57.6275	52.1795	57.9856	27.8008	23.9648	12.0459	15.5998	16.1606	16.5382	20.3241	7.87793	9.85941	8.74029	73.638	46.1706	67.6415	28.3156	59.0218	62.7275	43.5974	62.2895	51.5644	63.1414	22.1695	22.1445	9.96192	12.7296	12.4505
A07_A17	Bipartite	40.0902	52.8798	33.8474	9.86473	32.4796	51.344	65.0548	23.4355	9.76157	33.9827	29.3735	40.0811	49.1889	21.668	28.324	42.7156	38.256	34.9424	24.7262	50.8332	21.0385	24.8749	7.89215	8.83988	8.76179	18.7433	15.2431	5.16141	5.59917	6.02779	45.7171	58.9673	28.6414	9.81315	33.2311	36.0446	39.1685	42.0656	23.1971	39.5786	19.8909	20.059	6.52678	7.21952	7.39479
A07_A18	Bipartite	90.0387	81.0074	230.037	80.562	116.505	95.1742	99.1497	213.804	41.3431	159.594	181.472	170.229	129.804	73.7885	120.491	198.165	149.381	303.688	36.7257	104.221	513.188	506.295	139.982	39.5194	424.85	466.377	428.5	128.492	46.0106	383.066	92.6064	90.0786	221.92	60.9526	138.05	189.819	159.805	216.746	55.2571	112.356	489.782	467.397	134.237	42.765	403.958
A07_A19	Bipartite	41.4047	39.3786	61.6356	57.5443	56.0911	51.9701	36.4463	54.202	69.6708	57.1122	43.4567	35.9348	35.5253	89.0147	46.0264	51.523	52.8297	53.9686	74.724	50.0668	39.0714	37.009	21.5996	33.2795	31.9319	40.7942	32.1798	20.1023	22.275	27.7278	46.6874	37.9125	57.9188	63.6076	56.6017	47.4898	44.3822	44.747	81.8693	48.0466	39.9328	34.5944	20.8509	27.7772	29.8298
A07_A20	Bipartite	70.9794	60.7555	39.2797	53.434	117.281	78.2682	67.0143	43.0251	73.4989	55.511	43.8591	49.2951	64.2189	44.5073	54.5921	66.9358	81.3699	58.1763	59.2701	50.5777	9.39217	16.0777	4.15376	7.79989	8.17767	11.7605	22.0178	18.2007	8.88564	9.64446	74.6238	63.8849	41.1524	63.4664	86.3962	55.3975	65.3325	61.1976	51.8887	52.5849	10.5763	19.0477	11.1773	8.34276	8.91106
A07_A21	Bipartite	76.8944	55.6926	66.6501	36.0063	70.0584	70.1283	77.9873	68.9844	46.3196	85.2236	67.1969	74.6337	163.963	89.6003	75.4925	63.8532	77.1193	50.6756	48.7251	83.5299	34.9389	33.3688	9.96903	5.71992	11.8771	37.8541	40.6482	19.0157	7.54671	16.7271	73.5113	66.84	67.8172	41.163	77.641	65.5251	75.8765	107.319	69.1627	79.5112	36.3965	37.0085	14.4924	6.63331	14.3021
A07_A22	Bipartite	62.4356	38.816	50.3532	38.8013	54.2066	625.52	53.2979	71.2679	37.228	95.8987	67.5993	47.222	69.6843	32.2093	50.138	62.5321	85.0134	44.8214	27.817	42.1481	15.7788	25.4816	49.8451	14.5598	11.6824	27.9312	32.1798	24.4488	47.8364	13.2611	343.978	46.057	60.8105	38.0146	75.0527	65.0657	66.1177	57.2528	30.0131	46.143	21.855	28.8307	37.147	31.1981	12.4718
A07_A23	Bipartite	76.8944	63.5683	90.4686	21.7024	73.0514	60.11	64.271	81.4833	15.1209	72.7692	74.8421	99.9724	53.288	49.7779	118.435	86.312	78.941	130.622	33.9985	85.0625	54.8503	36.0989	9.13828	12.4798	17.1342	29.0337	45.7292	19.559	7.18154	21.8507	68.5022	63.9196	85.976	18.4116	72.9103	80.577	89.4567	91.9551	41.8882	101.749	41.942	40.9141	14.3486	9.83068	19.4924
A07_A24	Bipartite	85.4382	33.1905	26.5347	7.89179	31.5928	36.9426	50.1627	30.5262	8.32605	35.406	51.1019	36.8562	13.6636	21.668	31.9787	37.4312	64.9745	25.9781	15.4539	56.7083	8.26511	12.4374	2.90763	6.23991	5.25707	24.6235	16.9368	11.6811	4.38196	9.64446	61.1904	41.6766	28.5304	8.10892	33.4994	44.2665	50.9153	19.8208	18.561	44.3435	16.4443	14.6871	7.29435	5.31094	7.45077
A07_A25	Bipartite	74.9227	170.453	57.248	26.6348	77.153	103.94	76.0279	118.62	19.1403	114.758	107.837	87.303	110.675	69.1035	106.215	99.0826	91.693	101.168	48.3615	120.569	48.8393	61.8839	24.9226	28.5996	22.7807	54.7598	57.585	22.0039	14.9717	21.2479	89.4315	123.24	87.9338	22.8876	95.9556	103.46	89.498	105.922	58.7325	113.392	51.7995	59.7344	23.4632	21.7856	22.0143
A08_A01	Bipartite	208.338	149.639	125.987	84.6723	150.537	175.321	192.029	109.966	158.673	158.704	186.703	170.92	228.182	295.154	153.84	251.009	184.6	111.047	119.268	268.471	59.3585	80.085	44.0299	76.4389	34.8525	83.0584	82.9901	65.1967	41.1417	23.207	191.829	170.834	117.977	121.673	154.621	218.856	177.76	169.615	207.211	211.155	71.2085	81.5376	54.6133	58.7903	29.0297
A08_A02	Bipartite	128.814	136.7	67.2769	92.5641	96.3304	133.995	106.204	91.4584	107.186	135.753	148.879	158.021	87.447	86.0865	90.5681	133.431	113.554	78.6661	104.905	86.3397	28.5522	38.2224	14.9535	16.6398	25.7013	32.7089	42.3419	26.622	17.1627	22.7549	131.405	121.452	79.3676	99.875	116.042	141.155	135.787	83.0565	95.4955	88.4539	30.6305	40.2821	20.7878	16.9012	24.2281
A08_A03	Bipartite	94.6392	115.323	96.7366	267.334	121.715	118.342	478.113	97.8281	259.256	143.581	100.192	119.322	176.26	195.012	104.159	136.514	94.1219	152.759	187.992	241.138	166.054	181.405	218.073	303.156	231.506	159.134	164.286	225.472	304.181	218.055	106.49	296.718	97.2823	263.295	132.648	118.353	106.722	164.509	191.502	172.649	162.594	172.846	221.772	303.668	224.781
A08_A04	Bipartite	109.098	104.635	84.6184	235.767	109.522	113.959	92.4875	106.121	168.052	114.936	122.725	126.002	101.111	143.478	198.839	112.294	97.1581	124.219	179.447	95.2802	36.8173	45.5029	39.4607	63.9591	37.1889	36.384	28.7925	38.5747	58.1827	33.4542	111.528	98.561	95.3695	201.91	112.229	117.509	111.58	112.665	161.462	147.059	36.6007	37.1477	39.0177	61.0709	35.3216
A08_A05	Bipartite	154.446	89.4456	81.4844	130.05	81.0328	105.819	71.3251	89.0548	139.15	156.214	94.1562	120.013	84.7143	100.727	72.4088	99.9634	145.13	80.8614	123.813	91.4486	24.044	46.1096	38.63	60.3192	45.9507	51.0846	50.8103	54.6022	51.9749	26.8236	130.132	80.3854	85.2696	134.6	118.623	97.0598	132.571	82.7878	112.27	81.9287	37.5643	48.4599	46.6161	56.147	36.3872
A08_A06	Bipartite	99.8969	79.3197	50.5621	95.0303	67.6197	98.3049	110.123	65.1386	123.934	135.219	92.1443	100.203	81.9815	98.9702	72.6372	79.7065	89.264	76.1048	99.9956	72.2904	36.0659	45.1995	27.8302	24.9596	23.5595	48.8795	52.5039	34.2283	23.3704	15.2202	99.1009	94.7213	57.8504	109.482	101.419	85.9254	94.7334	79.0432	99.4829	72.4638	42.4727	48.8517	31.0292	24.165	19.3898
A08_A07	Bipartite	82.8093	84.3827	77.3057	213.572	95.4435	75.1375	91.7037	74.1522	133.695	98.9234	71.6231	97.8992	94.2788	115.953	80.5177	85.4312	80.7627	91.6551	103.814	85.0625	46.9608	41.2559	58.1527	56.1592	46.9243	51.8196	66.0533	77.9644	70.2331	54.4008	78.9734	88.0432	75.729	173.633	97.1835	78.5272	89.3309	92.9669	109.883	82.7901	49.3902	53.6546	68.0585	63.1961	50.6625
A08_A08	Bipartite	116.985	121.511	98.826	320.768	140.893	100.809	131.677	107.803	325.29	162.085	152.098	149.267	230.915	186.814	275.245	147.523	146.952	221.18	203.991	204.099	239.688	259.973	513.82	595.392	396.812	228.594	252.358	500.385	617.248	415.314	108.897	126.594	103.315	323.029	151.489	149.811	148.11	226.047	195.402	239.672	234.141	256.165	507.103	606.32	406.063
A08_A09	Bipartite	117.642	106.322	82.5291	97.9897	68.5065	97.0526	81.5144	60.5717	85.8444	80.5976	107.837	93.7529	81.9815	87.2578	94.1086	102.606	242.895	80.6784	75.0876	76.3775	32.3091	39.1325	25.338	22.3597	22.7807	44.4693	49.1166	38.8464	29.4565	18.5354	107.347	93.9183	71.5504	91.9171	74.5521	105.221	168.324	81.33	81.1727	85.243	38.3892	44.1245	32.0922	25.9081	20.658
A08_A10	Bipartite	124.214	143.451	191.175	298.244	159.294	112.08	122.272	189.767	346.823	163.864	147.27	142.587	240.479	260.016	190.501	120.22	126.306	194.47	261.261	142.793	303.931	338.845	690.771	693.15	490.076	298.055	287.925	536.243	675.065	470.469	118.147	132.861	190.471	322.533	161.579	133.745	134.446	217.475	260.639	166.647	300.993	313.385	613.507	684.108	480.272
A08_A11	Bipartite	138.016	123.761	79.1861	106.704	97.2172	116.463	111.299	104.438	121.158	95.365	131.577	141.205	116.141	120.053	118.892	93.7982	95.9436	104.278	182.901	103.71	45.8338	62.7939	38.63	44.1994	26.0907	77.1782	66.0533	72.5313	33.595	24.5632	127.239	117.53	91.8121	113.931	96.2911	112.688	118.574	110.209	151.477	111.301	61.506	64.4236	55.5807	38.8972	25.3269
A08_A12	Bipartite	124.214	104.072	121.391	252.866	117.171	106.445	126.974	128.835	174.56	124.366	158.134	140.744	185.825	243.619	156.01	129.468	132.378	200.69	205.264	163.994	100.684	92.8258	129.597	189.277	124.223	85.2635	81.2964	126.319	205.952	128.09	115.329	115.523	125.113	213.713	120.768	143.801	136.561	193.257	224.441	160.002	92.9738	87.0611	127.958	197.615	126.157
A08_A13	Bipartite	88.067	70.3189	77.9325	88.947	72.7189	102.062	87.001	76.7962	104.698	68.3212	106.63	64.7286	64.2189	79.6447	93.8802	59.0092	78.3337	69.153	88.5416	67.9478	83.7781	75.8381	118.798	71.759	99.1056	58.8024	64.3597	103.228	74.1281	75.3473	95.0644	78.6599	77.3644	96.8223	70.52	82.8195	71.5312	66.6859	84.0931	80.914	71.2903	70.0989	111.013	72.9436	87.2265
A08_A14	Bipartite	162.333	117.573	194.936	287.228	206.185	164.676	136.38	218.13	326.821	222.756	187.105	174.836	183.092	171.002	155.211	127.706	150.595	201.239	198.537	201.034	130.363	133.475	193.15	267.276	177.183	135.981	125.332	174.944	323.9	202.835	163.504	126.977	206.533	307.025	214.47	157.406	162.716	192.165	184.769	178.122	133.172	129.404	184.047	295.588	190.009
A08_A15	Bipartite	79.5232	91.6958	51.6068	72.3414	88.0165	95.8003	97.5822	57.0864	99.5298	88.604	93.3514	61.5037	56.0207	85.5009	147.787	88.9542	75.2975	77.3854	102.177	91.4486	25.9224	30.6386	28.661	22.3597	22.1965	22.0509	22.0178	32.87	30.3085	23.0563	87.6618	94.639	54.3466	85.9356	88.3102	91.1528	68.4006	66.7031	93.8391	119.618	23.9866	26.3282	30.7655	26.3341	22.6264
A08_A16	Bipartite	151.16	156.389	141.449	446.215	192.439	164.05	193.205	125.23	287.009	189.485	189.52	177.601	237.746	318.579	171.999	162.496	215.57	180.932	336.349	171.913	166.805	152.89	250.887	291.716	205.026	124.588	130.413	222.212	284.219	195.602	157.605	174.797	133.339	366.612	190.962	176.008	196.585	209.339	327.464	171.956	145.696	141.651	236.55	287.967	200.314
A08_A17	Bipartite	73.6083	50.6296	87.3346	148.3	73.6057	68.2499	77.5955	66.3404	129.197	73.8367	74.8421	63.8072	71.0507	134.693	96.1644	62.5321	66.7962	64.7623	132.721	68.9696	63.4911	56.7269	95.1212	108.158	77.4932	53.2897	47.4229	80.1376	135.354	80.923	70.9291	64.1125	76.8375	138.749	73.7212	68.6871	65.3017	67.9065	133.707	82.567	58.3904	52.0749	87.6294	121.756	79.2081
A08_A18	Bipartite	192.565	163.702	578.539	227.875	309.831	138.378	191.245	562.692	246.815	236.989	209.638	285.175	416.74	217.266	232.074	256.294	187.637	417.845	202.355	239.095	816.743	685.88	488.898	201.757	746.115	786.482	711.344	505.546	202.666	771.104	165.471	177.474	570.615	237.345	273.41	232.966	236.406	417.292	209.81	235.584	801.613	698.612	497.222	202.211	758.61
A08_A19	Bipartite	70.3222	78.1946	63.9339	162.439	78.7049	78.2682	96.4065	63.3359	158.291	110.31	69.6112	56.436	103.843	110.683	175.54	84.1101	71.0469	95.8628	126.358	63.3499	81.8997	85.8487	80.1676	107.638	78.8561	113.195	113.476	109.476	113.079	97.9515	74.2952	87.3005	63.6349	160.365	94.5076	76.8607	63.7414	99.8531	118.52	119.445	97.5472	99.6625	94.8219	110.359	88.4038
A08_A20	Bipartite	130.786	85.5078	69.7841	358.09	148.542	115.211	105.42	80.6421	377.065	136.998	93.7538	109.186	146.2	179.786	101.989	113.615	97.1581	162.272	218.354	108.563	73.6346	82.5119	115.059	150.278	139.41	75.3406	67.747	97.795	139.979	136.077	122.998	95.4639	75.2131	367.577	142.77	103.684	103.172	154.236	199.07	105.276	74.4876	75.1294	106.427	145.129	137.744
A08_A21	Bipartite	81.4949	96.1963	111.362	143.203	93.1156	86.4081	68.5818	109.606	166.617	102.304	72.0255	80.8532	97.0115	105.998	87.256	77.945	102.016	70.4336	101.632	74.3339	98.0542	112.544	165.735	177.318	167.448	82.3234	128.719	162.177	190.007	195.451	83.9515	82.389	110.484	154.91	97.7097	74.9852	91.4346	83.7225	103.815	80.795	90.1888	120.632	163.956	183.662	181.449
A08_A22	Bipartite	71.6366	55.13	76.47	254.839	163.728	69.5022	83.8658	77.1568	266.816	118.85	72.4278	115.636	147.567	187.399	101.532	63.8532	96.5509	91.838	194.901	115.716	117.966	92.2191	152.443	284.956	142.525	98.1266	99.9268	150.224	238.086	155.668	70.5694	69.4979	76.8134	260.828	141.289	68.1405	106.094	119.702	191.15	108.624	108.046	96.073	151.334	261.521	149.096
A08_A23	Bipartite	226.74	113.073	115.332	379.463	135.129	89.5389	134.812	89.2952	369.887	142.514	128.358	160.324	271.905	115.953	156.01	160.294	151.202	285.759	108.177	130.276	334.361	329.441	708.632	755.029	480.73	293.277	301.474	616.924	656.807	481.168	158.139	123.943	102.313	374.675	138.821	144.326	155.763	278.832	112.065	143.143	313.819	315.457	662.778	705.918	480.949
A08_A24	Bipartite	135.387	101.822	99.2438	121.336	110.963	85.1558	88.5685	68.5037	138.672	97.6779	109.044	126.232	163.963	49.7779	149.272	112.734	153.024	101.351	49.0888	192.859	99.1813	124.071	110.075	67.599	113.903	98.1266	84.6838	102.413	58.913	103.075	110.271	95.1952	83.8738	130.004	104.32	110.889	139.628	132.657	49.4333	171.066	98.6539	104.377	106.244	63.256	108.489
A08_A25	Bipartite	117.642	130.512	126.823	385.876	186.896	123.351	110.123	118.379	274.472	200.16	210.846	146.043	263.707	132.351	204.435	123.303	103.838	302.956	124.722	185.196	329.477	363.416	627.218	616.191	514.22	303.568	306.555	565.581	625.159	487.045	120.496	120.317	122.601	330.174	193.528	167.074	124.94	283.332	128.536	194.816	316.522	334.986	596.4	620.675	500.632
A09_A01	Bipartite	118.956	135.012	72.7092	36.1707	82.4739	146.518	144.218	70.5468	38.5678	95.5429	158.537	119.783	86.0806	84.9153	83.6013	154.569	144.523	73.3607	61.0882	124.401	27.8008	37.009	13.292	20.7997	7.00943	24.256	35.5672	30.6968	8.39875	8.89098	132.737	139.615	71.628	37.3692	89.0084	156.553	132.153	79.7206	73.0018	104.001	26.0284	36.2881	21.9944	14.5992	7.95021
A09_A02	Bipartite	111.727	99.5716	64.1429	50.4746	68.3957	95.8003	114.434	62.6148	56.8468	69.0329	138.82	124.85	138.002	102.484	71.3809	111.853	100.802	61.6522	87.6325	80.2091	18.033	30.0319	9.13828	12.4798	2.53118	58.4349	54.1976	22.2755	9.61597	15.8229	103.764	107.003	63.3788	53.6607	68.7143	125.337	112.826	99.8273	95.0583	75.795	38.2339	42.1147	15.7069	11.0479	9.17706
A09_A03	Bipartite	65.0645	70.8815	37.8171	44.2269	59.0841	72.0068	60.7439	65.9799	43.5443	48.9279	84.0968	72.5606	36.8917	73.2028	78.5761	59.4496	53.437	62.2011	55.4521	48.7896	10.8949	16.9877	13.7074	13.5198	10.7089	26.4611	23.7115	18.7441	17.4061	15.8229	68.5356	65.8127	51.8985	43.8856	54.006	71.7732	62.9988	49.5464	64.3275	63.6829	18.678	20.3496	16.2257	15.463	13.2659
A09_A04	Bipartite	72.2938	75.3819	55.3676	36.1707	144.44	79.5205	79.9468	59.8506	33.4956	110.488	82.8896	88.2245	68.318	46.8498	124.032	77.945	165.776	63.4817	60.1792	53.3876	20.6628	33.3688	4.98451	14.0398	10.3194	23.8885	49.1166	26.622	10.1028	6.02779	75.9072	77.6643	57.6091	34.8331	127.464	80.4173	127	65.8998	53.5145	88.7095	22.2756	41.2427	15.8032	12.0713	8.17361
A09_A05	Bipartite	151.16	108.572	60.1731	79.7399	66.1786	94.548	150.88	53.4809	66.8955	57.646	82.0849	148.116	61.4862	79.6447	57.9042	155.89	171.848	86.7156	82.9055	65.3934	35.6902	29.4252	18.6919	19.7597	12.4612	23.8885	16.9368	30.1535	17.893	7.23334	122.854	129.726	56.827	73.3177	61.9123	118.987	159.982	74.1009	81.2751	61.6488	29.7894	23.181	24.4227	18.8264	9.84728
A09_A06	Bipartite	98.5825	81.5699	41.7869	56.0646	91.8963	68.2499	74.8522	65.6193	52.0617	70.6341	104.618	79.0104	62.8525	76.7166	63.9573	89.3945	90.4785	66.0429	84.36	112.906	9.01648	14.2576	6.64602	12.9998	2.9206	15.4356	15.2431	15.2126	6.57294	3.31528	83.4162	78.211	53.7031	54.0631	81.2652	97.0063	84.7445	64.4477	80.5383	88.4316	12.2261	14.7503	10.9293	9.78638	3.11794
A09_A07	Bipartite	44.0335	82.1325	64.3518	30.4163	52.7655	82.6513	87.3929	49.3948	20.3845	47.6825	70.0136	69.7964	36.8917	40.9936	76.5204	52.4037	76.512	81.7761	43.2708	63.6053	13.5247	10.9207	5.39989	7.2799	2.14177	26.0936	18.6304	10.5945	4.13852	6.32917	63.3424	84.7627	56.8733	25.4004	50.224	61.2086	73.1542	59.3339	42.1322	70.0628	19.8092	14.7756	7.99718	5.70921	4.23547
A09_A08	Bipartite	83.4665	82.695	65.3965	96.1812	95.7761	96.4265	107.38	69.5853	104.985	71.7017	98.18	139.823	91.5461	91.3571	67.8404	90.2753	63.76	84.3373	116.722	63.6053	21.7898	31.852	26.1687	20.2797	10.9036	23.521	28.7925	36.4015	20.3274	14.4667	89.9465	95.0373	67.4909	100.583	83.7389	94.2276	101.792	87.9417	104.04	65.7229	22.6554	30.3222	31.2851	20.3036	12.6851
A09_A09	Bipartite	86.7526	98.4465	75.0074	34.691	50.2159	98.931	77.9873	67.7826	26.318	80.2418	107.837	81.5443	49.1889	69.6891	49.4527	91.156	60.7238	60.0057	50.7251	62.5835	23.2926	16.381	7.89215	15.0798	10.5141	27.9312	25.4051	18.4724	6.69466	10.5486	92.8418	88.2169	71.395	30.5045	65.2289	99.4965	71.1341	54.5973	60.2071	56.0181	25.6119	20.8931	13.1823	10.8872	10.5314
A09_A10	Bipartite	78.2088	80.4448	83.1559	102.922	69.0608	101.436	83.082	87.0117	109.866	74.3704	103.411	70.0267	73.7834	98.3846	76.6346	810.716	102.623	67.6894	116.177	83.019	27.4251	34.2788	26.5841	20.2797	26.4801	46.3069	62.666	32.5983	21.7881	18.6861	89.8222	81.7634	85.0838	106.394	71.7156	457.063	86.325	70.7364	107.281	79.8268	36.866	48.4724	29.5912	21.0339	22.5831
A09_A11	Bipartite	160.361	105.76	64.3518	47.844	105.199	81.399	88.1766	61.413	46.6067	63.8732	99.3871	62.1948	53.288	59.7335	107.585	86.312	84.4061	56.8957	63.8154	59.0073	16.1545	22.7514	8.7229	13.5198	7.39885	27.1961	32.1798	19.559	8.27703	7.68543	120.88	96.9681	62.8824	47.2253	84.5358	92.8495	73.3005	55.0918	61.7745	83.2963	21.6753	27.4656	14.141	10.8984	7.54214
A09_A12	Bipartite	82.8093	62.4432	41.9958	50.639	64.6267	77.0159	78.7711	40.3811	31.773	51.9526	74.8421	52.2897	94.2788	79.6447	55.8484	98.2019	73.4758	74.6413	98.1775	66.4152	24.044	16.9877	14.9535	11.9598	8.37238	19.4783	28.7925	14.3976	7.91187	10.2472	79.9126	70.6072	41.1885	41.206	58.2896	86.522	62.8828	84.46	88.9111	61.1318	21.7611	22.8901	14.6756	9.93585	9.30981
A09_A13	Bipartite	79.5232	59.0679	47.4281	29.4298	70.391	50.0917	59.1763	39.66	26.4137	56.2226	108.642	89.3762	42.3571	50.9492	42.3717	62.9725	55.2587	30.7346	45.0889	46.7461	13.5247	13.6509	17.0304	13.5198	6.62002	19.4783	16.9368	15.4842	10.2246	8.89098	64.8074	59.1221	43.5441	27.9217	63.3068	85.8071	72.3174	36.5459	48.0191	44.5589	16.5015	15.2938	16.2573	11.8722	7.7555
A09_A14	Bipartite	96.6109	104.635	85.872	52.2831	91.2312	99.5572	150.096	77.9981	58.9522	79.3522	111.056	111.49	99.7442	73.2028	167.317	105.248	104.445	74.2754	83.0873	70.2468	32.6847	38.2224	17.0304	18.1997	10.5141	26.0936	28.7925	32.3267	26.6569	12.5077	98.084	127.365	81.935	55.6177	85.2917	108.152	107.967	87.0098	78.1451	118.782	29.3892	33.5074	24.6786	22.4283	11.5109
A09_A15	Bipartite	75.5799	77.0695	47.637	25.6483	51.657	60.11	65.8386	62.134	23.6383	52.6642	69.2088	58.5092	32.7926	45.093	51.3943	83.6698	55.8659	46.6508	36.1802	59.2628	4.50824	10.9207	4.56914	10.3999	2.53118	12.128	16.9368	10.5945	6.45122	5.27431	67.845	71.454	54.8855	24.6433	52.1606	76.4393	57.1875	39.7217	40.6366	55.3285	8.31812	13.9287	7.5818	8.42554	3.90275
A09_A16	Bipartite	111.07	96.7588	61.4267	110.814	80.9219	116.463	97.1903	62.0139	65.0772	145.716	97.7776	85.4602	86.0806	114.196	85.6571	85.4312	106.874	76.2878	151.812	79.9537	26.2981	36.0989	21.5996	36.3995	18.6918	37.8541	52.5039	32.5983	21.4229	15.5215	113.766	96.9745	61.7203	87.9455	113.319	91.6044	96.1671	81.1842	133.004	82.8054	32.0761	44.3014	27.099	28.9112	17.1067
A09_A17	Bipartite	47.9768	31.5029	31.3402	48.1728	37.8005	60.11	59.5682	41.8233	31.1988	40.2099	68.8065	55.9753	40.9908	41.5792	37.3465	59.8899	58.2949	50.1267	40.9073	25.0334	14.2761	15.1676	13.7074	5.71992	6.42531	10.6579	13.5494	15.7559	8.27703	3.91806	54.0434	45.5355	36.5817	39.6858	39.0052	64.3482	57.1351	45.5588	41.2433	31.19	12.467	14.3585	14.7316	6.99848	5.17169
A09_A18	Bipartite	61.1212	83.2576	87.5435	115.253	78.7049	105.819	90.9199	119.821	100.774	79.1743	91.7419	127.154	117.507	103.07	97.0781	89.8349	85.6206	257.769	78.7238	82.7635	50.342	63.0973	39.0454	22.3597	33.2948	84.161	67.747	39.118	23.4922	47.9209	83.4699	87.0887	103.682	108.013	78.9396	90.7884	106.387	187.638	90.8967	89.9208	67.2515	65.4222	39.0817	22.9259	40.6079
A09_A19	Bipartite	53.2346	71.444	53.0693	55.0781	44.2299	66.9976	77.2036	44.7077	60.2921	51.7746	55.9304	68.4143	68.318	54.4629	43.628	61.6514	61.9383	50.3097	69.6333	48.0233	11.6463	21.2347	12.4613	15.0798	10.3194	38.2216	49.1166	16.2992	13.7545	18.6861	60.1161	74.3238	48.8885	57.6851	48.0023	58.7909	65.1763	59.3138	62.0481	45.8257	24.9339	35.1756	14.3802	14.4171	14.5028
A09_A20	Bipartite	93.3248	66.9436	56.8301	42.5828	55.0934	65.7453	75.2441	54.8029	59.5265	52.3084	102.204	57.1271	57.3871	56.8054	52.0795	454.899	78.3337	57.4445	48.7251	47.257	39.8228	23.9648	35.7224	33.7995	14.603	15.4356	40.6482	19.559	22.6401	10.6993	79.535	71.0938	55.8165	51.0546	53.7009	278.552	67.7304	57.4158	52.7653	49.6682	27.6292	32.3065	27.6407	28.2198	12.6512
A09_A21	Bipartite	86.7526	88.3205	62.2624	51.9543	55.5368	83.9035	76.8117	63.5762	66.2256	50.7071	111.056	72.0999	66.9516	96.6278	79.7182	107.45	73.4758	54.7004	70.906	58.4964	22.1655	31.852	15.7843	9.87986	16.5501	21.6834	20.3241	16.5708	10.8332	5.12362	85.3281	82.5661	62.9193	59.0899	53.122	109.253	72.7879	60.826	83.7669	69.1073	21.9245	26.0881	16.1776	10.3565	10.8368
A09_A22	Bipartite	65.0645	61.8806	57.248	71.6837	57.5322	65.1192	79.9468	42.5444	69.7665	54.9772	87.3158	52.52	39.6244	75.5453	117.065	58.1285	52.8297	57.9933	84.36	138.195	40.9499	38.2224	32.3993	35.8795	10.9036	30.8713	32.1798	40.2046	19.4754	7.53473	65.0918	70.9137	49.8962	70.7251	56.2547	72.7221	52.6749	48.8089	79.9526	127.63	35.9106	35.2011	36.302	27.6774	9.21915
A09_A23	Bipartite	57.8351	86.6329	86.4988	42.9116	75.0468	85.782	61.9196	91.3382	57.9952	76.3276	99.3871	73.2516	64.2189	50.9492	66.3557	79.7065	71.0469	83.9714	50.3614	60.7954	12.3977	20.0213	19.9381	15.5998	14.7977	23.8885	38.9545	21.4606	11.4418	10.2472	71.8085	74.2762	88.9185	50.4534	75.6872	89.5468	72.1493	74.0952	50.6553	63.5756	18.1431	29.4879	20.6993	13.5208	12.5225
A09_A24	Bipartite	55.8634	75.9444	38.6529	18.9074	47.1121	73.2591	77.5955	55.1635	17.7048	47.6825	68.0017	58.9699	51.9216	45.6786	89.9971	88.5138	69.2252	43.7237	45.4526	48.7896	7.51374	18.5045	7.89215	5.71992	3.50472	15.8032	6.7747	14.9409	5.11229	7.38404	64.5612	76.7699	46.9082	18.3061	47.3973	78.2578	64.0975	47.8227	45.5656	69.3933	11.6584	12.6396	11.4165	5.4161	5.44438
A09_A25	Bipartite	78.866	74.2568	102.796	23.511	68.7282	51.9701	72.8927	102.996	28.9976	64.7628	113.068	72.0999	47.8226	47.4354	116.494	143.56	82.5844	68.7871	693.242	77.1438	55.226	53.9967	39.0454	29.1196	33.8789	67.6228	76.2154	67.0983	24.7094	20.7959	65.4181	73.5747	102.896	26.2543	66.7455	128.314	77.3421	58.3048	370.339	96.8187	61.4244	65.1061	53.0718	26.9145	27.3374
A10_A01	Bipartite	172.848	122.636	123.48	87.7961	110.741	130.238	119.92	111.649	113.694	151.054	156.927	127.384	138.002	118.296	108.271	145.321	146.952	133.366	109.45	136.407	51.4691	49.4464	14.1228	22.8797	36.4101	33.0764	42.3419	33.685	21.5446	27.5771	151.543	121.278	117.565	100.745	130.897	151.124	137.168	135.684	113.873	122.339	42.2727	45.8942	23.9039	22.2122	31.9936
A10_A02	Bipartite	113.699	129.387	118.257	81.0552	107.305	117.089	112.866	103.477	110.631	106.93	140.832	101.354	98.3779	103.07	95.8218	90.2753	119.019	105.742	82.5419	126.189	20.2871	25.4816	9.55365	15.5998	8.17767	36.384	33.8735	29.8818	12.5373	17.1792	115.394	121.126	110.867	95.8432	107.117	115.554	110.187	102.06	92.8057	111.005	28.3355	29.6776	19.7177	14.0685	12.6784
A10_A03	Bipartite	82.8093	84.3827	125.152	225.409	112.404	87.0343	77.9873	126.071	166.712	121.875	86.1087	104.579	147.567	151.676	143.561	102.165	89.8713	163.369	148.539	90.1714	189.722	180.798	270.41	282.876	282.519	180.082	177.836	231.992	253.545	257.839	84.9218	81.185	125.611	196.061	117.139	94.1369	97.2253	155.468	150.108	116.866	184.902	179.317	251.201	268.211	270.179
A10_A04	Bipartite	99.2397	107.447	123.271	142.71	126.039	103.314	105.812	124.629	123.647	114.936	89.3277	129.918	165.329	100.141	105.415	104.807	109.91	124.036	100.541	113.672	69.8777	75.8381	152.443	118.558	83.7238	83.0584	84.6838	147.779	120.991	93.7321	101.277	106.63	123.95	133.178	120.487	97.0675	119.914	144.683	100.341	109.544	76.4681	80.2609	150.111	119.775	88.7279
A10_A05	Bipartite	71.6366	93.946	185.743	116.239	129.253	85.1558	78.3792	150.708	149.103	98.5675	88.9253	126.002	125.705	167.488	100.619	98.2019	78.3337	109.035	169.265	86.8506	92.7946	107.69	220.149	194.997	150.119	85.9986	113.476	192.059	199.866	134.118	78.3962	86.1626	168.225	132.671	113.91	93.5636	102.168	117.37	168.377	93.7346	89.3966	110.583	206.104	197.432	142.118
A10_A06	Bipartite	106.469	128.824	143.956	98.1541	139.23	79.5205	90.9199	124.148	108.526	95.0091	86.511	103.428	129.804	165.146	96.7354	77.0643	78.3337	92.5698	155.993	87.6169	34.9389	45.5029	38.2146	27.0396	43.809	38.9566	72.828	59.492	34.6905	47.4688	92.9948	109.872	134.052	103.34	117.12	81.7877	90.8807	111.187	160.569	92.1762	36.9477	59.1654	48.8533	30.8651	45.6389
A10_A07	Bipartite	82.8093	106.322	124.525	134.982	117.836	107.697	139.907	122.465	115.129	150.876	84.9015	118.4	185.825	67.9322	139.792	99.9634	96.5509	141.416	47.4525	147.901	71.0048	117.397	176.95	90.4787	105.141	100.332	106.702	168.153	79.849	101.417	95.2532	123.115	123.495	125.056	134.356	92.4324	107.476	163.62	57.6924	143.847	85.6682	112.049	172.552	85.1639	103.279
A10_A08	Bipartite	143.93	119.823	191.593	338.032	165.502	119.594	134.42	197.098	368.739	162.441	152.903	168.847	244.578	295.154	172.571	161.615	124.484	255.939	344.53	148.157	361.035	411.346	738.539	662.991	524.345	386.626	370.915	591.117	729.596	553.351	131.762	127.122	194.346	353.385	163.971	157.259	146.666	250.259	319.842	160.364	373.83	391.13	664.828	696.293	538.848
A10_A09	Bipartite	105.155	75.3819	82.5291	102.264	73.4949	70.1283	101.501	81.243	83.1648	78.6405	99.7895	71.8695	57.3871	90.1859	69.782	73.5413	89.264	97.3264	114.177	77.3992	28.5522	26.3917	12.4613	18.7197	19.6654	53.2897	74.5217	17.6574	12.7807	21.3986	87.6415	88.4415	81.886	92.7146	76.0677	86.6654	80.5668	77.3567	102.181	73.5906	40.9209	50.4567	15.0594	15.7502	20.532
A10_A10	Bipartite	101.211	91.1333	212.486	67.2446	118.722	95.1742	96.0146	195.656	346.44	120.985	124.737	129.227	162.597	63.2473	106.557	112.734	253.218	155.686	66.1789	124.656	341.875	375.247	378.408	115.958	364.685	335.909	359.059	373.523	130.363	385.025	98.1928	93.5739	204.071	206.842	119.854	118.735	191.223	159.141	64.7131	115.607	338.892	367.153	375.965	123.161	374.855
A10_A11	Bipartite	177.449	119.823	113.869	101.607	111.074	127.108	175.57	126.672	126.9	117.783	113.873	129.457	132.537	149.919	101.075	140.477	116.59	122.573	199.991	112.139	45.8338	49.1431	42.3684	42.1194	24.7277	41.1617	35.5672	57.3188	38.829	29.3855	152.278	147.696	120.27	114.254	114.428	127.175	123.024	127.555	174.955	106.607	43.4977	42.3551	49.8436	40.4742	27.0566
A10_A12	Bipartite	73.6083	82.695	172.789	88.4538	164.948	113.332	128.15	192.652	84.2175	109.243	109.447	122.547	153.032	144.063	114.895	96.0001	98.3726	158.247	172.72	141.26	125.479	145.002	302.809	490.873	308.22	158.399	137.188	306.968	524.009	299.581	93.4703	105.423	182.72	86.3356	137.095	102.723	110.46	155.64	158.391	128.077	141.939	141.095	304.889	507.441	303.901
A10_A13	Bipartite	149.845	80.4448	82.9469	48.666	116.727	79.5205	69.3656	76.3155	64.5986	70.2783	84.9015	71.1785	94.2788	70.2747	88.2839	64.734	97.1581	79.9467	32.544	70.7577	107.822	124.981	53.9989	17.6798	73.7938	92.2463	69.4407	54.8739	16.5541	63.1411	114.683	74.9052	79.6312	56.6323	93.5027	74.8178	84.1683	87.1127	51.4094	79.5208	100.034	97.2109	54.4364	17.1169	68.4674
A10_A14	Bipartite	130.786	149.076	302.537	181.347	263.052	165.929	169.691	310.43	226.813	298.549	201.188	184.281	274.638	257.674	275.245	142.239	112.946	242.767	229.445	186.984	203.622	219.02	307.794	294.316	338.595	211.321	213.403	308.054	315.136	317.363	148.357	159.384	306.483	204.08	280.801	171.714	148.614	258.703	243.559	231.115	207.472	216.212	307.924	304.726	327.979
A10_A15	Bipartite	88.067	89.4456	84.2006	68.8887	72.7189	91.4173	86.6091	94.463	88.237	75.7938	108.239	77.8587	68.318	76.7166	98.5628	103.046	86.2278	78.3002	67.997	79.9537	56.353	36.0989	44.8606	20.7997	42.6407	28.6662	27.0988	48.6259	16.4323	28.7827	89.7422	88.0274	89.3318	78.5628	74.2563	105.643	82.0432	73.3091	72.3568	89.2582	42.5096	31.5989	46.7433	18.616	35.7117
A10_A16	Bipartite	138.016	157.514	284.986	293.64	180.578	104.566	141.866	292.042	190.351	280.046	163.365	180.365	314.263	224.879	272.846	129.908	125.698	290.15	245.262	228.111	225.412	341.575	499.282	288.076	398.369	312.755	296.393	491.148	348.731	398.889	121.291	149.69	288.514	241.995	230.312	146.637	153.032	302.206	235.071	250.479	269.084	318.984	495.215	318.403	398.629
A10_A17	Bipartite	83.4665	89.4456	181.773	88.6182	106.418	92.6696	99.5416	190.969	75.1258	101.236	107.435	96.7474	106.576	143.478	104.159	81.4679	287.224	141.599	175.447	121.846	220.528	215.077	338.947	329.675	295.954	220.142	254.051	381.401	351.409	285.566	88.0681	94.4936	186.371	81.872	103.827	94.4513	191.986	124.087	159.462	113.003	220.335	234.564	360.174	340.542	290.76
A10_A18	Bipartite	161.675	145.138	471.356	69.0531	208.069	144.014	161.461	465.344	90.5338	238.946	153.708	217.912	430.403	134.108	164.005	128.587	175.492	343.752	93.9959	236.54	908.411	639.467	170.304	68.119	574.968	891.592	609.723	162.177	58.7913	552.899	152.844	153.3	468.35	79.7935	223.508	141.148	196.702	387.078	114.052	200.273	900.001	624.595	166.241	63.4552	563.933
A10_A19	Bipartite	79.5232	96.7588	179.475	148.135	94.8893	90.7911	71.717	161.164	162.406	90.0274	88.9253	86.612	107.942	162.217	92.6239	89.8349	78.3337	99.1558	198.355	110.607	170.186	197.179	238.841	217.877	205.221	156.561	171.061	209.988	208.143	208.712	85.1572	84.2379	170.319	155.271	92.4583	89.3801	82.4729	103.549	180.286	101.615	163.374	184.12	224.415	213.01	206.966
A10_A20	Bipartite	93.982	88.8831	175.296	262.895	141.447	133.369	141.083	193.253	320.696	150.342	86.1087	123.468	170.795	160.461	117.636	95.5597	76.512	189.347	157.993	107.286	117.966	119.217	118.798	99.3186	223.328	110.99	130.413	175.216	108.575	213.986	113.676	114.983	184.274	291.796	145.895	90.8342	99.9901	180.071	159.227	112.461	114.478	124.815	147.007	103.947	218.657
A10_A21	Bipartite	112.384	78.7572	156.074	32.5536	94.2242	71.3806	98.3659	151.429	48.6165	142.692	80.073	102.276	121.606	101.898	70.0104	89.3945	84.4061	72.6289	73.9968	103.965	178.451	203.853	100.521	57.7192	193.928	194.783	247.277	78.5077	54.531	225.288	91.8823	88.5616	153.752	40.585	118.458	84.7338	93.341	97.1174	87.9476	86.9879	186.617	225.565	89.5144	56.1251	209.608
A10_A22	Bipartite	101.869	101.259	196.398	188.088	135.794	98.3049	89.7442	208.516	178.101	119.74	118.299	102.737	185.825	179.786	147.216	81.9083	75.2975	193.555	199.991	114.183	226.915	222.357	511.744	487.233	410.052	228.227	238.808	455.019	481.407	408.533	100.087	95.5017	202.457	183.094	127.767	100.104	89.0171	189.69	189.889	130.7	227.571	230.583	483.381	484.32	409.293
A10_A23	Bipartite	86.7526	96.7588	305.88	102.1	150.87	89.5389	84.6496	291.441	117.522	123.298	117.092	118.17	166.696	295.154	110.669	100.404	120.84	124.951	50.3614	135.64	412.128	443.805	557.85	163.278	468.853	416.027	460.68	527.55	171.262	483.73	88.1457	90.7042	298.661	109.811	137.084	108.748	119.505	145.823	172.758	123.155	414.078	452.242	542.7	167.27	476.291
A10_A24	Bipartite	76.2371	84.3827	109.691	33.3757	77.3747	115.837	106.988	129.075	37.8979	130.237	102.204	117.018	68.318	65.5897	74.9214	114.055	112.339	95.8628	36.1802	97.8347	134.496	125.285	50.2605	18.1997	96.5744	148.844	147.35	59.492	18.2582	117.843	96.0371	95.6852	119.383	35.6368	103.806	108.129	114.679	82.0904	50.885	86.378	141.67	136.317	54.8763	18.229	107.209
A10_A25	Bipartite	109.755	108.01	315.491	64.7784	158.518	83.9035	108.163	285.192	80.3894	171.515	149.282	142.357	188.558	72.0316	136.366	131.229	173.67	144.16	64.9063	139.727	508.304	520.856	505.097	138.318	521.424	522.974	525.039	480.011	122.451	507.087	96.8294	108.087	300.341	72.5839	165.016	140.256	158.014	166.359	68.4689	138.047	515.639	522.948	492.554	130.385	514.256
A11_A01	Bipartite	130.786	152.451	63.725	51.1322	154.306	122.725	131.677	72.5899	55.0285	178.631	122.323	93.0618	81.9815	194.427	122.661	175.266	114.768	85.2521	68.7243	92.4704	38.6957	47.9297	20.3534	23.3997	5.25707	59.905	79.6027	43.7361	13.511	5.7264	126.755	142.064	68.1574	53.0803	166.469	148.794	103.915	83.6168	131.576	107.566	49.3004	63.7662	32.0448	18.4554	5.49174
A11_A02	Bipartite	80.8377	101.822	187.414	56.7222	122.713	89.5389	101.109	57.0864	53.4015	70.1004	81.2801	74.173	58.7534	88.429	75.3783	111.413	75.2975	83.9714	99.8138	79.6982	27.8008	38.2224	13.7074	10.3999	5.45178	29.0337	67.747	33.4133	13.7545	4.37014	85.1883	101.465	122.25	55.0619	96.4067	96.3465	74.7353	71.3624	94.1214	77.5382	28.4173	52.9847	23.5604	12.0772	4.91096
A11_A03	Bipartite	65.0645	87.758	49.0996	56.8866	56.7562	77.6421	68.1899	46.27	51.3918	84.6898	76.854	60.8127	42.3571	55.6342	55.1632	71.3395	67.4034	70.4336	58.1793	65.6488	12.7733	19.7179	15.7843	21.3197	15.3818	15.0681	18.6304	21.7322	11.8069	8.13751	71.3533	77.974	47.6848	54.1392	70.723	74.0967	64.1081	56.3953	56.9067	60.406	13.9207	19.1742	18.7583	16.5633	11.7597
A11_A04	Bipartite	103.84	87.1954	47.2192	34.8554	65.181	65.1192	75.636	49.8755	27.275	97.5	74.8421	77.6283	66.9516	58.5623	58.4753	86.312	81.3699	73.1777	71.815	116.737	9.76786	14.5609	6.64602	5.19993	3.50472	11.0255	23.7115	16.2992	9.00736	3.01389	84.4797	81.4157	48.5473	31.0652	81.3405	80.577	79.4991	70.0647	65.1887	87.6063	10.3967	19.1362	11.4726	7.10364	3.2593
A11_A05	Bipartite	82.1521	89.4456	48.6817	48.8304	82.0305	79.5205	76.4198	46.1499	63.7373	56.4006	86.1087	60.8127	47.8226	57.391	106.443	61.6514	68.6179	49.0291	62.5427	54.4094	10.5192	13.0442	17.4458	32.2395	11.293	16.5382	23.7115	29.0669	18.5016	12.5077	80.8363	82.9327	47.4158	56.2839	69.2155	73.88	64.7153	48.4258	59.9669	80.4263	13.5287	18.3778	23.2563	25.3706	11.9003
A11_A06	Bipartite	82.8093	73.1317	77.5147	44.3913	62.4097	65.1192	52.906	49.2746	63.7373	59.959	65.1851	70.7178	65.5852	50.9492	139.564	80.1468	60.1166	42.2601	65.2699	70.7577	33.8118	26.695	12.8767	9.87986	6.81473	11.393	23.7115	19.8307	7.42499	4.21945	73.9642	63.0188	63.3946	54.0643	61.1843	72.6659	65.4172	53.9227	58.1095	105.161	22.6024	25.2032	16.3537	8.65242	5.51709
A11_A07	Bipartite	129.472	155.827	55.9944	36.3351	95.5544	82.0251	110.907	57.6873	31.773	60.3148	52.7114	70.9481	65.5852	49.7779	72.8657	129.028	95.9436	133.001	44.7253	126.955	21.4141	33.0654	13.292	14.5598	11.0983	22.0509	40.6482	36.9448	11.5635	9.19237	105.748	133.367	56.8409	34.054	77.9346	90.8695	83.4459	99.2929	47.2516	99.9104	21.7325	36.8568	25.1184	13.0616	10.1453
A11_A08	Bipartite	131.443	632.87	77.5147	116.075	153.973	140.883	174.002	92.4199	125.752	90.3832	136.406	106.422	105.21	105.998	75.3783	112.734	189.458	143.611	101.45	142.537	30.8063	40.9526	42.3684	34.3195	19.8601	37.4865	57.585	32.3267	41.7503	15.9736	136.163	403.436	84.9673	120.914	122.178	124.57	147.94	124.41	103.724	108.958	34.1464	49.2688	37.3475	38.0349	17.9168
A11_A09	Bipartite	92.6676	106.885	54.5319	24.333	208.291	73.2591	128.934	72.7101	23.4469	91.8066	94.1562	53.2111	68.318	67.3466	67.8404	66.0551	78.3337	64.5793	48.5433	132.319	16.9059	26.695	14.9535	19.2397	8.37238	29.0337	42.3419	29.6102	8.27703	5.27431	82.9633	117.909	63.621	23.89	150.049	80.1056	65.7724	66.4487	57.945	100.08	22.9698	34.5184	22.2819	13.7584	6.82335
A11_A10	Bipartite	78.2088	111.948	83.3648	63.1343	103.425	77.0159	101.893	66.701	96.0845	92.1624	73.2326	74.8641	94.2788	71.446	87.3703	74.8624	52.8297	84.3373	79.9965	78.421	24.044	30.6386	29.0763	21.3197	11.0983	24.991	32.1798	32.5983	20.2057	14.6174	77.6124	106.92	75.0329	79.6094	97.7937	74.0475	63.8469	89.3081	75.7212	82.8956	24.5175	31.4092	30.8373	20.7627	12.8578
A11_A11	Bipartite	99.8969	81.0074	70.6198	21.2092	63.8507	98.931	96.7984	59.8506	31.4859	178.631	114.677	68.875	64.2189	50.3636	72.9799	90.7156	83.1916	48.4802	39.6346	178.81	28.5522	19.7179	19.9381	16.6398	11.0983	26.8286	32.1798	33.9566	18.745	17.6313	99.414	88.9029	65.2352	26.3475	121.241	102.697	76.0333	56.3496	44.9991	125.895	27.6904	25.9489	26.9473	17.6924	14.3648
A11_A12	Bipartite	145.245	75.3819	45.9656	56.3934	81.0328	81.399	82.6901	48.914	44.5013	88.0703	97.3752	81.7746	68.318	72.0316	69.3252	91.5964	60.1166	75.1901	78.9056	91.1931	15.0275	16.0777	10.3844	23.9197	8.76179	16.5382	16.9368	26.8936	17.893	10.3979	113.322	79.036	47.4398	50.4473	84.5515	94.4858	70.9456	71.754	75.4686	80.2592	15.7828	16.5072	18.639	20.9063	9.57986
A11_A13	Bipartite	67.6933	66.9436	39.9065	18.9074	37.3571	36.9426	37.622	36.7757	34.1655	49.6396	72.4278	32.4795	31.4263	35.723	36.8897	35.2294	35.8271	28.7223	42.3618	89.6605	14.2761	19.1112	15.7843	6.7599	8.37238	14.7006	6.7747	17.9291	7.79015	6.78126	52.318	52.2828	38.3411	26.5365	43.4984	53.8286	34.1533	30.0743	39.0424	63.2751	14.4884	12.943	16.8567	7.27503	7.57682
A11_A14	Bipartite	137.358	110.26	79.3951	35.3486	77.0421	114.585	110.907	81.243	58.4737	137.354	122.725	101.354	79.2488	80.8159	90.6823	106.569	106.874	83.4226	64.9063	139.216	24.7953	24.8749	18.6919	20.2797	13.0453	27.1961	23.7115	26.0787	9.98113	12.5077	125.971	110.583	80.319	46.9112	107.198	114.647	104.114	81.3357	72.8611	114.949	25.9957	24.2932	22.3853	15.1304	12.7765
A11_A15	Bipartite	84.781	90.5707	51.6068	25.1551	58.7515	100.183	89.7442	63.5762	42.7787	79.708	106.228	75.0944	46.4562	70.8604	55.3916	108.33	86.8351	41.7113	43.089	76.6329	12.7733	19.4146	13.7074	11.9598	7.78826	22.7859	25.4051	29.6102	7.18154	7.98682	92.4821	90.1575	57.5915	33.9669	69.2298	107.279	80.9648	44.0838	56.9747	66.0122	17.7796	22.4098	21.6588	9.57069	7.88754
A11_A16	Bipartite	107.126	109.697	60.1731	86.6453	88.0165	98.931	102.285	69.2248	80.4851	119.206	131.98	91.219	53.288	91.3571	80.5177	101.725	78.941	63.6646	86.9053	82.5081	28.1765	33.6721	19.5227	23.9197	13.24	23.521	28.7925	26.8936	21.3012	11.9049	103.029	105.991	64.6989	83.5652	103.611	116.852	85.08	58.4763	89.1312	81.5129	25.8487	31.2323	23.2082	22.6104	12.5725
A11_A17	Bipartite	53.2346	51.7547	36.9814	32.8824	49.2183	51.344	29.0003	32.4491	24.2125	41.4553	96.9728	42.3846	27.3272	34.5517	58.0184	44.4771	32.7909	24.6975	43.6345	39.0828	12.022	21.8414	7.89215	9.87986	4.47825	13.5981	11.8557	14.3976	5.59917	5.5757	52.2893	40.3775	34.7152	28.5475	45.3368	70.725	37.5877	26.0123	39.0931	48.5506	12.81	16.8485	11.1449	7.73952	5.02698
A11_A18	Bipartite	113.041	92.8209	134.554	71.6837	95.4435	87.0343	97.9741	132.44	69.8622	138.066	123.53	117.479	129.804	57.391	92.9665	104.367	77.1193	125.683	67.2698	123.634	46.9608	30.6386	62.7218	27.5596	46.1454	61.375	62.666	61.3936	31.404	53.4966	100.038	95.3975	133.497	70.773	116.755	113.948	97.2991	127.743	62.3304	108.3	54.1679	46.6523	62.0577	29.4818	49.821
A11_A19	Bipartite	72.9511	101.259	53.0693	42.2539	54.3175	50.0917	62.7034	42.9049	63.7373	60.6706	50.6995	53.9021	47.8226	79.6447	51.0516	58.1285	55.2587	54.1515	65.9971	54.4094	23.2926	28.8185	19.1073	8.83988	18.6918	32.3413	45.7292	23.3622	20.936	25.7688	61.5214	81.9813	47.9871	52.9956	57.494	54.414	54.5804	50.987	72.8209	52.7305	27.817	37.2739	21.2347	14.888	22.2303
A11_A20	Bipartite	70.9794	85.5078	39.9065	62.3122	72.8297	63.8669	69.7575	49.8755	86.1315	61.3823	71.2207	61.043	46.4562	50.3636	55.2774	86.7523	61.9383	90.0086	52.3614	122.868	30.4306	39.7392	14.5382	19.7597	14.4083	25.7261	22.0178	30.4251	15.0934	16.275	67.4231	77.6327	44.891	74.2219	67.106	78.9865	61.4907	68.2324	51.3625	89.0727	28.0783	30.8785	22.4816	17.4266	15.3417
A11_A21	Bipartite	55.8634	65.8185	41.5779	32.0604	51.2136	70.1283	60.7439	55.1635	32.1558	63.8732	53.9185	58.5092	53.288	46.2642	57.4474	63.4129	60.1166	46.2849	48.5433	56.1975	21.7898	22.4481	14.9535	7.79989	14.9924	12.4955	20.3241	19.0157	7.66843	13.1104	62.9959	63.2812	48.3707	32.1081	57.5434	58.6657	59.3129	49.7865	47.4038	56.8224	17.1427	21.3861	16.9846	7.73416	14.0514
A11_A22	Bipartite	65.7217	50.0671	34.6831	42.0895	51.2136	65.7453	48.5951	43.5059	63.7373	52.3084	73.2326	67.7232	34.159	62.076	46.4833	63.4129	83.1916	119.463	51.9977	42.9144	17.6573	16.9877	24.9226	18.1997	13.0453	16.9057	30.4862	24.1771	17.7713	13.2611	65.7335	49.3311	39.0945	52.9134	51.761	68.3227	75.4574	76.8108	57.0369	44.6988	17.2815	23.7369	24.5498	17.9855	13.1532
A11_A23	Bipartite	62.4356	86.6329	76.47	19.2362	109.633	49.4655	78.7711	83.887	24.4996	83.8002	76.0492	89.1459	35.5253	60.9048	51.8511	61.211	70.4396	56.7127	37.6347	58.7519	28.5522	32.7621	23.2611	20.2797	15.1871	27.9312	42.3419	22.0039	9.12908	17.3299	55.9506	82.702	80.1785	21.8679	96.7164	68.6301	79.7927	46.119	49.2697	55.3015	28.2417	37.552	22.6325	14.7044	16.2585
A11_A24	Bipartite	337.809	81.0074	50.98	17.4277	76.5987	105.193	81.5144	55.6442	18.6618	85.0456	93.7538	90.2976	49.1889	165.146	197.354	93.3579	92.9075	54.1515	31.4532	78.421	25.5467	55.2101	18.6919	24.9596	13.0453	63.5801	81.2964	37.4881	14.85	9.34307	221.501	81.2609	53.3121	18.0448	80.8222	93.5558	91.6025	51.6702	98.2994	137.887	44.5634	68.2533	28.09	19.9048	11.1942
A11_A25	Bipartite	152.474	105.197	89.8418	44.8845	84.8018	118.968	79.163	96.9868	43.64	64.7628	88.9253	152.262	99.7442	52.1204	58.8179	81.4679	140.272	78.3002	67.8152	95.5357	25.5467	36.4023	22.8457	13.5198	16.5501	31.2388	32.1798	40.4763	13.511	26.2209	135.721	92.1801	93.4143	44.2623	74.7823	85.1966	146.267	89.0222	59.9678	77.1768	28.3927	34.2911	31.661	13.5154	21.3855
A12_A01	Bipartite	77.5516	133.887	66.859	73.8211	133.133	107.071	119.136	70.9073	54.1672	127.035	140.027	112.181	132.537	114.196	128.486	81.4679	168.812	68.7871	106.723	99.8782	30.4306	30.9419	13.7074	23.3997	12.2665	32.3413	33.8735	23.9055	9.37252	13.7132	92.3113	126.512	68.8832	63.9941	130.084	110.748	140.497	100.662	110.46	114.182	31.386	32.4077	18.8064	16.3861	12.9899
A12_A02	Bipartite	134.072	78.7572	45.9656	49.3237	55.426	84.5297	63.0953	52.6397	42.3958	51.4188	88.5229	55.745	39.6244	57.9767	130.998	72.6606	58.2949	46.102	86.7235	80.9754	10.1435	15.471	9.55365	12.4798	6.0359	18.0082	25.4051	21.4606	11.1983	11.1514	109.301	70.9262	49.3026	45.8598	53.4224	80.5918	57.0199	42.8632	72.3501	105.987	14.0759	20.438	15.5071	11.8391	8.59365
A12_A03	Bipartite	377.9	75.3819	64.9786	116.239	77.153	51.344	105.812	58.4084	68.1396	59.959	84.4992	90.2976	53.288	135.279	67.2694	74.4221	64.9745	53.4197	150.903	113.161	43.204	50.6599	53.9989	128.958	80.9979	47.0419	52.5039	57.3188	134.624	75.6487	214.622	90.5969	61.6935	92.1895	68.556	79.4606	77.6361	53.3539	143.091	90.2153	45.123	51.5819	55.6588	131.791	78.3233
A12_A04	Bipartite	59.8067	78.7572	46.5924	60.9969	47.0012	61.3623	61.5277	78.7191	28.9019	46.615	65.1851	40.5418	47.8226	84.3297	136.138	122.422	58.9021	45.919	76.5421	77.9101	18.033	23.6615	7.47677	17.6798	7.39885	15.8032	18.6304	14.6693	14.7283	12.357	60.5845	70.1424	62.6558	44.9494	46.8081	93.8036	49.7219	46.8708	80.4359	107.024	16.9181	21.146	11.073	16.204	9.8779
A12_A05	Bipartite	72.9511	75.3819	43.2494	92.2353	64.8484	53.8485	60.352	79.921	74.0731	70.6341	92.5467	61.2734	50.5553	160.461	59.96	96.4404	93.5147	43.3578	146.357	56.4529	26.2981	35.7956	41.1222	94.1187	43.6143	36.7515	60.9723	41.8345	90.9256	51.0855	63.3998	67.8669	61.5852	83.1542	67.7413	94.4936	77.394	46.9565	153.409	58.2064	31.5248	48.3839	41.4784	92.5222	47.3499
A12_A06	Bipartite	51.2629	46.1292	31.1312	50.1457	34.8075	36.9426	39.9734	28.9638	45.8411	32.7372	67.1969	53.4414	30.0599	86.6722	48.1964	55.9266	40.685	30.0029	87.9962	49.0451	13.5247	18.2011	5.39989	9.87986	6.81473	22.0509	20.3241	12.7677	11.5635	5.42501	44.1028	43.0513	30.0475	47.9934	33.7724	61.5618	47.0632	30.0314	87.3342	48.6207	17.7878	19.2626	9.08379	10.7217	6.11987
A12_A07	Bipartite	53.2346	49.5045	39.6975	61.819	40.2393	56.3531	48.987	42.0637	32.8257	41.8111	58.3447	45.3792	36.8917	46.8498	42.2575	46.2386	28.5402	31.2835	56.9066	60.7954	17.6573	15.471	10.3844	22.8797	9.54062	17.6407	23.7115	8.42124	19.2319	10.5486	54.7938	49.2458	40.8806	47.3223	41.0252	52.2916	36.9597	34.0876	51.8782	51.5265	17.649	19.5912	9.40282	21.0558	10.0446
A12_A08	Bipartite	70.9794	73.1317	84.6184	147.313	170.158	84.5297	79.9468	73.0706	139.82	77.7509	78.0611	78.3194	56.0207	139.964	79.9466	48.4404	94.1219	79.7637	191.81	122.868	44.331	61.5805	81.8291	163.798	96.5744	38.5891	55.8913	92.6336	188.911	114.076	77.7546	76.5392	78.8445	143.567	123.954	63.2508	86.2206	67.8922	165.887	101.407	41.4601	58.7359	87.2314	176.354	105.325
A12_A09	Bipartite	49.2913	55.13	25.6989	32.0604	46.2253	67.6238	55.2574	32.0886	15.6951	33.0931	58.3447	69.1053	39.6244	58.5623	39.9733	42.7156	73.4758	41.1625	64.179	59.0073	16.1545	18.5045	4.98451	6.7599	8.76179	16.1707	10.1621	9.50785	6.3295	4.67153	58.4575	55.1937	28.8937	23.8777	39.6592	50.5301	71.2906	40.3934	61.3706	49.4903	16.1626	14.3333	7.24618	6.5447	6.71666
A12_A10	Bipartite	68.3505	87.758	99.0349	112.129	74.6034	78.2682	106.988	121.864	88.6198	84.5119	84.0968	86.3816	81.9815	135.864	87.0276	103.486	75.9048	76.8366	146.539	87.1061	63.1154	73.1079	146.212	318.236	169.784	63.2126	64.3597	141.531	300.408	157.476	73.3094	97.3728	110.45	100.374	79.5576	93.7915	81.1432	79.4091	141.202	87.0668	63.164	68.7338	143.872	309.322	163.63
A12_A11	Bipartite	53.2346	56.2551	35.101	30.2519	42.4563	51.9701	50.1627	36.7757	35.2182	60.6706	65.1851	45.6095	39.6244	63.2473	56.1911	55.4863	123.269	30.9176	79.9965	79.9537	11.6463	18.5045	4.98451	7.79989	4.28354	11.7605	28.7925	16.8425	8.03359	10.0965	52.6023	53.2089	35.9383	32.735	51.5635	60.3357	84.4394	35.271	71.6219	68.0724	11.7034	23.6485	10.9135	7.91674	7.19004
A12_A12	Bipartite	52.5773	92.2584	59.3374	103.909	62.2988	128.986	74.4603	50.1159	63.6416	78.1068	88.9253	77.398	62.8525	111.268	56.6479	67.3762	58.9021	55.4321	138.358	111.884	32.3091	58.8504	40.7069	96.1986	54.5178	26.8286	59.2786	33.9566	74.1281	57.264	90.7817	83.3593	54.7266	83.7751	70.2028	78.1507	68.15	59.1423	124.813	84.266	29.5688	59.0645	37.3317	85.1634	55.8909
A12_A13	Bipartite	425.219	681.812	71.4556	59.1884	77.3747	48.2132	81.9063	34.0115	55.6984	58.0018	75.2445	67.9536	68.318	129.423	48.8817	102.165	72.8686	40.7966	50.1796	118.781	21.0385	31.852	19.5227	14.5598	22.9754	22.4184	33.8735	26.0787	40.8983	26.673	236.716	381.859	52.7335	57.4434	67.6883	88.7048	70.4111	54.5573	89.8011	83.8313	21.7284	32.8628	22.8007	27.729	24.8242
A12_A14	Bipartite	124.871	78.7572	90.6775	90.7556	157.521	88.9127	99.5416	112.13	110.057	90.3832	78.8659	118.861	68.318	124.152	86.114	72.2202	110.517	62.0181	148.175	81.4863	49.9663	53.6934	122.536	190.837	104.363	58.4349	105.008	91.2754	240.399	97.198	106.892	89.1494	101.404	100.406	123.952	75.5431	114.689	65.168	136.164	83.8001	54.2006	79.3506	106.906	215.618	100.78
A12_A15	Bipartite	44.6907	66.9436	36.1456	47.0219	56.7562	77.6421	649.372	32.4491	43.3529	59.0694	72.8302	52.52	43.7235	56.8054	100.276	56.8074	51.008	39.6989	95.4504	121.846	36.4416	54.9068	13.7074	32.7595	6.62002	30.5038	25.4051	57.5904	27.9958	12.809	61.1664	358.158	34.2974	45.1874	57.9128	64.8188	51.764	41.7112	76.1279	111.061	33.4727	40.156	35.6489	30.3777	9.71453
A12_A16	Bipartite	103.84	93.946	60.382	199.103	83.9149	82.6513	99.5416	51.4379	96.4673	81.4872	105.423	80.6229	84.7143	197.94	170.972	81.0276	93.5147	57.6275	213.263	100.645	51.0934	45.1995	76.4292	158.598	94.4326	55.1273	62.666	59.492	141.318	73.8404	93.2458	96.7438	55.9099	147.785	82.7011	93.2252	87.0688	71.1709	205.602	135.808	53.1103	53.9327	67.9606	149.958	84.1365
A12_A17	Bipartite	38.1186	57.3802	49.0996	72.3414	52.2113	56.9793	41.9329	37.4968	43.3529	60.6706	41.8472	41.0025	47.8226	68.5179	48.3106	155.89	39.4705	37.5036	87.8143	52.3658	29.6793	37.9191	48.1836	83.7188	38.7466	35.649	54.1976	45.366	83.3789	40.0848	47.5489	49.6566	43.2982	57.8471	56.441	98.8686	40.2365	42.6631	78.1661	50.3382	32.6641	46.0583	46.7748	83.5489	39.4157
A12_A18	Bipartite	86.0954	69.7563	120.137	253.524	111.185	96.4265	73.6765	113.452	169.392	158.882	90.9372	98.5903	77.8825	226.05	121.29	95.1193	88.6568	132.452	273.443	313.684	139.755	187.168	260.856	217.357	254.287	152.519	184.611	236.338	238.938	253.619	91.2609	71.7164	116.794	211.458	135.033	93.0283	93.6235	105.167	249.746	217.487	146.137	185.89	248.597	228.148	253.953
A12_A19	Bipartite	48.634	29.2527	52.4425	79.7399	46.0036	38.821	47.0275	48.1929	78.284	50.3513	53.9185	45.3792	23.2281	103.655	73.6651	59.4496	38.256	34.5765	120.722	42.659	34.9389	36.7056	41.1222	109.198	58.6066	20.2133	27.0988	41.0196	106.993	45.3591	43.7275	38.1401	50.3177	79.012	48.1774	56.684	41.8176	28.9023	112.189	58.162	27.5761	31.9022	41.0709	108.096	51.9829
A12_A20	Bipartite	82.8093	47.2543	49.0996	165.234	74.3817	50.0917	58.3925	34.2518	160.396	78.8184	53.1138	62.6555	49.1889	116.539	118.549	71.3395	47.9718	39.333	143.085	75.3557	28.5522	26.0883	38.2146	90.4787	64.2531	33.0764	27.0988	43.7361	84.7179	58.9216	66.4505	52.8234	41.6757	162.815	76.6001	62.2266	55.3137	44.261	129.812	96.9526	30.8143	26.5936	40.9754	87.5983	61.5874
A12_A21	Bipartite	51.9201	50.0671	43.0405	44.5557	55.7585	38.821	57.6087	48.1929	47.6594	50.5292	74.4397	69.1053	31.4263	55.0485	76.1777	57.6881	52.2225	42.0772	76.7239	65.3934	24.7953	27.9084	19.5227	44.7194	24.533	28.2987	16.9368	29.8818	35.9077	28.0292	45.3706	53.8379	45.6167	46.1076	53.1439	66.0639	60.6639	36.7517	65.8862	70.7856	26.547	22.4226	24.7023	40.3135	26.2811
A12_A22	Bipartite	49.2913	48.3794	34.4742	113.116	44.5625	38.821	51.7303	24.5171	69.8622	48.5721	47.4805	27.6421	16.3963	121.81	43.3996	51.9633	41.2922	26.8928	106.177	48.0233	22.9169	25.785	20.3534	57.7192	30.3742	22.0509	23.7115	31.5117	49.297	28.632	44.0561	50.0549	29.4956	91.4889	46.5673	49.7219	34.4672	21.6446	113.993	45.7114	22.4839	24.7482	25.9326	53.5081	29.5031
A12_A23	Bipartite	69.665	119.823	78.3504	113.773	61.9662	74.5114	58.7844	54.6828	115.512	48.9279	61.5637	51.5986	99.7442	111.268	82.0024	74.8624	143.308	70.4336	138.176	66.1597	51.8448	34.5822	38.2146	74.359	43.809	45.9394	60.9723	45.6377	89.8302	51.5376	72.0882	89.3039	66.5166	114.643	55.4471	68.213	97.4534	85.0889	124.722	74.0811	48.8921	47.7772	41.9262	82.0946	47.6733
A12_A24	Bipartite	108.441	63.0057	42.6226	72.999	52.433	77.6421	55.6493	43.3857	62.5889	78.2847	78.8659	66.5715	45.0899	57.391	88.5124	90.2753	73.4758	40.4307	58.3611	61.3063	19.16	24.2682	24.0918	28.5996	25.5065	24.991	25.4051	26.3503	41.6286	28.0292	93.0414	59.3275	43.0041	67.794	65.3588	84.5706	70.0236	42.7603	57.8761	74.9093	22.0755	24.8367	25.2211	35.1141	26.7679
A12_A25	Bipartite	67.6933	67.5061	43.0405	116.239	81.4762	87.0343	110.907	48.6737	62.7803	69.7445	78.8659	59.4306	50.5553	111.854	148.358	64.734	60.7238	43.1749	130.54	80.2091	34.9389	46.7163	40.2915	90.9987	63.669	25.7261	22.0178	60.0353	102.246	54.8528	77.3638	89.2064	45.8571	89.5099	75.6104	71.7999	60.0772	46.8651	121.197	114.284	30.3325	34.367	50.1634	96.6222	59.2609
A13_A01	Bipartite	137.358	145.138	111.362	74.8076	119.498	135.874	126.191	141.094	98.7641	122.231	129.565	163.549	110.675	105.998	112.268	140.918	154.846	103.364	98.723	118.781	22.9169	36.4023	19.1073	18.7197	11.6824	28.2987	55.8913	36.1298	28.4827	21.7	136.616	135.664	126.228	86.7859	120.865	135.241	159.198	107.019	102.36	115.524	25.6078	46.1468	27.6186	23.6012	16.6912
A13_A02	Bipartite	126.186	118.698	108.646	57.3799	152.976	81.399	134.42	109.245	89.3854	120.985	125.944	114.945	65.5852	131.179	101.19	98.2019	110.517	120.56	72.1787	73.3121	24.044	39.7392	34.4762	20.2797	17.7183	32.7089	42.3419	37.2164	13.0242	20.4945	103.792	126.559	108.946	73.3826	136.981	112.073	112.731	93.0728	101.679	87.2509	28.3764	41.0405	35.8463	16.6519	19.1064
A13_A03	Bipartite	171.534	86.0703	63.725	60.0105	85.2452	72.0068	104.636	129.796	61.2491	79.1743	89.3277	76.2462	64.2189	117.71	97.8775	108.771	99.5871	70.6165	41.9982	58.4964	37.5687	33.9755	16.1997	21.8397	31.9319	52.1872	55.8913	38.0314	18.5016	22.1521	121.77	95.3533	96.7607	60.6298	82.2097	99.0492	87.9166	67.4177	79.8542	78.187	44.8779	44.9334	27.1155	20.1706	27.042
A13_A04	Bipartite	97.2681	119.261	54.7408	34.5266	71.7212	80.1467	93.6632	67.7826	43.2572	106.04	79.6706	113.333	98.3779	49.1923	111.126	91.156	91.0857	77.0196	52.3614	108.819	27.0494	27.9084	9.96903	7.2799	4.86766	28.6662	32.1798	21.7322	6.69466	8.74029	88.7074	106.462	61.2617	38.8919	88.8807	85.4133	102.209	87.6987	50.7768	109.972	27.8578	30.0441	15.8506	6.98728	6.80398
A13_A05	Bipartite	90.6959	108.572	76.6789	57.2155	68.174	85.1558	65.8386	77.9981	70.0536	72.0575	96.5705	82.005	54.6544	74.3741	152.013	100.404	70.4396	132.269	76.7239	54.1539	31.182	26.695	30.3225	28.5996	18.6918	28.6662	18.6304	24.7204	15.3369	17.0285	87.9259	87.2055	77.3385	63.6346	70.1157	98.4871	76.2223	93.4616	75.549	103.083	29.9241	22.6627	27.5214	21.9682	17.8602
A13_A06	Bipartite	70.9794	60.7555	68.1126	30.7451	53.5415	73.2591	73.6765	63.0955	63.5459	75.7938	86.9134	118.17	76.5161	51.5348	78.9188	74.8624	58.9021	57.6275	61.6337	62.5835	9.39217	17.8978	7.47677	9.87986	7.00943	22.0509	33.8735	17.9291	10.5897	6.17848	72.1192	67.216	65.6041	47.1455	64.6677	80.8879	88.5361	67.0718	56.5842	70.7511	15.7215	25.8856	12.7029	10.2348	6.59396
A13_A07	Bipartite	75.5799	90.0082	61.6356	36.6639	111.074	162.798	77.2036	56.0048	25.0738	73.125	105.02	70.4874	34.159	53.2917	68.7541	76.6239	73.4758	61.8352	42.18	63.3499	20.6628	17.8978	7.47677	8.83988	3.69942	15.4356	23.7115	15.7559	4.50368	7.38404	119.189	83.6059	58.8202	30.8689	92.0993	90.8221	71.9816	47.9971	47.7358	66.052	18.0492	20.8046	11.6163	6.67178	5.54173
A13_A08	Bipartite	145.245	93.946	105.512	98.1541	118.279	101.436	98.3659	118.98	119.723	143.403	150.489	113.563	87.447	85.5009	132.14	124.624	113.554	100.619	77.2694	111.373	60.8613	57.9403	30.3225	32.7595	38.5519	49.9821	45.7292	51.3424	41.02	35.8653	123.34	96.156	112.246	108.938	130.841	137.556	113.558	94.0332	81.3851	121.757	55.4217	51.8348	40.8324	36.8898	37.2086
A13_A09	Bipartite	74.9227	73.6942	62.2624	34.5266	64.6267	86.4081	63.0953	68.9844	31.1988	57.1122	127.151	78.5497	80.6152	55.0485	68.9825	93.3579	80.1555	50.1267	46.1798	59.7737	38.32	22.4481	6.64602	3.63995	12.0718	23.521	16.9368	9.7795	13.511	8.13751	80.6654	68.3947	65.6234	32.8627	60.8695	110.254	79.3526	65.371	50.6142	64.3781	30.9205	19.6924	8.21276	8.57549	10.1047
A13_A10	Bipartite	115.67	90.5707	102.587	48.1728	86.4645	102.062	104.244	82.565	63.2588	88.4261	132.784	88.6852	81.9815	69.6891	106.443	114.495	146.344	80.3126	38.9074	75.6111	16.1545	25.1782	16.1997	14.5598	10.9036	16.5382	27.0988	28.2519	9.12908	11.0007	108.866	97.4076	92.5759	55.7158	87.4453	123.64	117.515	81.1471	54.2982	91.0272	16.3464	26.1385	22.2258	11.8444	10.9521
A13_A11	Bipartite	86.7526	119.261	106.765	41.5963	78.9266	112.08	132.461	96.1455	58.5694	83.2664	119.908	100.894	86.0806	58.5623	111.126	113.615	119.626	89.8257	53.4522	79.9537	26.2981	37.9191	7.89215	9.87986	12.8506	19.1108	40.6482	23.0905	8.76392	12.809	99.4164	125.861	101.455	50.0829	81.0965	116.762	110.26	87.9531	56.0072	95.5397	22.7044	39.2836	15.4913	9.32189	12.8298
A13_A12	Bipartite	81.4949	81.5699	82.3201	58.5308	72.8297	128.986	129.718	85.4493	66.2256	153.189	107.435	95.3653	57.3871	60.9048	75.1498	73.101	101.409	546.638	60.361	115.46	33.8118	49.4464	17.8612	23.3997	18.8865	49.9821	54.1976	34.2283	17.1627	22.4535	105.24	105.644	83.8847	62.3782	113.009	90.2678	98.3871	302.012	60.6329	95.305	41.8969	51.822	26.0447	20.2812	20.67
A13_A13	Bipartite	78.2088	63.0057	50.1442	28.4433	50.7702	65.7453	64.6629	42.1838	24.0211	56.0447	70.416	97.2081	112.041	41.5792	80.8603	67.3762	74.0831	56.7127	25.4534	99.8782	26.2981	20.3246	3.73839	4.67993	9.73532	30.1362	25.4051	8.69289	4.13852	16.275	71.9771	63.8343	46.164	26.2322	53.4075	68.8961	85.6456	84.3771	33.5163	90.3693	28.2172	22.8649	6.21564	4.40923	13.0052
A13_A14	Bipartite	1023.94	122.074	181.773	155.041	167.165	107.697	148.137	180.754	166.425	125.611	152.098	128.075	110.675	142.892	214.371	125.064	138.45	109.95	134.54	135.64	93.546	109.207	91.7981	74.8789	105.336	119.81	88.0711	112.464	86.7871	110.308	565.82	135.105	181.263	160.733	146.388	138.581	133.263	110.312	138.716	175.006	106.678	98.639	102.131	80.833	107.822
A13_A15	Bipartite	93.982	73.6942	67.6947	27.6213	64.405	79.5205	76.0279	59.9708	35.0268	92.5183	84.0968	81.5443	62.8525	42.1648	85.2003	92.4771	79.5482	52.505	39.8164	71.524	13.9004	12.4374	5.39989	7.2799	5.84119	13.9656	25.4051	12.496	6.45122	7.08265	86.7513	74.861	63.8328	31.324	78.4616	88.2869	80.5462	57.6788	40.9906	78.3622	13.933	18.9213	8.94796	6.86556	6.46192
A13_A16	Bipartite	136.044	117.011	109.273	61.819	141.669	135.874	128.15	124.388	48.6165	100.88	158.939	146.734	151.666	85.5009	202.493	150.606	109.91	121.292	72.1787	161.185	33.4361	59.4571	24.9226	27.0396	24.1436	41.5292	62.666	47.2676	39.5594	22.0014	135.959	122.58	116.83	55.2177	121.275	154.772	128.322	136.479	78.8398	181.839	37.4827	61.0615	36.0951	33.2995	23.0725
A13_A17	Bipartite	42.0619	65.2559	74.5896	44.0625	52.2113	53.2224	62.7034	65.0184	37.0366	51.2409	47.0781	49.2951	34.159	47.4354	57.219	67.8166	54.6514	45.0043	72.7241	46.2352	43.9554	50.0531	9.96903	18.7197	16.1606	43.7343	64.3597	34.4999	15.2151	15.3709	47.6421	63.9797	69.804	40.5495	51.7261	57.4473	51.9733	39.5816	60.0798	51.7271	43.8448	57.2064	22.2345	16.9674	15.7657
A13_A18	Bipartite	122.242	115.886	186.996	131.859	125.374	84.5297	109.731	224.38	151.113	131.127	111.056	150.65	154.399	77.3022	97.6491	142.679	112.946	199.043	60.361	182.386	221.279	232.368	53.9989	30.1596	129.09	234.842	248.97	55.1455	29.8217	141.804	103.386	112.808	205.688	141.486	128.25	126.868	131.798	176.721	68.8316	140.018	228.061	240.669	54.5722	29.9906	135.447
A13_A19	Bipartite	107.126	140.075	116.585	59.5172	78.3723	105.193	76.8117	88.0933	103.932	65.6524	73.635	71.4088	76.5161	63.8329	53.1074	84.9909	149.988	67.6894	70.5424	101.922	116.463	107.387	25.338	27.5596	52.1813	88.2036	96.5395	37.2164	17.5278	38.1257	106.159	108.443	102.339	81.7246	72.0124	79.3129	110.698	72.1028	67.1876	77.5146	102.333	101.963	31.2772	22.5437	45.1535
A13_A20	Bipartite	97.9253	74.2568	44.0852	150.766	123.046	104.566	75.636	57.447	159.439	87.3586	66.7946	89.8369	110.675	114.782	150.414	69.578	88.6568	75.7389	108.904	81.9972	29.6793	23.3581	13.292	17.6798	13.4347	25.7261	32.1798	32.055	16.9192	13.4118	101.246	74.9464	50.7661	155.103	105.202	68.1863	89.2469	93.207	111.843	116.206	27.7027	27.769	22.6735	17.2995	13.4233
A13_A21	Bipartite	148.531	95.0712	59.7552	23.511	57.5322	93.9219	125.407	71.2679	38.8549	61.0265	63.9779	78.7801	69.6843	52.1204	65.2136	77.0643	72.2614	45.919	53.9976	66.6706	17.6573	22.7514	11.2152	4.15994	8.76179	12.863	22.0178	13.8543	4.86884	6.17848	121.226	110.239	65.5116	31.1829	59.2793	70.5211	75.5207	57.8017	53.059	65.9421	15.2602	22.3846	12.5347	4.51439	7.47014
A13_A22	Bipartite	48.634	62.4432	55.7855	47.5151	51.7679	133.369	64.271	45.0682	58.6651	78.8184	54.3209	51.5986	50.5553	61.4904	56.6479	53.2844	57.0804	75.3731	39.8164	111.373	22.9169	31.5487	24.0918	19.7597	13.8242	14.7006	23.7115	29.0669	12.7807	13.4118	91.0016	63.3571	50.4268	53.0901	65.2932	53.8027	54.3395	62.9642	50.6534	84.0105	18.8087	27.6301	26.5793	16.2702	13.618
A13_A23	Bipartite	99.2397	64.6934	86.4988	48.3372	124.043	90.165	71.3251	69.345	44.1185	91.0949	75.2445	85.6906	45.0899	41.5792	97.8775	66.9358	72.8686	119.097	37.0893	66.9261	12.7733	31.5487	4.98451	10.9198	10.5141	30.8713	28.7925	15.2126	4.38196	10.0965	94.7024	68.0092	77.9219	46.2278	107.569	71.0902	79.2796	82.0933	39.3343	82.4018	21.8223	30.1706	10.0985	7.6509	10.3053
A13_A24	Bipartite	95.2964	99.009	44.9209	26.7992	62.5205	54.4747	75.2441	67.4221	46.7024	60.6706	85.7063	87.303	62.8525	50.3636	105.187	98.6423	66.7962	58.5422	30.3623	67.9478	12.3977	13.6509	8.30752	6.7599	5.84119	24.991	25.4051	12.7677	6.20777	8.13751	74.8856	87.1265	56.1715	36.7508	61.5956	92.1743	77.0496	60.6974	40.3629	86.5674	18.6943	19.528	10.5376	6.48384	6.98935
A13_A25	Bipartite	87.4098	76.507	58.7106	31.896	65.9569	89.5389	89.7442	66.701	27.1793	69.5666	97.3752	152.262	64.2189	62.076	86.2282	72.6606	88.6568	63.8476	44.9071	97.8347	18.4087	23.9648	10.3844	8.31988	11.4877	20.9484	35.5672	15.7559	8.27703	10.85	88.4743	83.1256	62.7058	29.5376	67.7618	85.0179	120.459	64.0332	53.4916	92.0314	19.6785	29.766	13.0701	8.29846	11.1688
A14_A01	Bipartite	111.727	166.515	94.0205	52.4475	116.949	195.984	163.813	117.658	85.7487	116.715	137.211	111.029	112.041	104.826	122.318	147.523	134.807	219.899	96.5412	125.423	30.0549	37.9191	22.0149	23.9197	18.6918	51.8196	54.1976	40.4763	19.4754	19.4396	153.855	165.164	105.839	69.0981	116.832	142.367	122.918	165.97	100.684	123.87	40.9373	46.0583	31.2456	21.6975	19.0657
A14_A02	Bipartite	199.137	89.4456	85.0363	58.6952	90.2335	108.949	115.217	90.8575	89.6725	92.8741	123.53	83.8478	84.7143	91.9428	90.4539	113.174	106.267	73.9095	88.9052	88.3833	33.4361	48.233	17.8612	15.5998	20.2495	37.119	40.6482	24.7204	22.3967	22.4535	154.043	102.332	87.9469	74.1838	91.5538	118.352	95.0572	79.3119	90.424	89.4186	35.2776	44.4406	21.2908	18.9982	21.3515
A14_A03	Bipartite	99.2397	120.949	147.299	148.629	100.321	86.4081	140.691	143.137	134.652	197.491	97.7776	126.002	129.804	154.604	99.4765	96.0001	81.3699	92.7528	131.812	88.1278	101.811	82.2085	136.243	185.117	137.852	84.896	103.314	142.889	207.048	162.901	92.8239	130.82	145.218	141.64	148.906	96.8888	103.686	111.278	143.208	93.8021	93.3536	92.7613	139.566	196.082	150.377
A14_A04	Bipartite	82.8093	114.76	55.3676	45.2134	73.1623	105.819	118.745	71.6284	37.5151	83.2664	82.8896	84.9995	57.3871	76.131	121.862	70.4588	109.91	55.4321	69.4515	68.2033	24.4196	24.5715	15.3689	8.83988	13.6295	25.7261	23.7115	20.1023	17.2844	12.5077	94.314	116.752	63.498	41.3642	78.2144	76.6742	97.4548	56.4096	72.7912	95.0324	25.0729	24.1415	17.7356	13.0621	13.0686
A14_A05	Bipartite	93.3248	122.636	104.676	74.8076	105.199	94.548	113.258	103.597	108.143	99.4571	114.275	71.8695	68.318	110.097	84.4008	92.0368	100.802	58.3592	94.3595	93.4921	31.182	50.9632	35.7224	45.7594	31.153	41.1617	59.2786	53.244	51.0011	40.5369	93.9364	117.947	104.136	91.4752	102.328	103.156	86.3355	63.3386	102.228	88.9465	36.1719	55.1209	44.4832	48.3802	35.8449
A14_A06	Bipartite	79.5232	99.009	58.0838	42.7472	69.3933	68.876	108.947	76.0751	58.6651	64.0511	83.6944	60.5823	88.8133	63.8329	91.4818	69.578	57.6876	43.9066	60.5428	79.4428	22.5412	16.6844	15.3689	30.1596	8.17767	23.8885	42.3419	26.0787	18.8668	17.782	74.1996	103.978	67.0795	50.7062	66.7222	76.6362	59.135	66.36	62.1878	85.4623	23.2148	29.5131	20.7238	24.5132	12.9798
A14_A07	Bipartite	93.982	90.5707	59.3374	46.8575	61.6337	117.089	70.5413	56.4855	41.2474	62.2719	84.4992	62.4251	40.9908	64.4185	82.4593	76.1835	71.0469	47.7485	50.9069	83.2744	33.8118	37.3123	13.292	23.3997	7.00943	25.7261	38.9545	37.7598	15.0934	11.1514	105.536	80.556	57.9114	44.0525	61.9528	80.3413	66.736	44.3696	57.6627	82.8668	29.7689	38.1334	25.5259	19.2465	9.08042
A14_A08	Bipartite	118.956	142.325	169.028	235.274	149.207	117.089	168.123	177.148	340.315	175.785	145.66	122.086	146.2	241.277	131.798	126.826	120.84	116.718	257.989	143.304	98.0542	123.161	172.797	229.317	168.811	130.1	132.107	213.791	272.168	208.26	118.023	155.224	173.088	287.795	162.496	136.243	121.463	131.459	249.633	137.551	114.077	127.634	193.294	250.743	188.535
A14_A09	Bipartite	107.784	95.0712	58.0838	36.9928	65.181	112.08	95.6227	60.091	34.5483	62.094	92.5467	81.7746	43.7235	58.5623	54.7063	93.7982	86.8351	80.4955	54.3613	59.2628	24.044	22.4481	20.7688	17.1598	12.6559	27.9312	40.6482	20.374	11.3201	11.7542	109.932	95.3469	59.0874	35.7705	63.6375	93.1725	84.3048	62.1095	56.4618	56.9846	25.9876	31.5481	20.5714	14.2399	12.2051
A14_A10	Bipartite	112.384	137.262	211.233	126.762	135.683	127.734	159.502	196.017	124.508	154.968	150.489	173.224	147.567	196.769	139.792	208.294	112.946	152.027	206.173	127.211	165.302	159.563	291.179	233.997	271.616	145.904	110.089	244.216	262.552	251.208	120.059	148.382	203.625	125.635	145.325	179.391	143.085	149.797	201.471	133.502	155.603	134.826	267.697	248.275	261.412
A14_A11	Bipartite	92.0103	125.449	70.4109	45.049	69.3933	124.603	115.609	87.3722	38.6635	72.4133	124.334	97.6688	73.7834	62.6616	82.4593	109.211	97.7654	59.4569	92.905	75.6111	34.1875	27.6051	21.1842	20.2797	25.7013	18.0082	22.0178	24.9921	17.4061	13.2611	108.307	120.529	78.8916	41.8562	70.9033	116.773	97.7171	66.6201	77.7833	79.0352	26.0979	24.8114	23.0881	18.8429	19.4812
A14_A12	Bipartite	82.8093	113.073	104.467	116.733	107.748	123.977	93.6632	85.8099	94.0748	96.7883	105.423	105.27	69.6843	120.053	122.09	95.5597	105.659	65.677	147.994	231.431	59.7342	84.6353	88.8905	144.558	78.8561	57.6999	84.6838	98.61	195.849	99.6092	103.393	103.368	95.1385	105.404	102.268	100.491	105.465	67.6807	134.023	176.761	58.717	84.6595	93.7503	170.204	89.2326
A14_A13	Bipartite	90.6959	78.7572	94.8562	130.379	116.395	115.837	106.596	104.078	142.404	190.908	116.689	113.793	97.0115	139.378	109.413	101.725	99.5871	79.5808	132.903	101.155	83.4025	96.4661	113.813	103.479	82.5555	83.7935	77.9091	114.366	84.9613	84.0876	103.266	92.6765	99.4669	136.392	153.651	109.207	106.69	88.2961	136.141	105.284	83.598	87.1876	114.089	94.2199	83.3216
A14_A14	Bipartite	246.456	159.202	226.903	150.108	175.7	162.172	174.394	220.774	256.481	238.235	179.862	112.642	125.705	230.735	205.691	133.431	167.598	101.717	225.627	154.288	175.07	194.449	372.177	413.394	269.863	191.475	203.241	321.909	425.537	308.02	204.314	166.798	223.838	203.294	206.967	156.647	140.12	113.711	228.181	179.989	183.273	198.845	347.043	419.466	288.942
A14_A15	Bipartite	107.126	73.6942	68.3215	22.5245	121.383	120.22	112.866	72.3495	57.9952	70.6341	101.801	79.0104	40.9908	87.8434	67.3836	75.7432	74.0831	65.4941	62.9063	92.2149	14.6518	31.5487	22.4303	24.4397	14.0189	23.521	30.4862	30.6968	17.893	10.3979	113.673	93.2802	70.3355	40.2599	96.0085	88.7723	76.5467	53.2424	75.3749	79.7993	19.0864	31.0174	26.5635	21.1663	12.2084
A14_A16	Bipartite	164.961	155.264	205.591	278.679	165.945	159.667	140.691	203.348	182.025	250.689	164.975	134.525	116.141	326.192	190.045	130.789	161.525	107.937	377.074	179.832	137.877	151.373	282.871	337.475	246.498	135.981	120.251	279.259	341.671	233.125	162.314	147.977	204.47	230.352	208.317	147.882	148.025	112.039	351.633	184.938	136.929	135.812	281.065	339.573	239.812
A14_A17	Bipartite	51.2629	70.3189	79.1861	85.4944	64.1833	50.7178	71.3251	101.554	95.4146	75.6159	58.3447	74.4034	102.477	103.07	125.63	62.9725	63.76	57.6275	121.631	58.4964	63.1154	50.3565	70.1986	75.3989	59.3855	41.1617	57.585	96.1651	88.3695	58.7709	50.9904	70.822	90.3699	90.4545	69.8996	60.6586	69.0817	80.0522	112.35	92.0634	52.1385	53.9707	83.1819	81.8842	59.0782
A14_A18	Bipartite	130.129	158.639	367.307	55.5713	192.439	202.245	170.083	379.655	67.6611	266.524	219.295	318.345	229.548	119.467	186.276	262.459	320.015	188.433	79.4511	222.235	407.62	334.294	151.197	58.7592	331.78	388.464	262.52	178.476	77.0494	377.189	166.187	164.361	373.481	61.6162	229.481	240.877	319.18	208.99	99.4591	204.256	398.042	298.407	164.836	67.9043	354.484
A14_A19	Bipartite	314.807	78.1946	92.7669	62.4767	71.4995	65.7453	88.9604	108.524	84.8874	114.047	195.555	104.81	73.7834	107.169	116.037	135.193	67.4034	51.9562	93.4505	75.6111	85.2809	75.8381	73.937	68.119	71.2626	79.7508	93.1521	64.3817	69.6245	79.1147	190.276	83.5775	100.646	73.682	92.773	165.374	86.1066	62.8698	100.31	95.824	82.5158	84.4951	69.1594	68.8717	75.1886
A14_A20	Bipartite	91.3531	78.7572	58.9195	167.372	108.302	97.6788	85.8253	61.8937	265.381	97.3221	84.4992	53.9021	66.9516	121.224	96.2786	84.1101	90.4785	63.4817	115.268	86.5952	41.7012	27.3017	46.5221	57.7192	51.0131	53.2897	49.1166	45.0944	51.0011	55.9077	94.5159	82.2912	60.4066	216.376	102.812	84.3046	72.1903	65.2166	118.246	91.4369	47.4955	38.2091	45.8083	54.3602	53.4604
A14_A21	Bipartite	80.1804	81.5699	77.5147	29.4298	87.4622	112.706	80.7306	80.5219	54.0715	161.373	74.0374	69.1053	57.3871	53.8773	92.1671	86.7523	75.2975	53.4197	50.7251	71.0131	66.4966	59.4571	76.0139	74.359	53.739	55.8623	62.666	70.3581	60.0085	56.8119	96.4433	81.1503	79.0183	41.7506	124.418	80.3948	72.2014	55.4034	52.3012	81.5901	61.1794	61.0615	73.186	67.1837	55.2754
A14_A22	Bipartite	61.7784	84.9452	90.4686	158.822	96.4412	108.323	75.636	111.889	173.124	87.1807	94.5586	63.3465	56.0207	177.444	86.7992	87.1927	69.8324	96.2287	164.175	83.7853	76.2644	76.7482	184.012	219.437	136.295	68.7253	60.9723	151.582	213.864	142.105	85.0508	80.2906	101.179	165.973	91.8109	90.8756	66.5895	76.1247	170.809	85.2923	72.4949	68.8602	167.797	216.65	139.2
A14_A23	Bipartite	106.469	128.824	152.522	99.7982	182.462	101.436	112.866	146.382	106.325	134.151	117.896	79.9318	60.1198	146.406	120.834	92.4771	88.6568	74.8242	147.994	103.71	105.944	109.207	223.472	346.835	170.952	136.716	120.251	233.893	396.324	223.782	103.952	120.845	149.452	103.061	158.307	105.187	84.2943	67.472	147.2	112.272	121.33	114.729	228.683	371.579	197.367
A14_A24	Bipartite	141.959	111.385	92.7669	24.1686	83.8041	157.789	110.907	98.429	46.511	142.87	128.761	104.579	71.0507	40.408	128.828	131.229	119.626	45.3702	54.3613	202.311	42.4526	52.1766	44.0299	35.8795	24.9224	71.6655	76.2154	74.1612	41.1417	38.4271	149.874	111.146	95.5979	35.3398	113.337	129.995	112.103	58.2104	47.3846	165.57	57.059	64.196	59.0956	38.5106	31.6748
A14_A25	Bipartite	141.302	100.134	148.343	88.947	192.55	107.071	108.163	153.472	95.9888	104.617	123.53	98.3599	80.6152	125.323	130.884	971.89	111.732	68.4212	123.449	95.0248	102.562	116.791	195.227	239.717	150.508	87.4686	123.638	176.031	221.532	149.489	124.186	104.149	150.908	92.4679	148.583	547.71	105.046	74.5182	124.386	112.954	95.0155	120.214	185.629	230.624	149.999
A15_A01	Bipartite	124.214	124.324	68.3215	52.7763	79.0375	155.91	124.623	82.0842	44.2142	136.998	152.501	94.2136	65.5852	71.446	114.666	131.67	121.448	77.2025	87.6325	73.0567	19.9114	23.0548	7.47677	13.5198	4.67296	22.7859	28.7925	16.5708	9.61597	4.52084	140.062	124.473	75.2029	48.4953	108.018	142.085	107.831	71.3939	79.5393	93.8615	21.3487	25.9236	12.0238	11.5679	4.5969
A15_A02	Bipartite	93.982	108.01	45.3388	33.0469	62.9639	97.0526	125.799	62.134	37.6108	100.347	135.199	88.9155	91.5461	64.4185	60.1884	87.1927	126.306	73.9095	71.0878	94.7693	7.51374	27.3017	10.7998	9.35987	8.56708	22.0509	18.6304	14.9409	7.54671	8.13751	95.5173	116.904	53.7364	35.3288	81.6553	111.196	107.611	82.7278	67.7532	77.4789	14.7823	22.9661	12.8703	8.45329	8.3523
A15_A03	Bipartite	63.0928	88.8831	54.5319	58.2019	63.0748	64.493	74.0684	52.1589	73.786	100.525	90.9372	55.5146	69.6843	58.5623	48.3106	67.8166	627.277	67.8723	49.816	55.4311	38.6957	55.5135	25.7533	35.8795	11.293	52.5547	54.1976	50.2558	27.1438	15.5215	63.7929	81.4757	53.3454	65.994	81.7997	79.3769	341.396	68.7783	54.1891	51.8709	45.6252	54.8555	38.0046	31.5116	13.4073
A15_A04	Bipartite	72.9511	72.0066	39.2797	28.4433	52.5438	82.0251	60.352	47.1113	17.4177	50.3513	90.1324	68.1839	31.4263	49.1923	79.3756	61.6514	63.1528	51.7732	42.9072	51.8549	19.9114	14.8643	4.98451	6.23991	5.06237	14.3331	16.9368	11.9527	3.40819	3.76737	77.4881	66.1793	43.1955	22.9305	51.4476	75.8919	65.6683	41.5998	46.0498	65.6153	17.1222	15.9005	8.46862	4.82405	4.41487
A15_A05	Bipartite	67.0361	56.2551	37.6082	36.6639	69.0608	61.3623	50.9465	43.1453	37.8022	45.7254	75.6469	49.0648	24.5945	47.4354	54.5921	80.1468	71.6541	38.9671	51.8159	123.634	12.3977	8.79722	6.23064	16.6398	9.54062	10.6579	10.1621	15.4842	13.0242	6.17848	64.1992	53.6008	40.3767	37.233	57.3931	77.8968	60.3594	31.7808	49.6257	89.1133	11.5278	9.47964	10.8574	14.832	7.85955
A15_A06	Bipartite	55.8634	57.3802	27.9972	28.2789	65.181	70.7545	126.582	43.7462	30.7202	36.4735	67.1969	41.2328	21.8617	36.8942	38.717	54.1652	83.1916	32.1982	43.089	65.138	6.38667	11.8307	1.6615	4.67993	5.84119	7.71782	10.1621	7.60628	3.04303	1.80834	63.309	91.9813	35.8717	29.4996	50.8273	60.6811	62.2122	27.03	39.9916	51.9275	7.05225	10.9964	4.63389	3.86148	3.82476
A15_A07	Bipartite	42.0619	54.0049	45.3388	21.538	46.8904	52.5963	52.1222	41.4628	7.56043	42.5228	48.2852	43.9971	30.0599	23.4249	41.6865	40.9542	58.2949	49.7609	29.0896	41.6372	7.88942	15.1676	5.39989	4.15994	9.73532	13.2305	11.8557	16.2992	3.89507	4.67153	47.3291	53.0636	43.4008	14.5492	44.7066	44.6197	51.146	39.9104	26.2573	41.6618	10.56	13.5117	10.8495	4.02751	7.20343
A15_A08	Bipartite	113.041	74.2568	71.0377	65.6005	103.757	65.7453	76.8117	54.202	62.9717	67.2537	89.7301	66.5715	60.1198	89.0147	132.255	66.9358	71.6541	64.0305	55.4521	87.1061	16.5302	16.381	17.0304	16.6398	11.0983	16.9057	20.3241	25.807	18.745	12.6583	89.3933	75.5342	62.6199	64.2861	85.5055	78.3329	69.1128	62.0752	72.2334	109.68	16.718	18.3526	21.4187	17.6924	11.8783
A15_A09	Bipartite	52.5773	51.1922	35.101	21.0448	45.0059	85.1558	55.2574	45.6691	9.47447	46.0812	83.292	51.5986	27.3272	49.1923	33.5776	68.6973	63.1528	43.5407	37.6347	46.7461	8.26511	14.8643	9.55365	10.3999	3.31001	14.3331	30.4862	10.5945	4.99056	2.56181	68.8666	53.2248	40.385	15.2596	45.5436	75.9947	57.3757	35.434	43.4135	40.1618	11.2991	22.6752	10.0741	7.69521	2.93591
A15_A10	Bipartite	80.8377	78.7572	83.3648	35.6775	100.099	90.165	68.5818	75.955	58.6651	98.7455	68.0017	80.3925	127.071	62.076	68.2973	93.3579	102.016	92.9357	54.7249	57.4747	19.9114	12.7408	31.984	21.8397	18.3024	20.5809	15.2431	23.0905	23.9791	20.6452	85.5013	73.6695	79.6599	47.1713	99.4224	80.6798	91.2043	110.004	58.4004	62.886	20.2461	13.9919	27.5372	22.9094	19.4738
A15_A11	Bipartite	70.9794	73.6942	47.846	16.4412	48.1098	99.5572	87.001	59.0093	20.3845	68.4991	102.204	44.2274	51.9216	56.2198	60.531	72.6606	49.1863	54.3345	49.816	49.0451	7.51374	14.8643	10.3844	5.19993	4.86766	27.5636	16.9368	16.2992	5.47745	5.87709	85.2683	80.3476	53.4276	18.4128	58.3044	87.4322	46.7069	53.1281	53.0179	54.788	17.5387	15.9005	13.3418	5.33869	5.37238
A15_A12	Bipartite	93.3248	141.2	45.3388	59.8461	57.4213	86.4081	91.3118	49.2746	37.6108	65.2965	109.044	87.0727	46.4562	90.7715	64.5284	118.018	80.1555	57.6275	102.723	59.2628	30.0549	28.5151	15.3689	21.8397	11.293	15.4356	37.2609	27.7086	27.3872	8.74029	89.8665	116.256	47.3067	48.7284	61.3589	113.531	83.6141	52.0418	96.7472	61.8956	22.7453	32.888	21.5388	24.6135	10.0166
A15_A13	Bipartite	51.2629	61.8806	34.6831	22.0312	36.0269	38.821	32.1355	26.5602	14.8338	41.9891	61.5637	43.7667	51.9216	32.7949	66.5841	62.9725	53.437	35.1253	32.9077	38.061	7.88942	10.6173	3.73839	5.71992	6.42531	8.82036	20.3241	12.496	4.6254	5.12362	45.042	47.0081	30.6217	18.4325	39.008	62.2681	48.6018	43.5235	32.8513	52.3226	8.35489	15.4707	8.11721	5.17266	5.77447
A15_A14	Bipartite	76.8944	103.509	64.5607	26.306	88.2382	93.2957	97.5822	69.2248	40.8646	62.4498	115.482	90.528	69.6843	52.1204	146.759	90.2753	108.088	121.475	52.3614	61.0509	19.16	21.8414	12.8767	18.1997	16.1606	9.55539	22.0178	22.5472	6.9381	7.08265	85.095	100.546	66.8927	33.5853	75.344	102.879	99.3082	95.5797	52.2409	103.905	14.3577	21.9296	17.7119	12.5689	11.6216
A15_A15	Bipartite	47.9768	53.4424	105.512	9.70032	39.685	55.1008	74.4603	50.236	17.0349	38.4307	57.9423	41.9239	39.6244	33.9661	47.7396	122.862	44.9356	30.5517	24.5444	53.3876	12.7733	23.6615	8.30752	8.31988	3.89413	11.7605	27.0988	20.1023	5.96433	5.5757	51.5388	63.9513	77.8739	13.3676	39.0578	90.4024	43.4298	35.0881	29.2553	50.5636	12.2669	25.3801	14.2049	7.14211	4.73492
A15_A16	Bipartite	119.613	110.823	61.0088	87.6317	106.085	187.844	114.826	65.0184	44.1185	98.5675	133.589	117.479	79.2488	159.289	203.521	155.009	80.7627	71.5312	149.084	93.4921	63.8667	41.5593	33.6455	53.5592	19.2759	65.4177	35.5672	66.8266	37.7335	13.4118	153.729	112.824	63.0136	65.8751	102.326	144.299	99.1209	75.39	154.187	148.507	64.6422	38.5632	50.236	45.6464	16.3439
A15_A17	Bipartite	37.4614	34.8782	34.892	27.2924	54.8717	33.8119	41.9329	28.4831	14.6424	39.854	33.7997	39.8507	16.3963	41.5792	39.6307	36.5505	61.3311	26.8928	29.4533	32.9521	7.13805	7.58381	4.98451	7.79989	0.778826	7.3503	10.1621	13.5826	11.5635	4.82223	35.6366	38.4055	31.6876	20.9674	47.3629	35.1751	50.5909	21.6446	35.5162	36.2914	7.24418	8.87293	9.28358	9.6817	2.80053
A15_A18	Bipartite	109.755	114.76	99.4528	60.8325	74.9359	269.869	235.53	106.361	48.3294	80.7756	101.399	84.0781	110.675	65.0041	142.305	69.578	93.5147	100.985	54.1795	68.2033	44.331	70.0744	46.9375	47.8393	39.3307	47.0419	42.3419	74.9762	29.9434	21.5493	189.812	175.145	102.907	54.5809	77.8557	85.4885	88.7964	105.83	59.5918	105.254	45.6865	56.2081	60.9569	38.8914	30.44
A15_A19	Bipartite	55.2062	48.942	38.6529	30.2519	85.4669	51.344	53.2979	37.9775	35.1225	34.8723	36.6163	46.5309	25.9608	35.723	25.6971	51.0826	44.3284	25.0634	27.9988	48.2787	16.1545	9.40392	13.292	11.9598	9.34591	28.6662	16.9368	24.9921	14.6065	11.1514	53.2751	51.1199	38.3152	32.6872	60.1696	43.8494	45.4297	25.5121	31.8609	36.9879	22.4104	13.1703	19.1421	13.2832	10.2487
A15_A20	Bipartite	77.5516	50.6296	39.6975	51.9543	54.3175	71.3806	66.2305	44.948	65.9385	44.1241	69.6112	48.1434	69.6843	53.8773	45.1127	66.4955	67.4034	87.0815	52.5432	54.9202	13.9004	20.0213	6.23064	14.0398	8.37238	15.4356	13.5494	15.7559	6.45122	9.19237	74.4661	58.43	42.3228	58.9464	49.2208	68.0533	57.7734	78.3829	53.2102	50.0165	14.668	16.7853	10.9933	10.2455	8.78238
A15_A21	Bipartite	52.5773	63.5683	42.4137	22.5245	53.3198	67.6238	60.7439	53.4809	24.5953	72.7692	86.9134	80.3925	66.9516	44.5073	90.4539	43.5964	112.339	28.7223	36.9075	53.3876	12.022	14.5609	8.30752	4.67993	8.76179	8.82036	16.9368	22.5472	4.0168	6.93195	60.1005	62.1561	47.9473	23.5599	63.0445	65.2549	96.3658	47.8369	40.7074	71.9207	10.4212	15.7488	15.4274	4.34836	7.84687
A15_A22	Bipartite	36.8041	28.1276	25.2811	25.3195	29.2649	45.0825	32.1355	26.3198	18.4704	33.271	31.3854	30.6367	24.5945	29.2811	28.4382	30.8257	32.1836	25.0634	27.4533	22.479	4.50824	7.28046	8.30752	9.35987	3.1153	13.2305	10.1621	7.87793	4.38196	7.38404	40.9433	30.1315	25.8004	21.895	31.268	31.1056	31.4102	24.8289	28.3672	25.4586	8.86939	8.72125	8.09273	6.87091	5.24967
A15_A23	Bipartite	61.7784	67.5061	32.1759	13.4818	53.7632	68.2499	72.8927	50.5966	11.9627	77.0392	82.8896	59.6609	66.9516	43.3361	60.7594	44.9175	52.8297	62.9328	37.8165	126.7	12.022	23.0548	11.2152	7.79989	7.98297	24.256	18.6304	20.1023	7.30326	10.5486	65.0141	70.1994	41.3862	12.7223	65.4012	63.9036	56.2453	64.9422	40.5763	93.7296	18.139	20.8426	15.6587	7.55158	9.2658
A15_A24	Bipartite	86.0954	94.5086	53.9051	16.6056	93.6699	98.931	132.461	67.1817	18.0876	65.1186	98.5823	108.035	40.9908	56.2198	85.7713	88.9542	88.6568	63.2987	57.0884	147.135	13.149	23.9648	12.4613	7.79989	14.2136	26.0936	22.0178	23.0905	5.59917	16.275	92.5132	113.485	60.5434	17.3466	79.3943	93.7683	98.3457	52.1448	56.6541	116.453	19.6213	22.9913	17.7759	6.69953	15.2443
A15_A25	Bipartite	60.4639	72.0066	44.9209	19.4006	53.2089	63.2407	63.4872	57.9277	14.9295	76.3276	84.4992	48.6041	36.8917	55.6342	93.3092	78.8257	138.45	32.747	43.089	49.5559	7.88942	18.2011	10.3844	9.35987	10.5141	22.7859	13.5494	16.5708	8.27703	11.1514	61.8523	67.7469	51.4243	17.1651	64.7683	81.6624	93.5272	34.8194	49.3616	71.4325	15.3377	15.8753	13.4776	8.81845	10.8328
A16_A01	Bipartite	145.902	190.142	96.5277	101.442	126.482	192.227	173.61	127.032	129.676	163.686	177.851	140.284	155.765	132.351	112.611	142.239	134.2	132.086	178.538	119.292	46.9608	48.5364	31.984	45.7594	23.9489	75.7081	86.3774	39.933	32.2561	31.3445	169.064	181.876	111.78	115.559	145.084	160.045	137.242	143.925	155.444	115.951	61.3345	67.4569	35.9585	39.0077	27.6467
A16_A02	Bipartite	126.186	185.079	101.751	118.87	111.185	133.995	92.4875	95.785	125.465	166.711	133.992	171.612	140.735	137.621	218.369	115.817	157.882	123.304	149.63	101.411	53.3475	64.6141	33.6455	25.4796	36.6048	43.3668	52.5039	47.8109	21.9098	34.3584	130.09	138.783	98.768	122.167	138.948	124.904	164.747	132.02	143.626	159.89	48.3572	58.559	40.7282	23.6947	35.4816
A16_A03	Bipartite	80.8377	109.135	100.288	265.197	128.699	92.0434	93.6632	94.1024	234.661	156.747	102.204	136.598	228.182	145.82	106.9	95.5597	92.3002	136.111	158.175	113.417	92.4189	101.926	197.304	227.757	191.591	111.357	142.269	195.862	231.513	192.437	86.4406	101.399	97.1955	249.929	142.723	98.8817	114.449	182.146	151.997	110.158	101.888	122.098	196.583	229.635	192.014
A16_A04	Bipartite	158.389	211.519	116.794	70.0396	91.7854	111.454	161.069	103.236	65.3643	98.0338	82.8896	170.229	157.131	84.3297	91.2534	159.853	125.698	115.255	96.3594	98.3455	39.0714	49.7498	38.63	55.6392	27.4536	49.247	67.747	50.5274	45.8888	22.9056	134.922	186.294	110.015	67.7019	94.9096	121.371	147.964	136.193	90.3446	94.7995	44.1592	58.7484	44.5787	50.764	25.1796
A16_A05	Bipartite	97.2681	91.1333	147.717	207.817	121.161	77.6421	113.65	102.034	167.861	112.801	108.642	102.276	128.438	164.56	101.875	109.651	86.8351	137.208	177.992	106.264	93.1703	99.4996	253.795	237.637	113.319	97.024	121.945	193.96	247.824	127.638	87.4551	102.392	124.876	187.839	116.981	109.147	94.5555	132.823	171.276	104.07	95.0972	110.722	223.878	242.73	120.479
A16_A06	Bipartite	215.567	78.7572	102.796	146.327	109.633	85.782	95.6227	72.3495	186.14	88.7819	98.9847	71.6392	75.1498	156.361	86.4566	91.156	68.0107	96.0458	189.992	90.1714	36.0659	48.233	39.4607	49.9193	22.586	30.5038	42.3419	48.3542	43.211	28.9334	150.675	87.1899	87.5726	166.233	99.2073	95.0704	69.8249	85.5978	173.176	88.314	33.2848	45.2875	43.9075	46.5651	25.7597
A16_A07	Bipartite	91.3531	82.695	86.9167	37.9792	106.861	84.5297	61.1358	107.683	36.2709	69.5666	102.204	77.398	99.7442	65.5897	117.75	86.312	82.5844	132.635	46.907	158.63	27.0494	36.4023	34.4762	29.1196	17.5236	26.0936	30.4862	26.3503	25.0745	18.2341	87.9414	71.9154	97.2998	37.1251	88.214	94.2579	79.9912	116.189	56.2484	138.19	26.5715	33.4442	30.4133	27.0971	17.8788
A16_A08	Bipartite	238.57	209.832	133.718	431.911	205.52	102.688	132.069	134.123	462.048	170.447	157.329	149.498	232.281	245.962	216.655	134.752	129.949	308.078	229.808	141.26	213.014	193.539	473.944	497.633	294.98	206.176	254.051	407.208	432.84	332.282	170.629	170.95	133.921	446.979	187.983	146.041	139.723	270.18	237.885	178.958	209.595	223.795	440.576	465.237	313.631
A16_A09	Bipartite	84.1237	95.6337	72.7092	91.742	90.3444	96.4265	85.0415	97.5877	74.2645	78.2847	114.677	111.951	62.8525	114.196	125.63	92.0368	78.941	70.9824	109.268	99.1119	24.044	25.1782	21.1842	18.7197	17.5236	33.8114	42.3419	29.8818	17.6496	11.9049	90.2751	90.3376	85.1484	83.0033	84.3145	103.357	95.4458	66.9175	111.732	112.371	28.9277	33.7601	25.533	18.1846	14.7142
A16_A10	Bipartite	95.9536	118.698	221.47	192.691	142.445	191.601	104.636	231.23	245.666	135.931	122.323	150.88	202.221	156.947	146.759	117.578	111.125	216.789	145.812	136.151	205.125	207.796	422.022	354.115	339.958	221.979	220.178	377.869	343.375	333.487	143.777	111.667	226.35	219.179	139.188	119.95	131.002	209.505	151.379	141.455	213.552	213.987	399.946	348.745	336.722
A16_A11	Bipartite	98.5825	100.134	74.5896	129.228	106.75	141.509	108.947	134.964	118.096	128.458	153.708	103.658	97.0115	123.566	82.0024	108.771	94.1219	93.3016	147.812	115.716	30.8063	42.4693	57.3219	62.3991	36.6048	39.3241	44.0356	63.0235	75.2236	33.4542	120.046	104.541	104.777	123.662	117.604	131.239	98.89	95.1566	135.689	98.859	35.0652	43.2524	60.1727	68.8114	35.0295
A16_A12	Bipartite	128.157	104.635	79.1861	224.916	110.298	120.846	98.3659	93.2612	147.763	154.968	165.779	137.289	155.765	203.797	155.325	132.11	96.5509	129.159	254.353	189.794	113.457	117.397	162.827	346.315	194.512	102.904	108.395	161.633	358.955	209.466	124.502	101.5	86.2236	186.34	132.633	148.945	116.92	142.462	229.075	172.56	108.181	112.896	162.23	352.635	201.989
A16_A13	Bipartite	87.4098	79.3197	77.9325	49.3237	68.7282	55.727	76.0279	77.7577	57.0382	79.3522	90.5348	104.119	68.318	45.6786	66.9268	68.6973	75.2975	63.1158	52.1795	75.1002	38.32	76.4448	68.1217	21.3197	47.8978	68.7253	69.4407	77.6927	38.0987	53.6473	71.5684	77.6738	77.8451	53.1809	74.0402	79.616	89.7081	65.7169	48.9291	71.0135	53.5227	72.9427	72.9072	29.7092	50.7725
A16_A14	Bipartite	191.25	169.328	265.556	143.203	206.406	127.734	177.921	306.945	170.062	171.693	201.188	207.777	200.855	146.406	232.873	151.486	177.314	275.148	101.814	177.277	248.329	286.365	561.173	672.871	413.167	242.928	276.069	443.609	606.658	363.475	159.492	173.624	286.25	156.632	189.049	176.337	192.545	238.002	124.11	205.075	245.628	281.217	502.391	639.764	388.321
A16_A15	Bipartite	73.6083	92.8209	82.738	70.5329	104.533	64.493	88.9604	79.1999	72.9247	74.7263	93.7538	83.3871	65.5852	93.6996	93.1949	104.367	93.5147	93.1187	86.7235	71.0131	43.5797	34.8855	70.614	61.8791	45.3666	33.0764	52.5039	92.9053	84.1093	50.6334	69.0507	90.8907	80.9689	71.7288	89.6298	99.0604	88.4509	79.3519	90.2116	82.104	38.328	43.6947	81.7596	72.9942	48
A16_A16	Bipartite	145.902	113.073	160.462	272.102	160.181	154.658	120.312	150.227	152.07	183.791	118.299	199.484	228.182	177.444	156.01	123.743	152.417	204.349	154.721	188.772	297.168	307.296	666.679	742.03	400.706	308.345	374.302	624.258	791.309	410.342	150.28	116.692	155.344	212.086	171.986	121.021	175.95	216.265	166.082	172.391	302.757	340.799	645.469	766.669	405.524
A16_A17	Bipartite	94.6392	114.76	164.849	132.845	108.746	113.332	91.7037	172.822	105.08	118.139	107.032	126.232	146.2	92.5284	124.717	137.835	109.303	146.904	81.2692	113.672	219.777	199.606	436.145	497.113	243.578	190.005	181.223	344.728	481.529	217.452	103.986	103.232	168.835	118.963	113.442	122.434	117.768	146.552	86.8988	119.194	204.891	190.415	390.436	489.321	230.515
A16_A18	Bipartite	177.449	166.515	524.007	202.063	236.891	138.378	237.097	531.324	208.534	244.284	204.407	305.215	414.007	160.461	174.855	205.651	228.322	793.247	117.449	257.742	698.777	646.747	456.083	158.598	659.276	786.115	684.245	386.834	126.59	646.932	157.913	201.806	527.666	205.298	240.587	205.029	266.768	603.627	138.955	216.298	742.446	665.496	421.458	142.594	653.104
A16_A19	Bipartite	82.1521	108.572	84.2006	197.788	104.533	58.8577	69.3656	85.4493	203.27	107.464	97.7776	102.737	105.21	175.101	99.7049	89.3945	83.7989	107.937	197.991	103.454	195.733	190.505	227.626	251.156	149.729	112.092	149.043	157.559	222.384	145.27	70.5049	88.969	84.8249	200.529	105.998	93.5861	93.2677	106.573	186.546	101.58	153.912	169.774	192.592	236.77	147.499
A16_A20	Bipartite	190.593	171.578	98.4081	394.754	172.818	101.436	92.0956	100.833	384.625	133.796	111.458	104.81	191.29	149.334	108.156	97.7615	120.233	175.627	180.901	124.656	124.352	241.165	232.611	276.116	227.028	153.254	160.899	300.448	348.001	283.758	146.014	131.837	99.6204	389.689	153.307	104.61	112.521	183.458	165.117	116.406	138.803	201.032	266.529	312.058	255.393
A16_A21	Bipartite	73.6083	96.1963	112.198	167.207	102.871	91.4173	127.366	114.293	162.023	109.599	94.5586	83.8478	84.7143	101.313	178.167	86.312	108.088	71.7142	157.266	108.819	126.606	126.195	155.766	129.998	154.013	146.639	137.188	159.732	133.528	160.791	82.5128	111.781	113.245	164.615	106.235	90.4353	95.9681	78.2142	129.289	143.493	136.622	131.691	157.749	131.763	157.402
A16_A22	Bipartite	86.7526	80.4448	90.4686	309.588	124.265	85.1558	103.461	91.9392	304.331	132.55	129.163	134.295	142.101	153.433	113.638	115.817	89.8713	141.599	203.082	116.227	178.827	222.054	420.776	645.311	285.05	207.279	233.727	410.196	643.174	320.98	85.9542	91.9527	91.2039	306.96	128.408	122.49	112.083	141.85	178.258	114.932	193.053	227.891	415.486	644.243	303.015
A16_A23	Bipartite	101.211	90.0082	156.074	211.105	136.015	95.1742	144.61	142.536	202.409	151.943	109.849	117.018	191.29	67.9322	128.828	92.0368	94.1219	200.507	51.2705	134.363	290.782	314.273	733.97	872.028	427.77	311.653	296.393	641.373	897.328	417.123	98.1928	117.309	149.305	206.757	143.979	100.943	105.57	195.899	59.6014	131.596	301.217	305.333	687.671	884.678	422.446
A16_A24	Bipartite	82.8093	89.4456	132.673	66.9158	129.586	97.0526	74.4603	83.2861	73.3075	98.2117	103.411	83.1567	73.7834	62.076	106.101	97.3212	83.1916	75.1901	50.5432	92.7258	109.701	138.632	139.566	61.3591	129.675	124.588	132.107	123.059	63.5384	127.337	89.931	81.953	107.98	70.1116	113.899	100.366	83.1742	74.4868	56.3096	99.4132	117.144	135.369	131.313	62.4488	128.506
A16_A25	Bipartite	248.428	212.644	202.875	175.592	151.091	120.22	139.123	208.155	156.664	142.692	146.063	142.587	204.954	145.82	202.379	144	131.163	236.547	83.0873	149.434	294.914	364.326	748.508	760.749	453.082	325.251	357.365	705.754	870.549	450.878	184.324	175.884	205.515	166.128	146.891	145.031	136.875	220.75	114.454	175.907	310.083	360.846	727.131	815.649	451.98
A17_A01	Bipartite	126.843	135.012	82.9469	99.305	94.6676	143.387	111.69	88.5741	105.08	127.924	115.885	136.829	88.8133	126.495	97.9917	138.716	112.946	113.974	105.995	102.944	78.5185	113.454	38.2146	34.3195	38.1625	79.0158	67.747	83.3974	43.9413	30.8924	135.115	123.351	85.7605	102.193	111.296	127.3	124.887	101.394	116.245	100.468	78.7671	90.6004	60.806	39.1304	34.5274
A17_A02	Bipartite	105.155	109.135	79.8129	67.2446	82.1413	90.165	104.636	76.5559	79.241	111.556	105.423	90.2976	87.447	124.152	102.446	96.4404	92.3002	94.2163	111.995	127.721	30.8063	29.1218	18.2766	9.87986	15.1871	19.8458	33.8735	27.4369	21.6664	10.5486	97.6598	106.886	78.1844	73.2428	96.8485	100.932	91.2989	90.8317	118.074	115.084	25.3261	31.4977	22.8567	15.7731	12.8679
A17_A03	Bipartite	84.781	74.2568	96.9455	163.426	142.223	73.8852	95.6227	94.7033	114.842	103.549	98.5823	95.3653	79.2488	184.471	78.6903	85.8716	73.4758	91.4722	153.084	76.8883	100.308	96.1627	135.828	148.198	117.992	99.2291	111.783	126.862	187.937	124.926	79.3331	84.9397	95.8244	139.134	122.886	92.227	84.4206	85.3605	168.778	77.7893	99.7687	103.973	131.345	168.068	121.459
A17_A04	Bipartite	67.0361	70.8815	71.6645	36.3351	87.7948	99.5572	84.2577	52.1589	13.3982	62.2719	67.5993	95.826	61.4862	43.9217	123.689	64.734	77.7265	108.852	33.8167	106.009	24.4196	27.6051	18.2766	24.9596	11.8771	15.4356	40.6482	21.1889	15.702	10.5486	83.2966	77.5696	61.9117	24.8667	75.0333	66.1667	86.7763	85.169	38.8692	114.849	19.9276	34.1266	19.7327	20.3308	11.2129
A17_A05	Bipartite	76.8944	75.3819	90.8865	61.6546	66.9546	77.6421	145.393	75.4742	60.6749	82.021	64.7827	92.6011	84.7143	82.5728	90.5681	86.312	63.76	94.5822	66.5426	74.0785	64.9938	71.5912	146.628	183.557	83.9185	63.5801	86.3774	141.26	174.183	101.116	77.2682	110.388	83.1803	61.1647	74.4878	75.5473	78.1806	89.6482	74.5577	82.3233	64.287	78.9843	143.944	178.87	92.5173
A17_A06	Bipartite	174.162	63.0057	74.1717	111.143	67.9523	78.8944	68.9737	66.8211	111.014	68.1433	71.2207	76.4766	81.9815	112.44	72.1804	80.1468	78.3337	101.351	114.177	98.601	35.6902	42.7727	29.0763	42.6394	25.5065	32.7089	35.5672	39.6613	33.2299	22.4535	126.528	65.9897	70.4964	111.078	68.0478	75.6838	77.4051	91.6664	113.308	85.3907	34.1995	39.1699	34.3688	37.9346	23.98
A17_A07	Bipartite	70.9794	49.5045	29.0419	12.6597	51.8787	73.8852	75.636	40.2609	11.9627	63.8732	55.9304	56.8967	27.3272	41.5792	44.6559	56.8074	45.5429	83.7885	64.179	66.1597	26.6738	33.0654	11.2152	7.79989	17.913	35.2815	11.8557	7.06298	7.66843	11.7542	72.4323	62.5702	34.6514	12.3112	57.876	56.3689	51.2198	55.5578	52.8791	55.4078	30.9776	22.4606	9.13907	7.73416	14.8336
A17_A08	Bipartite	117.642	103.509	121.809	196.966	132.912	110.202	98.7578	130.758	186.044	119.562	89.3277	99.5117	113.408	160.461	147.673	92.4771	93.5147	149.283	210.536	135.64	129.988	105.263	217.242	324.995	151.676	129.365	128.719	204.283	309.05	186.409	113.922	101.134	126.283	191.505	126.237	90.9024	96.5132	131.345	185.498	141.657	129.676	116.991	210.762	317.023	169.043
A17_A09	Bipartite	82.8093	81.5699	65.6054	55.4069	111.739	82.6513	48.2032	58.4084	43.0658	90.2053	93.3514	80.1622	57.3871	60.9048	52.1937	65.1744	71.0469	71.8971	49.9978	130.787	30.4306	31.852	17.0304	18.7197	13.6295	39.6916	33.8735	32.5983	20.6926	12.357	82.7303	64.8866	62.0069	49.2363	100.972	79.2629	75.6045	64.6421	55.4513	91.4903	35.0611	32.8628	24.8144	19.7062	12.9932
A17_A10	Bipartite	88.7243	106.885	212.904	91.4132	157.41	111.454	109.731	226.543	91.6822	121.341	131.98	131.53	195.389	136.45	117.636	125.945	84.4061	200.324	147.812	110.096	320.836	307.296	603.126	510.633	518.503	284.089	294.699	490.877	508.429	426.466	100.089	108.308	219.724	91.5477	139.376	128.962	107.968	197.857	142.131	113.866	302.463	300.998	547.002	509.531	472.485
A17_A11	Bipartite	97.9253	92.8209	92.1401	79.4111	91.5637	108.323	77.9873	101.554	75.0301	85.9352	74.8421	70.0267	58.7534	107.169	104.387	82.789	89.264	91.1063	109.632	88.8942	36.4416	53.9967	76.0139	78.5189	37.1889	35.2815	40.6482	81.4959	77.1712	38.4271	103.124	85.4041	96.8469	77.2206	88.7495	78.8156	79.6454	74.9299	108.4	96.6408	35.8615	47.3225	78.7549	77.845	37.808
A17_A12	Bipartite	86.7526	85.5078	84.6184	162.604	133.244	197.236	104.244	89.2952	98.7641	104.617	110.654	107.113	98.3779	138.793	136.48	95.1193	103.231	149.648	140.176	218.148	99.9327	121.341	151.197	283.916	127.727	88.2036	89.7648	140.716	268.517	125.077	141.994	94.8761	86.9568	130.684	118.93	102.886	105.172	124.013	139.484	177.314	94.0682	105.553	145.957	276.216	126.402
A17_A13	Bipartite	84.781	113.073	95.0651	126.762	75.9336	92.6696	83.8658	65.4991	75.7957	76.3276	88.5229	164.24	116.141	68.5179	173.827	77.5046	144.523	83.9714	65.2699	63.6053	71.7562	86.1521	62.7218	35.8795	50.8184	54.7598	66.0533	61.9369	25.0745	46.2633	88.7253	98.4693	80.2821	101.279	76.1306	83.0138	154.382	100.056	66.8939	118.716	63.258	76.1027	62.3293	30.477	48.5408
A17_A14	Bipartite	182.706	158.639	188.041	131.037	220.706	115.211	152.84	204.069	141.16	172.938	139.625	181.286	155.765	211.41	140.021	165.578	135.414	177.456	144.721	224.534	160.794	157.44	315.686	293.276	197.043	189.27	149.043	315.661	394.62	239.454	148.959	155.739	196.055	136.098	196.822	152.601	158.35	166.61	178.065	182.278	175.032	153.242	315.673	343.948	218.248
A17_A15	Bipartite	72.9511	82.695	80.6487	49.6525	90.5661	99.5572	106.596	85.209	52.0617	109.065	103.008	77.8587	81.9815	100.141	107.928	114.936	61.3311	68.2382	78.9056	83.5299	65.3695	55.2101	76.8446	56.1592	52.376	50.3496	49.1166	67.9132	60.3737	43.7014	86.2541	94.6454	82.9288	50.8571	99.8154	108.972	69.5949	75.1099	89.5236	95.7289	57.8595	52.1634	72.3789	58.2664	48.0387
A17_A16	Bipartite	153.789	140.638	239.021	164.741	192.993	144.014	133.245	254.065	94.1705	164.576	169.401	198.102	178.993	120.053	132.711	142.239	157.882	178.92	101.268	126.955	412.504	464.736	735.631	946.907	498.059	362.37	365.834	617.739	845.475	461.728	148.901	136.941	246.543	129.456	178.785	155.82	177.992	178.956	110.66	129.833	387.437	415.285	676.685	896.191	479.894
A17_A17	Bipartite	60.4639	40.5037	57.0391	37.9792	42.5672	68.876	141.866	62.6148	22.1071	45.3695	55.528	59.2002	43.7235	21.668	38.0318	49.7615	78.941	44.6384	22.1809	37.0392	89.7891	74.3213	110.905	90.4787	55.6861	87.4686	79.6027	84.4841	95.7945	60.8806	64.67	91.1851	59.8269	30.0432	43.9683	52.6448	69.0706	44.181	21.9244	37.5355	88.6289	76.962	97.6948	93.1366	58.2833
A17_A18	Bipartite	97.2681	107.447	276.002	60.9969	204.078	118.968	119.136	289.879	75.7957	174.539	154.11	144.43	206.32	99.5559	138.879	128.147	132.378	819.774	76.1785	159.396	404.99	414.379	251.718	93.5987	382.988	437.343	409.869	232.263	86.0568	378.244	108.118	113.292	282.941	68.3963	189.309	141.129	138.404	513.047	87.8672	149.138	421.167	412.124	241.991	89.8277	380.616
A17_A19	Bipartite	145.245	79.8823	128.077	143.532	78.2615	78.2682	65.8386	102.275	135.418	81.8431	72.8302	81.5443	110.675	148.163	68.0689	77.0643	75.9048	89.2768	141.994	135.129	114.584	104.05	171.55	250.636	110.788	104.007	128.719	161.09	248.554	125.981	111.757	72.8604	115.176	139.475	80.0523	74.9472	78.7245	99.976	145.078	101.599	109.296	116.385	166.32	249.595	118.384
A17_A20	Bipartite	68.3505	75.9444	79.604	196.966	107.526	67.6238	74.0684	76.4357	182.695	104.795	78.0611	64.4983	65.5852	93.6996	134.539	82.789	91.693	85.0691	110.904	76.3775	34.9389	42.7727	58.568	70.199	68.342	56.2298	77.9091	66.555	67.9204	72.3334	67.9871	75.0064	78.0198	189.83	106.161	80.4251	78.0956	75.3272	102.302	105.458	45.5843	60.3409	62.5615	69.0597	70.3377
A17_A21	Bipartite	63.75	73.6942	78.1415	83.357	84.1366	81.399	57.2168	84.9686	87.8542	98.7455	68.8065	71.6392	68.318	91.3571	70.8099	64.2936	74.0831	73.1777	83.2691	76.122	100.308	119.824	122.951	118.558	140.578	119.442	101.621	101.598	118.8	130.2	72.5745	65.4555	81.555	85.6056	91.441	66.55	72.8611	70.7478	87.3131	73.4659	109.875	110.722	112.275	118.679	135.389
A17_A22	Bipartite	104.497	106.885	138.941	120.679	97.8823	109.576	98.7578	141.574	126.039	110.488	68.4041	121.395	122.972	65.0041	87.4845	101.284	127.52	118.365	48.1797	86.0843	162.672	206.886	324.409	505.433	255.844	171.63	142.269	271.925	485.911	213.986	107.036	102.821	140.258	123.359	104.185	84.8443	124.458	120.669	56.5919	86.7844	167.151	174.578	298.167	495.672	234.915
A17_A23	Bipartite	73.6083	83.8201	129.33	97.9897	117.725	84.5297	96.4065	119.341	81.7292	89.8495	82.0849	92.1404	113.408	60.3191	133.511	88.5138	89.8713	111.596	25.9989	74.3339	148.021	160.777	276.641	281.836	129.285	131.938	120.251	184.452	277.402	129.296	79.069	90.1133	124.336	89.8595	103.787	85.2994	91.0058	112.502	43.159	103.922	139.979	140.514	230.546	279.619	129.291
A17_A24	Bipartite	98.5825	100.134	60.7999	43.5692	62.6314	94.548	85.4334	56.3653	42.7787	73.6588	92.5467	80.1622	50.5553	60.3191	69.4394	76.6239	80.7627	66.0429	33.8167	82.7635	37.193	48.5364	33.2301	17.6798	28.0377	52.9222	37.2609	31.5117	21.6664	29.5361	96.5653	92.7837	58.5826	43.174	68.1451	84.5853	80.4624	58.2991	47.0679	76.1014	45.0576	42.8986	32.3709	19.6731	28.7869
A17_A25	Bipartite	111.727	109.135	156.91	54.256	167.165	78.8944	77.9873	136.767	58.6651	92.3403	125.542	120.013	114.774	64.4185	93.766	81.0276	74.6903	90.3745	47.0889	94.2585	218.65	189.595	329.393	297.436	191.007	193.681	182.917	274.369	325.726	188.971	95.3106	93.5611	146.838	56.4606	129.753	103.285	97.3516	102.574	55.7537	94.0122	206.165	186.256	301.881	311.581	189.989
A18_A01	Bipartite	174.82	187.892	196.816	50.9678	163.285	125.229	284.909	204.79	80.0066	137.354	180.265	140.284	144.834	91.3571	112.154	217.101	123.269	168.492	58.7247	128.999	118.717	117.397	53.5835	45.2394	56.2702	83.7935	76.2154	70.0865	35.2991	40.5369	150.024	236.4	200.803	65.4872	150.319	198.683	131.777	156.663	75.0409	120.576	101.255	96.8064	61.835	40.2692	48.4035
A18_A02	Bipartite	102.526	114.76	122.227	47.1863	131.692	105.193	105.028	119.581	53.8801	139.311	136.808	97.2081	106.576	55.0485	78.1193	88.9542	105.659	108.852	47.2707	89.1496	45.8338	38.5258	20.7688	9.87986	23.3648	33.8114	37.2609	27.1653	16.9192	20.7959	103.859	109.894	120.904	50.5332	135.502	112.881	101.434	107.714	51.1596	83.6344	39.8226	37.8933	23.9671	13.3995	22.0803
A18_A03	Bipartite	98.5825	138.95	120.764	32.8824	131.581	120.846	152.84	156.357	20.863	116.715	99.7895	120.474	185.825	50.3636	132.826	106.569	112.946	111.047	38.7256	182.131	531.597	370.09	76.0139	51.9993	325.355	472.992	398.014	96.1651	39.6811	302.293	109.714	145.895	138.56	26.8727	124.148	103.179	116.71	148.436	44.5446	157.478	502.294	384.052	86.0895	45.8402	313.824
A18_A04	Bipartite	129.472	117.011	328.236	69.2176	143.332	115.211	119.528	274.616	51.3918	157.103	172.217	204.552	194.023	68.5179	121.747	137.835	146.344	172.151	47.9979	143.814	541.74	470.196	173.212	54.0792	422.902	465.274	428.5	146.421	34.5688	376.737	122.341	118.269	301.426	60.3047	150.217	155.026	175.448	183.087	58.2579	132.781	503.507	449.348	159.816	44.324	399.82
A18_A05	Bipartite	71.6366	87.1954	133.718	21.8668	94.2242	74.5114	74.0684	160.202	39.142	120.807	95.3633	115.636	153.032	56.2198	150.071	54.6055	56.4732	128.61	57.452	70.5023	147.269	150.159	87.6444	48.8793	153.429	148.844	174.449	114.094	26.17	176.162	73.074	80.6319	146.96	30.5044	107.516	74.9844	86.0547	140.821	56.8359	110.287	148.056	162.304	100.869	37.5247	164.795
A18_A06	Bipartite	91.3531	92.8209	227.321	42.5828	108.857	74.5114	90.1361	204.55	74.3602	93.5858	112.666	113.563	144.834	68.5179	89.6544	88.9542	71.0469	148.551	39.6346	106.009	129.236	112.847	90.9674	28.5996	145.446	87.8361	140.575	98.8817	32.0126	107.897	82.9322	91.4785	215.935	58.4715	101.221	100.81	92.305	146.692	54.0762	97.8316	108.536	126.711	94.9245	30.3061	126.672
A18_A07	Bipartite	74.2655	83.2576	253.646	49.9813	125.928	179.704	90.1361	245.051	96.563	98.3896	109.447	147.655	88.8133	44.5073	98.1059	113.615	131.163	117.633	35.6348	96.5574	578.933	526.62	123.367	36.9195	403.237	568.546	531.814	120.886	43.9413	374.476	126.985	86.6969	249.349	73.2722	112.159	111.531	139.409	103.223	40.0711	97.3317	573.74	529.217	122.126	40.4304	388.857
A18_A08	Bipartite	212.938	176.641	281.226	71.5193	181.243	107.697	210.448	315.117	78.3797	154.79	157.329	202.479	244.578	102.484	142.648	141.798	165.776	223.924	65.2699	161.44	1036.9	813.591	169.058	73.319	599.501	941.206	750.298	187.712	69.5027	594.189	160.318	193.545	298.171	74.9495	168.017	149.564	184.127	234.251	83.8769	152.044	989.051	781.945	178.385	71.4109	596.845
A18_A09	Bipartite	97.2681	76.507	122.436	47.5151	85.5777	87.0343	83.8658	147.704	37.5151	90.0274	82.8896	75.7855	103.843	67.3466	126.316	105.688	79.5482	114.157	38.7256	74.5893	98.0542	64.0074	29.0763	11.9598	49.066	79.0158	59.2786	31.2401	11.3201	35.4132	92.1512	80.1864	135.07	42.5151	87.8026	94.2889	77.6669	109	53.0361	100.453	88.535	61.643	30.1582	11.6399	42.2396
A18_A10	Bipartite	184.021	563.676	183.444	53.434	214.055	153.406	474.194	230.148	108.526	272.395	117.896	124.159	142.101	50.9492	210.374	114.936	151.202	430.468	61.2701	174.723	678.866	448.962	76.8446	46.7993	376.757	610.075	457.292	108.933	43.6979	341.323	168.713	518.935	206.796	80.9798	243.225	116.416	137.681	286.285	56.1096	192.548	644.471	453.127	92.8887	45.2486	359.04
A18_A11	Bipartite	95.9536	92.2584	143.12	39.6234	113.845	86.4081	94.447	157.198	38.4721	91.9845	126.346	101.585	161.23	65.5897	90.7965	103.046	107.481	129.708	43.8163	100.134	68.375	52.1766	50.2605	18.7197	58.8014	52.9222	72.828	51.8857	25.4397	57.264	91.1809	93.3527	150.159	39.0477	102.915	114.696	104.533	145.469	54.703	95.4651	60.6486	62.5023	51.0731	22.0797	58.0327
A18_A12	Bipartite	113.699	114.76	289.374	110.156	156.412	145.266	103.852	273.294	77.9012	136.464	111.861	155.487	244.578	168.659	109.755	121.541	120.233	246.792	75.2694	156.331	591.707	539.967	288.686	63.4391	552.966	475.565	458.986	270.023	69.2593	458.865	129.482	109.306	281.334	94.0287	146.438	116.701	137.86	245.685	121.964	133.043	533.636	499.477	279.355	66.3492	505.916
A18_A13	Bipartite	76.8944	78.7572	84.8274	83.1926	67.8414	79.5205	56.0412	74.9935	93.1177	71.1679	53.1138	128.306	97.0115	38.6511	62.8152	101.284	98.3726	60.7375	31.635	72.8012	200.617	170.484	31.5686	18.1997	115.85	181.185	162.593	26.622	11.8069	120.405	78.2074	67.3992	79.9104	88.1552	69.5046	77.1991	113.339	78.8745	35.143	67.8082	190.901	166.538	29.0953	15.0033	118.128
A18_A14	Bipartite	195.193	190.705	166.521	58.8596	217.713	173.442	188.502	240.845	80.1023	186.816	173.424	212.384	286.935	137.621	196.098	136.954	143.915	303.688	96.9049	248.801	881.737	670.105	150.782	94.6387	558.808	782.807	545.363	135.011	62.6864	545.816	184.318	189.603	203.683	69.481	202.264	155.189	178.15	295.311	117.263	222.45	832.272	607.734	142.897	78.6625	552.312
A18_A15	Bipartite	101.869	91.6958	126.614	32.3892	133.687	72.6329	121.88	120.663	46.511	112.623	76.854	76.4766	116.141	40.408	100.162	95.1193	71.0469	96.2287	46.3616	107.541	117.59	100.106	25.338	40.0394	61.3325	91.8788	116.864	50.5274	15.9455	64.9494	87.2508	106.788	123.638	39.4501	123.155	85.9867	73.7617	106.185	43.3848	103.852	104.734	108.485	37.9327	27.9924	63.141
A18_A16	Bipartite	136.701	167.64	397.393	59.5172	213.501	139.631	139.123	446.836	51.966	181.656	189.52	181.056	235.014	91.9428	219.168	184.074	454.214	188.433	48.3615	145.602	720.943	586.987	145.797	90.4787	443.152	717.757	608.029	162.72	64.5122	417.424	138.166	153.382	422.115	55.7416	197.578	186.797	317.635	211.723	70.1521	182.385	719.35	597.508	154.259	77.4954	430.288
A18_A17	Bipartite	78.866	103.509	183.027	41.4319	107.416	87.6604	113.258	237.239	28.6148	134.329	109.044	155.717	209.053	74.3741	135.338	107.89	114.161	196.482	31.2714	106.775	668.347	546.034	136.243	56.6792	510.715	682.476	543.67	176.574	64.5122	478.908	83.2632	108.384	210.133	35.0233	120.872	108.467	134.939	202.768	52.8227	121.057	675.411	544.852	156.409	60.5957	494.811
A18_A18	Bipartite	107.126	135.575	183.444	37.3216	176.92	111.454	128.934	189.407	33.1128	125.967	192.739	196.029	117.507	68.5179	127.572	199.486	198.567	145.075	39.271	324.157	1018.86	742.303	152.443	70.199	553.161	848.96	702.875	174.401	59.8868	543.706	109.29	132.254	186.426	35.2172	151.443	196.112	197.298	131.291	53.8944	225.865	933.911	722.589	163.422	65.0429	548.434
A18_A19	Bipartite	82.8093	67.5061	169.237	36.6639	76.8204	54.4747	68.9737	198.541	31.6773	93.7637	55.9304	86.3816	122.972	57.9767	133.739	73.9817	55.8659	107.571	36.362	90.4268	244.572	220.234	133.336	44.1994	219.045	268.286	265.907	133.653	33.1081	246.235	68.642	68.2399	183.889	34.1706	85.2921	64.956	71.1238	115.272	47.1693	112.083	256.429	243.07	133.495	38.6538	232.64
A18_A20	Bipartite	127.5	126.011	451.716	105.224	192.882	92.0434	132.461	400.446	127.188	217.24	102.606	193.956	336.124	112.44	186.618	134.752	131.163	312.103	103.086	146.113	785.185	784.469	288.686	97.7586	785.057	800.081	758.766	284.421	97.742	819.779	109.772	129.236	426.081	116.206	205.061	118.679	162.56	324.114	107.763	166.366	792.633	771.618	286.554	97.7503	802.418
A18_A21	Bipartite	84.1237	65.2559	207.472	33.0469	97.7714	77.0159	88.5685	198.541	50.052	129.526	83.6944	95.5957	129.804	54.4629	108.271	71.3395	80.1555	128.61	37.4529	101.411	537.608	406.189	73.5216	27.5596	383.572	541.35	372.609	87.2006	33.7167	360.16	80.5698	76.9122	203.006	41.5494	113.648	77.5169	87.8756	129.207	45.9579	104.841	539.479	389.399	80.3611	30.6382	371.866
A18_A22	Bipartite	69.665	113.635	307.969	90.5911	133.687	120.846	204.57	339.394	73.0204	121.697	90.9372	186.584	221.35	90.1859	108.842	140.918	170.634	276.063	62.1791	113.928	732.589	691.037	188.581	85.7988	563.286	889.387	736.749	211.889	73.8847	648.59	95.2556	159.103	323.681	81.8058	127.692	115.927	178.609	248.707	76.1825	111.385	810.988	713.893	200.235	79.8417	605.938
A18_A23	Bipartite	105.155	122.636	240.901	37.1572	192.439	115.837	139.123	242.647	57.2296	178.098	195.555	190.731	148.933	111.854	133.282	135.633	172.456	130.805	42.7254	150.967	1258.17	977.705	151.612	76.9589	729.76	1132.68	984.025	189.614	70.4765	783.763	110.496	130.88	241.774	47.1934	185.268	165.594	181.593	139.869	77.2897	142.125	1195.43	980.865	170.613	73.7177	756.761
A18_A24	Bipartite	90.0387	189.017	131.838	22.5245	181.132	170.938	109.339	153.112	26.0309	199.448	114.275	147.885	94.2788	55.0485	87.1418	90.7156	89.264	82.6908	33.2713	99.1119	567.287	464.736	69.3678	47.3193	303.937	597.947	457.292	115.452	41.9938	315.253	130.488	149.178	142.475	24.2777	190.29	102.495	118.575	88.4848	44.1599	93.1269	582.617	461.014	92.4102	44.6566	309.595
A18_A25	Bipartite	95.2964	113.073	167.983	27.2924	117.836	90.7911	94.447	200.704	25.5524	113.157	135.199	151.11	135.27	80.2303	105.53	122.862	160.918	106.657	40.9073	117.759	908.786	683.453	136.659	62.3991	535.638	855.208	567.381	127.949	57.4523	497.142	93.0438	103.76	184.344	26.4224	115.496	129.031	156.014	120.963	60.5688	111.644	881.997	625.417	132.304	59.9257	516.39
A19_A01	Bipartite	141.959	203.644	103.84	110.321	142.445	189.096	229.259	139.772	137.523	131.839	141.234	150.419	124.339	135.864	127.8	192	126.306	105.376	132.176	156.587	58.6071	69.4677	32.3993	20.7997	36.6048	65.7852	81.2964	54.8739	29.4565	43.4001	165.527	216.451	121.806	123.922	137.142	166.617	138.362	114.857	134.02	142.193	62.1962	75.3821	43.6366	25.1281	40.0024
A19_A02	Bipartite	115.013	149.639	154.402	171.482	192.55	177.199	113.258	137.368	208.055	138.777	136.003	194.877	200.855	114.782	140.935	156.33	201.603	168.492	151.084	121.846	51.0934	64.9174	39.8761	31.7196	29.5954	55.4948	67.747	48.3542	31.0389	22.3028	146.106	131.448	145.885	189.769	165.664	146.167	198.24	184.673	132.933	131.39	53.2941	66.3322	44.1152	31.3792	25.9491
A19_A03	Bipartite	72.9511	102.947	97.3634	185.457	122.381	103.314	112.082	111.409	192.073	141.802	107.032	125.311	195.389	192.67	108.727	103.486	89.264	116.901	184.174	102.433	75.513	70.3778	90.9674	101.399	79.6349	81.9559	71.1344	104.858	122.817	97.3487	88.1326	107.515	104.386	188.765	132.091	105.259	107.288	156.145	188.422	105.58	78.7345	70.7561	97.9127	112.108	88.4918
A19_A04	Bipartite	128.814	135.575	119.928	151.917	169.604	129.612	113.258	129.075	111.11	149.808	97.3752	99.742	94.2788	122.395	105.986	94.2386	97.7654	193.555	168.538	159.907	29.6793	47.6263	29.9071	45.2394	25.5065	53.6572	44.0356	46.7243	42.9675	26.673	129.213	124.416	124.502	131.513	159.706	95.8069	98.7537	143.917	145.467	132.947	41.6682	45.8309	38.3157	44.1035	26.0898
A19_A05	Bipartite	127.5	177.204	274.54	178.387	166.721	125.855	143.434	255.387	219.827	182.368	297.357	222.289	177.627	125.909	184.563	178.789	188.851	159.71	124.176	142.793	193.854	190.809	470.621	471.633	230.143	135.613	177.836	425.137	502.221	252.866	126.678	160.319	264.963	199.107	174.545	238.073	205.57	168.669	125.043	163.678	164.734	184.322	447.879	486.927	241.504
A19_A06	Bipartite	89.3815	100.697	91.5133	162.11	110.519	102.062	92.4875	95.1841	209.587	117.961	94.961	93.7529	102.477	149.919	118.435	86.312	100.802	168.126	190.537	109.84	41.7012	41.8626	55.245	40.0394	38.1625	40.7942	66.0533	72.5313	47.1061	34.6598	95.7216	96.5921	93.3487	185.849	114.24	90.6365	97.2772	135.301	170.228	114.138	41.2477	53.958	63.8882	43.5727	36.4111
A19_A07	Bipartite	121.585	180.579	184.28	131.365	213.501	137.752	119.136	169.577	123.934	114.224	119.908	106.192	120.24	185.642	188.446	110.973	187.637	158.613	179.265	119.292	55.6016	53.6934	74.7677	99.3186	40.4989	74.9731	96.5395	88.5588	79.849	46.7153	129.669	149.858	176.928	127.65	163.863	115.44	146.914	139.426	182.454	153.869	65.2874	75.1164	81.6633	89.5838	43.6071
A19_A08	Bipartite	152.474	153.576	183.444	407.907	168.162	164.05	139.907	157.198	524.445	195.712	142.039	152.262	265.074	247.133	174.055	141.358	140.272	287.223	307.259	210.74	92.0433	101.32	175.704	220.477	133.374	84.5285	81.2964	173.315	240.643	132.31	158.262	146.742	170.321	466.176	181.937	141.698	146.267	276.148	277.196	192.398	88.2859	91.3081	174.509	230.56	132.842
A19_A09	Bipartite	120.271	105.76	138.315	88.2894	89.9009	120.22	101.109	107.683	79.4324	94.2975	127.956	119.091	88.8133	98.3846	91.025	104.807	124.484	136.111	94.7231	89.1496	24.4196	26.695	18.2766	23.3997	8.37238	33.8114	38.9545	27.7086	28.4827	15.9736	120.245	103.434	122.999	83.8609	92.0992	116.382	121.788	112.462	96.5539	90.0873	29.1155	32.8248	22.9926	25.9412	12.173
A19_A10	Bipartite	136.701	129.387	262.839	240.7	141.004	132.743	129.326	264.04	294.857	147.851	103.813	133.604	209.053	267.63	149.614	93.7982	854.991	208.739	279.624	155.309	156.286	203.853	436.976	385.315	326.523	150.314	177.836	481.097	435.275	323.391	134.722	129.356	263.44	267.778	144.427	98.8057	494.298	208.896	273.627	152.462	153.3	190.844	459.037	410.295	324.957
A19_A11	Bipartite	115.67	109.135	168.61	109.499	146.325	132.743	132.069	178.951	134.844	135.575	127.553	146.503	140.735	147.577	113.638	140.918	126.306	136.294	173.265	134.108	51.8448	63.4007	122.951	122.718	67.9526	86.7336	105.008	131.752	159.455	77.457	124.207	120.602	173.78	122.171	140.95	134.235	136.404	138.514	160.421	123.873	69.2892	84.2043	127.352	141.086	72.7048
A19_A12	Bipartite	118.956	124.324	102.796	267.17	138.122	114.585	89.7442	83.6466	222.028	145.005	99.7895	109.417	98.3779	203.211	187.075	106.569	121.448	103.912	285.988	133.597	71.7562	91.3091	125.859	259.476	113.709	70.5629	66.0533	99.425	250.989	129.597	116.77	107.034	93.2212	244.599	141.563	103.179	115.432	101.145	244.599	160.336	71.1595	78.6812	112.642	255.233	121.653
A19_A13	Bipartite	75.5799	93.3835	80.4397	71.1905	130.473	84.5297	98.7578	91.6988	113.502	141.09	108.239	82.005	83.3479	139.378	81.774	74.8624	68.0107	58.5422	97.2685	96.8129	82.2754	81.6018	166.15	122.198	102.221	66.8878	94.8458	142.346	101.028	87.5536	80.0548	96.0707	86.0693	92.3464	135.782	91.5509	75.0078	70.945	118.323	89.2934	74.5816	88.2238	154.248	111.613	94.8872
A19_A14	Bipartite	181.392	237.397	232.753	197.952	171.931	171.564	134.029	249.137	224.803	159.594	168.596	158.942	291.034	170.416	175.768	155.009	116.59	232.339	185.992	163.994	89.7891	104.05	134.167	156.518	107.867	97.3915	106.702	158.917	159.089	101.87	176.478	185.713	240.945	211.378	165.763	161.803	137.766	261.687	178.204	169.881	93.5903	105.376	146.542	157.804	104.868
A19_A15	Bipartite	105.155	111.948	117.63	43.2404	144.108	93.2957	88.5685	127.994	74.8387	145.183	97.7776	92.1404	73.7834	89.6003	114.552	87.1927	92.9075	142.88	96.9049	104.732	40.5742	56.4235	91.7981	90.4787	58.0225	59.1699	54.1976	101.87	101.881	57.716	99.2252	100.258	122.812	59.0396	144.645	92.4852	92.5239	108.331	93.2526	109.642	49.8721	55.3106	96.834	96.1796	57.8693
A19_A16	Bipartite	138.016	178.891	151.06	553.247	279.014	162.172	197.908	135.806	383.477	211.369	179.46	191.422	252.776	436.875	236.756	171.303	252.004	279.722	773.057	386.996	203.998	232.671	432.822	456.554	246.498	194.048	237.115	456.377	498.326	257.989	150.094	188.399	143.433	468.362	245.192	175.381	221.713	266.249	604.966	311.876	199.023	234.893	444.599	477.44	252.244
A19_A17	Bipartite	162.99	561.426	167.147	181.182	135.683	216.646	150.88	169.577	168.148	134.863	154.513	126.923	162.597	261.773	125.745	159.413	291.474	171.968	134.721	154.543	120.595	109.207	215.58	257.396	126.365	119.81	140.575	216.236	324.143	140.749	189.818	356.153	168.362	174.665	135.273	156.963	209.199	167.282	198.247	140.144	120.203	124.891	215.908	290.77	133.557
A19_A18	Bipartite	162.333	164.827	627.012	266.677	289.324	141.509	191.245	570.383	346.823	269.548	138.015	292.085	471.394	286.955	229.218	178.349	193.102	429.736	310.532	232.964	500.039	561.505	700.74	211.637	806.669	493.205	457.292	673.156	188.181	736.143	151.921	178.036	598.698	306.75	279.436	158.182	242.593	450.565	298.744	231.091	496.622	509.399	686.948	199.909	771.406
A19_A19	Bipartite	74.2655	61.8806	152.94	120.679	92.8939	73.2591	73.6765	154.434	143.457	98.0338	119.506	122.316	69.6843	103.655	96.0502	102.606	95.3364	100.802	112.359	130.276	115.712	131.352	357.639	402.474	169.395	143.331	147.35	333.046	422.372	207.507	73.7623	67.7786	153.687	132.068	95.4639	111.056	108.826	85.2433	108.007	113.163	129.521	139.351	345.343	412.423	188.451
A19_A20	Bipartite	498.17	108.01	109.482	381.436	165.169	127.734	123.839	99.751	445.683	161.195	132.382	128.766	217.251	267.63	172.114	115.376	92.3002	165.382	278.351	148.157	57.4801	92.8258	148.289	185.637	103.584	90.7763	81.2964	155.657	202.787	111.514	312.952	115.925	104.616	413.56	163.182	123.879	110.533	191.316	272.991	160.135	74.1282	87.0611	151.973	194.212	107.549
A19_A21	Bipartite	102.526	99.009	117.003	152.081	100.321	105.819	96.0146	133.041	182.695	116.537	87.7182	97.2081	114.774	146.406	86.7992	97.7615	95.3364	94.5822	142.357	88.1278	96.5515	88.2756	171.55	98.2786	114.098	81.2209	89.7648	166.252	125.008	141.05	104.172	97.5118	125.022	167.388	108.429	92.7398	96.2723	104.678	144.382	87.4635	88.8862	89.0202	168.901	111.643	127.574
A19_A22	Bipartite	114.356	88.8831	108.228	251.88	129.253	97.6788	79.5549	93.3813	339.932	128.636	80.4754	144.2	87.447	239.52	151.556	99.523	70.4396	111.413	314.532	130.531	94.2974	108.904	202.704	269.356	126.754	109.152	154.124	179.291	275.211	136.981	106.017	84.219	100.805	295.906	128.945	89.9992	107.32	99.43	277.026	141.044	101.725	131.514	190.997	272.284	131.868
A19_A23	Bipartite	95.9536	111.948	128.704	290.188	137.567	94.548	113.258	106.842	321.271	128.636	105.825	147.885	121.606	246.547	121.405	92.0368	103.838	81.7761	267.806	111.373	159.667	146.823	463.975	662.991	266.748	118.707	220.178	406.393	670.683	264.62	95.2508	112.603	117.773	305.729	133.102	98.9309	125.862	101.691	257.177	116.389	139.187	183.5	435.184	666.837	265.684
A19_A24	Bipartite	128.814	104.072	93.6026	61.4902	98.4365	239.814	103.069	107.082	78.6668	89.3157	107.435	95.3653	66.9516	67.9322	77.434	89.8349	92.3002	130.073	72.5423	85.318	47.3365	62.4906	53.1682	48.8793	51.7919	61.375	71.1344	76.0628	44.4282	36.4681	184.314	103.57	100.342	70.0785	93.8761	98.6348	93.8328	98.5125	70.2373	81.376	54.3558	66.8125	64.6155	46.6538	44.13
A19_A25	Bipartite	119.613	120.949	184.489	279.172	154.417	110.828	134.42	157.318	244.709	155.502	152.903	134.986	178.993	289.883	137.28	111.413	127.52	135.379	298.896	215.338	213.014	229.638	625.972	739.95	356.313	183.758	201.547	537.601	708.417	323.089	115.221	127.684	170.904	261.941	154.959	132.158	131.253	157.186	294.39	176.309	198.386	215.593	581.787	724.183	339.701
A20_A01	Bipartite	188.621	160.89	98.4081	88.125	118.501	181.582	181.84	117.298	119.053	178.453	183.484	166.544	133.903	145.82	140.021	206.092	157.275	143.611	114.54	122.357	66.4966	66.4342	16.1997	22.3597	21.6124	55.4948	64.3597	37.7598	15.0934	34.5091	185.102	171.365	107.853	103.589	148.477	194.788	161.909	138.757	130.18	131.189	60.9957	65.3969	26.9797	18.7265	28.0607
A20_A02	Bipartite	134.729	140.075	111.362	99.6338	123.378	157.163	282.557	87.6126	123.838	108.709	133.589	146.503	101.111	138.793	98.677	148.844	143.308	102.083	134.358	102.688	31.9334	53.39	18.6919	24.9596	22.1965	62.1101	76.2154	30.1535	22.6401	24.7139	145.946	211.316	99.4873	111.736	116.044	141.217	144.906	101.597	136.575	100.683	47.0217	64.8027	24.4227	23.7999	23.4552
A20_A03	Bipartite	115.67	100.134	97.9902	272.596	145.881	103.314	144.61	97.2272	269.4	188.595	127.956	140.744	138.002	171.002	118.778	98.6423	197.96	95.4969	137.994	141.26	62.7397	71.2878	49.4298	98.7986	89.565	105.844	113.476	84.4841	108.575	113.322	109.492	122.372	97.6087	270.998	167.238	113.299	169.352	116.75	154.498	130.019	84.292	92.382	66.9569	103.687	101.444
A20_A04	Bipartite	173.505	125.449	61.4267	75.6296	141.225	159.667	134.812	65.0184	73.8817	130.949	149.684	149.267	117.507	88.429	191.986	177.468	168.205	73.7266	92.3596	117.248	28.5522	38.8291	17.8612	16.1198	15.5765	51.4521	74.5217	41.8345	15.3369	17.6313	166.586	130.131	63.2226	74.7557	136.087	163.576	158.736	95.6167	90.3943	154.617	40.0022	56.6754	29.8479	15.7283	16.6039
A20_A05	Bipartite	76.8944	110.823	85.2452	235.438	104.533	95.8003	120.704	70.1862	271.314	96.6104	81.2801	104.119	86.0806	189.156	92.2813	105.688	98.3726	91.4722	241.808	151.478	38.6957	54.9068	58.9834	71.239	49.8449	54.0247	71.1344	52.429	66.4597	48.2223	86.3473	115.763	77.7157	253.376	100.572	93.4841	101.246	88.7764	215.482	121.879	46.3602	63.0206	55.7062	68.8494	49.0336
A20_A06	Bipartite	88.7243	92.8209	65.1875	96.8388	80.0351	93.2957	107.771	55.4039	106.325	78.8184	107.837	90.0673	53.288	80.8159	95.936	82.789	74.6903	74.0924	89.6325	72.2904	43.5797	33.6721	22.8457	16.1198	15.9659	22.0509	45.7292	23.9055	13.3893	15.2202	91.01	100.296	60.2957	101.582	79.4268	95.313	82.3788	63.6902	85.2242	84.1132	32.8153	39.7007	23.3756	14.7545	15.593
A20_A07	Bipartite	82.1521	77.0695	46.5924	65.6005	64.0724	102.062	74.8522	54.202	70.245	86.1132	65.5874	103.658	75.1498	55.6342	82.8019	92.4771	98.3726	74.0924	52.725	66.4152	21.4141	27.6051	5.81527	10.3999	12.6559	29.0337	30.4862	13.311	10.2246	8.13751	92.1069	75.9608	50.3972	67.9228	75.0928	79.0323	101.015	74.6211	54.1796	74.6085	25.2239	29.0456	9.56313	10.3122	10.3967
A20_A08	Bipartite	178.106	167.64	118.675	575.443	209.289	154.032	152.84	97.5877	617.754	195.712	156.122	215.148	377.115	264.701	194.385	133.872	146.952	147.453	281.988	158.375	107.446	131.655	139.151	166.918	159.075	151.416	103.314	143.704	149.23	181.587	166.069	160.24	108.131	596.599	202.5	144.997	181.05	262.284	273.345	176.38	129.431	117.485	141.428	158.074	170.331
A20_A09	Bipartite	142.616	107.447	73.336	62.4767	104.09	107.071	114.042	64.057	57.8995	77.3951	122.323	117.249	86.0806	137.036	91.3676	142.679	98.3726	74.0924	70.3606	148.668	37.9444	32.1554	28.661	41.5994	26.4801	47.4095	74.5217	29.8818	26.2918	31.6459	124.843	110.745	68.6965	60.1881	90.7425	132.501	107.811	80.0865	103.698	120.018	42.6769	53.3385	29.2714	33.9456	29.063
A20_A10	Bipartite	101.211	106.885	155.865	404.125	182.462	135.248	112.866	167.534	459.081	160.839	115.08	140.514	187.191	247.133	140.135	120.661	109.91	166.296	269.079	174.978	130.363	125.588	152.858	194.477	213.204	122.383	106.702	139.63	165.176	199.52	118.229	109.875	161.699	431.603	171.651	117.87	125.212	176.744	258.106	157.557	126.373	116.145	146.244	179.826	206.362
A20_A11	Bipartite	107.126	135.575	51.3979	76.1229	78.594	102.688	132.853	66.8211	95.3189	75.26	125.542	102.737	72.417	87.2578	117.179	121.982	86.2278	83.0567	124.176	109.074	27.4251	51.2666	18.6919	18.7197	39.136	35.2815	38.9545	27.4369	16.9192	20.9466	104.907	134.214	59.1095	85.7209	76.927	123.762	94.4822	77.7369	105.717	113.127	31.3533	45.1105	23.0644	17.8195	30.0413
A20_A12	Bipartite	124.214	108.572	89.8418	290.352	133.909	211.011	138.731	101.554	214.085	166.533	113.873	121.395	121.606	186.228	141.62	104.367	115.375	114.706	233.263	165.016	86.0323	106.173	70.1986	127.398	101.247	89.3062	113.476	111.921	158.359	122.515	167.613	123.652	95.6977	252.218	150.221	109.12	118.385	118.156	209.745	153.318	87.6692	109.825	91.0598	142.879	111.881
A20_A13	Bipartite	95.9536	81.0074	70.8288	132.845	113.402	84.5297	72.1089	66.1	132.26	109.243	84.4992	85.6906	79.2488	119.467	73.4367	72.6606	91.0857	57.8104	123.267	80.9754	30.0549	27.6051	28.2456	17.1598	23.9489	34.1789	28.7925	24.4488	14.85	24.7139	90.2417	76.5581	68.4644	132.552	111.322	78.5799	88.3882	68.5296	121.367	77.2061	32.1169	28.1988	26.3472	16.0049	24.3314
A20_A14	Bipartite	186.65	164.827	194.727	284.926	158.075	148.397	155.583	122.105	365.389	176.318	157.329	141.436	110.675	183.886	123.232	138.716	148.773	114.706	180.356	134.874	78.8942	75.8381	96.7827	116.478	119.16	85.2635	101.621	121.972	106.263	106.39	167.523	160.205	158.416	325.158	167.197	148.023	145.104	112.691	182.121	129.053	82.0789	88.7293	109.377	111.37	112.775
A20_A15	Bipartite	93.982	88.8831	53.0693	73.8211	83.0281	98.931	102.285	61.7735	86.5143	101.058	90.9372	89.3762	45.0899	76.7166	78.1193	113.615	66.7962	58.7251	89.4506	84.0407	15.4032	24.2682	18.6919	19.7597	10.7089	19.1108	30.4862	26.0787	10.7115	14.9188	96.4565	95.584	57.4214	80.1677	92.0433	102.276	78.0862	51.9075	83.0836	81.08	17.257	27.3772	22.3853	15.2356	12.8138
A20_A16	Bipartite	119.613	162.577	120.764	500.964	250.082	175.321	171.651	89.8961	310.935	205.319	163.767	199.484	146.2	301.01	159.322	138.275	143.915	117.45	333.258	154.798	98.0542	97.9828	114.228	126.878	123.249	108.049	128.719	153.484	141.075	137.584	147.467	167.114	105.33	405.949	227.701	151.021	171.7	131.825	317.134	157.06	103.052	113.351	133.856	133.976	130.417
A20_A17	Bipartite	58.4923	64.6934	66.4411	125.282	84.2475	95.1742	83.082	64.778	104.411	64.9407	64.7827	137.059	65.5852	101.313	46.8259	73.5413	60.1166	53.2368	79.4511	73.5676	51.8448	57.3336	40.7069	22.3597	39.9148	45.2044	57.585	43.7361	38.9507	41.8931	76.8332	73.8877	65.6096	114.846	74.5941	69.162	98.5877	59.411	90.3819	60.1967	48.5246	57.4593	42.2215	30.6552	40.904
A20_A18	Bipartite	193.879	215.457	851.825	419.744	405.053	216.02	196.732	859.301	433.146	369.183	236.598	396.895	646.288	272.9	317.731	254.092	292.082	528.526	278.17	591.861	1030.13	862.431	633.449	235.557	1042.46	1036.03	934.909	649.25	295.66	1077.62	204.95	206.095	855.563	426.445	387.118	245.345	344.488	587.407	275.535	454.796	1033.08	898.67	641.35	265.609	1060.04
A20_A19	Bipartite	56.5206	68.6312	55.1587	179.867	80.4785	73.8852	58.0006	56.4855	211.022	81.4872	74.0374	86.3816	66.9516	159.289	89.1976	75.7432	51.008	55.2492	160.175	78.421	102.938	92.5225	51.5067	48.3593	71.0679	74.2381	89.7648	49.7125	65.9728	62.2369	65.2029	63.3159	55.8221	195.445	80.9829	74.8903	68.6948	61.1004	159.732	83.8093	88.5881	91.1436	50.6096	57.1661	66.6524
A20_A20	Bipartite	122.242	87.1954	68.3215	167.372	101.097	114.585	95.6227	69.7055	225.76	104.439	65.1851	103.428	90.1797	71.446	83.944	114.936	86.8351	85.0691	56.9066	67.4369	47.3365	57.9403	38.63	46.2793	61.722	58.4349	33.8735	42.3779	59.5216	64.648	118.414	91.4091	69.0135	196.566	102.768	90.0605	95.1313	87.6244	64.1763	75.6905	52.8857	45.9069	40.5039	52.9005	63.185
A20_A21	Bipartite	95.2964	87.1954	97.5723	137.449	121.383	91.4173	118.353	88.2135	186.044	134.685	109.044	82.9264	76.5161	84.3297	108.271	64.734	90.4785	59.6398	58.3611	132.575	52.2205	62.7939	68.9525	81.6389	92.2909	81.9559	76.2154	91.0037	77.0494	124.624	93.3569	102.774	92.8929	161.746	128.034	86.8891	86.7024	68.078	71.3454	120.423	67.0882	69.5047	79.9781	79.3441	108.458
A20_A22	Bipartite	82.1521	92.8209	66.4411	270.294	105.199	97.0526	94.447	62.3744	317.443	126.501	98.5823	105.27	99.7442	162.803	131.112	90.7156	71.0469	73.1777	159.629	85.8288	40.5742	49.4464	67.7063	77.9989	68.7314	50.3496	45.7292	65.74	105.41	90.8689	89.6024	93.634	64.4078	293.868	115.85	94.649	88.1587	86.461	161.216	108.471	45.4619	47.5878	66.7232	91.7047	79.8001
A20_A23	Bipartite	373.956	106.322	77.0968	156.685	137.235	105.193	91.7037	83.6466	204.802	104.439	86.511	107.574	84.7143	49.7779	220.539	100.844	89.264	72.0801	40.1801	119.803	44.7067	47.0196	58.9834	66.5591	47.7031	60.64	55.8913	50.2558	73.5195	50.7841	239.574	99.0129	80.3717	180.743	120.837	93.6776	98.419	78.3972	44.979	170.171	52.6734	51.4555	54.6196	70.0393	49.2436
A20_A24	Bipartite	114.356	124.886	91.3043	47.3507	93.6699	103.94	268.841	112.731	70.8193	95.8987	141.637	104.81	83.3479	59.1479	96.7354	134.752	140.879	75.0072	58.5429	115.46	39.4471	34.8855	45.6914	32.7595	35.2419	45.9394	52.5039	54.8739	37.4901	45.8112	109.148	196.864	102.017	59.085	94.7843	138.195	122.845	79.1775	58.8454	106.098	42.6933	43.6947	50.2826	35.1248	40.5265
A20_A25	Bipartite	108.441	85.5078	69.5751	124.296	205.63	110.202	106.204	82.0842	130.346	164.576	113.068	103.888	95.6451	75.5453	76.1777	99.523	108.696	85.9838	71.0878	95.7911	53.3475	50.6599	49.8451	38.4795	50.429	47.777	84.6838	52.429	40.4114	52.4417	109.321	95.8558	75.8297	127.321	185.103	106.295	106.292	90.8145	73.3166	85.9844	50.5622	67.6718	51.1371	39.4454	51.4354
A21_A01	Bipartite	138.673	167.64	118.048	77.4382	125.928	133.995	146.961	137.608	121.063	120.63	155.72	138.441	103.843	141.721	118.892	142.239	141.487	91.4722	140.539	183.153	50.342	54.3001	19.5227	24.4397	23.3648	32.3413	40.6482	37.4881	11.9287	20.7959	136.334	157.301	127.828	99.2504	123.279	148.979	139.964	97.6577	141.13	151.022	41.3417	47.4741	28.5054	18.1842	22.0803
A21_A02	Bipartite	159.704	145.701	156.074	81.3841	104.866	125.855	173.218	154.073	124.795	119.562	143.246	142.587	103.843	166.317	203.293	192.44	131.163	104.644	181.265	114.949	30.4306	45.1995	23.2611	31.1996	22.1965	37.119	52.5039	41.8345	23.0053	24.5632	142.779	159.459	155.074	103.09	112.214	167.843	136.875	104.244	173.791	159.121	33.7748	48.8517	32.5478	27.1024	23.3799
A21_A03	Bipartite	78.866	86.6329	133.3	65.1072	101.208	86.4081	91.7037	114.654	78.1883	82.1989	95.3633	90.2976	65.5852	75.5453	55.049	68.6973	94.1219	46.4679	70.1788	113.161	80.7727	95.2527	80.583	55.6392	102.026	93.7164	89.7648	72.2597	59.5216	109.856	82.6371	89.1683	123.977	71.6478	91.7034	82.0303	92.2098	56.0265	72.862	84.1051	87.2445	92.5087	76.4213	57.5804	105.941
A21_A04	Bipartite	102.526	99.009	73.127	42.4184	79.4809	73.2591	98.3659	67.5422	42.9701	88.7819	115.08	74.6337	84.7143	76.7166	95.0223	132.11	88.6568	65.677	63.27	73.3121	24.4196	28.5151	8.30752	11.9598	18.1077	24.6235	37.2609	15.4842	5.59917	9.19237	87.8924	98.6875	70.3346	42.6942	84.1314	123.595	81.6453	75.1956	69.9933	84.1672	24.5216	32.888	11.8959	8.7795	13.65
A21_A05	Bipartite	88.7243	72.0066	116.585	66.9158	158.962	93.9219	88.5685	85.209	98.0942	88.7819	94.961	105.731	80.6152	95.4565	58.7037	75.3028	72.2614	110.864	99.2684	112.139	25.9224	39.1325	30.3225	33.2795	23.7542	32.3413	50.8103	46.4526	36.3946	33.1528	91.3231	80.2875	100.897	82.505	123.872	85.1319	88.9962	95.7397	97.3625	85.4216	29.1319	44.9714	38.3876	34.8371	28.4535
A21_A06	Bipartite	99.2397	69.1938	72.5002	54.256	73.1623	81.399	84.6496	85.0888	75.3172	98.3896	97.3752	65.1893	61.4862	114.196	71.952	80.5872	80.7627	51.0415	135.085	119.803	31.182	32.4587	19.9381	23.9197	20.4442	30.5038	42.3419	44.5511	21.0577	26.8236	90.3193	76.9217	78.7945	64.7866	85.776	88.9812	72.976	56.2638	124.641	95.8774	30.8429	37.4003	32.2446	22.4887	23.6339
A21_A07	Bipartite	87.4098	66.9436	48.2638	34.691	75.8227	56.9793	65.0548	54.4424	36.9409	112.267	84.0968	46.5309	42.3571	63.8329	78.6903	59.4496	73.4758	31.2835	56.1794	50.8332	26.2981	30.6386	9.55365	12.9998	10.5141	34.5464	54.1976	21.1889	8.39875	18.2341	72.1946	65.9992	51.3531	35.8159	94.045	71.7732	60.0034	36.8203	60.0061	64.7617	30.4223	42.4181	15.3713	10.6993	14.3741
A21_A08	Bipartite	252.371	109.135	174.669	171.975	107.859	112.706	110.515	159.241	220.305	167.778	114.275	74.6337	77.8825	111.854	99.248	103.927	124.484	69.3359	140.539	72.0349	124.728	128.015	155.766	173.678	147.782	118.707	145.656	213.791	202.179	213.082	182.539	109.825	166.955	196.14	137.819	109.101	99.5588	73.6092	126.197	85.6415	121.718	136.835	184.778	187.928	180.432
A21_A09	Bipartite	92.6676	92.2584	67.6947	48.8304	79.4809	90.7911	105.42	113.211	55.8898	66.7199	94.961	79.9318	51.9216	86.0865	65.0994	117.578	92.9075	62.384	104.905	65.3934	14.2761	32.7621	24.5072	23.3997	13.24	44.1018	54.1976	29.0669	15.5803	11.3021	91.7294	98.8392	90.453	52.3601	73.1004	106.27	86.4196	57.1528	95.4955	65.2464	29.189	43.4798	26.787	19.49	12.2711
A21_A10	Bipartite	178.106	137.825	207.472	94.0438	154.195	169.686	181.448	188.686	91.2994	130.949	99.7895	131.991	105.21	134.108	118.093	164.257	166.991	106.108	129.267	78.1656	171.313	174.428	159.504	87.8788	193.538	169.425	152.431	150.224	73.8847	224.987	173.896	159.636	198.079	92.6716	142.572	132.023	149.491	105.659	131.687	98.1291	170.369	163.429	154.864	80.8817	209.263
A21_A11	Bipartite	99.8969	109.135	76.8878	30.5807	93.5591	103.94	90.528	74.3926	51.4875	71.8796	110.251	127.154	61.4862	91.9428	77.6625	106.129	92.9075	53.0539	93.6323	78.6764	14.2761	23.6615	8.7229	17.1598	9.34591	30.1362	30.4862	17.9291	16.9192	14.0146	101.919	99.8315	75.6402	41.0341	82.7193	108.19	110.031	57.27	92.7875	78.1694	22.2062	27.0738	13.326	17.0395	11.6803
A21_A12	Bipartite	88.7243	86.0703	144.374	94.7015	138.787	109.576	107.771	129.075	76.2742	122.231	107.032	78.5497	54.6544	117.71	170.515	105.688	118.411	68.2382	95.6322	113.672	55.6016	62.4906	61.8911	63.4391	57.4384	67.2553	57.585	66.2833	63.295	69.4702	99.1499	96.9209	136.725	85.4879	130.509	106.36	98.4806	61.4463	106.671	142.093	61.4285	60.0378	64.0872	63.367	63.4543
A21_A13	Bipartite	91.3531	73.1317	52.4425	25.8127	72.4972	85.1558	85.0415	59.2497	46.2239	66.3641	72.8302	133.373	77.8825	65.5897	69.5536	64.734	60.1166	50.4926	43.9981	127.721	27.8008	39.4358	39.4607	19.7597	24.9224	32.7089	33.8735	33.685	14.3631	33.1528	88.2545	79.0866	55.8461	36.0183	69.4306	68.7821	96.7449	64.1876	54.7939	98.6375	30.2548	36.6547	36.5729	17.0614	29.0376
A21_A14	Bipartite	146.559	118.136	138.523	38.8013	133.133	118.342	125.799	154.193	85.9401	143.581	113.873	103.428	94.2788	103.655	95.1365	158.532	115.375	97.6923	119.086	83.2744	47.3365	63.0973	68.9525	64.4791	86.8391	64.6827	101.621	83.1258	68.7724	90.8689	132.45	121.967	146.358	62.3707	138.357	136.202	109.401	95.9855	111.37	89.2055	56.0096	82.3589	76.0391	66.6258	88.854
A21_A15	Bipartite	92.6676	82.695	66.0233	29.4298	136.348	84.5297	77.2036	78.4788	50.7219	75.6159	97.7776	97.8992	105.21	62.076	76.6346	78.8257	72.8686	43.9066	62.1791	104.987	19.9114	32.1554	16.1997	16.1198	17.5236	27.1961	32.1798	26.8936	11.4418	11.9049	88.5986	79.9493	72.251	40.0758	105.982	88.3017	85.3839	74.5581	62.1276	90.8108	23.5538	32.1676	21.5467	13.7808	14.7142
A21_A16	Bipartite	131.443	122.636	107.183	252.044	196.873	164.676	154.799	124.028	182.982	180.233	139.625	113.102	98.3779	197.355	113.296	147.963	123.269	73.1777	205.446	143.814	75.513	87.0621	106.752	103.999	95.4062	79.7508	98.2332	127.949	113.931	106.692	148.06	138.718	115.606	217.513	188.553	143.794	118.186	85.7778	201.4	128.555	77.6319	92.6476	117.35	108.965	101.049
A21_A17	Bipartite	40.0902	66.9436	97.1545	37.3216	58.6407	50.0917	63.8791	92.1795	39.7162	64.5849	41.8472	55.2843	47.8226	84.3297	96.3928	51.523	48.5791	45.1872	77.4512	51.344	51.8448	55.2101	84.7368	64.4791	97.3532	63.5801	77.9091	80.6809	75.7105	85.7453	45.0909	65.4113	94.667	38.5189	61.6128	46.6851	51.9317	46.5049	80.8904	73.8684	57.7124	66.5596	82.7088	70.0948	91.5492
A21_A18	Bipartite	124.214	163.702	507.711	191.54	237.112	141.509	196.732	420.877	271.889	227.026	163.365	487.423	351.154	264.116	284.724	157.651	157.882	284.844	263.079	201.034	742.733	706.204	414.961	106.079	618.777	728.783	660.533	356.409	126.955	721.677	132.861	180.217	464.294	231.714	232.069	160.508	322.652	317.999	263.598	242.879	735.758	683.369	385.685	116.517	670.227
A21_A19	Bipartite	49.2913	63.5683	97.1545	71.8482	58.3081	61.3623	59.5682	91.2181	76.5614	64.229	67.5993	53.2111	42.3571	67.9322	48.3106	82.3487	50.4008	37.5036	76.5421	59.7737	43.5797	44.5928	30.3225	38.9995	31.7372	38.5891	55.8913	39.933	22.5184	39.9341	55.3268	61.5683	94.1863	74.2048	61.2686	74.974	51.8059	39.9304	72.2372	54.0421	41.0844	50.242	35.1277	30.7589	35.8356
A21_A20	Bipartite	109.098	123.199	93.3937	165.07	103.868	75.1375	94.447	76.9164	212.171	97.3221	84.0968	89.8369	45.0899	98.9702	114.666	96.4404	91.0857	53.6027	78.3602	79.1873	39.0714	65.8275	58.1527	54.5992	64.0584	72.4005	60.9723	60.3069	36.2729	60.8806	92.1177	108.823	85.155	188.62	100.595	90.2686	90.4613	49.3463	88.6652	96.9268	55.736	63.3999	59.2298	45.4361	62.4695
A21_A21	Bipartite	75.5799	60.7555	57.457	47.1863	75.3793	71.3806	47.8113	51.9186	54.7414	58.3577	61.966	41.0025	42.3571	52.1204	48.6532	77.0643	82.5844	48.4802	62.5427	77.1438	37.9444	41.2559	28.2456	20.2797	35.826	27.5636	40.6482	33.9566	11.4418	41.5917	73.4803	54.2834	54.6878	50.9638	66.8685	69.5152	61.7934	45.4187	57.3316	62.8985	32.754	40.9521	31.1011	15.8607	38.7089
A21_A22	Bipartite	43.3763	68.6312	88.3792	138.106	76.1553	56.9793	83.082	96.1455	150.443	129.348	49.8947	74.8641	42.3571	101.313	116.151	59.8899	81.9772	77.5684	133.267	62.3281	69.502	79.4783	99.6903	94.6387	89.9544	52.9222	54.1976	73.3463	77.2929	81.3751	50.1778	75.8566	92.2624	144.275	102.751	54.8923	78.4206	59.9628	117.29	89.2396	61.2121	66.838	86.5183	85.9658	85.6647
A21_A23	Bipartite	170.876	99.009	90.0507	105.059	92.2288	84.5297	90.1361	65.4991	125.656	102.66	83.6944	75.0944	77.8825	76.7166	82.9161	86.312	72.8686	73.7266	61.0882	65.9043	31.9334	41.5593	39.8761	27.5596	37.3836	38.2216	47.4229	49.9841	31.7692	53.3459	127.703	94.5726	77.7749	115.358	97.4443	85.0032	73.9815	75.8045	68.9024	74.4102	35.0775	44.4911	44.9301	29.6644	45.3648
A21_A24	Bipartite	82.1521	135.012	70.8288	36.9928	110.963	85.782	95.6227	66.3404	51.4875	150.876	115.08	87.7638	69.6843	59.7335	100.048	87.6331	102.016	71.1653	53.0886	69.225	27.8008	36.0989	22.4303	12.9998	18.3024	28.2987	44.0356	31.2401	11.4418	15.2202	83.967	115.317	68.5846	44.2401	130.919	101.356	94.8899	70.4248	56.4111	84.6363	28.0497	40.0672	26.8352	12.2208	16.7613
A21_A25	Bipartite	102.526	82.695	106.974	78.9179	83.5824	127.108	98.3659	86.4108	80.9636	126.323	99.7895	88.6852	56.0207	65.0041	62.701	102.606	147.559	51.2244	70.7242	110.096	78.8942	80.6917	41.1222	24.4397	56.4649	52.5547	89.7648	43.7361	20.2057	42.948	114.817	90.5305	96.6926	79.9408	104.953	101.198	118.122	53.6226	67.8642	86.3985	65.7244	85.2283	42.4292	22.3227	49.7064
A22_A01	Bipartite	102.526	126.574	60.7999	115.746	86.7971	180.33	128.542	66.3404	101.061	118.317	142.844	117.018	136.636	116.539	89.1976	128.587	185.815	81.9591	116.359	180.343	52.5961	54.6034	33.6455	25.4796	20.6389	69.0929	54.1976	48.3542	28.4827	23.3577	141.428	127.558	63.5702	108.404	102.557	135.716	151.417	109.297	116.449	134.77	60.8445	54.4005	40.9998	26.9812	21.9983
A22_A02	Bipartite	84.781	106.885	68.5305	116.404	81.2545	107.697	114.434	84.1273	81.0593	89.8495	147.27	158.251	92.9124	104.826	80.8603	105.248	231.965	69.3359	135.085	88.3833	30.8063	47.323	27.8302	22.3597	36.2154	39.3241	50.8103	32.055	20.4491	25.4674	96.239	110.659	76.3289	98.7316	85.552	126.259	195.108	81.1242	119.956	84.6218	35.0652	49.0666	29.9426	21.4044	30.8414
A22_A03	Bipartite	86.0954	84.3827	77.0968	251.222	108.081	85.782	797.901	76.5559	151.017	109.421	96.9728	104.119	143.468	153.433	107.014	100.404	89.264	130.805	183.81	141.005	123.601	135.902	204.78	340.595	210.672	124.588	157.512	167.338	281.784	165.613	85.9387	441.142	76.8263	201.12	108.751	98.6883	96.6914	137.136	168.622	124.009	124.094	146.707	186.059	311.19	188.143
A22_A04	Bipartite	59.1495	86.0703	46.8013	66.2581	69.9476	93.9219	94.447	54.4424	42.3958	61.0265	68.4041	85.4602	76.5161	59.1479	68.8683	81.0276	82.5844	69.153	76.5421	99.3673	24.044	32.4587	16.1997	24.4397	12.2665	23.1535	16.9368	15.4842	10.5897	11.9049	76.5357	90.2587	50.6219	54.327	65.487	74.7158	84.0223	72.8345	67.845	84.1178	23.5987	24.6977	15.8419	17.5147	12.0857
A22_A05	Bipartite	97.2681	84.9452	54.114	191.211	79.0375	90.7911	65.8386	59.49	137.906	83.4444	92.9491	60.1216	53.288	159.875	78.3477	77.945	85.0134	60.1887	176.174	76.122	52.5961	38.2224	53.1682	114.398	51.0131	44.1018	60.9723	60.3069	112.349	49.2771	94.0296	75.3919	56.802	164.559	81.2409	85.447	72.5675	56.7383	168.025	77.2349	48.349	49.5974	56.7376	113.373	50.1451
A22_A06	Bipartite	100.554	89.4456	72.9181	126.269	123.711	102.688	101.501	85.5695	84.696	132.194	150.489	155.487	178.993	171.587	137.622	142.239	112.339	249.902	177.992	162.462	52.9718	68.5576	49.4298	59.2792	26.6748	83.4259	69.4407	78.5077	52.0966	33.6049	101.621	95.4734	79.2438	105.482	127.953	146.364	133.913	214.447	174.79	150.042	68.1989	68.9992	63.9687	55.6879	30.1398
A22_A07	Bipartite	52.5773	82.1325	57.248	58.5308	56.3128	82.6513	67.0143	53.7213	37.8979	66.7199	53.9185	80.6229	62.8525	32.2093	53.3358	76.6239	62.5455	79.3978	29.8169	61.3063	23.6683	29.4252	16.1997	11.4398	18.3024	21.3159	18.6304	14.3976	14.6065	10.5486	67.6143	74.5734	55.4847	48.2143	61.5163	65.2712	71.5842	71.1252	31.0131	57.3211	22.4921	24.0278	15.2986	13.0232	14.4255
A22_A08	Bipartite	134.072	109.697	113.033	522.995	173.04	115.837	141.866	111.529	338.401	153.723	138.418	153.644	230.915	320.921	157.609	109.651	114.768	190.811	373.256	149.945	205.125	212.953	358.885	775.309	354.171	172.365	155.818	327.07	742.864	311.034	124.955	125.782	112.281	430.698	163.381	124.035	134.206	210.863	347.089	153.777	188.745	184.386	342.978	759.086	332.602
A22_A09	Bipartite	108.441	76.507	62.6803	102.429	139.452	145.892	117.961	74.2724	51.009	67.2537	125.139	93.0618	57.3871	126.495	46.4833	114.055	78.3337	68.7871	114.722	73.5676	30.8063	46.4129	29.0763	46.2793	13.0453	33.4439	57.585	46.181	20.2057	7.23334	127.166	97.2339	68.4764	76.7189	103.353	119.597	85.6978	63.0871	120.608	60.0254	32.1251	51.9989	37.6287	33.2425	10.1393
A22_A10	Bipartite	87.4098	120.949	253.02	331.455	182.241	110.828	117.177	190.609	224.229	148.741	120.311	137.289	239.113	220.78	140.82	125.945	134.2	230.144	250.171	163.228	245.323	259.67	557.85	745.15	494.165	255.056	267.601	524.29	764.774	428.726	99.1188	119.063	221.814	277.842	165.491	123.128	135.744	234.628	235.475	152.024	250.189	263.635	541.07	754.962	461.446
A22_A11	Bipartite	107.784	78.1946	72.9181	93.5506	98.88	85.1558	83.082	60.2111	70.8193	78.2847	105.423	82.696	72.417	84.9153	148.929	119.34	70.4396	64.7623	103.086	100.389	24.7953	34.2788	36.9685	57.1992	29.206	47.0419	37.2609	49.7125	35.0557	23.5084	96.4697	80.6383	66.5646	82.1849	88.5823	112.381	76.5678	68.5897	94.0009	124.659	35.9186	35.7698	43.3405	46.1274	26.3572
A22_A12	Bipartite	105.155	99.5716	67.0679	229.684	89.2358	90.7911	283.733	62.735	86.8014	85.9352	143.649	91.6797	95.6451	151.091	80.1751	79.7065	99.5871	96.2287	167.811	86.8506	63.8667	80.085	68.9525	163.798	82.3608	82.3234	67.747	90.1888	193.415	94.6362	97.9729	191.652	64.9014	158.243	87.5855	111.678	95.6334	95.9369	159.451	83.5128	73.0951	73.916	79.5706	178.606	88.4985
A22_A13	Bipartite	77.5516	94.5086	72.0824	80.562	61.6337	117.089	76.0279	61.2928	52.8273	94.2975	65.5874	105.501	57.3871	81.4016	105.301	72.6606	45.5429	48.1144	70.7242	73.823	71.7562	75.5347	80.9984	31.7196	58.6066	74.9731	62.666	89.3738	38.9507	54.0994	97.3204	85.2682	66.6876	66.6947	77.9656	69.124	75.5218	52.7507	76.0629	89.5621	73.3646	69.1004	85.1861	35.3351	56.353
A22_A14	Bipartite	131.443	174.953	189.921	207.653	164.726	140.257	131.285	195.175	150.443	174.183	124.334	145.352	177.627	157.533	123.118	164.697	137.236	151.295	165.629	138.961	132.617	130.138	192.319	385.315	194.901	119.81	106.702	202.653	382.691	162.147	135.85	153.119	192.548	179.048	169.455	144.516	141.294	164.461	161.581	131.039	126.214	118.42	197.486	384.003	178.524
A22_A15	Bipartite	63.75	308.841	63.516	46.3643	57.1996	59.4839	110.907	77.1568	48.2337	51.9526	75.6469	70.4874	42.3571	53.8773	51.8511	71.7799	74.6903	47.0167	44.9071	131.042	47.3365	72.8046	56.0758	54.5992	31.3477	31.6063	27.0988	62.7518	37.977	20.3438	61.6169	209.874	70.3364	47.299	54.5761	73.7134	72.5889	44.6869	49.3922	91.4467	39.4714	49.9517	59.4138	46.2881	25.8458
A22_A16	Bipartite	112.384	105.197	91.0954	454.271	165.502	123.351	132.069	81.0026	182.312	167.245	142.844	133.373	133.903	373.627	147.216	109.211	124.484	135.928	372.893	196.18	146.518	174.124	252.133	566.272	229.17	162.074	150.737	267.306	522.549	199.068	117.867	118.633	86.049	318.291	166.373	126.027	128.929	134.915	373.26	171.698	154.296	162.431	259.72	544.41	214.119
A22_A17	Bipartite	58.4923	66.9436	80.2308	147.642	69.0608	72.6329	82.6901	83.5264	77.7098	122.409	81.2801	73.9427	92.9124	90.7715	56.9905	65.1744	51.6153	94.5822	98.9048	112.906	61.2369	60.6705	145.797	240.237	81.1926	83.4259	128.719	132.023	253.302	92.2251	65.5626	74.8168	81.8786	112.676	95.7348	73.2272	62.779	93.7473	94.8381	84.9482	72.3314	94.6949	138.91	246.769	86.7089
A22_A18	Bipartite	122.9	128.824	561.198	328.989	241.546	115.837	163.029	491.544	227.004	274.886	123.53	317.654	461.829	217.266	233.444	162.496	194.923	468.886	236.899	248.546	899.77	763.235	714.447	238.677	926.219	771.414	684.245	633.766	275.455	784.818	119.368	145.927	526.371	277.997	258.216	143.013	256.289	465.358	227.082	240.995	835.592	723.74	674.107	257.066	855.518
A22_A19	Bipartite	82.1521	63.5683	77.3057	173.455	79.7026	67.6238	78.3792	65.7395	118	143.759	74.8421	106.422	57.3871	178.029	86.114	62.5321	86.8351	66.4088	161.629	86.3397	77.3915	104.05	82.2445	124.278	74.1832	121.28	127.026	97.795	109.914	86.1973	74.8879	70.9738	71.5226	145.728	111.731	68.6871	96.6286	61.8979	169.829	86.2268	99.3357	115.538	90.0198	117.096	80.1903
A22_A20	Bipartite	130.786	90.0082	77.3057	315.507	105.199	91.4173	79.9468	65.9799	225.473	91.8066	70.416	104.579	109.309	96.6278	82.1166	92.9175	74.0831	112.694	106.904	127.211	63.4911	53.39	71.8601	102.439	106.699	67.2553	47.4229	79.5943	126.468	94.0335	111.102	84.9775	71.6428	270.49	98.5025	81.6667	89.3312	111.001	101.766	104.664	65.3732	50.4065	75.7272	114.453	100.366
A22_A21	Bipartite	203.737	91.6958	106.557	144.354	146.546	113.332	111.299	97.2272	99.4341	136.464	162.963	172.533	363.452	110.683	197.126	129.468	103.838	67.8723	115.631	153.266	99.9327	123.464	147.874	108.158	111.762	98.8616	149.043	112.736	96.7683	126.131	158.535	101.497	101.892	121.894	141.505	146.215	138.185	215.662	113.157	175.196	99.3971	136.254	130.305	102.463	118.946
A22_A22	Bipartite	74.9227	57.3802	101.751	134.16	84.58	70.7545	75.2441	89.5355	94.1705	80.2418	88.9253	93.2922	60.1198	56.8054	66.4699	124.624	84.4061	62.384	43.6345	138.961	133.369	149.856	268.748	308.356	169.395	144.801	201.547	287.137	344.227	183.697	72.8386	66.3121	95.6433	114.165	82.4109	106.775	88.8491	61.2519	50.2199	102.715	139.085	175.702	277.943	326.291	176.546
A22_A23	Bipartite	96.6109	71.444	157.537	115.746	148.209	58.2316	64.6629	131.239	83.6433	116.004	104.216	116.788	62.8525	54.4629	94.5655	95.5597	139.058	56.5298	28.726	127.721	103.69	134.385	198.55	140.918	136.489	140.023	172.755	243.401	192.684	146.626	77.4212	68.0534	144.388	99.6948	132.106	99.8877	127.923	59.6912	41.5945	111.143	121.856	153.57	220.975	166.801	141.558
A22_A24	Bipartite	83.4665	78.1946	110.317	21.0448	81.0328	56.3531	80.3387	91.9392	19.1403	70.4562	117.092	104.81	49.1889	48.0211	156.01	128.147	88.6568	77.0196	31.2714	67.4369	76.6401	87.6688	45.6914	19.2397	39.3307	101.802	82.9901	63.2951	35.6643	46.5646	69.9098	79.2667	101.128	20.0926	75.7445	122.619	96.7333	63.1042	39.6462	111.724	89.2209	85.3295	54.4933	27.452	42.9477
A22_A25	Bipartite	80.8377	118.136	179.266	93.2217	100.654	80.1467	93.6632	154.434	54.1672	111.378	108.239	122.316	68.318	103.07	109.984	110.532	124.484	62.384	48.1797	117.248	153.28	151.373	238.426	163.798	178.741	124.588	169.368	204.283	191.224	139.393	80.4922	105.899	166.85	73.6945	106.016	109.386	123.4	65.351	75.6247	113.616	138.934	160.37	221.354	177.511	159.067
A23_A01	Bipartite	135.387	147.951	85.0363	84.1791	121.937	212.89	130.11	93.141	121.637	132.728	148.477	128.075	118.873	127.08	136.709	154.129	134.2	142.331	120.54	117.504	48.4636	50.9632	26.9995	19.7597	28.6219	70.5629	66.0533	40.4763	31.2823	34.9612	174.138	139.03	89.0886	102.908	127.333	151.303	131.137	130.602	123.81	127.106	59.5133	58.5083	33.7379	25.521	31.7915
A23_A02	Bipartite	145.245	141.2	81.2755	115.746	102.095	214.768	139.907	93.7419	137.236	125.078	125.139	126.923	95.6451	172.759	124.146	118.459	98.9798	87.6303	228.172	130.787	49.5907	60.9738	29.4917	39.5194	15.7712	69.0929	88.0711	64.3817	27.9958	36.4681	180.006	140.554	87.5087	126.491	113.586	121.799	112.952	91.6377	200.465	127.466	59.3418	74.5225	46.9367	33.7576	26.1197
A23_A03	Bipartite	103.183	117.573	131.629	255.168	197.76	102.688	124.231	113.932	221.645	132.372	92.1443	146.043	251.41	144.063	196.555	106.569	111.732	255.024	138.721	143.559	202.871	206.886	371.762	471.113	331.39	219.407	267.601	329.515	421.155	356.996	102.935	120.902	122.781	238.406	165.066	99.3566	128.887	253.217	141.392	170.057	211.139	237.244	350.638	446.134	344.193
A23_A04	Bipartite	101.211	100.134	179.266	89.6047	112.958	133.995	157.15	161.164	93.7877	132.728	108.642	133.143	148.933	75.5453	123.004	117.138	122.662	84.7032	45.6344	99.1119	63.1154	75.8381	41.1222	23.3997	63.0849	60.2725	77.9091	56.5038	24.4659	47.1674	117.603	128.642	170.215	91.6962	122.843	112.89	127.903	116.818	60.5899	111.058	61.6939	76.8736	48.813	23.9328	55.1262
A23_A05	Bipartite	101.869	100.697	117.839	248.098	122.048	112.08	119.92	104.318	255.619	125.078	135.601	107.113	116.141	224.294	142.077	115.376	113.554	83.6056	303.259	142.282	103.314	105.263	301.563	430.034	175.431	109.887	116.864	286.051	456.332	186.409	106.974	110.308	111.078	251.859	123.563	125.489	110.333	99.873	263.776	142.179	106.6	111.063	293.807	443.183	180.92
A23_A06	Bipartite	92.6676	75.3819	89.6328	174.935	100.321	98.3049	85.0415	76.1953	205.28	105.684	124.334	63.1162	60.1198	171.587	95.0223	148.844	90.4785	66.7747	202.355	89.9159	68.7507	81.2984	121.29	77.9989	61.9167	49.6146	50.8103	113.551	76.806	62.5383	95.4862	80.2117	82.9141	190.107	103.003	136.589	76.7973	63.4472	186.971	92.4691	59.1826	66.0543	117.42	77.4025	62.2275
A23_A07	Bipartite	185.335	137.262	113.451	27.7857	92.0071	79.5205	85.0415	129.316	34.4526	85.4015	100.192	92.8315	32.7926	52.706	97.6491	106.569	104.445	66.2258	32.1804	113.417	66.1209	57.3336	12.8767	8.83988	28.8166	48.512	72.828	27.7086	9.12908	28.0292	132.428	111.152	121.384	31.1191	88.7043	103.38	98.6382	49.5092	42.4432	105.533	57.3164	65.0808	20.2926	8.98448	28.4229
A23_A08	Bipartite	186.65	169.89	191.175	476.467	220.595	138.378	192.029	185.321	560.812	198.025	181.472	217.912	394.878	292.811	195.983	281.835	178.528	356.924	226.536	200.012	413.255	451.995	925.874	1180.38	694.323	343.627	369.221	789.423	1079.42	691.236	162.514	180.96	188.248	518.639	209.31	231.654	198.22	375.901	259.673	197.998	378.441	410.608	857.648	1129.9	692.78
A23_A09	Bipartite	100.554	87.758	128.495	70.8617	99.6559	105.193	97.9741	106.842	72.3505	82.021	95.3633	70.0267	73.7834	74.3741	111.354	105.248	88.6568	75.1901	101.814	111.373	34.1875	41.5593	28.2456	27.5596	26.0907	36.0165	42.3419	36.6731	23.4922	22.4535	102.873	92.866	117.668	71.6061	90.8385	100.306	79.3418	74.4868	88.0939	111.364	35.102	41.9506	32.4594	25.5259	24.2721
A23_A10	Bipartite	127.5	143.451	292.717	157.178	210.064	128.36	119.528	276.899	246.623	159.238	151.294	177.831	288.302	111.268	203.179	122.422	143.915	288.869	82.1782	220.192	537.608	604.581	899.29	342.155	647.399	479.24	535.201	746.231	325.239	617.245	127.93	131.489	284.808	201.901	184.651	136.858	160.873	288.585	96.7233	211.685	508.424	569.891	822.76	333.697	632.322
A23_A11	Bipartite	111.727	113.635	120.555	23.511	103.979	122.725	121.488	136.166	56.5597	132.016	133.589	90.2976	98.3779	77.8878	86.7992	105.248	125.091	74.2754	65.9971	92.9812	46.2095	47.0196	34.4762	28.5996	35.0472	51.0846	66.0533	46.996	21.7881	38.8792	117.226	117.562	128.361	40.0353	117.998	119.418	107.694	86.3266	71.9425	89.8902	48.647	56.5365	40.7361	25.1938	36.9632
A23_A12	Bipartite	178.106	176.641	121.391	260.1	144.773	117.089	140.691	92.2997	208.247	128.102	170.205	113.563	118.873	242.448	130.998	118.459	193.102	122.573	265.625	144.07	87.535	114.061	83.4906	203.837	127.922	109.152	128.719	78.7793	248.798	130.502	147.598	158.666	106.845	234.174	136.437	144.332	153.332	120.723	254.036	137.534	98.3435	121.39	81.135	226.318	129.212
A23_A13	Bipartite	109.755	114.76	63.0982	55.9002	107.526	122.725	115.609	65.6193	160.779	91.6287	111.458	94.6743	116.141	78.4734	97.0781	126.385	128.127	70.7995	39.8164	83.2744	78.1428	67.3442	10.7998	15.0798	39.3307	74.2381	44.0356	22.0039	12.7807	32.8514	116.24	115.185	64.3588	108.34	99.5775	118.922	111.401	93.47	59.1449	90.1762	76.1905	55.6899	16.4018	13.9303	36.0911
A23_A14	Bipartite	136.044	173.828	272.868	179.703	227.801	140.257	197.124	283.509	219.157	195	172.217	163.78	150.3	320.921	171.543	124.624	185.815	158.979	283.079	172.169	274.251	254.513	527.528	723.31	364.101	244.765	255.745	425.137	683.342	380.353	138.15	185.476	278.189	199.43	211.4	148.421	174.797	154.639	302	171.856	259.508	255.129	476.332	703.326	372.227
A23_A15	Bipartite	99.8969	128.824	75.0074	26.7992	87.5731	108.949	114.826	89.7759	53.1144	163.686	140.832	98.8206	57.3871	60.9048	107.471	136.954	85.0134	67.3235	59.9974	81.4863	36.0659	36.0989	19.1073	15.5998	28.0377	37.119	35.5672	22.2755	12.659	21.0972	104.423	121.825	82.3917	39.9568	125.63	138.893	91.917	62.3553	60.4511	94.4787	36.5925	35.8331	20.6914	14.1294	24.5675
A23_A16	Bipartite	163.647	178.329	180.31	546.671	222.591	151.527	243.368	171.98	349.885	220.798	191.129	246.245	353.887	228.978	329.837	148.404	162.133	313.384	282.533	262.595	322.339	344.002	757.231	1407.1	516.362	301.73	394.626	678.317	1314.1	474.537	157.587	210.848	176.145	448.278	221.695	169.766	204.189	333.635	255.756	296.216	312.035	369.314	717.774	1360.6	495.45
A23_A17	Bipartite	97.9253	95.0712	175.087	160.96	102.427	100.809	83.8658	137.007	82.5906	109.421	103.411	108.726	136.636	77.8878	138.308	75.7432	89.8713	145.075	45.6344	85.8288	242.694	212.043	368.023	379.075	195.291	204.706	186.304	280.346	356.764	177.518	99.3674	89.4685	156.047	121.775	105.924	89.577	99.2985	140.855	61.7611	112.068	223.7	199.174	324.185	367.92	186.404
A23_A18	Bipartite	189.278	205.894	475.117	75.4652	273.804	216.02	232.394	470.993	93.1177	247.486	305.806	361.421	252.776	165.731	248.177	341.725	367.986	216.24	79.2693	232.453	1735.3	1350.22	323.993	96.1986	1124.62	1534.38	1290.58	340.924	125.494	1176.32	202.649	219.144	473.055	84.2915	260.645	323.766	364.704	234.508	122.5	240.315	1634.84	1320.4	332.459	110.847	1150.47
A23_A19	Bipartite	90.0387	123.761	96.3187	221.792	134.685	93.9219	106.596	86.7713	236.67	161.729	114.275	96.9778	57.3871	204.968	109.184	100.404	109.91	66.5917	271.443	95.7911	142.385	172.911	241.334	354.115	169.979	209.851	186.304	242.858	374.657	193.944	91.9803	115.179	91.545	229.231	148.207	107.339	103.444	61.9894	238.205	102.488	176.118	179.608	242.096	364.386	181.961
A23_A20	Bipartite	93.3248	91.6958	61.8446	247.276	108.524	87.0343	85.8253	62.2542	276.482	111.022	68.0017	95.3653	90.1797	60.3191	89.8829	96.8808	90.4785	100.802	63.9972	82.2526	42.0769	45.5029	52.3374	51.4793	62.1114	67.6228	62.666	64.6534	72.3023	77.3064	90.1795	88.7606	62.0494	261.879	109.773	82.4412	92.9219	95.491	62.1582	86.0678	54.8499	54.0844	58.4954	61.8908	69.7089
A23_A21	Bipartite	148.531	111.948	117.421	85.6588	105.088	83.9035	166.948	114.654	109.004	122.765	85.3039	80.8532	53.288	104.241	89.9971	106.129	94.1219	57.8104	95.2686	152.755	143.512	127.408	70.1986	47.3193	89.3703	183.023	186.304	74.7046	49.6622	103.075	116.217	139.448	116.037	97.3315	113.926	95.7162	87.4876	55.5492	99.7547	121.376	163.267	156.856	72.4516	48.4908	96.2227
A23_A22	Bipartite	97.2681	76.507	141.658	264.21	145.216	96.4265	76.0279	114.173	257.438	151.054	107.837	121.625	147.567	58.5623	113.067	95.5597	255.647	84.1544	65.9971	117.504	285.522	321.25	591.911	834.588	389.608	310.183	299.78	532.168	857.282	431.439	96.8473	76.2674	127.915	260.824	148.135	101.698	188.636	115.861	62.2797	115.286	297.852	310.515	562.04	845.935	410.523
A23_A23	Bipartite	113.699	115.886	53.9051	28.2789	103.314	90.165	132.069	52.7599	29.0933	133.974	120.713	137.059	50.5553	60.9048	87.256	145.321	119.626	40.4307	34.1803	115.971	125.855	106.78	17.4458	13.5198	58.6066	113.562	79.6027	24.1771	11.0766	65.4015	101.932	123.977	53.3325	28.6861	118.644	133.017	128.342	45.493	47.5425	101.614	119.709	93.1914	20.8115	12.2982	62.0041
A23_A24	Bipartite	138.016	153.576	55.5765	25.8127	99.2125	211.637	149.312	62.735	31.1988	102.126	143.246	155.948	81.9815	69.1035	122.318	225.908	146.344	63.8476	42.9072	118.526	142.385	134.082	19.5227	18.1997	63.8637	107.682	115.17	30.6968	11.5635	51.5376	174.826	151.444	59.1557	28.5057	100.669	184.577	151.146	72.9146	56.0054	120.422	125.034	124.626	25.1097	14.8816	57.7006
A23_A25	Bipartite	123.557	198.581	70.4109	33.7045	123.157	117.715	144.61	66.4606	26.7965	129.17	147.672	182.438	66.9516	60.9048	107.357	189.798	194.316	60.3716	62.3609	148.923	240.815	193.842	25.7533	27.0396	114.098	191.843	162.593	30.1535	23.7356	115.281	120.636	171.595	68.4357	30.2505	126.163	168.735	188.377	63.6616	61.6328	128.14	216.329	178.218	27.9534	25.3876	114.69
A24_A01	Bipartite	95.9536	118.698	66.4411	51.2966	78.8157	117.715	115.609	68.5037	46.511	92.3403	136.406	89.6066	69.6843	100.141	133.168	118.899	90.4785	67.8723	67.8152	96.5574	20.6628	18.5045	18.2766	8.31988	12.6559	14.3331	27.0988	18.4724	14.85	11.1514	106.835	117.154	67.4724	48.9038	85.578	127.652	90.0425	68.7783	83.9784	114.863	17.4979	22.8016	18.3745	11.5849	11.9037
A24_A02	Bipartite	70.9794	63.5683	54.9497	45.5422	55.5368	78.2682	92.4875	46.5104	34.8354	57.646	92.9491	77.8587	35.5253	74.3741	87.9413	87.1927	60.7238	40.7966	68.3607	69.7359	19.9114	26.3917	11.6305	7.79989	12.4612	17.6407	28.7925	13.5826	9.61597	4.82223	74.6238	78.0279	50.7301	40.1888	56.5914	90.0709	69.2912	38.161	71.3674	78.8386	18.7761	27.5921	12.6066	8.70793	8.64172
A24_A03	Bipartite	73.6083	77.6321	48.0549	50.4746	46.6687	48.2132	55.6493	46.8709	51.6789	66.1861	60.3565	71.8695	62.8525	34.5517	46.7117	52.4037	61.9383	41.7113	47.8161	41.8926	113.082	114.971	110.075	61.3591	118.771	106.947	113.476	103.5	50.2708	108.048	60.9108	66.6407	47.4629	51.0767	56.4274	56.3801	66.9039	52.2819	41.1839	44.3022	110.014	114.223	106.787	55.815	113.41
A24_A04	Bipartite	32.2036	70.3189	49.7264	10.6868	47.0012	58.8577	58.3925	56.4855	18.1833	42.8787	79.2683	60.5823	31.4263	25.1818	44.4275	57.2477	69.8324	34.3935	18.3628	111.629	18.4087	27.3017	8.30752	9.87986	9.1512	17.2732	23.7115	13.5826	7.79015	6.78126	45.5307	64.3557	53.1059	14.4351	44.9399	68.258	65.2074	32.9099	21.7723	78.028	17.8409	25.5066	10.9451	8.835	7.96623
A24_A05	Bipartite	53.2346	60.7555	41.5779	51.1322	49.6617	48.2132	52.5141	35.9344	53.2101	45.3695	49.8947	37.5472	31.4263	34.5517	38.8312	58.5688	57.0804	35.6741	50.9069	40.36	30.4306	22.1447	41.5376	40.5594	31.7372	19.8458	27.0988	26.8936	32.3778	18.2341	50.7239	56.6348	38.7562	52.1712	47.5156	54.2318	47.3138	33.5502	42.7293	39.5956	25.1382	24.6218	34.2156	36.4686	24.9856
A24_A06	Bipartite	51.2629	51.1922	50.98	31.7316	45.0059	51.344	50.1627	34.372	32.8257	42.8787	45.0662	41.0025	53.288	56.2198	126.316	80.1468	56.4732	36.9548	28.1806	70.5023	9.76786	10.6173	10.7998	8.83988	9.1512	10.6579	13.5494	16.8425	4.0168	9.34307	51.3034	50.6774	42.676	32.2786	43.9423	62.6065	48.7378	45.1214	42.2002	98.409	10.2129	12.0834	13.8211	6.42834	9.24714
A24_A07	Bipartite	49.2913	37.6909	31.758	9.86473	69.2825	30.055	55.2574	30.2858	7.94324	50.885	50.2971	49.5255	23.2281	18.7399	35.4049	92.0368	64.9745	29.0881	18.181	48.5342	19.9114	19.1112	2.90763	5.19993	5.45178	12.863	13.5494	7.06298	2.19098	7.98682	39.6731	46.4741	31.0219	8.90399	60.0838	71.1669	57.25	26.1581	18.4605	41.9696	16.3872	16.3303	4.9853	3.69545	6.7193
A24_A08	Bipartite	82.1521	157.514	123.062	107.197	132.357	134.621	62.7034	93.8621	131.494	84.5119	80.8778	138.211	136.636	63.2473	122.204	91.156	193.102	123.853	65.9971	72.5458	138.253	135.295	113.813	71.759	126.559	133.408	125.332	138	61.104	133.666	108.387	110.109	108.462	119.345	108.435	86.0169	165.656	130.245	64.6222	97.375	135.83	130.314	125.906	66.4315	130.113
A24_A09	Bipartite	51.9201	51.7547	72.9181	20.3871	39.0199	47.5871	52.1222	35.3335	11.6756	39.6761	83.292	57.3574	39.6244	29.8668	86.2282	67.3762	57.6876	36.5889	29.6351	44.7025	10.1435	14.5609	2.07688	5.19993	1.75236	13.9656	28.7925	6.24802	5.47745	3.01389	49.7536	51.9385	54.1258	16.0314	39.348	75.3341	57.5225	38.1066	29.7509	65.4653	12.0546	21.6767	4.16245	5.33869	2.38313
A24_A10	Bipartite	44.0335	70.8815	70.6198	19.4006	53.4306	36.9426	47.4194	83.4062	34.2612	46.615	63.5756	71.6392	50.5553	28.1099	62.3584	56.8074	112.946	37.3206	30.3623	55.1757	113.082	141.969	67.2909	18.1997	88.3967	137.818	149.043	44.2794	12.659	105.637	40.4881	59.1504	77.013	26.8309	50.0228	60.1915	92.2927	43.938	29.2361	58.767	125.45	145.506	55.7852	15.4294	97.0168
A24_A11	Bipartite	62.4356	81.5699	46.5924	18.2498	52.5438	85.1558	77.9873	45.5489	35.601	58.5356	77.6587	63.1162	43.7235	40.9936	53.6785	58.1285	46.7573	30.0029	25.2716	48.2787	30.0549	30.0319	17.0304	7.79989	10.1247	34.1789	49.1166	24.1771	17.893	7.38404	73.7957	79.7786	46.0707	26.9254	55.5397	67.8936	54.9368	36.8632	33.1326	50.9786	32.1169	39.5742	20.6038	12.8464	8.75439
A24_A12	Bipartite	66.3789	73.6942	50.3532	61.819	99.1017	85.782	78.7711	31.8482	52.5402	56.7564	79.6706	71.1785	42.3571	46.2642	83.1445	58.5688	298.154	59.6398	57.0884	84.0407	24.7953	40.9526	22.8457	44.7194	28.2324	46.6744	40.6482	54.8739	39.0725	30.591	76.0804	76.2327	41.1007	57.1796	77.929	69.1197	184.666	50.9985	51.6763	83.5926	35.7349	40.8004	38.8598	41.8959	29.4117
A24_A13	Bipartite	46.6624	39.3786	31.967	20.3871	46.2253	49.4655	49.7708	33.5308	22.777	48.3942	48.2852	27.1814	25.9608	33.3805	31.5218	46.6789	60.7238	31.8323	17.0902	53.8985	6.76236	11.5274	2.49226	6.7599	8.76179	23.1535	13.5494	11.4094	2.55614	8.28821	48.064	44.5747	32.7489	21.5821	47.3097	47.4821	43.9526	28.8966	25.2353	42.7101	14.9579	12.5384	6.95084	4.65802	8.525
A24_A14	Bipartite	81.4949	104.635	81.2755	56.5578	131.027	111.454	137.556	83.7668	63.4502	127.213	109.044	91.4494	50.5553	68.5179	144.932	97.7615	87.4423	71.8971	50.5432	84.8071	50.7177	80.3884	56.4912	45.7594	60.5537	56.9649	64.3597	70.6298	42.6024	50.1813	96.4744	121.095	82.5211	60.004	129.12	103.403	89.4458	61.2262	59.5306	114.869	53.8413	72.374	63.5605	44.1809	55.3675
A24_A15	Bipartite	67.6933	70.3189	27.1615	13.975	48.664	50.7178	60.7439	27.2813	15.9822	48.9279	70.0136	58.2788	98.3779	46.2642	65.7847	60.3303	54.6514	34.5765	24.5444	84.5516	20.2871	26.0883	7.47677	10.3999	7.39885	17.2732	23.7115	12.496	6.3295	6.02779	59.2056	65.5314	27.2214	14.9786	48.796	65.1719	56.4651	66.4772	35.4043	75.1681	18.7801	24.8999	9.9864	8.36467	6.71332
A24_A16	Bipartite	78.866	88.3205	63.9339	59.3528	68.0631	61.3623	79.5549	72.2293	42.1087	82.9106	113.873	73.7123	56.0207	24.5962	61.6731	78.3854	91.0857	52.1391	33.2713	125.933	60.4856	53.9967	61.8911	33.2795	57.6331	80.8533	91.4585	64.1101	36.8815	58.9216	70.1142	83.9377	68.0816	50.7308	75.4869	96.129	82.399	54.0799	28.9337	93.8033	70.6695	72.7276	63.0006	35.0805	58.2774
A24_A17	Bipartite	45.348	47.8169	29.8776	36.0063	44.895	43.2041	50.5546	28.9638	22.777	70.6341	44.6638	34.783	28.6935	26.9386	32.3213	33.4679	43.1139	36.7718	19.6355	37.0392	33.8118	53.39	17.8612	30.1596	21.4177	24.6235	30.4862	27.1653	14.7283	20.3438	44.276	49.1857	29.4207	29.3916	57.7646	39.0659	38.9485	32.7327	23.2871	34.6803	29.2177	41.9381	22.5132	22.4439	20.8807
A24_A18	Bipartite	90.6959	69.1938	143.538	40.7742	139.008	77.0159	93.6632	112.731	31.1988	81.4872	123.932	117.94	98.3779	62.076	168.231	134.752	205.247	85.0691	33.2713	106.264	459.841	356.136	79.3369	32.2395	284.466	384.788	330.267	66.555	26.0483	236.139	83.8559	81.4285	128.134	35.9865	110.248	129.342	161.593	91.7235	47.6736	137.247	422.314	343.201	72.9459	29.1439	260.302
A24_A19	Bipartite	38.1186	43.3164	21.7292	30.9095	33.699	33.8119	40.3653	24.6373	35.601	32.3814	35.0068	41.0025	17.7627	35.723	39.4023	35.6697	54.0442	29.2711	25.4534	31.4195	28.1765	19.1112	17.0304	10.3999	16.9395	16.9057	20.3241	18.7441	14.2414	21.8507	35.9652	41.8409	23.1832	33.2553	33.0402	35.3383	47.5233	23.5169	30.5882	35.4109	22.5411	19.7177	17.8872	12.3206	19.3951
A24_A20	Bipartite	38.1186	58.5053	27.1615	41.1031	41.2369	35.6903	55.2574	25.5987	220.784	41.2774	51.9066	53.9021	50.5553	34.5517	35.1765	43.156	214.962	38.2354	20.3627	49.8114	36.0659	42.166	32.8147	42.1194	24.533	50.7171	66.0533	42.9212	20.5709	22.9056	36.9044	56.8813	26.3801	130.943	41.2572	47.5313	134.432	44.3953	27.4572	42.494	43.3915	54.1097	37.8679	31.3451	23.7193
A24_A21	Bipartite	46.0052	63.0057	44.2941	13.975	36.1377	56.3531	49.7708	30.6464	26.0309	55.511	48.6876	36.1651	69.6843	28.6955	41.8007	40.5138	44.3284	39.6989	34.3621	38.5719	15.4032	12.7408	6.64602	7.2799	9.34591	44.1018	22.0178	7.06298	3.89507	19.4396	51.1791	56.3883	37.4702	20.003	45.8243	44.6007	40.2468	54.6916	31.5288	40.1863	29.7525	17.3793	6.8545	5.58749	14.3928
A24_A22	Bipartite	46.0052	50.0671	54.3229	15.6192	60.0818	44.4564	57.6087	43.8664	29.2847	34.3385	96.9728	46.9916	38.2581	65.5897	32.7781	73.9817	62.5455	30.0029	19.9991	44.958	49.5907	47.0196	21.1842	14.0398	34.463	42.6318	47.4229	30.9684	8.52048	37.6737	45.2308	53.8379	49.0947	22.4519	47.2101	85.4773	54.7686	34.1305	42.7944	38.868	46.1112	47.2213	26.0763	11.2801	36.0684
A24_A23	Bipartite	66.3789	86.0703	27.3704	11.18	47.1121	54.4747	91.3118	27.762	17.5134	50.5292	77.2564	65.1893	68.318	30.4524	66.0131	50.2019	70.4396	96.5946	24.7262	43.4253	46.5852	47.0196	10.7998	14.0398	22.586	77.9132	79.6027	11.6811	8.03359	34.8105	60.4268	88.6911	27.5662	14.3467	48.8206	63.7291	67.8145	82.4563	27.5893	54.7192	62.2492	63.3112	11.2404	11.0367	28.6982
A24_A24	Bipartite	79.5232	77.0695	31.5491	13.6462	57.3105	88.2866	60.7439	32.6895	16.5564	53.5538	88.1205	87.5334	57.3871	46.8498	84.6292	83.6698	72.8686	29.637	27.9988	122.102	33.4361	25.1782	7.89215	12.4798	11.6824	58.8024	33.8735	9.7795	8.27703	18.0834	83.9049	68.9067	32.1193	15.1013	55.4322	85.8952	80.201	43.512	37.4243	103.365	46.1193	29.5259	8.83583	10.3784	14.8829
A24_A25	Bipartite	115.013	74.2568	28.4151	12.9886	55.7585	83.9035	85.4334	32.5693	15.408	51.7746	65.9898	75.3248	34.159	28.1099	45.1127	102.606	94.1219	30.1858	49.4524	56.7083	39.8228	69.4677	7.0614	4.15994	32.9054	42.9993	54.1976	17.1141	8.6422	22.9056	99.4582	79.8451	30.4922	14.1983	53.7666	84.2977	84.7234	32.1724	38.7811	50.9105	41.411	61.8327	12.0878	6.40107	27.9055
A25_A01	Bipartite	110.412	93.946	70.8288	49.8169	94.335	119.594	118.353	69.5853	51.5832	78.9964	129.968	78.7801	73.7834	83.7441	105.872	119.34	84.4061	69.153	73.2695	61.8172	28.1765	30.0319	16.615	18.7197	8.56708	42.2642	45.7292	30.6968	21.3012	18.3847	115.003	106.149	70.207	50.7001	86.6657	124.654	81.5931	71.4682	78.5068	83.8447	35.2204	37.8806	23.6559	20.0105	13.4759
A25_A02	Bipartite	72.2938	88.3205	68.1126	97.0032	123.932	63.8669	75.2441	79.1999	74.0731	89.3157	98.9847	447.802	73.7834	115.953	99.1338	79.2661	84.4061	62.567	140.358	80.2091	45.4581	41.2559	34.8916	19.7597	20.4442	44.8369	42.3419	37.4881	31.2823	17.0285	68.0804	81.7823	73.6562	85.5382	106.624	89.1254	266.104	68.1752	128.155	89.6715	45.1475	41.7989	36.1899	25.521	18.7363
A25_A03	Bipartite	124.871	84.3827	77.0968	149.78	78.0398	65.7453	61.1358	81.6035	98.8598	98.2117	87.3158	98.3599	140.735	100.141	76.4061	67.3762	89.8713	109.218	67.088	77.9101	135.623	144.092	236.764	249.076	217.682	117.972	111.783	194.775	256.588	220.768	95.3082	72.7592	79.3501	124.32	88.1257	77.346	94.1156	124.976	83.6147	77.1581	126.798	127.937	215.77	252.832	219.225
A25_A04	Bipartite	96.6109	144.013	82.1112	37.486	207.958	1063.82	108.555	104.678	25.9352	244.106	130.772	106.653	183.092	65.0041	156.695	83.2294	81.9772	62.7499	33.9985	164.505	28.1765	55.8168	21.5996	15.5998	24.3383	42.6318	64.3597	35.8582	10.5897	23.9604	580.216	126.284	93.3948	31.7106	226.032	107.001	94.3149	122.921	49.5013	160.6	35.4041	60.0882	28.7289	13.0948	24.1494
A25_A05	Bipartite	71.6366	64.1308	84.2006	138.928	90.3444	47.5871	98.7578	91.5786	124.508	79.708	86.1087	83.6174	69.6843	151.676	82.8019	76.6239	87.4423	72.446	349.257	75.8666	64.2424	105.87	243.41	267.796	108.646	79.0158	71.1344	192.602	334.733	141.201	59.6119	81.4443	87.8896	131.718	85.0262	81.3663	85.5299	71.0651	250.467	79.3342	71.6291	88.5022	218.006	301.265	124.924
A25_A06	Bipartite	82.1521	79.8823	68.1126	104.566	73.9383	64.493	81.5144	68.023	84.2175	80.7756	110.251	61.2734	45.0899	124.738	76.0635	75.7432	69.2252	60.0057	116.359	74.3339	35.6902	41.8626	56.0758	35.8795	34.8525	41.1617	59.2786	75.7912	48.3233	41.8931	73.3226	80.6983	68.0678	94.3918	77.3569	92.9972	65.2493	52.5478	120.548	75.1987	38.426	50.5706	65.9335	42.1014	38.3728
A25_A07	Bipartite	103.84	68.6312	86.4988	33.0469	205.409	184.713	290.003	85.209	31.4859	91.8066	129.968	93.2922	95.6451	128.837	111.925	131.229	523.439	77.5684	84.7236	202.311	80.7727	64.3107	32.8147	55.1192	23.1701	80.1183	60.9723	43.4645	29.4565	22.7549	144.277	179.317	85.8539	32.2664	148.608	130.599	308.366	86.6068	106.78	157.118	80.4455	62.6415	38.1396	42.2879	22.9625
A25_A08	Bipartite	102.526	111.385	113.66	404.619	147.655	121.472	94.447	105.88	315.816	146.606	151.294	127.614	281.47	261.773	161.835	106.569	98.9798	340.276	142.903	128.743	397.101	328.834	692.848	721.23	551.019	334.439	394.626	634.581	763.8	542.501	111.999	102.916	109.77	360.217	147.13	128.931	113.297	310.873	202.338	145.289	365.77	361.73	663.714	742.515	546.76
A25_A09	Bipartite	65.7217	66.9436	86.2899	34.3622	60.636	70.7545	57.2168	82.2044	19.3317	65.1186	69.6112	66.3411	51.9216	48.6067	51.9653	55.0459	88.0496	112.511	50.5432	56.9638	21.0385	26.0883	22.8457	18.7197	13.0453	31.9738	33.8735	27.4369	17.041	17.0285	68.2381	62.0802	84.2472	26.847	62.8773	62.3286	77.1953	82.2162	49.575	54.4646	26.5061	29.9809	25.1413	17.8803	15.0369
A25_A10	Bipartite	65.0645	78.1946	226.485	70.6973	103.868	135.874	85.0415	227.865	93.7877	122.409	89.3277	99.051	146.2	56.8054	112.382	73.9817	145.13	151.295	100.723	144.07	383.576	451.388	555.773	154.438	479.173	343.627	414.95	465.613	181.973	440.933	100.469	81.618	227.175	82.2425	113.139	81.6547	122.09	148.748	78.7641	128.226	363.601	433.169	510.693	168.205	460.053
A25_A11	Bipartite	86.7526	74.8193	74.5896	18.743	63.1856	92.6696	64.6629	71.1477	16.6521	66.0082	79.6706	46.9916	68.318	44.5073	63.5005	73.9817	82.5844	63.4817	54.5431	61.0509	22.1655	23.3581	22.0149	9.87986	18.4971	21.6834	27.0988	33.9566	10.5897	13.2611	89.7111	69.7411	72.8686	17.6975	64.5969	76.8262	64.788	65.8998	49.5252	62.2757	21.9245	25.2285	27.9858	10.2348	15.8791
A25_A12	Bipartite	68.3505	103.509	50.5621	144.354	114.067	86.4081	74.8522	47.3517	91.8736	73.3029	112.666	90.7583	114.774	118.296	83.0303	92.4771	74.6903	98.0582	151.63	92.2149	43.9554	48.5364	42.3684	116.478	70.6785	71.6655	82.9901	64.925	129.755	82.2793	77.3793	89.1808	48.9569	118.114	93.6848	102.571	82.7243	106.416	134.963	87.6226	57.8104	65.7632	53.6467	123.117	76.4789
A25_A13	Bipartite	61.7784	54.5675	55.7855	26.7992	70.6127	65.1192	57.2168	47.4719	25.5524	53.7318	53.1138	59.8913	43.7235	31.6236	42.4859	97.3212	49.7935	35.6741	21.2718	46.4906	21.7898	22.4481	5.39989	7.79989	12.0718	18.7433	23.7115	9.7795	6.45122	11.1514	63.4488	55.8922	51.6287	26.1758	62.1722	75.2175	54.8424	39.6988	26.4477	44.4883	20.2666	23.0798	7.5897	7.12555	11.6116
A25_A14	Bipartite	111.727	101.822	213.531	97.9897	142.445	106.445	114.434	206.352	110.153	135.397	108.642	108.035	77.8825	167.488	127.001	103.046	115.375	276.795	183.265	139.472	126.606	138.632	238.426	241.277	165.89	125.323	125.332	183.909	236.991	153.709	109.086	108.128	209.942	104.071	138.921	105.844	111.705	177.339	175.376	133.236	125.965	131.982	211.167	239.134	159.799
A25_A15	Bipartite	65.0645	70.8815	53.2783	15.4548	62.8531	60.11	86.6091	56.846	16.1736	53.3759	89.3277	90.528	58.7534	39.8223	67.612	59.4496	61.9383	36.4059	33.2713	106.264	16.1545	19.4146	8.30752	7.79989	14.2136	37.8541	44.0356	12.496	6.3295	15.9736	62.5872	78.7453	55.0622	15.8142	58.1145	74.3886	76.2331	47.5797	36.5468	86.9381	27.0043	31.7251	10.4018	7.06469	15.0936
A25_A16	Bipartite	105.812	90.5707	124.943	248.098	135.461	93.2957	107.38	134.604	124.699	127.035	84.0968	178.061	299.233	118.296	112.496	101.284	121.448	169.223	110.904	165.782	211.512	238.435	509.667	716.03	351.835	177.51	174.449	425.408	632.341	280.593	99.5538	98.9752	129.773	186.399	131.248	92.6906	149.755	234.228	114.6	139.139	194.511	206.442	467.538	674.185	316.214
A25_A17	Bipartite	43.3763	69.1938	100.08	64.7784	70.7236	66.3715	61.5277	95.4244	33.7827	144.471	45.871	75.3248	117.507	40.9936	67.2694	41.3945	68.0107	91.2892	39.8164	59.0073	113.082	138.935	201.042	190.837	135.905	105.477	96.5395	166.795	222.871	117.391	54.8739	65.3608	97.752	49.2806	107.597	43.6327	71.6677	104.398	40.405	63.1384	109.279	117.737	183.918	206.854	126.648
A25_A18	Bipartite	100.554	127.137	279.345	31.4027	212.06	108.323	134.029	280.505	39.7162	137.532	179.058	250.161	118.873	76.131	136.823	248.807	158.489	159.527	67.4516	173.446	1059.81	869.408	186.089	56.6792	672.711	935.326	718.118	183.366	70.1113	659.59	104.439	130.583	279.925	35.5595	174.796	213.933	204.325	139.2	71.7913	155.134	997.569	793.763	184.727	63.3953	666.151
A25_A19	Bipartite	66.3789	92.2584	54.9497	112.458	69.9476	41.9518	58.3925	63.3359	105.655	75.6159	88.9253	60.8127	71.0507	145.234	71.2667	44.0367	292.082	52.688	138.358	71.0131	108.573	113.454	147.459	237.637	107.478	95.5539	115.17	155.385	259.144	112.569	54.1653	75.3255	59.1428	109.056	72.7817	66.481	176.447	61.8693	141.796	71.1399	102.064	114.312	151.422	248.39	110.023
A25_A20	Bipartite	71.6366	79.3197	41.1601	102.922	130.473	68.876	85.8253	50.5966	97.1372	90.7391	72.4278	62.6555	72.417	36.3086	58.4753	70.0184	139.665	60.5546	42.9072	73.3121	33.8118	33.6721	16.615	24.4397	35.826	30.5038	28.7925	24.9921	25.8049	25.6181	70.2563	82.5725	45.8783	100.03	110.606	71.2231	101.16	66.4858	39.6079	65.8937	32.1578	31.2323	20.8036	25.1223	30.722
A25_A21	Bipartite	77.5516	69.7563	76.261	39.6234	67.5088	75.1375	66.6224	80.6421	53.0187	73.3029	84.0968	77.6283	60.1198	53.2917	182.964	73.5413	76.512	49.212	46.3616	69.4805	71.3805	94.0392	46.1068	32.2395	51.9866	75.3406	77.9091	43.4645	17.893	58.1681	76.3445	68.1894	78.4516	46.321	70.4059	78.8191	77.0702	54.6659	49.8266	126.222	73.3605	85.9742	44.7856	25.0663	55.0774
A25_A22	Bipartite	65.7217	79.8823	110.317	106.704	101.54	65.1192	40.3653	74.0321	101.922	99.813	65.9898	81.0836	87.447	48.6067	73.2083	74.8624	69.2252	78.6661	31.0896	62.0726	122.474	130.138	249.226	307.836	146.03	104.374	106.702	200.48	279.958	151.147	65.4204	60.1238	92.1747	104.313	100.677	70.4261	75.1544	83.0565	39.8481	67.6405	113.424	118.42	224.853	293.897	148.588
A25_A23	Bipartite	72.2938	93.946	36.1456	20.2227	82.5847	79.5205	100.325	35.9344	21.7243	79.708	98.5823	112.411	42.3571	49.1923	80.1751	131.229	109.91	49.395	25.0898	66.6706	95.8001	82.2085	9.96903	16.6398	60.359	129.365	79.6027	22.0039	18.3799	69.6209	75.9072	97.1357	36.04	20.9735	81.1464	114.906	111.161	45.8761	37.1411	73.4228	112.583	80.9056	15.9865	17.5098	64.99
A25_A24	Bipartite	88.067	97.3214	37.6082	16.1124	61.9662	84.5297	95.6227	40.3811	19.6188	71.8796	92.5467	101.815	47.8226	55.6342	128.029	91.156	91.693	178.554	20.5446	57.4747	66.8722	80.9951	6.64602	14.0398	29.7901	42.2642	44.0356	14.3976	12.4155	22.6042	86.2984	96.472	38.9947	17.8656	66.9229	91.8514	96.7541	113.188	38.0894	92.7518	54.5682	62.5153	10.5218	13.2277	26.1971
A25_A25	Bipartite	95.2964	110.26	37.3993	17.5921	99.3234	84.5297	101.109	39.66	13.3982	78.9964	100.594	104.579	35.5253	35.1374	86.685	114.055	98.3726	42.809	43.9981	69.225	96.5515	82.8152	13.7074	18.1997	46.3401	82.3234	72.828	22.2755	13.511	47.1674	89.9131	105.685	38.5296	15.4952	89.1599	107.325	101.476	39.1672	39.5677	77.955	89.4374	77.8216	17.9915	15.8554	46.7538
A01_A01_A01	Tripartite	3.85641	104.811	35.9507	22.101	102.589	21.2927	15.3667	4.46352	8.44619	54.2584	32.6479	256.066	4.60678	104.264	43.7103	11.5758	7.32203	16.2399	85.5568	33.0311	11.4607	26.5333	10.7299	47.8576	2.83003	18.0299	2.47685	4.83232	4.23098	14.9842	12.5746	60.0887	20.2071	15.2736	78.4236	22.1119	131.694	10.4234	94.9104	38.3707	14.7453	14.5051	7.78111	26.0443	8.90713
A01_A01_A02	Tripartite	370.215	482.537	157.549	22.101	409.944	12.7756	11.5251	5.5794	52.5541	66.3622	10.8826	306.103	60.6723	66.96	85.3025	10.9665	63.4576	224.111	51.6938	170.267	75.4498	31.5323	9.83574	103.691	35.3753	99.984	96.5973	144.97	176.432	189.8	191.495	247.031	81.5641	37.3276	238.153	10.9246	184.78	142.392	59.3269	127.785	87.7169	64.0648	77.4027	140.062	112.588
A01_A01_A03	Tripartite	1.9282	18.3759	2.11475	67.2052	107.523	2.12927	72.9921	1.11588	6.10003	35.894	303.354	328.251	9.4096	25.5977	35.0453	6.70177	41.4915	4.02131	11.7851	7.66793	33.1088	11.9208	14.3065	0.550087	11.3201	9.83449	1.23843	0	6.76957	2.9136	2.02874	45.684	1.61531	36.6526	71.7085	155.028	184.871	6.71546	18.6914	21.3566	21.4716	6.57959	7.15326	3.65983	7.11685
A01_A01_A04	Tripartite	0	4.76412	0	0.902083	23.8483	2.12927	5.76253	0	0.938466	27.1292	38.0892	262.491	13.6243	35.5871	164.443	28.6349	13.4237	31.8612	67.1139	19.858	292.567	279.176	156.478	10.1766	45.2804	0	12.3843	1.93293	4.65408	7.90835	1.06464	5.26332	0	0.920275	25.4887	33.362	137.957	22.7427	51.3505	92.1506	146.284	145.78	79.2053	7.41535	26.5944
A01_A01_A05	Tripartite	3.85641	36.7518	6.34425	6.76562	41.7345	2.12927	74.9129	2.23176	2.34616	49.6673	1.36033	131.519	1.96033	44.0156	38.5113	3.65551	6.1017	2.01066	1.76011	6.29164	0.636708	0.769081	0	4.67574	0	1.63908	0	0	0	14.1518	2.99284	55.8323	4.288	4.55589	45.7009	2.50792	68.8104	1.98549	22.8879	22.4015	1.13789	0.384541	0	2.33787	7.07589
A01_A01_A06	Tripartite	38.5641	5.44471	51.8113	98.7781	90.4591	14.9049	3.84169	3.34764	27.6847	42.9893	66.6562	235.969	5.78298	10.6137	17.1375	6.09252	12.2034	1.23733	1.83664	14.1562	21.9664	28.8405	0	0.825131	0	0	8.66898	2.89939	1.26929	5.8272	26.7345	4.6432	27.5795	63.2314	66.7242	36.3743	124.086	3.51016	6.22517	15.6469	10.9832	18.7548	1.4497	1.04721	2.9136
A01_A01_A07	Tripartite	0	2.72235	1.58606	3.15729	6.16766	0	13.4459	11.1588	1.4077	142.324	2.72066	149.018	1.96033	7.96028	12.9013	43.8662	7.32203	13.6106	8.0353	7.07809	0.636708	1.53816	14.3065	0.825131	0	0	0	0	15.6546	2.9136	0	8.08413	6.37244	2.2825	74.2458	23.2934	78.1702	7.78547	7.99779	9.98969	0.318354	0.769081	7.15326	8.23988	1.4568
A01_A01_A08	Tripartite	3.85641	73.5035	39.6515	78.4812	116.774	17.0342	9.60422	76.9958	194.732	155.262	2.72066	39.3737	1.47025	21.3835	15.4045	5.48327	34.1695	23.5092	32.0264	15.7291	1.91012	15.7662	12.5182	0.825131	0	1.63908	7.43056	16.4299	14.8084	3.32983	10.4453	41.5539	58.3237	136.606	136.018	4.10196	36.7716	12.4897	26.7049	15.5668	1.7746	11.5984	14.474	7.81678	1.66492
A01_A01_A09	Tripartite	36.6359	2.72235	6.34425	16.6885	21.5868	6.38781	38.4169	1.11588	73.2003	66.7796	93.8628	85.7198	28.3268	10.3015	70.0906	4.26477	14.6441	9.74395	0.91832	8.06116	93.2776	198.807	104.616	20.3532	0	1.63908	24.7685	13.5305	8.88506	0	21.5118	20.5696	3.73006	44.9444	44.1832	49.0638	50.1819	19.0354	5.60993	39.0759	47.4584	111.788	59.0735	14.6191	0
A01_A01_A10	Tripartite	3.85641	49.683	29.0778	14.8844	63.7325	17.0342	3.84169	54.6782	6.56926	86.3961	6.80165	127.418	2.25438	2.34126	10.9757	157.796	89.0848	31.7065	8.68578	92.0152	3.18354	0.384541	0.894158	0.550087	11.3201	95.0668	73.0672	69.5854	16.0777	126.534	10.4453	26.7623	41.878	10.7268	75.0643	82.299	108.251	16.9804	5.51352	51.4954	49.1251	36.7258	35.2398	8.31391	68.9268
A01_A01_A11	Tripartite	1.9282	9.52824	22.2049	22.101	34.3333	29.8098	7.68337	62.4893	5.63079	110.186	60.5347	465.512	2.74447	136.105	54.3009	62.1437	12.2034	2.93865	20.5474	20.4478	32.1537	2.69178	4.47079	9.35148	14.1501	1.63908	23.5301	35.7592	2.53859	13.7355	15.869	8.60581	42.3471	13.8659	72.2598	61.3392	238.858	2.84156	78.3263	37.3744	16.8964	13.1109	20.115	5.94503	13.9428
A01_A01_A12	Tripartite	160.041	72.823	51.8113	96.974	389.591	8.51709	5.76253	33.4764	59.1233	131.89	5.44132	215.325	25.9744	80.3832	31.0016	7.92028	25.6271	65.269	201.763	124.26	20.3746	3.46087	4.47079	24.7539	62.2606	24.5862	81.7361	49.2897	72.7729	115.712	84.279	39.2927	42.6439	78.0487	260.74	6.6808	120.476	45.6217	141.073	77.6307	22.4804	42.5985	26.8802	48.7634	88.9861
A01_A01_A13	Tripartite	3.85641	34.0294	1.05737	50.0656	33.7166	274.676	0	0	12.2001	26.2945	36.7289	71.2281	11.2719	19.5105	18.1003	4.87402	2.44068	3.55731	43.735	17.302	2.86518	11.9208	51.8612	14.3023	0	1.63908	14.8611	12.564	1.69239	6.65966	139.266	17.0147	0.528687	31.1328	30.0055	20.8015	36.8344	7.41462	31.6227	17.7012	2.25213	13.3909	32.2126	7.99733	3.32983
A01_A01_A14	Tripartite	11.5692	340.294	61.3277	108.25	223.064	174.6	30.7335	165.15	157.193	319.29	67.3363	178.959	4.31273	104.42	61.4255	76.1565	226.983	9.27995	85.3655	204.282	13.6892	9.99805	70.6385	26.9543	55.1855	129.487	143.657	70.5519	43.5791	197.084	93.0847	185.514	113.239	132.722	271.177	71.7464	202.971	6.79634	94.8928	132.854	71.5883	76.8278	70.5952	35.2667	126.135
A01_A01_A15	Tripartite	0	2.04177	8.98768	48.7125	36.3892	0	5.76253	4.46352	2.34616	17.947	74.8181	285.596	8.72348	5.15077	5.7767	4.26477	3.66102	24.2825	33.2126	11.6002	15.9177	1.9227	9.83574	0	19.8102	1.63908	0	57.0214	46.1177	32.8821	0	3.90215	6.7256	25.5293	27.1681	39.5415	144.628	16.503	19.1817	8.68845	8.77838	0.961351	33.4286	23.0589	26.3461
A01_A01_A16	Tripartite	7.71281	140.882	2.64344	73.9708	139.595	12.7756	436.032	29.0129	20.177	144.411	110.187	62.3417	6.56712	49.0103	42.3624	3.65551	9.76271	55.525	23.0728	15.3359	1.27342	14.9971	0.894158	20.6283	1.41501	1.63908	1.23843	29.9604	23.6935	18.7303	10.2442	288.457	15.8282	47.0739	142.003	56.9211	36.0522	31.0461	36.0416	28.8491	1.45625	8.11775	15.4273	22.1609	10.0727
A01_A01_A17	Tripartite	221.743	225.275	33.836	23.0031	96.01	163.954	9.60422	2.23176	19.7078	32.1377	435.986	289.15	22.4458	12.4867	189.476	12.7943	50.0339	10.9813	4.1707	21.2343	405.901	421.841	46.4962	7.97626	39.6204	11.4736	89.1667	21.2622	41.0405	40.3742	192.849	117.439	18.0339	21.3555	64.0738	224.39	169.592	16.7135	8.3287	105.355	208.687	255.504	33.8792	24.5084	39.9973
A01_A01_A18	Tripartite	187.036	281.083	104.151	298.139	344.156	283.193	309.256	781.117	560.733	800.937	254.382	298.447	34.1098	81.4758	238.578	37.1644	130.576	260.612	104.995	191.305	178.915	266.102	56.3319	16.7777	90.5608	8.19541	159.757	57.9878	33.4248	137.98	235.114	295.169	442.634	429.436	572.547	145.773	214.512	147.361	93.2352	214.941	93.5551	212.93	57.1599	25.1012	114.27
A01_A01_A19	Tripartite	3.85641	10.8894	38.5942	13.9823	106.906	217.186	115.251	93.734	52.5541	220.79	0.680165	73.1421	22.3478	93.6503	45.8284	91.3878	26.8475	26.7572	51.9233	65.8656	67.8093	66.5255	68.8502	82.7881	1.41501	4.91725	18.5764	40.5915	27.0783	36.0038	110.521	63.07	66.1641	33.2682	163.848	46.034	49.9948	24.5525	72.7868	55.847	36.3633	42.551	54.7208	54.9332	18.7094
A01_A01_A20	Tripartite	5.78461	10.2088	70.8441	28.4156	75.6567	55.3611	11.5251	2.23176	23.4616	50.0847	9.52231	217.922	13.4283	85.69	80.4886	26.1978	28.0678	14.5386	76.8328	60.557	15.9177	109.21	67.956	38.7811	5.66005	6.55633	90.4051	18.3628	73.196	31.6334	30.5728	10.8669	36.5379	25.9386	62.8707	17.8601	122.995	13.9834	81.2614	70.5228	11.237	99.8073	43.1594	55.9886	18.6467
A01_A01_A21	Tripartite	52.0615	52.4053	42.295	33.3771	106.084	8.51709	1.92084	46.867	151.562	183.226	297.912	310.204	73.0224	328.4	210.272	21.9331	21.9661	4.48531	51.9616	21.6275	105.057	354.931	311.167	344.355	67.9206	3.27816	0	0	1.69239	4.3704	30.2893	27.1631	44.581	92.4697	144.655	159.923	166.085	38.7539	190.181	115.95	54.1675	177.465	155.583	173.023	36.1455
A01_A01_A22	Tripartite	264.164	31.3071	158.606	244.465	357.725	19.1634	103.726	16.7382	46.4541	132.307	214.252	317.997	25.5824	172.941	62.1958	10.3573	13.4237	5.25864	8.72404	16.5155	102.828	4.61449	42.9196	21.7284	1.41501	0	2.47685	1.93293	0.846196	26.2224	141.664	67.5163	87.6722	145.459	245.016	112.305	165.71	15.4205	90.8325	39.3556	51.4141	3.54567	22.4263	11.2873	13.8187
A01_A01_A23	Tripartite	15.4256	28.5847	39.6515	67.2052	88.1976	12.7756	7.68337	17.8541	39.4156	115.195	6.80165	91.8719	3.03852	22.6322	49.8721	3.04626	12.2034	40.2131	94.013	75.6962	6.36708	3.46087	44.7079	35.7557	36.7903	22.9471	1.23843	60.8872	85.4658	46.6176	14.1006	18.134	28.7528	53.3104	101.696	4.92396	52.0377	21.6258	58.3226	62.7842	14.6571	2.34965	52.7976	60.6107	41.704
A01_A01_A24	Tripartite	3.85641	4.08353	18.504	56.8312	47.0798	23.422	3.84169	40.1717	18.7693	33.3898	4.08099	33.3583	6.56712	48.8542	13.6715	2.43701	1.22034	2.62932	4.55334	7.86454	18.4645	6.53719	11.6241	12.927	0	0	12.3843	0	0.423098	9.57326	13.6392	3.96261	29.3379	37.8003	40.2348	3.259	17.2893	4.59822	26.7038	10.768	9.23226	9.46073	5.81203	6.67507	4.78663
A01_A01_A25	Tripartite	0	9.52824	35.422	23.0031	37.6227	187.376	113.33	5.5794	9.38466	163.61	5.44132	120.172	2.3524	63.37	25.8026	14.6221	4.88136	24.1279	61.7953	48.9568	31.8354	18.4579	17.8832	8.25131	25.4702	1.63908	0	21.2622	22.4242	12.4869	93.6879	61.429	20.5007	16.1939	100.616	10.0317	62.5266	13.2401	62.5827	37.3797	16.7372	9.22897	19.5727	15.3378	18.9785
A01_A02_A01	Tripartite	0	0	0	0.451042	14.3912	0	0	1.11588	0	2.50423	1.36033	0.820285	0.686117	0	0.962783	0.609252	43.9322	64.805	28.5827	117.378	2.22848	0.769081	0	0.275044	84.9008	55.7288	45.8218	48.3232	126.083	114.671	0	0	0.55794	0.225521	8.44772	0.984791	22.3762	32.7456	14.2914	59.1706	28.9786	23.2954	24.1616	63.1791	99.7859
A01_A02_A02	Tripartite	0	0	35.422	0.451042	26.1098	2.12927	1.92084	11.1588	0.469233	7.93007	2.04049	277.393	3.62662	70.3938	50.0647	6.09252	1.22034	0.927995	0.306107	2.55598	42.9778	0.769081	1.78832	44.282	46.6954	0	3.71528	11.5976	0.423098	4.78663	1.06464	0.960422	23.2904	0.460137	17.0199	4.06651	139.307	2.27731	35.35	26.3103	21.4889	2.24218	6.69294	22.3526	25.741
A01_A02_A03	Tripartite	0	0	2.11475	23.4542	11.1018	0	0	0	0	0	0	0.273428	0	0.312168	0.192557	0	0	0.154666	0.267843	0.786454	0	9.99805	0	0.275044	0	0	0	0	0	0.416229	0	0	1.05737	11.7271	5.5509	0	0.136714	0.0773329	0.290005	0.489505	0	4.99903	0	0.137522	0.208114
A01_A02_A04	Tripartite	0	0	0	0.451042	9.45708	0	0	0	0	0.417372	1.36033	0	0	14.0475	20.6035	1.82776	1.22034	17.7866	0.841793	14.3528	0.318354	0	49.1787	35.4806	36.7903	1.63908	0	0.966464	22.0011	5.20286	0	0	0	0.225521	4.93723	1.59404	0.61017	8.89329	7.44467	17.4782	0.978718	0	25.0726	28.7409	20.9966
A01_A02_A05	Tripartite	0	1.36118	0	21.65	3.49501	0	0	0	15.9539	2.50423	0	0	7.15522	3.9021	3.27346	1.2185	0	2.01066	0.420897	82.5777	86.9106	0.384541	17.8832	0	0	1.63908	0	48.3232	4.65408	18.3141	0	0.680588	0	18.802	2.99962	0.609252	0	4.58294	2.1615	42.9256	44.2748	0.19227	33.1032	2.32704	9.15703
A01_A02_A06	Tripartite	0	0	19.0327	2.25521	49.1357	0	0	44.6352	4.2231	22.5381	0.680165	0.136714	0.5881	0	0.57767	0	1.22034	0.154666	39.1817	3.93227	0.318354	0.769081	0	0.275044	1.41501	0	2.47685	0	1.26929	12.4869	0	0	31.834	3.23915	35.8369	0.340082	0.678527	0.371383	19.5908	2.25497	0.159177	1.62297	0	0.772169	6.95094
A01_A02_A07	Tripartite	0	0	0	0.451042	4.93413	0	0	0	0	0.417372	0.680165	0.273428	0.196033	0.312168	2.88835	0	0	0.773329	43.3906	7.47132	0.318354	0	0	0	0	0	0	39.625	9.30816	10.4057	0	0	0	0.225521	2.67575	0.340082	0.136714	0.484681	21.8514	5.17983	0.159177	0	19.8125	4.65408	5.20286
A01_A02_A08	Tripartite	0	0	0	13.0802	26.9321	153.308	0	1.11588	71.7926	46.7457	1.36033	0.410142	16.5648	57.751	25.9951	4.26477	184.271	64.1863	81.7305	97.5203	4.1386	0.769081	32.1897	187.305	1.41501	1.63908	64.3982	47.3567	55.4259	39.958	76.6538	0	0.55794	42.4364	36.8389	2.81255	92.3407	40.3756	69.7407	61.7577	2.88884	32.5836	39.7732	121.365	20.6865
A01_A02_A09	Tripartite	94.4819	50.3635	13.7459	0	59.8263	0	1.92084	0	0	2.08686	0.680165	0	0.29405	0	0	0	0	0	0.11479	0.196614	0	0	0	0	0	0	0	0	0	0	47.241	26.1422	6.87293	0	30.9566	0.340082	0	0.147025	0.057395	0.0983068	0	0	0	0	0
A01_A02_A10	Tripartite	0	85.0735	25.9057	0.902083	5.75649	0	0	1.11588	22.0539	8.34745	0	0	0.29405	0.156084	7.12459	0.609252	117.153	0.463998	0.382633	34.8006	0.955061	1.53816	28.6131	14.5773	0	18.0299	0	39.625	13.9622	14.1518	0	42.5368	13.5108	11.478	7.05197	0.304626	58.5763	0.379024	0.269359	20.9626	9.49248	0.769081	34.119	14.2698	7.07589
A01_A02_A11	Tripartite	0	0	0	0	0	0	0	0	12.6693	2.92161	0	0.273428	17.839	20.1348	9.24271	0.609252	0	6.49597	0.191317	13.3697	0.636708	30.7632	0	17.0527	0	0	0	0	0	5.20286	0	0	0	6.33464	1.4608	0.304626	0.136714	12.1675	10.1631	11.3062	0.318354	15.3816	0	8.52635	2.60143
A01_A02_A12	Tripartite	0	0	0.528687	4.51042	1.64471	0	0	10.0429	56.7772	18.3644	1.36033	0	0.5881	23.5687	0.385113	0.609252	6.1017	28.3039	71.9733	46.0076	2.22848	0.769081	1.78832	4.12565	0	1.63908	23.5301	43.4909	49.9256	22.8926	0	0	5.28581	30.6438	10.0045	0.984791	3.05085	14.446	47.771	23.1963	1.93378	12.1496	22.6396	27.0256	11.4463
A01_A02_A13	Tripartite	19.282	0	25.377	23.9052	18.7086	2.12927	0	37.94	11.2616	37.5635	1.36033	0.683571	19.0152	13.4232	0.57767	18.8868	3.66102	37.5838	101.819	42.4685	1.91012	2.69178	0.894158	0.275044	2.83003	8.19541	0	4.83232	0.423098	49.7393	10.7057	0	31.6585	17.5834	28.136	10.1236	2.17229	28.2995	57.621	21.5231	5.05277	1.34589	2.86324	0.349071	26.2847
A01_A02_A14	Tripartite	229.456	2.72235	36.4794	0	22.4092	2.12927	249.71	1.11588	1.4077	67.6143	108.826	3.55457	136.145	84.2853	93.0048	183.994	7.32203	49.0291	50.0484	62.9164	24.1949	2.30724	5.36495	65.7354	22.6402	55.7288	86.6898	0.966464	55.0028	100.103	115.793	126.216	18.7976	0.703849	45.0117	146.41	5.4383	92.5871	67.1669	77.9606	39.9618	44.4985	3.16571	60.3691	61.3716
A01_A02_A15	Tripartite	0	0	0	0	7.4012	0	0	0	1.87693	1.66949	0.680165	0.410142	3.03852	0.156084	16.945	0.609252	2.44068	27.5305	109.624	30.8683	0.636708	49.2212	0.894158	24.7539	0	6.55633	17.338	38.6586	12.2698	7.49212	0	0	0	0.938466	4.53534	0.644709	1.42541	15.2845	54.8903	23.9067	3.59652	33.2796	19.7764	18.5119	3.74606
A01_A02_A16	Tripartite	0	1.36118	56.0408	7.66771	13.98	0	0	15.6223	26.277	5.84321	2.04049	69.9977	2.15637	13.2671	13.6715	1.82776	3.66102	15.7759	115.02	23.7902	15.5993	2.69178	4.47079	20.3532	1.41501	0	33.4375	35.7592	57.5414	43.9121	0	0.680588	35.8316	16.9724	9.91162	1.93413	36.8293	8.96614	64.1434	18.7309	7.79967	18.0646	20.115	38.9473	22.6636
A01_A02_A17	Tripartite	0	0.680588	7.40162	0	3.7006	0	0	0	1.4077	4.59109	0	0	0.0980167	0	0.385113	0	0	0.309332	0.191317	0.393227	0	0	0	0	0	0	0	0.966464	0.423098	0.208114	0	0.340294	3.70081	0.703849	4.14585	0	0	0.203674	0.0956583	0.38917	0	0	0.483232	0.211549	0.104057
A01_A02_A18	Tripartite	0	2.04177	0.528687	0.902083	7.4012	0	0	0	30.0309	17.947	0	0.273428	0.392067	0.468251	0.962783	0	36.6102	0	3.4437	4.12889	0	0	0	0.275044	0	0	0	0	0.846196	22.6845	0	1.02088	0.264344	15.4665	12.6741	0	18.4418	0.196033	1.95598	2.54583	0	0	0	0.56062	11.3422
A01_A02_A19	Tripartite	0	1.36118	28.5491	0	18.503	2.12927	3.84169	11.1588	0	20.0339	100.664	94.1961	0.196033	158.269	65.8543	9.13878	2.44068	0.463998	0.382633	1.3763	0.318354	19.9961	30.4014	79.7626	1.41501	101.623	1.23843	18.3628	0.846196	23.3088	1.06464	2.60143	19.854	0	19.2684	54.9016	48.3184	0.330015	79.3258	33.6153	50.9707	10.6173	24.3821	40.3044	12.3619
A01_A02_A20	Tripartite	0	207.579	0.528687	57.2823	46.0519	108.593	1.92084	0	0	3.33898	0.680165	0.546857	0.88215	0.312168	1.15534	0	1.22034	83.3649	30.6872	47.9737	0.955061	1.15362	0.894158	0.550087	0	1.63908	23.5301	19.3293	9.30816	38.5012	54.2964	104.75	0.264344	28.6411	24.6954	0.340082	0.883598	42.1235	15.4997	24.5645	1.29707	12.3419	10.1117	4.92912	19.2506
A01_A02_A21	Tripartite	0	0	0	0.451042	0.822355	0	0	84.807	0	7.09533	0	0.136714	0	0	0.192557	0	0	0	2.21927	0	0	0.384541	0	0	0	0	0	0	0	0	0	0	42.4035	0.225521	3.95884	0	0.0683571	0	1.10964	0.0962783	0	0.19227	0	0	0
A01_A02_A22	Tripartite	0	2.72235	1.05737	0.902083	9.04591	6.38781	1.92084	21.2017	286.701	151.506	0	0.273428	28.4248	2.49734	14.8269	1.82776	12.2034	71.765	6.73435	7.47132	0.318354	8.07535	0	20.3532	0	1.63908	32.1991	0	0	0.208114	3.19391	2.3216	11.1296	143.802	80.276	0.913878	6.23841	50.0949	4.61584	11.1491	0.978718	20.1372	0	10.1766	0.104057
A01_A02_A23	Tripartite	0	375.004	52.8687	16.2375	92.1038	4.25854	153.667	0	4.69233	27.1292	3.40082	1.09371	59.006	45.2643	31.1942	146.221	222.102	28.1492	47.5613	94.7678	130.525	5.76811	4.47079	9.07644	42.4504	142.6	37.1528	69.5854	124.391	104.682	2.12927	264.336	26.4344	10.4649	59.6165	74.8107	111.598	43.5776	46.4128	62.981	136.563	21.4604	37.0281	66.7336	73.566
A01_A02_A24	Tripartite	0	0	0	0	2.87824	0	0	0	0	0.417372	0	1.36714	0	0	0	0	0	0.154666	0.11479	0	0	0	0	0	0	0	0	0	0	0	0	0	0	0	1.64781	0	0.683571	0.0773329	0.057395	0	0	0	0	0	0
A01_A02_A25	Tripartite	0	0	0	0	21.1756	55.3611	0	0	0.938466	5.42584	0	0	0.29405	0.312168	0.770226	0	0	0	0.382633	0.786454	0	0	0	0	0	0	0	0	0	4.16229	27.6805	0	0	0.469233	13.3007	0	0	0.147025	0.3474	0.77834	0	0	0	0	2.08114
A01_A03_A01	Tripartite	335.507	44.2382	51.8113	1.80417	121.914	4.25854	26.8918	0	0.469233	21.286	9.52231	84.4894	1.86232	1.24867	40.822	241.873	318.508	6.3413	38.072	162.993	2.22848	3.84541	37.5546	0	14.1501	70.4805	169.664	107.278	9.30816	93.4434	169.883	35.565	25.9057	1.1367	71.6001	125.698	201.499	4.10181	19.6603	101.907	36.3545	86.7549	72.4161	4.65408	53.7967
A01_A03_A02	Tripartite	0	0.680588	0.528687	0.451042	1.8503	0	0	1.11588	11.2616	8.34745	0.680165	0.273428	0.196033	0.156084	2.69579	0.609252	101.288	0.463998	12.6269	7.86454	0	0.384541	0	15.1274	0	0	0	0	0	0.208114	0	0.340294	0.822284	5.85632	5.09887	0.644709	50.7808	0.330015	6.39149	5.28017	0	0.19227	0	7.5637	0.104057
A01_A03_A03	Tripartite	96.4101	283.805	0	0.902083	160.565	6.38781	0	0	0	2.08686	0	0	0.5881	0.312168	0.770226	0	1.22034	0	0.153053	0.786454	0	0	0	0	0	0	0	0	0	0	51.399	141.903	0	0.451042	81.3259	0	0.61017	0.29405	0.23261	0.77834	0	0	0	0	0
A01_A03_A04	Tripartite	0	0	0.528687	0	1.64471	4.25854	0	0	0	0.417372	0	0.136714	0	18.1057	0.385113	0	0	0	0	0.589841	0	0	0	0	0	0	0	0.966464	0	0	2.12927	0	0.264344	0	1.03104	0	0.0683571	0	9.05286	0.487477	0	0	0.483232	0	0
A01_A03_A05	Tripartite	0	0	0	0	2.05589	0	0	0	0.469233	0	0	0	0.29405	0	0	0	0	0	12.206	2.9492	0	0.384541	0	0	0	0	0	0	0	20.3952	0	0	0	0.234616	1.02794	0	0	0.147025	6.103	1.4746	0	0.19227	0	0	10.1976
A01_A03_A06	Tripartite	0	0	0	5.86354	5.34531	0	0	0	0	4.17372	1.36033	6.97242	0.29405	1.09259	56.4191	6.09252	1.22034	0.154666	0.22958	11.0104	0.636708	121.13	101.934	18.4279	0	1.63908	0	23.1951	11.4237	8.7408	0	0	0	2.93177	4.75952	3.72643	4.09638	0.224358	0.661083	33.7147	1.13789	60.5651	62.5646	14.9258	4.3704
A01_A03_A07	Tripartite	0	0.680588	0	0.451042	2.26148	0	7.68337	0	0	4.17372	0	0.410142	0.0980167	0.156084	0.192557	0	32.9492	13.6106	0.153053	17.1054	0.955061	0	0	0	0	0	1.23843	29.9604	0	8.32458	0	4.18198	0	0.225521	3.2176	0	16.6796	6.85431	0.154569	8.64897	0.477531	0.619213	14.9802	0	4.16229
A01_A03_A08	Tripartite	0	0	0	0.451042	2.87824	0	0	23.4335	0.469233	2.50423	0	0.273428	0	52.9124	14.0566	0.609252	0	0.154666	0.11479	1.3763	0.318354	0	0	0	0	0	0	0	0	2.49737	0	0	11.7167	0.460137	2.69124	0.304626	0.136714	0.0773329	26.5136	7.71646	0.159177	0	0	0	1.24869
A01_A03_A09	Tripartite	80.9845	1.36118	69.258	0.451042	50.986	2.12927	0	0	0	2.08686	1.36033	0	0.392067	0	0.192557	0	0	0.154666	5.3186	0	0.636708	0	0	0	0	0	0	0	0	0	41.5569	0.680588	34.629	0.225521	26.5364	0.680165	0	0.273366	2.6593	0.0962783	0.318354	0	0	0	0
A01_A03_A10	Tripartite	0	0	0.528687	6.76562	2.87824	0	0	0	3.28463	8.34745	0	0.136714	0.196033	0.156084	0.57767	0	0	0.309332	8.83883	3.34243	0.636708	0	0	0	0	0	0	27.061	13.9622	4.3704	0	0	0.264344	5.02513	5.61284	0	0.0683571	0.252683	4.49746	1.96005	0.318354	0	13.5305	6.98112	2.1852
A01_A03_A11	Tripartite	1.9282	0	0	0.451042	1.43912	0	0	0	0	1.25212	0.680165	0.546857	66.2593	0.624335	0.962783	1.2185	1.22034	6.03197	9.48931	9.04423	0	0	0	0	0	1.63908	0	0	0	0.624343	0.964101	0	0	0.225521	1.34562	0.949335	0.883598	36.1456	5.05682	5.0035	0.819541	0	0	0	0.312172
A01_A03_A12	Tripartite	0	1.36118	13.2172	0.902083	10.8962	0	0	0	9.85389	5.42584	142.835	1.64057	46.6559	0.624335	92.6197	62.1437	8.54237	14.3839	0.191317	3.73566	201.2	148.048	40.2371	29.1546	0	0	0	0.966464	0	2.08114	0	0.680588	6.60859	5.37799	8.16102	102.489	5.09147	30.5199	0.407826	48.1777	100.6	74.0241	20.6018	14.5773	1.04057
A01_A03_A13	Tripartite	0	0	0	0	1.02794	0	0	0	0.469233	0.417372	0	0	0	0	0.962783	0	0	0.154666	0.11479	0	0	0.384541	0	0	0	0	0	0	0	0	0	0	0	0.234616	0.722658	0	0	0.0773329	0.057395	0.481391	0	0.19227	0	0	0
A01_A03_A14	Tripartite	227.528	156.535	33.836	23.9052	128.699	2.12927	0	1.11588	5.63079	5.42584	2.04049	60.1542	74.9828	1.09259	41.0145	3.04626	2.44068	1.08266	12.2443	0.589841	99.6447	116.131	41.1313	47.8576	0	1.63908	0	0	0	0	114.829	78.2677	17.4759	14.768	67.0622	2.54338	31.2975	38.0327	6.66843	20.8022	50.6419	58.0656	20.5656	23.9288	0
A01_A03_A15	Tripartite	0	0	0	0	4.52295	0	0	14.5065	0	3.75635	0.680165	0	67.0434	0.468251	19.0631	0.609252	0	0.154666	0.0382633	0	0	0	6.2591	0	0	0	0	0	0.423098	0.208114	0	0	7.25323	0	4.13965	0.644709	0	33.599	0.253257	9.53155	0	0	3.12955	0.211549	0.104057
A01_A03_A16	Tripartite	0	1.36118	1.58606	25.7094	19.3253	0	0	0	0.469233	17.1123	0.680165	17.7728	17.447	31.8411	36.3932	3.04626	0	51.5037	23.4937	10.0273	0.318354	0.384541	0	0.275044	0	0	1.23843	0	0.846196	11.0301	0	0.680588	0.793031	13.0893	18.2188	1.86321	8.88642	34.4754	27.6674	23.2102	0.159177	0.811483	0	0.56062	5.51503
A01_A03_A17	Tripartite	0	175.592	10.5737	0	12.3353	2.12927	0	0	0.469233	0.417372	0	0.136714	0.0980167	0.156084	5.96925	0.609252	2.44068	4.63998	0.0765267	0	68.7644	34.2241	0	0	0	0	0	0	0	0	1.06464	87.7959	5.28687	0.234616	6.37635	0.304626	1.2887	2.369	0.116305	2.98463	34.3822	17.1121	0	0	0
A01_A03_A18	Tripartite	1.9282	0	0	0.451042	8.63473	83.0416	184.401	1.11588	21.1155	139.82	0.680165	0.410142	0.88215	2.34126	3.65857	1.82776	89.0848	0.927995	147.008	70.7809	4.45695	2.30724	0	0.550087	41.0354	1.63908	38.3912	28.0275	20.7318	98.0219	42.4849	92.2005	0.55794	10.7833	74.2272	1.25396	44.7474	0.905073	74.6745	37.2197	3.04802	20.3492	14.0137	10.6409	69.5286
A01_A03_A19	Tripartite	0	0.680588	0	0	1.64471	0	0	1.11588	0	1.25212	0	0	0	0.624335	0.192557	0	0	0	0.191317	0.393227	0	0	0	0	0	0	0	0	0	0	0	0.340294	0.55794	0	1.44841	0	0	0	0.407826	0.292892	0	0	0	0	0
A01_A03_A20	Tripartite	0	0.680588	7.93031	13.5312	60.4431	0	1.92084	2.23176	21.1155	6.67796	0.680165	0.273428	77.7272	6.08727	14.4417	3.04626	1.22034	34.6452	32.1412	21.2343	1.59177	0.384541	0.894158	0	0	0	0	0	0	32.2577	0	1.30072	5.08103	17.3234	33.5605	1.86321	0.746884	56.1862	19.1142	17.838	0.795884	0.19227	0.447079	0	16.1289
A01_A03_A21	Tripartite	0	1.36118	37.0081	0	10.485	0	0	30.1288	38.4771	17.5296	0	0	0.0980167	14.3597	0.192557	3.04626	4.88136	12.6826	0.267843	16.7122	0.318354	0	25.0364	1.37522	0	0	0	0	41.8867	22.0601	0	0.680588	33.5684	19.2385	14.0073	1.52313	2.44068	6.39031	7.31378	8.45236	0.159177	0	12.5182	21.631	11.0301
A01_A03_A22	Tripartite	0	2.04177	1.58606	0	2.46707	0	0	2.23176	0	2.50423	0	0.136714	0	0.468251	0.385113	0	0	0	0.191317	0.983068	0	0	0	0	0	0	0	0	0	0	0	1.02088	1.90891	0	2.48565	0	0.0683571	0	0.329784	0.684091	0	0	0	0	0
A01_A03_A23	Tripartite	0	0	0	0	2.67265	0	0	0	1.4077	1.25212	0	0	0	0	0.57767	0	0	0	0.0765267	0.196614	0	0	0	0	0	0	0	0	0	0	0	0	0	0.703849	1.96239	0	0	0	0.0382633	0.387142	0	0	0	0	0
A01_A03_A24	Tripartite	0	0	0	0	1.23353	0	0	0	0	2.08686	0	0.820285	0.196033	0.156084	1.3479	0	0	0	0.0382633	6.48825	0	0	1.78832	0	0	0	0	8.69818	0	0	0	0	0	0	1.6602	0	0.410142	0.0980167	0.0971736	3.91807	0	0	5.24325	0	0
A01_A03_A25	Tripartite	0	0	0	0	1.8503	0	1.92084	1.11588	0	2.92161	0.680165	0.136714	0.196033	67.2721	11.5534	3.04626	2.44068	0.154666	0.191317	2.35936	118.428	15.7662	37.5546	4.95078	0	0	1.23843	0.966464	0.423098	5.41097	0	0.960422	0.55794	0	2.38595	1.86321	1.2887	0.17535	33.7317	6.95638	59.2138	8.50229	19.2605	2.68694	2.70549
A01_A04_A01	Tripartite	0	0.680588	21.1475	1.80417	15.8303	0	0	0	0	2.92161	0.680165	0.136714	0.88215	38.2405	27.7281	1.82776	0	0.463998	9.37452	42.6652	0.636708	1.15362	16.0948	1.10017	56.6005	1.63908	0	0	0	28.3036	0	0.340294	10.5737	0.902083	9.37597	1.25396	0.0683571	0.673074	23.8075	35.1966	1.13789	0.576811	8.04742	0.550087	42.452
A01_A04_A02	Tripartite	0	42.8771	47.0532	19.8458	10.0739	0	0	0	6.10003	5.00847	0.680165	41.6978	0.88215	34.3384	23.4919	1.2185	0	7.2693	79.626	46.9907	1.59177	1.15362	55.4378	10.1766	0	0	0	5.79878	2.96169	19.3546	0	21.4385	23.5266	12.9729	7.54116	0.949335	20.8489	4.07572	56.9822	35.2413	0.795884	0.576811	30.6183	6.56915	9.67732
A01_A04_A03	Tripartite	0	0	0	0.902083	2.26148	0	0	0	12.6693	2.08686	0	0.136714	0.0980167	0.156084	0.385113	0	0	0	0.153053	0.393227	0	0	0	0.275044	0	0	0	0	0	0	0	0	0	6.78569	2.17417	0	0.0683571	0.0490083	0.154569	0.38917	0	0	0	0.137522	0
A01_A04_A04	Tripartite	0	109.575	0	0.451042	1.43912	0	0	0	0.469233	1.25212	0	0	19.1133	0.312168	2.69579	0	0	0.154666	0.0765267	7.2747	0.955061	23.457	0	0.275044	0	0	1.23843	0	0	2.28926	0	54.7874	0	0.460137	1.34562	0	0	9.63396	0.194347	4.98525	0.477531	12.3477	0	0.137522	1.14463
A01_A04_A05	Tripartite	0	0	0	14.8844	5.96208	0	0	0	0	0.834745	0	0.136714	0.29405	0.624335	4.23624	0.609252	0	0.927995	59.6525	12.7799	0.318354	0.384541	0	0.550087	0	4.91725	0	0	30.8862	32.4658	0	0	0	7.44219	3.39841	0.304626	0.0683571	0.611023	30.1384	8.50806	2.6178	0.19227	0	15.7181	16.2329
A01_A04_A06	Tripartite	94.4819	0	0	24.3562	1.43912	0	0	0	24.8693	1.66949	1.36033	0.136714	0.196033	34.8067	17.9078	2.43701	2.44068	0.463998	0.0382633	3.14582	61.4423	55.3738	51.8612	16.2276	0	6.55633	0	0	4.65408	10.4057	47.241	0	0	24.6128	1.55431	1.89867	1.2887	0.330015	17.4225	10.5268	33.9993	27.6869	25.9306	10.4408	5.20286
A01_A04_A07	Tripartite	0	0	0	0	1.64471	0	0	0	0	0.417372	0	0	0.29405	28.2512	0.962783	0.609252	0	0	0.0382633	0.196614	0.318354	0	0	0	0	0	0	0	0	0	0	0	0	0	1.03104	0.304626	0	0.147025	14.1447	0.579698	0.159177	0	0	0	0
A01_A04_A08	Tripartite	63.6307	91.8794	0	0.451042	9.66267	0	174.797	7.81117	3.75386	43.8241	0	0.136714	0.196033	27.1586	15.0194	2.43701	0	0.309332	0.765267	10.8137	0	0	0.894158	0	0	0	0	0	0	33.9226	31.8153	133.338	3.90558	2.10245	26.7434	1.2185	0.0683571	0.252683	13.9619	12.9166	0	0	0.447079	0	16.9613
A01_A04_A09	Tripartite	0	0	0	26.1604	1.8503	0	0	0	0	4.59109	0	0.136714	0	0	13.479	1.2185	1.22034	0	0.22958	0.196614	0	0	0	0	0	0	0	0	0	0	0	0	0	13.0802	3.2207	0.609252	0.678527	0	0.11479	6.83778	0	0	0	0	0
A01_A04_A10	Tripartite	53.9897	0	0	0.451042	3.90619	6.38781	1.92084	44.6352	20.177	21.286	87.0611	34.7254	54.0072	140.632	56.4191	159.015	56.1356	53.5144	22.5371	23.9869	52.8467	56.5275	6.2591	144.673	33.9603	16.3908	7.43056	1.93293	16.9239	37.2525	30.1887	0.960422	22.3176	10.314	12.5961	123.038	45.4305	53.7608	81.5843	40.203	34.6188	31.979	4.09602	80.7984	35.6064
A01_A04_A11	Tripartite	0	0	0	0.902083	3.7006	0	0	0	0	0.417372	0	92.2821	32.8356	0.312168	0.770226	0	1.22034	0.309332	0.0765267	0.393227	0	0.384541	0	0	0	0	1.23843	0	0	0	0	0	0	0.451042	2.05899	0	46.7512	16.5725	0.194347	0.581727	0	0.811483	0	0	0
A01_A04_A12	Tripartite	104.123	49.0024	0.528687	0	3.90619	2.12927	65.3087	23.4335	38.9463	44.6588	0.680165	0.546857	0.0980167	0.780419	7.31715	0.609252	1.22034	0	15.4584	0.393227	0.318354	0	0	0	0	0	0	0	0	0	53.1261	57.1555	11.9811	19.4732	24.2825	0.644709	0.883598	0.0490083	8.1194	3.85519	0.159177	0	0	0	0
A01_A04_A13	Tripartite	0	0	0	0	1.23353	0	0	0	0	0.834745	0	0	0	0.156084	0.192557	0	0	0	0	0.196614	0	0	0	0	0	0	0	0	0	0	0	0	0	0	1.03414	0	0	0	0.0780419	0.194585	0	0	0	0	0
A01_A04_A14	Tripartite	0	0	1.05737	5.86354	41.3233	27.6805	1.92084	0	0.469233	10.8517	0	0.136714	0.196033	0.468251	0.385113	0	3.66102	0.463998	34.1309	6.29164	0	0.769081	0	0	0	0	0	0.966464	0	9.57326	13.8403	0.960422	0.528687	3.16639	26.0875	0	1.89887	0.330015	17.2996	3.33837	0	0.384541	0.483232	0	4.78663
A01_A04_A15	Tripartite	0	0	0	0.451042	16.4471	0	0	0	0	0	0	0	0.0980167	0	0.57767	0	0	0	0	0	0	0.384541	0	0	0	0	0	0	0	0	0	0	0	0.225521	8.22355	0	0	0.0490083	0	0.288835	0	0.19227	0	0	0
A01_A04_A16	Tripartite	1.9282	2.04177	1.05737	0	1.8503	2.12927	1.92084	13.3906	394.156	96.8304	0	0.136714	0.0980167	3.43384	0.57767	0	61.017	17.6319	0.34437	14.3528	0.318354	0	0.894158	1.10017	0	0	6.19213	1.93293	0.423098	40.9985	2.02874	1.9813	7.22397	197.078	49.3403	0	30.5768	8.86496	1.88911	7.46523	0.159177	3.09607	1.41354	0.761636	20.4993
A01_A04_A17	Tripartite	30.8512	184.439	0	0	42.1457	0	0	0	0.469233	1.66949	1.36033	0	0.196033	0	1.15534	0	0	0.618663	8.99188	3.73566	0.318354	0	0	0	0	0	0	0	0	1.24869	15.4256	92.2197	0	0.234616	21.9076	0.680165	0	0.407348	4.49594	2.4455	0.159177	0	0	0	0.624343
A01_A04_A18	Tripartite	217.887	80.99	2.11475	57.7333	71.3393	0	3.84169	24.5494	45.9848	25.8771	57.814	1.09371	1.7643	92.2455	81.644	7.92028	18.3051	19.9519	0.841793	21.2343	0.318354	0.384541	0.894158	70.1361	28.3003	0	0	33.8262	10.1544	8.53269	108.943	42.4159	13.3321	51.8591	48.6082	32.8672	9.6994	10.8581	46.5437	51.4391	0.159177	0.19227	17.3602	40.1452	18.4165
A01_A04_A19	Tripartite	0	0	0	0.451042	0.616766	2.12927	0	0	11.7308	3.33898	0	0	0	0.312168	0.57767	0	0	0.154666	0.153053	0.393227	0	0	0	0	0	0	0	0	0.423098	0	1.06464	0	0	6.09093	1.97787	0	0	0.0773329	0.23261	0.485448	0	0	0	0.211549	0
A01_A04_A20	Tripartite	63.6307	131.354	6.34425	99.6802	118.625	0	0	1.11588	0.469233	3.33898	0.680165	1.23043	1.47025	0.312168	1.15534	735.977	195.254	44.8531	5.39513	122.687	6.68543	2.30724	1.78832	0.275044	41.0354	201.607	125.081	252.247	165.431	127.158	31.8153	65.6768	3.73006	50.0747	60.9819	368.328	98.2423	23.1617	2.85365	61.9211	104.146	63.6941	127.018	82.8532	84.0966
A01_A04_A21	Tripartite	0	0	26.4344	0	8.84032	0	0	11.1588	0	2.92161	0.680165	0.273428	0.29405	40.4257	35.0453	4.26477	1.22034	0.309332	32.5238	3.53904	0	0.384541	0	0.275044	39.6204	0	0	0	18.6163	0.624343	0	0	18.7966	0	5.88096	2.47247	0.746884	0.301691	36.4748	19.2922	0	0.19227	0	9.44568	20.1224
A01_A04_A22	Tripartite	0	2.72235	0	1.35312	4.93413	0	0	0	2.34616	2.92161	0	0.136714	0.29405	0	0.962783	0.609252	0	0	0.306107	0.983068	0	0	0	0	0	0	0	0	0	0.208114	0	1.36118	0	1.84964	3.92787	0.304626	0.0683571	0.147025	0.153053	0.972925	0	0	0	0	0.104057
A01_A04_A23	Tripartite	0	0	0	0	0.616766	0	0	0	0.938466	1.25212	0	0	0.0980167	0.156084	0.385113	0	0	0.154666	0.22958	0	0	0	0	0.275044	0	0	0	0	0	0.208114	0	0	0	0.469233	0.934442	0	0	0.126341	0.192832	0.192557	0	0	0	0.137522	0.104057
A01_A04_A24	Tripartite	100.267	382.491	17.9754	0.902083	103	0	0	2.23176	0.938466	2.08686	6.12148	21.6008	0.980167	0.468251	6.54692	1.2185	3.66102	0.773329	1.98969	0.393227	0	14.6125	0	0	0	0	0	0	0	0.208114	50.1333	191.245	10.1036	0.920275	52.5434	3.66999	12.6309	0.876748	1.22897	3.47007	0	7.30627	0	0	0.104057
A01_A04_A25	Tripartite	0	0.680588	0.528687	0.902083	1.23353	0	0	0	0.938466	0.834745	0	0.136714	0	0.468251	0.192557	0	0	0	0.0765267	0.393227	0	0	0	0.275044	0	0	0	0	0	0	0	0.340294	0.264344	0.920275	1.03414	0	0.0683571	0	0.272389	0.292892	0	0	0	0.137522	0
A01_A05_A01	Tripartite	30.8512	0	0	14.8844	0.822355	0	0	2.23176	0	1.25212	0	0	0	0.156084	2.50323	0.609252	0	0	0.382633	0.196614	0	0	0	0	0	0	0	0	0	0.624343	15.4256	0	1.11588	7.44219	1.03724	0.304626	0	0	0.269359	1.34992	0	0	0	0	0.312172
A01_A05_A02	Tripartite	9.64101	0	71.3728	1.35312	26.1098	36.1976	0	11.1588	17.3616	25.4597	0.680165	37.7331	19.9954	0.312168	20.7961	16.4498	6.1017	33.4078	31.8734	42.8618	0.636708	1.15362	1.78832	41.5316	1.41501	81.9541	125.081	70.5519	22.4242	29.7604	22.9193	0	41.2658	9.35737	25.7847	8.56499	21.9174	26.7016	16.0928	31.8289	41.2954	63.1173	36.1701	31.9779	15.5877
A01_A05_A03	Tripartite	0	10.8894	0.528687	13.9823	22.6148	0	0	0	0	0.834745	0	0	0.0980167	0.312168	0.385113	0	0	0	0	0.589841	0	0.384541	0	0	0	0	0	0	0	0	0	5.44471	0.264344	6.99115	11.7248	0	0	0.0490083	0.156084	0.487477	0	0.19227	0	0	0
A01_A05_A04	Tripartite	0	0	0	0.451042	0.411178	304.486	270.839	0	4.2231	68.4491	0.680165	0.136714	0.0980167	0.780419	5.19903	0.609252	2.44068	0.773329	46.1073	6.09502	0	0	0	11.0017	0	0	0	0	0	15.6086	152.243	135.419	0	2.33707	34.4301	0.644709	1.2887	0.435673	23.4439	5.64702	0	0	0	5.50087	7.80429
A01_A05_A05	Tripartite	0	0	0	0	5.34531	0	0	0	0	24.2076	0	0.273428	0.196033	42.767	6.35436	0.609252	0	0.309332	0.0382633	0	0	23.8415	0	43.1818	0	1.63908	0	0	0	5.8272	0	0	0	0	14.7764	0.304626	0.136714	0.252683	21.4026	3.17718	0.819541	11.9208	0	21.5909	2.9136
A01_A05_A06	Tripartite	0	0	22.2049	0	6.57884	0	103.726	1.11588	0.469233	3.33898	0	0	0.29405	12.3306	12.7087	0.609252	2.44068	0.154666	0	0	0	0	1.78832	0	0	0	0	0	0	0	0	51.8628	11.6604	0.234616	4.95891	0.304626	1.22034	0.224358	6.16531	6.35436	0	0	0.894158	0	0
A01_A05_A07	Tripartite	0	66.6977	0.528687	0	21.1756	0	0	0	0	1.66949	0	0	0	0	0.192557	0	0	0	0.0382633	0.196614	0	0	0	0	0	0	0	0	0	0	0	33.3488	0.264344	0	11.4226	0	0	0	0.0191317	0.194585	0	0	0	0	0
A01_A05_A08	Tripartite	0	0	0	0.451042	1.23353	0	0	0	0.469233	2.08686	0	0.136714	0.0980167	0	0.385113	0.609252	122.034	0.154666	0.11479	32.048	0.636708	0	0.894158	0	33.9603	0	87.9283	0	0.423098	28.7198	0	0	0	0.460137	1.6602	0.304626	61.0853	0.126341	0.057395	16.2166	0.318354	43.9641	0.447079	0.211549	31.34
A01_A05_A09	Tripartite	0	0	0.528687	0.451042	4.93413	0	0	0	0.469233	2.92161	0	27.0694	0.196033	0	39.089	3.04626	2.44068	0.154666	0.11479	0	23.2398	68.4482	58.1203	51.7082	22.6402	3.27816	0	0	0	0.208114	0	0	0.264344	0.460137	3.92787	1.52313	14.755	0.17535	0.057395	19.5445	13.259	34.2241	29.0601	25.8541	11.4242
A01_A05_A10	Tripartite	0	0	0	0	8.22355	0	0	0	0.469233	3.33898	0.680165	31.581	1.96033	1.09259	13.479	20.1053	6.1017	6.03197	181.062	64.2926	61.7606	1.15362	2.68247	21.1784	60.8456	9.83449	96.5973	34.7927	76.5808	122.371	0	0	0	0.234616	5.78126	10.3927	18.8413	3.99615	91.0773	38.8858	35.7976	48.8754	18.7376	48.8796	91.6084
A01_A05_A11	Tripartite	0	1.36118	53.9261	7.21667	15.4192	0	0	11.1588	28.154	6.67796	1.36033	0.410142	16.0747	63.0579	12.9013	1.82776	3.66102	7.88796	104.268	98.7	2.86518	1.53816	1.78832	12.652	0	6.55633	58.206	30.9269	34.271	29.136	0	0.680588	32.5424	17.6853	11.0486	1.59404	2.03558	11.9813	83.6627	55.8007	4.71076	29.8721	16.3576	23.4615	14.568
A01_A05_A12	Tripartite	0	0	27.4917	0	7.4012	0	0	0	28.154	20.8686	0	0	16.2708	0.468251	0.385113	0.609252	3.66102	0.154666	0.34437	0.983068	0	0	0	0	0	0	0	0	0	17.6897	0	0	13.7459	14.077	14.1349	0.304626	1.83051	8.21272	0.406311	0.684091	0	0	0	0	8.84486
A01_A05_A13	Tripartite	0	0	0.528687	13.5312	12.3353	0	3.84169	0	0	3.33898	0	0	0.0980167	0.624335	0.385113	0	0	0	0.0382633	0.196614	0	0	0.894158	0	0	0	0	0	0	0	0	1.92084	0.264344	6.76562	7.83715	0	0	0.0490083	0.331299	0.290863	0	0	0.447079	0	0
A01_A05_A14	Tripartite	0	0	17.9754	0	31.0439	119.239	1.92084	0	9.38466	10.8517	1.36033	1.36714	214.264	219.922	122.658	10.9665	12.2034	62.3303	48.3649	15.3359	267.736	146.894	141.277	96.2652	59.4306	0	0	32.8598	71.5036	83.8701	59.6196	0.960422	8.98768	4.69233	20.9478	6.16343	6.78527	138.297	134.143	68.9972	133.868	73.4472	87.0684	83.8844	71.6503
A01_A05_A15	Tripartite	0	0	0	0.451042	0.822355	0	1.92084	15.6223	50.2079	17.1123	0	0	0	0.156084	0	0.609252	2.44068	0	0.191317	0	0	0	0	0	0	0	0	0	0	0.208114	0	0.960422	7.81117	25.3295	8.96731	0.304626	1.22034	0	0.1737	0	0	0	0	0	0.104057
A01_A05_A16	Tripartite	0	0	13.7459	1.35312	2.26148	0	0	0	0	7.5127	0.680165	0.136714	0.490083	0.156084	1.54045	0	12.2034	64.0317	5.47166	90.8355	3.18354	0.384541	0.894158	0.275044	31.1303	3.27816	113.935	34.7927	81.2348	90.3216	0	0	6.87293	0.676562	4.88709	0.340082	6.17005	32.2609	2.81387	46.188	3.23085	57.1599	17.8434	40.7549	60.726
A01_A05_A17	Tripartite	0	0	0.528687	0	0.205589	0	0	0	1.4077	2.08686	0	0	0	0.312168	0.385113	0	0	0.309332	0.191317	0.196614	0	0	0	0	0	0	0	0	0	0	0	0	0.264344	0.703849	1.14623	0	0	0.154666	0.251742	0.290863	0	0	0	0	0
A01_A05_A18	Tripartite	5.78461	2.04177	137.459	15.7865	21.7924	74.5245	361.119	309.099	112.616	295.5	2.04049	0.410142	0.490083	1.24867	13.2864	111.493	113.492	2.16532	1.76011	37.3566	1.27342	0.384541	25.9306	0.275044	29.7153	3.27816	3.71528	15.4634	6.34647	32.674	40.1546	181.58	223.279	64.2012	158.646	56.7668	56.9508	1.3277	1.50439	25.3215	2.27579	2.04991	20.697	3.31076	31.1946
A01_A05_A19	Tripartite	0	0	0	0.451042	0.822355	0	0	0	0.469233	1.66949	0	0	0	2.65343	0.192557	0	0	0	0.267843	7.66793	0	0	0	0	0	0	0	0	0	0.416229	0	0	0	0.460137	1.24592	0	0	0	1.46063	3.93024	0	0	0	0	0.208114
A01_A05_A20	Tripartite	0	0	0	24.3562	10.485	0	0	1.11588	6.10003	7.93007	0	0	0	0.312168	0	0	0	0.154666	0.34437	0.393227	0	0	0	0	1.41501	0	0	0	0	0.416229	0	0	0.55794	15.2281	9.20755	0	0	0.0773329	0.328269	0.196614	0	0	0	0	0.915621
A01_A05_A21	Tripartite	1.9282	0	1.05737	0	0.205589	0	0	0	0	2.92161	0	0	0	0.312168	1.3479	0	1.22034	0	0.0382633	0.196614	0	0	0	0.275044	0	0	0	0	0	0.208114	0.964101	0	0.528687	0	1.5636	0	0.61017	0	0.175215	0.772255	0	0	0	0.137522	0.104057
A01_A05_A22	Tripartite	3.85641	1.36118	42.8237	86.149	76.8902	46.844	1.92084	1.11588	0	19.6165	0	0.273428	0.5881	0.468251	14.6343	0.609252	75.661	0.618663	1.53053	63.7028	0.955061	0.384541	0	0	0	62.2851	24.7685	96.6464	41.0405	40.3742	25.3502	1.64101	21.9698	43.0745	48.2534	0.304626	37.9672	0.603382	0.999392	39.1686	31.6201	12.5765	48.3232	20.5203	20.1871
A01_A05_A23	Tripartite	0	0	1.05737	0.451042	1.02794	0	0	0	0.469233	1.66949	0	0.136714	0.0980167	0.468251	0.385113	0	0	0	0.11479	0.393227	0	0	0	0	16.9802	1.63908	0	0	0	0	0	0	0.528687	0.460137	1.34872	0	0.0683571	0.0490083	0.291521	0.38917	0.819541	0	0	0	8.49008
A01_A05_A24	Tripartite	0	0	0.528687	0	1.02794	389.657	1.92084	0	54.9002	21.286	0	0.136714	0	0.312168	0.192557	0	3.66102	0	0.0382633	3.34243	18.7829	0	0	0	0	0	0	0	0	0	194.828	0.960422	0.264344	27.4501	11.157	0	1.89887	0	0.175215	1.76749	9.39144	0	0	0	0
A01_A05_A25	Tripartite	0	0.680588	1.58606	20.2969	19.9421	0	176.718	27.897	21.1155	38.3982	0.680165	38.1433	0.29405	0.936503	7.5097	0	0	0.154666	16.6446	8.25777	18.7829	0.384541	0	0	1.41501	0	0	0	0	0.208114	0	88.6991	14.7415	20.7062	29.1702	0.340082	19.0716	0.224358	8.79053	7.88374	9.39144	0.19227	0	0	0.811564
A01_A06_A01	Tripartite	0	1.36118	28.0204	36.5344	15.4192	6.38781	0	0	0	10.4343	106.106	193.177	105.074	254.104	121.503	9.74803	6.1017	0.927995	22.1162	27.1327	106.012	98.4424	101.04	48.4077	16.9802	0	0	0.966464	23.6935	18.5222	3.19391	0.680588	14.0102	18.2672	12.9267	57.9269	99.6394	53.0009	138.11	74.3179	53.0059	49.2212	51.0031	36.0506	17.7512
A01_A06_A02	Tripartite	1.9282	0.680588	8.45899	15.7865	35.3613	0	3.84169	8.92705	0	11.6864	493.8	315.263	29.7971	67.116	119	9.74803	6.1017	16.7039	49.9337	28.509	307.848	289.175	93.8866	28.6045	99.0509	3.27816	0	18.3628	37.2326	14.9842	0.964101	2.26114	8.69302	7.89323	23.5238	251.774	160.682	23.2505	58.5248	73.7544	155.563	144.587	56.1247	32.9186	57.0176
A01_A06_A03	Tripartite	61.7025	0	33.836	0.902083	3.08383	0	0	23.4335	0.469233	0.417372	0	0	0.0980167	0.624335	0	1.82776	0	0	0.191317	0	0	0	0	0	1.41501	0	0	0	0	0.208114	30.8512	0	28.6347	0.685658	1.7506	0.913878	0	0.0490083	0.407826	0	0	0	0	0	0.811564
A01_A06_A04	Tripartite	0	0	36.4794	0	7.60679	0	0	0	0	0.834745	0.680165	0	0.5881	0.780419	9.05016	1.2185	2.44068	2.93865	17.6011	12.19	2.54683	0.769081	0.894158	0	63.6756	1.63908	0	0	1.69239	7.07589	0	0	18.2397	0	4.22076	0.949335	1.22034	1.76338	9.19078	10.6201	2.09296	0.384541	0.447079	0.846196	35.3757
A01_A06_A05	Tripartite	0	0	0	0.451042	0.616766	0	0	14.5065	11.2616	16.6949	0	0	0	0	1.15534	0.609252	0	0	0.841793	0.196614	0	0	0	0	0	0	0	0	0	0.208114	0	0	7.25323	5.85632	8.65583	0.304626	0	0	0.420897	0.675976	0	0	0	0	0.104057
A01_A06_A06	Tripartite	3.85641	0.680588	1.05737	9.02083	3.7006	93.6879	1.92084	79.2275	119.654	59.6842	0	0	0	0.780419	0	0	8.54237	0.154666	0	0	0	0	0	0	0	0	0	0	0	0	48.7722	1.30072	40.1425	64.3376	31.6924	0	4.27119	0.0773329	0.39021	0	0	0	0	0	0
A01_A06_A07	Tripartite	0	0	0	0	1.02794	0	0	0	0.469233	1.66949	0	0	3.92067	0	4.4288	0	0	0.154666	0.11479	6.68486	0	0	0	0.275044	0	0	0	0	0	4.57852	0	0	0	0.234616	1.34872	0	0	2.03767	0.057395	5.55683	0	0	0	0.137522	2.28926
A01_A06_A08	Tripartite	0	0	0	27.0625	4.11178	2.12927	0	0	0.469233	7.5127	4.08099	1.77728	1.96033	0.780419	2.31068	37.7736	7.32203	59.5464	240.217	138.416	6.04872	3.84541	0.894158	1.10017	114.616	14.7517	19.8148	129.506	170.509	218.52	1.06464	0	0	13.7659	5.81224	20.9273	4.54966	30.7533	120.499	70.3633	10.4002	11.8301	65.2002	85.8044	166.568
A01_A06_A09	Tripartite	0	0	0	0	0.205589	0	0	0	0	2.08686	0	0	0	0.312168	1.73301	0	0	0	0.11479	0.393227	0	0	10.7299	0	0	0	0	0	0	0	0	0	0	0	1.14623	0	0	0	0.213479	1.06312	0	0	5.36495	0	0
A01_A06_A10	Tripartite	0	0	0	0.902083	1.64471	0	0	0	0	4.17372	0.680165	0.136714	0	0.624335	10.3981	1.2185	2.44068	0.154666	7.72919	10.8137	0.636708	0	0	0	0	0	0	62.8202	19.4625	21.852	0	0	0	0.451042	2.90922	0.949335	1.2887	0.0773329	4.17676	10.6059	0.318354	0	31.4101	9.73126	10.926
A01_A06_A11	Tripartite	1.9282	0	0	0.451042	10.2794	0	1.92084	50.2146	45.0464	16.6949	0	0.136714	0	8.58461	12.5162	0.609252	1.22034	0	0.0765267	1.57291	0	0	0	0	0	0	0	0	0	0	0.964101	0.960422	25.1073	22.7487	13.4872	0.304626	0.678527	0	4.33057	7.04454	0	0	0	0	0
A01_A06_A12	Tripartite	117.62	0	0	0.451042	56.1257	0	0	2.23176	0.469233	5.84321	0	0	0.490083	0.780419	1.54045	0	0	0	0.420897	1.17968	0	0	0	0	0	0	0	5.79878	6.76957	0.208114	58.8102	0	1.11588	0.460137	30.9845	0	0	0.245042	0.600658	1.36007	0	0	2.89939	3.38479	0.104057
A01_A06_A13	Tripartite	1.9282	0	1.58606	45.5552	17.2695	4.25854	0	0	0	6.26058	0	0.546857	0.88215	0.156084	9.24271	1.2185	2.44068	16.3946	38.2251	11.9934	0.955061	0.384541	0.894158	0	0	0	1.23843	49.2897	45.2715	53.9016	3.09337	0	0.793031	22.7776	11.765	0.609252	1.49377	8.63837	19.1906	10.6181	0.477531	0.811483	25.0919	22.6358	26.9508
A01_A06_A14	Tripartite	3.85641	0.680588	1.58606	0.902083	9.45708	2.12927	0	1.11588	0.938466	45.4936	149.636	1.23043	40.971	74.9202	87.6132	9.74803	7.32203	27.3759	140.541	23.0038	83.727	139.204	76.0034	66.5605	16.9802	0	44.5833	28.0275	44.4253	68.6777	2.99284	0.340294	1.35097	0.920275	27.4753	79.6922	4.27623	34.1734	107.731	55.3085	41.8635	91.8935	52.0154	55.4929	42.829
A01_A06_A15	Tripartite	0	0	0	0.902083	0.411178	72.3952	0	0	0	15.4428	0	0	0.0980167	9.52111	4.23624	0	1.22034	0	0.153053	0	0	0	0	2.20035	0	0	0	0	0	0	36.1976	0	0	0.451042	7.92698	0	0.61017	0.0490083	4.83708	2.11812	0	0	0	1.10017	0
A01_A06_A16	Tripartite	0	191.245	17.4467	123.585	71.7505	2.12927	3.84169	1.11588	17.8308	13.7733	0	1.09371	0.5881	0.468251	7.31715	1.2185	1.22034	95.5835	26.593	30.8683	54.1201	1.15362	0	37.956	0	4.91725	1.23843	0.966464	39.7712	6.24343	1.06464	97.5435	9.28128	70.7081	42.7619	0.609252	1.15703	48.0858	13.5306	19.0927	29.5187	1.19602	0.483232	38.8636	3.12172
A01_A06_A17	Tripartite	0	0	0	0	0.822355	0	0	0	0	1.66949	0	0.273428	1.56827	10.4576	10.0129	148.048	150.102	43.1518	4.70639	86.1168	2.54683	1.53816	0	0.825131	59.4306	150.796	75.544	24.1616	0	102.809	0	0	0	0	1.24592	74.0241	75.1876	22.36	7.582	48.0648	76.6712	38.5411	12.0808	0.412565	81.1195
A01_A06_A18	Tripartite	0	0	0.528687	10.825	8.22355	0	17.2876	14.5065	13.1385	29.6334	1.36033	0.136714	0.784133	15.7645	5.96925	3.04626	45.1525	0.773329	34.5901	41.0922	0.636708	1.15362	0.894158	0	31.1303	1.63908	0	0	16.0777	29.5522	0	8.6438	7.51757	11.9818	18.9285	2.2033	22.6446	0.778731	25.1773	23.5307	1.13789	0.576811	0.447079	8.03887	30.3413
A01_A06_A19	Tripartite	0	1.36118	105.737	26.1604	39.2675	0	3.84169	0	0.469233	1.66949	0.680165	0.410142	44.6956	173.253	55.8414	4.26477	6.1017	0.618663	2.14275	8.06116	1.27342	81.5226	34.8722	117.444	0	57.3679	1.23843	0	0.846196	3.74606	0	2.60143	52.8687	13.3148	20.4685	2.47247	3.25592	22.6571	87.6979	31.9513	29.3206	41.3805	17.4361	59.1449	1.87303
A01_A06_A20	Tripartite	0	0	0	0.451042	5.13972	0	0	0	1.4077	5.42584	0	0.273428	0.29405	5.93119	8.47249	1.2185	0	0	0.11479	0.196614	57.9404	7.69081	24.1423	1.10017	41.0354	0	0	0	0	0	0	0	0	0.92937	5.28278	0.609252	0.136714	0.147025	3.02299	4.33455	28.9702	3.84541	12.0711	0.550087	20.5177
A01_A06_A21	Tripartite	0	0	0	0.451042	9.66267	2.12927	0	0	1.4077	4.17372	0	0.410142	0.29405	10.9259	4.04369	1.2185	2.44068	1.08266	24.986	21.6275	0.318354	0.384541	0	0	0	0	0	0	0.423098	1.87303	1.06464	0	0	0.92937	6.9182	0.609252	1.42541	0.688356	17.9559	12.8356	0.159177	0.19227	0	0.211549	0.936515
A01_A06_A22	Tripartite	0	1.36118	0	9.02083	7.4012	6.38781	5.76253	0	0	2.50423	93.8628	0.956999	9.9977	287.819	133.442	18.2776	12.2034	0.927995	0.153053	2.75259	162.679	84.9835	231.587	235.437	1.41501	1.63908	0	0	29.1938	0.624343	3.19391	3.56185	0	4.51042	4.95272	56.0702	6.58019	5.46285	143.986	68.0971	82.1589	42.4917	115.793	132.316	1.01968
A01_A06_A23	Tripartite	0	0.680588	2.64344	27.0625	4.52295	0	0	0	0	2.50423	0	0.273428	0.0980167	0.624335	0.192557	0	0	0	12.1677	3.53904	0.318354	1.53816	0	0	0	40.9771	0	28.9939	0.423098	0	0	0.340294	1.32172	13.5312	3.51359	0	0.136714	0.0490083	6.39604	1.8658	20.6477	0.769081	14.497	0.211549	0
A01_A06_A24	Tripartite	0	0	23.7909	26.1604	23.4371	2.12927	0	0	14.077	8.76482	0	1.09371	0.29405	58.3754	29.076	2.43701	0	0.154666	0.765267	9.43745	0.318354	54.6048	29.5072	64.9103	0	0	0	0	0	4.78663	1.06464	0	11.8955	20.1187	16.101	1.2185	0.546857	0.224358	29.5703	19.2567	0.159177	27.3024	14.7536	32.4551	2.39332
A01_A06_A25	Tripartite	0	0	0	0.451042	1.02794	0	0	0	1.4077	2.08686	84.3405	74.6459	0.196033	0.780419	4.23624	0	0	0	0.153053	0.589841	0.318354	0.384541	0	0.275044	0	0	0	0	0	0.208114	0	0	0	0.92937	1.5574	42.1702	37.323	0.0980167	0.466736	2.41304	0.159177	0.19227	0	0.137522	0.104057
A01_A07_A01	Tripartite	0	0	0	0	0.411178	0	0	0	0	5.42584	0	0.136714	0	0	0	0	0	0	40.3296	1.3763	0	0	0	0	0	0	0	0	0.423098	0	0	0	0	0	2.91851	0	0.0683571	0	20.1648	0.688148	0	0	0	0.211549	0
A01_A07_A02	Tripartite	0	250.457	0	0.451042	13.5689	2.12927	0	1.11588	0.469233	1.25212	0	0.273428	0	0	0.192557	0	0	0	0	0.589841	0	0	0	0	0	0	0	0	0	0	1.06464	125.228	0.55794	0.460137	7.41049	0	0.136714	0	0	0.391199	0	0	0	0	0
A01_A07_A03	Tripartite	0	0	0	0	0.822355	0	1.92084	0	0	1.25212	0	0.136714	0	4.52643	4.4288	1.2185	0	0	0.0765267	0.983068	0	0	0	0	0	0	0	14.497	0.423098	0	0	0.960422	0	0	1.03724	0.609252	0.0683571	0	2.30148	2.70593	0	0	7.24848	0.211549	0
A01_A07_A04	Tripartite	0	0	0	0	0.205589	0	0	0	0	0.834745	0	0.683571	0	0	0.192557	0	0	0	0	0.393227	0	0	0	0	0	0	0	0	0	0	0	0	0	0	0.520167	0	0.341785	0	0	0.292892	0	0	0	0	0
A01_A07_A05	Tripartite	0	0	0	0	0.411178	0	0	0	0	0.834745	0	0.136714	0	0.156084	0	0	0	0	0	0.196614	0	0	0	0	0	0	0	0	0	0	0	0	0	0	0.622961	0	0.0683571	0	0.0780419	0.0983068	0	0	0	0	0
A01_A07_A06	Tripartite	0	0	0	0.451042	0	0	0	0	0	0	0	0.273428	0	0	0	0	0	0	0.0382633	0.786454	0	0	0	0	0	0	0	0	0	0	0	0	0	0.225521	0	0	0.136714	0	0.0191317	0.393227	0	0	0	0	0
A01_A07_A07	Tripartite	0	0.680588	0	0	0.822355	0	0	0	0.469233	1.66949	0	0	0.196033	0.156084	0.192557	80.4213	56.1356	10.8266	0.382633	39.9126	0	0.384541	0	0.275044	2.83003	0	3.71528	81.183	13.116	38.9174	0	0.340294	0	0.234616	1.24592	40.2106	28.0678	5.51132	0.269359	20.0526	0	2.04991	40.5915	6.69554	20.8737
A01_A07_A08	Tripartite	0	0	0	0	0.822355	0	0	0	0.469233	1.66949	0	0.546857	0	0.156084	0.57767	0	0	0.154666	0.0765267	1.96614	0	0	0	0	0	0	0	0	0	0	0	0	0	0.234616	1.24592	0	0.273428	0.0773329	0.116305	1.2719	0	0	0	0	0
A01_A07_A09	Tripartite	0	0	0	0	0.616766	0	0	1.11588	0	3.75635	0	0	0	0	0	0	0	0	0.0382633	4.52211	0	0	0	0	0	0	0	0	0	0	0	0	0.55794	0	2.18656	0	0	0	0.0191317	2.26106	0	0	0	0	0
A01_A07_A10	Tripartite	0	0	0	0	1.43912	0	0	0	0	2.50423	0	0.136714	0	0	0.385113	0	0	0	0.11479	1.76952	0	0	0	0	0	0	0	0	0	0	0	0	0	0	1.97168	0	0.0683571	0	0.057395	1.07732	0	0	0	0	0
A01_A07_A11	Tripartite	0	0	0.528687	0	0.411178	25.5513	3.84169	1.11588	0	103.508	0	0.136714	0	0.156084	0	0	0	0.309332	0.0382633	0.196614	0	0	0	0	0	0	0	0	0	0	12.7756	1.92084	0.822284	0	51.9597	0	0.0683571	0.154666	0.0971736	0.0983068	0	0	0	0	0
A01_A07_A12	Tripartite	0	0.680588	0	2.25521	0.205589	0	0	0	0	4.17372	0.680165	1.77728	1.07818	0.468251	1.54045	1.82776	58.5763	2.47465	4.70639	1552.85	36.6107	13.4589	5.36495	2.20035	1.41501	3.27816	0	2.89939	1.26929	0.416229	0	0.340294	0	1.1276	2.18966	1.25396	30.1768	1.77642	2.58732	777.197	19.9444	6.72946	4.13217	1.73482	0.915621
A01_A07_A13	Tripartite	0	0	0	0	0.411178	0	0	0	0	0	0	0.273428	0	0	0.385113	0	0	0	0	0.393227	0	0	0	0	0	0	0	0	0	0	0	0	0	0	0.205589	0	0.136714	0	0	0.38917	0	0	0	0	0
A01_A07_A14	Tripartite	0	0	0.528687	0.451042	1.02794	123.498	3.84169	12.2747	0	45.9109	0	0.136714	0.0980167	20.9152	4.62136	0	0	0	0	0.589841	0	0	12.5182	0	0	0	0	0	0	0	61.7489	1.92084	6.40169	0.225521	23.4694	0	0.0683571	0.0490083	10.4576	2.6056	0	0	6.2591	0	0
A01_A07_A15	Tripartite	0	0	0	0	0.205589	0	0	0	0	0.417372	0	0	0	0	0	0	0	0	0	0.393227	0.318354	0	0	8.25131	0	0	0	0	0	0	0	0	0	0	0.311481	0	0	0	0	0.196614	0.159177	0	0	4.12565	0
A01_A07_A16	Tripartite	1.9282	0	0	0.451042	1.23353	27.6805	194.005	0	0.469233	44.6588	0.680165	0.956999	0.392067	0	0	0	1.22034	0.309332	39.7173	10.4205	0.318354	0.384541	0.894158	0	0	0	30.9607	6.76525	0	0	14.8044	97.0026	0	0.460137	22.9462	0.340082	1.08867	0.350699	19.8587	5.21026	0.159177	15.6726	3.8297	0	0
A01_A07_A17	Tripartite	7.71281	0	0	0.902083	17.475	0	1.92084	0	0	0.417372	0	0.273428	0	0	0	0	0	12.3733	0.34437	28.1157	0.955061	0.384541	0	0	0	0	0	46.3903	36.8095	15.6086	3.85641	0.960422	0	0.451042	8.94621	0	0.136714	6.18663	0.172185	14.0579	0.477531	0.19227	23.1951	18.4048	7.80429
A01_A07_A18	Tripartite	0	0	0.528687	1.35312	10.6906	0	0	0	0	13.7733	38.0892	1.77728	0.5881	1.09259	66.6245	9.13878	3.66102	10.0533	22.1927	7.47132	73.5397	14.6125	0.894158	0	0	1.63908	1.23843	0	0	22.8926	0	0	0.264344	0.676562	12.232	23.614	2.71915	5.32069	11.6427	37.0479	37.5894	7.92548	0.447079	0	11.4463
A01_A07_A19	Tripartite	0	0	0	0.451042	1.02794	0	0	0	0	0	0	0.273428	0	0	0	0	0	0	0	0.393227	0	0	0	0	0	0	0	0	0	0	0	0	0	0.225521	0.513972	0	0.136714	0	0	0.196614	0	0	0	0	0
A01_A07_A20	Tripartite	165.825	679.227	77.1883	90.6594	289.469	4.25854	7.68337	1.11588	0.469233	2.08686	0.680165	0.956999	1.07818	0.468251	10.5906	0	0	0	2.79322	171.84	1.91012	2.30724	0	0.550087	0	0	0	0	0	2.9136	85.042	343.455	39.1521	45.5643	145.778	0.340082	0.4785	0.539092	1.63074	91.2154	0.955061	1.15362	0	0.275044	1.4568
A01_A07_A21	Tripartite	246.81	410.395	0	0.902083	59.2096	6.38781	3.84169	0	0	7.5127	0.680165	83.1222	16.9569	216.488	102.248	9.13878	1.22034	1.08266	8.68578	3.14582	0.636708	139.204	0.894158	40.7064	0	3.27816	0	0	0	4.78663	126.599	207.118	0	0.451042	33.3611	4.90947	42.1713	9.01977	112.587	52.6967	1.95744	69.6018	0.447079	20.3532	2.39332
A01_A07_A22	Tripartite	0	34.71	22.2049	0.451042	2.67265	2.12927	30.7335	0	22.0539	55.5105	0	0.273428	0	2.18517	3.27346	0	1.22034	0.463998	0.11479	5.50518	0	0	0	0	0	0	9.90741	0.966464	0	0	1.06464	32.7218	11.1024	11.2525	29.0916	0	0.746884	0.231999	1.14998	4.38932	0	4.95371	0.483232	0	0
A01_A07_A23	Tripartite	0	0.680588	0	30.6708	1.43912	0	0	0	0	1.25212	34.6884	11282.9	25.5824	10.3015	61.8106	18.2776	80.5424	14.5386	3.52023	8.84761	7.00378	7.69081	4.47079	6.05096	5.66005	18.0299	13.6227	8.69818	4.23098	11.2382	0	0.340294	0	15.3354	1.34562	26.483	5681.71	20.0605	6.91088	35.3291	12.5168	10.6568	6.58448	5.14097	8.44911
A01_A07_A24	Tripartite	0	0	0	0	0.205589	0	0	0	0	0	0	13.8081	0	0	1.15534	0	0	0	0.0765267	1.3763	0	0	0	0	0	0	0	0	0	0	0	0	0	0	0.102794	0	6.90407	0	0.0382633	1.26582	0	0	0	0	0
A01_A07_A25	Tripartite	3.85641	0	0	0.902083	8.84032	91.5587	5.76253	0	0.469233	26.2945	0	0.410142	0.0980167	0.156084	0.385113	1.2185	1.22034	0	10.4076	3.73566	0.318354	0	0	0	0	0	0	0	0	1.24869	47.7075	2.88127	0	0.685658	17.5674	0.609252	0.815241	0.0490083	5.28186	2.06039	0.159177	0	0	0	0.624343
A01_A08_A01	Tripartite	23.1384	1.36118	13.7459	0.451042	21.1756	2.12927	1.92084	0	0.469233	1.25212	1.36033	0.136714	0.29405	40.1135	49.6796	1.82776	7.32203	0.463998	0.0765267	0.589841	0	49.9903	51.8612	26.4042	0	0	0	0	0	0	12.6339	1.64101	6.87293	0.460137	11.2139	1.59404	3.72937	0.379024	20.095	25.1347	0	24.9951	25.9306	13.2021	0
A01_A08_A02	Tripartite	5.78461	51.7247	25.377	14.8844	46.6687	0	1.92084	15.6223	0.938466	64.6927	0.680165	0.273428	97.9187	52.2881	35.623	5.48327	85.4237	0.309332	0.191317	32.2446	1.91012	62.6801	63.4852	16.7777	53.7705	40.9771	1.23843	0	0	6.24343	2.8923	26.8228	20.4997	7.91142	55.6807	3.08172	42.8486	49.114	26.2397	33.9338	21.4436	31.9593	31.7426	8.38883	30.007
A01_A08_A03	Tripartite	0	0	0	0.451042	2.67265	0	0	0	0.469233	3.33898	1.36033	0.136714	6.37108	0.468251	6.73948	0.609252	1.22034	0.309332	0.191317	2.16275	0	0	41.1313	26.4042	0	1.63908	0	0	0	0.624343	0	0	0	0.460137	3.00582	0.984791	0.678527	3.34021	0.329784	4.45111	0.819541	0	20.5656	13.2021	0.312172
A01_A08_A04	Tripartite	0	0.680588	0	6.76562	6.16766	0	0	0	0	0.417372	0	0.136714	0	0	33.6974	4.26477	0	0.309332	0.0765267	0	0	0	0	1.10017	0	0	0	0	0	0.416229	0	0.340294	0	3.38281	3.29252	2.13238	0.0683571	0.154666	0.0382633	16.8487	0	0	0	0.550087	0.208114
A01_A08_A05	Tripartite	0	0	13.2172	0.902083	1.8503	0	0	0	0	0.417372	106.786	139.038	0.686117	0.468251	98.0113	10.3573	2.44068	0	0.22958	0.196614	0.318354	164.968	44.7079	26.9543	18.3952	0	0	0	0	0	0	0	6.60859	0.451042	1.13384	58.5716	70.7395	0.343058	0.348916	49.1039	0.159177	82.484	22.3539	13.4771	9.19759
A01_A08_A06	Tripartite	0	0	0	4.96146	11.9242	0	0	0	0	2.08686	0	0	0.196033	0	0	0	0	0	0	0.196614	0	0	0	0	0	0	0	0	0	0	0	0	0	2.48073	7.00551	0	0	0.0980167	0	0.0983068	0	0	0	0	0
A01_A08_A07	Tripartite	53.9897	0	0.528687	6.76562	13.1577	8.51709	9.60422	1.11588	0	2.50423	2.72066	0.820285	0.392067	0.156084	1.92557	118.195	527.186	1.23733	25.4451	144.511	3.50189	1.15362	0.894158	0.275044	83.4858	273.727	309.607	249.348	119.314	266.595	31.2534	4.80211	0.822284	3.38281	7.83096	60.4578	264.003	0.814697	12.8006	73.2183	138.614	155.38	125.121	59.7944	175.04
A01_A08_A08	Tripartite	181.251	34.0294	0	32.024	51.3972	144.79	117.171	27.897	26.7463	80.5528	0	42.6548	35.7761	38.3966	31.9644	3.04626	4.88136	0.927995	0.34437	0.786454	0.318354	36.9159	19.6715	258.816	0	1.63908	0	0	0.846196	0	163.021	75.6004	13.9485	29.3851	65.975	1.52313	23.7681	18.352	19.3705	16.3754	0.978718	18.4579	9.83574	129.831	0
A01_A08_A09	Tripartite	0	0.680588	0	0.451042	0	0	159.43	1.11588	0	16.2775	0	0	0	0	0.57767	0	0	0.154666	0	0	0	0	0	0	0	0	0	0	0	0	0	80.0553	0.55794	0.225521	8.13876	0	0	0.0773329	0	0.288835	0	0	0	0	0
A01_A08_A10	Tripartite	0	0.680588	0.528687	0.902083	2.67265	0	0	0	0.938466	2.50423	0	0	0.196033	9.52111	1.3479	0	1.22034	0	0.22958	0.589841	44.2512	0.384541	0	0	0	0	1.23843	14.497	0.846196	5.8272	0	0.340294	0.264344	0.920275	2.58844	0	0.61017	0.0980167	4.87535	0.968868	22.1256	0.811483	7.24848	0.423098	2.9136
A01_A08_A11	Tripartite	0	0	0	0	3.49501	0	0	0	0.469233	1.66949	0	0	0	0	0	0.609252	0	0	0.11479	0.786454	0	0	0	0	0	0	0	15.4634	0	4.3704	0	0	0	0.234616	2.58225	0.304626	0	0	0.057395	0.393227	0	0	7.73171	0	2.1852
A01_A08_A12	Tripartite	0	0	15.8606	0.451042	4.93413	0	0	1.11588	0	2.50423	0	72.7319	24.0141	18.2618	10.3981	1.2185	1.22034	0.154666	0.153053	1.17968	0	0	0	0	0	0	0	0	0.423098	0.416229	0	0	8.48825	0.225521	3.71918	0.609252	36.9761	12.0844	9.20743	5.78887	0	0	0	0.211549	0.208114
A01_A08_A13	Tripartite	0	0	0.528687	6.31458	11.3074	0	0	4.46352	27.6847	9.18219	0	0.956999	0.196033	0.468251	28.6909	2.43701	279.458	76.5596	21.4275	83.954	2.22848	0.769081	0	0.275044	11.3201	177.021	71.8287	112.11	79.5425	55.3584	0	0	2.49611	16.9997	10.2448	1.2185	140.207	38.3778	10.9479	56.3225	89.6247	36.2989	56.0549	39.9087	33.3393
A01_A08_A14	Tripartite	0	0.680588	0	0.902083	11.1018	114.981	147.905	2.23176	0.469233	11.2691	0	0.273428	0	0.780419	1.3479	0	0	0.154666	0.0765267	1.17968	0	0	0	0	0	0	0	0	0	0	57.4903	74.2928	1.11588	0.685658	11.1854	0	0.136714	0.0773329	0.428473	1.26379	0	0	0	0	0
A01_A08_A15	Tripartite	0	0	0	0	0.616766	0	0	1.11588	0	0.417372	0	0	0	0	0.192557	0	0	0	0	0.393227	0	0	0	0	0	0	0	0	0	0	0	0	0.55794	0	0.517069	0	0	0	0	0.292892	0	0	0	0	0
A01_A08_A16	Tripartite	0	0	29.0778	0.451042	28.5768	0	0	0	0	1.25212	0.680165	0	0.29405	0	1.15534	0	1.22034	0	0.191317	0.983068	0	0	0	0	0	0	0	0	0	0.416229	0	0	14.5389	0.225521	14.9145	0.340082	0.61017	0.147025	0.0956583	1.0692	0	0	0	0	0.208114
A01_A08_A17	Tripartite	59.7743	0	10.5737	8.11875	24.4651	0	0	0	0	2.50423	0	0	0	0.468251	3.46602	0	0	0.309332	12.6652	0.983068	0.318354	0	0	0	0	0	0	0	0	0.832458	29.8871	0	5.28687	4.05937	13.4847	0	0	0.154666	6.56671	2.22454	0.159177	0	0	0	0.416229
A01_A08_A18	Tripartite	1.9282	0.680588	1.58606	1.35312	10.0739	0	0	1.11588	4.2231	41.3199	2.72066	0	0.5881	7.17986	9.43527	27.4163	70.7797	1.23733	1.03311	32.2446	0.318354	0.769081	0.894158	8.25131	0	85.2323	91.6435	93.747	31.7324	20.3952	0.964101	0.340294	1.35097	2.78811	25.6969	15.0685	35.3898	0.912714	4.10648	20.8399	42.7753	46.2063	47.3206	19.9918	10.1976
A01_A08_A19	Tripartite	0	0	0	0.451042	1.23353	0	0	1.11588	0.469233	1.66949	0.680165	0.136714	0.5881	1.09259	1.15534	1.2185	1.22034	68.3623	81.5774	32.6379	0.636708	0	0	0	1.41501	160.63	1.23843	21.2622	104.082	26.6386	0	0	0.55794	0.460137	1.45151	0.949335	0.678527	34.4752	41.335	16.8966	80.6334	0.619213	10.6311	52.0411	14.0268
A01_A08_A20	Tripartite	0	0	0	2.70625	5.96208	0	0	5.5794	1.4077	2.50423	317.637	145.327	10.9779	0.312168	52.7605	39.6014	148.881	17.3226	0.80353	49.9399	154.72	145.741	50.0728	37.4059	21.2252	3.27816	43.3449	4.83232	0.423098	12.4869	0	0	2.7897	2.05697	4.23315	178.619	147.104	14.1502	0.557849	51.3502	78.999	94.5429	27.4526	18.9145	16.856
A01_A08_A21	Tripartite	0	0	0	0	2.05589	0	1.92084	0	0.938466	29.2161	0	0	36.2662	0.156084	1.54045	0	2.44068	10.3626	21.6953	29.0988	1.27342	1.15362	0	0	0	0	0	0	0.423098	9.36515	0	0.960422	0	0.469233	15.636	0	1.22034	23.3144	10.9257	15.3196	0.636708	0.576811	0	0.211549	4.68257
A01_A08_A22	Tripartite	0	0	0.528687	8.56979	6.16766	0	74.9129	7.81117	19.7078	38.8156	0	0.273428	0.392067	10.1454	40.6294	3.65551	4.88136	0.773329	0.22958	0.786454	0.636708	0	42.0254	111.118	0	1.63908	0	0	0	0	0	37.4565	4.16993	14.1388	22.4916	1.82776	2.57739	0.582698	5.18751	20.7079	1.13789	0	21.0127	55.5588	0
A01_A08_A23	Tripartite	1.9282	0.680588	3.17212	1.80417	34.9501	2.12927	1.92084	0	1.87693	4.17372	0.680165	0.546857	0.490083	4.37035	4.23624	1.2185	0	25.9839	0.497423	50.9229	1.27342	0	0	0	15.5651	0	7.43056	70.5519	19.0394	5.8272	2.02874	1.30072	1.58606	1.84055	19.5619	0.949335	0.273428	13.237	2.43389	27.5796	0.636708	3.71528	35.2759	9.51971	10.6962
A01_A08_A24	Tripartite	0	0	0.528687	0.451042	0.616766	0	0	0	0	0.834745	0	0.820285	0	0	0	0	0	0.154666	0.0382633	0	0	0	0	0	0	0	0	0	0	0	0	0	0.264344	0.225521	0.725755	0	0.410142	0.0773329	0.0191317	0	0	0	0	0	0
A01_A08_A25	Tripartite	0	25.8624	0	3.15729	2.26148	0	0	0	32.3771	8.34745	0	0	0.0980167	0.468251	11.5534	1.82776	1.22034	0.154666	0.11479	1.3763	35.974	0	0	0	0	0	0	0	0.423098	0.208114	0	12.9312	0	17.7672	5.30446	0.913878	0.61017	0.126341	0.291521	6.46484	17.987	0	0	0.211549	0.104057
A01_A09_A01	Tripartite	0	0.680588	0	21.199	30.4271	4.25854	0	0	0	30.0508	1.36033	41.151	201.816	14.0475	71.2459	5.48327	8.54237	17.9412	47.6761	27.3293	107.922	92.6743	135.018	151.824	14.1501	3.27816	2.47685	0	22.0011	24.9737	2.12927	0.340294	0	10.5995	30.239	3.4218	24.8467	109.879	30.8618	49.2876	55.6	47.5756	67.5089	86.9126	19.5619
A01_A09_A02	Tripartite	0	0	0.528687	0	22.8204	0	0	0	0	3.75635	0	0	0.0980167	3.27776	5.39158	1.2185	1.22034	0	0	0	0	0	8.04742	12.927	0	0	0	0	0	0	0	0	0.264344	0	13.2884	0.609252	0.61017	0.0490083	1.63888	2.69579	0	0	4.02371	6.46352	0
A01_A09_A03	Tripartite	0	0	0	0	0.205589	0	0	0	0	0.834745	0	0	0.196033	0	0.192557	0	0	0	0	0.196614	0	0	0	0	0	0	0	0	0	0	0	0	0	0	0.520167	0	0	0.0980167	0	0.194585	0	0	0	0	0
A01_A09_A04	Tripartite	0	0	0.528687	0	0.205589	0	0	0	0	0.417372	0	0	3.43058	0.156084	2.69579	0.609252	73.2203	0.309332	0.45916	43.4516	0.636708	0.769081	0	0	0	62.2851	110.22	19.3293	24.1166	25.5981	0	0	0.264344	0	0.311481	0.304626	36.6102	1.86996	0.307622	23.0737	31.4609	55.4945	9.66464	12.0583	12.799
A01_A09_A05	Tripartite	0	0	16.3893	0.451042	7.60679	0	0	25.6653	17.8308	5.00847	0.680165	0.136714	0	0	0	0	0	0.154666	0	0.196614	0	0	0	0	0	0	0	0	0	0	0	0	21.0273	9.14095	6.30763	0.340082	0.0683571	0.0773329	0	0.0983068	0	0	0	0	0
A01_A09_A06	Tripartite	0	0	0	0.451042	0.411178	0	0	0	0	1.66949	0	0	0	0	0	0	0	0	0	0.589841	0	0	0	0	0	0	0	0	0	0.208114	0	0	0	0.225521	1.04033	0	0	0	0	0.29492	0	0	0	0	0.104057
A01_A09_A07	Tripartite	0	0	0	0	0.411178	0	0	0	0	0	0	0	0	0	0.192557	0	0	0	0.0765267	0.196614	0	0	0	0	0	0	0	0	0	0.208114	0	0	0	0	0.205589	0	0	0	0.0382633	0.194585	0	0	0	0	0.104057
A01_A09_A08	Tripartite	100.267	119.784	139.573	82.5406	106.701	2.12927	1.92084	0	0.469233	3.75635	0.680165	0.136714	0.29405	17.3253	5.58414	2.43701	1.22034	0.154666	0.0765267	0.196614	0	0	0	0	0	0	0	0	0	0	51.1979	60.8522	69.7867	41.5049	55.2285	1.55859	0.678527	0.224358	8.70092	2.89038	0	0	0	0	0
A01_A09_A09	Tripartite	0	0	0	0.451042	1.23353	138.403	213.214	2.23176	0.469233	35.4766	0	0.136714	0	0.156084	0.962783	0	0	0.154666	0.0382633	0	0	0	0	0	0	0	0	0	0	0	69.2013	106.607	1.11588	0.460137	18.3551	0	0.0683571	0.0773329	0.0971736	0.481391	0	0	0	0	0
A01_A09_A10	Tripartite	0	0	0	0	0	0	0	0	0	0.834745	0	0	0	0.312168	0	0	0	0	0	0	0	0	0	0	0	0	0	0	0	0	0	0	0	0	0.417372	0	0	0	0.156084	0	0	0	0	0	0
A01_A09_A11	Tripartite	0	0	0	0	0.411178	0	0	0	0	0	0	0	0	0	0	0	0	0	0	0	0	0	0	7.70122	0	0	0	0	0	0	0	0	0	0	0.205589	0	0	0	0	0	0	0	0	3.85061	0
A01_A09_A12	Tripartite	0	0	0	0	0.822355	0	0	0	0	0	0	0	0.196033	0.156084	0.192557	0	0	0	0.0765267	0.196614	0	0	0	0	0	0	0	0	0	0	0	0	0	0	0.411178	0	0	0.0980167	0.116305	0.194585	0	0	0	0	0
A01_A09_A13	Tripartite	0	0	0	4.96146	2.87824	0	0	0	9.85389	0.417372	0	0.136714	0	0	0	0	0	0	0	0.196614	0	0	0	0	0	0	0	0	0	0	0	0	0	7.40767	1.64781	0	0.0683571	0	0	0.0983068	0	0	0	0	0
A01_A09_A14	Tripartite	0	0	0	0.451042	0.411178	0	0	0	0	0	0	0	0	0	0.385113	0	0	29.3865	0.0765267	0	0.318354	0.384541	0	0	0	0	0	0	0	0.208114	0	0	0	0.225521	0.205589	0	0	14.6933	0.0382633	0.192557	0.159177	0.19227	0	0	0.104057
A01_A09_A15	Tripartite	0	0	0	0	0.205589	0	0	0	0	0	0	0	0.0980167	12.4867	0	0	0	0	0.0382633	0	0	0	0	0	0	0	0	0	0	0	0	0	0	0	0.102794	0	0	0.0490083	6.26248	0	0	0	0	0	0
A01_A09_A16	Tripartite	0	0	0.528687	0	4.52295	2.12927	0	8.92705	0	0.417372	0	0	0	0.156084	0	0	0	0.154666	0	0.196614	0	0	0	0	0	0	0	0	0	0	1.06464	0	4.72787	0	2.47016	0	0	0.0773329	0.0780419	0.0983068	0	0	0	0	0
A01_A09_A17	Tripartite	5.78461	55.1277	0	1.35312	20.5589	0	0	14.5065	0	9.59956	0	0	0.0980167	0.312168	3.85113	0	0	0	0	0.393227	0	0	0	0	0	0	0	0	0	0	2.8923	27.5638	7.25323	0.676562	15.0792	0	0	0.0490083	0.156084	2.12218	0	0	0	0	0
A01_A09_A18	Tripartite	0	40.8353	0.528687	0.902083	26.7265	0	228.58	1.11588	0	10.0169	0	0	0.196033	0	0.57767	0	0	0	0.153053	0.393227	0	0	15.2007	0	0	0	0	0	0	0.208114	0	134.708	0.822284	0.451042	18.3717	0	0	0.0980167	0.0765267	0.485448	0	0	7.60034	0	0.104057
A01_A09_A19	Tripartite	0	0	0.528687	0.451042	0.205589	0	0	21.2017	0	9.59956	0	0	0.196033	0.156084	0.192557	0	0	0.154666	0.267843	0.393227	0	0	0	0	0	0	0	0	0	0	0	0	10.8652	0.225521	4.90258	0	0	0.17535	0.211964	0.292892	0	0	0	0	0
A01_A09_A20	Tripartite	0	0	0	0.451042	1.23353	0	0	0	0	2.08686	0	0	0.0980167	0.156084	0	0	0	0	0.0382633	0	0	0	0	0	0	0	0	0	0	0	0	0	0	0.225521	1.6602	0	0	0.0490083	0.0971736	0	0	0	0	0	0
A01_A09_A21	Tripartite	0	0	0	0	0.411178	0	0	0	0	0.834745	0	0	0	0.156084	0.192557	0	0	0	0.0382633	0.196614	0	0	0	0	0	0	0	0	0	0.208114	0	0	0	0	0.622961	0	0	0	0.0971736	0.194585	0	0	0	0	0.104057
A01_A09_A22	Tripartite	0	0.680588	0.528687	0	0.411178	0	0	0	0	0.834745	0	0.136714	0.29405	86.1583	13.2864	71.2825	9.76271	0.773329	0.191317	28.509	1.27342	1.15362	0.894158	0	0	13.1127	1.23843	75.3842	0.423098	17.4816	0	0.340294	0.264344	0	0.622961	35.6413	4.94971	0.53369	43.1748	20.8977	7.19304	1.19602	38.1392	0.211549	8.7408
A01_A09_A23	Tripartite	0	0	0	0	8.01796	0	0	0	0	0.834745	0	0	0	0	0	0	0	0.154666	0.0382633	0.196614	0	0	0	0	0	0	0	0	0	0	0	0	0	0	4.42635	0	0	0.0773329	0.0191317	0.0983068	0	0	0	0	0
A01_A09_A24	Tripartite	0	0	0	0	0.616766	0	0	0	0	6.26058	0	0.273428	1.56827	0	8.8576	0	1.22034	0.154666	11.2112	0	28.9702	1.15362	36.6605	15.6775	0	0	0	0	20.3087	2.9136	0	0	0	0	3.43868	0	0.746884	0.861466	5.60558	4.4288	14.4851	0.576811	18.3302	17.9931	1.4568
A01_A09_A25	Tripartite	0	0	0.528687	0.451042	0.822355	0	0	4.46352	0	3.75635	0	0	0	0.312168	0.770226	0	0	0	0	0	0	0	0	0.275044	0	0	0	0	0	0	0	0	2.49611	0.225521	2.28935	0	0	0	0.156084	0.385113	0	0	0	0.137522	0
A01_A10_A01	Tripartite	0	0	0	0	4.31736	2.12927	0	12.2747	58.6541	65.1101	0	0	0	0.468251	0.385113	0	3.66102	0.309332	1.37748	2.35936	0	0	0	0	0	1.63908	0	0.966464	15.2315	0.624343	1.06464	0	6.13735	29.3271	34.7137	0	1.83051	0.154666	0.922866	1.37224	0.819541	0	0.483232	7.61577	0.312172
A01_A10_A02	Tripartite	0	0	0	0	8.22355	0	0	0	0	0	0	0.136714	0.29405	0	0.192557	0.609252	1.22034	0.154666	13.8131	34.2108	0.318354	0.384541	0.894158	0.275044	16.9802	0	0	0	1.69239	19.1465	0	0	0	0	4.11178	0.304626	0.678527	0.224358	6.90653	17.2017	0.159177	0.19227	0.447079	0.983718	18.0633
A01_A10_A03	Tripartite	0	0.680588	0	0.902083	3.7006	0	0	14.5065	4.69233	10.8517	0	0.410142	60.0842	45.8886	37.1634	6.70177	0	0.154666	6.1604	0.589841	0	1.9227	0	11.5518	0	0	0	0	0	0	0	0.340294	7.25323	2.79721	7.27614	3.35089	0.205071	30.1194	26.0245	18.8766	0	0.961351	0	5.77591	0
A01_A10_A04	Tripartite	0	0	0	0.451042	0.411178	0	0	0	0	7.09533	0	0	0	0.156084	10.3981	0	0	0	0.0765267	0.589841	0	0	0	0	0	0	0	0	0	0.208114	0	0	0	0.225521	3.75325	0	0	0	0.116305	5.49395	0	0	0	0	0.104057
A01_A10_A05	Tripartite	0	0	0	46.0062	1.23353	0	1.92084	0	1.4077	4.59109	0.680165	0.273428	0.392067	0.468251	0.962783	0	1.22034	0.927995	62.5223	40.8956	1.27342	0.384541	0.894158	0.275044	5.66005	78.6759	0	56.0549	0	3.32983	0	0.960422	0	23.707	2.91231	0.340082	0.746884	0.660031	31.4953	20.9292	39.9747	0.19227	28.4745	0.137522	4.49494
A01_A10_A06	Tripartite	0	0	0.528687	0	5.96208	0	0	0	0	6.67796	1.36033	172.67	15.7807	0.312168	27.5356	1.2185	0	0.618663	0.11479	0.196614	35.3373	24.9951	70.6385	6.326	113.201	1.63908	2.47685	0	0	11.8625	0	0	0.264344	0	6.32002	1.28942	86.335	8.19967	0.213479	13.8661	18.4882	13.736	35.3192	3.163	62.5318
A01_A10_A07	Tripartite	0	0	0.528687	2.25521	1.8503	0	0	0	0	0.417372	0	0	0	0.312168	1.73301	0	0	0	0.0765267	0.589841	0	0	0	0	0	0	0	0	0	0.208114	0	0	0.264344	1.1276	1.13384	0	0	0	0.194347	1.16142	0	0	0	0	0.104057
A01_A10_A08	Tripartite	0	0	0.528687	33.8281	6.99002	0	0	27.897	11.2616	2.08686	0	0.136714	0.0980167	0.936503	4.81391	0	1.22034	0.618663	0.191317	12.7799	15.5993	0	0	0	0	0	0	0	0	2.49737	0	0	14.2129	22.5449	4.53844	0	0.678527	0.35834	0.56391	8.7969	7.79967	0	0	0	1.24869
A01_A10_A09	Tripartite	0	0	0	0	0.411178	0	0	0	0	1.66949	0	0	0.490083	0	19.2557	1.82776	0	0.463998	0	0.393227	42.0227	28.456	92.0983	0	0	0	0	0	0	0.208114	0	0	0	0	1.04033	0.913878	0	0.477041	0	9.82444	21.0113	14.228	46.0491	0	0.104057
A01_A10_A10	Tripartite	0	0	42.8237	40.5937	26.3154	0	1.92084	0	25.8078	15.0254	0.680165	0.410142	0.5881	0.312168	10.0129	0.609252	24.4068	1.08266	52.7651	21.6275	12.4158	0.384541	0.894158	0	0	0	0	0.966464	14.3853	9.98949	0	0.960422	21.4118	33.2008	20.6704	0.644709	12.4085	0.835381	26.5387	15.8202	6.2079	0.19227	0.930311	7.19267	4.99475
A01_A10_A11	Tripartite	0	0	0.528687	0	0.411178	0	0	0	0	4.59109	0	0	0	0	0	0	0	0	0.153053	8.45438	0.318354	0	0	0	0	0	0	0.966464	0	2.49737	0	0	0.264344	0	2.50114	0	0	0	0.0765267	4.22719	0.159177	0	0.483232	0	1.24869
A01_A10_A12	Tripartite	0	0.680588	0	0.451042	39.8842	2.12927	1.92084	13.3906	56.3079	17.947	23.1256	0.136714	2.9405	12.0185	30.6165	0.609252	6.1017	4.48531	0.420897	11.7968	1.59177	0.384541	0	4.4007	0	0	0	0	0.846196	23.5169	1.06464	1.30072	6.69529	28.3795	28.9156	11.8674	3.1192	3.71291	6.21968	21.2066	0.795884	0.19227	0	2.62345	11.7585
A01_A10_A13	Tripartite	0	0	22.7335	41.4958	2.46707	0	0	0	14.5462	30.8855	0	0.273428	0	9.52111	10.0129	0.609252	18.3051	0.463998	0	0.589841	0	0.384541	0	0	0	0	0	0	0	4.57852	0	0	11.3668	28.021	16.6763	0.304626	9.28926	0.231999	4.76056	5.30139	0	0.19227	0	0	2.28926
A01_A10_A14	Tripartite	0	0.680588	0.528687	0	11.7186	0	1.92084	14.5065	0.938466	2.92161	0.680165	0	0.0980167	0.312168	0.57767	0	0	0	0.45916	0.786454	0	0.384541	0	0	0	118.014	0	0	0	8.53269	0	1.30072	7.51757	0.469233	7.32008	0.340082	0	0.0490083	0.385664	0.682062	59.007	0.19227	0	0	4.26634
A01_A10_A15	Tripartite	0	0	0.528687	0	1.02794	0	0	0	0	0	0	0	0	0	0.192557	0	0	0.154666	0.267843	21.8241	0.955061	0	0	0	0	0	0	0	0	0.208114	0	0	0.264344	0	0.513972	0	0	0.0773329	0.133922	11.0083	0.477531	0	0	0	0.104057
A01_A10_A16	Tripartite	0	0	0	0.451042	7.60679	136.273	0	15.6223	25.8078	7.93007	3.40082	1.914	59.8882	37.7723	21.1812	1.82776	2.44068	1.54666	225.715	38.9295	2.22848	1.9227	24.1423	2.20035	0	0	0	34.7927	22.4242	50.3637	68.1367	0	7.81117	13.1294	7.76843	2.61429	2.17734	30.7174	131.744	30.0554	1.11424	0.961351	29.4675	12.3123	25.1818
A01_A10_A17	Tripartite	0	0	11.6311	9.47187	10.485	0	0	0	0	7.5127	0	0.136714	0	0.156084	0.192557	1.2185	0	0.154666	0.0382633	0.393227	0	0	0	0	0	0	0	0	0	0	0	0	5.81556	4.73594	8.99886	0.609252	0.0683571	0.0773329	0.0971736	0.292892	0	0	0	0	0
A01_A10_A18	Tripartite	1.9282	0.680588	15.8606	29.3177	11.3074	180.988	1.92084	24.5494	33.7848	52.5889	2.72066	0.683571	0.392067	1.40475	3.27346	0	52.4746	48.7197	9.64236	29.6887	2.86518	1.9227	1.78832	0	0	0	0	47.3567	9.30816	15.6086	91.4581	1.30072	20.205	31.5512	31.9481	1.36033	26.5791	24.5559	5.52356	16.4811	1.43259	0.961351	24.5725	4.65408	7.80429
A01_A10_A19	Tripartite	0	1.36118	58.6843	50.5167	36.3892	0	0	1.11588	18.3001	4.59109	1.36033	0	0.196033	0.156084	3.85113	0.609252	1.22034	0.154666	0.11479	1.76952	0	0	0	0	0	0	0	0	0.423098	6.86777	0	0.680588	29.9001	34.4084	20.4902	0.984791	0.61017	0.17535	0.135437	2.81033	0	0	0	0.211549	3.43389
A01_A10_A20	Tripartite	0	0	0.528687	1.80417	7.4012	0	0	22.3176	0.469233	9.18219	0	0	0.0980167	20.1348	12.9013	2.43701	0	10.2079	30.0367	9.83068	1.59177	0	0	0	0	0	17.338	0.966464	15.2315	12.2787	0	0	11.4232	1.1367	8.29169	1.2185	0	5.15298	25.0858	11.366	0.795884	8.66898	0.483232	7.61577	6.13937
A01_A10_A21	Tripartite	0	0	17.4467	18.9437	5.13972	0	0	0	0.938466	6.26058	0	0.273428	0	0	0.770226	0	0	0	0.11479	0	0	0	0	0	0	0	0	0	0	0	0	0	8.72334	9.94111	5.70015	0	0.136714	0	0.057395	0.385113	0	0	0	0	0
A01_A10_A22	Tripartite	0	0	2.64344	2.25521	6.57884	0	0	0	2.34616	5.42584	0	0.410142	0.392067	14.2036	0.962783	1.2185	2.44068	2.16532	77.9041	44.8279	2.54683	0.769081	0.894158	0	0	3.27816	34.6759	40.5915	2.53859	27.263	0	0	1.32172	2.30069	6.00234	0.609252	1.42541	1.27869	46.0539	22.8953	2.9125	17.7225	20.7428	1.26929	13.6315
A01_A10_A23	Tripartite	0	0	12.1598	2.25521	8.42914	0	0	0	4.2231	4.59109	0.680165	0	0.0980167	9.83328	2.69579	0	1.22034	0	0.22958	0.393227	0	0	0	0	0	0	0	0	0	0.416229	0	0	6.0799	3.23915	6.51012	0.340082	0.61017	0.0490083	5.03143	1.54451	0	0	0	0	0.208114
A01_A10_A24	Tripartite	0	0.680588	0	0	6.57884	2.12927	0	0	0.469233	2.50423	1.36033	0.410142	0.0980167	48.0738	18.678	0.609252	0	0.463998	0.191317	0.589841	2.22848	21.9188	0	80.8628	41.0354	1.63908	0	0	0.423098	0	1.06464	0.340294	0	0.234616	4.54154	0.984791	0.205071	0.281007	24.1326	9.63391	1.93378	10.9594	0	40.6429	20.5177
A01_A10_A25	Tripartite	0	0	1.05737	0.902083	4.31736	0	0	0	0.938466	3.75635	0	0.410142	0.0980167	1.09259	0.770226	0	1.22034	0	0.306107	0.983068	0	0.384541	0	0.275044	0	0	0	0	0.423098	0.416229	0	0	0.528687	0.920275	4.03686	0	0.815241	0.0490083	0.699347	0.876647	0	0.19227	0	0.349071	0.208114
A01_A11_A01	Tripartite	26.9948	0.680588	32.7786	0	14.8024	0	0	0	0	3.33898	304.034	182.513	0.784133	26.8464	100.707	8.52953	151.322	0.618663	0.34437	17.8918	357.83	265.718	224.434	29.1546	118.861	8.19541	3.71528	50.2561	74.8884	22.2682	13.4974	0.340294	16.3893	0	9.07069	156.282	166.918	0.701398	13.5954	59.2994	183.013	134.716	137.345	52.0215	70.5647
A01_A11_A02	Tripartite	0	0.680588	0	21.199	28.7824	2.12927	0	0	0	15.0254	0	0.273428	0.29405	24.8173	28.3058	1.2185	1.22034	0.154666	0.153053	0.393227	0.318354	0	0	0	0	47.5334	0	0	0	6.24343	1.06464	0.340294	0	10.5995	21.9039	0.609252	0.746884	0.224358	12.4852	14.3495	23.9259	0	0	0	3.12172
A01_A11_A03	Tripartite	0	0	0.528687	0	1.43912	0	0	0	0.938466	5.84321	0	0	0	0.312168	0.385113	0	0	0	0.153053	1.17968	0	0	0	0	0	0	0	0	0	0	0	0	0.264344	0.469233	3.64117	0	0	0	0.23261	0.782397	0	0	0	0	0
A01_A11_A04	Tripartite	0	44.2382	0.528687	0.451042	0.822355	0	0	0	0	0	0.680165	0.273428	0	0.312168	0.192557	0	1.22034	14.5386	16.415	11.0104	0.318354	0	0	0	1.41501	0	2.47685	15.4634	0.423098	23.3088	0	22.1191	0.264344	0.225521	0.411178	0.340082	0.746884	7.2693	8.36357	5.60146	0.159177	1.23843	7.73171	0.211549	12.3619
A01_A11_A05	Tripartite	1.9282	1.36118	140.102	215.598	213.196	140.532	1.92084	52.4464	65.2234	125.212	5.44132	72.1851	32.8356	78.5102	128.243	83.4675	35.3898	4.17598	499.528	173.217	364.833	141.126	331.733	39.0562	48.1104	98.3449	11.1458	295.738	78.2732	131.112	71.2301	1.64101	96.2742	140.411	169.204	44.4544	53.7875	18.5058	289.019	150.73	231.589	76.1361	313.735	58.6647	89.6113
A01_A11_A06	Tripartite	0	0	0	0	3.08383	0	0	0	0	1.25212	0	0	0	1.09259	6.35436	0.609252	0	0	0	0	0	0	0	0	0	0	0	0	0	0	0	0	0	0	2.16797	0.304626	0	0	0.546293	3.17718	0	0	0	0	0
A01_A11_A07	Tripartite	0	0.680588	42.295	82.0896	23.2315	36.1976	117.171	11.1588	0	57.18	0	0.136714	0.196033	0.156084	5.39158	1.2185	0	15.1573	36.9241	8.45438	0.636708	0	0	0	1.41501	0	0	10.6311	0	3.95417	18.0988	58.926	26.7269	41.0448	40.2058	0.609252	0.0683571	7.67664	18.5401	6.92298	0.318354	0	5.31555	0	2.68459
A01_A11_A08	Tripartite	0	0.680588	0.528687	0.451042	4.52295	223.573	96.0422	0	15.9539	70.5359	0.680165	0	8.91952	0.936503	7.31715	0	1.22034	0.309332	7.49961	9.24084	0	0	0.894158	0	0	0	16.0995	0	39.7712	9.98949	111.787	48.3614	0.264344	8.20248	37.5294	0.340082	0.61017	4.61442	4.21806	8.27899	0	8.04977	0.447079	19.8856	4.99475
A01_A11_A09	Tripartite	0	111.616	0	0.451042	6.78443	93.6879	44.1794	2.23176	0	15.4428	0	0	0.0980167	22.9443	12.7087	1.2185	0	0	0.0765267	0	0.318354	0.384541	0	0.825131	0	0	0	0.966464	1.69239	0	46.844	77.8979	1.11588	0.225521	11.1136	0.609252	0	0.0490083	11.5104	6.35436	0.159177	0.19227	0.483232	1.25876	0
A01_A11_A10	Tripartite	0	0	0	0.902083	1.23353	2.12927	0	0	0.469233	3.75635	0	0	0	0.156084	0.57767	0	0	0.309332	0.22958	0.589841	0	0	0	0	0	0	0	0.966464	0	0.208114	1.06464	0	0	0.685658	2.49494	0	0	0.154666	0.192832	0.583755	0	0	0.483232	0	0.104057
A01_A11_A11	Tripartite	0	0	32.2499	13.0802	11.7186	0	0	0	10.7924	2.08686	0	0.546857	0.196033	45.4204	22.9142	3.65551	23.1864	0.154666	45.0359	28.7056	0.636708	0.384541	0	1.10017	16.9802	0	33.4375	0	0	11.6544	0	0	16.125	11.9363	6.90271	1.82776	11.8666	0.17535	45.2282	25.8099	0.318354	16.911	0	0.550087	14.3173
A01_A11_A12	Tripartite	0	0.680588	0	0	1.23353	0	0	0	5.16156	1.66949	0	0.136714	0.0980167	0.156084	0.192557	0	0	5.8773	0.153053	2.9492	0	18.4579	0	0	0	0	0	0	0.423098	0.208114	0	0.340294	0	2.58078	1.45151	0	0.0683571	2.98766	0.154569	1.57088	0	9.22897	0	0.211549	0.104057
A01_A11_A13	Tripartite	0	0	0.528687	0	0.411178	0	117.171	0	8.91542	15.8601	0	0.136714	0	0.156084	0.385113	0	1.22034	0.154666	0	0.589841	0	0	19.6715	0	0	88.5104	0	0	0	0	0	58.5857	0.264344	4.45771	8.13566	0	0.678527	0.0773329	0.0780419	0.487477	44.2552	0	9.83574	0	0
A01_A11_A14	Tripartite	0	176.953	0	32.926	92.3094	2.12927	82.5963	20.0859	0.938466	40.9025	1.36033	0.273428	0.88215	0.468251	10.7832	1.2185	10.9831	61.8663	54.2574	53.8721	4.77531	0.384541	0	0	46.6954	134.405	4.95371	17.3964	68.5419	51.4043	1.06464	129.775	10.0429	16.9323	66.6059	1.28942	5.62824	31.3742	27.3628	32.3276	69.59	2.66912	8.69818	34.271	49.0498
A01_A11_A15	Tripartite	0	0.680588	0	0.451042	11.513	0	0	39.0558	15.9539	26.2945	0	0.410142	0.392067	22.32	19.0631	3.04626	3.66102	27.9945	45.8012	55.6416	160.769	0.769081	0	1.65026	1.41501	0	0	0	38.0788	8.53269	0	0.340294	19.5279	8.20248	18.9037	1.52313	2.03558	14.1933	34.0606	37.3524	80.3843	0.384541	0	19.8645	4.97385
A01_A11_A16	Tripartite	53.9897	4.76412	46.5245	0.451042	28.1657	0	176.718	14.5065	20.177	42.572	2.04049	40.0572	18.3291	99.7376	42.1699	4.26477	6.1017	0.309332	4.70639	4.3255	0.318354	37.3004	40.2371	30.2548	0	1.63908	1.23843	10.6311	10.5775	24.1413	26.9948	90.7409	30.5155	10.314	35.3688	3.15263	23.0795	9.31923	52.222	23.2477	0.978718	19.2694	25.4341	20.4161	12.0706
A01_A11_A17	Tripartite	1.9282	0	51.2827	0.451042	2.87824	0	0	0	0.938466	3.33898	66.6562	0.546857	0	5.7751	6.54692	1.2185	1.22034	0	0.191317	0.983068	0	0	0	0	0	0	0	0	0.423098	0	0.964101	0	25.6413	0.694754	3.10861	33.9373	0.883598	0	2.98321	3.76499	0	0	0	0.211549	0
A01_A11_A18	Tripartite	0	0.680588	1.05737	2.25521	3.08383	0	0	10.0429	0.469233	10.0169	0	0	0.29405	0.780419	1.73301	0	0	21.0346	13.0478	35.5871	1.27342	0.384541	0	0	0	27.8644	0	0	16.9239	1.04057	0	0.340294	5.55015	1.36222	6.55038	0	0	10.6643	6.91411	18.66	14.5689	0.19227	0	8.46196	0.520286
A01_A11_A19	Tripartite	0	0	0	0	1.02794	0	0	0	0.938466	0.417372	0	0.136714	0	0.312168	6.73948	0	0	0.154666	0.11479	0.589841	0	0	0	0	0	0	0	0	0	0	0	0	0	0.469233	0.722658	0	0.0683571	0.0773329	0.213479	3.66466	0	0	0	0	0
A01_A11_A20	Tripartite	0	0	16.3893	0	27.3433	0	1.92084	1.11588	0	0.834745	0.680165	0.136714	0.29405	0	0.192557	0	0	0.309332	27.3965	39.3227	1.59177	0.769081	0	0	0	0	12.3843	20.2957	0	19.979	0	0.960422	8.75259	0	14.089	0.340082	0.0683571	0.301691	13.6983	19.7576	0.795884	6.57667	10.1479	0	9.98949
A01_A11_A21	Tripartite	0	0	0	33.3771	12.3353	2.12927	0	63.6052	0.469233	7.5127	0.680165	67.8102	16.8589	72.8911	45.6359	4.26477	2.44068	15.3119	10.1398	0.393227	0	0.769081	37.5546	8.25131	0	0	0	21.2622	15.6546	7.284	1.06464	0	31.8026	16.9232	9.92401	2.47247	35.1255	16.0854	41.5155	23.0146	0	0.384541	29.4084	11.953	3.642
A01_A11_A22	Tripartite	0	0.680588	33.3073	11.276	5.96208	2.12927	0	0	0	0.417372	1.36033	0.136714	0.0980167	6.55552	13.479	1.2185	0	0.154666	0.191317	0.196614	7.32214	0	0.894158	0.275044	0	1.63908	0	0	0.423098	0	1.06464	0.340294	16.6536	5.63802	3.18972	1.28942	0.0683571	0.126341	3.37342	6.83778	4.48061	0	0.447079	0.349071	0
A01_A11_A23	Tripartite	0	0	15.3319	15.7865	8.84032	78.783	207.451	1.11588	0	89.735	2.04049	0.683571	0.5881	1.24867	0.385113	1.82776	10.9831	79.0343	1.33922	162.01	5.41201	3.84541	0	0.550087	26.8852	188.494	137.465	195.226	247.512	195.211	39.3915	103.726	8.2239	7.89323	49.2877	1.93413	5.83331	39.8112	1.29394	81.1974	96.9532	70.6554	97.6129	124.031	111.048
A01_A11_A24	Tripartite	0	0	0	0	2.26148	0	1.92084	0	0	9.18219	0	0.683571	0	0.156084	0	0	0	0.154666	12.5121	0	0	0	0	0	0	0	0	0	0.423098	0	0	0.960422	0	0	5.72183	0	0.341785	0.0773329	6.3341	0	0	0	0	0.211549	0
A01_A11_A25	Tripartite	0	0.680588	40.1802	0.451042	4.11178	2.12927	0	0	0	2.50423	1.36033	0	0.196033	0.312168	0.57767	0	2.44068	0.154666	0.91832	0.589841	0	0	0	0.275044	0	0	0	0	0	0.208114	1.06464	0.340294	20.0901	0.225521	3.308	0.680165	1.22034	0.17535	0.615244	0.583755	0	0	0	0.137522	0.104057
A01_A12_A01	Tripartite	0	1.36118	17.4467	7.21667	34.5389	0	1.92084	0	19.7078	12.9385	176.843	102.809	0.686117	12.0185	56.0339	3.04626	3.66102	1.39199	34.3605	4.12889	89.4574	92.6743	1.78832	2.20035	31.1303	0	1.23843	0	16.5008	18.7303	0	1.64101	8.72334	13.4622	23.7387	89.9446	53.235	1.03905	23.1895	30.0814	44.7287	46.9564	0.894158	9.35059	24.9303
A01_A12_A02	Tripartite	0	0	0	0	1.64471	0	0	0	0.469233	8.76482	0.680165	0	0.0980167	0.312168	1.3479	0	0	0.309332	0.11479	0.589841	0	0	0	0	0	0	0	0	0	0	0	0	0	0.234616	5.20476	0.340082	0	0.203674	0.213479	0.968868	0	0	0	0	0
A01_A12_A03	Tripartite	0	93.9212	1.05737	25.2583	25.9042	10.6464	416.823	3.34764	1.87693	31.7203	0	0	0	0.624335	0.770226	0	0	0	0.45916	0.196614	0	0	0	0	0	0	0	0	0	0.208114	5.32318	255.372	2.20251	13.5676	28.8122	0	0	0	0.541748	0.48342	0	0	0	0	0.104057
A01_A12_A04	Tripartite	0	0	0	0.451042	3.90619	0	0	0	0.469233	0.834745	0	0	0	0	0.385113	0	1.22034	0	0.0765267	0.196614	0.318354	0.769081	0	0	0	0	0	0	0	0	0	0	0	0.460137	2.37047	0	0.61017	0	0.0382633	0.290863	0.159177	0.384541	0	0	0
A01_A12_A05	Tripartite	0	0	13.7459	58.6354	64.7605	2.12927	0	1.11588	7.97696	4.17372	0.680165	17.9096	4.80282	0.624335	80.2961	6.09252	3.66102	0.309332	7.04045	10.0273	0	4.22995	0	0	0	0	0	0	4.65408	0	1.06464	0	7.43087	33.3062	34.4671	3.38634	10.7853	2.55607	3.83239	45.1617	0	2.11497	0	2.32704	0
A01_A12_A06	Tripartite	0	0	0.528687	0	0.616766	0	0	0	0	1.66949	0	0	0	0	1.92557	0	0	0	0.153053	0	0	0	0	0	0	1.63908	0	0	0	0	0	0	0.264344	0	1.14313	0	0	0	0.0765267	0.962783	0.819541	0	0	0	0
A01_A12_A07	Tripartite	1.9282	0.680588	0.528687	0	1.02794	123.498	9.60422	0	0	77.2139	0	0	0.196033	0.312168	0.962783	0	0	0.154666	0.267843	0.393227	0	0	0	0	0	0	0	0	0	0	62.713	5.1424	0.264344	0	39.1209	0	0	0.17535	0.290005	0.678005	0	0	0	0	0
A01_A12_A08	Tripartite	0	0	0.528687	0.451042	4.11178	0	0	0	0	2.50423	0	0	0	0	0.770226	0	1.22034	0.309332	0.191317	4.71873	0.318354	0	0	0	0	0	0	0	0	4.3704	0	0	0.264344	0.225521	3.308	0	0.61017	0.154666	0.0956583	2.74448	0.159177	0	0	0	2.1852
A01_A12_A09	Tripartite	123.405	73.5035	0.528687	7.66771	170.022	0	1.92084	0	0	7.09533	0	0	0.29405	0.780419	0.770226	1.2185	69.5593	0	0.153053	8.25777	0	0	0	0.275044	0	75.3978	0	0	0.846196	25.1818	61.7025	37.7122	0.264344	3.83385	88.5586	0.609252	34.7797	0.147025	0.466736	4.514	37.6989	0	0	0.56062	12.5909
A01_A12_A10	Tripartite	0	0	7.93031	18.9437	28.1657	2.12927	0	0	0	3.33898	0.680165	2.59757	13.7223	116.126	23.4919	4.26477	0	0.927995	2.83149	20.6444	0.955061	12.3053	71.5326	42.6317	0	0	0	1.93293	15.6546	7.49212	1.06464	0	3.96515	9.47187	15.7523	2.47247	1.29878	7.32517	59.4789	22.0682	0.477531	6.15265	36.7328	29.1432	3.74606
A01_A12_A11	Tripartite	0	0	21.1475	39.6917	74.8343	2.12927	0	0	0	6.26058	0.680165	0.136714	31.5614	13.4232	48.9094	4.26477	1.22034	0.309332	0.153053	17.4986	1.59177	0	20.5656	41.8066	121.691	36.0598	0	0	0	0.208114	1.06464	0	10.5737	19.8458	40.5475	2.47247	0.678527	15.9354	6.78813	33.204	18.8258	0	10.2828	20.9033	60.9496
A01_A12_A12	Tripartite	0	93.2406	0	107.348	36.8004	0	0	0	15.9539	8.34745	0	0.136714	0.392067	0.780419	2.50323	0	2.44068	0.154666	27.8557	5.50518	0.636708	0	0	0.550087	0	0	0	0	5.07718	13.5274	0	46.6203	0	61.6509	22.5739	0	1.2887	0.273366	14.3181	4.00421	0.318354	0	0	2.81363	6.76372
A01_A12_A13	Tripartite	0	0.680588	0.528687	0.451042	2.67265	0	0	0	0	0.834745	0.680165	0.273428	0.0980167	0.468251	0.192557	0	1.22034	0.309332	28.8123	3.93227	0.636708	0	0	0.275044	0	14.7517	0	14.497	35.1171	8.32458	0	0.340294	0.264344	0.225521	1.7537	0.340082	0.746884	0.203674	14.6403	2.06241	7.69422	0	7.24848	17.6961	4.16229
A01_A12_A14	Tripartite	0	0.680588	0.528687	1.35312	5.5509	0	0	0	14.5462	8.34745	0	20.7806	13.4283	21.3835	14.6343	1.2185	1.22034	0.927995	13.2391	0.196614	0	0	28.6131	3.30052	0	0	1.23843	0	0.846196	0	0	0.340294	0.264344	7.94967	6.94917	0.609252	11.0004	7.17814	17.3113	7.41545	0	0.619213	14.3065	2.07336	0
A01_A12_A15	Tripartite	0	1.36118	0	0.451042	25.2874	0	0	0	1.4077	6.67796	0	0	0.0980167	0.312168	0.192557	0	0	0.154666	0	0	0	0	0	0	0	0	0	0	0	0	0	0.680588	0	0.92937	15.9827	0	0	0.126341	0.156084	0.0962783	0	0	0	0	0
A01_A12_A16	Tripartite	0	0	23.7909	78.9323	75.0399	2.12927	0	1.11588	6.10003	4.59109	0	0.273428	0.29405	0.468251	8.8576	0	1.22034	5.25864	24.5268	2.16275	0	0	0	0	28.3003	0	0	0	0.423098	10.8219	1.06464	0	12.4534	42.5162	39.8155	0	0.746884	2.77634	12.4975	5.51017	0	0	0	0.211549	19.5611
A01_A12_A17	Tripartite	0	0.680588	0.528687	0	9.2515	0	0	13.3906	16.8924	11.6864	0	0.820285	1.1762	0.468251	0.770226	130.989	289.22	149.717	2.90801	191.305	4.1386	0.384541	0	0	1.41501	131.127	28.4838	95.6799	261.475	182.1	0	0.340294	6.95963	8.44619	10.469	65.4946	145.02	75.4464	1.68813	96.0376	67.6326	14.4342	47.84	130.737	91.7576
A01_A12_A18	Tripartite	1.9282	109.575	247.426	138.019	162.21	2.12927	3.84169	1.11588	13.1385	33.8072	176.843	14.355	91.7436	8.11636	75.2896	10.3573	10.9831	94.5008	223.19	141.758	122.885	42.2995	92.9924	51.9832	121.691	3.27816	66.875	86.0153	69.3881	78.8754	2.02874	56.7082	124.271	75.5786	98.0084	93.6001	12.669	93.1222	115.653	108.524	63.0814	54.5872	89.5039	60.6857	100.283
A01_A12_A19	Tripartite	0	0.680588	1.05737	13.5312	21.1756	0	9.60422	16.7382	17.3616	37.9809	0	0.410142	0.490083	30.1242	10.7832	1.82776	2.44068	1.08266	51.9233	18.4817	0.955061	1.53816	0	0	0	0	26.007	0.966464	32.1555	4.57852	0	5.1424	8.89779	15.4464	29.5783	0.913878	1.42541	0.786372	41.0238	14.6324	0.477531	13.7726	0.483232	16.0777	2.28926
A01_A12_A20	Tripartite	1.9282	419.923	0.528687	0.902083	8.42914	68.1367	1.92084	20.0859	3.75386	9.18219	98.6239	1.23043	10.8799	12.6428	16.7524	3.04626	2.44068	15.6213	91.4111	15.9257	2.22848	0.384541	0	15.1274	1.41501	109.818	63.1597	51.2226	51.618	68.6777	35.0324	210.922	10.3073	2.32797	8.80567	50.8351	1.83555	13.2506	52.0269	16.3391	56.0235	31.7721	25.6113	33.3727	35.0464
A01_A12_A21	Tripartite	32.7794	0.680588	32.2499	49.1635	25.6986	0	0	0	0	4.59109	0.680165	0.546857	0.392067	0.312168	2.69579	0	0	0.154666	82.7253	11.4036	0.955061	0	0	11.2768	0	0	0	0	0	0.208114	16.3897	0.340294	16.125	24.5818	15.1448	0.340082	0.273428	0.273366	41.5187	7.04969	0.477531	0	0	5.63839	0.104057
A01_A12_A22	Tripartite	0	1.36118	0.528687	0.902083	8.22355	0	0	42.4035	16.8924	15.4428	0.680165	0.546857	2.84248	37.7723	6.16181	1.2185	1.22034	0.463998	7.57614	10.4205	15.281	104.21	0.894158	12.927	0	14.7517	0	0	0	10.8219	0	0.680588	21.4661	8.89723	11.8332	0.949335	0.883598	1.65324	22.6742	8.29116	15.0164	52.1052	0.447079	6.46352	5.41097
A01_A12_A23	Tripartite	0	0.680588	0.528687	1.80417	6.78443	0	0	2.23176	18.7693	6.67796	0	0.136714	16.4668	10.1454	20.7961	1.82776	1.22034	0.309332	0.153053	1.3763	24.1949	0	0	20.9033	22.6402	0	0	0	0	2.49737	0	0.340294	1.38022	10.2867	6.73119	0.913878	0.678527	8.38807	5.14925	11.0862	12.0974	0	0	10.4517	12.5688
A01_A12_A24	Tripartite	0	0	0	0	1.43912	0	0	0	0.469233	1.25212	1.36033	0.683571	0	0	0.192557	0	0	0.154666	32.7534	2.55598	0.955061	0.769081	0.894158	0	0	0	0	0	0	12.2787	0	0	0	0.234616	1.34562	0.680165	0.341785	0.0773329	16.3767	1.37427	0.477531	0.384541	0.447079	0	6.13937
A01_A12_A25	Tripartite	0	0	1.05737	0.451042	6.57884	0	1.92084	0	0.938466	19.6165	0	0.136714	0.392067	0.156084	0.57767	1.82776	1.22034	0.309332	0.34437	30.4751	1.27342	0.384541	0	0.550087	26.8852	77.0369	95.3588	39.625	30.8862	50.7799	0	0.960422	0.528687	0.694754	13.0977	0.913878	0.678527	0.350699	0.250227	15.5264	39.1551	47.8717	19.8125	15.7181	38.8326
A01_A13_A01	Tripartite	0	0	0	0.451042	5.34531	0	1.92084	0	1.87693	7.93007	0	150.522	0.5881	0.624335	20.7961	0	0	0.309332	0.153053	0.393227	0	0	0	0	38.2054	0	0	0	0	0	0	0.960422	0	1.16399	6.63769	0	75.2611	0.448716	0.388694	10.5947	0	0	0	0	19.1027
A01_A13_A02	Tripartite	88.6973	0	96.2211	31.5729	55.509	0	0	11.1588	0	13.3559	324.439	145.874	110.367	99.2693	197.563	10.9665	12.2034	24.4372	12.7034	21.6275	167.136	373.389	194.926	195.006	217.912	4.91725	0	0	48.2332	36.42	44.3487	0	53.6899	15.7865	34.4324	167.703	79.0387	67.402	55.9864	109.595	86.0265	186.694	97.4632	121.62	127.166
A01_A13_A03	Tripartite	0	0	0	0.902083	1.8503	0	0	0	0	6.67796	2.04049	270.01	43.0293	9.98936	39.089	3.65551	1.22034	0.618663	0.420897	0.786454	0.636708	0	0	23.9288	38.2054	1.63908	1.23843	0.966464	0.846196	0	0	0	0	0.451042	4.26413	2.848	135.615	21.824	5.20513	19.9377	1.13789	0.619213	0.483232	12.3875	19.1027
A01_A13_A04	Tripartite	0	0	0	0	0.616766	0	0	0	0	0.417372	0	0	0.0980167	0.312168	0.57767	0	0	0	5.50992	0.196614	0.318354	0	0	0.275044	0	0	0	0.966464	0	0.208114	0	0	0	0	0.517069	0	0	0.0490083	2.91104	0.387142	0.159177	0	0.483232	0.137522	0.104057
A01_A13_A05	Tripartite	0	0	0	0	1.8503	0	140.222	2.23176	7.97696	38.3982	0	0.136714	45.5778	27.4708	31.0016	4.26477	1.22034	0.154666	0.0765267	0	0.318354	0.384541	3.57663	38.5061	0	0	0	0	0	0	0	70.1108	1.11588	3.98848	20.1243	2.13238	0.678527	22.8662	13.7736	15.5008	0.159177	0.19227	1.78832	19.253	0
A01_A13_A06	Tripartite	0	0	0.528687	0	3.08383	0	0	0	0	3.33898	0	0.136714	30.6792	44.3278	11.3608	3.04626	0	0.154666	0.153053	0	0.318354	0.384541	0	0	0	0	0	0	0.423098	0	0	0	0.264344	0	3.21141	1.52313	0.0683571	15.4169	22.2404	5.68042	0.159177	0.19227	0	0.211549	0
A01_A13_A07	Tripartite	0	0	0	0	0.616766	0	0	0	0	1.25212	0	0.273428	0.0980167	0.468251	2.31068	0	23.1864	57.381	29.4245	64.6859	0.636708	1.15362	0.894158	0	0	0	0	0	23.2704	24.5575	0	0	0	0	0.934442	0	11.7299	28.7395	14.9464	33.4983	0.318354	0.576811	0.447079	11.6352	12.2787
A01_A13_A08	Tripartite	1.9282	0	0.528687	0	1.64471	0	0	0	0.469233	1.66949	140.794	0.410142	0.196033	0.624335	8.08737	0.609252	1.22034	0.154666	0.11479	0.393227	0.318354	64.9874	0	0.275044	0	0	0	0	0	0	0.964101	0	0.264344	0.234616	1.6571	70.7017	0.815241	0.17535	0.369563	4.2403	0.159177	32.4937	0	0.137522	0
A01_A13_A09	Tripartite	0	0	0	0	5.5509	0	0	0	0.938466	56.7626	0	0	0	0	0	0	0	0.154666	0.0382633	0.196614	0	0	0	0	0	0	0	0	0	0	0	0	0	0.469233	31.1568	0	0	0.0773329	0.0191317	0.0983068	0	0	0	0	0
A01_A13_A10	Tripartite	0	0	7.93031	33.3771	18.9142	0	0	0	0	2.08686	0.680165	0.683571	0.490083	0	0.770226	0	0	0.618663	26.7843	7.86454	0.955061	0.384541	0	0	0	0	0	0	8.03887	12.2787	0	0	3.96515	16.6885	10.5005	0.340082	0.341785	0.554373	13.3922	4.31738	0.477531	0.19227	0	4.01943	6.13937
A01_A13_A11	Tripartite	0	0	22.2049	0.451042	6.99002	4.25854	71.0712	0	15.4847	22.9555	0.680165	47.5765	0.88215	112.068	90.8867	5.48327	10.9831	13.1466	0.765267	9.63407	81.4986	73.0627	124.288	88.289	0	0	1.23843	0	0.423098	8.7408	2.12927	35.5356	11.1024	7.96786	14.9727	3.08172	29.2798	7.01437	56.4167	50.2604	40.7493	37.1506	62.144	44.356	4.3704
A01_A13_A12	Tripartite	0	0	0.528687	36.5344	3.7006	0	0	0	7.50773	11.2691	0	0.136714	0.980167	44.0156	29.6537	1.2185	1.22034	0.309332	2.33406	1.76952	0	0.769081	0.894158	34.9305	0	0	0	0	0	0	0	0	0.264344	22.0211	7.48482	0.609252	0.678527	0.644749	23.1749	15.7116	0	0.384541	0.447079	17.4653	0
A01_A13_A13	Tripartite	0	0	0	0.902083	9.66267	2.12927	0	0	0.938466	0.834745	0	0	0	0	0	0	0	0	0	0.393227	0	0	0	0.275044	0	0	0	0	0	0	1.06464	0	0	0.920275	5.24871	0	0	0	0	0.196614	0	0	0	0.137522	0
A01_A13_A14	Tripartite	0	0.680588	0	2.70625	8.42914	4.25854	461.002	1.11588	0	88.9003	0	63.9822	37.9325	188.081	309.246	24.3701	15.8644	2.16532	5.70124	29.2954	116.517	93.8279	132.335	162.826	1.41501	0	0	0.966464	0	0.416229	2.12927	230.842	0.55794	1.35312	48.6647	12.185	39.9233	20.0489	96.8911	169.271	58.2587	46.9139	66.6509	81.4129	0.915621
A01_A13_A15	Tripartite	0	0	0	0	4.31736	0	0	0	0.938466	4.17372	0	0	2.25438	36.9919	6.35436	0.609252	1.22034	0	0	0	0	0.384541	0	29.7047	0	0	0	0	0	0.208114	0	0	0	0.469233	4.24554	0.304626	0.61017	1.12719	18.4959	3.17718	0	0.19227	0	14.8524	0.104057
A01_A13_A16	Tripartite	188.964	299.459	0.528687	66.7542	133.633	0	1.92084	5.5794	0	10.8517	2.04049	0.956999	0.5881	0.312168	0.57767	0.609252	2.44068	19.0239	90.7606	7.66793	0.318354	0.384541	1.78832	0.275044	0	1.63908	1.23843	0	0	10.6138	94.4819	150.69	3.05405	33.3771	72.2422	1.32487	1.69884	9.806	45.5364	4.1228	0.978718	0.811483	0.894158	0.137522	5.30692
A01_A13_A17	Tripartite	0	0	0	0.451042	3.90619	0	0	3.34764	0.469233	7.5127	0	0	0	0.312168	1.15534	0	0	0.463998	0.0382633	0.196614	0	0	0	0	0	0	0	0	0	0	0	0	1.67382	0.460137	5.70944	0	0	0.231999	0.175215	0.675976	0	0	0	0	0
A01_A13_A18	Tripartite	32.7794	1.36118	1.05737	46.9083	10.6906	102.205	103.726	10.0429	106.985	71.788	0	0.410142	0.392067	1.40475	1.73301	0.609252	8.54237	54.9064	18.6342	3.14582	0.636708	0.384541	0	0	0	27.8644	0	23.1951	26.2321	17.0654	67.4922	52.5434	5.55015	76.9467	41.2393	0.304626	4.47626	27.6492	10.0195	2.43941	14.2506	0.19227	11.5976	13.116	8.53269
A01_A13_A19	Tripartite	0	0	0.528687	0	0.822355	0	0	0	0	1.25212	0	0	0	0.156084	0.770226	0	0	0	0.0765267	0.589841	0	0	0	0.275044	0	0	0	0	0.423098	0	0	0	0.264344	0	1.03724	0	0	0	0.116305	0.680033	0	0	0	0.349071	0
A01_A13_A20	Tripartite	3.85641	0	94.1063	45.1042	71.1337	0	0	0	0.469233	4.17372	49.652	0.956999	0.784133	50.4151	7.31715	1.82776	0	23.8185	3.06107	0.196614	0.318354	72.6782	0	10.4517	0	0	0	0	0.423098	0.208114	1.9282	0	47.0532	22.7867	37.6537	25.7399	0.4785	12.3013	26.7381	3.75688	0.159177	36.3391	0	5.43738	0.104057
A01_A13_A21	Tripartite	0	0	0	2.25521	7.81237	0	1.92084	25.6653	17.8308	20.4512	0	0.136714	0.0980167	0	0	0	37.8305	0.618663	0.153053	0.393227	0	0	0	0	0	0	1.23843	0	6.34647	3.53794	0	0.960422	12.8326	10.043	14.1318	0	18.9836	0.35834	0.0765267	0.196614	0	0.619213	0	3.17324	1.76897
A01_A13_A22	Tripartite	0	0.680588	0	0	1.64471	0	0	0	0.469233	10.0169	0	0	0	0.156084	0.770226	0	0	0.154666	0.153053	1.96614	0	0	0	0.275044	0	0	0	0	0	2.70549	0	0.340294	0	0.234616	5.83082	0	0	0.0773329	0.154569	1.36818	0	0	0	0.137522	1.35274
A01_A13_A23	Tripartite	0	0	0	0.451042	9.2515	0	0	1.11588	9.38466	2.50423	0	0	0	41.6744	7.31715	1.2185	1.22034	0.309332	0.0765267	0.393227	0	0	0	0.275044	0	0	0	0	0	0	0	0	0.55794	4.91785	5.87786	0.609252	0.61017	0.154666	20.8755	3.85519	0	0	0	0.137522	0
A01_A13_A24	Tripartite	0	0	0.528687	0.451042	0.822355	0	0	0	0.469233	0.417372	0	0.956999	0.0980167	0.312168	0	0	0	0	0	0	0	0	0	0	0	0	0	0	0.423098	0.208114	0	0	0.264344	0.460137	0.619864	0	0.4785	0.0490083	0.156084	0	0	0	0	0.211549	0.104057
A01_A13_A25	Tripartite	0	0	17.4467	0.451042	23.8483	0	0	0	12.2001	30.8855	0	0	0.490083	0.312168	1.54045	386.266	125.695	1.08266	1.98969	87.0998	2.22848	1.15362	2.68247	0.275044	21.2252	21.3081	90.4051	53.1555	85.0427	113.839	0	0	8.72334	6.32555	27.3669	193.133	62.8475	0.786372	1.15093	44.3201	11.7683	45.7794	27.919	42.6589	67.5319
A01_A14_A01	Tripartite	0	0	0.528687	0.451042	2.46707	6.38781	65.3087	33.4764	13.6078	31.3029	90.4619	8.74971	70.8661	319.035	111.105	15.2313	75.661	48.2558	165.68	79.0387	41.7043	133.436	290.601	280.544	45.2804	1.63908	4.95371	101.479	30.4631	34.1308	3.19391	32.6543	17.0026	7.0294	16.885	52.8466	42.2054	59.5609	242.358	95.0719	21.6717	69.1946	196.04	155.504	39.7056
A01_A14_A02	Tripartite	0	8.84765	28.5491	0	30.6327	2.12927	0	16.7382	0.469233	21.286	3.40082	48.9437	16.4668	22.7882	106.676	6.09252	225.763	115.845	12.3591	84.1506	260.095	162.661	30.4014	0.550087	0	99.984	2.47685	6.76525	49.0794	32.674	1.06464	4.42382	22.6437	0.234616	25.9594	4.74667	137.353	66.1558	17.5736	95.4135	180.04	82.5688	18.5833	24.8147	16.337
A01_A14_A03	Tripartite	0	0	0	1.35312	6.57884	2.12927	0	3.34764	36.6002	37.1461	1.36033	0.956999	1.37223	1.56084	11.9385	68.2362	114.712	211.583	150.796	145.494	5.09366	2.69178	0.894158	9.35148	19.8102	19.669	73.0672	155.601	147.238	167.532	1.06464	0	1.67382	18.9766	21.8625	34.7983	57.8344	106.478	76.1783	78.7163	12.3813	37.8795	78.2474	78.2948	93.6711
A01_A14_A04	Tripartite	0	0	1.05737	0.902083	5.96208	0	0	0	13.6078	2.92161	1.36033	78.2005	0.490083	37.304	2.50323	0.609252	1.22034	0	1.72185	6.48825	0.636708	0.384541	3.57663	12.927	0	0	0	0	0	0.624343	0	0	0.528687	7.25492	4.44184	0.984791	39.7104	0.245042	19.5129	4.49574	0.318354	0.19227	1.78832	6.46352	0.312172
A01_A14_A05	Tripartite	0	0	0	0.451042	17.6806	0	0	0	0.469233	2.08686	0.680165	0.136714	0.0980167	0.624335	0.770226	0	0	0	0.153053	0.589841	0	0	0	0.275044	0	0	0	0	0	0.208114	0	0	0	0.460137	9.88375	0.340082	0.0683571	0.0490083	0.388694	0.680033	0	0	0	0.137522	0.104057
A01_A14_A06	Tripartite	0	0	2.64344	34.7302	11.9242	12.7756	1.92084	0	17.8308	19.6165	174.122	0.820285	8.42943	270.962	112.068	12.7943	9.76271	46.7091	67.0374	82.1845	85.9555	109.594	140.383	187.58	1.41501	196.69	84.213	15.4634	36.8095	43.4959	6.38781	0.960422	1.32172	26.2805	15.7703	93.4583	5.2915	27.5693	168.999	97.1262	141.323	96.9035	77.9231	112.195	22.4555
A01_A14_A07	Tripartite	0	0	0	0	0.411178	0	1.92084	0	0.469233	0.834745	0	0.136714	0	0	3.0809	0	0	0	0.191317	0.983068	0	0	0	0	0	0	0	0	0	0	0	0.960422	0	0.234616	0.622961	0	0.0683571	0	0.0956583	2.03199	0	0	0	0	0
A01_A14_A08	Tripartite	0	0	0.528687	29.7687	22.2036	0	101.805	1.11588	0.938466	37.1461	0	0.683571	0.490083	0.936503	0.57767	0	59.7966	6.95996	21.8101	28.9022	0.955061	0	0	0.550087	28.3003	0	0	0	0.846196	29.9685	0	50.9024	0.822284	15.3536	29.6749	0	30.2401	3.72502	11.3733	14.7399	0.477531	0	0	0.698142	29.1344
A01_A14_A09	Tripartite	0	0	11.1024	0	9.04591	2.12927	1.92084	0	0	15.4428	0	0.273428	0.0980167	0	0.57767	0	0	0.927995	7.04045	4.12889	0	0	0	0	0	3.27816	0	0	6.76957	0.208114	1.06464	0.960422	5.55121	0	12.2443	0	0.136714	0.513006	3.52023	2.35328	1.63908	0	0	3.38479	0.104057
A01_A14_A10	Tripartite	0	0	15.8606	0.902083	11.9242	0	0	1.11588	1.4077	9.18219	0.680165	0.273428	0.0980167	0.780419	8.8576	0.609252	1.22034	0.309332	14.234	13.5663	0	0.769081	0	0.550087	0	0	0	0	0	0.208114	0	0	8.48825	1.15489	10.5532	0.644709	0.746884	0.203674	7.50719	11.212	0	0.384541	0	0.275044	0.104057
A01_A14_A11	Tripartite	0	63.2947	51.2827	17.1396	134.044	4.25854	1.92084	36.8241	40.8233	40.9025	1.36033	0.410142	0.88215	19.5105	12.5162	1.2185	0	0.309332	13.9661	8.84761	0.636708	0	0	0	0	1.63908	0	0	0	0	2.12927	32.6078	44.0534	28.9814	87.4732	1.28942	0.205071	0.595741	16.7383	10.6819	1.13789	0	0	0	0
A01_A14_A12	Tripartite	0	72.823	22.2049	216.951	94.5708	14.9049	5.76253	1.11588	56.3079	73.4575	65.976	67.5368	10.5858	471.529	204.688	135.254	97.6271	23.6639	611.984	305.341	194.514	309.555	194.926	369.934	148.576	113.097	56.9676	236.784	317.747	327.156	7.45245	39.2927	11.6604	136.629	84.0142	100.615	82.582	17.1248	541.757	255.014	153.805	183.261	215.855	343.84	237.866
A01_A14_A13	Tripartite	0	91.1988	0	24.8073	39.6786	2.12927	0	21.2017	1.4077	9.59956	0	0.273428	74.2966	37.9284	50.0647	3.04626	3.66102	6.18663	8.53272	17.6952	85.9555	168.044	85.8392	17.6028	1.41501	0	43.3449	44.4573	0.423098	16.2329	1.06464	45.5994	10.6009	13.1075	24.6391	1.52313	1.96722	40.2416	23.2305	33.88	42.9778	105.695	65.1483	9.01294	8.82397
A01_A14_A14	Tripartite	0	132.715	83.0039	0.451042	20.7645	2.12927	0	2.23176	0.469233	15.0254	4.08099	194.544	14.7025	160.298	22.3366	14.6221	114.712	3.86665	234.248	150.213	86.2739	2.69178	1.78832	15.6775	21.2252	106.54	172.141	79.2501	83.3503	99.8949	1.06464	66.3574	42.6178	0.460137	17.8949	9.35152	154.628	9.28457	197.273	86.2747	96.4071	87.4165	40.5192	49.5139	60.5601
A01_A14_A15	Tripartite	0	182.398	0	0.451042	1.02794	17.0342	0	1.11588	0	6.67796	0.680165	0.273428	0.29405	21.5396	6.73948	2.43701	0	0.618663	3.74981	13.1731	0	0	0	24.4789	41.0354	1.63908	1.23843	0	17.7701	4.57852	8.51709	91.1988	0.55794	0.225521	3.85295	1.55859	0.136714	0.456357	12.6447	9.95629	0.819541	0.619213	0	21.1245	22.8069
A01_A14_A16	Tripartite	345.148	12.2506	18.504	79.3833	58.5928	10.6464	57.6253	1.11588	52.0849	73.4575	2.72066	1.23043	35.9721	140.319	43.3252	1.2185	6.1017	13.7653	19.5908	38.3397	1.59177	2.30724	0	9.90157	0	22.9471	8.66898	7.73171	25.3859	11.0301	177.897	34.938	9.80997	65.7341	66.0252	1.96958	3.66606	24.8687	79.9551	40.8324	12.2695	5.48811	3.86586	17.6437	5.51503
A01_A14_A17	Tripartite	28.923	151.771	0	0.451042	24.4651	0	0	1.11588	0.469233	5.42584	0	0.273428	0.196033	0.312168	0.770226	0	1.22034	9.12529	0.535687	5.70179	0	0	0	0	0	0	0	0	0	0.208114	14.4615	75.8856	0.55794	0.460137	14.9455	0	0.746884	4.66066	0.423927	3.23601	0	0	0	0	0.104057
A01_A14_A18	Tripartite	1.9282	66.6977	99.3932	97.876	86.7585	0	0	33.4764	95.7235	65.1101	3.40082	0.546857	1.27422	2.49734	9.24271	1.82776	3.66102	2.01066	1.49227	9.83068	0	0.384541	1.78832	0.275044	8.49008	0	0	21.2622	0	3.95417	0.964101	33.3488	66.4348	96.7998	75.9343	2.61429	2.10394	1.64244	1.99481	9.5367	0	0.19227	11.5253	0.137522	6.22213
A01_A14_A19	Tripartite	0	0	0	0.451042	1.02794	0	0	0	0	2.08686	0	0	0.0980167	0.624335	0.57767	0	0	0.154666	27.2435	3.73566	0.318354	0	16.0948	0	45.2804	0	0	0	20.3087	4.78663	0	0	0	0.225521	1.5574	0	0	0.126341	13.9339	2.15666	0.159177	0	8.04742	10.1544	25.0335
A01_A14_A20	Tripartite	1.9282	5.44471	22.7335	105.093	62.9102	125.627	324.623	41.2876	78.3619	108.517	2.04049	0.956999	0.490083	9.98936	5.58414	1.82776	6.1017	2.16532	36.6563	5.11195	0.636708	0.384541	0	23.9288	0	1.63908	0	0	0	8.94892	63.7776	165.034	32.0106	91.7273	85.7135	1.93413	3.52935	1.3277	23.3228	5.34805	1.13789	0.19227	0	11.9644	4.47446
A01_A14_A21	Tripartite	0	0.680588	61.8564	36.9854	42.3513	2.12927	1.92084	4.46352	0	38.3982	2.04049	0	0.29405	0.780419	1.15534	0	0	0.773329	0.420897	8.25777	0	0	0	10.7267	0	0	69.3519	6.76525	19.4625	4.99475	1.06464	1.30072	33.16	18.4927	40.3748	1.02025	0	0.53369	0.600658	4.70656	0	34.6759	3.38262	15.0946	2.49737
A01_A14_A22	Tripartite	9.64101	64.6559	0.528687	6.76562	15.2136	2.12927	0	0	1.87693	1.66949	0	0.136714	0.196033	1.56084	5.7767	0.609252	0	0.309332	0.535687	1.3763	0	0	0	0.275044	0	0	0	0	0.423098	0.208114	5.88514	32.3279	0.264344	4.32128	8.44153	0.304626	0.0683571	0.252683	1.04826	3.5765	0	0	0	0.349071	0.104057
A01_A14_A23	Tripartite	0	1.36118	1.58606	8.11875	25.9042	0	0	1.11588	0.938466	12.9385	0.680165	114.703	0.490083	0.624335	3.0809	1.2185	1.22034	0.618663	31.4525	16.1223	0.636708	1.15362	0	0	0	0	33.4375	34.7927	82.9272	25.8062	0	0.680588	1.35097	4.52861	19.4214	0.949335	57.9618	0.554373	16.0384	9.60161	0.318354	17.2956	17.3964	41.4636	12.9031
A01_A14_A24	Tripartite	0	0	0	11.276	17.475	0	0	1.11588	0.469233	6.26058	0	89.2743	0.490083	0.468251	38.3187	3.04626	1.22034	0.309332	0.994847	6.29164	0.318354	62.2956	4.47079	0.275044	1.41501	0	0	0	0	0.416229	0	0	0.55794	5.87264	11.8678	1.52313	45.2473	0.399708	0.731549	22.3052	0.159177	31.1478	2.23539	0.137522	0.915621
A01_A14_A25	Tripartite	0	177.634	0.528687	0.451042	56.7425	8.51709	253.551	51.3305	45.0464	15.8601	0	0.136714	0.29405	0.624335	0.770226	0.609252	4.88136	21.3439	11.6703	12.9765	1.59177	0	0	0.275044	0	1.63908	0	30.9269	0	12.0706	4.25854	215.592	25.9296	22.7487	36.3013	0.304626	2.50904	10.819	6.14733	6.87336	1.61543	0	15.4634	0.137522	6.03532
A01_A15_A01	Tripartite	163.897	434.215	37.5368	0.902083	206.206	0	3.84169	4.46352	0.469233	17.1123	0.680165	0.410142	0.686117	5.61902	0.57767	247.356	175.729	3.24798	0.267843	61.5401	2.22848	0.769081	0	0	63.6756	144.239	50.7755	36.7256	19.4625	61.1856	81.9486	219.029	21.0002	0.685658	111.659	124.018	88.0695	1.96705	2.94343	31.0589	73.2338	25.7723	18.3628	9.73126	62.4306
A01_A15_A02	Tripartite	0	0.680588	0.528687	0	0.205589	2.12927	0	0	11.2616	19.1991	0	0.136714	14.1144	69.9256	15.212	1.2185	1.22034	0.154666	28.1618	43.8448	0.955061	0	0.894158	0	0	0	13.6227	1.93293	0.423098	17.0654	1.06464	0.340294	0.264344	5.63079	9.70236	0.609252	0.678527	7.13453	49.0437	29.5284	0.477531	6.81134	1.41354	0.211549	8.53269
A01_A15_A03	Tripartite	0	0	0	0	0.822355	0	1.92084	26.7811	0	10.4343	0	0	0.0980167	0	2.11812	0	0	0.618663	17.7925	7.47132	28.0151	16.1507	0	0	0	0	0	6.76525	20.3087	0	0	0.960422	13.3906	0	5.62833	0	0	0.35834	8.89623	4.79472	14.0076	8.07535	3.38262	10.1544	0
A01_A15_A04	Tripartite	0	0	0	0	0.616766	0	0	0	0	0.417372	0	0	0	0	0	0	0	0	0.153053	0.393227	0	0	0	0	0	0	0	0	14.8084	0	0	0	0	0	0.517069	0	0	0	0.0765267	0.196614	0	0	0	7.40422	0
A01_A15_A05	Tripartite	0	0	0	0.451042	0.822355	0	0	65.837	105.577	32.555	0	0.136714	0	0.156084	0.192557	1.2185	7.32203	0	0.0382633	0.196614	0	0	0	15.1274	0	0	0	0	0	0	0	0	32.9185	53.0142	16.6887	0.609252	3.72937	0	0.0971736	0.194585	0	0	0	7.5637	0
A01_A15_A06	Tripartite	1.9282	0.680588	0.528687	0	0.822355	0	0	71.4164	0	11.2691	0	40.7408	1.7643	3.43384	5.96925	2.43701	0	0.309332	8.72404	1.3763	0	0	0	0.550087	0	0	0	0	0	11.0301	0.964101	0.340294	35.9725	0	6.0457	1.2185	20.3704	1.03682	6.07894	3.67277	0	0	0	0.275044	5.51503
A01_A15_A07	Tripartite	0	0	0	0	0.411178	0	0	1.11588	0	1.66949	0	0	6.86117	7.17986	5.58414	1.82776	0	17.9412	0.382633	5.70179	0.318354	0.769081	0	0	0	0	0	0	0	0	0	0	0.55794	0	1.04033	0.913878	0	12.4012	3.78124	5.64297	0.159177	0.384541	0	0	0
A01_A15_A08	Tripartite	0	0	0.528687	0	1.23353	0	0	0	0	22.9555	0	0.136714	0	4.05818	9.24271	1.82776	0	0	0.0765267	0.393227	0	0	0	0	0	0	0	0	0	0	0	0	0.264344	0	12.0945	0.913878	0.0683571	0	2.06735	4.81797	0	0	0	0	0
A01_A15_A09	Tripartite	0	0	0.528687	1.35312	0.616766	2.12927	303.493	1.11588	25.8078	51.7542	0	0.136714	0.0980167	0	0.57767	0	1.22034	0.309332	6.27519	14.746	0.636708	0	0	0	0	0	0	0	0	0	1.06464	151.747	0.822284	13.5805	26.1855	0	0.678527	0.203674	3.13759	7.66184	0.318354	0	0	0	0
A01_A15_A10	Tripartite	0	0	0	0.902083	15.008	0	9.60422	0	0	2.08686	0.680165	157.495	266.213	120.653	159.629	12.185	6.1017	1.08266	0.153053	1.57291	75.1315	221.495	51.8612	299.522	46.6954	0	1.23843	15.4634	0.423098	1.04057	0	4.80211	0	0.451042	8.54742	6.4326	81.7982	133.648	60.4029	80.6011	37.5657	111.367	33.6623	149.973	23.868
A01_A15_A11	Tripartite	0	0	0.528687	7.66771	0.411178	0	0	0	0	0	0	0	0.0980167	0.312168	0.192557	0	0	0.154666	0	0.196614	0.318354	0	0	0	0	0	0	0	0	0	0	0	0.264344	3.83385	0.205589	0	0	0.126341	0.156084	0.194585	0.159177	0	0	0	0
A01_A15_A12	Tripartite	0	0	0	0.451042	1.23353	0	0	16.7382	0	60.519	0	0	0	0.624335	0.385113	0	0	0.154666	0.11479	0.983068	0	0	0	0.275044	0	0	0	0	0.423098	0	0	0	8.36911	0.225521	30.8763	0	0	0.0773329	0.369563	0.684091	0	0	0	0.349071	0
A01_A15_A13	Tripartite	0	0	0	0	0.822355	0	0	0	2.8154	3.75635	0	0	0	0	0	0	0	0	0.0765267	0	0	0	0	0	1.41501	0	0	0.966464	0.423098	0	0	0	0	1.4077	2.28935	0	0	0	0.0382633	0	0	0	0.483232	0.211549	0.707507
A01_A15_A14	Tripartite	0	0	0	0	3.7006	0	0	2.23176	0	8.34745	0	0	0.0980167	0.312168	8.27993	0.609252	0	0	0.11479	2.55598	0.318354	0	0.894158	0	0	80.315	22.2917	17.3964	11.8467	7.70023	0	0	1.11588	0	6.02402	0.304626	0	0.0490083	0.213479	5.41795	40.3167	11.1458	9.14526	5.92337	3.85012
A01_A15_A15	Tripartite	0	0	0	0	1.64471	0	0	0	0	0	0.680165	0.546857	0.392067	0.156084	0.385113	1.2185	0	6.95996	66.9991	43.255	0.955061	0.769081	0	0	0	59.007	0	0	22.0011	9.15703	0	0	0	0	0.822355	0.949335	0.273428	3.67602	33.5776	21.8201	29.981	0.384541	0	11.0006	4.57852
A01_A15_A16	Tripartite	0	0	0	1.35312	7.19561	2.12927	0	0	0.469233	0.834745	1.36033	42.7915	6.66513	172.629	79.9109	12.185	2.44068	1.39199	0.420897	0	539.61	119.977	57.2261	288.246	5.66005	0	3.71528	0.966464	0.423098	0	1.06464	0	0	0.911179	4.01518	6.77269	22.6161	4.02856	86.5248	39.9555	269.805	61.846	29.0963	144.334	2.83003
A01_A15_A17	Tripartite	1.9282	0.680588	56.5695	0	9.45708	0	0	0	0.469233	1.66949	0.680165	0	0.0980167	0.156084	2.11812	0	0	0	0.11479	0	0	0	0	0	0	0	0	0	0.423098	0.208114	0.964101	0.340294	28.2848	0.234616	5.56329	0.340082	0	0.0490083	0.135437	1.05906	0	0	0	0.211549	0.104057
A01_A15_A18	Tripartite	0	2.04177	0	6.31458	2.26148	0	0	4.46352	0	8.76482	1.36033	0.136714	0.686117	0.936503	0.770226	1.2185	163.525	36.1918	4.5916	96.5373	3.18354	0.769081	10.7299	0.275044	46.6954	99.984	39.6296	46.3903	23.6935	72.6319	0	1.02088	2.23176	3.15729	5.51315	1.28942	81.8311	18.439	2.76405	48.6538	51.5838	20.1994	28.5601	11.9843	59.6637
A01_A15_A19	Tripartite	0	0.680588	72.4301	0	10.8962	0	0	0	0	1.66949	0.680165	0	0.0980167	0.156084	0.57767	0	0	23.0452	0.34437	0.786454	0	0	0	0	0	0	0	0	7.19267	0	0	0.340294	36.2151	0	6.28285	0.340082	0	11.5716	0.250227	0.682062	0	0	0	3.59633	0
A01_A15_A20	Tripartite	48.2051	2.72235	26.4344	9.92292	38.2395	0	0	0	0.938466	5.00847	1.36033	1.36714	2.25438	0.936503	1.73301	3.04626	120.814	100.842	245.957	159.847	3.82025	5.76811	1.78832	0.275044	39.6204	45.8943	35.9144	89.8812	244.551	113.006	24.1025	1.36118	13.2172	5.43069	21.624	2.2033	61.0904	51.5483	123.447	80.7899	24.8573	20.8412	45.8347	122.413	76.3132
A01_A15_A21	Tripartite	0	0	0	0	0.822355	0	0	0	0.469233	0	0	0.136714	0	0	0.57767	0	0	0.309332	0.0382633	5.70179	0	0	0	0	0	0	0	0	0	0	0	0	0	0.234616	0.411178	0	0.0683571	0.154666	0.0191317	3.13973	0	0	0	0	0
A01_A15_A22	Tripartite	0	0.680588	0	0	2.67265	2.12927	0	0	0.469233	7.93007	0	0	0	7.33594	9.82038	1.82776	2.44068	0	0.22958	0.393227	0	78.4463	0.894158	6.05096	0	0	0	0	0.423098	0	1.06464	0.340294	0	0.234616	5.30136	0.913878	1.22034	0	3.78276	5.1068	0	39.2231	0.447079	3.23703	0
A01_A15_A23	Tripartite	127.261	208.26	66.0859	11.7271	43.996	2.12927	0	25.6653	9.85389	19.1991	1.36033	0.136714	0.490083	0.312168	7.70226	1.2185	1.22034	0.154666	0.22958	2.35936	0	23.457	0	0	0	0	0	47.3567	15.2315	4.78663	64.6953	104.13	45.8756	10.7905	31.5976	1.28942	0.678527	0.322375	0.270874	5.03081	0	11.7285	23.6784	7.61577	2.39332
A01_A15_A24	Tripartite	0	0	0	0	2.26148	0	0	0	0	2.08686	0	0.410142	0	0.156084	0.192557	0	0	0	0.0382633	0.196614	0	0	0	0	0	0	0	0.966464	0	0	0	0	0	0	2.17417	0	0.205071	0	0.0971736	0.194585	0	0	0.483232	0	0
A01_A15_A25	Tripartite	0	0	0	17.1396	2.05589	0	0	23.4335	0.938466	7.5127	0	0.273428	0.784133	59.7801	9.82038	2.43701	1.22034	0.927995	26.0191	11.207	0.636708	1.9227	11.6241	15.4024	0	1.63908	21.0532	0	33.4248	7.90835	0	0	11.7167	9.03902	4.78429	1.2185	0.746884	0.856064	42.8996	10.5137	1.13789	11.488	5.81203	24.4136	3.95417
A01_A16_A01	Tripartite	67.4871	2.72235	0.528687	21.65	18.0918	21.2927	1.92084	1.11588	8.91542	30.8855	0	0.273428	0.490083	0.780419	16.5599	157.187	20.7458	0.618663	0.22958	52.4958	2.22848	0.384541	0.894158	6.326	14.1501	173.743	1.23843	34.7927	0.846196	43.0797	44.3899	2.3216	0.822284	15.2827	24.4887	78.5935	10.5096	0.554373	0.505	34.5278	87.9856	0.811483	17.8434	3.5861	28.6149
A01_A16_A02	Tripartite	1.9282	0	76.1309	39.2406	38.8563	0	0	53.5623	11.2616	40.4851	140.114	178.002	56.3596	18.7301	129.398	43.2569	329.492	129.146	102.507	168.694	371.2	336.473	208.339	66.0104	134.426	190.134	154.803	69.5854	159.508	240.164	0.964101	0	64.8466	25.2511	39.6707	91.6854	253.747	92.7528	60.6188	149.046	280.667	245.638	138.962	112.759	187.295
A01_A16_A03	Tripartite	0	0.680588	0	35.1812	10.2794	0	0	120.515	39.4156	40.9025	0.680165	0.410142	0.196033	1.09259	6.73948	1.2185	0	0.773329	10.5607	22.2173	0.636708	0.384541	0	0.275044	0	0	0	0	0	11.8625	0	0.340294	60.2576	37.2984	25.591	0.949335	0.205071	0.484681	5.82663	14.4784	0.318354	0.19227	0	0.137522	5.93126
A01_A16_A04	Tripartite	1.9282	181.037	35.422	41.0448	37.2116	183.117	1.92084	0	45.5156	14.1907	0	0.273428	48.7143	38.0845	18.1003	2.43701	4.88136	0.154666	1.60706	5.30857	0	28.456	0.894158	22.2785	1.41501	0	0	0.966464	0	0	92.5228	91.4787	17.711	43.2802	25.7011	1.2185	2.57739	24.4345	19.8458	11.7044	0	14.228	0.930311	11.1393	0.707507
A01_A16_A05	Tripartite	0	0.680588	6.34425	210.636	47.491	2.12927	1.92084	1.11588	1.4077	5.84321	0.680165	0.820285	35.9721	115.346	36.7783	5.48327	2.44068	0.618663	0.382633	0.589841	0.318354	0.384541	0.894158	12.377	0	0	0	0	0	0.208114	1.06464	1.30072	3.73006	106.022	26.6671	3.08172	1.63048	18.2954	57.8643	18.6841	0.159177	0.19227	0.447079	6.18848	0.104057
A01_A16_A06	Tripartite	77.1281	332.127	0	0	56.7425	4.25854	0	11.1588	12.6693	1.66949	1.36033	0.546857	74.1986	2.34126	19.6408	71.8918	2.44068	5.10397	148.041	39.7159	2.54683	94.597	0	30.5298	24.0552	1.63908	33.4375	182.662	110.006	27.0549	40.6933	166.064	5.5794	6.33464	29.206	36.626	1.49377	39.6513	75.191	29.6784	2.09296	64.0172	91.3309	70.2677	25.555
A01_A16_A07	Tripartite	0	0	0	0	0.616766	0	0	0	0	1.66949	0.680165	0.273428	0.196033	0.312168	14.8269	0	125.695	1.08266	2.41059	34.4074	1.59177	0	0	0.550087	0	3.27816	0	0.966464	0	27.0549	0	0	0	0	1.14313	0.340082	62.9842	0.639347	1.36138	24.6171	2.43497	0	0.483232	0.275044	13.5274
A01_A16_A08	Tripartite	61.7025	0.680588	16.918	51.8698	53.6587	6.38781	0	37.94	25.8078	42.572	2.72066	2.32414	37.3444	86.1583	36.9708	480.7	224.542	57.845	76.7945	175.969	59.2138	29.2251	13.4124	40.1564	41.0354	368.793	177.095	410.747	75.7346	233.504	34.0452	0.340294	27.429	38.8388	48.1153	241.71	113.433	47.5947	81.4764	106.47	214.004	103.16	212.08	57.9455	137.27
A01_A16_A09	Tripartite	28.923	70.1006	12.6885	0.451042	61.0599	0	1.92084	36.8241	0.469233	36.7288	0.680165	0.546857	1.47025	0.468251	5.39158	1.2185	2.44068	64.805	140.541	31.0649	0.955061	0	0.894158	0	52.3555	88.5104	32.1991	52.1891	19.0394	91.7784	14.4615	36.0107	24.7563	0.460137	48.8943	0.949335	1.49377	33.1376	70.5047	18.2283	44.7327	16.0995	26.5416	9.51971	72.067
A01_A16_A10	Tripartite	0	0	25.9057	3.15729	11.513	0	11.5251	5.5794	0.938466	60.519	65.976	0.546857	0.0980167	15.4523	60.2702	1.82776	1.22034	1.54666	0.612213	3.53904	33.4271	0	0.894158	43.7319	0	0	0	16.4299	0	0.624343	0	5.76253	15.7425	2.04788	36.016	33.9019	0.883598	0.822338	8.03226	31.9046	16.7136	0	8.66202	21.866	0.312172
A01_A16_A11	Tripartite	167.754	385.213	0.528687	7.21667	49.3413	0	0	0	25.3386	25.8771	0.680165	0.956999	1.66628	10.6137	20.411	534.923	615.051	91.8715	193.077	212.933	9.23226	4.22995	2.68247	0.825131	15.5651	354.042	224.155	382.72	358.364	258.062	83.8768	192.607	0.264344	16.2776	37.6092	267.802	308.004	46.7689	101.845	116.672	181.637	114.193	192.701	179.595	136.813
A01_A16_A12	Tripartite	0	0	1.05737	2.25521	9.86826	0	0	0	1.87693	3.33898	0	0.273428	0.784133	1.71692	11.1683	1.2185	1.22034	10.2079	43.6585	28.7056	2.22848	0.384541	0.894158	0.275044	1.41501	0	0	16.4299	51.1949	13.1112	0	0	0.528687	2.06607	6.60362	0.609252	0.746884	5.49604	22.6877	19.9369	1.11424	0.19227	8.66202	25.735	7.26311
A01_A16_A13	Tripartite	28.923	31.9877	1.05737	3.15729	69.489	0	126.776	1.11588	0.469233	4.59109	300.633	494.905	14.6045	43.2352	10984.6	717.09	339.254	23.8185	6.23692	5.89841	14.0076	8.84443	4.47079	16.5026	5.66005	4.91725	13.6227	7.73171	2.96169	4.99475	14.4615	79.3817	1.08663	1.81326	37.0401	508.861	417.08	19.2115	24.7361	5495.24	9.46241	11.2336	6.10125	9.73215	5.3274
A01_A16_A14	Tripartite	0	0	49.6966	0.902083	11.7186	2.12927	97.963	30.1288	29.5617	57.18	1.36033	50.1741	58.0259	160.142	25.8026	53.6142	4.88136	16.2399	9.98673	28.7056	0.318354	0	36.6605	52.5333	18.3952	44.2552	95.3588	39.625	65.5802	38.5012	1.06464	48.9815	39.9127	15.2319	34.4493	27.4873	27.5277	37.1329	85.0644	27.2541	22.2868	47.6794	38.1427	59.0568	28.4482
A01_A16_A15	Tripartite	0	0	0	0.451042	43.3792	0	0	27.897	31.9078	34.2245	0	0.136714	0.29405	10.3015	11.5534	2.43701	253.831	18.5599	9.41278	47.1873	2.54683	0.384541	0	0.550087	0	9.83449	27.2454	2.89939	13.116	2.49737	0	0	13.9485	16.1794	38.8019	1.2185	126.984	9.42698	9.85716	29.3703	6.19066	13.815	1.4497	6.83307	1.24869
A01_A16_A16	Tripartite	1.9282	0.680588	49.1679	65.401	29.8104	2.12927	0	0	0.469233	15.4428	2.72066	2.18743	41.7551	49.9468	23.6844	49.9587	19.5254	545.507	100.135	182.261	78.315	4.61449	17.8832	1.65026	62.2606	9.83449	64.3982	106.311	294.053	252.443	2.02874	0.340294	24.584	32.9351	22.6266	26.3397	10.8564	293.631	75.041	102.973	44.0748	34.5063	62.0971	147.852	157.352
A01_A16_A17	Tripartite	0	0	0.528687	0.902083	1.8503	0	0	1.11588	1.4077	3.33898	0.680165	0	0	0.624335	6.54692	0	0	0.309332	0.382633	1.17968	0	0	0.894158	0	0	0	0	0	0	0.416229	0	0	0.822284	1.15489	2.59464	0.340082	0	0.154666	0.503484	3.8633	0	0	0.447079	0	0.208114
A01_A16_A18	Tripartite	117.62	69.42	118.955	59.0865	104.645	0	23.0501	79.2275	41.7617	107.682	5.44132	1.36714	1.96033	3.12168	20.9887	589.756	176.949	61.2477	16.6446	188.356	4.45695	4.61449	2.68247	0.825131	45.2804	145.878	132.512	131.439	87.5813	263.057	58.8102	46.2351	99.0911	50.4241	106.163	297.599	89.1582	31.604	9.88311	104.672	75.1676	68.563	67.0608	44.2032	154.169
A01_A16_A19	Tripartite	0	1.36118	12.1598	9.92292	6.99002	0	1.92084	0	17.3616	17.947	1.36033	0.136714	0.196033	0.780419	3.65857	0	1.22034	17.7866	8.34141	18.4817	0	1.15362	0	0	0	1.63908	0	0.966464	0	8.7408	0	1.64101	6.0799	13.6423	12.4685	0.680165	0.678527	8.9913	4.56091	11.0701	0.819541	0.576811	0.483232	0	4.3704
A01_A16_A20	Tripartite	0	14.2924	19.5614	40.1427	36.8004	0	1.92084	0	2.34616	9.59956	0	0.410142	17.349	2.80951	26.3802	1.2185	1.22034	1.39199	17.0272	1.17968	0.318354	0.384541	0	0.275044	0	0	0	0	1.26929	0.416229	0	8.1066	9.78071	21.2444	23.2	0.609252	0.815241	9.37047	9.91835	13.78	0.159177	0.19227	0	0.772169	0.208114
A01_A16_A21	Tripartite	0	1.36118	0.528687	13.9823	10.8962	74.5245	80.6754	4.46352	19.2385	25.0423	0	0	0.686117	0.312168	15.9822	181.557	2.44068	0.773329	20.1265	18.4817	0.318354	0	0	0	4.24504	0	0	6.76525	12.6929	19.5628	37.2622	41.0183	2.49611	16.6104	17.9693	90.7786	1.22034	0.729723	10.2193	17.2319	0.159177	0	3.38262	6.34647	11.9039
A01_A16_A22	Tripartite	0	7.48647	23.2622	74.8729	93.3373	4.25854	0	1.11588	22.0539	7.5127	2.04049	0.136714	12.4481	108.01	63.5436	4.26477	1.22034	0.463998	3.17586	4.52211	0	0	0	9.07644	26.8852	0	1.23843	0	0	1.24869	2.12927	3.74324	12.1891	48.4634	50.425	3.15263	0.678527	6.45606	55.5929	34.0329	0	0.619213	0	4.53822	14.067
A01_A16_A23	Tripartite	0	185.12	2.11475	3.15729	80.3852	8.51709	144.063	29.0129	91.9696	44.6588	7.48181	416.978	163.688	650.87	207.961	28.0256	51.2542	6.49597	268.762	120.131	419.59	133.051	175.255	424.667	60.8456	198.329	9.90741	287.04	126.506	192.298	4.25854	164.592	15.5638	47.5635	62.522	17.7537	234.116	85.0919	459.816	164.046	308.96	71.4792	231.147	275.587	126.572
A01_A16_A24	Tripartite	0	0	0.528687	10.825	22.4092	4.25854	1.92084	0	56.7772	10.4343	0	2.05071	0.5881	0.156084	3.27346	0	2.44068	0	8.49446	0.786454	0	0	0	0	14.1501	0	0	0	0	8.32458	2.12927	0.960422	0.264344	33.8011	16.4217	0	2.2457	0.29405	4.32527	2.02996	0	0	0	0	11.2374
A01_A16_A25	Tripartite	1.9282	0	16.3893	14.8844	28.1657	0	0	0	13.6078	12.5212	0.680165	0.546857	41.265	108.947	52.7605	8.52953	3.66102	0.927995	0.57395	1.57291	29.2885	6.92173	25.0364	30.8049	0	0	50.7755	1.93293	0	5.41097	0.964101	0	8.19465	14.2461	20.3434	4.60485	2.10394	21.0965	54.7602	27.1667	14.6443	28.8486	13.4847	15.4024	2.70549
A01_A17_A01	Tripartite	0	0	0	0	0.616766	0	0	0	0	0.417372	0	53.7287	0.29405	0.156084	19.6408	35.9459	161.085	6.3413	24.259	163.386	4.1386	43.4531	38.4488	0	0	0	0	0	12.2698	0.208114	0	0	0	0	0.517069	17.9729	107.407	3.31768	12.2075	91.5133	2.0693	21.7265	19.2244	6.13492	0.104057
A01_A17_A02	Tripartite	0	0	0.528687	0.451042	0.616766	0	0	0	0	2.50423	0	0.273428	0.29405	2.80951	0	0	1.22034	37.7385	44.7298	0.393227	0.318354	0	0	0.275044	0	0	0	0.966464	0	1.4568	0	0	0.264344	0.225521	1.5605	0	0.746884	19.0163	23.7697	0.196614	0.159177	0	0.483232	0.137522	0.7284
A01_A17_A03	Tripartite	7.71281	3.40294	0.528687	0	27.9601	117.11	57.6253	0	5.16156	59.2669	0	0	0.29405	0.156084	0	0	0	0.618663	0.11479	0.589841	0	0	0	0	0	0	0	0	6.76957	0	62.4114	30.5141	0.264344	2.58078	43.6135	0	0	0.456357	0.135437	0.29492	0	0	0	3.38479	0
A01_A17_A04	Tripartite	0	0	0	0	3.49501	0	0	0	0	0.417372	0	0	0.0980167	18.4179	4.62136	0	0	0	0.0382633	1.3763	0.318354	0	0	0	0	0	0	0.966464	0	1.24869	0	0	0	0	1.95619	0	0	0.0490083	9.22808	2.99883	0.159177	0	0.483232	0	0.624343
A01_A17_A05	Tripartite	0	0	0	0	0.616766	0	0	0	0.469233	2.50423	0	0	0	0.156084	9.62783	0	0	0	0.0765267	0	0	0	0	7.42618	0	0	0	0	0	0.208114	0	0	0	0.234616	1.5605	0	0	0	0.116305	4.81391	0	0	0	3.71309	0.104057
A01_A17_A06	Tripartite	129.19	0	29.6065	6.76562	32.8942	0	0	1.11588	0	1.66949	2.04049	0.546857	0.88215	0.156084	0.385113	1.82776	2.44068	11.9093	133.271	32.048	1.91012	2.30724	0.894158	0.275044	12.7351	3.27816	4.95371	47.3567	42.3098	36.8362	64.5948	0	15.3612	3.38281	17.2818	1.93413	1.49377	6.39571	66.7136	16.2166	2.59414	3.63047	24.1254	21.2924	24.7857
A01_A17_A07	Tripartite	0	0	0	0	0.411178	0	0	0	0	0.417372	0	40.6041	0	0	10.0129	0.609252	151.322	0.309332	0.0382633	0	0	0.384541	0	0	0	0	0	0.966464	0	0	0	0	0	0	0.414275	0.304626	95.9631	0.154666	0.0191317	5.00647	0	0.19227	0.483232	0	0
A01_A17_A08	Tripartite	0	0	0.528687	0	1.23353	0	0	0	0	0.417372	0	0	0	0.156084	0.192557	0	0	0	0.0382633	0	0	0	0	0	0	0	0	0	0	0.208114	0	0	0.264344	0	0.825453	0	0	0	0.0971736	0.0962783	0	0	0	0	0.104057
A01_A17_A09	Tripartite	0	0.680588	0	1.35312	0	0	1.92084	0	0	17.1123	0	15.312	0.0980167	0.156084	26.9579	4.87402	1.22034	0.309332	0	0	132.435	3.07632	50.967	0.550087	0	0	0	0	0	0	0	1.30072	0	0.676562	8.55613	2.43701	8.26616	0.203674	0.0780419	13.479	66.2176	1.53816	25.4835	0.275044	0
A01_A17_A10	Tripartite	1.9282	0	0	16.2375	7.60679	0	0	0	0	1.25212	144.195	0.683571	0.196033	0.936503	19.6408	2.43701	0	0.773329	0.267843	0.983068	17.5095	63.0647	22.3539	11.2768	0	1.63908	0	0	0	0	0.964101	0	0	8.11875	4.42945	73.316	0.341785	0.484681	0.602173	10.3119	9.57427	31.5323	11.177	5.63839	0
A01_A17_A11	Tripartite	0	0	26.4344	29.3177	17.8862	4.25854	0	30.1288	0	2.50423	0	0.136714	0.0980167	0.312168	0	0	0	0	0.0382633	0.196614	0	0	0	0	0	0	0	0	0	0	2.12927	0	28.2816	14.6589	10.1952	0	0.0683571	0.0490083	0.175215	0.0983068	0	0	0	0	0
A01_A17_A12	Tripartite	0	0	0	0.902083	1.23353	2.12927	0	0	0.469233	7.93007	2.04049	0.136714	0	62.1214	4.81391	2.43701	0	0	0.153053	0	0	0	0	0	0	0	0	0	0	0.416229	1.06464	0	0	0.685658	4.5818	2.23875	0.0683571	0	31.1372	2.40696	0	0	0	0	0.208114
A01_A17_A13	Tripartite	0	0	0	0.451042	0.616766	0	0	0	0.469233	0	0	0	0.0980167	0	0	0	0	0	0.0382633	0	0	0	0	11.5518	0	0	0	0	0	0	0	0	0	0.460137	0.308383	0	0	0.0490083	0.0191317	0	0	0	0	5.77591	0
A01_A17_A14	Tripartite	0	0.680588	34.3647	28.8667	25.2874	0	0	17.8541	0.938466	20.8686	0	0.136714	38.3245	3.27776	0.192557	0.609252	0	0	0.0382633	0.786454	0	0	0	0	1.41501	0	0	0	0	0	0	0.340294	26.1094	14.9026	23.078	0.304626	0.0683571	19.1623	1.65801	0.489505	0	0	0	0	0.707507
A01_A17_A15	Tripartite	0	0	0	0	0.411178	0	0	0	0	5.00847	0	0	0	0	0.192557	0	0	0	0.0382633	0.393227	0	0	0	0	0	0	0	0	0	0	0	0	0	0	2.70982	0	0	0	0.0191317	0.292892	0	0	0	0	0
A01_A17_A16	Tripartite	42.4205	102.088	88.2908	68.1073	85.1138	0	1.92084	0	1.4077	5.42584	1.36033	36.0925	6.17505	1.24867	29.8463	2.43701	2.44068	14.2293	12.0912	28.3124	52.5284	9.99805	38.4488	62.985	18.3952	1.63908	0	8.69818	9.30816	5.41097	21.2102	52.0045	44.1454	34.7575	45.2698	1.89867	19.2666	10.2022	6.66994	29.0793	27.0837	4.99903	23.5735	36.1466	11.9031
A01_A17_A17	Tripartite	0	0	0.528687	0	0.822355	0	0	0	0	0	0	0	0	0.156084	0	0	0	0	0.0382633	0.393227	0	0	0	0	0	0	0	0	0	0	0	0	0.264344	0	0.411178	0	0	0	0.0971736	0.196614	0	0	0	0	0
A01_A17_A18	Tripartite	13.4974	0	29.0778	0.902083	44.6128	2.12927	0	4.46352	0.469233	62.1885	0	0	0.784133	0.312168	0.770226	0	0	1.54666	1.03311	1.17968	0	0	0	0	0	0	0	0	0	2.70549	7.81335	0	16.7707	0.685658	53.4006	0	0	1.1654	0.672639	0.974954	0	0	0	0	1.35274
A01_A17_A19	Tripartite	0	0	0	0	4.11178	2.12927	0	1.11588	0.938466	0.417372	0	0.136714	0.29405	0.468251	0.770226	0.609252	1.22034	0.463998	55.8262	26.5428	2.54683	0.769081	0.894158	0	5.66005	39.338	8.66898	63.7866	5.92337	33.5064	1.06464	0	0.55794	0.469233	2.26457	0.304626	0.678527	0.379024	28.1472	13.6565	20.9424	4.71903	32.3404	2.96169	19.5832
A01_A17_A20	Tripartite	0	0	0.528687	0.451042	2.46707	2.12927	0	2.23176	53.0233	11.6864	0	0	0.0980167	0	3.85113	0	2.44068	0.154666	0.191317	0.589841	0	4.22995	20.5656	0	0	0	0	31.8933	19.4625	0.416229	1.06464	0	1.38022	26.7372	7.07674	0	1.22034	0.126341	0.0956583	2.22049	0	2.11497	26.2295	9.73126	0.208114
A01_A17_A21	Tripartite	0	0	14.8032	2.70625	33.511	48.9732	0	0	30.9694	15.8601	0.680165	0	7.54728	0.312168	23.877	1.82776	1.22034	2.93865	0.0382633	0.196614	0.636708	0	0	0	0	0	0	0.966464	0	0	24.4866	0	7.40162	16.8378	24.6856	1.25396	0.61017	5.24297	0.175215	12.0368	0.318354	0	0.483232	0	0
A01_A17_A22	Tripartite	0	0	0	0.451042	3.28942	0	0	0	0	5.00847	0	0	0.0980167	0.468251	1.54045	0	0	0.463998	8.22662	31.0649	0.636708	0.769081	0	0.550087	24.0552	0	21.0532	79.2501	79.5425	18.106	0	0	0	0.225521	4.14894	0	0	0.281007	4.34743	16.3027	0.318354	10.9112	39.625	40.0463	21.0806
A01_A17_A23	Tripartite	0	0	0.528687	0	2.26148	0	0	0	0.938466	0.417372	0.680165	0	0	0.156084	0.385113	0	0	0.463998	0.0765267	0.196614	0	0	0	0	0	1.63908	0	0	0	0	0	0	0.264344	0.469233	1.33942	0.340082	0	0.231999	0.116305	0.290863	0.819541	0	0	0	0
A01_A17_A24	Tripartite	0	0	0	0.451042	0.205589	0	1.92084	0	0.469233	0	0	0.136714	0	22.9443	9.82038	2.43701	2.44068	0	0.0765267	3.34243	0.318354	0	0	0	0	0	0	0	0	0	0	0.960422	0	0.460137	0.102794	1.2185	1.2887	0	11.5104	6.58141	0.159177	0	0	0	0
A01_A17_A25	Tripartite	0	0	16.918	0.902083	20.7645	0	0	0	0	0.417372	0	0.136714	0.29405	0	2.69579	0	0	0	0.153053	1.17968	0	0	0	0	0	0	0	0	0	0.208114	0	0	8.45899	0.451042	10.5909	0	0.0683571	0.147025	0.0765267	1.93774	0	0	0	0	0.104057
A01_A18_A01	Tripartite	175.466	365.476	58.6843	112.309	193.048	2.12927	5.76253	1.11588	0.938466	19.6165	0.680165	67.6735	14.0164	139.539	69.3203	6.09252	102.508	2.01066	3.4437	79.0387	240.357	94.597	97.4632	25.304	16.9802	136.044	111.458	25.1281	0.423098	49.5312	88.7979	185.619	29.9001	56.6239	106.332	3.38634	85.091	8.01352	71.4913	74.1795	188.2	103.028	61.2956	12.8636	33.2557
A01_A18_A02	Tripartite	287.302	283.805	16.918	2.25521	42.7625	53.2318	1.92084	0	4.2231	15.8601	0	0	0.5881	0.468251	0.770226	0	0	0.618663	0.191317	0.786454	0	0	0	0.275044	46.6954	1.63908	0	0	0	0	170.267	142.863	8.45899	3.23915	29.3113	0	0	0.603382	0.329784	0.77834	0.819541	0	0	0.137522	23.3477
A01_A18_A03	Tripartite	0	0	0.528687	37.4365	3.7006	2.12927	0	27.897	53.4925	29.6334	0	0.273428	0.0980167	0.312168	0.57767	1.2185	6.1017	0.773329	7.65267	2.35936	0	0	0	0	0	0	0	0	0	0.416229	1.06464	0	14.2129	45.4645	16.667	0.609252	3.18756	0.435673	3.98242	1.46852	0	0	0	0	0.208114
A01_A18_A04	Tripartite	0	0	2.11475	13.0802	33.7166	2.12927	1.92084	18.97	21.1155	20.0339	0.680165	0.136714	13.2323	71.9546	35.4304	2.43701	0	10.2079	15.3436	3.73566	0	2.69178	67.0618	83.8883	0	0	2.47685	6.76525	2.11549	0.624343	1.06464	0.960422	10.5424	17.0978	26.8752	1.55859	0.0683571	11.7201	43.6491	19.583	0	2.58432	36.9135	43.0019	0.312172
A01_A18_A05	Tripartite	0	0	0	0.451042	2.05589	0	0	0	0.938466	2.50423	0	0	0	0.312168	0.385113	0	0	0	0.0765267	0.983068	0	0	0	0	0	0	0	0	0	0.208114	0	0	0	0.694754	2.28006	0	0	0	0.194347	0.684091	0	0	0	0	0.104057
A01_A18_A06	Tripartite	0	0	0.528687	0.451042	5.5509	0	0	0	0	2.08686	0	0	0	0	4.04369	0	0	0.618663	0.0382633	5.30857	0	0	0	0	0	0	0	0	0	0	0	0	0.264344	0.225521	3.81888	0	0	0.309332	0.0191317	4.67613	0	0	0	0	0
A01_A18_A07	Tripartite	0	0	0.528687	0	4.52295	0	0	2.23176	4.2231	3.33898	0	0.136714	0	0.468251	4.62136	0.609252	0	0.463998	0.306107	0.786454	0.318354	0	0	0.275044	0	0	17.338	0.966464	0	0	0	0	1.38022	2.11155	3.93097	0.304626	0.0683571	0.231999	0.387179	2.70391	0.159177	8.66898	0.483232	0.137522	0
A01_A18_A08	Tripartite	0	0	1.05737	0.902083	4.11178	2.12927	0	4.46352	117.308	40.9025	0.680165	0.273428	0.29405	0.936503	0.770226	0	3.66102	0.773329	0.497423	2.75259	0	0	0	0	0	0	0	0	0	0	1.06464	0	2.76045	59.1052	22.5071	0.340082	1.96722	0.53369	0.716963	1.76141	0	0	0	0	0
A01_A18_A09	Tripartite	0	0	0	0	2.26148	0	0	0	0.469233	7.93007	0	0	0	0.468251	0.385113	0	0	0.154666	0	0.786454	0	0	0	0	0	0	0	0	0.846196	0	0	0	0	0.234616	5.09577	0	0	0.0773329	0.234126	0.585784	0	0	0	0.423098	0
A01_A18_A10	Tripartite	0	0	40.1802	29.7687	9.04591	0	0	0	11.7308	4.59109	1.36033	0.410142	3.03852	0.312168	23.6844	0.609252	2.44068	0.154666	0.191317	5.11195	0	0	0	16.2276	58.0155	1.63908	0	0	0	0.208114	0	0	20.0901	20.7498	6.8185	0.984791	1.42541	1.59659	0.251742	14.3982	0.819541	0	0	8.11378	29.1118
A01_A18_A11	Tripartite	0	0	0	0.902083	1.43912	0	0	1.11588	0	0.834745	0	0	0.196033	0.312168	0.770226	0	0	0.154666	0.11479	4.3255	0.318354	0	0	0	0	0	0	0	0	0.208114	0	0	0.55794	0.451042	1.13693	0	0	0.17535	0.213479	2.54786	0.159177	0	0	0	0.104057
A01_A18_A12	Tripartite	0	0.680588	39.6515	2.70625	17.6806	2.12927	0	18.97	1.87693	7.5127	0.680165	0	0.196033	0.312168	2.11812	1.2185	0	37.2745	5.20381	1.3763	0	0.384541	0.894158	0	0	0	0	0	0.846196	0	1.06464	0.340294	29.3108	2.29159	12.5967	0.949335	0	18.7353	2.75799	1.74721	0	0.19227	0.447079	0.423098	0
A01_A18_A13	Tripartite	0	0.680588	1.58606	78.9323	20.1477	0	0	0	1.4077	4.17372	246.22	50.3108	11.664	93.182	37.1634	61.5345	151.322	201.53	1.45401	194.844	14.9626	5.38357	0	8.25131	74.9957	6.55633	70.5903	350.826	90.1199	139.853	0	0.340294	0.793031	40.17	12.1607	153.877	100.816	106.597	47.318	116.004	10.7595	37.9869	175.413	49.1856	107.424
A01_A18_A14	Tripartite	0	28.5847	3.17212	3.60833	78.9461	87.3001	0	145.065	8.44619	49.6673	0	1.23043	59.6922	38.0845	36.5857	4.87402	3.66102	20.7252	0.382633	28.7056	128.615	4.61449	25.0364	34.9305	0	60.646	30.9607	27.061	0.846196	6.24343	43.6501	14.2924	74.1183	6.02726	64.3067	2.43701	2.44572	40.2087	19.2335	32.6457	94.6305	17.7876	26.0487	17.8884	3.12172
A01_A18_A15	Tripartite	0	0	0	0	2.87824	0	0	0	0.469233	1.25212	0	0	0	0.468251	0.192557	0	0	0.154666	0.0382633	0.196614	0	0	0	0	0	0	0	0	0	0	0	0	0	0.234616	2.06518	0	0	0.0773329	0.253257	0.194585	0	0	0	0	0
A01_A18_A16	Tripartite	53.9897	0.680588	81.4178	43.3	57.976	83.0416	86.438	4.46352	85.4004	85.9787	2.72066	14.6284	0.88215	0.780419	10.2055	1.2185	7.32203	0.927995	0.45916	1.76952	0.318354	0	0	3.85061	0	0	0	0	0	0.624343	68.5156	43.5593	42.9407	64.3502	71.9774	1.96958	10.9752	0.905073	0.61979	5.98751	0.159177	0	0	1.9253	0.312172
A01_A18_A17	Tripartite	0	95.2824	1.58606	8.56979	11.1018	0	26.8918	8.92705	22.0539	17.947	71.4173	206.028	1.1762	1.87301	39.8592	4.87402	2.44068	1.54666	2.37233	2.35936	97.0979	162.661	29.5072	10.7267	1.41501	0	0	0	0.423098	0.624343	0	61.0871	5.25655	15.3119	14.5244	38.1457	104.234	1.36143	2.12267	21.1093	48.5489	81.3303	14.7536	5.5749	1.01968
A01_A18_A18	Tripartite	0	0	3.17212	0.902083	10.6906	0	0	1.11588	4.69233	7.09533	0	0.136714	0.686117	14.984	1.3479	0.609252	1.22034	1.23733	0.612213	2.55598	0	0.384541	0	0	0	0	1.23843	0	0	0.208114	0	0	2.144	2.79721	8.89297	0.304626	0.678527	0.961722	7.79813	1.95194	0	0.811483	0	0	0.104057
A01_A18_A19	Tripartite	0	0	0.528687	0	1.8503	0	0	0	0.938466	5.84321	0	0.136714	0.29405	0.156084	0.962783	0.609252	0	0.309332	0.420897	1.57291	0	0	0	0	1.41501	0	0	0	0	0.416229	0	0	0.264344	0.469233	3.84676	0.304626	0.0683571	0.301691	0.28849	1.26785	0	0	0	0	0.915621
A01_A18_A20	Tripartite	0	2.72235	75.6023	120.879	51.6028	0	7.68337	1.11588	20.6462	14.1907	74.8181	2.73428	34.6979	3.9021	45.0582	4.87402	7.32203	152.037	181.866	102.829	40.7493	35.7623	1.78832	7.97626	18.3952	44.2552	30.9607	4.83232	45.6946	70.1345	0	5.20286	38.3591	70.7627	32.8967	39.8461	5.02816	93.3672	92.8839	73.9436	42.5022	33.3615	3.31032	26.8354	44.2649
A01_A18_A21	Tripartite	0	55.1277	1.58606	1.80417	3.28942	155.437	0	8.92705	38.9463	61.7711	0.680165	0.683571	0	5.61902	17.5226	1.82776	7.32203	78.1063	55.4053	107.351	2.22848	2.69178	1.78832	0	0	65.5633	32.1991	43.4909	40.1943	65.9723	77.7184	27.5638	5.25655	20.3752	32.5303	1.25396	4.0028	39.0531	30.5122	62.4368	33.8959	17.4454	22.6396	20.0972	32.9861
A01_A18_A22	Tripartite	0	95.963	22.7335	0.451042	17.475	10.6464	3.84169	95.9658	69.9157	49.2499	9.52231	4.51157	238.279	176.063	241.273	48.1309	26.8475	147.861	77.5598	145.297	38.8392	4.22995	130.547	149.349	65.0906	11.4736	44.5833	31.8933	45.6946	114.879	5.32318	49.9023	59.3497	35.1834	33.3625	28.8266	15.6795	193.07	126.811	193.285	25.1564	24.4066	81.2202	97.5216	89.9849
A01_A18_A23	Tripartite	0	36.0712	14.2746	17.1396	23.0259	46.844	1.92084	46.867	76.9542	68.0317	1.36033	0.820285	27.6407	0.780419	2.88835	475.217	288	57.6904	76.5267	122.294	2.86518	2.69178	3.57663	0.550087	35.3753	165.547	55.7292	79.2501	110.429	144.639	23.422	18.996	30.5708	47.0469	45.5288	238.289	144.41	42.6655	38.6535	62.591	84.2062	29.2105	41.4133	55.4894	90.0074
A01_A18_A24	Tripartite	50.1333	18.3759	1.58606	1.35312	8.22355	0	0	0	13.6078	10.0169	0.680165	48.6702	0.686117	9.05286	0.962783	99.3081	2.44068	147.242	1.68359	53.4789	1.27342	1.15362	0	0.275044	0	1.63908	74.3056	70.5519	39.7712	44.9527	25.0666	9.18794	0.793031	7.48044	9.12024	49.9941	25.5555	73.964	5.36822	27.2208	1.45625	37.7296	35.2759	20.0231	22.4764
A01_A18_A25	Tripartite	1.9282	19.7371	336.245	118.624	148.846	2.12927	5.76253	4.46352	4.2231	13.3559	5.44132	0.546857	2.74447	2.34126	44.6731	4.87402	1.22034	1.08266	0.497423	5.11195	42.341	0.384541	0	38.2311	26.8852	0	0	0	0.846196	0.208114	2.02874	12.7498	170.354	61.4235	81.1011	5.15767	0.883598	1.91356	1.41934	24.8925	21.1705	0.19227	0	19.5386	13.5467
A01_A19_A01	Tripartite	256.451	407.672	23.2622	0.451042	159.126	2.12927	1.92084	2.23176	30.5001	13.3559	0	0.546857	0.88215	0	0	249.184	17.0847	0.773329	0.535687	28.9022	0.318354	0.384541	0	0	12.7351	0	0	0	16.5008	16.2329	129.29	204.797	12.747	15.4756	86.2408	124.592	8.8158	0.82774	0.267843	14.4511	0.159177	0.19227	0	8.25041	14.484
A01_A19_A02	Tripartite	0	4.76412	1.05737	21.199	6.16766	0	144.063	103.777	0.938466	12.5212	0	0.136714	0.686117	0.312168	5.19903	1.2185	3.66102	27.6852	51.9999	42.2719	2.54683	0.769081	0.894158	14.0272	0	0	0	55.0885	4.23098	42.4553	0	74.4137	52.4172	11.0687	9.34442	0.609252	1.89887	14.1857	26.156	23.7355	1.27342	0.384541	27.9913	9.1291	21.2277
A01_A19_A03	Tripartite	5.78461	60.5724	95.6924	4.51042	99.9162	66.0074	0	50.2146	74.608	78.466	9.52231	1.77728	2.84248	1.24867	15.0194	783.498	455.186	175.391	296.311	284.303	10.1873	42.2995	1.78832	1.10017	14.1501	277.005	502.801	381.753	148.931	292.817	35.896	30.2862	72.9535	39.5592	89.1911	396.51	228.482	89.1168	148.78	149.661	143.596	272.55	191.771	75.0154	153.484
A01_A19_A04	Tripartite	0	146.326	37.5368	24.8073	78.5349	6.38781	5.76253	0	8.91542	34.2245	138.754	106.637	31.1693	257.07	228.565	23.7608	10.9831	1.70132	38.5694	19.4647	116.517	161.892	50.0728	94.0649	28.3003	4.91725	17.338	0	10.1544	29.9685	3.19391	76.0445	18.7684	16.8614	56.3797	81.2572	58.81	16.4353	147.82	124.015	60.7174	89.6148	25.0364	52.1096	29.1344
A01_A19_A05	Tripartite	0	0	0.528687	0	1.02794	0	0	0	0.469233	3.75635	0	0.136714	0.0980167	22.0078	13.8641	0.609252	0	0	15.688	0.589841	0	0	0	0	0	0	0	0	0	0	0	0	0.264344	0.234616	2.39215	0.304626	0.0683571	0.0490083	18.8479	7.22695	0	0	0	0	0
A01_A19_A06	Tripartite	0	9.52824	84.0613	46.4573	62.499	21.2927	3.84169	33.4764	103.231	118.951	6.80165	861.983	113.699	121.277	78.5631	166.326	72	39.5945	81.4244	101.649	33.4271	54.6048	80.4742	38.5061	16.9802	21.3081	71.8287	48.3232	96.0433	108.844	10.6464	6.68496	58.7688	74.8443	90.725	86.5637	466.991	76.6469	101.351	90.1061	27.3676	63.2167	64.3987	67.2747	62.912
A01_A19_A07	Tripartite	0	0	0.528687	0.902083	2.05589	0	0	0	0	5.42584	0	0	0	8.89678	26.7654	1.2185	0	0.154666	0.306107	0.196614	0	0	0	0.275044	0	1.63908	0	0	0	0.624343	0	0	0.264344	0.451042	3.74086	0.609252	0	0.0773329	4.60144	13.481	0.819541	0	0	0.137522	0.312172
A01_A19_A08	Tripartite	1.9282	0	1.05737	0.451042	4.52295	6.38781	0	0	38.0079	12.5212	182.964	1.09371	110.171	87.7191	97.4336	14.0128	3.66102	0.618663	0.68874	1.3763	34.3822	17.6889	0.894158	119.094	73.5807	0	1.23843	0.966464	0.423098	0.624343	4.15801	0	0.528687	19.2295	8.52206	98.4886	2.37737	55.3947	44.2039	49.4049	17.1911	9.46365	0.930311	59.7585	37.1025
A01_A19_A09	Tripartite	0	0.680588	96.2211	97.425	57.1537	0	0	0	0	2.92161	0.680165	0.136714	0.0980167	0.156084	9.43527	0	1.22034	0.154666	0.0765267	8.25777	0	0	0	0	0	0	0	60.8872	0.423098	5.61909	0	0.340294	48.1105	48.7125	30.0376	0.340082	0.678527	0.126341	0.116305	8.84652	0	0	30.4436	0.211549	2.80954
A01_A19_A10	Tripartite	44.3487	0	46.5245	60.8906	74.8343	0	1.92084	0	0.469233	14.608	1.36033	0.820285	22.7399	18.1057	24.8398	2.43701	7.32203	215.45	14.9992	26.1496	2.22848	0.384541	0	3.85061	0	0	0	28.9939	0	23.725	22.1743	0.960422	23.2622	30.6799	44.7212	1.89867	4.07116	119.095	16.5525	25.4947	1.11424	0.19227	14.497	1.9253	11.8625
A01_A19_A11	Tripartite	0	0	49.6966	0	13.5689	0	1.92084	8.92705	16.4232	21.7034	0.680165	0.820285	0.784133	0.624335	0.385113	0.609252	1.22034	31.3972	121.601	23.9869	1.59177	0.769081	0	0.275044	0	1.63908	82.9746	25.1281	34.271	38.7093	0	0.960422	29.3118	8.21158	17.6361	0.644709	1.02031	16.0907	61.1126	12.186	1.61543	41.8718	12.564	17.273	19.3546
A01_A19_A12	Tripartite	52.0615	29.9459	40.1802	49.1635	46.4631	14.9049	24.971	1.11588	61.4695	30.0508	4.08099	1.77728	38.4225	37.4601	43.5178	264.415	624.814	71.765	94.6635	176.362	18.7829	33.8396	56.3319	14.3023	48.1104	303.23	154.803	267.711	100.697	183.973	33.4832	27.4584	20.6481	55.3165	38.2569	134.248	313.295	55.0938	66.0618	109.94	161.007	94.3214	162.021	57.4998	116.042
A01_A19_A13	Tripartite	0	0	0	0.902083	2.05589	0	0	0	0	1.66949	0	0.136714	0	0.156084	0.385113	0	0	0	0.11479	1.3763	0	0	0	0	0	0	0	0	0	0	0	0	0	0.451042	1.86269	0	0.0683571	0	0.135437	0.880704	0	0	0	0	0
A01_A19_A14	Tripartite	15.4256	0	0.528687	1.80417	23.0259	0	117.171	74.764	37.5386	116.447	0	2.18743	1.47025	10.1454	43.7103	3.04626	167.186	102.234	246.607	232.594	6.36708	34.9932	97.4632	0.275044	5.66005	31.1426	79.2593	86.9818	76.5808	117.168	7.71281	58.5857	37.6464	19.6714	69.7364	1.52313	84.6869	51.8522	128.376	138.152	18.7548	57.1262	92.2225	38.4279	61.4142
A01_A19_A15	Tripartite	0	0	0.528687	0	1.02794	2.12927	1.92084	6.69529	23.4616	35.4766	1.36033	0.546857	82.8241	114.878	79.1407	10.9665	1.22034	0.309332	0.11479	0.983068	0	120.361	30.4014	80.8628	0	0	29.7222	0.966464	0	0.416229	1.06464	0.960422	3.61199	11.7308	18.2523	6.16343	0.883598	41.5667	57.4962	40.0619	0	75.0417	15.6839	40.4314	0.208114
A01_A19_A16	Tripartite	0	0	10.5737	6.31458	21.1756	2.12927	1.92084	3.34764	23.4616	15.8601	0.680165	0.273428	0.196033	12.6428	0.57767	0	1.22034	3.71198	24.8329	9.43745	0.636708	0.384541	0	0	0	3.27816	0	7.73171	16.9239	9.57326	1.06464	0.960422	6.96069	14.8881	18.5179	0.340082	0.746884	1.95401	18.7378	5.00756	1.95744	0.19227	3.86586	8.46196	4.78663
A01_A19_A17	Tripartite	133.046	560.124	0	0.902083	73.1896	4.25854	3.84169	11.1588	1.4077	8.34745	0	0.136714	0.5881	0.156084	0.57767	0.609252	0	0.154666	0.420897	1.3763	0	0	0	0	0	0	0	0	0	0.208114	68.6523	281.983	5.5794	1.15489	40.7685	0.304626	0.0683571	0.371383	0.28849	0.976982	0	0	0	0	0.104057
A01_A19_A18	Tripartite	1.9282	1.36118	10.5737	27.9646	33.0998	0	0	34.5923	41.2925	34.6419	0	64.8025	118.894	1.71692	79.3333	6.70177	8.54237	15.7759	56.5149	57.8044	177.323	59.9883	66.1677	1.10017	59.4306	3.27816	47.0602	79.2501	4.23098	45.9933	0.964101	0.680588	22.583	34.6285	33.8708	3.35089	36.6724	67.3351	29.1159	68.5688	90.3006	53.5243	72.7089	2.66558	52.7119
A01_A19_A19	Tripartite	0	0.680588	0	2.25521	6.78443	23.422	9.60422	18.97	0.938466	55.5105	0.680165	0.410142	15.8787	0.624335	0.57767	0	0	0.154666	5.08902	24.3801	0.318354	0	0	0	0	0	43.3449	1.93293	0	0	11.711	5.1424	9.48499	1.59684	31.1475	0.340082	0.205071	8.01668	2.85668	12.4789	0.159177	21.6725	0.966464	0	0
A01_A19_A20	Tripartite	1.9282	181.717	2.64344	0.902083	43.996	132.015	128.697	4.46352	12.6693	52.1715	0	0	11.468	0.156084	10.9757	2.43701	19.5254	3.09332	0.650477	15.5325	0	0	0	0	0	0	16.0995	0	0.423098	27.6792	66.9715	155.207	3.55348	6.78569	48.0838	1.2185	9.76271	7.28063	0.40328	13.2541	0	8.04977	0	0.211549	13.8396
A01_A19_A21	Tripartite	0	1.36118	2.11475	50.9677	15.6247	2.12927	1.92084	72.5323	139.831	120.621	0	0	0	0.156084	3.85113	1.82776	2.44068	0.618663	34.6666	17.8918	2.22848	0.384541	55.4378	0	0	0	0	0	0.423098	4.16229	1.06464	1.64101	37.3235	95.3996	68.1227	0.913878	1.22034	0.309332	17.4113	10.8715	1.11424	0.19227	27.7189	0.211549	2.08114
A01_A19_A22	Tripartite	212.102	4.76412	0.528687	9.02083	82.6467	0	1.92084	26.7811	14.077	27.5466	0	0.136714	25.0923	9.83328	10.5906	1.2185	0	0.154666	0.45916	1.57291	10.5057	0.384541	0	0	0	0	0	0	0	0.416229	106.051	3.34248	13.6549	11.5489	55.0966	0.609252	0.0683571	12.6235	5.14622	6.08176	5.25284	0.19227	0	0	0.208114
A01_A19_A23	Tripartite	0	1.36118	0	0.902083	6.78443	0	0	4.46352	24.4001	71.3707	0.680165	0.273428	0.392067	0.156084	2.69579	1.2185	2.44068	0.927995	21.4657	7.07809	0.318354	0.769081	0	0.275044	0	6.55633	45.8218	17.3964	34.694	16.441	0	0.680588	2.23176	12.6511	39.0775	0.949335	1.35705	0.660031	10.8109	4.88694	3.43734	23.2954	8.69818	17.4845	8.22052
A01_A19_A24	Tripartite	0	0	0.528687	0.451042	1.8503	0	13.4459	4.46352	1.4077	15.0254	0	2.05071	0	0	0.385113	0	0	0.618663	0.11479	1.17968	0	0	0	0	0	0	0	0	0	0.416229	0	6.72295	2.49611	0.92937	8.43785	0	1.02536	0.309332	0.057395	0.782397	0	0	0	0	0.208114
A01_A19_A25	Tripartite	200.533	560.124	72.9588	16.2375	179.273	0	3.84169	12.2747	40.8233	52.5889	0	129.332	10.2918	19.0422	12.1311	1.2185	78.1017	1.85599	43.0845	22.2173	1.27342	119.208	0.894158	4.12565	15.5651	0	0	67.6525	2.96169	15.4005	100.267	281.983	42.6168	28.5304	115.931	0.609252	103.717	6.07387	31.0634	17.1742	0.636708	59.6038	34.2733	3.54367	15.4828
A01_A20_A01	Tripartite	0	2.04177	0	56.3802	47.9022	29.8098	0	91.5022	16.4232	85.1439	0.680165	37.7331	17.349	42.9231	33.3123	3.65551	1.22034	1.70132	86.2456	46.0076	134.345	30.3787	19.6715	12.1019	16.9802	6.55633	13.6227	0.966464	29.6169	54.3179	14.9049	1.02088	45.7511	36.4017	66.5231	2.16784	19.4767	9.52514	64.5843	39.6599	70.4508	22.0007	10.319	20.8594	35.649
A01_A20_A02	Tripartite	0	3.40294	0	1.35312	28.988	112.851	247.789	35.7082	7.97696	52.5889	0.680165	1.09371	4.90083	0.624335	15.5971	145.611	246.508	85.3756	110.351	92.2118	3.18354	1.9227	0	0	0	90.1495	128.796	32.8598	87.1582	95.3164	56.4257	125.596	17.8541	4.66504	40.7885	73.1457	123.801	45.1382	55.4879	53.9044	46.6665	65.3595	16.4299	43.5791	47.6582
A01_A20_A03	Tripartite	0	29.9459	0	1.35312	6.16766	0	0	1.11588	0.938466	8.76482	0	0	1.27422	0.780419	3.27346	0	53.6949	0.309332	0.267843	29.6887	0.318354	0.769081	0	0.275044	0	0	63.1597	1.93293	0.423098	48.6988	0	14.9729	0.55794	1.1458	7.46624	0	26.8475	0.791774	0.524131	16.4811	0.159177	31.9644	0.966464	0.349071	24.3494
A01_A20_A04	Tripartite	77.1281	0	0	0	13.3633	0	0	1.11588	0.469233	1.25212	0.680165	1.64057	0.196033	18.2618	6.35436	0.609252	179.39	22.8905	0.420897	16.5155	0.636708	0.384541	0	0	0	0	14.8611	17.3964	19.4625	40.9985	38.5641	0	0.55794	0.234616	7.30769	0.644709	90.5152	11.5433	9.34135	11.435	0.318354	7.62283	8.69818	9.73126	20.4993
A01_A20_A05	Tripartite	0	12.9312	14.2746	36.0833	16.4471	0	0	1.11588	1.87693	2.92161	0	0.410142	0.5881	4.37035	8.8576	0.609252	12.2034	0.154666	14.5018	12.3867	76.7233	0.769081	0	0.825131	0	116.375	0	19.3293	0.423098	12.0706	0	6.46559	7.69522	18.9801	9.68435	0.304626	6.30677	0.371383	9.43608	10.6221	96.549	0.384541	9.66464	0.624114	6.03532
A01_A20_A06	Tripartite	0	2.72235	0	10.374	10.2794	0	0	15.6223	38.0079	45.4936	1.36033	89.0009	1.1762	51.0394	5.7767	0.609252	26.8475	36.8105	105.224	108.137	4.77531	1.53816	0.894158	0.275044	21.2252	1.63908	61.9213	29.9604	83.3503	68.0534	0	1.36118	7.81117	24.1909	27.8865	0.984791	57.9242	18.9933	78.1318	56.9571	3.20719	31.7297	15.4273	41.8127	44.6393
A01_A20_A07	Tripartite	88.6973	80.99	0.528687	1.35312	6.16766	2.12927	1.92084	0	0.938466	1.25212	0	0	0	0.468251	3.27346	0	0	0	3.40544	0.786454	0.636708	86.1371	0	0	0	0	0	4.83232	17.347	0	45.4133	41.4554	0.264344	1.1458	3.70989	0	0	0	1.93684	2.02996	0.318354	43.0685	2.41616	8.67351	0
A01_A20_A08	Tripartite	107.979	0.680588	25.9057	20.2969	29.6048	2.12927	0	26.7811	4.2231	13.7733	0.680165	0.273428	0	0.312168	0.962783	0	0	0.463998	1.10964	4.3255	0	0.384541	0	0	0	0	0	0	0	0.416229	55.0543	0.340294	26.3434	12.26	21.689	0.340082	0.136714	0.231999	0.710902	2.64414	0	0.19227	0	0	0.208114
A01_A20_A09	Tripartite	63.6307	0	0.528687	35.6323	20.9701	532.318	0	0	7.97696	118.534	17.6843	0.546857	0.490083	1.40475	17.1375	1.2185	1.22034	1.23733	28.2383	8.84761	0.318354	78.8308	0.894158	0	4.24504	0	9.90741	47.3567	17.7701	3.32983	297.974	0	0.264344	21.8046	69.7519	9.4514	0.883598	0.863705	14.8215	12.9926	0.159177	44.3691	24.1254	8.88506	3.78743
A01_A20_A10	Tripartite	0	0	13.7459	18.0417	43.5848	0	0	22.3176	37.0694	60.1016	2.04049	7.79271	0.490083	1.71692	14.4417	1.2185	6.1017	1.08266	36.9624	64.2926	2.22848	54.9893	0.894158	38.2311	15.5651	70.4805	44.5833	33.8262	159.085	86.5756	0	0	18.0317	27.5555	51.8432	1.6295	6.9472	0.786372	19.3397	39.3672	36.3545	49.7863	17.3602	98.658	51.0704
A01_A20_A11	Tripartite	34.7077	0	0	3.60833	25.2874	0	1.92084	0	2.8154	18.7818	0.680165	0	0.196033	6.86769	20.411	71.8918	6.1017	0.309332	8.22662	7.66793	0.318354	0.384541	1.78832	0	1.41501	0	0	0.966464	0.423098	5.41097	17.3538	0.960422	0	3.21187	22.0346	36.286	3.05085	0.252683	7.54715	14.0395	0.159177	0.19227	1.37739	0.211549	3.41299
A01_A20_A12	Tripartite	0	0	0	3.15729	15.008	2.12927	1.92084	1.11588	4.2231	7.5127	0	0.956999	53.8112	224.917	82.9919	9.74803	7.32203	0.927995	0.612213	1.76952	0.955061	2.30724	0	6.87609	70.7507	0	0	0	0.846196	0	1.06464	0.960422	0.55794	3.69019	11.2603	4.87402	4.13952	27.3696	112.765	42.3807	0.477531	1.15362	0	3.86114	35.3753
A01_A20_A13	Tripartite	0	0	0.528687	13.0802	4.93413	2.12927	0	0	0	5.42584	0	0.546857	0.29405	29.9681	13.2864	3.04626	1.22034	4.79464	20.3178	48.7602	1.91012	64.6028	16.0948	0.550087	1.41501	0	0	0	0	20.3952	1.06464	0	0.264344	6.5401	5.17999	1.52313	0.883598	2.54435	25.143	31.0233	0.955061	32.3014	8.04742	0.275044	10.9051
A01_A20_A14	Tripartite	1.9282	14.2924	48.6392	21.199	33.7166	112.851	1.92084	80.3434	4.69233	37.9809	2.04049	0.136714	26.0724	27.939	7.70226	1.2185	1.22034	0.618663	7.80572	1.17968	0.318354	71.14	0.894158	0.275044	0	0	1.23843	0	0	0.832458	57.3898	8.1066	64.4913	12.9456	35.8487	1.6295	0.678527	13.3456	17.8724	4.44097	0.159177	36.1892	0.447079	0.137522	0.416229
A01_A20_A15	Tripartite	5.78461	0	1.58606	0	10.6906	0	1.92084	1.11588	0	1.25212	0.680165	0	0.196033	0.780419	0	0	0	0	2.06622	22.0207	0.955061	0.384541	0	0	9.90509	0	0	0	0.423098	0.208114	2.8923	0.960422	1.35097	0	5.97137	0.340082	0	0.0980167	1.42332	11.0104	0.477531	0.19227	0	0.211549	5.0566
A01_A20_A16	Tripartite	0	0	0.528687	1.80417	6.16766	0	0	1.11588	2.8154	10.4343	1.36033	0.956999	2.3524	96.1476	20.7961	5.48327	41.4915	21.1892	122.098	43.255	2.54683	1.53816	0.894158	41.2565	2.83003	88.5104	7.43056	16.4299	54.1566	61.6019	0	0	0.822284	2.30978	8.30099	3.4218	21.2243	11.7708	109.123	32.0255	45.5286	4.48436	8.66202	47.7065	32.2159
A01_A20_A17	Tripartite	0	0	15.3319	1.80417	3.08383	34.0683	230.501	60.2576	100.416	158.184	0	0.136714	0	0.780419	1.15534	1.2185	7.32203	1.23733	0.497423	0.589841	0	0.384541	0	0	0	0	0	0	0	2.9136	17.0342	115.251	37.7947	51.11	80.634	0.609252	3.72937	0.618663	0.638921	0.87259	0	0.19227	0	0	1.4568
A01_A20_A18	Tripartite	7.71281	0.680588	66.6146	28.8667	77.7126	14.9049	49.9419	84.807	78.8311	91.8219	223.774	46.893	212.304	93.6503	152.12	158.406	46.3729	2.47465	2.52538	12.7799	11.1424	99.9805	145.748	9.90157	93.3909	1.63908	22.2917	0.966464	1.69239	5.8272	11.3089	25.3113	75.7108	53.8489	84.7672	191.09	46.6329	107.389	48.0878	82.4498	6.39073	61.1361	73.3571	5.79698	49.609
A01_A20_A19	Tripartite	0	0.680588	44.9384	4.05937	1.64471	0	1.92084	1.11588	0.938466	0.417372	0.680165	0	0.0980167	0.468251	0.385113	327.168	1.22034	19.9519	0.497423	31.4582	2.22848	0.769081	0	0	18.3952	8.19541	19.8148	40.5915	25.3859	40.7904	0	1.30072	23.0271	2.49892	1.03104	163.924	0.61017	10.025	0.482837	15.9216	5.21194	10.292	20.2957	12.6929	29.5928
A01_A20_A20	Tripartite	0	0.680588	0	3.15729	13.1577	0	0	24.5494	70.3849	90.1524	0.680165	0.136714	0.784133	12.955	13.6715	133.426	8.54237	19.4879	45.0359	70.9775	4.77531	79.2154	17.8832	7.70122	0	1.63908	45.8218	13.5305	96.0433	53.2773	0	0.340294	12.2747	36.7711	51.655	67.0532	4.33954	10.136	28.9955	42.3245	3.20719	62.5186	15.7068	51.8723	26.6386
A01_A20_A21	Tripartite	0	0	9.51637	0.451042	24.6707	0	0	10.0429	2.34616	10.0169	0.680165	0	0.29405	25.9099	30.2314	1.82776	9.76271	0.463998	18.3664	0.589841	0.318354	0.384541	0.894158	0	28.3003	1.63908	0	0	0	0.832458	0	0	9.77965	1.3986	17.3438	1.25396	4.88136	0.379024	22.1382	15.4106	0.978718	0.19227	0.447079	0	14.5664
A01_A20_A22	Tripartite	133.046	1.36118	31.7212	202.518	166.321	2.12927	21.1293	3.34764	10.7924	45.4936	0	1.50386	1.56827	48.6982	21.3738	3.04626	1.22034	25.3652	23.8381	13.5663	0.636708	0.384541	0	0.275044	1.41501	0	0	0	14.8084	12.0706	67.5876	11.2452	17.5344	106.655	105.907	1.52313	1.3621	13.4667	36.2681	17.4701	0.318354	0.19227	0	7.54174	6.74282
A01_A20_A23	Tripartite	0	0.680588	18.504	2.25521	17.2695	4.25854	128.697	3.34764	53.4925	96.413	1.36033	0.410142	47.146	20.7591	7.5097	1.2185	45.1525	53.2051	10.5989	8.84761	0.318354	83.0608	0.894158	0.550087	0	14.7517	4.95371	0.966464	0	13.5274	2.12927	64.6886	10.9258	27.8739	56.8412	1.28942	22.7813	50.1755	15.679	8.17866	7.53505	44.0072	0.930311	0.275044	6.76372
A01_A20_A24	Tripartite	0	0	0.528687	1.35312	1.8503	66.0074	0	0	0.469233	6.26058	0	0.683571	0.196033	0.468251	0.962783	0	1.22034	0	48.9388	5.89841	0.318354	0	0	0	1.41501	57.3679	2.47685	0.966464	16.5008	10.8219	33.0037	0	0.264344	0.911179	4.05544	0	0.951955	0.0980167	24.7035	3.4306	28.8431	1.23843	0.483232	8.25041	6.11848
A01_A20_A25	Tripartite	0	0	0.528687	0	1.64471	0	0	1.11588	0.938466	6.67796	0	0.136714	0.490083	0.936503	1.73301	0.609252	96.4068	117.237	7.07872	56.8213	0.955061	1.15362	0	0.275044	11.3201	24.5862	35.9144	102.445	29.1938	74.9212	0	0	0.822284	0.469233	4.16133	0.304626	48.2717	58.8634	4.00761	29.2772	12.7706	18.534	51.2226	14.7344	43.1206
A01_A21_A01	Tripartite	0	0	88.2908	0	10.6906	0	0	0	33.3155	20.8686	0.680165	0.273428	0.490083	12.7989	21.3738	67.0177	93.9661	0.463998	11.0198	37.5532	0.636708	0	0	3.02548	16.9802	152.435	217.963	103.412	15.2315	37.0444	0	0	44.1454	16.6578	15.7796	33.849	47.1198	0.477041	11.9094	29.4635	76.5357	108.982	51.7058	9.12851	27.0123
A01_A21_A02	Tripartite	0	0	3.70081	0	9.2515	0	1.92084	0	19.7078	25.4597	2.72066	0.410142	0.88215	11.5502	24.4547	4.87402	7.32203	18.4052	178.537	39.7159	26.105	1.15362	0.894158	0.825131	28.3003	68.8414	8.66898	63.7866	33.0017	29.5522	0	0.960422	1.8504	9.85389	17.3556	3.79734	3.86609	9.64369	95.0435	32.0853	47.4732	4.9113	32.3404	16.9134	28.9263
A01_A21_A03	Tripartite	0	0	0	0.451042	2.26148	89.4294	9.60422	46.867	11.7308	12.1038	0.680165	0.410142	11.468	1.40475	313.482	18.2776	3.66102	1.08266	0.34437	1.57291	0	0	0	0	1.41501	0	0	0	1.69239	27.4711	44.7147	4.80211	23.4335	6.09093	7.18264	9.47886	2.03558	6.27531	0.874562	157.527	0	0	0	0.846196	14.4431
A01_A21_A04	Tripartite	0	0	0	0	16.8583	0	0	0	0	2.92161	0	0.273428	0.490083	114.097	19.6408	1.82776	0	0.309332	0.306107	0.983068	0	10.7671	47.3904	46.2073	0	1.63908	0	0	1.69239	0	0	0	0	0	9.88994	0.913878	0.136714	0.399708	57.2017	10.3119	0.819541	5.38357	23.6952	23.9499	0
A01_A21_A05	Tripartite	0	0	53.9261	1.35312	5.13972	0	0	20.0859	4.2231	6.26058	0	0.136714	0.0980167	0.312168	0.192557	0	1.22034	0.154666	3.40544	0.393227	0.318354	0	0	1.9253	0	0	0	0	0.423098	0.208114	0	0	37.006	2.78811	5.70015	0	0.678527	0.126341	1.8588	0.292892	0.159177	0	0	1.1742	0.104057
A01_A21_A06	Tripartite	0	25.8624	0	32.024	64.1437	0	0	0	16.4232	1.66949	0.680165	1.23043	26.0724	57.2828	34.8527	3.04626	3.66102	0	56.094	23.5936	0.636708	0.769081	0	13.2021	0	0	0	0.966464	15.6546	2.49737	0	12.9312	0	24.2236	32.9066	1.86321	2.44572	13.0362	56.6884	29.2232	0.318354	0.384541	0.483232	14.4284	1.24869
A01_A21_A07	Tripartite	0	0	0	0	1.02794	0	0	3.34764	22.5232	7.93007	0	0.273428	0.0980167	0.156084	2.11812	0	0	0.154666	10.025	0.393227	0	0.384541	0.894158	0	0	0	0	0.966464	0	12.4869	0	0	1.67382	11.2616	4.47901	0	0.136714	0.126341	5.09054	1.25567	0	0.19227	0.930311	0	6.24343
A01_A21_A08	Tripartite	0	0	0	0.902083	3.49501	0	0	0	0.469233	0.834745	0	0.136714	0	1.09259	5.19903	0	0	0.154666	0.0382633	0.786454	0	0	0	0	0	0	0	0	0	0.416229	0	0	0	0.685658	2.16488	0	0.0683571	0.0773329	0.565425	2.99274	0	0	0	0	0.208114
A01_A21_A09	Tripartite	1.9282	0	0	0	7.4012	23.422	128.697	24.5494	0	22.5381	0	0.136714	0	0.312168	12.1311	2.43701	1.22034	0.773329	1.37748	0.196614	0	0	0	0	0	0	0	7.73171	0	0	12.6751	64.3483	12.2747	0	14.9696	1.2185	0.678527	0.386665	0.844824	6.16384	0	0	3.86586	0	0
A01_A21_A10	Tripartite	0	0	40.7089	0	23.4371	4.25854	0	1.11588	0	2.92161	1.36033	0.136714	15.7807	81.0075	38.5113	0.609252	0	25.5199	23.4554	9.63407	1.27342	0.384541	1.78832	31.355	0	60.646	0	25.1281	21.578	18.5222	2.12927	0	20.9124	0	13.1794	0.984791	0.0683571	20.6503	52.2315	24.0727	30.9597	0.19227	13.4582	26.4665	9.26109
A01_A21_A11	Tripartite	0	0	0.528687	12.1781	6.16766	0	0	0	0	7.5127	0.680165	0.546857	0	1.24867	23.2993	1.82776	42.7119	4.33064	17.9072	27.7225	56.667	0	0	0.275044	12.7351	0	0	12.564	9.30816	8.94892	0	0	0.264344	6.08906	6.84018	1.25396	21.6294	2.16532	9.57796	25.5109	28.3335	0	6.28202	4.7916	10.842
A01_A21_A12	Tripartite	0	0.680588	16.918	48.7125	1.64471	0	1.92084	23.4335	5.63079	42.1546	0	0.956999	0.196033	0.468251	0.962783	1.2185	3.66102	1.39199	61.2979	2.35936	0.955061	0	0.894158	0.275044	1.41501	0	0	32.8598	0	2.49737	0	1.30072	20.1757	27.1716	21.8997	0.609252	2.30901	0.794013	30.8831	1.66107	0.477531	0	16.877	0.137522	1.95619
A01_A21_A13	Tripartite	0	0	0	0.451042	1.23353	51.1025	1.92084	32.3605	0	6.67796	0	0.410142	0.29405	0.468251	0.770226	0	0	0	1.03311	0.196614	0	0	0	0	0	0	0	0	0	0	25.5513	0.960422	16.1803	0.225521	3.95574	0	0.205071	0.147025	0.750681	0.48342	0	0	0	0	0
A01_A21_A14	Tripartite	0	0	10.0451	3.15729	5.5509	0	0	0	0.469233	13.7733	0	1.09371	5.97902	46.2008	22.5291	1.82776	6.1017	15.7759	246.913	142.741	2.22848	3.46087	1.78832	14.0272	2.83003	3.27816	0	215.521	120.16	162.537	0	0	5.02253	1.81326	9.66209	0.913878	3.5977	10.8775	146.557	82.6353	2.75332	1.73043	108.655	67.0936	82.6837
A01_A21_A15	Tripartite	0	0	0	0	0.205589	178.859	0	0	17.3616	19.1991	0.680165	0.273428	0.0980167	140.944	39.8592	4.87402	4.88136	0.309332	1.26269	1.57291	134.664	1.15362	0.894158	101.766	16.9802	1.63908	0	0	0	1.66492	89.4294	0	0	8.68081	9.70236	2.77709	2.57739	0.203674	71.1032	20.7161	68.1514	0.576811	0.447079	50.8831	9.32254
A01_A21_A16	Tripartite	0	0	0.528687	38.3385	25.6986	12.7756	0	0	0.469233	8.76482	2.04049	1.09371	3.72463	577.822	195.252	28.6349	10.9831	9.43462	2.86975	6.88148	0.636708	123.438	151.113	158.425	52.3555	3.27816	0	0.966464	1.69239	0.416229	6.38781	0	0.264344	19.4039	17.2317	15.3377	6.03838	6.57963	290.346	101.067	1.95744	61.7188	76.0396	80.0587	26.3859
A01_A21_A17	Tripartite	0	0	0	0	1.64471	146.92	0	2.23176	0	25.4597	0.680165	0.136714	0.196033	1.09259	2.31068	0	2.44068	48.1011	0.22958	4.52211	0	0.384541	0	0	0	0	6.19213	0	12.2698	0	73.4599	0	1.11588	0	13.5522	0.340082	1.2887	24.1486	0.661083	3.4164	0	3.28834	0	6.13492	0
A01_A21_A18	Tripartite	3.85641	2.72235	57.6269	150.197	25.6986	0	1.92084	25.6653	27.2155	28.7987	476.115	690.407	25.1903	39.8014	269.772	139.519	108.61	83.0556	1.18616	32.048	215.844	63.0647	168.996	75.3619	131.596	11.4736	49.5371	27.061	6.34647	31.009	1.9282	2.3216	41.6461	88.7062	27.2486	307.817	399.508	54.1229	20.4938	150.91	113.659	56.3009	98.0284	40.8542	81.3026
A01_A21_A19	Tripartite	0	1.36118	1.05737	18.0417	28.5768	57.4903	1.92084	12.2747	15.4847	6.67796	0	0.683571	0.0980167	0.312168	31.5793	2.43701	2.44068	0	0.11479	0.393227	0	0.384541	0	0	0	0	0	0	0	0	28.7452	1.64101	6.66603	16.7632	17.6274	1.2185	1.56212	0.0490083	0.213479	15.9862	0	0.19227	0	0	0
[truncated: 15,106 more rows]

## Sheet: Main 3c,d; Supp 6a,b
Construct	Activator type	EPCAM_1	EPCAM_2	CXCR4_1	CXCR4_2	Reporter_1	Reporter_2	EPCAM_average	CXCR4_average	Reporter_average
[truncated: 16,275 more rows]

## Sheet: Main 3e; Supp 7
Number	Construct	Activator type	Mean EPCAM_1	Mean EPCAM_2	Mean EPCAM_average	Mean CXCR4_1	Mean CXCR4_2	Mean CXCR4_average	Mean Reporter of iRFP+_1	Mean Reporter of iRFP+_2	Mean Reporter of iRFP+_average	Screen EPCAM_1	Screen EPCAM_2	Screen EPCAM_average	Screen CXCR4_1	Screen CXCR4_2	Screen CXCR4_average	Screen Reporter_1	Screen Reporter_2	Screen Reporter_average
[truncated: 72 more rows]

[truncated: 1 more sheets: Supp 5c]
