# Supplementary material for: Combinatorial protein engineering identifies potent CRISPR activators with reduced toxicity
Source: Nat Commun. 2025 Nov 20;16:11114. doi: 10.1038/s41467-025-65986-4 (PMC12706070; doi:10.1038/s41467-025-65986-4)
Supplement: Supplementary file 16 — Source data 4 [file 41467_2025_65986_MOESM16_ESM.xlsx]

## Sheet: Main 4b,c; Supp 8,9
Activator	Type	Plasmid library	EPCAM_1_NS	EPCAM_2_NS	EPCAM_NS_average	CXCR4_1_NS	CXCR4_2_NS	CXCR4_NS_average	Reporter_1_NS	Reporter_2_NS	Reporter_NS_average	EPCAM_ranked?	CXCR4_ranked?	Reporter_ranked?
A01	Single-domain	155.457	17.0427	16.8047	16.9237	14.4142	12.3926	13.4034	14.5616	16.4528	15.5072	TRUE	TRUE	TRUE
A02	Single-domain	77.5201	12.7673	9.94713	11.3572	20.2178	23.0546	21.6362	11.4628	10.339	10.9009	TRUE	TRUE	TRUE
A03	Single-domain	111.993	123.274	119.742	121.508	161.521	140.996	151.258	139.573	113.483	126.528	TRUE	TRUE	TRUE
A04	Single-domain	64.5791	28.3544	28.5921	28.4733	28.5446	25.8566	27.2006	26.396	23.6715	25.0337	TRUE	TRUE	TRUE
A05	Single-domain	108.672	139.683	146.218	142.951	173.097	173.043	173.07	141.662	122.075	131.868	TRUE	TRUE	TRUE
A06	Single-domain	126.636	54.2546	52.8454	53.55	89.4186	90.8173	90.118	42.4299	41.3784	41.9042	TRUE	TRUE	TRUE
A07	Single-domain	119.451	19.5426	19.3972	19.4699	19.4292	15.3594	17.3943	22.8976	19.7225	21.31	TRUE	TRUE	TRUE
A08	Single-domain	84.2923	205.191	201.441	203.316	254.567	246.194	250.38	204.045	200.323	202.184	TRUE	TRUE	TRUE
A09	Single-domain	78.2234	21.5139	24.9988	23.2563	15.2658	13.8039	14.5349	16.2022	19.506	17.8541	TRUE	TRUE	TRUE
A10	Single-domain	122.152	212.619	201.065	206.842	232.425	254.301	243.363	188.93	206.743	197.836	TRUE	TRUE	TRUE
A11	Single-domain	106.984	32.1076	30.0899	31.0987	23.3719	21.8287	22.6003	28.2679	24.8211	26.5445	TRUE	TRUE	TRUE
A12	Single-domain	82.4907	36.6832	33.0519	34.8675	97.0831	110.019	103.551	27.7701	29.5016	28.6359	TRUE	TRUE	TRUE
A13	Single-domain	118.861	18.4069	18.383	18.395	12.711	11.8466	12.2788	18.3125	19.2298	18.7711	TRUE	TRUE	TRUE
A14	Single-domain	90.613	177.679	188.243	182.961	100.49	116.035	108.262	192.063	189.14	190.602	TRUE	TRUE	TRUE
A15	Single-domain	117.793	21.2267	19.7196	20.4731	10.1877	12.2999	11.2438	21.5795	23.4998	22.5396	TRUE	TRUE	TRUE
A16	Single-domain	82.2389	117.935	120.695	119.315	116.607	131.724	124.166	121.45	136.758	129.104	TRUE	TRUE	TRUE
A17	Single-domain	80.0076	201.255	225.365	213.31	185.366	154.902	170.134	218.88	228.869	223.874	TRUE	TRUE	TRUE
A18	Single-domain	116.89	328.08	324.252	326.166	326.827	332.324	329.576	332.358	334.827	333.593	TRUE	TRUE	TRUE
A19	Single-domain	123.884	221.698	210.173	215.935	304.843	284.937	294.89	196.466	214.887	205.677	TRUE	TRUE	TRUE
A20	Single-domain	60.5982	73.7319	75.1173	74.4246	26.1159	29.5445	27.8302	60.8335	69.7528	65.2932	TRUE	TRUE	TRUE
A21	Single-domain	108.759	67.9096	70.1269	69.0183	48.4154	52.9596	50.6875	66.4142	68.5808	67.4975	TRUE	TRUE	TRUE
A22	Single-domain	90.7519	219.727	217.158	218.442	164.045	170.087	167.066	245.844	233.945	239.895	TRUE	TRUE	TRUE
A23	Single-domain	89.6102	82.237	79.7852	81.0111	35.1366	41.0821	38.1093	79.3843	78.8601	79.1222	TRUE	TRUE	TRUE
A24	Single-domain	101.653	25.4955	24.1458	24.8206	14.4773	9.20947	11.8434	28.4292	28.5312	28.4802	TRUE	TRUE	TRUE
A25	Single-domain	79.8904	41.5852	42.643	42.1141	25.422	25.3827	25.4024	53.7876	45.1034	49.4455	TRUE	TRUE	TRUE
A01_A01	Bipartite	175.229	188.448	90.5611	139.505	103.474	127.466	115.47	19.8601	15.2202	17.5401	TRUE	TRUE	TRUE
A01_A02	Bipartite	139.264	99.5451	88.2482	93.8966	80.7461	90.9377	85.8419	3.89413	7.08265	5.48839	TRUE	TRUE	TRUE
A01_A03	Bipartite	92.239	60.1926	50.3513	55.272	94.6797	49.5559	72.1178	7.59355	9.04168	8.31762	TRUE	TRUE	TRUE
A01_A04	Bipartite	100.28	44.2299	79.886	62.0579	53.45	51.0886	52.2693	4.08884	10.0965	7.09269	TRUE	TRUE	TRUE
A01_A05	Bipartite	89.4578	138.122	54.9772	96.5494	51.9653	101.666	76.8158	4.28354	5.27431	4.77893	TRUE	TRUE	TRUE
A01_A06	Bipartite	89.8392	47.4446	67.7874	57.616	56.7621	40.8709	48.8165	10.7089	6.63056	8.66971	TRUE	TRUE	TRUE
A01_A07	Bipartite	71.1658	55.7585	49.4617	52.6101	41.0012	44.4471	42.7241	3.89413	3.91806	3.9061	TRUE	TRUE	TRUE
A01_A08	Bipartite	115.664	82.4739	71.3458	76.9098	69.8962	61.5618	65.729	12.6559	10.85	11.753	TRUE	TRUE	TRUE
A01_A09	Bipartite	91.1742	63.9616	45.7254	54.8435	55.8484	48.7896	52.319	2.72589	3.01389	2.86989	TRUE	TRUE	TRUE
A01_A10	Bipartite	98.135	56.2019	96.6104	76.4062	55.2774	47.7678	51.5226	10.5141	12.9597	11.7369	TRUE	TRUE	TRUE
A01_A11	Bipartite	128.982	62.6314	68.1433	65.3873	73.4367	66.4152	69.9259	11.8771	5.42501	8.65105	TRUE	TRUE	TRUE
A01_A12	Bipartite	130.889	61.7445	111.022	86.3832	58.2468	52.8767	55.5618	6.81473	6.32917	6.57195	TRUE	TRUE	TRUE
A01_A13	Bipartite	82.1156	37.2463	42.5228	39.8845	66.4699	31.9304	49.2001	6.0359	4.82223	5.42906	TRUE	TRUE	TRUE
A01_A14	Bipartite	162.721	87.0188	79.1743	83.0965	83.8298	63.6053	73.7175	17.5236	14.9188	16.2212	TRUE	TRUE	TRUE
A01_A15	Bipartite	127.504	55.0934	58.1798	56.6366	73.8935	56.1975	65.0455	3.1153	3.46598	3.29064	TRUE	TRUE	TRUE
A01_A16	Bipartite	124.707	71.2778	81.6652	76.4715	74.4646	68.4587	71.4617	18.3024	16.275	17.2887	TRUE	TRUE	TRUE
A01_A17	Bipartite	69.8149	40.2393	29.0009	34.6201	29.466	75.6111	52.5386	10.5141	6.78126	8.6477	TRUE	TRUE	TRUE
A01_A18	Bipartite	112.2	96.6629	98.5675	97.6152	103.474	73.3121	88.393	38.7466	26.8236	32.7851	TRUE	TRUE	TRUE
A01_A19	Bipartite	65.1108	41.3478	44.6579	43.0028	95.2507	41.8926	68.5717	13.4347	15.0695	14.2521	TRUE	TRUE	TRUE
A01_A20	Bipartite	97.245	52.6547	51.4188	52.0367	78.0051	77.3992	77.7022	7.20414	11.4528	9.32847	TRUE	TRUE	TRUE
A01_A21	Bipartite	83.9114	49.7725	52.1305	50.9515	49.5669	75.8666	62.7167	5.45178	11.1514	8.30159	TRUE	TRUE	TRUE
A01_A22	Bipartite	76.3625	71.167	43.7683	57.4676	53.6785	31.9304	42.8044	6.42531	9.19237	7.80884	TRUE	TRUE	TRUE
A01_A23	Bipartite	83.8319	128.034	67.4316	97.7328	64.4142	43.9362	54.1752	7.00943	5.27431	6.14187	TRUE	TRUE	TRUE
A01_A24	Bipartite	125.724	55.5368	68.1433	61.84	58.9321	98.601	78.7665	1.94706	8.4389	5.19298	TRUE	TRUE	TRUE
A01_A25	Bipartite	96.5458	47.3338	50.1734	48.7536	48.7675	44.958	46.8627	0.584119	5.5757	3.07991	TRUE	TRUE	TRUE
A02_A01	Bipartite	119.097	61.1903	72.9471	67.0687	60.3026	66.9261	63.6143	5.84119	9.64446	7.74283	TRUE	TRUE	TRUE
A02_A02	Bipartite	81.7659	46.447	50.3513	48.3991	74.9214	50.0668	62.4941	12.0718	4.37014	8.22097	TRUE	TRUE	TRUE
A02_A03	Bipartite	58.293	30.8168	38.6086	34.7127	35.5192	32.6967	34.1079	15.9659	8.4389	12.2024	TRUE	TRUE	TRUE
A02_A04	Bipartite	65.3015	47.4446	45.1916	46.3181	88.1697	46.4906	67.3302	3.50472	4.52084	4.01278	TRUE	TRUE	TRUE
A02_A05	Bipartite	59.0876	57.7539	39.854	48.8039	40.887	80.9754	60.9312	3.31001	8.74029	6.02515	TRUE	TRUE	TRUE
A02_A06	Bipartite	60.3749	63.1856	72.9471	68.0664	47.3969	39.8491	43.623	3.89413	6.78126	5.33769	TRUE	TRUE	TRUE
A02_A07	Bipartite	52.7942	37.0246	30.0684	33.5465	29.1234	37.0392	33.0813	2.72589	1.05486	1.89038	TRUE	TRUE	TRUE
A02_A08	Bipartite	79.8906	93.0048	49.6396	71.3222	43.1712	43.1699	43.1705	10.5141	3.61667	7.06541	TRUE	TRUE	TRUE
A02_A09	Bipartite	61.4873	114.067	29.7126	71.8896	97.1923	76.8883	87.0403	3.50472	1.80834	2.65653	TRUE	TRUE	TRUE
A02_A10	Bipartite	64.0301	145.77	86.8248	116.298	183.078	104.476	143.777	29.0113	10.2472	19.6293	TRUE	TRUE	TRUE
A02_A11	Bipartite	84.4994	56.2019	52.4863	54.3441	54.1353	52.8767	53.506	7.39885	5.7264	6.56262	TRUE	TRUE	TRUE
A02_A12	Bipartite	81.5117	82.0305	41.4553	61.7429	37.8033	44.7025	41.2529	3.50472	3.61667	3.56069	TRUE	TRUE	TRUE
A02_A13	Bipartite	55.2576	40.7935	40.7436	40.7686	38.3744	39.5937	38.984	5.06237	9.49376	7.27807	TRUE	TRUE	TRUE
A02_A14	Bipartite	104.047	53.3198	53.7318	53.5258	58.7037	82.7635	70.7336	6.0359	10.6993	8.36761	TRUE	TRUE	TRUE
A02_A15	Bipartite	84.7378	39.0199	80.7756	59.8977	56.9905	55.942	56.4663	8.9565	4.67153	6.81402	TRUE	TRUE	TRUE
A02_A16	Bipartite	90.1889	114.178	48.3942	81.2858	61.3305	61.0509	61.1907	11.0983	9.64446	10.3714	TRUE	TRUE	TRUE
A02_A17	Bipartite	48.2649	29.5975	27.9334	28.7654	33.3492	33.7185	33.5338	5.06237	9.19237	7.12737	TRUE	TRUE	TRUE
A02_A18	Bipartite	67.2245	71.8321	100.347	86.0894	100.048	88.1278	94.0877	25.896	17.9327	21.9143	TRUE	TRUE	TRUE
A02_A19	Bipartite	41.5743	54.5392	33.8047	44.172	36.4328	36.5283	36.4806	12.4612	8.74029	10.6008	TRUE	TRUE	TRUE
A02_A20	Bipartite	64.7294	43.0106	48.5721	45.7913	90.4539	40.36	65.407	4.86766	7.38404	6.12585	TRUE	TRUE	TRUE
A02_A21	Bipartite	54.8126	30.0409	36.2956	33.1683	48.9959	38.061	43.5284	4.08884	9.79515	6.94199	TRUE	TRUE	TRUE
A02_A22	Bipartite	49.584	36.4703	37.3631	36.9167	42.4859	35.762	39.124	14.2136	7.23334	10.7235	TRUE	TRUE	TRUE
A02_A23	Bipartite	58.6426	46.447	40.2099	43.3284	58.361	59.7737	59.0674	7.00943	7.23334	7.12139	TRUE	TRUE	TRUE
A02_A24	Bipartite	82.6877	38.0222	43.0566	40.5394	63.3863	61.3063	62.3463	3.1153	4.37014	3.74272	TRUE	TRUE	TRUE
A02_A25	Bipartite	61.1854	46.7795	40.3878	43.5837	43.7422	79.6982	61.7202	7.20414	4.97292	6.08853	TRUE	TRUE	TRUE
A03_A01	Bipartite	145.669	69.615	81.6652	75.6401	68.4115	86.3397	77.3756	8.17767	6.02779	7.10273	TRUE	TRUE	TRUE
A03_A02	Bipartite	101.425	68.7282	52.8422	60.7852	67.1552	50.8332	58.9942	6.62002	5.42501	6.02251	TRUE	TRUE	TRUE
A03_A03	Bipartite	63.3785	54.4283	95.5429	74.9856	66.5841	67.6924	67.1383	118.187	133.214	125.7	TRUE	TRUE	TRUE
A03_A04	Bipartite	77.9359	64.8484	63.1615	64.005	86.3424	92.2149	89.2786	17.913	12.2063	15.0596	TRUE	TRUE	TRUE
A03_A05	Bipartite	65.969	75.4902	52.4863	63.9883	64.9852	60.7954	62.8903	30.3742	22.7549	26.5646	TRUE	TRUE	TRUE
A03_A06	Bipartite	68.7342	37.468	42.7007	40.0843	45.227	53.643	49.435	4.67296	7.08265	5.8778	TRUE	TRUE	TRUE
A03_A07	Bipartite	61.1059	45.5602	77.0392	61.2997	46.7117	65.138	55.9248	15.7712	23.6591	19.7151	TRUE	TRUE	TRUE
A03_A08	Bipartite	94.6864	87.0188	102.66	94.8392	80.5177	126.7	103.609	115.85	105.637	110.744	TRUE	TRUE	TRUE
A03_A09	Bipartite	69.6878	47.9989	42.167	45.0829	36.7755	33.7185	35.247	4.67296	10.5486	7.61079	TRUE	TRUE	TRUE
A03_A10	Bipartite	70.7208	69.0608	70.4562	69.7585	157.952	107.541	132.747	168.226	151.599	159.913	TRUE	TRUE	TRUE
A03_A11	Bipartite	103.173	50.9919	93.4079	72.1999	98.1059	95.2802	96.6931	8.9565	13.8639	11.4102	TRUE	TRUE	TRUE
A03_A12	Bipartite	99.5335	65.7352	115.47	90.6026	59.1605	76.6329	67.8967	57.049	49.4278	53.2384	TRUE	TRUE	TRUE
A03_A13	Bipartite	63.5851	56.0911	54.9772	55.5341	45.798	63.3499	54.5739	31.9319	44.1535	38.0427	TRUE	TRUE	TRUE
A03_A14	Bipartite	122.132	95.8869	110.666	103.277	86.114	139.472	112.793	103.779	111.665	107.722	TRUE	TRUE	TRUE
A03_A15	Bipartite	100.98	54.5392	44.1241	49.3316	54.1353	81.7418	67.9385	9.1512	10.3979	9.77457	TRUE	TRUE	TRUE
A03_A16	Bipartite	100.153	96.7738	114.047	105.41	91.1392	123.124	107.131	95.2115	93.28	94.2457	TRUE	TRUE	TRUE
A03_A17	Bipartite	54.5742	81.1436	51.063	66.1033	54.1353	53.643	53.8892	64.4478	59.8258	62.1368	TRUE	TRUE	TRUE
A03_A18	Bipartite	83.6412	132.136	110.844	121.49	115.808	108.052	111.93	219.824	260.099	239.961	TRUE	TRUE	TRUE
A03_A19	Bipartite	45.5632	36.2486	214.749	125.499	33.6918	39.5937	36.6427	40.8884	26.0702	33.4793	TRUE	TRUE	TRUE
A03_A20	Bipartite	71.9922	110.298	83.2664	96.7821	81.2029	89.9159	85.5594	52.376	66.1549	59.2655	TRUE	TRUE	TRUE
A03_A21	Bipartite	69.4812	91.5637	64.7628	78.1633	43.9707	39.5937	41.7822	56.8543	54.2501	55.5522	TRUE	TRUE	TRUE
A03_A22	Bipartite	61.4714	77.5964	79.5301	78.5632	56.9905	64.1162	60.5534	74.7673	80.6216	77.6945	TRUE	TRUE	TRUE
A03_A23	Bipartite	69.1315	73.4949	74.0146	73.7547	123.689	99.6228	111.656	173.289	185.354	179.322	TRUE	TRUE	TRUE
A03_A24	Bipartite	94.2414	64.0724	66.0082	65.0403	91.1392	89.9159	90.5275	114.293	110.308	112.301	TRUE	TRUE	TRUE
A03_A25	Bipartite	70.5777	76.8204	76.1496	76.485	79.033	82.7635	80.8982	174.457	140.749	157.603	TRUE	TRUE	TRUE
A04_A01	Bipartite	154.791	93.5591	85.4015	89.4803	160.007	85.5734	122.79	16.3553	17.3299	16.8426	TRUE	TRUE	TRUE
A04_A02	Bipartite	113.932	80.7002	91.4507	86.0755	88.9692	98.3455	93.6574	4.47825	7.38404	5.93114	TRUE	TRUE	TRUE
A04_A03	Bipartite	73.7562	124.598	108.709	116.653	103.131	180.343	141.737	29.9848	26.9743	28.4796	TRUE	TRUE	TRUE
A04_A04	Bipartite	72.4213	98.9908	109.599	104.295	71.7236	57.9856	64.8546	11.293	9.19237	10.2427	TRUE	TRUE	TRUE
A04_A05	Bipartite	73.788	85.1343	75.7938	80.4641	153.155	82.2526	117.704	37.1889	25.3167	31.2528	TRUE	TRUE	TRUE
A04_A06	Bipartite	73.7085	55.9802	82.1989	69.0896	72.1804	57.4747	64.8275	19.6654	14.1653	16.9153	TRUE	TRUE	TRUE
A04_A07	Bipartite	57.5619	74.7142	55.1551	64.9347	80.9745	80.4645	80.7195	9.93003	14.316	12.123	TRUE	TRUE	TRUE
A04_A08	Bipartite	100.837	115.729	117.249	116.489	130.313	106.264	118.289	51.5972	55.1542	53.3757	TRUE	TRUE	TRUE
A04_A09	Bipartite	78.81	61.8554	125.078	93.4665	67.7262	61.8172	64.7717	7.78826	6.02779	6.90802	TRUE	TRUE	TRUE
A04_A10	Bipartite	76.6804	125.263	117.071	121.167	112.268	117.248	114.758	100.079	109.103	104.591	TRUE	TRUE	TRUE
A04_A11	Bipartite	110.738	132.579	78.9964	105.788	120.377	97.5792	108.978	12.0718	13.7132	12.8925	TRUE	TRUE	TRUE
A04_A12	Bipartite	103.983	87.0188	121.163	104.091	101.646	87.8724	94.7594	20.4442	23.3577	21.9009	TRUE	TRUE	TRUE
A04_A13	Bipartite	67.3357	111.739	94.1195	102.929	97.7633	109.84	103.802	16.7448	11.4528	14.0988	TRUE	TRUE	TRUE
A04_A14	Bipartite	136.896	118.39	139.845	129.117	118.778	112.139	115.459	33.8789	34.8105	34.3447	TRUE	TRUE	TRUE
A04_A15	Bipartite	109.879	50.2159	54.9772	52.5966	54.7063	54.1539	54.4301	5.84119	11.3021	8.57165	TRUE	TRUE	TRUE
A04_A16	Bipartite	111.183	85.9103	113.869	99.8895	189.816	120.314	155.065	29.5954	24.5632	27.0793	TRUE	TRUE	TRUE
A04_A17	Bipartite	59.9776	44.2299	41.2774	42.7537	71.1525	43.1699	57.1612	9.34591	5.5757	7.46081	TRUE	TRUE	TRUE
A04_A18	Bipartite	89.4419	185.123	173.294	179.208	201.351	216.36	208.856	646.036	549.885	597.96	TRUE	TRUE	TRUE
A04_A19	Bipartite	50.2992	64.9593	72.0575	68.5084	82.6877	64.3716	73.5296	34.6578	32.3993	33.5286	TRUE	TRUE	TRUE
A04_A20	Bipartite	80.4151	93.8916	68.1433	81.0174	65.3278	55.1757	60.2518	8.56708	15.5215	12.0443	TRUE	TRUE	TRUE
A04_A21	Bipartite	69.0362	81.4762	51.7746	66.6254	80.7461	99.3673	90.0567	17.1342	37.8244	27.4793	TRUE	TRUE	TRUE
A04_A22	Bipartite	66.1438	46.5578	59.781	53.1694	55.9626	56.4529	56.2078	15.3818	22.1521	18.767	TRUE	TRUE	TRUE
A04_A23	Bipartite	73.4225	106.085	91.9845	99.0349	78.3477	147.646	112.997	31.5424	35.5639	33.5532	TRUE	TRUE	TRUE
A04_A24	Bipartite	103.379	65.9569	62.9836	64.4703	52.0795	62.0726	57.0761	15.9659	14.1653	15.0656	TRUE	TRUE	TRUE
A04_A25	Bipartite	78.3173	121.272	99.2792	110.276	111.697	194.648	153.172	34.0736	31.3445	32.7091	TRUE	TRUE	TRUE
A05_A01	Bipartite	166.011	119.72	103.016	111.368	84.515	143.304	113.909	19.6654	16.5764	18.1209	TRUE	TRUE	TRUE
A05_A02	Bipartite	125.756	76.9313	135.575	106.253	89.5402	84.8071	87.1737	5.25707	11.7542	8.50563	TRUE	TRUE	TRUE
A05_A03	Bipartite	78.508	65.5135	110.666	88.0898	66.6983	67.9478	67.3231	64.8373	67.5112	66.1742	TRUE	TRUE	TRUE
A05_A04	Bipartite	92.4138	85.356	93.2299	89.293	92.0528	89.405	90.7289	23.3648	23.6591	23.5119	TRUE	TRUE	TRUE
A05_A05	Bipartite	78.3173	73.2731	88.2482	80.7607	123.803	68.2033	96.0032	140.773	90.8689	115.821	TRUE	TRUE	TRUE
A05_A06	Bipartite	84.5789	62.9639	127.568	95.2662	84.515	60.0291	72.2721	11.4877	22.3028	16.8952	TRUE	TRUE	TRUE
A05_A07	Bipartite	68.9408	59.6384	57.2902	58.4643	56.5337	65.6488	61.0913	25.3118	16.8778	21.0948	TRUE	TRUE	TRUE
A05_A08	Bipartite	105.859	140.228	141.98	141.104	117.522	134.108	125.815	87.6179	117.843	102.731	TRUE	TRUE	TRUE
A05_A09	Bipartite	86.4224	50.9919	56.9343	53.9631	58.7037	56.4529	57.5783	10.1247	8.4389	9.28182	TRUE	TRUE	TRUE
A05_A10	Bipartite	89.8392	105.642	122.943	114.292	124.831	121.591	123.211	265.19	303.65	284.42	TRUE	TRUE	TRUE
A05_A11	Bipartite	120.448	120.607	125.255	122.931	95.4791	89.405	92.4421	30.3742	46.2633	38.3187	TRUE	TRUE	TRUE
A05_A12	Bipartite	114.027	114.067	103.905	108.986	169.373	142.793	156.083	107.673	122.213	114.943	TRUE	TRUE	TRUE
A05_A13	Bipartite	78.8259	52.9872	54.4434	53.7153	42.4859	37.2947	39.8903	64.0584	60.5792	62.3188	TRUE	TRUE	TRUE
A05_A14	Bipartite	146.622	113.069	138.599	125.834	119.692	95.5357	107.614	80.9979	102.623	91.8105	TRUE	TRUE	TRUE
A05_A15	Bipartite	118.954	70.391	82.9106	76.6508	186.39	131.809	159.099	23.7542	38.1257	30.94	TRUE	TRUE	TRUE
A05_A16	Bipartite	113.852	125.041	140.557	132.799	121.176	188.517	154.847	179.325	178.724	179.024	TRUE	TRUE	TRUE
A05_A17	Bipartite	67.0179	98.7691	71.1679	84.9685	126.087	56.9638	91.5255	89.9544	82.7314	86.3429	TRUE	TRUE	TRUE
A05_A18	Bipartite	94.4957	156.634	136.287	146.46	154.069	130.02	142.045	383.766	428.576	406.171	TRUE	TRUE	TRUE
A05_A19	Bipartite	58.0864	91.8963	167.778	129.837	92.1671	110.351	101.259	183.024	179.477	181.251	TRUE	TRUE	TRUE
A05_A20	Bipartite	88.0275	102.095	105.328	103.712	94.7939	124.656	109.725	102.221	100.061	101.141	TRUE	TRUE	TRUE
A05_A21	Bipartite	75.997	82.2522	88.7819	85.5171	71.7236	97.5792	84.6514	89.565	87.2522	88.4086	TRUE	TRUE	TRUE
A05_A22	Bipartite	78.5557	83.2498	98.5675	90.9087	96.8496	89.6605	93.2551	128.896	140.749	134.822	TRUE	TRUE	TRUE
A05_A23	Bipartite	87.6461	99.7668	102.482	101.124	100.847	86.5952	93.7211	205.999	234.029	220.014	TRUE	TRUE	TRUE
A05_A24	Bipartite	110.054	52.3221	60.3148	56.3185	47.5111	81.4863	64.4987	40.6937	37.975	39.3344	TRUE	TRUE	TRUE
A05_A25	Bipartite	90.8245	103.979	111.022	107.501	90.7965	86.8506	88.8236	224.107	212.027	218.067	TRUE	TRUE	TRUE
A06_A01	Bipartite	173.862	86.5754	100.169	93.3721	117.636	94.5139	106.075	19.0812	14.9188	17	TRUE	TRUE	TRUE
A06_A02	Bipartite	130.635	87.0188	98.5675	92.7932	94.1086	124.656	109.382	12.0718	13.2611	12.6665	TRUE	TRUE	TRUE
A06_A03	Bipartite	88.1546	68.8391	68.1433	68.4912	56.6479	60.54	58.5939	18.4971	25.0153	21.7562	TRUE	TRUE	TRUE
A06_A04	Bipartite	92.6045	71.3887	91.2728	81.3307	64.1857	81.9972	73.0915	10.3194	6.63056	8.475	TRUE	TRUE	TRUE
A06_A05	Bipartite	83.2439	67.6197	68.1433	67.8815	95.3649	83.5299	89.4474	18.6918	17.9327	18.3122	TRUE	TRUE	TRUE
A06_A06	Bipartite	72.8662	56.8671	55.333	56.1	55.1632	102.688	78.9256	23.7542	27.2757	25.515	TRUE	TRUE	TRUE
A06_A07	Bipartite	70.1328	50.8811	48.9279	49.9045	92.5097	56.1975	74.3536	8.37238	6.93195	7.65217	TRUE	TRUE	TRUE
A06_A08	Bipartite	113.996	128.256	121.697	124.976	107.585	136.662	122.124	39.7201	33.7556	36.7379	TRUE	TRUE	TRUE
A06_A09	Bipartite	86.7402	69.615	66.542	68.0785	64.0715	68.7142	66.3928	6.42531	10.85	8.63766	TRUE	TRUE	TRUE
A06_A10	Bipartite	85.8185	90.2335	92.5183	91.3759	89.3118	121.08	105.196	54.9072	56.9626	55.9349	TRUE	TRUE	TRUE
A06_A11	Bipartite	118.493	96.4412	88.604	92.5226	95.2507	89.9159	92.5833	19.4706	24.5632	22.0169	TRUE	TRUE	TRUE
A06_A12	Bipartite	119.002	82.2522	78.9964	80.6243	83.8298	101.155	92.4926	17.913	23.207	20.56	TRUE	TRUE	TRUE
A06_A13	Bipartite	76.0288	55.0934	82.9106	69.002	97.4207	48.2787	72.8497	12.0718	20.6452	16.3585	TRUE	TRUE	TRUE
A06_A14	Bipartite	148.673	104.09	114.402	109.246	88.7408	111.118	99.9292	27.4536	25.7688	26.6112	TRUE	TRUE	TRUE
A06_A15	Bipartite	114.981	80.7002	71.8796	76.2899	135.909	134.874	135.392	11.293	12.9597	12.1264	TRUE	TRUE	TRUE
A06_A16	Bipartite	120.956	100.875	94.8312	97.8533	123.346	110.607	116.977	35.826	38.2764	37.0512	TRUE	TRUE	TRUE
A06_A17	Bipartite	66.6523	47.9989	49.4617	48.7303	56.6479	48.2787	52.4633	18.8865	21.3986	20.1426	TRUE	TRUE	TRUE
A06_A18	Bipartite	102.76	208.069	155.502	181.785	165.604	147.646	156.625	416.672	366.188	391.43	TRUE	TRUE	TRUE
A06_A19	Bipartite	55.2417	56.9779	72.4133	64.6956	55.1632	57.2192	56.1912	36.4101	33.1528	34.7815	TRUE	TRUE	TRUE
A06_A20	Bipartite	90.5385	80.8111	99.4571	90.1341	63.5005	57.9856	60.743	13.8242	16.5764	15.2003	TRUE	TRUE	TRUE
A06_A21	Bipartite	74.6144	92.118	78.2847	85.2013	74.4646	124.912	99.6881	28.0377	32.7007	30.3692	TRUE	TRUE	TRUE
A06_A22	Bipartite	72.1511	53.9849	70.6341	62.3095	140.478	96.302	118.39	14.9924	21.7	18.3462	TRUE	TRUE	TRUE
A06_A23	Bipartite	83.4505	80.2568	81.8431	81.0499	69.6678	74.5893	72.1286	63.2796	68.2647	65.7721	TRUE	TRUE	TRUE
A06_A24	Bipartite	124.58	65.0701	57.1122	61.0912	69.6678	92.9812	81.3245	7.59355	15.9736	11.7836	TRUE	TRUE	TRUE
A06_A25	Bipartite	91.0788	107.526	111.912	109.719	72.1804	103.454	87.8174	65.2267	72.7855	69.0061	TRUE	TRUE	TRUE
A07_A01	Bipartite	105.096	118.944	148.741	133.843	62.0158	58.7519	60.3838	9.73532	8.4389	9.08711	TRUE	TRUE	TRUE
A07_A02	Bipartite	78.8576	67.5088	61.9161	64.7125	60.3026	70.2468	65.2747	3.69942	4.82223	4.26083	TRUE	TRUE	TRUE
A07_A03	Bipartite	45.8652	46.447	40.5657	43.5063	37.9175	39.3382	38.6279	22.7807	19.5903	21.1855	TRUE	TRUE	TRUE
A07_A04	Bipartite	61.0265	60.8577	52.8422	56.8499	100.619	57.9856	79.3021	14.4083	12.6583	13.5333	TRUE	TRUE	TRUE
A07_A05	Bipartite	59.7233	57.5322	66.0082	61.7702	56.7621	49.0451	52.9036	12.2665	15.3709	13.8187	TRUE	TRUE	TRUE
A07_A06	Bipartite	57.4348	92.5614	49.2838	70.9226	43.7422	110.862	77.3022	8.17767	8.28821	8.23294	TRUE	TRUE	TRUE
A07_A07	Bipartite	47.1525	41.0152	51.4188	46.217	49.4527	163.739	106.596	15.5765	3.01389	9.29521	TRUE	TRUE	TRUE
A07_A08	Bipartite	76.2036	94.7784	121.519	108.149	110.098	95.5357	102.817	69.1208	70.3744	69.7476	TRUE	TRUE	TRUE
A07_A09	Bipartite	59.024	50.5485	36.6515	43.6	59.3889	79.4428	69.4159	8.17767	6.47987	7.32877	TRUE	TRUE	TRUE
A07_A10	Bipartite	64.4751	93.8916	123.298	108.595	100.733	98.0901	99.4114	111.567	121.912	116.739	TRUE	TRUE	TRUE
A07_A11	Bipartite	84.9603	51.3245	57.1122	54.2183	84.1724	55.6866	69.9295	11.293	12.357	11.825	TRUE	TRUE	TRUE
A07_A12	Bipartite	75.9493	62.8531	71.5237	67.1884	59.96	53.1321	56.5461	17.913	17.4806	17.6968	TRUE	TRUE	TRUE
A07_A13	Bipartite	54.9238	57.3105	47.3266	52.3186	68.4115	57.4747	62.9431	36.2154	21.3986	28.807	TRUE	TRUE	TRUE
A07_A14	Bipartite	93.9871	170.712	82.9106	126.811	78.5761	72.8012	75.6887	30.9583	18.5354	24.7469	TRUE	TRUE	TRUE
A07_A15	Bipartite	83.1803	66.622	48.0383	57.3302	48.9959	50.8332	49.9145	3.31001	5.7264	4.5182	TRUE	TRUE	TRUE
A07_A16	Bipartite	66.6047	65.7352	52.3084	59.0218	68.2973	57.9856	63.1414	16.1606	8.74029	12.4505	TRUE	TRUE	TRUE
A07_A17	Bipartite	46.4055	32.4796	33.9827	33.2311	28.324	50.8332	39.5786	8.76179	6.02779	7.39479	TRUE	TRUE	TRUE
A07_A18	Bipartite	59.0717	116.505	159.594	138.05	120.491	104.221	112.356	424.85	383.066	403.958	TRUE	TRUE	TRUE
A07_A19	Bipartite	40.0327	56.0911	57.1122	56.6017	46.0264	50.0668	48.0466	31.9319	27.7278	29.8298	TRUE	TRUE	TRUE
A07_A20	Bipartite	58.6903	117.281	55.511	86.3962	54.5921	50.5777	52.5849	8.17767	9.64446	8.91106	TRUE	TRUE	TRUE
A07_A21	Bipartite	54.2246	70.0584	85.2236	77.641	75.4925	83.5299	79.5112	11.8771	16.7271	14.3021	TRUE	TRUE	TRUE
A07_A22	Bipartite	55.2734	54.2066	95.8987	75.0527	50.138	42.1481	46.143	11.6824	13.2611	12.4718	TRUE	TRUE	TRUE
A07_A23	Bipartite	62.8382	73.0514	72.7692	72.9103	118.435	85.0625	101.749	17.1342	21.8507	19.4924	TRUE	TRUE	TRUE
A07_A24	Bipartite	59.0558	31.5928	35.406	33.4994	31.9787	56.7083	44.3435	5.25707	9.64446	7.45077	TRUE	TRUE	TRUE
A07_A25	Bipartite	58.738	77.153	114.758	95.9556	106.215	120.569	113.392	22.7807	21.2479	22.0143	TRUE	TRUE	TRUE
A08_A01	Bipartite	219.346	150.537	158.704	154.621	153.84	268.471	211.155	34.8525	23.207	29.0297	TRUE	TRUE	TRUE
A08_A02	Bipartite	156.603	96.3304	135.753	116.042	90.5681	86.3397	88.4539	25.7013	22.7549	24.2281	TRUE	TRUE	TRUE
A08_A03	Bipartite	116.491	121.715	143.581	132.648	104.159	241.138	172.649	231.506	218.055	224.781	TRUE	TRUE	TRUE
A08_A04	Bipartite	111.294	109.522	114.936	112.229	198.839	95.2802	147.059	37.1889	33.4542	35.3216	TRUE	TRUE	TRUE
A08_A05	Bipartite	103.999	81.0328	156.214	118.623	72.4088	91.4486	81.9287	45.9507	26.8236	36.3872	TRUE	TRUE	TRUE
A08_A06	Bipartite	97.992	67.6197	135.219	101.419	72.6372	72.2904	72.4638	23.5595	15.2202	19.3898	TRUE	TRUE	TRUE
A08_A07	Bipartite	84.0226	95.4435	98.9234	97.1835	80.5177	85.0625	82.7901	46.9243	54.4008	50.6625	TRUE	TRUE	TRUE
A08_A08	Bipartite	117.19	140.893	162.085	151.489	275.245	204.099	239.672	396.812	415.314	406.063	TRUE	TRUE	TRUE
A08_A09	Bipartite	106.78	68.5065	80.5976	74.5521	94.1086	76.3775	85.243	22.7807	18.5354	20.658	TRUE	TRUE	TRUE
A08_A10	Bipartite	104.174	159.294	163.864	161.579	190.501	142.793	166.647	490.076	470.469	480.272	TRUE	TRUE	TRUE
A08_A11	Bipartite	148.8	97.2172	95.365	96.2911	118.892	103.71	111.301	26.0907	24.5632	25.3269	TRUE	TRUE	TRUE
A08_A12	Bipartite	151.581	117.171	124.366	120.768	156.01	163.994	160.002	124.223	128.09	126.157	TRUE	TRUE	TRUE
A08_A13	Bipartite	93.6693	72.7189	68.3212	70.52	93.8802	67.9478	80.914	99.1056	75.3473	87.2265	TRUE	TRUE	TRUE
A08_A14	Bipartite	170.858	206.185	222.756	214.47	155.211	201.034	178.122	177.183	202.835	190.009	TRUE	TRUE	TRUE
A08_A15	Bipartite	144.048	88.0165	88.604	88.3102	147.787	91.4486	119.618	22.1965	23.0563	22.6264	TRUE	TRUE	TRUE
A08_A16	Bipartite	155.586	192.439	189.485	190.962	171.999	171.913	171.956	205.026	195.602	200.314	TRUE	TRUE	TRUE
A08_A17	Bipartite	74.3124	73.6057	73.8367	73.7212	96.1644	68.9696	82.567	77.4932	80.923	79.2081	TRUE	TRUE	TRUE
A08_A18	Bipartite	132.478	309.831	236.989	273.41	232.074	239.095	235.584	746.115	771.104	758.61	TRUE	TRUE	TRUE
A08_A19	Bipartite	71.1975	78.7049	110.31	94.5076	175.54	63.3499	119.445	78.8561	97.9515	88.4038	TRUE	TRUE	TRUE
A08_A20	Bipartite	108.989	148.542	136.998	142.77	101.989	108.563	105.276	139.41	136.077	137.744	TRUE	TRUE	TRUE
A08_A21	Bipartite	98.4052	93.1156	102.304	97.7097	87.256	74.3339	80.795	167.448	195.451	181.449	TRUE	TRUE	TRUE
A08_A22	Bipartite	87.9163	163.728	118.85	141.289	101.532	115.716	108.624	142.525	155.668	149.096	TRUE	TRUE	TRUE
A08_A23	Bipartite	91.6033	135.129	142.514	138.821	156.01	130.276	143.143	480.73	481.168	480.949	TRUE	TRUE	TRUE
A08_A24	Bipartite	164.072	110.963	97.6779	104.32	149.272	192.859	171.066	113.903	103.075	108.489	TRUE	TRUE	TRUE
A08_A25	Bipartite	106.86	186.896	200.16	193.528	204.435	185.196	194.816	514.22	487.045	500.632	TRUE	TRUE	TRUE
A09_A01	Bipartite	151.438	82.4739	95.5429	89.0084	83.6013	124.401	104.001	7.00943	8.89098	7.95021	TRUE	TRUE	TRUE
A09_A02	Bipartite	109.291	68.3957	69.0329	68.7143	71.3809	80.2091	75.795	2.53118	15.8229	9.17706	TRUE	TRUE	TRUE
A09_A03	Bipartite	72.0081	59.0841	48.9279	54.006	78.5761	48.7896	63.6829	10.7089	15.8229	13.2659	TRUE	TRUE	TRUE
A09_A04	Bipartite	81.75	144.44	110.488	127.464	124.032	53.3876	88.7095	10.3194	6.02779	8.17361	TRUE	TRUE	TRUE
A09_A05	Bipartite	72.7232	66.1786	57.646	61.9123	57.9042	65.3934	61.6488	12.4612	7.23334	9.84728	TRUE	TRUE	TRUE
A09_A06	Bipartite	72.8186	91.8963	70.6341	81.2652	63.9573	112.906	88.4316	2.9206	3.31528	3.11794	TRUE	TRUE	TRUE
A09_A07	Bipartite	63.0766	52.7655	47.6825	50.224	76.5204	63.6053	70.0628	2.14177	6.32917	4.23547	TRUE	TRUE	TRUE
A09_A08	Bipartite	103.348	95.7761	71.7017	83.7389	67.8404	63.6053	65.7229	10.9036	14.4667	12.6851	TRUE	TRUE	TRUE
A09_A09	Bipartite	73.6926	50.2159	80.2418	65.2289	49.4527	62.5835	56.0181	10.5141	10.5486	10.5314	TRUE	TRUE	TRUE
A09_A10	Bipartite	78.2696	69.0608	74.3704	71.7156	76.6346	83.019	79.8268	26.4801	18.6861	22.5831	TRUE	TRUE	TRUE
A09_A11	Bipartite	109.943	105.199	63.8732	84.5358	107.585	59.0073	83.2963	7.39885	7.68543	7.54214	TRUE	TRUE	TRUE
A09_A12	Bipartite	101.854	64.6267	51.9526	58.2896	55.8484	66.4152	61.1318	8.37238	10.2472	9.30981	TRUE	TRUE	TRUE
A09_A13	Bipartite	63.6646	70.391	56.2226	63.3068	42.3717	46.7461	44.5589	6.62002	8.89098	7.7555	TRUE	TRUE	TRUE
A09_A14	Bipartite	133.654	91.2312	79.3522	85.2917	167.317	70.2468	118.782	10.5141	12.5077	11.5109	TRUE	TRUE	TRUE
A09_A15	Bipartite	106.161	51.657	52.6642	52.1606	51.3943	59.2628	55.3285	2.53118	5.27431	3.90275	TRUE	TRUE	TRUE
A09_A16	Bipartite	108.036	80.9219	145.716	113.319	85.6571	79.9537	82.8054	18.6918	15.5215	17.1067	TRUE	TRUE	TRUE
A09_A17	Bipartite	60.1206	37.8005	40.2099	39.0052	37.3465	25.0334	31.19	6.42531	3.91806	5.17169	TRUE	TRUE	TRUE
A09_A18	Bipartite	89.2353	78.7049	79.1743	78.9396	97.0781	82.7635	89.9208	33.2948	47.9209	40.6079	TRUE	TRUE	TRUE
A09_A19	Bipartite	53.7001	44.2299	51.7746	48.0023	43.628	48.0233	45.8257	10.3194	18.6861	14.5028	TRUE	TRUE	TRUE
A09_A20	Bipartite	78.8735	55.0934	52.3084	53.7009	52.0795	47.257	49.6682	14.603	10.6993	12.6512	TRUE	TRUE	TRUE
A09_A21	Bipartite	73.5655	55.5368	50.7071	53.122	79.7182	58.4964	69.1073	16.5501	5.12362	10.8368	TRUE	TRUE	TRUE
A09_A22	Bipartite	69.4017	57.5322	54.9772	56.2547	117.065	138.195	127.63	10.9036	7.53473	9.21915	TRUE	TRUE	TRUE
A09_A23	Bipartite	72.9616	75.0468	76.3276	75.6872	66.3557	60.7954	63.5756	14.7977	10.2472	12.5225	TRUE	TRUE	TRUE
A09_A24	Bipartite	101.059	47.1121	47.6825	47.3973	89.9971	48.7896	69.3933	3.50472	7.38404	5.44438	TRUE	TRUE	TRUE
A09_A25	Bipartite	78.6193	68.7282	64.7628	66.7455	116.494	77.1438	96.8187	33.8789	20.7959	27.3374	TRUE	TRUE	TRUE
A10_A01	Bipartite	201.244	110.741	151.054	130.897	108.271	136.407	122.339	36.4101	27.5771	31.9936	TRUE	TRUE	TRUE
A10_A02	Bipartite	150.119	107.305	106.93	107.117	95.8218	126.189	111.005	8.17767	17.1792	12.6784	TRUE	TRUE	TRUE
A10_A03	Bipartite	94.5592	112.404	121.875	117.139	143.561	90.1714	116.866	282.519	257.839	270.179	TRUE	TRUE	TRUE
A10_A04	Bipartite	110.928	126.039	114.936	120.487	105.415	113.672	109.544	83.7238	93.7321	88.7279	TRUE	TRUE	TRUE
A10_A05	Bipartite	97.102	129.253	98.5675	113.91	100.619	86.8506	93.7346	150.119	134.118	142.118	TRUE	TRUE	TRUE
A10_A06	Bipartite	98.8343	139.23	95.0091	117.12	96.7354	87.6169	92.1762	43.809	47.4688	45.6389	TRUE	TRUE	TRUE
A10_A07	Bipartite	83.4187	117.836	150.876	134.356	139.792	147.901	143.847	105.141	101.417	103.279	TRUE	TRUE	TRUE
A10_A08	Bipartite	125.724	165.502	162.441	163.971	172.571	148.157	160.364	524.345	553.351	538.848	TRUE	TRUE	TRUE
A10_A09	Bipartite	98.7548	73.4949	78.6405	76.0677	69.782	77.3992	73.5906	19.6654	21.3986	20.532	TRUE	TRUE	TRUE
A10_A10	Bipartite	98.0238	118.722	120.985	119.854	106.557	124.656	115.607	364.685	385.025	374.855	TRUE	TRUE	TRUE
A10_A11	Bipartite	150.659	111.074	117.783	114.428	101.075	112.139	106.607	24.7277	29.3855	27.0566	TRUE	TRUE	TRUE
A10_A12	Bipartite	129.856	164.948	109.243	137.095	114.895	141.26	128.077	308.22	299.581	303.901	TRUE	TRUE	TRUE
A10_A13	Bipartite	85.8185	116.727	70.2783	93.5027	88.2839	70.7577	79.5208	73.7938	63.1411	68.4674	TRUE	TRUE	TRUE
A10_A14	Bipartite	179.329	263.052	298.549	280.801	275.245	186.984	231.115	338.595	317.363	327.979	TRUE	TRUE	TRUE
A10_A15	Bipartite	140.822	72.7189	75.7938	74.2563	98.5628	79.9537	89.2582	42.6407	28.7827	35.7117	TRUE	TRUE	TRUE
A10_A16	Bipartite	135.498	180.578	280.046	230.312	272.846	228.111	250.479	398.369	398.889	398.629	TRUE	TRUE	TRUE
A10_A17	Bipartite	78.4285	106.418	101.236	103.827	104.159	121.846	113.003	295.954	285.566	290.76	TRUE	TRUE	TRUE
A10_A18	Bipartite	114.949	208.069	238.946	223.508	164.005	236.54	200.273	574.968	552.899	563.933	TRUE	TRUE	TRUE
A10_A19	Bipartite	67.9555	94.8893	90.0274	92.4583	92.6239	110.607	101.615	205.221	208.712	206.966	TRUE	TRUE	TRUE
A10_A20	Bipartite	105.652	141.447	150.342	145.895	117.636	107.286	112.461	223.328	213.986	218.657	TRUE	TRUE	TRUE
A10_A21	Bipartite	95.8465	94.2242	142.692	118.458	70.0104	103.965	86.9879	193.928	225.288	209.608	TRUE	TRUE	TRUE
A10_A22	Bipartite	88.8062	135.794	119.74	127.767	147.216	114.183	130.7	410.052	408.533	409.293	TRUE	TRUE	TRUE
A10_A23	Bipartite	100.455	150.87	123.298	137.084	110.669	135.64	123.155	468.853	483.73	476.291	TRUE	TRUE	TRUE
A10_A24	Bipartite	136.515	77.3747	130.237	103.806	74.9214	97.8347	86.378	96.5744	117.843	107.209	TRUE	TRUE	TRUE
A10_A25	Bipartite	105.477	158.518	171.515	165.016	136.366	139.727	138.047	521.424	507.087	514.256	TRUE	TRUE	TRUE
A11_A01	Bipartite	200.402	154.306	178.631	166.469	122.661	92.4704	107.566	5.25707	5.7264	5.49174	TRUE	TRUE	TRUE
A11_A02	Bipartite	138.724	122.713	70.1004	96.4067	75.3783	79.6982	77.5382	5.45178	4.37014	4.91096	TRUE	TRUE	TRUE
A11_A03	Bipartite	96.1167	56.7562	84.6898	70.723	55.1632	65.6488	60.406	15.3818	8.13751	11.7597	TRUE	TRUE	TRUE
A11_A04	Bipartite	104.746	65.181	97.5	81.3405	58.4753	116.737	87.6063	3.50472	3.01389	3.2593	TRUE	TRUE	TRUE
A11_A05	Bipartite	101.631	82.0305	56.4006	69.2155	106.443	54.4094	80.4263	11.293	12.5077	11.9003	TRUE	TRUE	TRUE
A11_A06	Bipartite	96.1961	62.4097	59.959	61.1843	139.564	70.7577	105.161	6.81473	4.21945	5.51709	TRUE	TRUE	TRUE
A11_A07	Bipartite	78.1107	95.5544	60.3148	77.9346	72.8657	126.955	99.9104	11.0983	9.19237	10.1453	TRUE	TRUE	TRUE
A11_A08	Bipartite	123.038	153.973	90.3832	122.178	75.3783	142.537	108.958	19.8601	15.9736	17.9168	TRUE	TRUE	TRUE
A11_A09	Bipartite	94.2732	208.291	91.8066	150.049	67.8404	132.319	100.08	8.37238	5.27431	6.82335	TRUE	TRUE	TRUE
A11_A10	Bipartite	102.823	103.425	92.1624	97.7937	87.3703	78.421	82.8956	11.0983	14.6174	12.8578	TRUE	TRUE	TRUE
A11_A11	Bipartite	123.738	63.8507	178.631	121.241	72.9799	178.81	125.895	11.0983	17.6313	14.3648	TRUE	TRUE	TRUE
A11_A12	Bipartite	128.013	81.0328	88.0703	84.5515	69.3252	91.1931	80.2592	8.76179	10.3979	9.57986	TRUE	TRUE	TRUE
A11_A13	Bipartite	82.8784	37.3571	49.6396	43.4984	36.8897	89.6605	63.2751	8.37238	6.78126	7.57682	TRUE	TRUE	TRUE
A11_A14	Bipartite	166.599	77.0421	137.354	107.198	90.6823	139.216	114.949	13.0453	12.5077	12.7765	TRUE	TRUE	TRUE
A11_A15	Bipartite	128.728	58.7515	79.708	69.2298	55.3916	76.6329	66.0122	7.78826	7.98682	7.88754	TRUE	TRUE	TRUE
A11_A16	Bipartite	138.311	88.0165	119.206	103.611	80.5177	82.5081	81.5129	13.24	11.9049	12.5725	TRUE	TRUE	TRUE
A11_A17	Bipartite	70.8002	49.2183	41.4553	45.3368	58.0184	39.0828	48.5506	4.47825	5.5757	5.02698	TRUE	TRUE	TRUE
A11_A18	Bipartite	110.07	95.4435	138.066	116.755	92.9665	123.634	108.3	46.1454	53.4966	49.821	TRUE	TRUE	TRUE
A11_A19	Bipartite	64.046	54.3175	60.6706	57.494	51.0516	54.4094	52.7305	18.6918	25.7688	22.2303	TRUE	TRUE	TRUE
A11_A20	Bipartite	103.3	72.8297	61.3823	67.106	55.2774	122.868	89.0727	14.4083	16.275	15.3417	TRUE	TRUE	TRUE
A11_A21	Bipartite	88.3136	51.2136	63.8732	57.5434	57.4474	56.1975	56.8224	14.9924	13.1104	14.0514	TRUE	TRUE	TRUE
A11_A22	Bipartite	83.1168	51.2136	52.3084	51.761	46.4833	42.9144	44.6988	13.0453	13.2611	13.1532	TRUE	TRUE	TRUE
A11_A23	Bipartite	93.6057	109.633	83.8002	96.7164	51.8511	58.7519	55.3015	15.1871	17.3299	16.2585	TRUE	TRUE	TRUE
A11_A24	Bipartite	136.308	76.5987	85.0456	80.8222	197.354	78.421	137.887	13.0453	9.34307	11.1942	TRUE	TRUE	TRUE
A11_A25	Bipartite	105.461	84.8018	64.7628	74.7823	58.8179	95.5357	77.1768	16.5501	26.2209	21.3855	TRUE	TRUE	TRUE
A12_A01	Bipartite	133.448	133.133	127.035	130.084	128.486	99.8782	114.182	12.2665	13.7132	12.9899	TRUE	TRUE	TRUE
A12_A02	Bipartite	100.265	55.426	51.4188	53.4224	130.998	80.9754	105.987	6.0359	11.1514	8.59365	TRUE	TRUE	TRUE
A12_A03	Bipartite	71.2452	77.153	59.959	68.556	67.2694	113.161	90.2153	80.9979	75.6487	78.3233	TRUE	TRUE	TRUE
A12_A04	Bipartite	72.2147	47.0012	46.615	46.8081	136.138	77.9101	107.024	7.39885	12.357	9.8779	TRUE	TRUE	TRUE
A12_A05	Bipartite	66.2074	64.8484	70.6341	67.7413	59.96	56.4529	58.2064	43.6143	51.0855	47.3499	TRUE	TRUE	TRUE
A12_A06	Bipartite	62.9018	34.8075	32.7372	33.7724	48.1964	49.0451	48.6207	6.81473	5.42501	6.11987	TRUE	TRUE	TRUE
A12_A07	Bipartite	53.3823	40.2393	41.8111	41.0252	42.2575	60.7954	51.5265	9.54062	10.5486	10.0446	TRUE	TRUE	TRUE
A12_A08	Bipartite	80.9395	170.158	77.7509	123.954	79.9466	122.868	101.407	96.5744	114.076	105.325	TRUE	TRUE	TRUE
A12_A09	Bipartite	65.4445	46.2253	33.0931	39.6592	39.9733	59.0073	49.4903	8.76179	4.67153	6.71666	TRUE	TRUE	TRUE
A12_A10	Bipartite	63.5533	74.6034	84.5119	79.5576	87.0276	87.1061	87.0668	169.784	157.476	163.63	TRUE	TRUE	TRUE
A12_A11	Bipartite	90.9358	42.4563	60.6706	51.5635	56.1911	79.9537	68.0724	4.28354	10.0965	7.19004	TRUE	TRUE	TRUE
A12_A12	Bipartite	88.2182	62.2988	78.1068	70.2028	56.6479	111.884	84.266	54.5178	57.264	55.8909	TRUE	TRUE	TRUE
A12_A13	Bipartite	56.0363	77.3747	58.0018	67.6883	48.8817	118.781	83.8313	22.9754	26.673	24.8242	TRUE	TRUE	TRUE
A12_A14	Bipartite	111.373	157.521	90.3832	123.952	86.114	81.4863	83.8001	104.363	97.198	100.78	TRUE	TRUE	TRUE
A12_A15	Bipartite	88.4884	56.7562	59.0694	57.9128	100.276	121.846	111.061	6.62002	12.809	9.71453	TRUE	TRUE	TRUE
A12_A16	Bipartite	99.3587	83.9149	81.4872	82.7011	170.972	100.645	135.808	94.4326	73.8404	84.1365	TRUE	TRUE	TRUE
A12_A17	Bipartite	45.897	52.2113	60.6706	56.441	48.3106	52.3658	50.3382	38.7466	40.0848	39.4157	TRUE	TRUE	TRUE
A12_A18	Bipartite	84.0226	111.185	158.882	135.033	121.29	313.684	217.487	254.287	253.619	253.953	TRUE	TRUE	TRUE
A12_A19	Bipartite	44.1329	46.0036	50.3513	48.1774	73.6651	42.659	58.162	58.6066	45.3591	51.9829	TRUE	TRUE	TRUE
A12_A20	Bipartite	62.711	74.3817	78.8184	76.6001	118.549	75.3557	96.9526	64.2531	58.9216	61.5874	TRUE	TRUE	TRUE
A12_A21	Bipartite	61.7257	55.7585	50.5292	53.1439	76.1777	65.3934	70.7856	24.533	28.0292	26.2811	TRUE	TRUE	TRUE
A12_A22	Bipartite	50.5058	44.5625	48.5721	46.5673	43.3996	48.0233	45.7114	30.3742	28.632	29.5031	TRUE	TRUE	TRUE
A12_A23	Bipartite	59.8345	61.9662	48.9279	55.4471	82.0024	66.1597	74.0811	43.809	51.5376	47.6733	TRUE	TRUE	TRUE
A12_A24	Bipartite	103.459	52.433	78.2847	65.3588	88.5124	61.3063	74.9093	25.5065	28.0292	26.7679	TRUE	TRUE	TRUE
A12_A25	Bipartite	64.4592	81.4762	69.7445	75.6104	148.358	80.2091	114.284	63.669	54.8528	59.2609	TRUE	TRUE	TRUE
A13_A01	Bipartite	195.889	119.498	122.231	120.865	112.268	118.781	115.524	11.6824	21.7	16.6912	TRUE	TRUE	TRUE
A13_A02	Bipartite	145.478	152.976	120.985	136.981	101.19	73.3121	87.2509	17.7183	20.4945	19.1064	TRUE	TRUE	TRUE
A13_A03	Bipartite	94.9089	85.2452	79.1743	82.2097	97.8775	58.4964	78.187	31.9319	22.1521	27.042	TRUE	TRUE	TRUE
A13_A04	Bipartite	102.648	71.7212	106.04	88.8807	111.126	108.819	109.972	4.86766	8.74029	6.80398	TRUE	TRUE	TRUE
A13_A05	Bipartite	101.679	68.174	72.0575	70.1157	152.013	54.1539	103.083	18.6918	17.0285	17.8602	TRUE	TRUE	TRUE
A13_A06	Bipartite	94.003	53.5415	75.7938	64.6677	78.9188	62.5835	70.7511	7.00943	6.17848	6.59396	TRUE	TRUE	TRUE
A13_A07	Bipartite	78.0471	111.074	73.125	92.0993	68.7541	63.3499	66.052	3.69942	7.38404	5.54173	TRUE	TRUE	TRUE
A13_A08	Bipartite	123.912	118.279	143.403	130.841	132.14	111.373	121.757	38.5519	35.8653	37.2086	TRUE	TRUE	TRUE
A13_A09	Bipartite	102.871	64.6267	57.1122	60.8695	68.9825	59.7737	64.3781	12.0718	8.13751	10.1047	TRUE	TRUE	TRUE
A13_A10	Bipartite	100.471	86.4645	88.4261	87.4453	106.443	75.6111	91.0272	10.9036	11.0007	10.9521	TRUE	TRUE	TRUE
A13_A11	Bipartite	135.752	78.9266	83.2664	81.0965	111.126	79.9537	95.5397	12.8506	12.809	12.8298	TRUE	TRUE	TRUE
A13_A12	Bipartite	138.533	72.8297	153.189	113.009	75.1498	115.46	95.305	18.8865	22.4535	20.67	TRUE	TRUE	TRUE
A13_A13	Bipartite	80.9395	50.7702	56.0447	53.4075	80.8603	99.8782	90.3693	9.73532	16.275	13.0052	TRUE	TRUE	TRUE
A13_A14	Bipartite	162.992	167.165	125.611	146.388	214.371	135.64	175.006	105.336	110.308	107.822	TRUE	TRUE	TRUE
A13_A15	Bipartite	134.02	64.405	92.5183	78.4616	85.2003	71.524	78.3622	5.84119	7.08265	6.46192	TRUE	TRUE	TRUE
A13_A16	Bipartite	136.785	141.669	100.88	121.275	202.493	161.185	181.839	24.1436	22.0014	23.0725	TRUE	TRUE	TRUE
A13_A17	Bipartite	72.2464	52.2113	51.2409	51.7261	57.219	46.2352	51.7271	16.1606	15.3709	15.7657	TRUE	TRUE	TRUE
A13_A18	Bipartite	112.231	125.374	131.127	128.25	97.6491	182.386	140.018	129.09	141.804	135.447	TRUE	TRUE	TRUE
A13_A19	Bipartite	68.5594	78.3723	65.6524	72.0124	53.1074	101.922	77.5146	52.1813	38.1257	45.1535	TRUE	TRUE	TRUE
A13_A20	Bipartite	102.633	123.046	87.3586	105.202	150.414	81.9972	116.206	13.4347	13.4118	13.4233	TRUE	TRUE	TRUE
A13_A21	Bipartite	93.9553	57.5322	61.0265	59.2793	65.2136	66.6706	65.9421	8.76179	6.17848	7.47014	TRUE	TRUE	TRUE
A13_A22	Bipartite	81.1302	51.7679	78.8184	65.2932	56.6479	111.373	84.0105	13.8242	13.4118	13.618	TRUE	TRUE	TRUE
A13_A23	Bipartite	93.2879	124.043	91.0949	107.569	97.8775	66.9261	82.4018	10.5141	10.0965	10.3053	TRUE	TRUE	TRUE
A13_A24	Bipartite	131.89	62.5205	60.6706	61.5956	105.187	67.9478	86.5674	5.84119	8.13751	6.98935	TRUE	TRUE	TRUE
A13_A25	Bipartite	102.505	65.9569	69.5666	67.7618	86.2282	97.8347	92.0314	11.4877	10.85	11.1688	TRUE	TRUE	TRUE
A14_A01	Bipartite	230.931	116.949	116.715	116.832	122.318	125.423	123.87	18.6918	19.4396	19.0657	TRUE	TRUE	TRUE
A14_A02	Bipartite	165.503	90.2335	92.8741	91.5538	90.4539	88.3833	89.4186	20.2495	22.4535	21.3515	TRUE	TRUE	TRUE
A14_A03	Bipartite	114.218	100.321	197.491	148.906	99.4765	88.1278	93.8021	137.852	162.901	150.377	TRUE	TRUE	TRUE
A14_A04	Bipartite	126.36	73.1623	83.2664	78.2144	121.862	68.2033	95.0324	13.6295	12.5077	13.0686	TRUE	TRUE	TRUE
A14_A05	Bipartite	113.439	105.199	99.4571	102.328	84.4008	93.4921	88.9465	31.153	40.5369	35.8449	TRUE	TRUE	TRUE
A14_A06	Bipartite	108.942	69.3933	64.0511	66.7222	91.4818	79.4428	85.4623	8.17767	17.782	12.9798	TRUE	TRUE	TRUE
A14_A07	Bipartite	90.2365	61.6337	62.2719	61.9528	82.4593	83.2744	82.8668	7.00943	11.1514	9.08042	TRUE	TRUE	TRUE
A14_A08	Bipartite	142.506	149.207	175.785	162.496	131.798	143.304	137.551	168.811	208.26	188.535	TRUE	TRUE	TRUE
A14_A09	Bipartite	112.025	65.181	62.094	63.6375	54.7063	59.2628	56.9846	12.6559	11.7542	12.2051	TRUE	TRUE	TRUE
A14_A10	Bipartite	120.67	135.683	154.968	145.325	139.792	127.211	133.502	271.616	251.208	261.412	TRUE	TRUE	TRUE
A14_A11	Bipartite	162.26	69.3933	72.4133	70.9033	82.4593	75.6111	79.0352	25.7013	13.2611	19.4812	TRUE	TRUE	TRUE
A14_A12	Bipartite	159.018	107.748	96.7883	102.268	122.09	231.431	176.761	78.8561	99.6092	89.2326	TRUE	TRUE	TRUE
A14_A13	Bipartite	100.757	116.395	190.908	153.651	109.413	101.155	105.284	82.5555	84.0876	83.3216	TRUE	TRUE	TRUE
A14_A14	Bipartite	183.54	175.7	238.235	206.967	205.691	154.288	179.989	269.863	308.02	288.942	TRUE	TRUE	TRUE
A14_A15	Bipartite	157.27	121.383	70.6341	96.0085	67.3836	92.2149	79.7993	14.0189	10.3979	12.2084	TRUE	TRUE	TRUE
A14_A16	Bipartite	162.562	165.945	250.689	208.317	190.045	179.832	184.938	246.498	233.125	239.812	TRUE	TRUE	TRUE
A14_A17	Bipartite	82.8784	64.1833	75.6159	69.8996	125.63	58.4964	92.0634	59.3855	58.7709	59.0782	TRUE	TRUE	TRUE
A14_A18	Bipartite	137.596	192.439	266.524	229.481	186.276	222.235	204.256	331.78	377.189	354.484	TRUE	TRUE	TRUE
A14_A19	Bipartite	77.7134	71.4995	114.047	92.773	116.037	75.6111	95.824	71.2626	79.1147	75.1886	TRUE	TRUE	TRUE
A14_A20	Bipartite	117.651	108.302	97.3221	102.812	96.2786	86.5952	91.4369	51.0131	55.9077	53.4604	TRUE	TRUE	TRUE
A14_A21	Bipartite	99.9944	87.4622	161.373	124.418	92.1671	71.0131	81.5901	53.739	56.8119	55.2754	TRUE	TRUE	TRUE
A14_A22	Bipartite	87.6461	96.4412	87.1807	91.8109	86.7992	83.7853	85.2923	136.295	142.105	139.2	TRUE	TRUE	TRUE
A14_A23	Bipartite	105.048	182.462	134.151	158.307	120.834	103.71	112.272	170.952	223.782	197.367	TRUE	TRUE	TRUE
A14_A24	Bipartite	153.838	83.8041	142.87	113.337	128.828	202.311	165.57	24.9224	38.4271	31.6748	TRUE	TRUE	TRUE
A14_A25	Bipartite	116.379	192.55	104.617	148.583	130.884	95.0248	112.954	150.508	149.489	149.999	TRUE	TRUE	TRUE
A15_A01	Bipartite	168.268	79.0375	136.998	108.018	114.666	73.0567	93.8615	4.67296	4.52084	4.5969	TRUE	TRUE	TRUE
A15_A02	Bipartite	123.34	62.9639	100.347	81.6553	60.1884	94.7693	77.4789	8.56708	8.13751	8.3523	TRUE	TRUE	TRUE
A15_A03	Bipartite	92.7952	63.0748	100.525	81.7997	48.3106	55.4311	51.8709	11.293	15.5215	13.4073	TRUE	TRUE	TRUE
A15_A04	Bipartite	92.9223	52.5438	50.3513	51.4476	79.3756	51.8549	65.6153	5.06237	3.76737	4.41487	TRUE	TRUE	TRUE
A15_A05	Bipartite	88.0911	69.0608	45.7254	57.3931	54.5921	123.634	89.1133	9.54062	6.17848	7.85955	TRUE	TRUE	TRUE
A15_A06	Bipartite	76.9188	65.181	36.4735	50.8273	38.717	65.138	51.9275	5.84119	1.80834	3.82476	TRUE	TRUE	TRUE
A15_A07	Bipartite	65.3333	46.8904	42.5228	44.7066	41.6865	41.6372	41.6618	9.73532	4.67153	7.20343	TRUE	TRUE	TRUE
A15_A08	Bipartite	100.503	103.757	67.2537	85.5055	132.255	87.1061	109.68	11.0983	12.6583	11.8783	TRUE	TRUE	TRUE
A15_A09	Bipartite	81.8931	45.0059	46.0812	45.5436	33.5776	46.7461	40.1618	3.31001	2.56181	2.93591	TRUE	TRUE	TRUE
A15_A10	Bipartite	86.629	100.099	98.7455	99.4224	68.2973	57.4747	62.886	18.3024	20.6452	19.4738	TRUE	TRUE	TRUE
A15_A11	Bipartite	111.405	48.1098	68.4991	58.3044	60.531	49.0451	54.788	4.86766	5.87709	5.37238	TRUE	TRUE	TRUE
A15_A12	Bipartite	122.991	57.4213	65.2965	61.3589	64.5284	59.2628	61.8956	11.293	8.74029	10.0166	TRUE	TRUE	TRUE
A15_A13	Bipartite	71.277	36.0269	41.9891	39.008	66.5841	38.061	52.3226	6.42531	5.12362	5.77447	TRUE	TRUE	TRUE
A15_A14	Bipartite	141.473	88.2382	62.4498	75.344	146.759	61.0509	103.905	16.1606	7.08265	11.6216	TRUE	TRUE	TRUE
A15_A15	Bipartite	98.3734	39.685	38.4307	39.0578	47.7396	53.3876	50.5636	3.89413	5.5757	4.73492	TRUE	TRUE	TRUE
A15_A16	Bipartite	126.344	106.085	98.5675	102.326	203.521	93.4921	148.507	19.2759	13.4118	16.3439	TRUE	TRUE	TRUE
A15_A17	Bipartite	56.0522	54.8717	39.854	47.3629	39.6307	32.9521	36.2914	0.778826	4.82223	2.80053	TRUE	TRUE	TRUE
A15_A18	Bipartite	108.147	74.9359	80.7756	77.8557	142.305	68.2033	105.254	39.3307	21.5493	30.44	TRUE	TRUE	TRUE
A15_A19	Bipartite	57.8639	85.4669	34.8723	60.1696	25.6971	48.2787	36.9879	9.34591	11.1514	10.2487	TRUE	TRUE	TRUE
A15_A20	Bipartite	83.4823	54.3175	44.1241	49.2208	45.1127	54.9202	50.0165	8.37238	9.19237	8.78238	TRUE	TRUE	TRUE
A15_A21	Bipartite	82.4175	53.3198	72.7692	63.0445	90.4539	53.3876	71.9207	8.76179	6.93195	7.84687	TRUE	TRUE	TRUE
A15_A22	Bipartite	67.6377	29.2649	33.271	31.268	28.4382	22.479	25.4586	3.1153	7.38404	5.24967	TRUE	TRUE	TRUE
A15_A23	Bipartite	75.4249	53.7632	77.0392	65.4012	60.7594	126.7	93.7296	7.98297	10.5486	9.2658	TRUE	TRUE	TRUE
A15_A24	Bipartite	130.714	93.6699	65.1186	79.3943	85.7713	147.135	116.453	14.2136	16.275	15.2443	TRUE	TRUE	TRUE
A15_A25	Bipartite	83.228	53.2089	76.3276	64.7683	93.3092	49.5559	71.4325	10.5141	11.1514	10.8328	TRUE	TRUE	TRUE
A16_A01	Bipartite	197.255	126.482	163.686	145.084	112.611	119.292	115.951	23.9489	31.3445	27.6467	TRUE	TRUE	TRUE
A16_A02	Bipartite	136.245	111.185	166.711	138.948	218.369	101.411	159.89	36.6048	34.3584	35.4816	TRUE	TRUE	TRUE
A16_A03	Bipartite	92.1118	128.699	156.747	142.723	106.9	113.417	110.158	191.591	192.437	192.014	TRUE	TRUE	TRUE
A16_A04	Bipartite	101.806	91.7854	98.0338	94.9096	91.2534	98.3455	94.7995	27.4536	22.9056	25.1796	TRUE	TRUE	TRUE
A16_A05	Bipartite	98.5641	121.161	112.801	116.981	101.875	106.264	104.07	113.319	127.638	120.479	TRUE	TRUE	TRUE
A16_A06	Bipartite	94.6387	109.633	88.7819	99.2073	86.4566	90.1714	88.314	22.586	28.9334	25.7597	TRUE	TRUE	TRUE
A16_A07	Bipartite	77.8087	106.861	69.5666	88.214	117.75	158.63	138.19	17.5236	18.2341	17.8788	TRUE	TRUE	TRUE
A16_A08	Bipartite	124.516	205.52	170.447	187.983	216.655	141.26	178.958	294.98	332.282	313.631	TRUE	TRUE	TRUE
A16_A09	Bipartite	97.1179	90.3444	78.2847	84.3145	125.63	99.1119	112.371	17.5236	11.9049	14.7142	TRUE	TRUE	TRUE
A16_A10	Bipartite	98.8978	142.445	135.931	139.188	146.759	136.151	141.455	339.958	333.487	336.722	TRUE	TRUE	TRUE
A16_A11	Bipartite	137.612	106.75	128.458	117.604	82.0024	115.716	98.859	36.6048	33.4542	35.0295	TRUE	TRUE	TRUE
A16_A12	Bipartite	127.44	110.298	154.968	132.633	155.325	189.794	172.56	194.512	209.466	201.989	TRUE	TRUE	TRUE
A16_A13	Bipartite	87.4554	68.7282	79.3522	74.0402	66.9268	75.1002	71.0135	47.8978	53.6473	50.7725	TRUE	TRUE	TRUE
A16_A14	Bipartite	160.306	206.406	171.693	189.049	232.873	177.277	205.075	413.167	363.475	388.321	TRUE	TRUE	TRUE
A16_A15	Bipartite	136.404	104.533	74.7263	89.6298	93.1949	71.0131	82.104	45.3666	50.6334	48	TRUE	TRUE	TRUE
A16_A16	Bipartite	127.726	160.181	183.791	171.986	156.01	188.772	172.391	400.706	410.342	405.524	TRUE	TRUE	TRUE
A16_A17	Bipartite	75.3295	108.746	118.139	113.442	124.717	113.672	119.194	243.578	217.452	230.515	TRUE	TRUE	TRUE
A16_A18	Bipartite	111.612	236.891	244.284	240.587	174.855	257.742	216.298	659.276	646.932	653.104	TRUE	TRUE	TRUE
A16_A19	Bipartite	64.4592	104.533	107.464	105.998	99.7049	103.454	101.58	149.729	145.27	147.499	TRUE	TRUE	TRUE
A16_A20	Bipartite	101.456	172.818	133.796	153.307	108.156	124.656	116.406	227.028	283.758	255.393	TRUE	TRUE	TRUE
A16_A21	Bipartite	96.371	102.871	109.599	106.235	178.167	108.819	143.493	154.013	160.791	157.402	TRUE	TRUE	TRUE
A16_A22	Bipartite	81.162	124.265	132.55	128.408	113.638	116.227	114.932	285.05	320.98	303.015	TRUE	TRUE	TRUE
A16_A23	Bipartite	92.5091	136.015	151.943	143.979	128.828	134.363	131.596	427.77	417.123	422.446	TRUE	TRUE	TRUE
A16_A24	Bipartite	130.396	129.586	98.2117	113.899	106.101	92.7258	99.4132	129.675	127.337	128.506	TRUE	TRUE	TRUE
A16_A25	Bipartite	93.3991	151.091	142.692	146.891	202.379	149.434	175.907	453.082	450.878	451.98	TRUE	TRUE	TRUE
A17_A01	Bipartite	161.657	94.6676	127.924	111.296	97.9917	102.944	100.468	38.1625	30.8924	34.5274	TRUE	TRUE	TRUE
A17_A02	Bipartite	119.987	82.1413	111.556	96.8485	102.446	127.721	115.084	15.1871	10.5486	12.8679	TRUE	TRUE	TRUE
A17_A03	Bipartite	79.0166	142.223	103.549	122.886	78.6903	76.8883	77.7893	117.992	124.926	121.459	TRUE	TRUE	TRUE
A17_A04	Bipartite	85.6913	87.7948	62.2719	75.0333	123.689	106.009	114.849	11.8771	10.5486	11.2129	TRUE	TRUE	TRUE
A17_A05	Bipartite	78.9848	66.9546	82.021	74.4878	90.5681	74.0785	82.3233	83.9185	101.116	92.5173	TRUE	TRUE	TRUE
A17_A06	Bipartite	82.1315	67.9523	68.1433	68.0478	72.1804	98.601	85.3907	25.5065	22.4535	23.98	TRUE	TRUE	TRUE
A17_A07	Bipartite	62.0912	51.8787	63.8732	57.876	44.6559	66.1597	55.4078	17.913	11.7542	14.8336	TRUE	TRUE	TRUE
A17_A08	Bipartite	102.172	132.912	119.562	126.237	147.673	135.64	141.657	151.676	186.409	169.043	TRUE	TRUE	TRUE
A17_A09	Bipartite	80.0178	111.739	90.2053	100.972	52.1937	130.787	91.4903	13.6295	12.357	12.9932	TRUE	TRUE	TRUE
A17_A10	Bipartite	85.739	157.41	121.341	139.376	117.636	110.096	113.866	518.503	426.466	472.485	TRUE	TRUE	TRUE
A17_A11	Bipartite	111.294	91.5637	85.9352	88.7495	104.387	88.8942	96.6408	37.1889	38.4271	37.808	TRUE	TRUE	TRUE
A17_A12	Bipartite	110.992	133.244	104.617	118.93	136.48	218.148	177.314	127.727	125.077	126.402	TRUE	TRUE	TRUE
A17_A13	Bipartite	76.299	75.9336	76.3276	76.1306	173.827	63.6053	118.716	50.8184	46.2633	48.5408	TRUE	TRUE	TRUE
A17_A14	Bipartite	143.269	220.706	172.938	196.822	140.021	224.534	182.278	197.043	239.454	218.248	TRUE	TRUE	TRUE
A17_A15	Bipartite	113.535	90.5661	109.065	99.8154	107.928	83.5299	95.7289	52.376	43.7014	48.0387	TRUE	TRUE	TRUE
A17_A16	Bipartite	113.773	192.993	164.576	178.785	132.711	126.955	129.833	498.059	461.728	479.894	TRUE	TRUE	TRUE
A17_A17	Bipartite	55.3211	42.5672	45.3695	43.9683	38.0318	37.0392	37.5355	55.6861	60.8806	58.2833	TRUE	TRUE	TRUE
A17_A18	Bipartite	95.5128	204.078	174.539	189.309	138.879	159.396	149.138	382.988	378.244	380.616	TRUE	TRUE	TRUE
A17_A19	Bipartite	55.8456	78.2615	81.8431	80.0523	68.0689	135.129	101.599	110.788	125.981	118.384	TRUE	TRUE	TRUE
A17_A20	Bipartite	77.9041	107.526	104.795	106.161	134.539	76.3775	105.458	68.342	72.3334	70.3377	TRUE	TRUE	TRUE
A17_A21	Bipartite	76.5533	84.1366	98.7455	91.441	70.8099	76.122	73.4659	140.578	130.2	135.389	TRUE	TRUE	TRUE
A17_A22	Bipartite	68.3051	97.8823	110.488	104.185	87.4845	86.0843	86.7844	255.844	213.986	234.915	TRUE	TRUE	TRUE
A17_A23	Bipartite	72.898	117.725	89.8495	103.787	133.511	74.3339	103.922	129.285	129.296	129.291	TRUE	TRUE	TRUE
A17_A24	Bipartite	114.282	62.6314	73.6588	68.1451	69.4394	82.7635	76.1014	28.0377	29.5361	28.7869	TRUE	TRUE	TRUE
A17_A25	Bipartite	83.3711	167.165	92.3403	129.753	93.766	94.2585	94.0122	191.007	188.971	189.989	TRUE	TRUE	TRUE
A18_A01	Bipartite	166.106	163.285	137.354	150.319	112.154	128.999	120.576	56.2702	40.5369	48.4035	TRUE	TRUE	TRUE
A18_A02	Bipartite	126.678	131.692	139.311	135.502	78.1193	89.1496	83.6344	23.3648	20.7959	22.0803	TRUE	TRUE	TRUE
A18_A03	Bipartite	83.9114	131.581	116.715	124.148	132.826	182.131	157.478	325.355	302.293	313.824	TRUE	TRUE	TRUE
A18_A04	Bipartite	92.6204	143.332	157.103	150.217	121.747	143.814	132.781	422.902	376.737	399.82	TRUE	TRUE	TRUE
A18_A05	Bipartite	80.1131	94.2242	120.807	107.516	150.071	70.5023	110.287	153.429	176.162	164.795	TRUE	TRUE	TRUE
A18_A06	Bipartite	78.3332	108.857	93.5858	101.221	89.6544	106.009	97.8316	145.446	107.897	126.672	TRUE	TRUE	TRUE
A18_A07	Bipartite	68.5435	125.928	98.3896	112.159	98.1059	96.5574	97.3317	403.237	374.476	388.857	TRUE	TRUE	TRUE
A18_A08	Bipartite	105.779	181.243	154.79	168.017	142.648	161.44	152.044	599.501	594.189	596.845	TRUE	TRUE	TRUE
A18_A09	Bipartite	84.4517	85.5777	90.0274	87.8026	126.316	74.5893	100.453	49.066	35.4132	42.2396	TRUE	TRUE	TRUE
A18_A10	Bipartite	85.151	214.055	272.395	243.225	210.374	174.723	192.548	376.757	341.323	359.04	TRUE	TRUE	TRUE
A18_A11	Bipartite	115.156	113.845	91.9845	102.915	90.7965	100.134	95.4651	58.8014	57.264	58.0327	TRUE	TRUE	TRUE
A18_A12	Bipartite	117.476	156.412	136.464	146.438	109.755	156.331	133.043	552.966	458.865	505.916	TRUE	TRUE	TRUE
A18_A13	Bipartite	74.6144	67.8414	71.1679	69.5046	62.8152	72.8012	67.8082	115.85	120.405	118.128	TRUE	TRUE	TRUE
A18_A14	Bipartite	148.307	217.713	186.816	202.264	196.098	248.801	222.45	558.808	545.816	552.312	TRUE	TRUE	TRUE
A18_A15	Bipartite	115.251	133.687	112.623	123.155	100.162	107.541	103.852	61.3325	64.9494	63.141	TRUE	TRUE	TRUE
A18_A16	Bipartite	127.663	213.501	181.656	197.578	219.168	145.602	182.385	443.152	417.424	430.288	TRUE	TRUE	TRUE
A18_A17	Bipartite	61.3443	107.416	134.329	120.872	135.338	106.775	121.057	510.715	478.908	494.811	TRUE	TRUE	TRUE
A18_A18	Bipartite	92.6839	176.92	125.967	151.443	127.572	324.157	225.865	553.161	543.706	548.434	TRUE	TRUE	TRUE
A18_A19	Bipartite	55.9568	76.8204	93.7637	85.2921	133.739	90.4268	112.083	219.045	246.235	232.64	TRUE	TRUE	TRUE
A18_A20	Bipartite	85.2305	192.882	217.24	205.061	186.618	146.113	166.366	785.057	819.779	802.418	TRUE	TRUE	TRUE
A18_A21	Bipartite	83.7366	97.7714	129.526	113.648	108.271	101.411	104.841	383.572	360.16	371.866	TRUE	TRUE	TRUE
A18_A22	Bipartite	72.2782	133.687	121.697	127.692	108.842	113.928	111.385	563.286	648.59	605.938	TRUE	TRUE	TRUE
A18_A23	Bipartite	76.6327	192.439	178.098	185.268	133.282	150.967	142.125	729.76	783.763	756.761	TRUE	TRUE	TRUE
A18_A24	Bipartite	116.459	181.132	199.448	190.29	87.1418	99.1119	93.1269	303.937	315.253	309.595	TRUE	TRUE	TRUE
A18_A25	Bipartite	86.4542	117.836	113.157	115.496	105.53	117.759	111.644	535.638	497.142	516.39	TRUE	TRUE	TRUE
A19_A01	Bipartite	203.12	142.445	131.839	137.142	127.8	156.587	142.193	36.6048	43.4001	40.0024	TRUE	TRUE	TRUE
A19_A02	Bipartite	151.056	192.55	138.777	165.664	140.935	121.846	131.39	29.5954	22.3028	25.9491	TRUE	TRUE	TRUE
A19_A03	Bipartite	104.81	122.381	141.802	132.091	108.727	102.433	105.58	79.6349	97.3487	88.4918	TRUE	TRUE	TRUE
A19_A04	Bipartite	107.353	169.604	149.808	159.706	105.986	159.907	132.947	25.5065	26.673	26.0898	TRUE	TRUE	TRUE
A19_A05	Bipartite	103.999	166.721	182.368	174.545	184.563	142.793	163.678	230.143	252.866	241.504	TRUE	TRUE	TRUE
A19_A06	Bipartite	100.741	110.519	117.961	114.24	118.435	109.84	114.138	38.1625	34.6598	36.4111	TRUE	TRUE	TRUE
A19_A07	Bipartite	85.0397	213.501	114.224	163.863	188.446	119.292	153.869	40.4989	46.7153	43.6071	TRUE	TRUE	TRUE
A19_A08	Bipartite	130.412	168.162	195.712	181.937	174.055	210.74	192.398	133.374	132.31	132.842	TRUE	TRUE	TRUE
A19_A09	Bipartite	108.91	89.9009	94.2975	92.0992	91.025	89.1496	90.0873	8.37238	15.9736	12.173	TRUE	TRUE	TRUE
A19_A10	Bipartite	106.78	141.004	147.851	144.427	149.614	155.309	152.462	326.523	323.391	324.957	TRUE	TRUE	TRUE
A19_A11	Bipartite	151.581	146.325	135.575	140.95	113.638	134.108	123.873	67.9526	77.457	72.7048	TRUE	TRUE	TRUE
A19_A12	Bipartite	148.164	138.122	145.005	141.563	187.075	133.597	160.336	113.709	129.597	121.653	TRUE	TRUE	TRUE
A19_A13	Bipartite	92.1754	130.473	141.09	135.782	81.774	96.8129	89.2934	102.221	87.5536	94.8872	TRUE	TRUE	TRUE
A19_A14	Bipartite	167.441	171.931	159.594	165.763	175.768	163.994	169.881	107.867	101.87	104.868	TRUE	TRUE	TRUE
A19_A15	Bipartite	138.088	144.108	145.183	144.645	114.552	104.732	109.642	58.0225	57.716	57.8693	TRUE	TRUE	TRUE
A19_A16	Bipartite	144.97	279.014	211.369	245.192	236.756	386.996	311.876	246.498	257.989	252.244	TRUE	TRUE	TRUE
A19_A17	Bipartite	79.843	135.683	134.863	135.273	125.745	154.543	140.144	126.365	140.749	133.557	TRUE	TRUE	TRUE
A19_A18	Bipartite	119.24	289.324	269.548	279.436	229.218	232.964	231.091	806.669	736.143	771.406	TRUE	TRUE	TRUE
A19_A19	Bipartite	67.0338	92.8939	98.0338	95.4639	96.0502	130.276	113.163	169.395	207.507	188.451	TRUE	TRUE	TRUE
A19_A20	Bipartite	108.084	165.169	161.195	163.182	172.114	148.157	160.135	103.584	111.514	107.549	TRUE	TRUE	TRUE
A19_A21	Bipartite	100.948	100.321	116.537	108.429	86.7992	88.1278	87.4635	114.098	141.05	127.574	TRUE	TRUE	TRUE
A19_A22	Bipartite	83.5777	129.253	128.636	128.945	151.556	130.531	141.044	126.754	136.981	131.868	TRUE	TRUE	TRUE
A19_A23	Bipartite	98.2145	137.567	128.636	133.102	121.405	111.373	116.389	266.748	264.62	265.684	TRUE	TRUE	TRUE
A19_A24	Bipartite	147.369	98.4365	89.3157	93.8761	77.434	85.318	81.376	51.7919	36.4681	44.13	TRUE	TRUE	TRUE
A19_A25	Bipartite	105.541	154.417	155.502	154.959	137.28	215.338	176.309	356.313	323.089	339.701	TRUE	TRUE	TRUE
A20_A01	Bipartite	221.253	118.501	178.453	148.477	140.021	122.357	131.189	21.6124	34.5091	28.0607	TRUE	TRUE	TRUE
A20_A02	Bipartite	159.622	123.378	108.709	116.044	98.677	102.688	100.683	22.1965	24.7139	23.4552	TRUE	TRUE	TRUE
A20_A03	Bipartite	109.117	145.881	188.595	167.238	118.778	141.26	130.019	89.565	113.322	101.444	TRUE	TRUE	TRUE
A20_A04	Bipartite	114.202	141.225	130.949	136.087	191.986	117.248	154.617	15.5765	17.6313	16.6039	TRUE	TRUE	TRUE
A20_A05	Bipartite	101.695	104.533	96.6104	100.572	92.2813	151.478	121.879	49.8449	48.2223	49.0336	TRUE	TRUE	TRUE
A20_A06	Bipartite	99.8673	80.0351	78.8184	79.4268	95.936	72.2904	84.1132	15.9659	15.2202	15.593	TRUE	TRUE	TRUE
A20_A07	Bipartite	84.6583	64.0724	86.1132	75.0928	82.8019	66.4152	74.6085	12.6559	8.13751	10.3967	TRUE	TRUE	TRUE
A20_A08	Bipartite	124.802	209.289	195.712	202.5	194.385	158.375	176.38	159.075	181.587	170.331	TRUE	TRUE	TRUE
A20_A09	Bipartite	102.744	104.09	77.3951	90.7425	91.3676	148.668	120.018	26.4801	31.6459	29.063	TRUE	TRUE	TRUE
A20_A10	Bipartite	110.038	182.462	160.839	171.651	140.135	174.978	157.557	213.204	199.52	206.362	TRUE	TRUE	TRUE
A20_A11	Bipartite	147.449	78.594	75.26	76.927	117.179	109.074	113.127	39.136	20.9466	30.0413	TRUE	TRUE	TRUE
A20_A12	Bipartite	152.153	133.909	166.533	150.221	141.62	165.016	153.318	101.247	122.515	111.881	TRUE	TRUE	TRUE
A20_A13	Bipartite	87.8209	113.402	109.243	111.322	73.4367	80.9754	77.2061	23.9489	24.7139	24.3314	TRUE	TRUE	TRUE
A20_A14	Bipartite	178.471	158.075	176.318	167.197	123.232	134.874	129.053	119.16	106.39	112.775	TRUE	TRUE	TRUE
A20_A15	Bipartite	142.061	83.0281	101.058	92.0433	78.1193	84.0407	81.08	10.7089	14.9188	12.8138	TRUE	TRUE	TRUE
A20_A16	Bipartite	156.921	250.082	205.319	227.701	159.322	154.798	157.06	123.249	137.584	130.417	TRUE	TRUE	TRUE
A20_A17	Bipartite	71.1817	84.2475	64.9407	74.5941	46.8259	73.5676	60.1967	39.9148	41.8931	40.904	TRUE	TRUE	TRUE
A20_A18	Bipartite	140.647	405.053	369.183	387.118	317.731	591.861	454.796	1042.46	1077.62	1060.04	TRUE	TRUE	TRUE
A20_A19	Bipartite	69.9738	80.4785	81.4872	80.9829	89.1976	78.421	83.8093	71.0679	62.2369	66.6524	TRUE	TRUE	TRUE
A20_A20	Bipartite	101.568	101.097	104.439	102.768	83.944	67.4369	75.6905	61.722	64.648	63.185	TRUE	TRUE	TRUE
A20_A21	Bipartite	100.09	121.383	134.685	128.034	108.271	132.575	120.423	92.2909	124.624	108.458	TRUE	TRUE	TRUE
A20_A22	Bipartite	81.9249	105.199	126.501	115.85	131.112	85.8288	108.471	68.7314	90.8689	79.8001	TRUE	TRUE	TRUE
A20_A23	Bipartite	87.4077	137.235	104.439	120.837	220.539	119.803	170.171	47.7031	50.7841	49.2436	TRUE	TRUE	TRUE
A20_A24	Bipartite	168.872	93.6699	95.8987	94.7843	96.7354	115.46	106.098	35.2419	45.8112	40.5265	TRUE	TRUE	TRUE
A20_A25	Bipartite	111.516	205.63	164.576	185.103	76.1777	95.7911	85.9844	50.429	52.4417	51.4354	TRUE	TRUE	TRUE
A21_A01	Bipartite	208.316	125.928	120.63	123.279	118.892	183.153	151.022	23.3648	20.7959	22.0803	TRUE	TRUE	TRUE
A21_A02	Bipartite	153.663	104.866	119.562	112.214	203.293	114.949	159.121	22.1965	24.5632	23.3799	TRUE	TRUE	TRUE
A21_A03	Bipartite	103.014	101.208	82.1989	91.7034	55.049	113.161	84.1051	102.026	109.856	105.941	TRUE	TRUE	TRUE
A21_A04	Bipartite	111.326	79.4809	88.7819	84.1314	95.0223	73.3121	84.1672	18.1077	9.19237	13.65	TRUE	TRUE	TRUE
A21_A05	Bipartite	103.713	158.962	88.7819	123.872	58.7037	112.139	85.4216	23.7542	33.1528	28.4535	TRUE	TRUE	TRUE
A21_A06	Bipartite	91.9052	73.1623	98.3896	85.776	71.952	119.803	95.8774	20.4442	26.8236	23.6339	TRUE	TRUE	TRUE
A21_A07	Bipartite	84.0544	75.8227	112.267	94.045	78.6903	50.8332	64.7617	10.5141	18.2341	14.3741	TRUE	TRUE	TRUE
A21_A08	Bipartite	128.187	107.859	167.778	137.819	99.248	72.0349	85.6415	147.782	213.082	180.432	TRUE	TRUE	TRUE
A21_A09	Bipartite	101.727	79.4809	66.7199	73.1004	65.0994	65.3934	65.2464	13.24	11.3021	12.2711	TRUE	TRUE	TRUE
A21_A10	Bipartite	106.113	154.195	130.949	142.572	118.093	78.1656	98.1291	193.538	224.987	209.263	TRUE	TRUE	TRUE
A21_A11	Bipartite	141.569	93.5591	71.8796	82.7193	77.6625	78.6764	78.1694	9.34591	14.0146	11.6803	TRUE	TRUE	TRUE
A21_A12	Bipartite	150.405	138.787	122.231	130.509	170.515	113.672	142.093	57.4384	69.4702	63.4543	TRUE	TRUE	TRUE
A21_A13	Bipartite	89.283	72.4972	66.3641	69.4306	69.5536	127.721	98.6375	24.9224	33.1528	29.0376	TRUE	TRUE	TRUE
A21_A14	Bipartite	177.692	133.133	143.581	138.357	95.1365	83.2744	89.2055	86.8391	90.8689	88.854	TRUE	TRUE	TRUE
A21_A15	Bipartite	139.852	136.348	75.6159	105.982	76.6346	104.987	90.8108	17.5236	11.9049	14.7142	TRUE	TRUE	TRUE
A21_A16	Bipartite	153.869	196.873	180.233	188.553	113.296	143.814	128.555	95.4062	106.692	101.049	TRUE	TRUE	TRUE
A21_A17	Bipartite	73.788	58.6407	64.5849	61.6128	96.3928	51.344	73.8684	97.3532	85.7453	91.5492	TRUE	TRUE	TRUE
A21_A18	Bipartite	132.097	237.112	227.026	232.069	284.724	201.034	242.879	618.777	721.677	670.227	TRUE	TRUE	TRUE
A21_A19	Bipartite	69.4176	58.3081	64.229	61.2686	48.3106	59.7737	54.0421	31.7372	39.9341	35.8356	TRUE	TRUE	TRUE
A21_A20	Bipartite	104.047	103.868	97.3221	100.595	114.666	79.1873	96.9268	64.0584	60.8806	62.4695	TRUE	TRUE	TRUE
A21_A21	Bipartite	80.6853	75.3793	58.3577	66.8685	48.6532	77.1438	62.8985	35.826	41.5917	38.7089	TRUE	TRUE	TRUE
A21_A22	Bipartite	83.7684	76.1553	129.348	102.751	116.151	62.3281	89.2396	89.9544	81.3751	85.6647	TRUE	TRUE	TRUE
A21_A23	Bipartite	97.4993	92.2288	102.66	97.4443	82.9161	65.9043	74.4102	37.3836	53.3459	45.3648	TRUE	TRUE	TRUE
A21_A24	Bipartite	157.747	110.963	150.876	130.919	100.048	69.225	84.6363	18.3024	15.2202	16.7613	TRUE	TRUE	TRUE
A21_A25	Bipartite	105.906	83.5824	126.323	104.953	62.701	110.096	86.3985	56.4649	42.948	49.7064	TRUE	TRUE	TRUE
A22_A01	Bipartite	153.25	86.7971	118.317	102.557	89.1976	180.343	134.77	20.6389	23.3577	21.9983	TRUE	TRUE	TRUE
A22_A02	Bipartite	116.443	81.2545	89.8495	85.552	80.8603	88.3833	84.6218	36.2154	25.4674	30.8414	TRUE	TRUE	TRUE
A22_A03	Bipartite	69.6401	108.081	109.421	108.751	107.014	141.005	124.009	210.672	165.613	188.143	TRUE	TRUE	TRUE
A22_A04	Bipartite	83.7207	69.9476	61.0265	65.487	68.8683	99.3673	84.1178	12.2665	11.9049	12.0857	TRUE	TRUE	TRUE
A22_A05	Bipartite	74.8051	79.0375	83.4444	81.2409	78.3477	76.122	77.2349	51.0131	49.2771	50.1451	TRUE	TRUE	TRUE
A22_A06	Bipartite	75.5203	123.711	132.194	127.953	137.622	162.462	150.042	26.6748	33.6049	30.1398	TRUE	TRUE	TRUE
A22_A07	Bipartite	61.9959	56.3128	66.7199	61.5163	53.3358	61.3063	57.3211	18.3024	10.5486	14.4255	TRUE	TRUE	TRUE
A22_A08	Bipartite	101.631	173.04	153.723	163.381	157.609	149.945	153.777	354.171	311.034	332.602	TRUE	TRUE	TRUE
A22_A09	Bipartite	75.7745	139.452	67.2537	103.353	46.4833	73.5676	60.0254	13.0453	7.23334	10.1393	TRUE	TRUE	TRUE
A22_A10	Bipartite	82.4334	182.241	148.741	165.491	140.82	163.228	152.024	494.165	428.726	461.446	TRUE	TRUE	TRUE
A22_A11	Bipartite	111.167	98.88	78.2847	88.5823	148.929	100.389	124.659	29.206	23.5084	26.3572	TRUE	TRUE	TRUE
A22_A12	Bipartite	107.702	89.2358	85.9352	87.5855	80.1751	86.8506	83.5128	82.3608	94.6362	88.4985	TRUE	TRUE	TRUE
A22_A13	Bipartite	67.8919	61.6337	94.2975	77.9656	105.301	73.823	89.5621	58.6066	54.0994	56.353	TRUE	TRUE	TRUE
A22_A14	Bipartite	128.664	164.726	174.183	169.455	123.118	138.961	131.039	194.901	162.147	178.524	TRUE	TRUE	TRUE
A22_A15	Bipartite	105.716	57.1996	51.9526	54.5761	51.8511	131.042	91.4467	31.3477	20.3438	25.8458	TRUE	TRUE	TRUE
A22_A16	Bipartite	104.555	165.502	167.245	166.373	147.216	196.18	171.698	229.17	199.068	214.119	TRUE	TRUE	TRUE
A22_A17	Bipartite	56.7832	69.0608	122.409	95.7348	56.9905	112.906	84.9482	81.1926	92.2251	86.7089	TRUE	TRUE	TRUE
A22_A18	Bipartite	87.3282	241.546	274.886	258.216	233.444	248.546	240.995	926.219	784.818	855.518	TRUE	TRUE	TRUE
A22_A19	Bipartite	55.7343	79.7026	143.759	111.731	86.114	86.3397	86.2268	74.1832	86.1973	80.1903	TRUE	TRUE	TRUE
A22_A20	Bipartite	81.019	105.199	91.8066	98.5025	82.1166	127.211	104.664	106.699	94.0335	100.366	TRUE	TRUE	TRUE
A22_A21	Bipartite	74.964	146.546	136.464	141.505	197.126	153.266	175.196	111.762	126.131	118.946	TRUE	TRUE	TRUE
A22_A22	Bipartite	57.546	84.58	80.2418	82.4109	66.4699	138.961	102.715	169.395	183.697	176.546	TRUE	TRUE	TRUE
A22_A23	Bipartite	71.8015	148.209	116.004	132.106	94.5655	127.721	111.143	136.489	146.626	141.558	TRUE	TRUE	TRUE
A22_A24	Bipartite	97.1497	81.0328	70.4562	75.7445	156.01	67.4369	111.724	39.3307	46.5646	42.9477	TRUE	TRUE	TRUE
A22_A25	Bipartite	80.129	100.654	111.378	106.016	109.984	117.248	113.616	178.741	139.393	159.067	TRUE	TRUE	TRUE
A23_A01	Bipartite	231.932	121.937	132.728	127.333	136.709	117.504	127.106	28.6219	34.9612	31.7915	TRUE	TRUE	TRUE
A23_A02	Bipartite	173.306	102.095	125.078	113.586	124.146	130.787	127.466	15.7712	36.4681	26.1197	TRUE	TRUE	TRUE
A23_A03	Bipartite	112.088	197.76	132.372	165.066	196.555	143.559	170.057	331.39	356.996	344.193	TRUE	TRUE	TRUE
A23_A04	Bipartite	124.453	112.958	132.728	122.843	123.004	99.1119	111.058	63.0849	47.1674	55.1262	TRUE	TRUE	TRUE
A23_A05	Bipartite	114.154	122.048	125.078	123.563	142.077	142.282	142.179	175.431	186.409	180.92	TRUE	TRUE	TRUE
A23_A06	Bipartite	110.42	100.321	105.684	103.003	95.0223	89.9159	92.4691	61.9167	62.5383	62.2275	TRUE	TRUE	TRUE
A23_A07	Bipartite	94.5116	92.0071	85.4015	88.7043	97.6491	113.417	105.533	28.8166	28.0292	28.4229	TRUE	TRUE	TRUE
A23_A08	Bipartite	146.686	220.595	198.025	209.31	195.983	200.012	197.998	694.323	691.236	692.78	TRUE	TRUE	TRUE
A23_A09	Bipartite	112.613	99.6559	82.021	90.8385	111.354	111.373	111.364	26.0907	22.4535	24.2721	TRUE	TRUE	TRUE
A23_A10	Bipartite	121.544	210.064	159.238	184.651	203.179	220.192	211.685	647.399	617.245	632.322	TRUE	TRUE	TRUE
A23_A11	Bipartite	162.864	103.979	132.016	117.998	86.7992	92.9812	89.8902	35.0472	38.8792	36.9632	TRUE	TRUE	TRUE
A23_A12	Bipartite	161.259	144.773	128.102	136.437	130.998	144.07	137.534	127.922	130.502	129.212	TRUE	TRUE	TRUE
A23_A13	Bipartite	105	107.526	91.6287	99.5775	97.0781	83.2744	90.1762	39.3307	32.8514	36.0911	TRUE	TRUE	TRUE
A23_A14	Bipartite	195.03	227.801	195	211.4	171.543	172.169	171.856	364.101	380.353	372.227	TRUE	TRUE	TRUE
A23_A15	Bipartite	154.267	87.5731	163.686	125.63	107.471	81.4863	94.4787	28.0377	21.0972	24.5675	TRUE	TRUE	TRUE
A23_A16	Bipartite	168.443	222.591	220.798	221.695	329.837	262.595	296.216	516.362	474.537	495.45	TRUE	TRUE	TRUE
A23_A17	Bipartite	87.0422	102.427	109.421	105.924	138.308	85.8288	112.068	195.291	177.518	186.404	TRUE	TRUE	TRUE
A23_A18	Bipartite	141.728	273.804	247.486	260.645	248.177	232.453	240.315	1124.62	1176.32	1150.47	TRUE	TRUE	TRUE
A23_A19	Bipartite	75.1865	134.685	161.729	148.207	109.184	95.7911	102.488	169.979	193.944	181.961	TRUE	TRUE	TRUE
A23_A20	Bipartite	116.252	108.524	111.022	109.773	89.8829	82.2526	86.0678	62.1114	77.3064	69.7089	TRUE	TRUE	TRUE
A23_A21	Bipartite	106.463	105.088	122.765	113.926	89.9971	152.755	121.376	89.3703	103.075	96.2227	TRUE	TRUE	TRUE
A23_A22	Bipartite	92.827	145.216	151.054	148.135	113.067	117.504	115.286	389.608	431.439	410.523	TRUE	TRUE	TRUE
A23_A23	Bipartite	99.47	103.314	133.974	118.644	87.256	115.971	101.614	58.6066	65.4015	62.0041	TRUE	TRUE	TRUE
A23_A24	Bipartite	162.276	99.2125	102.126	100.669	122.318	118.526	120.422	63.8637	51.5376	57.7006	TRUE	TRUE	TRUE
A23_A25	Bipartite	120.241	123.157	129.17	126.163	107.357	148.923	128.14	114.098	115.281	114.69	TRUE	TRUE	TRUE
A24_A01	Bipartite	175.848	78.8157	92.3403	85.578	133.168	96.5574	114.863	12.6559	11.1514	11.9037	TRUE	TRUE	TRUE
A24_A02	Bipartite	122.18	55.5368	57.646	56.5914	87.9413	69.7359	78.8386	12.4612	4.82223	8.64172	TRUE	TRUE	TRUE
A24_A03	Bipartite	82.8943	46.6687	66.1861	56.4274	46.7117	41.8926	44.3022	118.771	108.048	113.41	TRUE	TRUE	TRUE
A24_A04	Bipartite	91.6827	47.0012	42.8787	44.9399	44.4275	111.629	78.028	9.1512	6.78126	7.96623	TRUE	TRUE	TRUE
A24_A05	Bipartite	83.9909	49.6617	45.3695	47.5156	38.8312	40.36	39.5956	31.7372	18.2341	24.9856	TRUE	TRUE	TRUE
A24_A06	Bipartite	81.7183	45.0059	42.8787	43.9423	126.316	70.5023	98.409	9.1512	9.34307	9.24714	TRUE	TRUE	TRUE
A24_A07	Bipartite	66.8113	69.2825	50.885	60.0838	35.4049	48.5342	41.9696	5.45178	7.98682	6.7193	TRUE	TRUE	TRUE
A24_A08	Bipartite	102.124	132.357	84.5119	108.435	122.204	72.5458	97.375	126.559	133.666	130.113	TRUE	TRUE	TRUE
A24_A09	Bipartite	83.2757	39.0199	39.6761	39.348	86.2282	44.7025	65.4653	1.75236	3.01389	2.38313	TRUE	TRUE	TRUE
A24_A10	Bipartite	83.53	53.4306	46.615	50.0228	62.3584	55.1757	58.767	88.3967	105.637	97.0168	TRUE	TRUE	TRUE
A24_A11	Bipartite	117.667	52.5438	58.5356	55.5397	53.6785	48.2787	50.9786	10.1247	7.38404	8.75439	TRUE	TRUE	TRUE
A24_A12	Bipartite	114.854	99.1017	56.7564	77.929	83.1445	84.0407	83.5926	28.2324	30.591	29.4117	TRUE	TRUE	TRUE
A24_A13	Bipartite	74.4078	46.2253	48.3942	47.3097	31.5218	53.8985	42.7101	8.76179	8.28821	8.525	TRUE	TRUE	TRUE
A24_A14	Bipartite	139.725	131.027	127.213	129.12	144.932	84.8071	114.869	60.5537	50.1813	55.3675	TRUE	TRUE	TRUE
A24_A15	Bipartite	114.234	48.664	48.9279	48.796	65.7847	84.5516	75.1681	7.39885	6.02779	6.71332	TRUE	TRUE	TRUE
A24_A16	Bipartite	120.909	68.0631	82.9106	75.4869	61.6731	125.933	93.8033	57.6331	58.9216	58.2774	TRUE	TRUE	TRUE
A24_A17	Bipartite	59.0717	44.895	70.6341	57.7646	32.3213	37.0392	34.6803	21.4177	20.3438	20.8807	TRUE	TRUE	TRUE
A24_A18	Bipartite	100.137	139.008	81.4872	110.248	168.231	106.264	137.247	284.466	236.139	260.302	TRUE	TRUE	TRUE
A24_A19	Bipartite	57.9592	33.699	32.3814	33.0402	39.4023	31.4195	35.4109	16.9395	21.8507	19.3951	TRUE	TRUE	TRUE
A24_A20	Bipartite	87.7732	41.2369	41.2774	41.2572	35.1765	49.8114	42.494	24.533	22.9056	23.7193	TRUE	TRUE	TRUE
A24_A21	Bipartite	79.0166	36.1377	55.511	45.8243	41.8007	38.5719	40.1863	9.34591	19.4396	14.3928	TRUE	TRUE	TRUE
A24_A22	Bipartite	66.9702	60.0818	34.3385	47.2101	32.7781	44.958	38.868	34.463	37.6737	36.0684	TRUE	TRUE	TRUE
A24_A23	Bipartite	73.5814	47.1121	50.5292	48.8206	66.0131	43.4253	54.7192	22.586	34.8105	28.6982	TRUE	TRUE	TRUE
A24_A24	Bipartite	113.868	57.3105	53.5538	55.4322	84.6292	122.102	103.365	11.6824	18.0834	14.8829	TRUE	TRUE	TRUE
A24_A25	Bipartite	88.9016	55.7585	51.7746	53.7666	45.1127	56.7083	50.9105	32.9054	22.9056	27.9055	TRUE	TRUE	TRUE
A25_A01	Bipartite	142.045	94.335	78.9964	86.6657	105.872	61.8172	83.8447	8.56708	18.3847	13.4759	TRUE	TRUE	TRUE
A25_A02	Bipartite	104.508	123.932	89.3157	106.624	99.1338	80.2091	89.6715	20.4442	17.0285	18.7363	TRUE	TRUE	TRUE
A25_A03	Bipartite	64.9042	78.0398	98.2117	88.1257	76.4061	77.9101	77.1581	217.682	220.768	219.225	TRUE	TRUE	TRUE
A25_A04	Bipartite	78.7782	207.958	244.106	226.032	156.695	164.505	160.6	24.3383	23.9604	24.1494	TRUE	TRUE	TRUE
A25_A05	Bipartite	74.8369	90.3444	79.708	85.0262	82.8019	75.8666	79.3342	108.646	141.201	124.924	TRUE	TRUE	TRUE
A25_A06	Bipartite	72.8186	73.9383	80.7756	77.3569	76.0635	74.3339	75.1987	34.8525	41.8931	38.3728	TRUE	TRUE	TRUE
A25_A07	Bipartite	62.425	205.409	91.8066	148.608	111.925	202.311	157.118	23.1701	22.7549	22.9625	TRUE	TRUE	TRUE
A25_A08	Bipartite	93.7169	147.655	146.606	147.13	161.835	128.743	145.289	551.019	542.501	546.76	TRUE	TRUE	TRUE
A25_A09	Bipartite	75.5679	60.636	65.1186	62.8773	51.9653	56.9638	54.4646	13.0453	17.0285	15.0369	TRUE	TRUE	TRUE
A25_A10	Bipartite	80.1449	103.868	122.409	113.139	112.382	144.07	128.226	479.173	440.933	460.053	TRUE	TRUE	TRUE
A25_A11	Bipartite	100.551	63.1856	66.0082	64.5969	63.5005	61.0509	62.2757	18.4971	13.2611	15.8791	TRUE	TRUE	TRUE
A25_A12	Bipartite	95.8465	114.067	73.3029	93.6848	83.0303	92.2149	87.6226	70.6785	82.2793	76.4789	TRUE	TRUE	TRUE
A25_A13	Bipartite	66.6682	70.6127	53.7318	62.1722	42.4859	46.4906	44.4883	12.0718	11.1514	11.6116	TRUE	TRUE	TRUE
A25_A14	Bipartite	121.433	142.445	135.397	138.921	127.001	139.472	133.236	165.89	153.709	159.799	TRUE	TRUE	TRUE
A25_A15	Bipartite	103.666	62.8531	53.3759	58.1145	67.612	106.264	86.9381	14.2136	15.9736	15.0936	TRUE	TRUE	TRUE
A25_A16	Bipartite	94.3844	135.461	127.035	131.248	112.496	165.782	139.139	351.835	280.593	316.214	TRUE	TRUE	TRUE
A25_A17	Bipartite	58.6744	70.7236	144.471	107.597	67.2694	59.0073	63.1384	135.905	117.391	126.648	TRUE	TRUE	TRUE
A25_A18	Bipartite	82.7513	212.06	137.532	174.796	136.823	173.446	155.134	672.711	659.59	666.151	TRUE	TRUE	TRUE
A25_A19	Bipartite	53.9862	69.9476	75.6159	72.7817	71.2667	71.0131	71.1399	107.478	112.569	110.023	TRUE	TRUE	TRUE
A25_A20	Bipartite	77.92	130.473	90.7391	110.606	58.4753	73.3121	65.8937	35.826	25.6181	30.722	TRUE	TRUE	TRUE
A25_A21	Bipartite	73.1841	67.5088	73.3029	70.4059	182.964	69.4805	126.222	51.9866	58.1681	55.0774	TRUE	TRUE	TRUE
A25_A22	Bipartite	64.2844	101.54	99.813	100.677	73.2083	62.0726	67.6405	146.03	151.147	148.588	TRUE	TRUE	TRUE
A25_A23	Bipartite	69.1315	82.5847	79.708	81.1464	80.1751	66.6706	73.4228	60.359	69.6209	64.99	TRUE	TRUE	TRUE
A25_A24	Bipartite	93.7328	61.9662	71.8796	66.9229	128.029	57.4747	92.7518	29.7901	22.6042	26.1971	TRUE	TRUE	TRUE
A25_A25	Bipartite	71.2452	99.3234	78.9964	89.1599	86.685	69.225	77.955	46.3401	47.1674	46.7538	TRUE	TRUE	TRUE
A01_A01_A01	Tripartite	156.992	102.589	54.2584	78.4236	43.7103	33.0311	38.3707	2.83003	14.9842	8.90713	FALSE	FALSE	FALSE
A01_A01_A02	Tripartite	211.776	409.944	66.3622	238.153	85.3025	170.267	127.785	35.3753	189.8	112.588	FALSE	FALSE	FALSE
A01_A01_A03	Tripartite	76.8606	107.523	35.894	71.7085	35.0453	7.66793	21.3566	11.3201	2.9136	7.11685	FALSE	FALSE	FALSE
A01_A01_A04	Tripartite	103.026	23.8483	27.1292	25.4887	164.443	19.858	92.1506	45.2804	7.90835	26.5944	FALSE	FALSE	FALSE
A01_A01_A05	Tripartite	79.0411	41.7345	49.6673	45.7009	38.5113	6.29164	22.4015	0	14.1518	7.07589	FALSE	FALSE	FALSE
A01_A01_A06	Tripartite	89.1256	90.4591	42.9893	66.7242	17.1375	14.1562	15.6469	0	5.8272	2.9136	FALSE	FALSE	FALSE
A01_A01_A07	Tripartite	91.0335	6.16766	142.324	74.2458	12.9013	7.07809	9.98969	0	2.9136	1.4568	FALSE	FALSE	FALSE
A01_A01_A08	Tripartite	122.105	116.774	155.262	136.018	15.4045	15.7291	15.5668	0	3.32983	1.66492	FALSE	FALSE	FALSE
A01_A01_A09	Tripartite	134.642	21.5868	66.7796	44.1832	70.0906	8.06116	39.0759	0	0	0	FALSE	FALSE	FALSE
A01_A01_A10	Tripartite	97.5748	63.7325	86.3961	75.0643	10.9757	92.0152	51.4954	11.3201	126.534	68.9268	FALSE	FALSE	FALSE
A01_A01_A11	Tripartite	222.95	34.3333	110.186	72.2598	54.3009	20.4478	37.3744	14.1501	13.7355	13.9428	FALSE	FALSE	FALSE
A01_A01_A12	Tripartite	251.569	389.591	131.89	260.74	31.0016	124.26	77.6307	62.2606	115.712	88.9861	FALSE	FALSE	FALSE
A01_A01_A13	Tripartite	100.846	33.7166	26.2945	30.0055	18.1003	17.302	17.7012	0	6.65966	3.32983	FALSE	FALSE	FALSE
A01_A01_A14	Tripartite	219.135	223.064	319.29	271.177	61.4255	204.282	132.854	55.1855	197.084	126.135	TRUE	FALSE	FALSE
A01_A01_A15	Tripartite	77.1332	36.3892	17.947	27.1681	5.7767	11.6002	8.68845	19.8102	32.8821	26.3461	FALSE	FALSE	FALSE
A01_A01_A16	Tripartite	110.112	139.595	144.411	142.003	42.3624	15.3359	28.8491	1.41501	18.7303	10.0727	FALSE	FALSE	FALSE
A01_A01_A17	Tripartite	137.095	96.01	32.1377	64.0738	189.476	21.2343	105.355	39.6204	40.3742	39.9973	FALSE	FALSE	FALSE
A01_A01_A18	Tripartite	149.633	344.156	800.937	572.547	238.578	191.305	214.941	90.5608	137.98	114.27	TRUE	TRUE	FALSE
A01_A01_A19	Tripartite	137.095	106.906	220.79	163.848	45.8284	65.8656	55.847	1.41501	36.0038	18.7094	FALSE	FALSE	FALSE
A01_A01_A20	Tripartite	105.479	75.6567	50.0847	62.8707	80.4886	60.557	70.5228	5.66005	31.6334	18.6467	FALSE	FALSE	FALSE
A01_A01_A21	Tripartite	76.3155	106.084	183.226	144.655	210.272	21.6275	115.95	67.9206	4.3704	36.1455	FALSE	FALSE	FALSE
A01_A01_A22	Tripartite	128.374	357.725	132.307	245.016	62.1958	16.5155	39.3556	1.41501	26.2224	13.8187	FALSE	FALSE	FALSE
A01_A01_A23	Tripartite	39.7931	88.1976	115.195	101.696	49.8721	75.6962	62.7842	36.7903	46.6176	41.704	FALSE	FALSE	FALSE
A01_A01_A24	Tripartite	119.379	47.0798	33.3898	40.2348	13.6715	7.86454	10.768	0	9.57326	4.78663	FALSE	FALSE	FALSE
A01_A01_A25	Tripartite	126.466	37.6227	163.61	100.616	25.8026	48.9568	37.3797	25.4702	12.4869	18.9785	FALSE	FALSE	FALSE
A01_A02_A01	Tripartite	123.468	14.3912	2.50423	8.44772	0.962783	117.378	59.1706	84.9008	114.671	99.7859	FALSE	FALSE	FALSE
A01_A02_A02	Tripartite	165.441	26.1098	7.93007	17.0199	50.0647	2.55598	26.3103	46.6954	4.78663	25.741	FALSE	FALSE	FALSE
A01_A02_A03	Tripartite	84.4922	11.1018	0	5.5509	0.192557	0.786454	0.489505	0	0.416229	0.208114	FALSE	FALSE	FALSE
A01_A02_A04	Tripartite	100.846	9.45708	0.417372	4.93723	20.6035	14.3528	17.4782	36.7903	5.20286	20.9966	FALSE	FALSE	FALSE
A01_A02_A05	Tripartite	102.753	3.49501	2.50423	2.99962	3.27346	82.5777	42.9256	0	18.3141	9.15703	FALSE	FALSE	FALSE
A01_A02_A06	Tripartite	58.872	49.1357	22.5381	35.8369	0.57767	3.93227	2.25497	1.41501	12.4869	6.95094	FALSE	FALSE	FALSE
A01_A02_A07	Tripartite	55.3288	4.93413	0.417372	2.67575	2.88835	7.47132	5.17983	0	10.4057	5.20286	FALSE	FALSE	FALSE
A01_A02_A08	Tripartite	111.748	26.9321	46.7457	36.8389	25.9951	97.5203	61.7577	1.41501	39.958	20.6865	FALSE	FALSE	FALSE
A01_A02_A09	Tripartite	76.3155	59.8263	2.08686	30.9566	0	0.196614	0.0983068	0	0	0	FALSE	FALSE	FALSE
A01_A02_A10	Tripartite	159.99	5.75649	8.34745	7.05197	7.12459	34.8006	20.9626	0	14.1518	7.07589	FALSE	FALSE	FALSE
A01_A02_A11	Tripartite	142.819	0	2.92161	1.4608	9.24271	13.3697	11.3062	0	5.20286	2.60143	FALSE	FALSE	FALSE
A01_A02_A12	Tripartite	147.725	1.64471	18.3644	10.0045	0.385113	46.0076	23.1963	0	22.8926	11.4463	FALSE	FALSE	FALSE
A01_A02_A13	Tripartite	106.569	18.7086	37.5635	28.136	0.57767	42.4685	21.5231	2.83003	49.7393	26.2847	FALSE	FALSE	FALSE
A01_A02_A14	Tripartite	167.622	22.4092	67.6143	45.0117	93.0048	62.9164	77.9606	22.6402	100.103	61.3716	FALSE	FALSE	FALSE
A01_A02_A15	Tripartite	133.28	7.4012	1.66949	4.53534	16.945	30.8683	23.9067	0	7.49212	3.74606	FALSE	FALSE	FALSE
A01_A02_A16	Tripartite	121.015	13.98	5.84321	9.91162	13.6715	23.7902	18.7309	1.41501	43.9121	22.6636	FALSE	FALSE	FALSE
A01_A02_A17	Tripartite	110.385	3.7006	4.59109	4.14585	0.385113	0.393227	0.38917	0	0.208114	0.104057	FALSE	FALSE	FALSE
A01_A02_A18	Tripartite	122.65	7.4012	17.947	12.6741	0.962783	4.12889	2.54583	0	22.6845	11.3422	FALSE	FALSE	FALSE
A01_A02_A19	Tripartite	38.7029	18.503	20.0339	19.2684	65.8543	1.3763	33.6153	1.41501	23.3088	12.3619	FALSE	FALSE	FALSE
A01_A02_A20	Tripartite	126.193	46.0519	3.33898	24.6954	1.15534	47.9737	24.5645	0	38.5012	19.2506	FALSE	FALSE	FALSE
A01_A02_A21	Tripartite	25.0751	0.822355	7.09533	3.95884	0.192557	0	0.0962783	0	0	0	FALSE	FALSE	FALSE
A01_A02_A22	Tripartite	185.61	9.04591	151.506	80.276	14.8269	7.47132	11.1491	0	0.208114	0.104057	FALSE	FALSE	FALSE
A01_A02_A23	Tripartite	117.471	92.1038	27.1292	59.6165	31.1942	94.7678	62.981	42.4504	104.682	73.566	FALSE	FALSE	FALSE
A01_A02_A24	Tripartite	66.5035	2.87824	0.417372	1.64781	0	0	0	0	0	0	FALSE	FALSE	FALSE
A01_A02_A25	Tripartite	81.2215	21.1756	5.42584	13.3007	0.770226	0.786454	0.77834	0	4.16229	2.08114	FALSE	FALSE	FALSE
A01_A03_A01	Tripartite	144.454	121.914	21.286	71.6001	40.822	162.993	101.907	14.1501	93.4434	53.7967	FALSE	FALSE	FALSE
A01_A03_A02	Tripartite	97.5748	1.8503	8.34745	5.09887	2.69579	7.86454	5.28017	0	0.208114	0.104057	FALSE	FALSE	FALSE
A01_A03_A03	Tripartite	69.5016	160.565	2.08686	81.3259	0.770226	0.786454	0.77834	0	0	0	FALSE	FALSE	FALSE
A01_A03_A04	Tripartite	56.9641	1.64471	0.417372	1.03104	0.385113	0.589841	0.487477	0	0	0	FALSE	FALSE	FALSE
A01_A03_A05	Tripartite	47.6972	2.05589	0	1.02794	0	2.9492	1.4746	0	20.3952	10.1976	FALSE	FALSE	FALSE
A01_A03_A06	Tripartite	89.9433	5.34531	4.17372	4.75952	56.4191	11.0104	33.7147	0	8.7408	4.3704	FALSE	FALSE	FALSE
A01_A03_A07	Tripartite	67.8663	2.26148	4.17372	3.2176	0.192557	17.1054	8.64897	0	8.32458	4.16229	FALSE	FALSE	FALSE
A01_A03_A08	Tripartite	77.6783	2.87824	2.50423	2.69124	14.0566	1.3763	7.71646	0	2.49737	1.24869	FALSE	FALSE	FALSE
A01_A03_A09	Tripartite	119.924	50.986	2.08686	26.5364	0.192557	0	0.0962783	0	0	0	FALSE	FALSE	FALSE
A01_A03_A10	Tripartite	73.0449	2.87824	8.34745	5.61284	0.57767	3.34243	1.96005	0	4.3704	2.1852	FALSE	FALSE	FALSE
A01_A03_A11	Tripartite	68.4114	1.43912	1.25212	1.34562	0.962783	9.04423	5.0035	0	0.624343	0.312172	FALSE	FALSE	FALSE
A01_A03_A12	Tripartite	132.189	10.8962	5.42584	8.16102	92.6197	3.73566	48.1777	0	2.08114	1.04057	FALSE	FALSE	FALSE
A01_A03_A13	Tripartite	44.9716	1.02794	0.417372	0.722658	0.962783	0	0.481391	0	0	0	FALSE	FALSE	FALSE
A01_A03_A14	Tripartite	105.206	128.699	5.42584	67.0622	41.0145	0.589841	20.8022	0	0	0	FALSE	FALSE	FALSE
A01_A03_A15	Tripartite	98.9376	4.52295	3.75635	4.13965	19.0631	0	9.53155	0	0.208114	0.104057	FALSE	FALSE	FALSE
A01_A03_A16	Tripartite	149.36	19.3253	17.1123	18.2188	36.3932	10.0273	23.2102	0	11.0301	5.51503	FALSE	FALSE	FALSE
A01_A03_A17	Tripartite	115.563	12.3353	0.417372	6.37635	5.96925	0	2.98463	0	0	0	FALSE	FALSE	FALSE
A01_A03_A18	Tripartite	98.3925	8.63473	139.82	74.2272	3.65857	70.7809	37.2197	41.0354	98.0219	69.5286	FALSE	FALSE	FALSE
A01_A03_A19	Tripartite	43.8814	1.64471	1.25212	1.44841	0.192557	0.393227	0.292892	0	0	0	FALSE	FALSE	FALSE
A01_A03_A20	Tripartite	113.928	60.4431	6.67796	33.5605	14.4417	21.2343	17.838	0	32.2577	16.1289	FALSE	FALSE	FALSE
A01_A03_A21	Tripartite	74.1351	10.485	17.5296	14.0073	0.192557	16.7122	8.45236	0	22.0601	11.0301	FALSE	FALSE	FALSE
A01_A03_A22	Tripartite	71.9546	2.46707	2.50423	2.48565	0.385113	0.983068	0.684091	0	0	0	FALSE	FALSE	FALSE
A01_A03_A23	Tripartite	25.6202	2.67265	1.25212	1.96239	0.57767	0.196614	0.387142	0	0	0	FALSE	FALSE	FALSE
A01_A03_A24	Tripartite	50.6953	1.23353	2.08686	1.6602	1.3479	6.48825	3.91807	0	0	0	FALSE	FALSE	FALSE
A01_A03_A25	Tripartite	68.4114	1.8503	2.92161	2.38595	11.5534	2.35936	6.95638	0	5.41097	2.70549	FALSE	FALSE	FALSE
A01_A04_A01	Tripartite	156.719	15.8303	2.92161	9.37597	27.7281	42.6652	35.1966	56.6005	28.3036	42.452	FALSE	FALSE	FALSE
A01_A04_A02	Tripartite	116.381	10.0739	5.00847	7.54116	23.4919	46.9907	35.2413	0	19.3546	9.67732	FALSE	FALSE	FALSE
A01_A04_A03	Tripartite	81.2215	2.26148	2.08686	2.17417	0.385113	0.393227	0.38917	0	0	0	FALSE	FALSE	FALSE
A01_A04_A04	Tripartite	53.4209	1.43912	1.25212	1.34562	2.69579	7.2747	4.98525	0	2.28926	1.14463	FALSE	FALSE	FALSE
A01_A04_A05	Tripartite	69.2291	5.96208	0.834745	3.39841	4.23624	12.7799	8.50806	0	32.4658	16.2329	FALSE	FALSE	FALSE
A01_A04_A06	Tripartite	74.6802	1.43912	1.66949	1.55431	17.9078	3.14582	10.5268	0	10.4057	5.20286	FALSE	FALSE	FALSE
A01_A04_A07	Tripartite	34.0694	1.64471	0.417372	1.03104	0.962783	0.196614	0.579698	0	0	0	FALSE	FALSE	FALSE
A01_A04_A08	Tripartite	80.1313	9.66267	43.8241	26.7434	15.0194	10.8137	12.9166	0	33.9226	16.9613	FALSE	FALSE	FALSE
A01_A04_A09	Tripartite	120.197	1.8503	4.59109	3.2207	13.479	0.196614	6.83778	0	0	0	FALSE	FALSE	FALSE
A01_A04_A10	Tripartite	191.879	3.90619	21.286	12.5961	56.4191	23.9869	40.203	33.9603	37.2525	35.6064	FALSE	FALSE	FALSE
A01_A04_A11	Tripartite	122.65	3.7006	0.417372	2.05899	0.770226	0.393227	0.581727	0	0	0	FALSE	FALSE	FALSE
A01_A04_A12	Tripartite	118.834	3.90619	44.6588	24.2825	7.31715	0.393227	3.85519	0	0	0	FALSE	FALSE	FALSE
A01_A04_A13	Tripartite	70.0467	1.23353	0.834745	1.03414	0.192557	0.196614	0.194585	0	0	0	FALSE	FALSE	FALSE
A01_A04_A14	Tripartite	99.7553	41.3233	10.8517	26.0875	0.385113	6.29164	3.33837	0	9.57326	4.78663	FALSE	FALSE	FALSE
A01_A04_A15	Tripartite	42.5186	16.4471	0	8.22355	0.57767	0	0.288835	0	0	0	FALSE	FALSE	FALSE
A01_A04_A16	Tripartite	158.9	1.8503	96.8304	49.3403	0.57767	14.3528	7.46523	0	40.9985	20.4993	FALSE	FALSE	FALSE
A01_A04_A17	Tripartite	91.3061	42.1457	1.66949	21.9076	1.15534	3.73566	2.4455	0	1.24869	0.624343	FALSE	FALSE	FALSE
A01_A04_A18	Tripartite	144.999	71.3393	25.8771	48.6082	81.644	21.2343	51.4391	28.3003	8.53269	18.4165	FALSE	FALSE	FALSE
A01_A04_A19	Tripartite	50.9679	0.616766	3.33898	1.97787	0.57767	0.393227	0.485448	0	0	0	FALSE	FALSE	FALSE
A01_A04_A20	Tripartite	107.387	118.625	3.33898	60.9819	1.15534	122.687	61.9211	41.0354	127.158	84.0966	FALSE	FALSE	FALSE
A01_A04_A21	Tripartite	42.5186	8.84032	2.92161	5.88096	35.0453	3.53904	19.2922	39.6204	0.624343	20.1224	FALSE	FALSE	FALSE
A01_A04_A22	Tripartite	155.357	4.93413	2.92161	3.92787	0.962783	0.983068	0.972925	0	0.208114	0.104057	FALSE	FALSE	FALSE
A01_A04_A23	Tripartite	56.9641	0.616766	1.25212	0.934442	0.385113	0	0.192557	0	0.208114	0.104057	FALSE	FALSE	FALSE
A01_A04_A24	Tripartite	88.8531	103	2.08686	52.5434	6.54692	0.393227	3.47007	0	0.208114	0.104057	FALSE	FALSE	FALSE
A01_A04_A25	Tripartite	43.0638	1.23353	0.834745	1.03414	0.192557	0.393227	0.292892	0	0	0	FALSE	FALSE	FALSE
A01_A05_A01	Tripartite	154.539	0.822355	1.25212	1.03724	2.50323	0.196614	1.34992	0	0.624343	0.312172	FALSE	FALSE	FALSE
A01_A05_A02	Tripartite	226.766	26.1098	25.4597	25.7847	20.7961	42.8618	31.8289	1.41501	29.7604	15.5877	FALSE	FALSE	FALSE
A01_A05_A03	Tripartite	101.663	22.6148	0.834745	11.7248	0.385113	0.589841	0.487477	0	0	0	FALSE	FALSE	FALSE
A01_A05_A04	Tripartite	101.391	0.411178	68.4491	34.4301	5.19903	6.09502	5.64702	0	15.6086	7.80429	FALSE	FALSE	FALSE
A01_A05_A05	Tripartite	81.4941	5.34531	24.2076	14.7764	6.35436	0	3.17718	0	5.8272	2.9136	FALSE	FALSE	FALSE
A01_A05_A06	Tripartite	42.7912	6.57884	3.33898	4.95891	12.7087	0	6.35436	0	0	0	FALSE	FALSE	FALSE
A01_A05_A07	Tripartite	37.3401	21.1756	1.66949	11.4226	0.192557	0.196614	0.194585	0	0	0	FALSE	FALSE	FALSE
A01_A05_A08	Tripartite	35.4322	1.23353	2.08686	1.6602	0.385113	32.048	16.2166	33.9603	28.7198	31.34	FALSE	FALSE	FALSE
A01_A05_A09	Tripartite	98.3925	4.93413	2.92161	3.92787	39.089	0	19.5445	22.6402	0.208114	11.4242	FALSE	FALSE	FALSE
A01_A05_A10	Tripartite	120.742	8.22355	3.33898	5.78126	13.479	64.2926	38.8858	60.8456	122.371	91.6084	FALSE	FALSE	FALSE
A01_A05_A11	Tripartite	250.206	15.4192	6.67796	11.0486	12.9013	98.7	55.8007	0	29.136	14.568	FALSE	FALSE	FALSE
A01_A05_A12	Tripartite	134.37	7.4012	20.8686	14.1349	0.385113	0.983068	0.684091	0	17.6897	8.84486	FALSE	FALSE	FALSE
A01_A05_A13	Tripartite	50.9679	12.3353	3.33898	7.83715	0.385113	0.196614	0.290863	0	0	0	FALSE	FALSE	FALSE
A01_A05_A14	Tripartite	131.372	31.0439	10.8517	20.9478	122.658	15.3359	68.9972	59.4306	83.8701	71.6503	FALSE	FALSE	FALSE
A01_A05_A15	Tripartite	107.659	0.822355	17.1123	8.96731	0	0	0	0	0.208114	0.104057	FALSE	FALSE	FALSE
A01_A05_A16	Tripartite	123.468	2.26148	7.5127	4.88709	1.54045	90.8355	46.188	31.1303	90.3216	60.726	FALSE	FALSE	FALSE
A01_A05_A17	Tripartite	75.2253	0.205589	2.08686	1.14623	0.385113	0.196614	0.290863	0	0	0	FALSE	FALSE	FALSE
A01_A05_A18	Tripartite	237.396	21.7924	295.5	158.646	13.2864	37.3566	25.3215	29.7153	32.674	31.1946	FALSE	FALSE	FALSE
A01_A05_A19	Tripartite	38.9754	0.822355	1.66949	1.24592	0.192557	7.66793	3.93024	0	0.416229	0.208114	FALSE	FALSE	FALSE
A01_A05_A20	Tripartite	99.7553	10.485	7.93007	9.20755	0	0.393227	0.196614	1.41501	0.416229	0.915621	FALSE	FALSE	FALSE
A01_A05_A21	Tripartite	39.7931	0.205589	2.92161	1.5636	1.3479	0.196614	0.772255	0	0.208114	0.104057	FALSE	FALSE	FALSE
A01_A05_A22	Tripartite	155.357	76.8902	19.6165	48.2534	14.6343	63.7028	39.1686	0	40.3742	20.1871	FALSE	FALSE	FALSE
A01_A05_A23	Tripartite	54.7836	1.02794	1.66949	1.34872	0.385113	0.393227	0.38917	16.9802	0	8.49008	FALSE	FALSE	FALSE
A01_A05_A24	Tripartite	69.5016	1.02794	21.286	11.157	0.192557	3.34243	1.76749	0	0	0	FALSE	FALSE	FALSE
A01_A05_A25	Tripartite	185.61	19.9421	38.3982	29.1702	7.5097	8.25777	7.88374	1.41501	0.208114	0.811564	FALSE	FALSE	FALSE
A01_A06_A01	Tripartite	146.907	15.4192	10.4343	12.9267	121.503	27.1327	74.3179	16.9802	18.5222	17.7512	FALSE	FALSE	FALSE
A01_A06_A02	Tripartite	155.629	35.3613	11.6864	23.5238	119	28.509	73.7544	99.0509	14.9842	57.0176	FALSE	FALSE	FALSE
A01_A06_A03	Tripartite	92.9414	3.08383	0.417372	1.7506	0	0	0	1.41501	0.208114	0.811564	FALSE	FALSE	FALSE
A01_A06_A04	Tripartite	53.6934	7.60679	0.834745	4.22076	9.05016	12.19	10.6201	63.6756	7.07589	35.3757	FALSE	FALSE	FALSE
A01_A06_A05	Tripartite	38.1578	0.616766	16.6949	8.65583	1.15534	0.196614	0.675976	0	0.208114	0.104057	FALSE	FALSE	FALSE
A01_A06_A06	Tripartite	37.8852	3.7006	59.6842	31.6924	0	0	0	0	0	0	FALSE	FALSE	FALSE
A01_A06_A07	Tripartite	64.0505	1.02794	1.66949	1.34872	4.4288	6.68486	5.55683	0	4.57852	2.28926	FALSE	FALSE	FALSE
A01_A06_A08	Tripartite	29.9811	4.11178	7.5127	5.81224	2.31068	138.416	70.3633	114.616	218.52	166.568	FALSE	FALSE	FALSE
A01_A06_A09	Tripartite	69.7742	0.205589	2.08686	1.14623	1.73301	0.393227	1.06312	0	0	0	FALSE	FALSE	FALSE
A01_A06_A10	Tripartite	74.9527	1.64471	4.17372	2.90922	10.3981	10.8137	10.6059	0	21.852	10.926	FALSE	FALSE	FALSE
A01_A06_A11	Tripartite	112.838	10.2794	16.6949	13.4872	12.5162	1.57291	7.04454	0	0	0	FALSE	FALSE	FALSE
A01_A06_A12	Tripartite	149.088	56.1257	5.84321	30.9845	1.54045	1.17968	1.36007	0	0.208114	0.104057	FALSE	FALSE	FALSE
A01_A06_A13	Tripartite	85.5824	17.2695	6.26058	11.765	9.24271	11.9934	10.6181	0	53.9016	26.9508	FALSE	FALSE	FALSE
A01_A06_A14	Tripartite	132.734	9.45708	45.4936	27.4753	87.6132	23.0038	55.3085	16.9802	68.6777	42.829	FALSE	FALSE	FALSE
A01_A06_A15	Tripartite	106.297	0.411178	15.4428	7.92698	4.23624	0	2.11812	0	0	0	FALSE	FALSE	FALSE
A01_A06_A16	Tripartite	66.5035	71.7505	13.7733	42.7619	7.31715	30.8683	19.0927	0	6.24343	3.12172	FALSE	FALSE	FALSE
A01_A06_A17	Tripartite	96.2121	0.822355	1.66949	1.24592	10.0129	86.1168	48.0648	59.4306	102.809	81.1195	FALSE	FALSE	FALSE
A01_A06_A18	Tripartite	68.1389	8.22355	29.6334	18.9285	5.96925	41.0922	23.5307	31.1303	29.5522	30.3413	FALSE	FALSE	FALSE
A01_A06_A19	Tripartite	56.6915	39.2675	1.66949	20.4685	55.8414	8.06116	31.9513	0	3.74606	1.87303	FALSE	FALSE	FALSE
A01_A06_A20	Tripartite	88.8531	5.13972	5.42584	5.28278	8.47249	0.196614	4.33455	41.0354	0	20.5177	FALSE	FALSE	FALSE
A01_A06_A21	Tripartite	55.3288	9.66267	4.17372	6.9182	4.04369	21.6275	12.8356	0	1.87303	0.936515	FALSE	FALSE	FALSE
A01_A06_A22	Tripartite	136.823	7.4012	2.50423	4.95272	133.442	2.75259	68.0971	1.41501	0.624343	1.01968	FALSE	FALSE	FALSE
A01_A06_A23	Tripartite	44.4265	4.52295	2.50423	3.51359	0.192557	3.53904	1.8658	0	0	0	FALSE	FALSE	FALSE
A01_A06_A24	Tripartite	100.028	23.4371	8.76482	16.101	29.076	9.43745	19.2567	0	4.78663	2.39332	FALSE	FALSE	FALSE
A01_A06_A25	Tripartite	54.7836	1.02794	2.08686	1.5574	4.23624	0.589841	2.41304	0	0.208114	0.104057	FALSE	FALSE	FALSE
A01_A07_A01	Tripartite	52.0581	0.411178	5.42584	2.91851	0	1.3763	0.688148	0	0	0	FALSE	FALSE	FALSE
A01_A07_A02	Tripartite	31.0713	13.5689	1.25212	7.41049	0.192557	0.589841	0.391199	0	0	0	FALSE	FALSE	FALSE
A01_A07_A03	Tripartite	49.06	0.822355	1.25212	1.03724	4.4288	0.983068	2.70593	0	0	0	FALSE	FALSE	FALSE
A01_A07_A04	Tripartite	51.2404	0.205589	0.834745	0.520167	0.192557	0.393227	0.292892	0	0	0	FALSE	FALSE	FALSE
A01_A07_A05	Tripartite	45.2442	0.411178	0.834745	0.622961	0	0.196614	0.0983068	0	0	0	FALSE	FALSE	FALSE
A01_A07_A06	Tripartite	31.0713	0	0	0	0	0.786454	0.393227	0	0	0	FALSE	FALSE	FALSE
A01_A07_A07	Tripartite	47.6972	0.822355	1.66949	1.24592	0.192557	39.9126	20.0526	2.83003	38.9174	20.8737	FALSE	FALSE	FALSE
A01_A07_A08	Tripartite	38.4303	0.822355	1.66949	1.24592	0.57767	1.96614	1.2719	0	0	0	FALSE	FALSE	FALSE
A01_A07_A09	Tripartite	45.7893	0.616766	3.75635	2.18656	0	4.52211	2.26106	0	0	0	FALSE	FALSE	FALSE
A01_A07_A10	Tripartite	63.778	1.43912	2.50423	1.97168	0.385113	1.76952	1.07732	0	0	0	FALSE	FALSE	FALSE
A01_A07_A11	Tripartite	107.659	0.411178	103.508	51.9597	0	0.196614	0.0983068	0	0	0	FALSE	FALSE	FALSE
A01_A07_A12	Tripartite	123.195	0.205589	4.17372	2.18966	1.54045	1552.85	777.197	1.41501	0.416229	0.915621	FALSE	FALSE	FALSE
A01_A07_A13	Tripartite	26.983	0.411178	0	0.205589	0.385113	0.393227	0.38917	0	0	0	FALSE	FALSE	FALSE
A01_A07_A14	Tripartite	83.6745	1.02794	45.9109	23.4694	4.62136	0.589841	2.6056	0	0	0	FALSE	FALSE	FALSE
A01_A07_A15	Tripartite	92.1237	0.205589	0.417372	0.311481	0	0.393227	0.196614	0	0	0	FALSE	FALSE	FALSE
A01_A07_A16	Tripartite	121.56	1.23353	44.6588	22.9462	0	10.4205	5.21026	0	0	0	FALSE	FALSE	FALSE
A01_A07_A17	Tripartite	94.8493	17.475	0.417372	8.94621	0	28.1157	14.0579	0	15.6086	7.80429	FALSE	FALSE	FALSE
A01_A07_A18	Tripartite	131.917	10.6906	13.7733	12.232	66.6245	7.47132	37.0479	0	22.8926	11.4463	FALSE	FALSE	FALSE
A01_A07_A19	Tripartite	37.0675	1.02794	0	0.513972	0	0.393227	0.196614	0	0	0	FALSE	FALSE	FALSE
A01_A07_A20	Tripartite	137.913	289.469	2.08686	145.778	10.5906	171.84	91.2154	0	2.9136	1.4568	FALSE	FALSE	FALSE
A01_A07_A21	Tripartite	87.4903	59.2096	7.5127	33.3611	102.248	3.14582	52.6967	0	4.78663	2.39332	FALSE	FALSE	FALSE
A01_A07_A22	Tripartite	192.152	2.67265	55.5105	29.0916	3.27346	5.50518	4.38932	0	0	0	FALSE	FALSE	FALSE
A01_A07_A23	Tripartite	80.949	1.43912	1.25212	1.34562	61.8106	8.84761	35.3291	5.66005	11.2382	8.44911	FALSE	FALSE	FALSE
A01_A07_A24	Tripartite	97.0297	0.205589	0	0.102794	1.15534	1.3763	1.26582	0	0	0	FALSE	FALSE	FALSE
A01_A07_A25	Tripartite	136.823	8.84032	26.2945	17.5674	0.385113	3.73566	2.06039	0	1.24869	0.624343	FALSE	FALSE	FALSE
A01_A08_A01	Tripartite	181.794	21.1756	1.25212	11.2139	49.6796	0.589841	25.1347	0	0	0	FALSE	FALSE	FALSE
A01_A08_A02	Tripartite	116.926	46.6687	64.6927	55.6807	35.623	32.2446	33.9338	53.7705	6.24343	30.007	FALSE	FALSE	FALSE
A01_A08_A03	Tripartite	110.93	2.67265	3.33898	3.00582	6.73948	2.16275	4.45111	0	0.624343	0.312172	FALSE	FALSE	FALSE
A01_A08_A04	Tripartite	99.7553	6.16766	0.417372	3.29252	33.6974	0	16.8487	0	0.416229	0.208114	FALSE	FALSE	FALSE
A01_A08_A05	Tripartite	87.2177	1.8503	0.417372	1.13384	98.0113	0.196614	49.1039	18.3952	0	9.19759	FALSE	FALSE	FALSE
A01_A08_A06	Tripartite	76.5881	11.9242	2.08686	7.00551	0	0.196614	0.0983068	0	0	0	FALSE	FALSE	FALSE
A01_A08_A07	Tripartite	142.274	13.1577	2.50423	7.83096	1.92557	144.511	73.2183	83.4858	266.595	175.04	FALSE	FALSE	FALSE
A01_A08_A08	Tripartite	84.2196	51.3972	80.5528	65.975	31.9644	0.786454	16.3754	0	0	0	FALSE	FALSE	FALSE
A01_A08_A09	Tripartite	76.8606	0	16.2775	8.13876	0.57767	0	0.288835	0	0	0	FALSE	FALSE	FALSE
A01_A08_A10	Tripartite	53.1483	2.67265	2.50423	2.58844	1.3479	0.589841	0.968868	0	5.8272	2.9136	FALSE	FALSE	FALSE
A01_A08_A11	Tripartite	184.247	3.49501	1.66949	2.58225	0	0.786454	0.393227	0	4.3704	2.1852	FALSE	FALSE	FALSE
A01_A08_A12	Tripartite	143.364	4.93413	2.50423	3.71918	10.3981	1.17968	5.78887	0	0.416229	0.208114	FALSE	FALSE	FALSE
A01_A08_A13	Tripartite	87.2177	11.3074	9.18219	10.2448	28.6909	83.954	56.3225	11.3201	55.3584	33.3393	FALSE	FALSE	FALSE
A01_A08_A14	Tripartite	93.214	11.1018	11.2691	11.1854	1.3479	1.17968	1.26379	0	0	0	FALSE	FALSE	FALSE
A01_A08_A15	Tripartite	49.3325	0.616766	0.417372	0.517069	0.192557	0.393227	0.292892	0	0	0	FALSE	FALSE	FALSE
A01_A08_A16	Tripartite	79.3136	28.5768	1.25212	14.9145	1.15534	0.983068	1.0692	0	0.416229	0.208114	FALSE	FALSE	FALSE
A01_A08_A17	Tripartite	106.297	24.4651	2.50423	13.4847	3.46602	0.983068	2.22454	0	0.832458	0.416229	FALSE	FALSE	FALSE
A01_A08_A18	Tripartite	118.289	10.0739	41.3199	25.6969	9.43527	32.2446	20.8399	0	20.3952	10.1976	FALSE	FALSE	FALSE
A01_A08_A19	Tripartite	44.6991	1.23353	1.66949	1.45151	1.15534	32.6379	16.8966	1.41501	26.6386	14.0268	FALSE	FALSE	FALSE
A01_A08_A20	Tripartite	88.5805	5.96208	2.50423	4.23315	52.7605	49.9399	51.3502	21.2252	12.4869	16.856	FALSE	FALSE	FALSE
A01_A08_A21	Tripartite	65.9584	2.05589	29.2161	15.636	1.54045	29.0988	15.3196	0	9.36515	4.68257	FALSE	FALSE	FALSE
A01_A08_A22	Tripartite	129.736	6.16766	38.8156	22.4916	40.6294	0.786454	20.7079	0	0	0	FALSE	FALSE	FALSE
A01_A08_A23	Tripartite	111.748	34.9501	4.17372	19.5619	4.23624	50.9229	27.5796	15.5651	5.8272	10.6962	FALSE	FALSE	FALSE
A01_A08_A24	Tripartite	103.299	0.616766	0.834745	0.725755	0	0	0	0	0	0	FALSE	FALSE	FALSE
A01_A08_A25	Tripartite	131.644	2.26148	8.34745	5.30446	11.5534	1.3763	6.46484	0	0.208114	0.104057	FALSE	FALSE	FALSE
A01_A09_A01	Tripartite	100.028	30.4271	30.0508	30.239	71.2459	27.3293	49.2876	14.1501	24.9737	19.5619	FALSE	FALSE	FALSE
A01_A09_A02	Tripartite	100.028	22.8204	3.75635	13.2884	5.39158	0	2.69579	0	0	0	FALSE	FALSE	FALSE
A01_A09_A03	Tripartite	80.949	0.205589	0.834745	0.520167	0.192557	0.196614	0.194585	0	0	0	FALSE	FALSE	FALSE
A01_A09_A04	Tripartite	81.2215	0.205589	0.417372	0.311481	2.69579	43.4516	23.0737	0	25.5981	12.799	FALSE	FALSE	FALSE
A01_A09_A05	Tripartite	55.6013	7.60679	5.00847	6.30763	0	0.196614	0.0983068	0	0	0	FALSE	FALSE	FALSE
A01_A09_A06	Tripartite	124.83	0.411178	1.66949	1.04033	0	0.589841	0.29492	0	0.208114	0.104057	FALSE	FALSE	FALSE
A01_A09_A07	Tripartite	33.5243	0.411178	0	0.205589	0.192557	0.196614	0.194585	0	0.208114	0.104057	FALSE	FALSE	FALSE
A01_A09_A08	Tripartite	109.022	106.701	3.75635	55.2285	5.58414	0.196614	2.89038	0	0	0	FALSE	FALSE	FALSE
A01_A09_A09	Tripartite	67.0486	1.23353	35.4766	18.3551	0.962783	0	0.481391	0	0	0	FALSE	FALSE	FALSE
A01_A09_A10	Tripartite	91.5786	0	0.834745	0.417372	0	0	0	0	0	0	FALSE	FALSE	FALSE
A01_A09_A11	Tripartite	46.3344	0.411178	0	0.205589	0	0	0	0	0	0	FALSE	FALSE	FALSE
A01_A09_A12	Tripartite	97.3023	0.822355	0	0.411178	0.192557	0.196614	0.194585	0	0	0	FALSE	FALSE	FALSE
A01_A09_A13	Tripartite	77.6783	2.87824	0.417372	1.64781	0	0.196614	0.0983068	0	0	0	FALSE	FALSE	FALSE
A01_A09_A14	Tripartite	75.2253	0.411178	0	0.205589	0.385113	0	0.192557	0	0.208114	0.104057	FALSE	FALSE	FALSE
A01_A09_A15	Tripartite	64.8682	0.205589	0	0.102794	0	0	0	0	0	0	FALSE	FALSE	FALSE
A01_A09_A16	Tripartite	61.0524	4.52295	0.417372	2.47016	0	0.196614	0.0983068	0	0	0	FALSE	FALSE	FALSE
A01_A09_A17	Tripartite	114.201	20.5589	9.59956	15.0792	3.85113	0.393227	2.12218	0	0	0	FALSE	FALSE	FALSE
A01_A09_A18	Tripartite	106.024	26.7265	10.0169	18.3717	0.57767	0.393227	0.485448	0	0.208114	0.104057	FALSE	FALSE	FALSE
A01_A09_A19	Tripartite	50.1502	0.205589	9.59956	4.90258	0.192557	0.393227	0.292892	0	0	0	FALSE	FALSE	FALSE
A01_A09_A20	Tripartite	89.6707	1.23353	2.08686	1.6602	0	0	0	0	0	0	FALSE	FALSE	FALSE
A01_A09_A21	Tripartite	46.8795	0.411178	0.834745	0.622961	0.192557	0.196614	0.194585	0	0.208114	0.104057	FALSE	FALSE	FALSE
A01_A09_A22	Tripartite	101.663	0.411178	0.834745	0.622961	13.2864	28.509	20.8977	0	17.4816	8.7408	FALSE	FALSE	FALSE
A01_A09_A23	Tripartite	83.402	8.01796	0.834745	4.42635	0	0.196614	0.0983068	0	0	0	FALSE	FALSE	FALSE
A01_A09_A24	Tripartite	104.389	0.616766	6.26058	3.43868	8.8576	0	4.4288	0	2.9136	1.4568	FALSE	FALSE	FALSE
A01_A09_A25	Tripartite	92.1237	0.822355	3.75635	2.28935	0.770226	0	0.385113	0	0	0	FALSE	FALSE	FALSE
A01_A10_A01	Tripartite	98.3925	4.31736	65.1101	34.7137	0.385113	2.35936	1.37224	0	0.624343	0.312172	FALSE	FALSE	FALSE
A01_A10_A02	Tripartite	137.64	8.22355	0	4.11178	0.192557	34.2108	17.2017	16.9802	19.1465	18.0633	FALSE	FALSE	FALSE
A01_A10_A03	Tripartite	108.205	3.7006	10.8517	7.27614	37.1634	0.589841	18.8766	0	0	0	FALSE	FALSE	FALSE
A01_A10_A04	Tripartite	64.3231	0.411178	7.09533	3.75325	10.3981	0.589841	5.49395	0	0.208114	0.104057	FALSE	FALSE	FALSE
A01_A10_A05	Tripartite	89.6707	1.23353	4.59109	2.91231	0.962783	40.8956	20.9292	5.66005	3.32983	4.49494	FALSE	FALSE	FALSE
A01_A10_A06	Tripartite	107.932	5.96208	6.67796	6.32002	27.5356	0.196614	13.8661	113.201	11.8625	62.5318	FALSE	FALSE	FALSE
A01_A10_A07	Tripartite	40.3382	1.8503	0.417372	1.13384	1.73301	0.589841	1.16142	0	0.208114	0.104057	FALSE	FALSE	FALSE
A01_A10_A08	Tripartite	113.111	6.99002	2.08686	4.53844	4.81391	12.7799	8.7969	0	2.49737	1.24869	FALSE	FALSE	FALSE
A01_A10_A09	Tripartite	137.64	0.411178	1.66949	1.04033	19.2557	0.393227	9.82444	0	0.208114	0.104057	FALSE	FALSE	FALSE
A01_A10_A10	Tripartite	95.9395	26.3154	15.0254	20.6704	10.0129	21.6275	15.8202	0	9.98949	4.99475	FALSE	FALSE	FALSE
A01_A10_A11	Tripartite	148.543	0.411178	4.59109	2.50114	0	8.45438	4.22719	0	2.49737	1.24869	FALSE	FALSE	FALSE
A01_A10_A12	Tripartite	187.518	39.8842	17.947	28.9156	30.6165	11.7968	21.2066	0	23.5169	11.7585	FALSE	FALSE	FALSE
A01_A10_A13	Tripartite	95.1218	2.46707	30.8855	16.6763	10.0129	0.589841	5.30139	0	4.57852	2.28926	FALSE	FALSE	FALSE
A01_A10_A14	Tripartite	136.005	11.7186	2.92161	7.32008	0.57767	0.786454	0.682062	0	8.53269	4.26634	FALSE	FALSE	FALSE
A01_A10_A15	Tripartite	157.537	1.02794	0	0.513972	0.192557	21.8241	11.0083	0	0.208114	0.104057	FALSE	FALSE	FALSE
A01_A10_A16	Tripartite	94.3042	7.60679	7.93007	7.76843	21.1812	38.9295	30.0554	0	50.3637	25.1818	FALSE	FALSE	FALSE
A01_A10_A17	Tripartite	131.917	10.485	7.5127	8.99886	0.192557	0.393227	0.292892	0	0	0	FALSE	FALSE	FALSE
A01_A10_A18	Tripartite	147.998	11.3074	52.5889	31.9481	3.27346	29.6887	16.4811	0	15.6086	7.80429	FALSE	FALSE	FALSE
A01_A10_A19	Tripartite	73.3174	36.3892	4.59109	20.4902	3.85113	1.76952	2.81033	0	6.86777	3.43389	FALSE	FALSE	FALSE
A01_A10_A20	Tripartite	132.734	7.4012	9.18219	8.29169	12.9013	9.83068	11.366	0	12.2787	6.13937	FALSE	FALSE	FALSE
A01_A10_A21	Tripartite	53.1483	5.13972	6.26058	5.70015	0.770226	0	0.385113	0	0	0	FALSE	FALSE	FALSE
A01_A10_A22	Tripartite	118.016	6.57884	5.42584	6.00234	0.962783	44.8279	22.8953	0	27.263	13.6315	FALSE	FALSE	FALSE
A01_A10_A23	Tripartite	94.8493	8.42914	4.59109	6.51012	2.69579	0.393227	1.54451	0	0.416229	0.208114	FALSE	FALSE	FALSE
A01_A10_A24	Tripartite	193.242	6.57884	2.50423	4.54154	18.678	0.589841	9.63391	41.0354	0	20.5177	FALSE	FALSE	FALSE
A01_A10_A25	Tripartite	47.9698	4.31736	3.75635	4.03686	0.770226	0.983068	0.876647	0	0.416229	0.208114	FALSE	FALSE	FALSE
A01_A11_A01	Tripartite	148.543	14.8024	3.33898	9.07069	100.707	17.8918	59.2994	118.861	22.2682	70.5647	FALSE	FALSE	FALSE
A01_A11_A02	Tripartite	210.685	28.7824	15.0254	21.9039	28.3058	0.393227	14.3495	0	6.24343	3.12172	FALSE	FALSE	FALSE
A01_A11_A03	Tripartite	167.076	1.43912	5.84321	3.64117	0.385113	1.17968	0.782397	0	0	0	FALSE	FALSE	FALSE
A01_A11_A04	Tripartite	138.458	0.822355	0	0.411178	0.192557	11.0104	5.60146	1.41501	23.3088	12.3619	FALSE	FALSE	FALSE
A01_A11_A05	Tripartite	159.717	213.196	125.212	169.204	128.243	173.217	150.73	48.1104	131.112	89.6113	FALSE	FALSE	FALSE
A01_A11_A06	Tripartite	95.1218	3.08383	1.25212	2.16797	6.35436	0	3.17718	0	0	0	FALSE	FALSE	FALSE
A01_A11_A07	Tripartite	101.118	23.2315	57.18	40.2058	5.39158	8.45438	6.92298	1.41501	3.95417	2.68459	FALSE	FALSE	FALSE
A01_A11_A08	Tripartite	182.885	4.52295	70.5359	37.5294	7.31715	9.24084	8.27899	0	9.98949	4.99475	FALSE	FALSE	FALSE
A01_A11_A09	Tripartite	184.52	6.78443	15.4428	11.1136	12.7087	0	6.35436	0	0	0	FALSE	FALSE	FALSE
A01_A11_A10	Tripartite	133.28	1.23353	3.75635	2.49494	0.57767	0.589841	0.583755	0	0.208114	0.104057	FALSE	FALSE	FALSE
A01_A11_A11	Tripartite	211.503	11.7186	2.08686	6.90271	22.9142	28.7056	25.8099	16.9802	11.6544	14.3173	FALSE	FALSE	FALSE
A01_A11_A12	Tripartite	104.661	1.23353	1.66949	1.45151	0.192557	2.9492	1.57088	0	0.208114	0.104057	FALSE	FALSE	FALSE
A01_A11_A13	Tripartite	53.6934	0.411178	15.8601	8.13566	0.385113	0.589841	0.487477	0	0	0	FALSE	FALSE	FALSE
A01_A11_A14	Tripartite	172.8	92.3094	40.9025	66.6059	10.7832	53.8721	32.3276	46.6954	51.4043	49.0498	FALSE	FALSE	FALSE
A01_A11_A15	Tripartite	145.545	11.513	26.2945	18.9037	19.0631	55.6416	37.3524	1.41501	8.53269	4.97385	FALSE	FALSE	FALSE
A01_A11_A16	Tripartite	184.247	28.1657	42.572	35.3688	42.1699	4.3255	23.2477	0	24.1413	12.0706	FALSE	FALSE	FALSE
A01_A11_A17	Tripartite	158.082	2.87824	3.33898	3.10861	6.54692	0.983068	3.76499	0	0	0	FALSE	FALSE	FALSE
A01_A11_A18	Tripartite	181.794	3.08383	10.0169	6.55038	1.73301	35.5871	18.66	0	1.04057	0.520286	FALSE	FALSE	FALSE
A01_A11_A19	Tripartite	69.2291	1.02794	0.417372	0.722658	6.73948	0.589841	3.66466	0	0	0	FALSE	FALSE	FALSE
A01_A11_A20	Tripartite	136.55	27.3433	0.834745	14.089	0.192557	39.3227	19.7576	0	19.979	9.98949	FALSE	FALSE	FALSE
A01_A11_A21	Tripartite	52.0581	12.3353	7.5127	9.92401	45.6359	0.393227	23.0146	0	7.284	3.642	FALSE	FALSE	FALSE
A01_A11_A22	Tripartite	153.176	5.96208	0.417372	3.18972	13.479	0.196614	6.83778	0	0	0	FALSE	FALSE	FALSE
A01_A11_A23	Tripartite	85.855	8.84032	89.735	49.2877	0.385113	162.01	81.1974	26.8852	195.211	111.048	FALSE	FALSE	FALSE
A01_A11_A24	Tripartite	86.1275	2.26148	9.18219	5.72183	0	0	0	0	0	0	FALSE	FALSE	FALSE
A01_A11_A25	Tripartite	136.005	4.11178	2.50423	3.308	0.57767	0.589841	0.583755	0	0.208114	0.104057	FALSE	FALSE	FALSE
A01_A12_A01	Tripartite	173.345	34.5389	12.9385	23.7387	56.0339	4.12889	30.0814	31.1303	18.7303	24.9303	FALSE	FALSE	FALSE
A01_A12_A02	Tripartite	89.9433	1.64471	8.76482	5.20476	1.3479	0.589841	0.968868	0	0	0	FALSE	FALSE	FALSE
A01_A12_A03	Tripartite	227.039	25.9042	31.7203	28.8122	0.770226	0.196614	0.48342	0	0.208114	0.104057	FALSE	FALSE	FALSE
A01_A12_A04	Tripartite	121.832	3.90619	0.834745	2.37047	0.385113	0.196614	0.290863	0	0	0	FALSE	FALSE	FALSE
A01_A12_A05	Tripartite	110.658	64.7605	4.17372	34.4671	80.2961	10.0273	45.1617	0	0	0	FALSE	FALSE	FALSE
A01_A12_A06	Tripartite	28.3458	0.616766	1.66949	1.14313	1.92557	0	0.962783	0	0	0	FALSE	FALSE	FALSE
A01_A12_A07	Tripartite	67.8663	1.02794	77.2139	39.1209	0.962783	0.393227	0.678005	0	0	0	FALSE	FALSE	FALSE
A01_A12_A08	Tripartite	59.4171	4.11178	2.50423	3.308	0.770226	4.71873	2.74448	0	4.3704	2.1852	FALSE	FALSE	FALSE
A01_A12_A09	Tripartite	165.986	170.022	7.09533	88.5586	0.770226	8.25777	4.514	0	25.1818	12.5909	FALSE	FALSE	FALSE
A01_A12_A10	Tripartite	146.09	28.1657	3.33898	15.7523	23.4919	20.6444	22.0682	0	7.49212	3.74606	FALSE	FALSE	FALSE
A01_A12_A11	Tripartite	260.018	74.8343	6.26058	40.5475	48.9094	17.4986	33.204	121.691	0.208114	60.9496	FALSE	FALSE	FALSE
A01_A12_A12	Tripartite	192.969	36.8004	8.34745	22.5739	2.50323	5.50518	4.00421	0	13.5274	6.76372	FALSE	FALSE	FALSE
A01_A12_A13	Tripartite	53.1483	2.67265	0.834745	1.7537	0.192557	3.93227	2.06241	0	8.32458	4.16229	FALSE	FALSE	FALSE
A01_A12_A14	Tripartite	137.095	5.5509	8.34745	6.94917	14.6343	0.196614	7.41545	0	0	0	FALSE	FALSE	FALSE
A01_A12_A15	Tripartite	143.364	25.2874	6.67796	15.9827	0.192557	0	0.0962783	0	0	0	FALSE	FALSE	FALSE
A01_A12_A16	Tripartite	175.526	75.0399	4.59109	39.8155	8.8576	2.16275	5.51017	28.3003	10.8219	19.5611	FALSE	FALSE	FALSE
A01_A12_A17	Tripartite	151.813	9.2515	11.6864	10.469	0.770226	191.305	96.0376	1.41501	182.1	91.7576	FALSE	FALSE	FALSE
A01_A12_A18	Tripartite	139.821	162.21	33.8072	98.0084	75.2896	141.758	108.524	121.691	78.8754	100.283	FALSE	FALSE	FALSE
A01_A12_A19	Tripartite	73.0449	21.1756	37.9809	29.5783	10.7832	18.4817	14.6324	0	4.57852	2.28926	FALSE	FALSE	FALSE
A01_A12_A20	Tripartite	85.3098	8.42914	9.18219	8.80567	16.7524	15.9257	16.3391	1.41501	68.6777	35.0464	FALSE	FALSE	FALSE
A01_A12_A21	Tripartite	50.1502	25.6986	4.59109	15.1448	2.69579	11.4036	7.04969	0	0.208114	0.104057	FALSE	FALSE	FALSE
A01_A12_A22	Tripartite	150.996	8.22355	15.4428	11.8332	6.16181	10.4205	8.29116	0	10.8219	5.41097	FALSE	FALSE	FALSE
A01_A12_A23	Tripartite	59.1445	6.78443	6.67796	6.73119	20.7961	1.3763	11.0862	22.6402	2.49737	12.5688	FALSE	FALSE	FALSE
A01_A12_A24	Tripartite	105.206	1.43912	1.25212	1.34562	0.192557	2.55598	1.37427	0	12.2787	6.13937	FALSE	FALSE	FALSE
A01_A12_A25	Tripartite	100.846	6.57884	19.6165	13.0977	0.57767	30.4751	15.5264	26.8852	50.7799	38.8326	FALSE	FALSE	FALSE
A01_A13_A01	Tripartite	113.383	5.34531	7.93007	6.63769	20.7961	0.393227	10.5947	38.2054	0	19.1027	FALSE	FALSE	FALSE
A01_A13_A02	Tripartite	124.285	55.509	13.3559	34.4324	197.563	21.6275	109.595	217.912	36.42	127.166	FALSE	FALSE	FALSE
A01_A13_A03	Tripartite	82.0392	1.8503	6.67796	4.26413	39.089	0.786454	19.9377	38.2054	0	19.1027	FALSE	FALSE	FALSE
A01_A13_A04	Tripartite	66.231	0.616766	0.417372	0.517069	0.57767	0.196614	0.387142	0	0.208114	0.104057	FALSE	FALSE	FALSE
A01_A13_A05	Tripartite	50.1502	1.8503	38.3982	20.1243	31.0016	0	15.5008	0	0	0	FALSE	FALSE	FALSE
A01_A13_A06	Tripartite	31.0713	3.08383	3.33898	3.21141	11.3608	0	5.68042	0	0	0	FALSE	FALSE	FALSE
A01_A13_A07	Tripartite	76.3155	0.616766	1.25212	0.934442	2.31068	64.6859	33.4983	0	24.5575	12.2787	FALSE	FALSE	FALSE
A01_A13_A08	Tripartite	73.59	1.64471	1.66949	1.6571	8.08737	0.393227	4.2403	0	0	0	FALSE	FALSE	FALSE
A01_A13_A09	Tripartite	60.7799	5.5509	56.7626	31.1568	0	0.196614	0.0983068	0	0	0	FALSE	FALSE	FALSE
A01_A13_A10	Tripartite	59.4171	18.9142	2.08686	10.5005	0.770226	7.86454	4.31738	0	12.2787	6.13937	FALSE	FALSE	FALSE
A01_A13_A11	Tripartite	116.654	6.99002	22.9555	14.9727	90.8867	9.63407	50.2604	0	8.7408	4.3704	FALSE	FALSE	FALSE
A01_A13_A12	Tripartite	137.368	3.7006	11.2691	7.48482	29.6537	1.76952	15.7116	0	0	0	FALSE	FALSE	FALSE
A01_A13_A13	Tripartite	112.293	9.66267	0.834745	5.24871	0	0.393227	0.196614	0	0	0	FALSE	FALSE	FALSE
A01_A13_A14	Tripartite	136.005	8.42914	88.9003	48.6647	309.246	29.2954	169.271	1.41501	0.416229	0.915621	FALSE	FALSE	FALSE
A01_A13_A15	Tripartite	110.112	4.31736	4.17372	4.24554	6.35436	0	3.17718	0	0.208114	0.104057	FALSE	FALSE	FALSE
A01_A13_A16	Tripartite	102.481	133.633	10.8517	72.2422	0.57767	7.66793	4.1228	0	10.6138	5.30692	FALSE	FALSE	FALSE
A01_A13_A17	Tripartite	74.6802	3.90619	7.5127	5.70944	1.15534	0.196614	0.675976	0	0	0	FALSE	FALSE	FALSE
A01_A13_A18	Tripartite	153.449	10.6906	71.788	41.2393	1.73301	3.14582	2.43941	0	17.0654	8.53269	FALSE	FALSE	FALSE
A01_A13_A19	Tripartite	28.6183	0.822355	1.25212	1.03724	0.770226	0.589841	0.680033	0	0	0	FALSE	FALSE	FALSE
A01_A13_A20	Tripartite	74.6802	71.1337	4.17372	37.6537	7.31715	0.196614	3.75688	0	0.208114	0.104057	FALSE	FALSE	FALSE
A01_A13_A21	Tripartite	65.4133	7.81237	20.4512	14.1318	0	0.393227	0.196614	0	3.53794	1.76897	FALSE	FALSE	FALSE
A01_A13_A22	Tripartite	78.496	1.64471	10.0169	5.83082	0.770226	1.96614	1.36818	0	2.70549	1.35274	FALSE	FALSE	FALSE
A01_A13_A23	Tripartite	100.846	9.2515	2.50423	5.87786	7.31715	0.393227	3.85519	0	0	0	FALSE	FALSE	FALSE
A01_A13_A24	Tripartite	40.0656	0.822355	0.417372	0.619864	0	0	0	0	0.208114	0.104057	FALSE	FALSE	FALSE
A01_A13_A25	Tripartite	108.477	23.8483	30.8855	27.3669	1.54045	87.0998	44.3201	21.2252	113.839	67.5319	FALSE	FALSE	FALSE
A01_A14_A01	Tripartite	298.448	2.46707	31.3029	16.885	111.105	79.0387	95.0719	45.2804	34.1308	39.7056	FALSE	FALSE	FALSE
A01_A14_A02	Tripartite	227.039	30.6327	21.286	25.9594	106.676	84.1506	95.4135	0	32.674	16.337	FALSE	FALSE	FALSE
A01_A14_A03	Tripartite	257.02	6.57884	37.1461	21.8625	11.9385	145.494	78.7163	19.8102	167.532	93.6711	FALSE	FALSE	FALSE
A01_A14_A04	Tripartite	138.458	5.96208	2.92161	4.44184	2.50323	6.48825	4.49574	0	0.624343	0.312172	FALSE	FALSE	FALSE
A01_A14_A05	Tripartite	90.761	17.6806	2.08686	9.88375	0.770226	0.589841	0.680033	0	0.208114	0.104057	FALSE	FALSE	FALSE
A01_A14_A06	Tripartite	115.836	11.9242	19.6165	15.7703	112.068	82.1845	97.1262	1.41501	43.4959	22.4555	FALSE	FALSE	FALSE
A01_A14_A07	Tripartite	85.0373	0.411178	0.834745	0.622961	3.0809	0.983068	2.03199	0	0	0	FALSE	FALSE	FALSE
A01_A14_A08	Tripartite	174.981	22.2036	37.1461	29.6749	0.57767	28.9022	14.7399	28.3003	29.9685	29.1344	FALSE	FALSE	FALSE
A01_A14_A09	Tripartite	172.528	9.04591	15.4428	12.2443	0.57767	4.12889	2.35328	0	0.208114	0.104057	FALSE	FALSE	FALSE
A01_A14_A10	Tripartite	98.6651	11.9242	9.18219	10.5532	8.8576	13.5663	11.212	0	0.208114	0.104057	FALSE	FALSE	FALSE
A01_A14_A11	Tripartite	301.719	134.044	40.9025	87.4732	12.5162	8.84761	10.6819	0	0	0	FALSE	FALSE	FALSE
A01_A14_A12	Tripartite	224.313	94.5708	73.4575	84.0142	204.688	305.341	255.014	148.576	327.156	237.866	FALSE	TRUE	TRUE
A01_A14_A13	Tripartite	109.295	39.6786	9.59956	24.6391	50.0647	17.6952	33.88	1.41501	16.2329	8.82397	FALSE	FALSE	FALSE
A01_A14_A14	Tripartite	190.516	20.7645	15.0254	17.8949	22.3366	150.213	86.2747	21.2252	99.8949	60.5601	FALSE	FALSE	FALSE
A01_A14_A15	Tripartite	214.501	1.02794	6.67796	3.85295	6.73948	13.1731	9.95629	41.0354	4.57852	22.8069	FALSE	FALSE	FALSE
A01_A14_A16	Tripartite	190.244	58.5928	73.4575	66.0252	43.3252	38.3397	40.8324	0	11.0301	5.51503	FALSE	FALSE	FALSE
A01_A14_A17	Tripartite	140.093	24.4651	5.42584	14.9455	0.770226	5.70179	3.23601	0	0.208114	0.104057	FALSE	FALSE	FALSE
A01_A14_A18	Tripartite	149.633	86.7585	65.1101	75.9343	9.24271	9.83068	9.5367	8.49008	3.95417	6.22213	FALSE	FALSE	FALSE
A01_A14_A19	Tripartite	53.4209	1.02794	2.08686	1.5574	0.57767	3.73566	2.15666	45.2804	4.78663	25.0335	FALSE	FALSE	FALSE
A01_A14_A20	Tripartite	220.77	62.9102	108.517	85.7135	5.58414	5.11195	5.34805	0	8.94892	4.47446	FALSE	FALSE	FALSE
A01_A14_A21	Tripartite	92.6688	42.3513	38.3982	40.3748	1.15534	8.25777	4.70656	0	4.99475	2.49737	FALSE	FALSE	FALSE
A01_A14_A22	Tripartite	133.28	15.2136	1.66949	8.44153	5.7767	1.3763	3.5765	0	0.208114	0.104057	FALSE	FALSE	FALSE
A01_A14_A23	Tripartite	118.834	25.9042	12.9385	19.4214	3.0809	16.1223	9.60161	0	25.8062	12.9031	FALSE	FALSE	FALSE
A01_A14_A24	Tripartite	166.531	17.475	6.26058	11.8678	38.3187	6.29164	22.3052	1.41501	0.416229	0.915621	FALSE	FALSE	FALSE
A01_A14_A25	Tripartite	127.283	56.7425	15.8601	36.3013	0.770226	12.9765	6.87336	0	12.0706	6.03532	FALSE	FALSE	FALSE
A01_A15_A01	Tripartite	119.652	206.206	17.1123	111.659	0.57767	61.5401	31.0589	63.6756	61.1856	62.4306	FALSE	FALSE	FALSE
A01_A15_A02	Tripartite	131.372	0.205589	19.1991	9.70236	15.212	43.8448	29.5284	0	17.0654	8.53269	FALSE	FALSE	FALSE
A01_A15_A03	Tripartite	83.1294	0.822355	10.4343	5.62833	2.11812	7.47132	4.79472	0	0	0	FALSE	FALSE	FALSE
A01_A15_A04	Tripartite	70.8644	0.616766	0.417372	0.517069	0	0.393227	0.196614	0	0	0	FALSE	FALSE	FALSE
A01_A15_A05	Tripartite	46.0619	0.822355	32.555	16.6887	0.192557	0.196614	0.194585	0	0	0	FALSE	FALSE	FALSE
A01_A15_A06	Tripartite	74.6802	0.822355	11.2691	6.0457	5.96925	1.3763	3.67277	0	11.0301	5.51503	FALSE	FALSE	FALSE
A01_A15_A07	Tripartite	136.55	0.411178	1.66949	1.04033	5.58414	5.70179	5.64297	0	0	0	FALSE	FALSE	FALSE
A01_A15_A08	Tripartite	66.231	1.23353	22.9555	12.0945	9.24271	0.393227	4.81797	0	0	0	FALSE	FALSE	FALSE
A01_A15_A09	Tripartite	95.3944	0.616766	51.7542	26.1855	0.57767	14.746	7.66184	0	0	0	FALSE	FALSE	FALSE
A01_A15_A10	Tripartite	99.4827	15.008	2.08686	8.54742	159.629	1.57291	80.6011	46.6954	1.04057	23.868	FALSE	FALSE	FALSE
A01_A15_A11	Tripartite	106.297	0.411178	0	0.205589	0.192557	0.196614	0.194585	0	0	0	FALSE	FALSE	FALSE
A01_A15_A12	Tripartite	175.253	1.23353	60.519	30.8763	0.385113	0.983068	0.684091	0	0	0	FALSE	FALSE	FALSE
A01_A15_A13	Tripartite	55.3288	0.822355	3.75635	2.28935	0	0	0	1.41501	0	0.707507	FALSE	FALSE	FALSE
A01_A15_A14	Tripartite	95.9395	3.7006	8.34745	6.02402	8.27993	2.55598	5.41795	0	7.70023	3.85012	FALSE	FALSE	FALSE
A01_A15_A15	Tripartite	79.8587	1.64471	0	0.822355	0.385113	43.255	21.8201	0	9.15703	4.57852	FALSE	FALSE	FALSE
A01_A15_A16	Tripartite	106.569	7.19561	0.834745	4.01518	79.9109	0	39.9555	5.66005	0	2.83003	FALSE	FALSE	FALSE
A01_A15_A17	Tripartite	133.552	9.45708	1.66949	5.56329	2.11812	0	1.05906	0	0.208114	0.104057	FALSE	FALSE	FALSE
A01_A15_A18	Tripartite	93.4865	2.26148	8.76482	5.51315	0.770226	96.5373	48.6538	46.6954	72.6319	59.6637	FALSE	FALSE	FALSE
A01_A15_A19	Tripartite	56.1464	10.8962	1.66949	6.28285	0.57767	0.786454	0.682062	0	0	0	FALSE	FALSE	FALSE
A01_A15_A20	Tripartite	121.832	38.2395	5.00847	21.624	1.73301	159.847	80.7899	39.6204	113.006	76.3132	FALSE	FALSE	FALSE
A01_A15_A21	Tripartite	37.3401	0.822355	0	0.411178	0.57767	5.70179	3.13973	0	0	0	FALSE	FALSE	FALSE
A01_A15_A22	Tripartite	92.9414	2.67265	7.93007	5.30136	9.82038	0.393227	5.1068	0	0	0	FALSE	FALSE	FALSE
A01_A15_A23	Tripartite	132.189	43.996	19.1991	31.5976	7.70226	2.35936	5.03081	0	4.78663	2.39332	FALSE	FALSE	FALSE
A01_A15_A24	Tripartite	37.3401	2.26148	2.08686	2.17417	0.192557	0.196614	0.194585	0	0	0	FALSE	FALSE	FALSE
A01_A15_A25	Tripartite	128.101	2.05589	7.5127	4.78429	9.82038	11.207	10.5137	0	7.90835	3.95417	FALSE	FALSE	FALSE
A01_A16_A01	Tripartite	238.213	18.0918	30.8855	24.4887	16.5599	52.4958	34.5278	14.1501	43.0797	28.6149	FALSE	FALSE	FALSE
A01_A16_A02	Tripartite	208.777	38.8563	40.4851	39.6707	129.398	168.694	149.046	134.426	240.164	187.295	FALSE	FALSE	TRUE
A01_A16_A03	Tripartite	111.475	10.2794	40.9025	25.591	6.73948	22.2173	14.4784	0	11.8625	5.93126	FALSE	FALSE	FALSE
A01_A16_A04	Tripartite	88.8531	37.2116	14.1907	25.7011	18.1003	5.30857	11.7044	1.41501	0	0.707507	FALSE	FALSE	FALSE
A01_A16_A05	Tripartite	138.731	47.491	5.84321	26.6671	36.7783	0.589841	18.6841	0	0.208114	0.104057	FALSE	FALSE	FALSE
A01_A16_A06	Tripartite	96.4846	56.7425	1.66949	29.206	19.6408	39.7159	29.6784	24.0552	27.0549	25.555	FALSE	FALSE	FALSE
A01_A16_A07	Tripartite	92.3963	0.616766	1.66949	1.14313	14.8269	34.4074	24.6171	0	27.0549	13.5274	FALSE	FALSE	FALSE
A01_A16_A08	Tripartite	170.075	53.6587	42.572	48.1153	36.9708	175.969	106.47	41.0354	233.504	137.27	FALSE	FALSE	FALSE
A01_A16_A09	Tripartite	164.351	61.0599	36.7288	48.8943	5.39158	31.0649	18.2283	52.3555	91.7784	72.067	FALSE	FALSE	FALSE
A01_A16_A10	Tripartite	121.56	11.513	60.519	36.016	60.2702	3.53904	31.9046	0	0.624343	0.312172	FALSE	FALSE	FALSE
A01_A16_A11	Tripartite	254.567	49.3413	25.8771	37.6092	20.411	212.933	116.672	15.5651	258.062	136.813	FALSE	FALSE	FALSE
A01_A16_A12	Tripartite	124.83	9.86826	3.33898	6.60362	11.1683	28.7056	19.9369	1.41501	13.1112	7.26311	FALSE	FALSE	FALSE
A01_A16_A13	Tripartite	93.4865	69.489	4.59109	37.0401	10984.6	5.89841	5495.24	5.66005	4.99475	5.3274	FALSE	TRUE	FALSE
A01_A16_A14	Tripartite	187.791	11.7186	57.18	34.4493	25.8026	28.7056	27.2541	18.3952	38.5012	28.4482	FALSE	FALSE	FALSE
A01_A16_A15	Tripartite	181.522	43.3792	34.2245	38.8019	11.5534	47.1873	29.3703	0	2.49737	1.24869	FALSE	FALSE	FALSE
A01_A16_A16	Tripartite	146.635	29.8104	15.4428	22.6266	23.6844	182.261	102.973	62.2606	252.443	157.352	FALSE	FALSE	FALSE
A01_A16_A17	Tripartite	92.3963	1.8503	3.33898	2.59464	6.54692	1.17968	3.8633	0	0.416229	0.208114	FALSE	FALSE	FALSE
A01_A16_A18	Tripartite	195.422	104.645	107.682	106.163	20.9887	188.356	104.672	45.2804	263.057	154.169	FALSE	FALSE	FALSE
A01_A16_A19	Tripartite	34.6145	6.99002	17.947	12.4685	3.65857	18.4817	11.0701	0	8.7408	4.3704	FALSE	FALSE	FALSE
A01_A16_A20	Tripartite	174.435	36.8004	9.59956	23.2	26.3802	1.17968	13.78	0	0.416229	0.208114	FALSE	FALSE	FALSE
A01_A16_A21	Tripartite	77.4057	10.8962	25.0423	17.9693	15.9822	18.4817	17.2319	4.24504	19.5628	11.9039	FALSE	FALSE	FALSE
A01_A16_A22	Tripartite	191.061	93.3373	7.5127	50.425	63.5436	4.52211	34.0329	26.8852	1.24869	14.067	FALSE	FALSE	FALSE
A01_A16_A23	Tripartite	245.3	80.3852	44.6588	62.522	207.961	120.131	164.046	60.8456	192.298	126.572	FALSE	FALSE	TRUE
A01_A16_A24	Tripartite	144.999	22.4092	10.4343	16.4217	3.27346	0.786454	2.02996	14.1501	8.32458	11.2374	FALSE	FALSE	FALSE
A01_A16_A25	Tripartite	162.17	28.1657	12.5212	20.3434	52.7605	1.57291	27.1667	0	5.41097	2.70549	FALSE	FALSE	FALSE
A01_A17_A01	Tripartite	31.6164	0.616766	0.417372	0.517069	19.6408	163.386	91.5133	0	0.208114	0.104057	FALSE	FALSE	FALSE
A01_A17_A02	Tripartite	71.6821	0.616766	2.50423	1.5605	0	0.393227	0.196614	0	1.4568	0.7284	FALSE	FALSE	FALSE
A01_A17_A03	Tripartite	89.6707	27.9601	59.2669	43.6135	0	0.589841	0.29492	0	0	0	FALSE	FALSE	FALSE
A01_A17_A04	Tripartite	57.5092	3.49501	0.417372	1.95619	4.62136	1.3763	2.99883	0	1.24869	0.624343	FALSE	FALSE	FALSE
A01_A17_A05	Tripartite	33.5243	0.616766	2.50423	1.5605	9.62783	0	4.81391	0	0.208114	0.104057	FALSE	FALSE	FALSE
A01_A17_A06	Tripartite	74.6802	32.8942	1.66949	17.2818	0.385113	32.048	16.2166	12.7351	36.8362	24.7857	FALSE	FALSE	FALSE
A01_A17_A07	Tripartite	48.5149	0.411178	0.417372	0.414275	10.0129	0	5.00647	0	0	0	FALSE	FALSE	FALSE
A01_A17_A08	Tripartite	77.1332	1.23353	0.417372	0.825453	0.192557	0	0.0962783	0	0.208114	0.104057	FALSE	FALSE	FALSE
A01_A17_A09	Tripartite	66.231	0	17.1123	8.55613	26.9579	0	13.479	0	0	0	FALSE	FALSE	FALSE
A01_A17_A10	Tripartite	64.8682	7.60679	1.25212	4.42945	19.6408	0.983068	10.3119	0	0	0	FALSE	FALSE	FALSE
A01_A17_A11	Tripartite	48.7874	17.8862	2.50423	10.1952	0	0.196614	0.0983068	0	0	0	FALSE	FALSE	FALSE
A01_A17_A12	Tripartite	57.7817	1.23353	7.93007	4.5818	4.81391	0	2.40696	0	0.416229	0.208114	FALSE	FALSE	FALSE
A01_A17_A13	Tripartite	31.6164	0.616766	0	0.308383	0	0	0	0	0	0	FALSE	FALSE	FALSE
A01_A17_A14	Tripartite	63.778	25.2874	20.8686	23.078	0.192557	0.786454	0.489505	1.41501	0	0.707507	FALSE	FALSE	FALSE
A01_A17_A15	Tripartite	62.9603	0.411178	5.00847	2.70982	0.192557	0.393227	0.292892	0	0	0	FALSE	FALSE	FALSE
A01_A17_A16	Tripartite	102.753	85.1138	5.42584	45.2698	29.8463	28.3124	29.0793	18.3952	5.41097	11.9031	FALSE	FALSE	FALSE
A01_A17_A17	Tripartite	31.6164	0.822355	0	0.411178	0	0.393227	0.196614	0	0	0	FALSE	FALSE	FALSE
A01_A17_A18	Tripartite	168.439	44.6128	62.1885	53.4006	0.770226	1.17968	0.974954	0	2.70549	1.35274	FALSE	FALSE	FALSE
A01_A17_A19	Tripartite	40.0656	4.11178	0.417372	2.26457	0.770226	26.5428	13.6565	5.66005	33.5064	19.5832	FALSE	FALSE	FALSE
A01_A17_A20	Tripartite	70.3193	2.46707	11.6864	7.07674	3.85113	0.589841	2.22049	0	0.416229	0.208114	FALSE	FALSE	FALSE
A01_A17_A21	Tripartite	47.1521	33.511	15.8601	24.6856	23.877	0.196614	12.0368	0	0	0	FALSE	FALSE	FALSE
A01_A17_A22	Tripartite	35.9773	3.28942	5.00847	4.14894	1.54045	31.0649	16.3027	24.0552	18.106	21.0806	FALSE	FALSE	FALSE
A01_A17_A23	Tripartite	44.154	2.26148	0.417372	1.33942	0.385113	0.196614	0.290863	0	0	0	FALSE	FALSE	FALSE
A01_A17_A24	Tripartite	38.4303	0.205589	0	0.102794	9.82038	3.34243	6.58141	0	0	0	FALSE	FALSE	FALSE
A01_A17_A25	Tripartite	53.966	20.7645	0.417372	10.5909	2.69579	1.17968	1.93774	0	0.208114	0.104057	FALSE	FALSE	FALSE
A01_A18_A01	Tripartite	167.622	193.048	19.6165	106.332	69.3203	79.0387	74.1795	16.9802	49.5312	33.2557	FALSE	FALSE	FALSE
A01_A18_A02	Tripartite	112.565	42.7625	15.8601	29.3113	0.770226	0.786454	0.77834	46.6954	0	23.3477	FALSE	FALSE	FALSE
A01_A18_A03	Tripartite	153.449	3.7006	29.6334	16.667	0.57767	2.35936	1.46852	0	0.416229	0.208114	FALSE	FALSE	FALSE
A01_A18_A04	Tripartite	113.656	33.7166	20.0339	26.8752	35.4304	3.73566	19.583	0	0.624343	0.312172	FALSE	FALSE	FALSE
A01_A18_A05	Tripartite	35.7048	2.05589	2.50423	2.28006	0.385113	0.983068	0.684091	0	0.208114	0.104057	FALSE	FALSE	FALSE
A01_A18_A06	Tripartite	29.1634	5.5509	2.08686	3.81888	4.04369	5.30857	4.67613	0	0	0	FALSE	FALSE	FALSE
A01_A18_A07	Tripartite	37.3401	4.52295	3.33898	3.93097	4.62136	0.786454	2.70391	0	0	0	FALSE	FALSE	FALSE
A01_A18_A08	Tripartite	62.1426	4.11178	40.9025	22.5071	0.770226	2.75259	1.76141	0	0	0	FALSE	FALSE	FALSE
A01_A18_A09	Tripartite	94.0316	2.26148	7.93007	5.09577	0.385113	0.786454	0.585784	0	0	0	FALSE	FALSE	FALSE
A01_A18_A10	Tripartite	66.231	9.04591	4.59109	6.8185	23.6844	5.11195	14.3982	58.0155	0.208114	29.1118	FALSE	FALSE	FALSE
A01_A18_A11	Tripartite	119.379	1.43912	0.834745	1.13693	0.770226	4.3255	2.54786	0	0.208114	0.104057	FALSE	FALSE	FALSE
A01_A18_A12	Tripartite	111.475	17.6806	7.5127	12.5967	2.11812	1.3763	1.74721	0	0	0	FALSE	FALSE	FALSE
A01_A18_A13	Tripartite	76.8606	20.1477	4.17372	12.1607	37.1634	194.844	116.004	74.9957	139.853	107.424	FALSE	FALSE	FALSE
A01_A18_A14	Tripartite	109.84	78.9461	49.6673	64.3067	36.5857	28.7056	32.6457	0	6.24343	3.12172	FALSE	FALSE	FALSE
A01_A18_A15	Tripartite	61.0524	2.87824	1.25212	2.06518	0.192557	0.196614	0.194585	0	0	0	FALSE	FALSE	FALSE
A01_A18_A16	Tripartite	84.7647	57.976	85.9787	71.9774	10.2055	1.76952	5.98751	0	0.624343	0.312172	FALSE	FALSE	FALSE
A01_A18_A17	Tripartite	60.2347	11.1018	17.947	14.5244	39.8592	2.35936	21.1093	1.41501	0.624343	1.01968	FALSE	FALSE	FALSE
A01_A18_A18	Tripartite	42.2461	10.6906	7.09533	8.89297	1.3479	2.55598	1.95194	0	0.208114	0.104057	FALSE	FALSE	FALSE
A01_A18_A19	Tripartite	34.8871	1.8503	5.84321	3.84676	0.962783	1.57291	1.26785	1.41501	0.416229	0.915621	FALSE	FALSE	FALSE
A01_A18_A20	Tripartite	88.5805	51.6028	14.1907	32.8967	45.0582	102.829	73.9436	18.3952	70.1345	44.2649	FALSE	FALSE	FALSE
A01_A18_A21	Tripartite	72.4997	3.28942	61.7711	32.5303	17.5226	107.351	62.4368	0	65.9723	32.9861	FALSE	FALSE	FALSE
A01_A18_A22	Tripartite	105.479	17.475	49.2499	33.3625	241.273	145.297	193.285	65.0906	114.879	89.9849	FALSE	FALSE	FALSE
A01_A18_A23	Tripartite	121.287	23.0259	68.0317	45.5288	2.88835	122.294	62.591	35.3753	144.639	90.0074	FALSE	FALSE	FALSE
A01_A18_A24	Tripartite	78.7685	8.22355	10.0169	9.12024	0.962783	53.4789	27.2208	0	44.9527	22.4764	FALSE	FALSE	FALSE
A01_A18_A25	Tripartite	105.752	148.846	13.3559	81.1011	44.6731	5.11195	24.8925	26.8852	0.208114	13.5467	FALSE	FALSE	FALSE
A01_A19_A01	Tripartite	26.4379	159.126	13.3559	86.2408	0	28.9022	14.4511	12.7351	16.2329	14.484	FALSE	FALSE	FALSE
A01_A19_A02	Tripartite	78.2234	6.16766	12.5212	9.34442	5.19903	42.2719	23.7355	0	42.4553	21.2277	FALSE	FALSE	FALSE
A01_A19_A03	Tripartite	61.0524	99.9162	78.466	89.1911	15.0194	284.303	149.661	14.1501	292.817	153.484	FALSE	FALSE	FALSE
A01_A19_A04	Tripartite	90.2158	78.5349	34.2245	56.3797	228.565	19.4647	124.015	28.3003	29.9685	29.1344	FALSE	FALSE	FALSE
A01_A19_A05	Tripartite	36.795	1.02794	3.75635	2.39215	13.8641	0.589841	7.22695	0	0	0	FALSE	FALSE	FALSE
A01_A19_A06	Tripartite	106.024	62.499	118.951	90.725	78.5631	101.649	90.1061	16.9802	108.844	62.912	FALSE	FALSE	FALSE
A01_A19_A07	Tripartite	24.8025	2.05589	5.42584	3.74086	26.7654	0.196614	13.481	0	0.624343	0.312172	FALSE	FALSE	FALSE
A01_A19_A08	Tripartite	58.0543	4.52295	12.5212	8.52206	97.4336	1.3763	49.4049	73.5807	0.624343	37.1025	FALSE	FALSE	FALSE
A01_A19_A09	Tripartite	87.2177	57.1537	2.92161	30.0376	9.43527	8.25777	8.84652	0	5.61909	2.80954	FALSE	FALSE	FALSE
A01_A19_A10	Tripartite	40.6108	74.8343	14.608	44.7212	24.8398	26.1496	25.4947	0	23.725	11.8625	FALSE	FALSE	FALSE
A01_A19_A11	Tripartite	110.93	13.5689	21.7034	17.6361	0.385113	23.9869	12.186	0	38.7093	19.3546	FALSE	FALSE	FALSE
A01_A19_A12	Tripartite	131.099	46.4631	30.0508	38.2569	43.5178	176.362	109.94	48.1104	183.973	116.042	FALSE	FALSE	FALSE
A01_A19_A13	Tripartite	12.265	2.05589	1.66949	1.86269	0.385113	1.3763	0.880704	0	0	0	FALSE	FALSE	FALSE
A01_A19_A14	Tripartite	98.3925	23.0259	116.447	69.7364	43.7103	232.594	138.152	5.66005	117.168	61.4142	FALSE	FALSE	FALSE
A01_A19_A15	Tripartite	22.8947	1.02794	35.4766	18.2523	79.1407	0.983068	40.0619	0	0.416229	0.208114	FALSE	FALSE	FALSE
A01_A19_A16	Tripartite	41.4284	21.1756	15.8601	18.5179	0.57767	9.43745	5.00756	0	9.57326	4.78663	FALSE	FALSE	FALSE
A01_A19_A17	Tripartite	34.0694	73.1896	8.34745	40.7685	0.57767	1.3763	0.976982	0	0.208114	0.104057	FALSE	FALSE	FALSE
A01_A19_A18	Tripartite	87.4903	33.0998	34.6419	33.8708	79.3333	57.8044	68.5688	59.4306	45.9933	52.7119	FALSE	FALSE	FALSE
A01_A19_A19	Tripartite	50.6953	6.78443	55.5105	31.1475	0.57767	24.3801	12.4789	0	0	0	FALSE	FALSE	FALSE
A01_A19_A20	Tripartite	110.93	43.996	52.1715	48.0838	10.9757	15.5325	13.2541	0	27.6792	13.8396	FALSE	FALSE	FALSE
A01_A19_A21	Tripartite	43.6089	15.6247	120.621	68.1227	3.85113	17.8918	10.8715	0	4.16229	2.08114	FALSE	FALSE	FALSE
A01_A19_A22	Tripartite	73.59	82.6467	27.5466	55.0966	10.5906	1.57291	6.08176	0	0.416229	0.208114	FALSE	FALSE	FALSE
A01_A19_A23	Tripartite	22.6221	6.78443	71.3707	39.0775	2.69579	7.07809	4.88694	0	16.441	8.22052	FALSE	FALSE	FALSE
A01_A19_A24	Tripartite	63.778	1.8503	15.0254	8.43785	0.385113	1.17968	0.782397	0	0.416229	0.208114	FALSE	FALSE	FALSE
A01_A19_A25	Tripartite	78.7685	179.273	52.5889	115.931	12.1311	22.2173	17.1742	15.5651	15.4005	15.4828	FALSE	FALSE	FALSE
A01_A20_A01	Tripartite	164.078	47.9022	85.1439	66.5231	33.3123	46.0076	39.6599	16.9802	54.3179	35.649	FALSE	FALSE	FALSE
A01_A20_A02	Tripartite	186.7	28.988	52.5889	40.7885	15.5971	92.2118	53.9044	0	95.3164	47.6582	FALSE	FALSE	FALSE
A01_A20_A03	Tripartite	114.201	6.16766	8.76482	7.46624	3.27346	29.6887	16.4811	0	48.6988	24.3494	FALSE	FALSE	FALSE
A01_A20_A04	Tripartite	109.84	13.3633	1.25212	7.30769	6.35436	16.5155	11.435	0	40.9985	20.4993	FALSE	FALSE	FALSE
A01_A20_A05	Tripartite	89.1256	16.4471	2.92161	9.68435	8.8576	12.3867	10.6221	0	12.0706	6.03532	FALSE	FALSE	FALSE
A01_A20_A06	Tripartite	56.419	10.2794	45.4936	27.8865	5.7767	108.137	56.9571	21.2252	68.0534	44.6393	FALSE	FALSE	FALSE
A01_A20_A07	Tripartite	79.5862	6.16766	1.25212	3.70989	3.27346	0.786454	2.02996	0	0	0	FALSE	FALSE	FALSE
A01_A20_A08	Tripartite	101.391	29.6048	13.7733	21.689	0.962783	4.3255	2.64414	0	0.416229	0.208114	FALSE	FALSE	FALSE
A01_A20_A09	Tripartite	133.28	20.9701	118.534	69.7519	17.1375	8.84761	12.9926	4.24504	3.32983	3.78743	FALSE	FALSE	FALSE
A01_A20_A10	Tripartite	161.08	43.5848	60.1016	51.8432	14.4417	64.2926	39.3672	15.5651	86.5756	51.0704	FALSE	FALSE	FALSE
A01_A20_A11	Tripartite	207.687	25.2874	18.7818	22.0346	20.411	7.66793	14.0395	1.41501	5.41097	3.41299	FALSE	FALSE	FALSE
A01_A20_A12	Tripartite	272.828	15.008	7.5127	11.2603	82.9919	1.76952	42.3807	70.7507	0	35.3753	FALSE	FALSE	FALSE
A01_A20_A13	Tripartite	92.6688	4.93413	5.42584	5.17999	13.2864	48.7602	31.0233	1.41501	20.3952	10.9051	FALSE	FALSE	FALSE
A01_A20_A14	Tripartite	164.078	33.7166	37.9809	35.8487	7.70226	1.17968	4.44097	0	0.832458	0.416229	FALSE	FALSE	FALSE
A01_A20_A15	Tripartite	92.3963	10.6906	1.25212	5.97137	0	22.0207	11.0104	9.90509	0.208114	5.0566	FALSE	FALSE	FALSE
A01_A20_A16	Tripartite	66.5035	6.16766	10.4343	8.30099	20.7961	43.255	32.0255	2.83003	61.6019	32.2159	FALSE	FALSE	FALSE
A01_A20_A17	Tripartite	125.103	3.08383	158.184	80.634	1.15534	0.589841	0.87259	0	2.9136	1.4568	FALSE	FALSE	FALSE
A01_A20_A18	Tripartite	139.003	77.7126	91.8219	84.7672	152.12	12.7799	82.4498	93.3909	5.8272	49.609	FALSE	FALSE	FALSE
A01_A20_A19	Tripartite	35.9773	1.64471	0.417372	1.03104	0.385113	31.4582	15.9216	18.3952	40.7904	29.5928	FALSE	FALSE	FALSE
A01_A20_A20	Tripartite	148.815	13.1577	90.1524	51.655	13.6715	70.9775	42.3245	0	53.2773	26.6386	FALSE	FALSE	FALSE
A01_A20_A21	Tripartite	44.6991	24.6707	10.0169	17.3438	30.2314	0.589841	15.4106	28.3003	0.832458	14.5664	FALSE	FALSE	FALSE
A01_A20_A22	Tripartite	106.569	166.321	45.4936	105.907	21.3738	13.5663	17.4701	1.41501	12.0706	6.74282	FALSE	FALSE	FALSE
A01_A20_A23	Tripartite	112.02	17.2695	96.413	56.8412	7.5097	8.84761	8.17866	0	13.5274	6.76372	FALSE	FALSE	FALSE
A01_A20_A24	Tripartite	119.652	1.8503	6.26058	4.05544	0.962783	5.89841	3.4306	1.41501	10.8219	6.11848	FALSE	FALSE	FALSE
A01_A20_A25	Tripartite	65.9584	1.64471	6.67796	4.16133	1.73301	56.8213	29.2772	11.3201	74.9212	43.1206	FALSE	FALSE	FALSE
A01_A21_A01	Tripartite	47.6972	10.6906	20.8686	15.7796	21.3738	37.5532	29.4635	16.9802	37.0444	27.0123	FALSE	FALSE	FALSE
A01_A21_A02	Tripartite	53.1483	9.2515	25.4597	17.3556	24.4547	39.7159	32.0853	28.3003	29.5522	28.9263	FALSE	FALSE	FALSE
A01_A21_A03	Tripartite	60.2347	2.26148	12.1038	7.18264	313.482	1.57291	157.527	1.41501	27.4711	14.4431	FALSE	FALSE	FALSE
A01_A21_A04	Tripartite	38.9754	16.8583	2.92161	9.88994	19.6408	0.983068	10.3119	0	0	0	FALSE	FALSE	FALSE
A01_A21_A05	Tripartite	36.5224	5.13972	6.26058	5.70015	0.192557	0.393227	0.292892	0	0.208114	0.104057	FALSE	FALSE	FALSE
A01_A21_A06	Tripartite	31.0713	64.1437	1.66949	32.9066	34.8527	23.5936	29.2232	0	2.49737	1.24869	FALSE	FALSE	FALSE
A01_A21_A07	Tripartite	28.0732	1.02794	7.93007	4.47901	2.11812	0.393227	1.25567	0	12.4869	6.24343	FALSE	FALSE	FALSE
A01_A21_A08	Tripartite	30.7988	3.49501	0.834745	2.16488	5.19903	0.786454	2.99274	0	0.416229	0.208114	FALSE	FALSE	FALSE
A01_A21_A09	Tripartite	41.1559	7.4012	22.5381	14.9696	12.1311	0.196614	6.16384	0	0	0	FALSE	FALSE	FALSE
A01_A21_A10	Tripartite	35.9773	23.4371	2.92161	13.1794	38.5113	9.63407	24.0727	0	18.5222	9.26109	FALSE	FALSE	FALSE
A01_A21_A11	Tripartite	90.2158	6.16766	7.5127	6.84018	23.2993	27.7225	25.5109	12.7351	8.94892	10.842	FALSE	FALSE	FALSE
A01_A21_A12	Tripartite	89.1256	1.64471	42.1546	21.8997	0.962783	2.35936	1.66107	1.41501	2.49737	1.95619	FALSE	FALSE	FALSE
A01_A21_A13	Tripartite	23.4398	1.23353	6.67796	3.95574	0.770226	0.196614	0.48342	0	0	0	FALSE	FALSE	FALSE
A01_A21_A14	Tripartite	82.5843	5.5509	13.7733	9.66209	22.5291	142.741	82.6353	2.83003	162.537	82.6837	FALSE	FALSE	FALSE
A01_A21_A15	Tripartite	59.4171	0.205589	19.1991	9.70236	39.8592	1.57291	20.7161	16.9802	1.66492	9.32254	FALSE	FALSE	FALSE
A01_A21_A16	Tripartite	31.3439	25.6986	8.76482	17.2317	195.252	6.88148	101.067	52.3555	0.416229	26.3859	FALSE	FALSE	FALSE
A01_A21_A17	Tripartite	92.9414	1.64471	25.4597	13.5522	2.31068	4.52211	3.4164	0	0	0	FALSE	FALSE	FALSE
A01_A21_A18	Tripartite	140.639	25.6986	28.7987	27.2486	269.772	32.048	150.91	131.596	31.009	81.3026	FALSE	FALSE	FALSE
A01_A21_A19	Tripartite	29.7085	28.5768	6.67796	17.6274	31.5793	0.393227	15.9862	0	0	0	FALSE	FALSE	FALSE
A01_A21_A20	Tripartite	66.7761	12.7465	18.7818	15.7641	27.7281	9.04423	18.3862	0	22.8926	11.4463	FALSE	FALSE	FALSE
A01_A21_A21	Tripartite	8.44922	10.8962	3.75635	7.32628	3.27346	2.75259	3.01303	0	25.8062	12.9031	FALSE	FALSE	FALSE
A01_A21_A22	Tripartite	36.2499	2.26148	5.42584	3.84366	77.0226	6.09502	41.5588	16.9802	32.2577	24.6189	FALSE	FALSE	FALSE
A01_A21_A23	Tripartite	29.1634	11.1018	2.92161	7.0117	51.9903	26.3462	39.1682	1.41501	7.49212	4.45357	FALSE	FALSE	FALSE
A01_A21_A24	Tripartite	56.419	0.822355	12.1038	6.46308	5.58414	0.589841	3.08699	0	0	0	FALSE	FALSE	FALSE
A01_A21_A25	Tripartite	70.0467	14.8024	9.18219	11.9923	1.73301	102.239	51.986	32.5453	89.9054	61.2254	FALSE	FALSE	FALSE
A01_A22_A01	Tripartite	64.0505	112.457	2.08686	57.272	28.1132	10.6171	19.3652	0	15.6086	7.80429	FALSE	FALSE	FALSE
A01_A22_A02	Tripartite	168.712	54.0699	44.6588	49.3643	101.477	9.83068	55.654	2.83003	7.70023	5.26513	FALSE	FALSE	FALSE
A01_A22_A03	Tripartite	110.385	8.01796	18.7818	13.3999	1.15534	3.93227	2.54381	0	0.208114	0.104057	FALSE	FALSE	FALSE
A01_A22_A04	Tripartite	131.372	9.04591	9.18219	9.11405	2.69579	43.6482	23.172	0	25.8062	12.9031	FALSE	FALSE	FALSE
A01_A22_A05	Tripartite	102.208	4.11178	7.93007	6.02092	0.770226	8.06116	4.41569	0	6.65966	3.32983	FALSE	FALSE	FALSE
A01_A22_A06	Tripartite	44.154	1.02794	5.00847	3.01821	0.962783	0	0.481391	0	0	0	FALSE	FALSE	FALSE
A01_A22_A07	Tripartite	35.9773	1.02794	0.417372	0.722658	0.962783	0	0.481391	0	0	0	FALSE	FALSE	FALSE
A01_A22_A08	Tripartite	50.9679	15.4192	1.66949	8.54432	1.15534	25.7564	13.4559	0	22.0601	11.0301	FALSE	FALSE	FALSE
A01_A22_A09	Tripartite	77.4057	1.23353	13.3559	7.29472	4.04369	0.196614	2.12015	19.8102	0.208114	10.0091	FALSE	FALSE	FALSE
A01_A22_A10	Tripartite	68.4114	10.485	1.66949	6.07726	5.19903	0.196614	2.69782	0	0	0	FALSE	FALSE	FALSE
A01_A22_A11	Tripartite	111.748	0.616766	5.84321	3.22999	194.867	3.14582	99.0065	18.3952	0.624343	9.50976	FALSE	FALSE	FALSE
A01_A22_A12	Tripartite	195.422	24.0539	15.4428	19.7483	0.962783	5.11195	3.03737	0	0.416229	0.208114	FALSE	FALSE	FALSE
A01_A22_A13	Tripartite	34.0694	4.31736	6.67796	5.49766	34.0825	0.589841	17.3362	1.41501	0	0.707507	FALSE	FALSE	FALSE
A01_A22_A14	Tripartite	80.1313	42.5569	11.2691	26.913	1.73301	20.841	11.287	0	22.4764	11.2382	FALSE	FALSE	FALSE
A01_A22_A15	Tripartite	149.088	3.7006	0.834745	2.26767	0.192557	31.6548	15.9237	22.6402	23.3088	22.9745	FALSE	FALSE	FALSE
A01_A22_A16	Tripartite	92.9414	26.9321	24.625	25.7785	38.8964	17.302	28.0992	12.7351	12.4869	12.611	FALSE	FALSE	FALSE
A01_A22_A17	Tripartite	50.6953	2.87824	2.50423	2.69124	8.47249	10.4205	9.4465	60.8456	2.28926	31.5674	FALSE	FALSE	FALSE
A01_A22_A18	Tripartite	124.013	48.9301	11.2691	30.0996	206.806	2.75259	104.779	19.8102	0.832458	10.3213	FALSE	FALSE	FALSE
A01_A22_A19	Tripartite	41.9735	0.822355	0.834745	0.82855	0.57767	0.786454	0.682062	0	0	0	FALSE	FALSE	FALSE
A01_A22_A20	Tripartite	157.264	5.96208	5.42584	5.69396	13.0938	0.983068	7.03846	55.1855	0.832458	28.009	FALSE	FALSE	FALSE
A01_A22_A21	Tripartite	21.2593	1.23353	76.3791	38.8063	39.4741	13.5663	26.5202	0	1.87303	0.936515	FALSE	FALSE	FALSE
A01_A22_A22	Tripartite	83.402	108.756	17.5296	63.1431	36.7783	0.196614	18.4875	0	0.208114	0.104057	FALSE	FALSE	FALSE
A01_A22_A23	Tripartite	59.4171	6.57884	3.75635	5.1676	0.962783	0.786454	0.874618	0	13.5274	6.76372	FALSE	FALSE	FALSE
A01_A22_A24	Tripartite	60.5073	2.87824	2.92161	2.89992	0.770226	0.589841	0.680033	0	0	0	FALSE	FALSE	FALSE
A01_A22_A25	Tripartite	70.3193	2.67265	2.08686	2.37976	0.770226	0.196614	0.48342	0	0	0	FALSE	FALSE	FALSE
A01_A23_A01	Tripartite	56.9641	10.8962	2.92161	6.90891	0.57767	4.12889	2.35328	0	0	0	FALSE	FALSE	FALSE
A01_A23_A02	Tripartite	71.6821	13.3633	24.625	18.9941	3.46602	77.0725	40.2693	0	18.5222	9.26109	FALSE	FALSE	FALSE
A01_A23_A03	Tripartite	51.7855	1.8503	5.00847	3.42938	0.385113	1.3763	0.880704	0	0	0	FALSE	FALSE	FALSE
A01_A23_A04	Tripartite	69.5016	11.9242	1.25212	6.58813	1.54045	0	0.770226	0	0	0	FALSE	FALSE	FALSE
A01_A23_A05	Tripartite	48.2423	0.616766	2.08686	1.35181	0.57767	0	0.288835	0	0	0	FALSE	FALSE	FALSE
A01_A23_A06	Tripartite	20.9868	0.205589	1.25212	0.728853	8.66504	51.7094	30.1872	2.83003	24.5575	13.6938	FALSE	FALSE	FALSE
A01_A23_A07	Tripartite	27.2555	0.822355	0	0.411178	0.385113	0.589841	0.487477	0	0	0	FALSE	FALSE	FALSE
A01_A23_A08	Tripartite	112.838	2.26148	7.93007	5.09577	7.70226	8.25777	7.98002	8.49008	9.36515	8.92761	FALSE	FALSE	FALSE
A01_A23_A09	Tripartite	82.8568	0	6.67796	3.33898	4.4288	0.196614	2.31271	0	0	0	FALSE	FALSE	FALSE
A01_A23_A10	Tripartite	114.201	14.5968	7.5127	11.0548	27.9207	0.589841	14.2553	0	0.208114	0.104057	FALSE	FALSE	FALSE
A01_A23_A11	Tripartite	180.977	16.8583	3.33898	10.0986	30.0388	15.7291	22.884	0	9.15703	4.57852	FALSE	FALSE	FALSE
A01_A23_A12	Tripartite	80.1313	5.75649	22.5381	14.1473	9.05016	5.89841	7.47428	0	18.7303	9.36515	FALSE	FALSE	FALSE
A01_A23_A13	Tripartite	56.6915	1.02794	25.8771	13.4525	16.1747	8.651	12.4129	0	0	0	FALSE	FALSE	FALSE
A01_A23_A14	Tripartite	110.385	17.6806	22.5381	20.1094	11.7459	27.7225	19.7342	0	52.2367	26.1184	FALSE	FALSE	FALSE
A01_A23_A15	Tripartite	81.7666	5.34531	10.0169	7.68112	19.0631	8.45438	13.7587	0	7.90835	3.95417	FALSE	FALSE	FALSE
A01_A23_A16	Tripartite	55.3288	26.3154	2.92161	14.6185	0.962783	0.983068	0.972925	0	0.208114	0.104057	FALSE	FALSE	FALSE
A01_A23_A17	Tripartite	62.6877	5.96208	3.75635	4.85921	10.7832	3.93227	7.35772	0	0	0	FALSE	FALSE	FALSE
A01_A23_A18	Tripartite	103.299	128.493	34.6419	81.5674	1.54045	3.53904	2.53975	0	1.4568	0.7284	FALSE	FALSE	FALSE
A01_A23_A19	Tripartite	57.5092	6.99002	1.66949	4.32975	0.57767	4.71873	2.6482	1.41501	10.6138	6.01442	FALSE	FALSE	FALSE
A01_A23_A20	Tripartite	104.934	8.01796	11.6864	9.85219	0.770226	101.649	51.2097	12.7351	122.163	67.4491	FALSE	FALSE	FALSE
A01_A23_A21	Tripartite	48.7874	1.23353	60.1016	30.6676	0	0.196614	0.0983068	0	0.208114	0.104057	FALSE	FALSE	FALSE
A01_A23_A22	Tripartite	58.872	4.11178	3.75635	3.93406	0.385113	15.3359	7.86049	0	5.20286	2.60143	FALSE	FALSE	FALSE
A01_A23_A23	Tripartite	58.5994	7.19561	31.3029	19.2493	1.3479	1.3763	1.3621	0	0	0	FALSE	FALSE	FALSE
A01_A23_A24	Tripartite	31.6164	1.23353	0.834745	1.03414	2.11812	37.16	19.639	1.41501	41.831	21.623	FALSE	FALSE	FALSE
A01_A23_A25	Tripartite	105.206	8.63473	31.3029	19.9688	0.385113	55.2484	27.8168	5.66005	79.0835	42.3718	FALSE	FALSE	FALSE
A01_A24_A01	Tripartite	95.3944	2.05589	0.417372	1.23663	2.50323	0	1.25162	0	0.624343	0.312172	FALSE	FALSE	FALSE
A01_A24_A02	Tripartite	74.6802	23.8483	0.417372	12.1328	0.192557	0.196614	0.194585	0	0.208114	0.104057	FALSE	FALSE	FALSE
A01_A24_A03	Tripartite	91.8512	0.205589	1.25212	0.728853	0	8.84761	4.42381	0	6.65966	3.32983	FALSE	FALSE	FALSE
A01_A24_A04	Tripartite	76.5881	0	2.08686	1.04343	0.192557	5.11195	2.65226	0	11.6544	5.8272	FALSE	FALSE	FALSE
A01_A24_A05	Tripartite	62.9603	1.64471	0	0.822355	0	0.196614	0.0983068	0	0	0	FALSE	FALSE	FALSE
A01_A24_A06	Tripartite	79.5862	0.822355	0.834745	0.82855	0	0.196614	0.0983068	0	0	0	FALSE	FALSE	FALSE
A01_A24_A07	Tripartite	35.1596	0.205589	0.417372	0.311481	0.57767	0	0.288835	0	0	0	FALSE	FALSE	FALSE
A01_A24_A08	Tripartite	95.3944	0.822355	22.1207	11.4715	2.31068	0.196614	1.25365	0	0.208114	0.104057	FALSE	FALSE	FALSE
A01_A24_A09	Tripartite	52.3306	0	0	0	0	0	0	0	0	0	FALSE	FALSE	FALSE
A01_A24_A10	Tripartite	53.4209	1.02794	0.417372	0.722658	20.7961	0	10.3981	0	0	0	FALSE	FALSE	FALSE
A01_A24_A11	Tripartite	108.205	25.9042	0.417372	13.1608	0.385113	17.6952	9.04017	0	22.4764	11.2382	FALSE	FALSE	FALSE
A01_A24_A12	Tripartite	179.614	9.2515	1.66949	5.46049	6.16181	0.196614	3.17921	0	0	0	FALSE	FALSE	FALSE
A01_A24_A13	Tripartite	31.6164	0.205589	0	0.102794	0	0.196614	0.0983068	31.1303	10.1976	20.6639	FALSE	FALSE	FALSE
A01_A24_A14	Tripartite	195.422	8.63473	7.5127	8.07372	14.6343	22.0207	18.3275	0	14.1518	7.07589	FALSE	FALSE	FALSE
A01_A24_A15	Tripartite	128.646	2.67265	1.25212	1.96239	0.385113	8.84761	4.61636	0	12.0706	6.03532	FALSE	FALSE	FALSE
A01_A24_A16	Tripartite	154.539	30.6327	6.67796	18.6553	12.1311	22.6106	17.3708	1.41501	46.8257	24.1204	FALSE	FALSE	FALSE
A01_A24_A17	Tripartite	53.966	0.822355	0.417372	0.619864	0	0.196614	0.0983068	0	0	0	FALSE	FALSE	FALSE
A01_A24_A18	Tripartite	108.75	0.616766	12.9385	6.77765	0.770226	1.57291	1.17157	0	0.208114	0.104057	FALSE	FALSE	FALSE
A01_A24_A19	Tripartite	87.7628	0.411178	10.4343	5.42274	53.9158	17.6952	35.8055	0	7.07589	3.53794	FALSE	FALSE	FALSE
A01_A24_A20	Tripartite	190.244	20.1477	24.625	22.3863	5.7767	11.7968	8.78676	0	0	0	FALSE	FALSE	FALSE
A01_A24_A21	Tripartite	59.6896	6.78443	7.09533	6.93988	0	0.196614	0.0983068	0	0	0	FALSE	FALSE	FALSE
A01_A24_A22	Tripartite	97.0297	1.43912	10.0169	5.72803	0.385113	11.9934	6.18927	0	16.2329	8.11646	FALSE	FALSE	FALSE
A01_A24_A23	Tripartite	15.2631	0.822355	0.834745	0.82855	0.57767	0.393227	0.485448	0	0	0	FALSE	FALSE	FALSE
A01_A24_A24	Tripartite	131.917	3.49501	20.4512	11.9731	1.15534	39.5193	20.3373	0	18.7303	9.36515	FALSE	FALSE	FALSE
A01_A24_A25	Tripartite	113.383	10.485	2.50423	6.49463	39.2815	0.196614	19.7391	67.9206	0	33.9603	FALSE	FALSE	FALSE
A01_A25_A01	Tripartite	81.2215	15.2136	152.341	83.7772	24.4547	49.1534	36.804	0	16.6492	8.32458	FALSE	FALSE	FALSE
A01_A25_A02	Tripartite	157.537	1.02794	5.84321	3.43558	15.5971	3.93227	9.76467	14.1501	12.695	13.4226	FALSE	FALSE	FALSE
A01_A25_A03	Tripartite	94.0316	5.13972	10.4343	7.78701	81.8365	14.3528	48.0947	14.1501	11.4463	12.7982	FALSE	FALSE	FALSE
A01_A25_A04	Tripartite	134.097	1.8503	0.834745	1.34252	23.1068	0.589841	11.8483	0	0.416229	0.208114	FALSE	FALSE	FALSE
A01_A25_A05	Tripartite	87.4903	14.8024	0.417372	7.60988	11.1683	0	5.58414	0	0	0	FALSE	FALSE	FALSE
A01_A25_A06	Tripartite	83.1294	2.05589	12.1038	7.07984	10.0129	9.63407	9.8235	0	3.74606	1.87303	FALSE	FALSE	FALSE
A01_A25_A07	Tripartite	61.325	8.22355	1.25212	4.73783	2.11812	18.8749	10.4965	0	46.6176	23.3088	FALSE	FALSE	FALSE
A01_A25_A08	Tripartite	109.567	11.1018	2.92161	7.0117	27.343	59.7705	43.5568	22.6402	69.3021	45.9712	FALSE	FALSE	FALSE
A01_A25_A09	Tripartite	130.827	11.9242	12.9385	12.4313	8.66504	0.196614	4.43083	0	0	0	FALSE	FALSE	FALSE
A01_A25_A10	Tripartite	69.2291	54.6866	29.6334	42.16	15.0194	11.207	13.1132	1.41501	0.624343	1.01968	FALSE	FALSE	FALSE
A01_A25_A11	Tripartite	188.881	9.04591	22.1207	15.5833	5.39158	68.4215	36.9066	1.41501	52.8611	27.138	FALSE	FALSE	FALSE
A01_A25_A12	Tripartite	136.55	4.31736	3.75635	4.03686	0.192557	1.17968	0.686119	0	0.624343	0.312172	FALSE	FALSE	FALSE
A01_A25_A13	Tripartite	47.6972	0.822355	21.286	11.0542	18.1003	0.196614	9.14846	0	0.208114	0.104057	FALSE	FALSE	FALSE
A01_A25_A14	Tripartite	159.717	68.0499	22.9555	45.5027	47.754	10.4205	29.0873	31.1303	22.0601	26.5952	FALSE	FALSE	FALSE
A01_A25_A15	Tripartite	166.531	10.0739	9.59956	9.83671	6.93203	0.196614	3.56432	0	0	0	FALSE	FALSE	FALSE
A01_A25_A16	Tripartite	72.4997	18.503	2.92161	10.7123	118.23	61.9333	90.0815	50.9405	30.3847	40.6626	FALSE	FALSE	FALSE
A01_A25_A17	Tripartite	149.36	62.9102	17.947	40.4286	101.477	72.747	87.1122	45.2804	60.3532	52.8168	FALSE	FALSE	FALSE
A01_A25_A18	Tripartite	94.0316	43.1736	21.286	32.2298	13.8641	111.873	62.8686	58.0155	81.9971	70.0063	FALSE	FALSE	FALSE
A01_A25_A19	Tripartite	67.8663	13.1577	6.67796	9.91782	0.962783	20.841	10.9019	1.41501	29.136	15.2755	FALSE	FALSE	FALSE
A01_A25_A20	Tripartite	182.885	62.0878	23.3728	42.7303	135.367	49.9399	92.6535	48.1104	40.9985	44.5545	FALSE	FALSE	FALSE
A01_A25_A21	Tripartite	50.4228	12.5409	10.4343	11.4876	5.00647	0.393227	2.69985	0	0	0	FALSE	FALSE	FALSE
A01_A25_A22	Tripartite	280.46	19.5309	20.8686	20.1998	3.27346	311.633	157.453	35.3753	310.715	173.045	FALSE	FALSE	FALSE
A01_A25_A23	Tripartite	79.5862	8.42914	5.84321	7.13618	49.6796	7.2747	28.4771	1.41501	17.6897	9.55237	FALSE	FALSE	FALSE
A01_A25_A24	Tripartite	150.178	21.998	25.0423	23.5202	149.039	10.4205	79.7296	63.6756	20.8114	42.2435	FALSE	FALSE	FALSE
A01_A25_A25	Tripartite	47.1521	16.6527	0.834745	8.74372	4.23624	15.5325	9.88436	25.4702	15.8167	20.6435	FALSE	FALSE	FALSE
A02_A01_A01	Tripartite	146.09	36.1836	4.59109	20.3874	8.8576	155.325	82.0912	16.9802	148.802	82.891	FALSE	FALSE	FALSE
A02_A01_A02	Tripartite	86.1275	6.57884	4.17372	5.37628	0.962783	0.196614	0.579698	0	0.416229	0.208114	FALSE	FALSE	FALSE
A02_A01_A03	Tripartite	130.281	35.5669	115.612	75.5895	8.8576	1.76952	5.31356	11.3201	0.208114	5.76411	FALSE	FALSE	FALSE
A02_A01_A04	Tripartite	71.137	0.822355	13.3559	7.08913	0	18.2851	9.14253	0	11.2382	5.61909	FALSE	FALSE	FALSE
A02_A01_A05	Tripartite	57.5092	0.822355	1.66949	1.24592	11.7459	16.1223	13.9341	0	5.20286	2.60143	FALSE	FALSE	FALSE
A02_A01_A06	Tripartite	85.0373	14.8024	3.75635	9.27937	5.96925	15.3359	10.6526	24.0552	3.32983	13.6925	FALSE	FALSE	FALSE
A02_A01_A07	Tripartite	41.9735	0.205589	0	0.102794	0.385113	0.196614	0.290863	0	0	0	FALSE	FALSE	FALSE
A02_A01_A08	Tripartite	97.0297	3.28942	20.4512	11.8703	226.639	0.983068	113.811	1.41501	0.416229	0.915621	FALSE	FALSE	FALSE
A02_A01_A09	Tripartite	133.28	40.0898	4.59109	22.3405	26.5728	3.53904	15.0559	0	3.12172	1.56086	FALSE	FALSE	FALSE
A02_A01_A10	Tripartite	116.381	8.42914	5.42584	6.92749	6.73948	0.393227	3.56635	19.8102	0	9.90509	FALSE	FALSE	FALSE
A02_A01_A11	Tripartite	129.464	4.31736	5.42584	4.8716	21.5663	0	10.7832	0	6.03532	3.01766	FALSE	FALSE	FALSE
A02_A01_A12	Tripartite	148.543	19.7365	26.2945	23.0155	13.2864	5.70179	9.4941	0	0	0	FALSE	FALSE	FALSE
A02_A01_A13	Tripartite	54.5111	1.02794	0.417372	0.722658	27.1505	33.6209	30.3857	0	35.3794	17.6897	FALSE	FALSE	FALSE
A02_A01_A14	Tripartite	119.924	7.60679	18.7818	13.1943	23.6844	24.9699	24.3272	0	4.3704	2.1852	FALSE	FALSE	FALSE
A02_A01_A15	Tripartite	126.466	0.616766	0.417372	0.517069	74.7119	0	37.356	1.41501	0.208114	0.811564	FALSE	FALSE	FALSE
A02_A01_A16	Tripartite	102.753	2.05589	22.1207	12.0883	0.962783	10.2239	5.59334	0	0	0	FALSE	FALSE	FALSE
A02_A01_A17	Tripartite	69.5016	7.4012	2.50423	4.95272	18.8705	5.50518	12.1879	0	0.208114	0.104057	FALSE	FALSE	FALSE
A02_A01_A18	Tripartite	64.3231	39.8842	4.17372	22.029	1.15534	0.786454	0.970897	0	0.624343	0.312172	FALSE	FALSE	FALSE
A02_A01_A19	Tripartite	23.7123	1.23353	1.25212	1.24282	0	29.6887	14.8443	0	22.8926	11.4463	FALSE	FALSE	FALSE
A02_A01_A20	Tripartite	68.1389	49.9581	8.34745	29.1528	11.1683	0.393227	5.78075	1.41501	0	0.707507	FALSE	FALSE	FALSE
A02_A01_A21	Tripartite	81.7666	17.475	6.67796	12.0765	66.8171	41.4855	54.1513	41.0354	31.8415	36.4384	FALSE	FALSE	FALSE
A02_A01_A22	Tripartite	70.5919	7.81237	11.2691	9.54071	4.23624	13.3697	8.80298	28.3003	6.65966	17.48	FALSE	FALSE	FALSE
A02_A01_A23	Tripartite	120.742	91.487	45.4936	68.4903	5.58414	32.2446	18.9144	0	25.39	12.695	FALSE	FALSE	FALSE
A02_A01_A24	Tripartite	63.778	1.02794	2.92161	1.97477	0.192557	0	0.0962783	0	0	0	FALSE	FALSE	FALSE
A02_A01_A25	Tripartite	141.184	11.9242	4.17372	8.04894	3.65857	0	1.82929	0	0.208114	0.104057	FALSE	FALSE	FALSE
A02_A02_A01	Tripartite	82.5843	46.6687	44.2415	45.4551	13.479	8.25777	10.8684	1.41501	6.86777	4.14139	FALSE	FALSE	FALSE
A02_A02_A02	Tripartite	104.661	93.5429	55.9279	74.7354	154.623	73.5335	114.078	29.7153	12.9031	21.3092	FALSE	FALSE	FALSE
A02_A02_A03	Tripartite	88.5805	27.7545	27.5466	27.6505	13.2864	22.6106	17.9485	1.41501	4.57852	2.99676	FALSE	FALSE	FALSE
A02_A02_A04	Tripartite	37.8852	33.511	24.2076	28.8593	39.2815	144.314	91.798	26.8852	127.574	77.2297	FALSE	FALSE	FALSE
A02_A02_A05	Tripartite	63.2329	33.511	25.8771	29.694	63.9288	51.1195	57.5241	8.49008	61.81	35.15	FALSE	FALSE	FALSE
A02_A02_A06	Tripartite	30.5262	60.0319	29.2161	44.624	49.2945	93.1948	71.2447	25.4702	64.7236	45.0969	FALSE	FALSE	FALSE
A02_A02_A07	Tripartite	83.402	257.808	24.2076	141.008	46.4061	50.9229	48.6645	31.1303	26.8468	28.9885	FALSE	FALSE	FALSE
A02_A02_A08	Tripartite	90.4884	76.0679	58.4321	67.25	17.9078	10.6171	14.2624	2.83003	5.8272	4.32861	FALSE	FALSE	FALSE
A02_A02_A09	Tripartite	60.7799	23.6427	18.3644	21.0035	6.73948	2.35936	4.54942	0	8.32458	4.16229	FALSE	FALSE	FALSE
A02_A02_A10	Tripartite	98.3925	49.1357	70.9533	60.0445	51.6051	33.8175	42.7113	2.83003	15.6086	9.2193	FALSE	FALSE	FALSE
A02_A02_A11	Tripartite	84.4922	262.126	98.9172	180.521	77.0226	16.3189	46.6708	55.1855	20.1871	37.6863	FALSE	FALSE	FALSE
A02_A02_A12	Tripartite	101.936	48.1078	51.7542	49.931	15.0194	48.1703	31.5949	0	6.45155	3.22577	FALSE	FALSE	FALSE
A02_A02_A13	Tripartite	94.5767	44.2016	41.7372	42.9694	68.165	12.7799	40.4724	11.3201	2.9136	7.11685	FALSE	FALSE	FALSE
A02_A02_A14	Tripartite	116.109	258.631	163.61	211.12	166.561	161.616	164.089	175.462	256.189	215.825	FALSE	TRUE	TRUE
A02_A02_A15	Tripartite	89.1256	28.3713	37.5635	32.9674	26.7654	12.9765	19.8709	8.49008	4.3704	6.43024	FALSE	FALSE	FALSE
A02_A02_A16	Tripartite	76.3155	290.497	242.076	266.286	98.0113	61.7367	79.874	8.49008	47.0339	27.762	FALSE	FALSE	FALSE
A02_A02_A17	Tripartite	54.2385	211.962	24.2076	118.085	41.5922	18.4817	30.0369	45.2804	12.0706	28.6755	FALSE	FALSE	FALSE
A02_A02_A18	Tripartite	101.391	256.164	216.616	236.39	103.21	24.1835	63.6969	74.9957	36.6281	55.8119	TRUE	FALSE	FALSE
A02_A02_A19	Tripartite	35.7048	118.008	43.4067	80.7073	25.61	17.8918	21.7509	7.07507	8.11646	7.59576	FALSE	FALSE	FALSE
A02_A02_A20	Tripartite	56.419	126.848	73.0401	99.9442	46.9838	91.0321	69.0079	9.90509	63.4749	36.69	FALSE	FALSE	FALSE
A02_A02_A21	Tripartite	74.6802	152.958	135.229	144.093	22.7217	83.7574	53.2395	56.6005	104.89	80.7451	FALSE	FALSE	FALSE
A02_A02_A22	Tripartite	73.3174	138.567	123.125	130.846	29.8463	51.3161	40.5812	2.83003	92.1947	47.5123	FALSE	FALSE	FALSE
A02_A02_A23	Tripartite	28.3458	47.9022	41.3199	44.611	69.898	97.717	83.8075	2.83003	65.556	34.193	FALSE	FALSE	FALSE
A02_A02_A24	Tripartite	55.6013	22.4092	16.2775	19.3433	20.6035	26.7394	23.6715	0	1.04057	0.520286	FALSE	FALSE	FALSE
A02_A02_A25	Tripartite	61.325	70.7225	135.646	103.184	93.9676	118.165	106.066	14.1501	54.9422	34.5462	FALSE	FALSE	FALSE
A02_A03_A01	Tripartite	55.0562	6.37325	0	3.18663	0.385113	18.6783	9.5317	1.41501	0.208114	0.811564	FALSE	FALSE	FALSE
A02_A03_A02	Tripartite	41.4284	0.616766	7.93007	4.27342	16.5599	4.52211	10.541	0	0.416229	0.208114	FALSE	FALSE	FALSE
A02_A03_A03	Tripartite	59.4171	3.49501	0	1.7475	0.385113	0.589841	0.487477	0	0	0	FALSE	FALSE	FALSE
A02_A03_A04	Tripartite	99.2102	6.78443	0.417372	3.6009	32.9272	0.589841	16.7585	56.6005	0	28.3003	FALSE	FALSE	FALSE
A02_A03_A05	Tripartite	42.2461	19.1198	5.00847	12.0641	0.192557	5.11195	2.65226	0	2.28926	1.14463	FALSE	FALSE	FALSE
A02_A03_A06	Tripartite	24.8025	1.43912	1.25212	1.34562	2.69579	33.8175	18.2567	0	0.624343	0.312172	FALSE	FALSE	FALSE
A02_A03_A07	Tripartite	35.7048	2.26148	4.59109	3.42629	0.57767	0.589841	0.583755	0	0.208114	0.104057	FALSE	FALSE	FALSE
A02_A03_A08	Tripartite	53.6934	1.8503	1.25212	1.55121	82.9919	14.5494	48.7706	9.90509	30.1766	20.0408	FALSE	FALSE	FALSE
A02_A03_A09	Tripartite	38.4303	5.96208	42.1546	24.0583	0.385113	0	0.192557	0	0	0	FALSE	FALSE	FALSE
A02_A03_A10	Tripartite	49.8776	2.05589	16.6949	9.37539	4.62136	1.17968	2.90052	0	0.208114	0.104057	FALSE	FALSE	FALSE
A02_A03_A11	Tripartite	100.846	1.02794	0	0.513972	0.192557	0.983068	0.587812	0	0	0	FALSE	FALSE	FALSE
A02_A03_A12	Tripartite	121.287	56.1257	4.59109	30.3584	2.50323	120.131	61.3171	0	79.7078	39.8539	FALSE	FALSE	FALSE
A02_A03_A13	Tripartite	52.3306	74.2176	1.25212	37.7348	13.6715	2.75259	8.21205	1.41501	6.03532	3.72517	FALSE	FALSE	FALSE
A02_A03_A14	Tripartite	76.3155	10.8962	1.66949	6.28285	11.7459	0.589841	6.16789	0	0	0	FALSE	FALSE	FALSE
A02_A03_A15	Tripartite	47.4246	1.23353	18.7818	10.0076	2.50323	0.589841	1.54654	0	0.208114	0.104057	FALSE	FALSE	FALSE
A02_A03_A16	Tripartite	31.889	1.23353	1.25212	1.24282	0.385113	0.393227	0.38917	0	0.208114	0.104057	FALSE	FALSE	FALSE
A02_A03_A17	Tripartite	61.8701	4.93413	1.25212	3.09312	0.57767	0.589841	0.583755	0	0.208114	0.104057	FALSE	FALSE	FALSE
A02_A03_A18	Tripartite	62.6877	2.67265	6.26058	4.46662	1.3479	43.6482	22.4981	86.3158	11.6544	48.9851	FALSE	FALSE	FALSE
A02_A03_A19	Tripartite	37.3401	1.43912	1.25212	1.34562	0.192557	1.3763	0.784426	0	1.4568	0.7284	FALSE	FALSE	FALSE
A02_A03_A20	Tripartite	89.3982	74.6287	29.6334	52.1311	1.54045	81.0048	41.2726	0	72.84	36.42	FALSE	FALSE	FALSE
A02_A03_A21	Tripartite	32.4341	8.22355	0.834745	4.52915	0.770226	11.9934	6.38183	0	9.15703	4.57852	FALSE	FALSE	FALSE
A02_A03_A22	Tripartite	67.3212	4.52295	2.08686	3.30491	20.7961	1.57291	11.1845	19.8102	0	9.90509	FALSE	FALSE	FALSE
A02_A03_A23	Tripartite	64.3231	5.13972	3.75635	4.44804	45.0582	37.5532	41.3057	31.1303	11.2382	21.1842	FALSE	FALSE	FALSE
A02_A03_A24	Tripartite	38.9754	1.64471	1.25212	1.44841	0.192557	0.589841	0.391199	0	0.208114	0.104057	FALSE	FALSE	FALSE
A02_A03_A25	Tripartite	59.1445	1.8503	15.0254	8.43785	1.15534	0.786454	0.970897	1.41501	0.624343	1.01968	FALSE	FALSE	FALSE
A02_A04_A01	Tripartite	139.003	5.96208	9.18219	7.57213	24.0696	11.0104	17.54	2.83003	0	1.41501	FALSE	FALSE	FALSE
A02_A04_A02	Tripartite	71.6821	0.411178	4.17372	2.29245	23.877	79.2353	51.5561	26.8852	63.0587	44.972	FALSE	FALSE	FALSE
A02_A04_A03	Tripartite	83.402	26.521	2.92161	14.7213	3.65857	2.55598	3.10728	0	0	0	FALSE	FALSE	FALSE
A02_A04_A04	Tripartite	73.0449	0	0	0	6.54692	5.50518	6.02605	0	19.979	9.98949	FALSE	FALSE	FALSE
A02_A04_A05	Tripartite	72.4997	1.23353	4.59109	2.91231	17.3301	0.393227	8.86166	0	0.624343	0.312172	FALSE	FALSE	FALSE
A02_A04_A06	Tripartite	84.2196	6.78443	22.1207	14.4526	42.7475	22.414	32.5807	0	44.1202	22.0601	FALSE	FALSE	FALSE
A02_A04_A07	Tripartite	31.0713	2.26148	0.417372	1.33942	0.770226	0	0.385113	0	0	0	FALSE	FALSE	FALSE
A02_A04_A08	Tripartite	35.7048	3.7006	11.6864	7.69351	1.15534	0.786454	0.970897	0	0.208114	0.104057	FALSE	FALSE	FALSE
A02_A04_A09	Tripartite	63.2329	1.23353	4.17372	2.70363	6.35436	0.393227	3.3738	0	0	0	FALSE	FALSE	FALSE
A02_A04_A10	Tripartite	79.8587	6.78443	1.66949	4.22696	2.69579	15.5325	9.11413	1.41501	14.1518	7.7834	FALSE	FALSE	FALSE
A02_A04_A11	Tripartite	111.475	3.90619	5.84321	4.8747	4.81391	0.196614	2.50526	11.3201	0	5.66005	FALSE	FALSE	FALSE
A02_A04_A12	Tripartite	98.9376	11.9242	0.417372	6.17076	2.69579	0.589841	1.64282	0	0	0	FALSE	FALSE	FALSE
A02_A04_A13	Tripartite	72.4997	5.34531	27.5466	16.4459	0.385113	27.5259	13.9555	0	6.03532	3.01766	FALSE	FALSE	FALSE
A02_A04_A14	Tripartite	57.7817	39.8842	2.08686	20.9855	0.57767	0.786454	0.682062	0	0.624343	0.312172	FALSE	FALSE	FALSE
A02_A04_A15	Tripartite	48.5149	22.4092	8.76482	15.587	11.3608	0	5.68042	0	0	0	FALSE	FALSE	FALSE
A02_A04_A16	Tripartite	57.7817	4.11178	2.08686	3.09932	0.57767	11.0104	5.79402	0	0	0	FALSE	FALSE	FALSE
A02_A04_A17	Tripartite	70.3193	1.23353	2.92161	2.07757	0.770226	0.393227	0.581727	0	0	0	FALSE	FALSE	FALSE
A02_A04_A18	Tripartite	68.1389	26.7265	36.3114	31.519	3.0809	2.55598	2.81844	0	0.416229	0.208114	FALSE	FALSE	FALSE
A02_A04_A19	Tripartite	45.7893	4.31736	10.8517	7.58452	26.7654	6.29164	16.5285	9.90509	28.5117	19.2084	FALSE	FALSE	FALSE
A02_A04_A20	Tripartite	67.0486	1.43912	1.25212	1.34562	0.770226	0.589841	0.680033	0	3.32983	1.66492	FALSE	FALSE	FALSE
A02_A04_A21	Tripartite	63.778	75.0399	1.25212	38.146	41.2071	46.5974	43.9023	84.9008	29.7604	57.3306	FALSE	FALSE	FALSE
A02_A04_A22	Tripartite	99.4827	17.6806	7.93007	12.8054	2.11812	0.589841	1.35398	25.4702	0.208114	12.8392	FALSE	FALSE	FALSE
A02_A04_A23	Tripartite	86.6726	21.998	0.417372	11.2077	38.8964	49.1534	44.0249	15.5651	58.0639	36.8145	FALSE	FALSE	FALSE
A02_A04_A24	Tripartite	69.5016	7.19561	2.50423	4.84992	1.54045	3.93227	2.73636	0	10.4057	5.20286	FALSE	FALSE	FALSE
A02_A04_A25	Tripartite	70.3193	7.4012	3.75635	5.57877	17.7152	3.93227	10.8237	0	7.49212	3.74606	FALSE	FALSE	FALSE
A02_A05_A01	Tripartite	52.6032	0.822355	1.66949	1.24592	5.58414	30.2785	17.9313	0	4.16229	2.08114	FALSE	FALSE	FALSE
A02_A05_A02	Tripartite	74.9527	5.75649	3.75635	4.75642	2.69579	7.07809	4.88694	50.9405	19.7709	35.3557	FALSE	FALSE	FALSE
A02_A05_A03	Tripartite	85.855	4.52295	47.5804	26.0517	3.46602	11.6002	7.53311	0	0	0	FALSE	FALSE	FALSE
A02_A05_A04	Tripartite	50.6953	1.02794	0.834745	0.931344	3.27346	63.113	33.1932	1.41501	57.4396	29.4273	FALSE	FALSE	FALSE
A02_A05_A05	Tripartite	38.9754	10.8962	62.6058	36.751	0.192557	18.8749	9.53373	0	44.5365	22.2682	FALSE	FALSE	FALSE
A02_A05_A06	Tripartite	10.3571	0	0.834745	0.417372	1.92557	0.196614	1.06109	0	0	0	FALSE	FALSE	FALSE
A02_A05_A07	Tripartite	26.7104	0	0.417372	0.208686	1.92557	0	0.962783	0	0	0	FALSE	FALSE	FALSE
A02_A05_A08	Tripartite	62.6877	9.45708	4.59109	7.02409	12.1311	12.9765	12.5538	0	6.45155	3.22577	FALSE	FALSE	FALSE
A02_A05_A09	Tripartite	78.496	6.16766	3.33898	4.75332	0.57767	7.07809	3.82788	0	8.32458	4.16229	FALSE	FALSE	FALSE
A02_A05_A10	Tripartite	23.4398	3.28942	5.84321	4.56632	1.15534	47.7771	24.4662	0	78.0429	39.0214	FALSE	FALSE	FALSE
A02_A05_A11	Tripartite	98.12	0.822355	3.75635	2.28935	4.23624	28.7056	16.4709	0	13.3193	6.65966	FALSE	FALSE	FALSE
A02_A05_A12	Tripartite	92.3963	30.6327	38.3982	34.5155	18.2929	15.9257	17.1093	93.3909	26.2224	59.8066	FALSE	FALSE	FALSE
A02_A05_A13	Tripartite	27.5281	3.7006	15.4428	9.57169	15.4045	64.8825	40.1435	35.3753	58.0639	46.7196	FALSE	FALSE	FALSE
A02_A05_A14	Tripartite	103.299	38.4451	43.8241	41.1346	217.589	47.9737	132.781	5.66005	79.7078	42.6839	FALSE	FALSE	FALSE
A02_A05_A15	Tripartite	35.1596	0.616766	2.08686	1.35181	0.770226	0	0.385113	0	0	0	FALSE	FALSE	FALSE
A02_A05_A16	Tripartite	86.4001	22.6148	22.5381	22.5764	61.4255	1.57291	31.4992	25.4702	10.8219	18.1461	FALSE	FALSE	FALSE
A02_A05_A17	Tripartite	70.3193	5.5509	1.25212	3.40151	0	3.53904	1.76952	0	0.416229	0.208114	FALSE	FALSE	FALSE
A02_A05_A18	Tripartite	41.4284	28.5768	159.436	94.0065	1.92557	3.34243	2.634	0	0.624343	0.312172	FALSE	FALSE	FALSE
A02_A05_A19	Tripartite	27.5281	29.3992	15.0254	22.2123	9.05016	55.445	32.2476	39.6204	28.0954	33.8579	FALSE	FALSE	FALSE
A02_A05_A20	Tripartite	45.7893	2.26148	6.67796	4.46972	0.770226	22.6106	11.6904	0	0.624343	0.312172	FALSE	FALSE	FALSE
A02_A05_A21	Tripartite	23.4398	0.822355	26.2945	13.5584	7.89482	4.3255	6.11016	0	11.0301	5.51503	FALSE	FALSE	FALSE
A02_A05_A22	Tripartite	65.1407	7.4012	3.75635	5.57877	0.962783	20.4478	10.7053	0	0.416229	0.208114	FALSE	FALSE	FALSE
A02_A05_A23	Tripartite	43.0638	8.22355	3.33898	5.78126	32.542	3.34243	17.9422	0	0	0	FALSE	FALSE	FALSE
A02_A05_A24	Tripartite	25.3477	0	0.834745	0.417372	6.54692	0.589841	3.56838	0	0.416229	0.208114	FALSE	FALSE	FALSE
A02_A05_A25	Tripartite	51.7855	7.60679	4.59109	6.09894	77.0226	1.57291	39.2978	86.3158	0.416229	43.366	FALSE	FALSE	FALSE
A02_A06_A01	Tripartite	106.297	19.1198	42.572	30.8459	27.9207	47.9737	37.9472	0	38.9174	19.4587	FALSE	FALSE	FALSE
A02_A06_A02	Tripartite	127.828	42.7625	5.00847	23.8855	12.7087	7.2747	9.99172	46.6954	6.45155	26.5735	FALSE	FALSE	FALSE
A02_A06_A03	Tripartite	59.9622	63.7325	19.1991	41.4658	129.205	4.91534	67.0604	0	13.1112	6.5556	FALSE	FALSE	FALSE
A02_A06_A04	Tripartite	43.3363	7.81237	11.2691	9.54071	0.57767	0.786454	0.682062	0	0	0	FALSE	FALSE	FALSE
A02_A06_A05	Tripartite	21.5319	1.43912	15.8601	8.64963	23.4919	55.8383	39.6651	0	19.7709	9.88543	FALSE	FALSE	FALSE
A02_A06_A06	Tripartite	47.4246	46.2575	27.9639	37.1107	15.9822	48.1703	32.0763	0	85.9512	42.9756	FALSE	FALSE	FALSE
A02_A06_A07	Tripartite	27.5281	0.205589	0	0.102794	9.24271	0.196614	4.71966	26.8852	0.208114	13.5467	FALSE	FALSE	FALSE
A02_A06_A08	Tripartite	64.5956	10.6906	22.9555	16.823	17.9078	38.3397	28.1237	0	12.0706	6.03532	FALSE	FALSE	FALSE
A02_A06_A09	Tripartite	55.6013	77.0958	9.59956	43.3477	1.73301	54.0687	27.9009	1.41501	99.4787	50.4468	FALSE	FALSE	FALSE
A02_A06_A10	Tripartite	60.2347	5.13972	7.93007	6.5349	27.5356	10.0273	18.7814	0	11.6544	5.8272	FALSE	FALSE	FALSE
A02_A06_A11	Tripartite	100.846	11.1018	2.92161	7.0117	1.3479	64.8825	33.1152	2.83003	66.8047	34.8174	FALSE	FALSE	FALSE
A02_A06_A12	Tripartite	77.1332	6.57884	7.09533	6.83708	0.385113	0.983068	0.684091	0	0.208114	0.104057	FALSE	FALSE	FALSE
A02_A06_A13	Tripartite	29.9811	23.6427	5.42584	14.5343	98.2038	0.983068	49.5934	15.5651	0.208114	7.88663	FALSE	FALSE	FALSE
A02_A06_A14	Tripartite	31.6164	6.16766	4.17372	5.17069	1.3479	26.5428	13.9454	0	12.2787	6.13937	FALSE	FALSE	FALSE
A02_A06_A15	Tripartite	65.6859	4.93413	1.25212	3.09312	13.8641	7.86454	10.8643	0	4.99475	2.49737	FALSE	FALSE	FALSE
A02_A06_A16	Tripartite	40.3382	12.1297	2.08686	7.1083	23.2993	3.14582	13.2226	38.2054	0	19.1027	FALSE	FALSE	FALSE
A02_A06_A17	Tripartite	37.0675	3.28942	2.92161	3.10551	6.54692	0.196614	3.37177	0	0	0	FALSE	FALSE	FALSE
A02_A06_A18	Tripartite	77.6783	51.1916	37.5635	44.3776	87.0355	57.8044	72.42	41.0354	62.2262	51.6308	FALSE	FALSE	FALSE
A02_A06_A19	Tripartite	26.4379	4.11178	10.0169	7.06436	2.31068	0.196614	1.25365	0	0	0	FALSE	FALSE	FALSE
A02_A06_A20	Tripartite	56.9641	3.90619	2.08686	2.99652	19.8333	56.4281	38.1307	14.1501	53.6935	33.9218	FALSE	FALSE	FALSE
A02_A06_A21	Tripartite	55.8739	58.3872	5.84321	32.1152	6.93203	51.1195	29.0258	0	48.9069	24.4534	FALSE	FALSE	FALSE
A02_A06_A22	Tripartite	105.206	15.6247	32.1377	23.8812	9.62783	52.8891	31.2584	0	53.6935	26.8468	FALSE	FALSE	FALSE
A02_A06_A23	Tripartite	33.2518	17.2695	11.6864	14.4779	124.777	25.7564	75.2665	0	9.98949	4.99475	FALSE	FALSE	FALSE
A02_A06_A24	Tripartite	63.778	18.503	1.66949	10.0862	11.9385	0.589841	6.26417	0	0	0	FALSE	FALSE	FALSE
A02_A06_A25	Tripartite	61.8701	8.01796	4.59109	6.30453	25.8026	14.3528	20.0777	0	17.2735	8.63675	FALSE	FALSE	FALSE
A02_A07_A01	Tripartite	41.9735	0	0.417372	0.208686	57.9595	0.393227	29.1764	0	0	0	FALSE	FALSE	FALSE
A02_A07_A02	Tripartite	21.5319	0	1.25212	0.626058	27.343	0	13.6715	0	0	0	FALSE	FALSE	FALSE
A02_A07_A03	Tripartite	39.7931	2.05589	1.66949	1.86269	0	0.196614	0.0983068	0	0.208114	0.104057	FALSE	FALSE	FALSE
A02_A07_A04	Tripartite	31.889	0.411178	3.75635	2.08376	0.385113	0	0.192557	0	0	0	FALSE	FALSE	FALSE
A02_A07_A05	Tripartite	25.3477	0	0	0	0.770226	12.7799	6.77505	0	7.49212	3.74606	FALSE	FALSE	FALSE
A02_A07_A06	Tripartite	59.4171	3.49501	3.75635	3.62568	12.7087	2.75259	7.73066	4.24504	6.86777	5.55641	FALSE	FALSE	FALSE
A02_A07_A07	Tripartite	14.9905	0.205589	1.25212	0.728853	1.3479	0.393227	0.870561	1.41501	0	0.707507	FALSE	FALSE	FALSE
A02_A07_A08	Tripartite	31.889	18.0918	1.25212	9.67197	0.57767	0.196614	0.387142	0	0	0	FALSE	FALSE	FALSE
A02_A07_A09	Tripartite	69.2291	0.205589	0.417372	0.311481	0	0.393227	0.196614	0	0.208114	0.104057	FALSE	FALSE	FALSE
A02_A07_A10	Tripartite	54.5111	4.72854	17.947	11.3378	274.586	35.5871	155.086	18.3952	37.8768	28.136	FALSE	FALSE	FALSE
A02_A07_A11	Tripartite	94.5767	0.205589	0.834745	0.520167	0	12.3867	6.19333	0	0	0	FALSE	FALSE	FALSE
A02_A07_A12	Tripartite	32.4341	5.75649	1.25212	3.5043	0.57767	0.983068	0.780369	0	0	0	FALSE	FALSE	FALSE
A02_A07_A13	Tripartite	31.889	0.205589	15.4428	7.82418	0.57767	2.55598	1.56682	0	0	0	FALSE	FALSE	FALSE
A02_A07_A14	Tripartite	74.1351	3.49501	25.4597	14.4774	9.82038	11.9934	10.9069	0	12.0706	6.03532	FALSE	FALSE	FALSE
A02_A07_A15	Tripartite	55.3288	5.34531	0.417372	2.88134	2.88835	0	1.44417	0	0.208114	0.104057	FALSE	FALSE	FALSE
A02_A07_A16	Tripartite	37.8852	3.28942	1.25212	2.27077	20.0259	26.1496	23.0877	56.6005	16.6492	36.6248	FALSE	FALSE	FALSE
A02_A07_A17	Tripartite	55.6013	0	0.834745	0.417372	0.57767	0	0.288835	0	0	0	FALSE	FALSE	FALSE
A02_A07_A18	Tripartite	47.9698	6.78443	88.9003	47.8424	3.65857	3.34243	3.5005	0	1.24869	0.624343	FALSE	FALSE	FALSE
A02_A07_A19	Tripartite	13.3552	0.205589	0	0.102794	0.192557	0	0.0962783	0	0	0	FALSE	FALSE	FALSE
A02_A07_A20	Tripartite	40.0656	1.23353	0.834745	1.03414	0.57767	0.786454	0.682062	0	0.416229	0.208114	FALSE	FALSE	FALSE
A02_A07_A21	Tripartite	16.8984	3.28942	0.834745	2.06208	1.73301	0	0.866504	32.5453	0	16.2727	FALSE	FALSE	FALSE
A02_A07_A22	Tripartite	48.2423	1.43912	0.834745	1.13693	243.391	12.5833	127.987	152.821	0.624343	76.7229	FALSE	FALSE	FALSE
A02_A07_A23	Tripartite	28.3458	0.616766	5.84321	3.22999	0	0.196614	0.0983068	0	0	0	FALSE	FALSE	FALSE
A02_A07_A24	Tripartite	43.8814	0.411178	9.59956	5.00537	5.39158	20.2512	12.8214	0	14.7761	7.38806	FALSE	FALSE	FALSE
A02_A07_A25	Tripartite	53.966	0.822355	2.50423	1.66329	8.8576	4.12889	6.49324	0	0.208114	0.104057	FALSE	FALSE	FALSE
A02_A08_A01	Tripartite	115.563	3.28942	5.00847	4.14894	4.4288	0.393227	2.41101	0	0	0	FALSE	FALSE	FALSE
A02_A08_A02	Tripartite	88.5805	25.9042	33.3898	29.647	15.9822	4.71873	10.3505	0	0	0	FALSE	FALSE	FALSE
A02_A08_A03	Tripartite	137.368	3.08383	3.33898	3.21141	2.11812	0.393227	1.25567	0	0.832458	0.416229	FALSE	FALSE	FALSE
A02_A08_A04	Tripartite	44.154	1.23353	0	0.616766	0.192557	0.393227	0.292892	0	0	0	FALSE	FALSE	FALSE
A02_A08_A05	Tripartite	45.2442	16.0359	2.08686	9.06139	1.15534	0.393227	0.774283	0	0.208114	0.104057	FALSE	FALSE	FALSE
A02_A08_A06	Tripartite	24.8025	23.0259	0	11.513	0.385113	4.12889	2.257	0	7.90835	3.95417	FALSE	FALSE	FALSE
A02_A08_A07	Tripartite	46.0619	21.3812	4.17372	12.7775	8.8576	0.589841	4.72372	0	0	0	FALSE	FALSE	FALSE
A02_A08_A08	Tripartite	53.1483	5.34531	7.93007	6.63769	1.54045	1.3763	1.45837	0	0.416229	0.208114	FALSE	FALSE	FALSE
A02_A08_A09	Tripartite	78.7685	1.02794	3.33898	2.18346	0	19.0715	9.53576	0	4.78663	2.39332	FALSE	FALSE	FALSE
A02_A08_A10	Tripartite	92.1237	140.623	26.2945	83.4586	5.58414	79.8251	42.7046	42.4504	89.9054	66.1779	FALSE	FALSE	FALSE
A02_A08_A11	Tripartite	86.6726	4.93413	75.127	40.0306	0.385113	0.196614	0.290863	0	0	0	FALSE	FALSE	FALSE
A02_A08_A12	Tripartite	104.389	90.2535	13.7733	52.0134	2.31068	4.3255	3.31809	0	0	0	FALSE	FALSE	FALSE
A02_A08_A13	Tripartite	65.6859	10.8962	17.1123	14.0042	0.385113	27.5259	13.9555	0	22.8926	11.4463	FALSE	FALSE	FALSE
A02_A08_A14	Tripartite	225.131	81.4132	172.375	126.894	49.8721	45.0245	47.4483	0	31.8415	15.9208	FALSE	FALSE	FALSE
A02_A08_A15	Tripartite	80.6764	0.616766	0.417372	0.517069	27.9207	0.196614	14.0587	0	0.208114	0.104057	FALSE	FALSE	FALSE
A02_A08_A16	Tripartite	139.548	27.7545	34.2245	30.9895	222.21	65.0791	143.645	220.742	78.6672	149.705	FALSE	FALSE	FALSE
A02_A08_A17	Tripartite	103.299	4.11178	2.08686	3.09932	3.27346	9.63407	6.45376	0	0	0	FALSE	FALSE	FALSE
A02_A08_A18	Tripartite	102.481	37.4172	56.7626	47.0899	7.31715	34.4074	20.8623	21.2252	18.9384	20.0818	FALSE	FALSE	FALSE
A02_A08_A19	Tripartite	21.8044	2.46707	0.834745	1.65091	1.15534	8.84761	5.00148	0	5.20286	2.60143	FALSE	FALSE	FALSE
A02_A08_A20	Tripartite	130.009	81.2076	27.5466	54.3771	18.2929	12.19	15.2415	0	7.284	3.642	FALSE	FALSE	FALSE
A02_A08_A21	Tripartite	32.7067	22.2036	17.1123	19.6579	64.699	0.393227	32.5461	0	0.208114	0.104057	FALSE	FALSE	FALSE
A02_A08_A22	Tripartite	68.4114	30.016	7.93007	18.973	1.92557	1.76952	1.84754	0	0.416229	0.208114	FALSE	FALSE	FALSE
A02_A08_A23	Tripartite	56.6915	11.7186	3.33898	7.52877	7.70226	5.30857	6.50541	0	6.86777	3.43389	FALSE	FALSE	FALSE
A02_A08_A24	Tripartite	145.272	33.7166	32.555	33.1358	50.0647	1.17968	25.6222	0	0.624343	0.312172	FALSE	FALSE	FALSE
A02_A08_A25	Tripartite	80.1313	6.99002	9.59956	8.29479	1.54045	6.09502	3.81774	0	11.8625	5.93126	FALSE	FALSE	FALSE
A02_A09_A01	Tripartite	62.4152	0.616766	7.93007	4.27342	17.5226	0.196614	8.85963	0	2.28926	1.14463	FALSE	FALSE	FALSE
A02_A09_A02	Tripartite	37.0675	9.86826	0.417372	5.14282	0	0.393227	0.196614	0	0	0	FALSE	FALSE	FALSE
A02_A09_A03	Tripartite	70.8644	11.1018	0	5.5509	0.192557	0.393227	0.292892	0	0	0	FALSE	FALSE	FALSE
A02_A09_A04	Tripartite	52.0581	0.411178	0	0.205589	0.192557	2.55598	1.37427	0	0	0	FALSE	FALSE	FALSE
A02_A09_A05	Tripartite	51.2404	0.822355	33.3898	17.1061	5.58414	0.393227	2.98868	0	0.208114	0.104057	FALSE	FALSE	FALSE
A02_A09_A06	Tripartite	53.6934	0.205589	1.25212	0.728853	62.5809	0.196614	31.3887	38.2054	0	19.1027	FALSE	FALSE	FALSE
A02_A09_A07	Tripartite	20.4417	0	1.25212	0.626058	2.11812	208.607	105.363	96.2209	192.922	144.571	FALSE	FALSE	FALSE
A02_A09_A08	Tripartite	113.928	24.4651	10.0169	17.241	92.2346	5.30857	48.7716	38.2054	0.208114	19.2067	FALSE	FALSE	FALSE
A02_A09_A09	Tripartite	76.8606	8.01796	5.84321	6.93059	3.65857	16.5155	10.0871	0	7.90835	3.95417	FALSE	FALSE	FALSE
A02_A09_A10	Tripartite	64.3231	1.02794	1.25212	1.14003	0.57767	0.786454	0.682062	0	0.208114	0.104057	FALSE	FALSE	FALSE
A02_A09_A11	Tripartite	59.1445	30.6327	2.50423	16.5685	0.192557	0.393227	0.292892	0	0.416229	0.208114	FALSE	FALSE	FALSE
A02_A09_A12	Tripartite	77.9509	12.7465	0.417372	6.58194	0.192557	0.196614	0.194585	0	0	0	FALSE	FALSE	FALSE
A02_A09_A13	Tripartite	54.5111	23.4371	9.18219	16.3097	11.7459	19.6614	15.7037	0	3.53794	1.76897	FALSE	FALSE	FALSE
A02_A09_A14	Tripartite	58.0543	18.0918	0	9.04591	0.962783	0.786454	0.874618	0	0	0	FALSE	FALSE	FALSE
A02_A09_A15	Tripartite	64.3231	5.75649	5.00847	5.38248	0.962783	6.88148	3.92213	0	11.4463	5.72315	FALSE	FALSE	FALSE
A02_A09_A16	Tripartite	121.832	7.81237	1.25212	4.53225	16.945	41.0922	29.0186	0	36.6281	18.3141	FALSE	FALSE	FALSE
A02_A09_A17	Tripartite	50.4228	0.822355	0.417372	0.619864	1.54045	143.331	72.4359	53.7705	126.534	90.152	FALSE	FALSE	FALSE
A02_A09_A18	Tripartite	49.8776	1.8503	4.17372	3.01201	6.54692	1.96614	4.25653	48.1104	0.832458	24.4715	FALSE	FALSE	FALSE
A02_A09_A19	Tripartite	32.9792	0.411178	0	0.205589	0	11.9934	5.99671	0	5.8272	2.9136	FALSE	FALSE	FALSE
A02_A09_A20	Tripartite	91.8512	2.26148	2.08686	2.17417	0.57767	111.677	56.1271	53.7705	118.833	86.3019	FALSE	FALSE	FALSE
A02_A09_A21	Tripartite	34.8871	59.2096	0.834745	30.0222	1.54045	6.09502	3.81774	0	0.208114	0.104057	FALSE	FALSE	FALSE
A02_A09_A22	Tripartite	95.9395	2.46707	4.59109	3.52908	146.728	14.5494	80.6387	24.0552	3.53794	13.7966	FALSE	FALSE	FALSE
A02_A09_A23	Tripartite	38.7029	9.66267	2.50423	6.08345	0.57767	0.786454	0.682062	0	0	0	FALSE	FALSE	FALSE
A02_A09_A24	Tripartite	39.7931	0.616766	0.834745	0.725755	0.192557	0	0.0962783	0	0.208114	0.104057	FALSE	FALSE	FALSE
A02_A09_A25	Tripartite	37.6126	3.90619	0	1.95309	16.1747	7.66793	11.9213	0	4.57852	2.28926	FALSE	FALSE	FALSE
A02_A10_A01	Tripartite	130.009	3.28942	15.0254	9.15741	1.3479	2.9492	2.14855	0	6.03532	3.01766	FALSE	FALSE	FALSE
A02_A10_A02	Tripartite	70.3193	0.822355	0.834745	0.82855	34.6602	0.589841	17.625	0	0.416229	0.208114	FALSE	FALSE	FALSE
A02_A10_A03	Tripartite	79.5862	4.93413	4.59109	4.76261	0.385113	2.16275	1.27393	0	0.832458	0.416229	FALSE	FALSE	FALSE
A02_A10_A04	Tripartite	26.1653	9.2515	2.08686	5.66918	0.57767	0.393227	0.485448	0	0.416229	0.208114	FALSE	FALSE	FALSE
A02_A10_A05	Tripartite	59.9622	30.4271	3.33898	16.8831	0.770226	4.71873	2.74448	0	0	0	FALSE	FALSE	FALSE
A02_A10_A06	Tripartite	75.2253	14.8024	10.4343	12.6183	0.57767	32.6379	16.6078	0	0	0	FALSE	FALSE	FALSE
A02_A10_A07	Tripartite	52.0581	6.37325	12.9385	9.6559	2.11812	8.651	5.38456	0	0	0	FALSE	FALSE	FALSE
A02_A10_A08	Tripartite	64.8682	5.75649	2.08686	3.92167	10.0129	1.3763	5.69462	0	1.24869	0.624343	FALSE	FALSE	FALSE
A02_A10_A09	Tripartite	51.7855	0.822355	1.25212	1.03724	0	0.393227	0.196614	0	0	0	FALSE	FALSE	FALSE
A02_A10_A10	Tripartite	28.6183	74.2176	6.26058	40.2391	1.3479	5.50518	3.42654	0	0.208114	0.104057	FALSE	FALSE	FALSE
A02_A10_A11	Tripartite	88.8531	3.49501	0.417372	1.95619	0.192557	14.1562	7.17437	0	55.1503	27.5752	FALSE	FALSE	FALSE
A02_A10_A12	Tripartite	119.924	5.96208	43.4067	24.6844	2.69579	0.786454	1.74112	0	0.208114	0.104057	FALSE	FALSE	FALSE
A02_A10_A13	Tripartite	41.4284	28.3713	0.834745	14.603	28.6909	4.12889	16.4099	0	0.208114	0.104057	FALSE	FALSE	FALSE
A02_A10_A14	Tripartite	106.569	22.6148	53.0063	37.8105	3.65857	7.07809	5.36833	0	0.208114	0.104057	FALSE	FALSE	FALSE
A02_A10_A15	Tripartite	58.872	4.31736	0.417372	2.36737	33.6974	2.75259	18.225	0	4.3704	2.1852	FALSE	FALSE	FALSE
A02_A10_A16	Tripartite	54.7836	3.90619	18.3644	11.1353	0.962783	7.86454	4.41366	0	0.832458	0.416229	FALSE	FALSE	FALSE
A02_A10_A17	Tripartite	87.4903	7.4012	14.608	11.0046	0.57767	0.589841	0.583755	1.41501	0.208114	0.811564	FALSE	FALSE	FALSE
A02_A10_A18	Tripartite	106.297	17.6806	16.2775	16.9791	81.4514	75.1064	78.2789	175.462	55.3584	115.41	FALSE	FALSE	FALSE
A02_A10_A19	Tripartite	50.9679	70.1058	8.34745	39.2266	0.57767	0.196614	0.387142	0	0.208114	0.104057	FALSE	FALSE	FALSE
A02_A10_A20	Tripartite	83.402	4.31736	13.3559	8.83664	0.192557	0.786454	0.489505	0	0	0	FALSE	FALSE	FALSE
A02_A10_A21	Tripartite	58.0543	2.87824	1.66949	2.27387	61.233	8.06116	34.6471	53.7705	8.32458	31.0475	FALSE	FALSE	FALSE
A02_A10_A22	Tripartite	73.59	21.7924	1.25212	11.5223	51.6051	1.17968	26.3924	0	1.04057	0.520286	FALSE	FALSE	FALSE
A02_A10_A23	Tripartite	70.3193	8.22355	3.75635	5.98995	1.73301	14.5494	8.14121	0	0.832458	0.416229	FALSE	FALSE	FALSE
A02_A10_A24	Tripartite	44.6991	2.05589	2.92161	2.48875	0.385113	0.196614	0.290863	0	0	0	FALSE	FALSE	FALSE
A02_A10_A25	Tripartite	49.8776	10.2794	23.7902	17.0348	1.3479	0.786454	1.06717	0	0.208114	0.104057	FALSE	FALSE	FALSE
A02_A11_A01	Tripartite	148.27	19.1198	30.4682	24.794	4.4288	94.5711	49.5	0	72.2157	36.1078	FALSE	FALSE	FALSE
A02_A11_A02	Tripartite	124.558	13.3633	113.108	63.2356	41.7848	36.5701	39.1774	1.41501	7.07589	4.24545	FALSE	FALSE	FALSE
A02_A11_A03	Tripartite	60.2347	20.5589	6.26058	13.4097	41.3996	1.3763	21.388	0	0.208114	0.104057	FALSE	FALSE	FALSE
A02_A11_A04	Tripartite	85.5824	0.411178	8.34745	4.37931	4.81391	5.70179	5.25785	0	0	0	FALSE	FALSE	FALSE
A02_A11_A05	Tripartite	93.4865	14.5968	5.42584	10.0113	0.57767	0.983068	0.780369	0	0.208114	0.104057	FALSE	FALSE	FALSE
A02_A11_A06	Tripartite	126.738	0.616766	4.59109	2.60393	32.7346	2.9492	17.8419	0	0.208114	0.104057	FALSE	FALSE	FALSE
A02_A11_A07	Tripartite	40.0656	0.616766	1.25212	0.934442	1.54045	2.75259	2.14652	0	0.416229	0.208114	FALSE	FALSE	FALSE
A02_A11_A08	Tripartite	87.2177	17.2695	8.34745	12.8085	21.1812	15.7291	18.4552	0	31.2172	15.6086	FALSE	FALSE	FALSE
A02_A11_A09	Tripartite	149.36	27.9601	14.608	21.2841	233.571	4.52211	119.047	0	16.2329	8.11646	FALSE	FALSE	FALSE
A02_A11_A10	Tripartite	119.924	4.11178	4.59109	4.35144	1.73301	115.019	58.376	89.1458	97.1894	93.1676	FALSE	FALSE	FALSE
A02_A11_A11	Tripartite	194.059	5.34531	28.3813	16.8633	25.4175	54.6586	40.038	8.49008	20.8114	14.6508	FALSE	FALSE	FALSE
A02_A11_A12	Tripartite	233.853	29.3992	85.9787	57.6889	30.0388	592.987	311.513	9.90509	35.5876	22.7463	FALSE	FALSE	FALSE
A02_A11_A13	Tripartite	102.208	3.08383	18.7818	10.9328	23.2993	17.1054	20.2024	0	24.9737	12.4869	FALSE	FALSE	FALSE
A02_A11_A14	Tripartite	97.8474	55.3034	13.7733	34.5383	8.47249	20.2512	14.3618	9.90509	13.3193	11.6122	FALSE	FALSE	FALSE
A02_A11_A15	Tripartite	172.8	19.9421	84.3092	52.1257	25.8026	24.5767	25.1896	15.5651	0	7.78257	FALSE	FALSE	FALSE
A02_A11_A16	Tripartite	79.0411	10.485	8.34745	9.41624	1.3479	0.983068	1.16548	0	0.208114	0.104057	FALSE	FALSE	FALSE
A02_A11_A17	Tripartite	193.242	18.9142	20.4512	19.6827	16.5599	41.6821	29.121	52.3555	46.2014	49.2784	FALSE	FALSE	FALSE
A02_A11_A18	Tripartite	82.0392	5.13972	12.1038	8.62176	1.73301	2.75259	2.2428	0	0.832458	0.416229	FALSE	FALSE	FALSE
A02_A11_A19	Tripartite	76.3155	35.7725	1.25212	18.5123	1.15534	77.2691	39.2122	33.9603	39.1255	36.5429	FALSE	FALSE	FALSE
A02_A11_A20	Tripartite	111.748	12.3353	26.2945	19.3149	18.8705	11.9934	15.432	0	29.136	14.568	FALSE	FALSE	FALSE
A02_A11_A21	Tripartite	46.607	3.7006	15.8601	9.78037	7.12459	0.393227	3.75891	0	0	0	FALSE	FALSE	FALSE
A02_A11_A22	Tripartite	119.379	8.42914	203.678	106.053	28.1132	162.01	95.0614	24.0552	157.126	90.5908	FALSE	FALSE	FALSE
A02_A11_A23	Tripartite	58.0543	15.008	8.34745	11.6777	67.9724	114.233	91.1025	12.7351	153.38	83.0577	FALSE	FALSE	FALSE
A02_A11_A24	Tripartite	96.2121	16.6527	1.25212	8.9524	2.11812	19.858	10.988	0	29.136	14.568	FALSE	FALSE	FALSE
A02_A11_A25	Tripartite	80.949	5.75649	3.33898	4.54773	30.4239	4.12889	17.2764	0	0.208114	0.104057	FALSE	FALSE	FALSE
A02_A12_A01	Tripartite	82.8568	14.1856	12.5212	13.3534	32.3495	7.07809	19.7138	0	0.208114	0.104057	FALSE	FALSE	FALSE
A02_A12_A02	Tripartite	131.644	28.5768	20.4512	24.514	8.08737	123.277	65.682	26.8852	125.285	76.0851	FALSE	FALSE	FALSE
A02_A12_A03	Tripartite	87.2177	2.05589	2.92161	2.48875	1.3479	0.786454	1.06717	0	0	0	FALSE	FALSE	FALSE
A02_A12_A04	Tripartite	51.2404	1.64471	0.834745	1.23973	0.192557	49.1534	24.673	12.7351	67.4291	40.0821	FALSE	FALSE	FALSE
A02_A12_A05	Tripartite	44.6991	1.8503	1.25212	1.55121	0.57767	64.8825	32.7301	0	51.6124	25.8062	FALSE	FALSE	FALSE
A02_A12_A06	Tripartite	55.3288	1.8503	0.417372	1.13384	33.1197	11.9934	22.5566	0	0	0	FALSE	FALSE	FALSE
A02_A12_A07	Tripartite	37.6126	1.23353	1.25212	1.24282	1.73301	0.196614	0.964811	0	0	0	FALSE	FALSE	FALSE
A02_A12_A08	Tripartite	66.5035	1.64471	0.417372	1.03104	5.19903	0.589841	2.89443	0	0.624343	0.312172	FALSE	FALSE	FALSE
A02_A12_A09	Tripartite	93.7591	9.45708	4.59109	7.02409	1.3479	0.589841	0.968868	0	0	0	FALSE	FALSE	FALSE
A02_A12_A10	Tripartite	33.2518	6.57884	14.1907	10.3847	0.385113	1.96614	1.17562	0	6.65966	3.32983	FALSE	FALSE	FALSE
A02_A12_A11	Tripartite	122.922	0.616766	0	0.308383	18.678	0.196614	9.4373	0	0	0	FALSE	FALSE	FALSE
A02_A12_A12	Tripartite	76.8606	1.64471	1.66949	1.6571	14.2492	90.6389	52.444	0	0.416229	0.208114	FALSE	FALSE	FALSE
A02_A12_A13	Tripartite	47.1521	4.72854	4.17372	4.45113	8.66504	0.196614	4.43083	0	0	0	FALSE	FALSE	FALSE
A02_A12_A14	Tripartite	80.4038	8.22355	20.4512	14.3374	0.770226	38.3397	19.5549	0	14.568	7.284	FALSE	FALSE	FALSE
A02_A12_A15	Tripartite	119.107	51.1916	3.33898	27.2653	5.7767	0.196614	2.98665	0	0	0	FALSE	FALSE	FALSE
A02_A12_A16	Tripartite	71.4095	6.37325	22.5381	14.4557	23.1068	7.07809	15.0924	1.41501	9.36515	5.39008	FALSE	FALSE	FALSE
A02_A12_A17	Tripartite	41.4284	3.08383	2.08686	2.58535	0.57767	0.786454	0.682062	0	0.208114	0.104057	FALSE	FALSE	FALSE
A02_A12_A18	Tripartite	107.659	200.243	31.3029	115.773	6.16181	290.005	148.083	148.576	318.207	233.392	FALSE	FALSE	FALSE
A02_A12_A19	Tripartite	37.3401	9.2515	6.26058	7.75604	0.962783	0.786454	0.874618	16.9802	0	8.49008	FALSE	FALSE	FALSE
A02_A12_A20	Tripartite	105.752	5.75649	10.4343	8.0954	15.0194	1.76952	8.39446	16.9802	0.208114	8.59414	FALSE	FALSE	FALSE
A02_A12_A21	Tripartite	41.701	4.31736	17.947	11.1322	10.3981	3.14582	6.77193	0	0	0	FALSE	FALSE	FALSE
A02_A12_A22	Tripartite	89.9433	5.5509	98.9172	52.2341	162.903	23.9869	93.4448	43.8654	24.5575	34.2115	FALSE	FALSE	FALSE
A02_A12_A23	Tripartite	46.3344	5.75649	4.17372	4.9651	0.770226	0.983068	0.876647	0	0.416229	0.208114	FALSE	FALSE	FALSE
A02_A12_A24	Tripartite	76.5881	1.64471	1.25212	1.44841	0.192557	2.9492	1.57088	0	0.416229	0.208114	FALSE	FALSE	FALSE
A02_A12_A25	Tripartite	93.4865	6.99002	2.08686	4.53844	3.46602	0.196614	1.83132	0	0	0	FALSE	FALSE	FALSE
A02_A13_A01	Tripartite	54.5111	57.1537	17.947	37.5503	0.770226	19.858	10.3141	0	12.4869	6.24343	FALSE	FALSE	FALSE
A02_A13_A02	Tripartite	75.7704	6.57884	27.5466	17.0627	1.15534	8.651	4.90317	0	0.208114	0.104057	FALSE	FALSE	FALSE
A02_A13_A03	Tripartite	110.385	6.57884	11.2691	8.92395	2.11812	0.393227	1.25567	0	0.416229	0.208114	FALSE	FALSE	FALSE
A02_A13_A04	Tripartite	59.4171	15.8303	1.25212	8.54123	0.57767	3.93227	2.25497	0	0.416229	0.208114	FALSE	FALSE	FALSE
A02_A13_A05	Tripartite	34.6145	1.02794	0.417372	0.722658	50.0647	158.471	104.268	15.5651	59.1045	37.3348	FALSE	FALSE	FALSE
A02_A13_A06	Tripartite	44.9716	1.02794	0.834745	0.931344	0.192557	0.393227	0.292892	0	0	0	FALSE	FALSE	FALSE
A02_A13_A07	Tripartite	40.8833	9.45708	5.84321	7.65015	29.8463	0.786454	15.3164	0	0.208114	0.104057	FALSE	FALSE	FALSE
A02_A13_A08	Tripartite	57.2366	109.373	35.4766	72.4249	25.9951	15.5325	20.7638	38.2054	11.2382	24.7218	FALSE	FALSE	FALSE
A02_A13_A09	Tripartite	38.9754	0.822355	5.84321	3.33278	0.192557	3.73566	1.96411	0	0	0	FALSE	FALSE	FALSE
A02_A13_A10	Tripartite	50.9679	11.513	12.9385	12.2258	50.6424	8.651	29.6467	35.3753	0.208114	17.7917	FALSE	FALSE	FALSE
A02_A13_A11	Tripartite	55.8739	2.05589	2.08686	2.07137	27.5356	2.35936	14.9475	0	0.416229	0.208114	FALSE	FALSE	FALSE
A02_A13_A12	Tripartite	111.203	25.2874	6.67796	15.9827	1.54045	60.1638	30.8521	1.41501	21.2277	11.3213	FALSE	FALSE	FALSE
A02_A13_A13	Tripartite	88.308	7.19561	0.417372	3.80649	0	8.06116	4.03058	0	0	0	FALSE	FALSE	FALSE
A02_A13_A14	Tripartite	54.5111	50.7804	22.1207	36.4506	62.966	8.25777	35.6119	4.24504	17.6897	10.9674	FALSE	FALSE	FALSE
A02_A13_A15	Tripartite	108.205	42.1457	10.4343	26.29	1.73301	215.292	108.512	1.41501	151.091	76.253	FALSE	FALSE	FALSE
A02_A13_A16	Tripartite	77.1332	34.5389	69.2838	51.9114	79.7184	66.0622	72.8903	2.83003	40.9985	21.9143	FALSE	FALSE	FALSE
A02_A13_A17	Tripartite	58.872	1.64471	89.735	45.6899	46.9838	16.7122	31.848	0	0.416229	0.208114	FALSE	FALSE	FALSE
A02_A13_A18	Tripartite	76.043	23.4371	37.5635	30.5003	2.50323	19.4647	10.984	0	0.624343	0.312172	FALSE	FALSE	FALSE
A02_A13_A19	Tripartite	30.7988	1.64471	18.3644	10.0045	27.9207	17.8918	22.9063	0	42.8716	21.4358	FALSE	FALSE	FALSE
A02_A13_A20	Tripartite	62.4152	20.5589	81.805	51.1819	5.00647	2.16275	3.58461	0	0.208114	0.104057	FALSE	FALSE	FALSE
A02_A13_A21	Tripartite	17.171	18.503	1.25212	9.87755	13.6715	0.786454	7.22898	0	0.208114	0.104057	FALSE	FALSE	FALSE
A02_A13_A22	Tripartite	64.3231	17.6806	101.421	59.551	8.66504	11.6002	10.1326	0	0.208114	0.104057	FALSE	FALSE	FALSE
A02_A13_A23	Tripartite	57.5092	20.7645	10.4343	15.5994	0	13.5663	6.78317	0	0.208114	0.104057	FALSE	FALSE	FALSE
A02_A13_A24	Tripartite	96.4846	15.2136	12.1038	13.6587	25.0323	222.763	123.898	38.2054	206.449	122.327	FALSE	FALSE	FALSE
A02_A13_A25	Tripartite	27.8007	9.2515	1.25212	5.25181	7.5097	1.76952	4.63961	0	6.03532	3.01766	FALSE	FALSE	FALSE
A02_A14_A01	Tripartite	235.76	23.8483	15.0254	19.4369	18.1003	56.4281	37.2642	9.90509	57.4396	33.6723	FALSE	FALSE	FALSE
A02_A14_A02	Tripartite	164.078	10.2794	13.3559	11.8177	41.2071	25.953	33.58	1.41501	17.0654	9.2402	FALSE	FALSE	FALSE
A02_A14_A03	Tripartite	130.281	4.52295	5.42584	4.9744	15.212	17.6952	16.4536	49.5255	6.03532	27.7804	FALSE	FALSE	FALSE
A02_A14_A04	Tripartite	73.59	1.02794	7.93007	4.47901	1.73301	0.589841	1.16142	0	0	0	FALSE	FALSE	FALSE
A02_A14_A05	Tripartite	47.1521	3.7006	2.08686	2.89373	23.4919	7.2747	15.3833	0	0.208114	0.104057	FALSE	FALSE	FALSE
A02_A14_A06	Tripartite	40.8833	0.822355	21.286	11.0542	0.385113	0.393227	0.38917	0	0.208114	0.104057	FALSE	FALSE	FALSE
A02_A14_A07	Tripartite	51.2404	1.02794	1.25212	1.14003	67.0097	11.6002	39.3049	1.41501	15.6086	8.5118	FALSE	FALSE	FALSE
A02_A14_A08	Tripartite	155.629	116.98	37.1461	77.0631	112.26	12.7799	62.5202	93.3909	5.41097	49.4009	FALSE	FALSE	FALSE
A02_A14_A09	Tripartite	67.0486	2.05589	3.33898	2.69743	6.16181	3.14582	4.65381	0	2.70549	1.35274	FALSE	FALSE	FALSE
A02_A14_A10	Tripartite	93.4865	21.1756	17.5296	19.3526	0.962783	26.3462	13.6545	11.3201	34.1308	22.7254	FALSE	FALSE	FALSE
A02_A14_A11	Tripartite	191.061	11.9242	19.1991	15.5616	0.57767	29.2954	14.9365	45.2804	65.1398	55.2101	FALSE	FALSE	FALSE
A02_A14_A12	Tripartite	200.328	50.986	103.508	77.2472	67.2022	46.2042	56.7032	1.41501	23.9332	12.6741	FALSE	FALSE	FALSE
A02_A14_A13	Tripartite	44.4265	18.7086	7.5127	13.1106	1.54045	17.302	9.42122	0	0.416229	0.208114	FALSE	FALSE	FALSE
A02_A14_A14	Tripartite	195.967	210.317	95.1609	152.739	272.66	161.223	216.942	101.881	107.803	104.842	FALSE	TRUE	FALSE
A02_A14_A15	Tripartite	127.556	13.5689	94.3261	53.9475	51.0275	0.589841	25.8087	104.711	10.8219	57.7665	FALSE	FALSE	FALSE
A02_A14_A16	Tripartite	112.838	38.6507	12.5212	25.5859	62.3883	117.968	90.1782	1.41501	220.393	110.904	FALSE	FALSE	FALSE
A02_A14_A17	Tripartite	119.652	3.7006	6.67796	5.18928	3.0809	1.3763	2.2286	0	0.832458	0.416229	FALSE	FALSE	FALSE
A02_A14_A18	Tripartite	77.9509	31.8663	66.7796	49.3229	296.344	24.5767	160.461	278.758	5.41097	142.084	FALSE	FALSE	FALSE
A02_A14_A19	Tripartite	65.4133	82.0299	83.8918	82.9609	15.9822	174.986	95.4841	8.49008	185.43	96.96	FALSE	FALSE	FALSE
A02_A14_A20	Tripartite	96.7572	16.8583	22.1207	19.4895	1.73301	15.7291	8.73105	0	26.6386	13.3193	FALSE	FALSE	FALSE
A02_A14_A21	Tripartite	171.165	328.942	72.2054	200.574	8.47249	41.2889	24.8807	4.24504	42.2472	23.2461	FALSE	FALSE	FALSE
A02_A14_A22	Tripartite	141.456	24.4651	36.3114	30.3882	41.0145	82.7743	61.8944	1.41501	45.5771	23.496	FALSE	FALSE	FALSE
A02_A14_A23	Tripartite	55.0562	3.90619	8.34745	6.12682	28.4984	6.88148	17.6899	0	0.208114	0.104057	FALSE	FALSE	FALSE
A02_A14_A24	Tripartite	150.723	12.3353	68.4491	40.3922	20.6035	9.24084	14.9222	0	0.416229	0.208114	FALSE	FALSE	FALSE
A02_A14_A25	Tripartite	92.9414	4.72854	14.608	9.66829	7.89482	2.75259	5.3237	29.7153	20.1871	24.9512	FALSE	FALSE	FALSE
A02_A15_A01	Tripartite	50.6953	32.6886	0.834745	16.7617	1.3479	50.1365	25.7422	0	31.009	15.5045	FALSE	FALSE	FALSE
A02_A15_A02	Tripartite	162.17	36.3892	28.3813	32.3853	29.4611	17.4986	23.4799	0	42.8716	21.4358	FALSE	FALSE	FALSE
A02_A15_A03	Tripartite	51.2404	7.60679	4.59109	6.09894	0.57767	0.196614	0.387142	0	0	0	FALSE	FALSE	FALSE
A02_A15_A04	Tripartite	71.4095	0.411178	0.417372	0.414275	0.192557	0.196614	0.194585	0	0.208114	0.104057	FALSE	FALSE	FALSE
A02_A15_A05	Tripartite	55.6013	15.8303	16.6949	16.2626	0.57767	0.786454	0.682062	0	13.7355	6.86777	FALSE	FALSE	FALSE
A02_A15_A06	Tripartite	44.6991	1.23353	0.417372	0.825453	0.385113	0.983068	0.684091	0	0	0	FALSE	FALSE	FALSE
A02_A15_A07	Tripartite	41.9735	4.72854	0.417372	2.57296	14.8269	0.393227	7.61004	0	0	0	FALSE	FALSE	FALSE
A02_A15_A08	Tripartite	43.0638	0.616766	4.59109	2.60393	0	1.3763	0.688148	0	0.208114	0.104057	FALSE	FALSE	FALSE
A02_A15_A09	Tripartite	85.855	25.493	5.00847	15.2507	0	14.1562	7.07809	0	0.208114	0.104057	FALSE	FALSE	FALSE
A02_A15_A10	Tripartite	103.571	1.64471	40.4851	21.0649	1.15534	102.632	51.8938	0	93.2352	46.6176	FALSE	FALSE	FALSE
A02_A15_A11	Tripartite	109.022	16.0359	12.1038	14.0699	0.57767	7.07809	3.82788	0	7.49212	3.74606	FALSE	FALSE	FALSE
A02_A15_A12	Tripartite	89.1256	1.43912	10.8517	6.1454	8.66504	8.651	8.65802	0	7.07589	3.53794	FALSE	FALSE	FALSE
A02_A15_A13	Tripartite	68.1389	18.2974	9.18219	13.7398	1.92557	82.5777	42.2516	52.3555	124.452	88.4039	FALSE	FALSE	FALSE
A02_A15_A14	Tripartite	59.9622	7.19561	1.25212	4.22386	1.3479	0.393227	0.870561	0	0.416229	0.208114	FALSE	FALSE	FALSE
A02_A15_A15	Tripartite	60.7799	0.822355	7.5127	4.16753	0.962783	101.256	51.1094	56.6005	100.935	78.768	FALSE	FALSE	FALSE
A02_A15_A16	Tripartite	66.5035	4.72854	5.00847	4.8685	80.2961	83.7574	82.0267	0	63.8911	31.9456	FALSE	FALSE	FALSE
A02_A15_A17	Tripartite	72.7723	0.822355	0	0.411178	0.385113	0.589841	0.487477	0	0	0	FALSE	FALSE	FALSE
A02_A15_A18	Tripartite	126.738	3.7006	9.18219	6.44139	83.1844	4.52211	43.8533	0	12.0706	6.03532	FALSE	FALSE	FALSE
A02_A15_A19	Tripartite	89.3982	5.75649	22.5381	14.1473	96.6634	14.3528	55.5081	0	8.32458	4.16229	FALSE	FALSE	FALSE
A02_A15_A20	Tripartite	73.8625	0.822355	2.92161	1.87198	3.0809	1.3763	2.2286	0	0	0	FALSE	FALSE	FALSE
A02_A15_A21	Tripartite	71.137	17.475	59.2669	38.371	10.3981	26.9361	18.6671	0	11.0301	5.51503	FALSE	FALSE	FALSE
A02_A15_A22	Tripartite	63.2329	7.81237	4.59109	6.20173	3.46602	0.393227	1.92962	0	0	0	FALSE	FALSE	FALSE
A02_A15_A23	Tripartite	105.206	69.489	25.8771	47.683	36.0081	292.954	164.481	106.126	196.46	151.293	FALSE	FALSE	FALSE
A02_A15_A24	Tripartite	76.5881	2.26148	10.8517	6.55658	0.57767	4.12889	2.35328	0	6.65966	3.32983	FALSE	FALSE	FALSE
A02_A15_A25	Tripartite	97.5748	8.42914	1.66949	5.04931	1.73301	42.0753	21.9042	0	26.8468	13.4234	FALSE	FALSE	FALSE
A02_A16_A01	Tripartite	168.712	19.1198	58.4321	38.7759	20.7961	313.599	167.197	9.90509	296.147	153.026	FALSE	FALSE	FALSE
A02_A16_A02	Tripartite	135.733	30.2216	55.9279	43.0747	77.7928	0.983068	39.3879	0	10.4057	5.20286	FALSE	FALSE	FALSE
A02_A16_A03	Tripartite	120.197	5.13972	5.42584	5.28278	1.15534	19.6614	10.4083	0	10.4057	5.20286	FALSE	FALSE	FALSE
A02_A16_A04	Tripartite	93.214	4.93413	9.18219	7.05816	9.05016	18.8749	13.9625	0	20.3952	10.1976	FALSE	FALSE	FALSE
A02_A16_A05	Tripartite	55.8739	1.8503	0.834745	1.34252	10.9757	0.393227	5.68447	0	0	0	FALSE	FALSE	FALSE
A02_A16_A06	Tripartite	22.6221	0.822355	37.9809	19.4016	0.385113	4.3255	2.35531	21.2252	0	10.6126	FALSE	FALSE	FALSE
A02_A16_A07	Tripartite	92.9414	1.23353	2.50423	1.86888	1.54045	0.393227	0.96684	0	0.416229	0.208114	FALSE	FALSE	FALSE
A02_A16_A08	Tripartite	178.524	49.7525	55.0931	52.4228	56.2265	13.5663	34.8964	0	13.3193	6.65966	FALSE	FALSE	FALSE
A02_A16_A09	Tripartite	89.9433	2.46707	3.33898	2.90302	0.385113	33.2277	16.8064	25.4702	60.9775	43.2239	FALSE	FALSE	FALSE
A02_A16_A10	Tripartite	172.8	97.6547	42.9893	70.322	45.8284	104.402	75.1151	82.0708	95.1083	88.5895	FALSE	FALSE	FALSE
A02_A16_A11	Tripartite	138.458	59.004	17.5296	38.2668	14.8269	16.1223	15.4746	0	6.03532	3.01766	FALSE	FALSE	FALSE
A02_A16_A12	Tripartite	136.823	27.1377	63.4406	45.2892	33.5048	12.5833	23.0441	52.3555	0.624343	26.4899	FALSE	FALSE	FALSE
A02_A16_A13	Tripartite	89.3982	41.9401	51.3368	46.6385	18.2929	30.0819	24.1874	0	3.95417	1.97709	FALSE	FALSE	FALSE
A02_A16_A14	Tripartite	129.736	49.7525	16.2775	33.015	116.689	13.3697	65.0295	116.031	9.36515	62.6981	FALSE	FALSE	FALSE
A02_A16_A15	Tripartite	109.295	15.008	22.1207	18.5644	54.3009	65.4723	59.8866	22.6402	49.3231	35.9817	FALSE	FALSE	FALSE
A02_A16_A16	Tripartite	81.7666	13.7744	48.4152	31.0948	42.1699	2.16275	22.1663	0	0.416229	0.208114	FALSE	FALSE	FALSE
A02_A16_A17	Tripartite	91.5786	81.2076	5.84321	43.5254	6.73948	1.96614	4.35281	2.83003	0.624343	1.72718	FALSE	FALSE	FALSE
A02_A16_A18	Tripartite	191.606	27.1377	41.3199	34.2288	37.9336	35.9803	36.957	38.2054	71.3832	54.7943	FALSE	FALSE	FALSE
A02_A16_A19	Tripartite	59.9622	4.31736	10.4343	7.37584	1.15534	1.96614	1.56074	0	10.8219	5.41097	FALSE	FALSE	FALSE
A02_A16_A20	Tripartite	89.3982	27.1377	43.4067	35.2722	43.3252	21.6275	32.4764	16.9802	22.0601	19.5201	FALSE	FALSE	FALSE
A02_A16_A21	Tripartite	38.7029	11.7186	10.8517	11.2851	0.192557	26.3462	13.2694	0	61.6019	30.8009	FALSE	FALSE	FALSE
A02_A16_A22	Tripartite	136.55	11.7186	59.2669	35.4927	64.1213	35.3904	49.7559	16.9802	4.78663	10.8834	FALSE	FALSE	FALSE
A02_A16_A23	Tripartite	123.74	42.5569	40.4851	41.521	64.8915	210.18	137.536	138.671	181.268	159.969	FALSE	FALSE	FALSE
A02_A16_A24	Tripartite	73.59	34.3333	12.5212	23.4272	3.65857	22.414	13.0363	0	1.24869	0.624343	FALSE	FALSE	FALSE
A02_A16_A25	Tripartite	60.5073	14.1856	14.1907	14.1881	5.19903	1.96614	3.58258	0	0.208114	0.104057	FALSE	FALSE	FALSE
A02_A17_A01	Tripartite	42.7912	0.411178	0	0.205589	5.58414	10.2239	7.90402	0	0.624343	0.312172	FALSE	FALSE	FALSE
A02_A17_A02	Tripartite	68.684	13.7744	12.9385	13.3565	147.498	20.0546	83.7764	32.5453	55.9828	44.264	FALSE	FALSE	FALSE
A02_A17_A03	Tripartite	38.9754	1.43912	2.50423	1.97168	0.385113	0.196614	0.290863	0	0	0	FALSE	FALSE	FALSE
A02_A17_A04	Tripartite	28.8909	0.616766	0.417372	0.517069	0	1.57291	0.786454	0	0	0	FALSE	FALSE	FALSE
A02_A17_A05	Tripartite	31.6164	7.60679	1.25212	4.42945	0.57767	0.196614	0.387142	0	0	0	FALSE	FALSE	FALSE
A02_A17_A06	Tripartite	51.513	16.6527	1.25212	8.9524	5.00647	0.196614	2.60154	0	0	0	FALSE	FALSE	FALSE
A02_A17_A07	Tripartite	58.5994	2.26148	0.834745	1.54811	3.27346	0	1.63673	0	0	0	FALSE	FALSE	FALSE
A02_A17_A08	Tripartite	55.6013	1.64471	7.5127	4.57871	11.3608	0.589841	5.97534	0	0	0	FALSE	FALSE	FALSE
A02_A17_A09	Tripartite	58.5994	0.411178	17.947	9.17909	3.65857	113.839	58.7489	0	144.223	72.1116	FALSE	FALSE	FALSE
A02_A17_A10	Tripartite	50.4228	2.05589	2.08686	2.07137	7.5097	1.3763	4.443	0	0	0	FALSE	FALSE	FALSE
A02_A17_A11	Tripartite	70.3193	6.16766	3.75635	4.96201	0	33.0311	16.5155	0	13.7355	6.86777	FALSE	FALSE	FALSE
A02_A17_A12	Tripartite	103.571	7.19561	3.33898	5.26729	20.0259	8.84761	14.4367	134.426	50.3637	92.395	FALSE	FALSE	FALSE
A02_A17_A13	Tripartite	27.2555	0.822355	3.33898	2.08067	44.8657	0	22.4328	0	0.416229	0.208114	FALSE	FALSE	FALSE
A02_A17_A14	Tripartite	42.5186	1.8503	20.4512	11.1508	31.3867	0.786454	16.0866	0	0.208114	0.104057	FALSE	FALSE	FALSE
A02_A17_A15	Tripartite	38.7029	4.93413	8.34745	6.64079	36.2006	25.953	31.0768	9.90509	13.1112	11.5081	FALSE	FALSE	FALSE
A02_A17_A16	Tripartite	26.1653	2.87824	2.08686	2.48255	6.16181	3.73566	4.94873	14.1501	9.15703	11.6536	FALSE	FALSE	FALSE
A02_A17_A17	Tripartite	38.4303	8.22355	0.834745	4.52915	0.962783	2.9492	1.95599	0	0.208114	0.104057	FALSE	FALSE	FALSE
A02_A17_A18	Tripartite	49.8776	51.1916	4.17372	27.6827	71.631	3.53904	37.585	0	0.624343	0.312172	FALSE	FALSE	FALSE
A02_A17_A19	Tripartite	12.265	1.8503	1.25212	1.55121	0.57767	0.589841	0.583755	0	0	0	FALSE	FALSE	FALSE
A02_A17_A20	Tripartite	61.325	13.3633	25.4597	19.4115	1.92557	0.983068	1.45432	0	0.416229	0.208114	FALSE	FALSE	FALSE
A02_A17_A21	Tripartite	23.4398	1.8503	0.834745	1.34252	0.385113	14.3528	7.36895	0	11.8625	5.93126	FALSE	FALSE	FALSE
A02_A17_A22	Tripartite	59.4171	3.49501	54.2584	28.8767	25.0323	1.3763	13.2043	18.3952	5.20286	11.799	FALSE	FALSE	FALSE
A02_A17_A23	Tripartite	52.3306	1.8503	2.08686	1.96858	4.81391	18.4817	11.6478	29.7153	0.208114	14.9617	FALSE	FALSE	FALSE
A02_A17_A24	Tripartite	36.5224	2.67265	0.834745	1.7537	33.6974	0.589841	17.1436	0	0	0	FALSE	FALSE	FALSE
A02_A17_A25	Tripartite	70.3193	0.822355	12.9385	6.88045	17.5226	6.68486	12.1038	0	0.208114	0.104057	FALSE	FALSE	FALSE
A02_A18_A01	Tripartite	147.18	38.2395	7.09533	22.6674	23.6844	183.637	103.661	28.3003	123.62	75.9601	FALSE	FALSE	FALSE
A02_A18_A02	Tripartite	88.8531	28.7824	0.834745	14.8086	93.9676	9.63407	51.8008	1.41501	0.208114	0.811564	FALSE	FALSE	FALSE
A02_A18_A03	Tripartite	77.9509	5.34531	3.75635	4.55083	1.73301	0.589841	1.16142	0	0.416229	0.208114	FALSE	FALSE	FALSE
A02_A18_A04	Tripartite	20.7142	3.28942	4.59109	3.94026	2.88835	7.66793	5.27814	0	2.70549	1.35274	FALSE	FALSE	FALSE
A02_A18_A05	Tripartite	36.2499	4.93413	0.417372	2.67575	0.770226	0.786454	0.77834	0	0	0	FALSE	FALSE	FALSE
A02_A18_A06	Tripartite	25.6202	5.96208	1.25212	3.6071	0.385113	0.786454	0.585784	0	0.208114	0.104057	FALSE	FALSE	FALSE
A02_A18_A07	Tripartite	45.7893	16.2415	60.519	38.3802	3.0809	0.393227	1.73707	0	0.416229	0.208114	FALSE	FALSE	FALSE
A02_A18_A08	Tripartite	56.6915	8.01796	26.2945	17.1562	140.374	2.75259	71.5631	2.83003	1.66492	2.24747	FALSE	FALSE	FALSE
A02_A18_A09	Tripartite	91.5786	47.6966	7.93007	27.8133	11.3608	3.34243	7.35163	0	0	0	FALSE	FALSE	FALSE
A02_A18_A10	Tripartite	30.7988	5.75649	6.67796	6.21722	1.54045	3.14582	2.34313	0	7.49212	3.74606	FALSE	FALSE	FALSE
A02_A18_A11	Tripartite	85.5824	15.4192	42.9893	29.2043	7.12459	1.17968	4.15214	14.1501	0.208114	7.17912	FALSE	FALSE	FALSE
A02_A18_A12	Tripartite	95.667	6.99002	3.33898	5.1645	6.16181	1.96614	4.06397	0	1.24869	0.624343	FALSE	FALSE	FALSE
A02_A18_A13	Tripartite	37.0675	1.8503	2.50423	2.17727	1.3479	0.786454	1.06717	0	0	0	FALSE	FALSE	FALSE
A02_A18_A14	Tripartite	52.0581	42.5569	10.4343	26.4956	11.9385	1.57291	6.75571	29.7153	0.416229	15.0658	FALSE	FALSE	FALSE
A02_A18_A15	Tripartite	65.6859	1.43912	7.5127	4.47591	27.1505	1.17968	14.1651	0	0	0	FALSE	FALSE	FALSE
A02_A18_A16	Tripartite	55.6013	13.1577	27.9639	20.5608	1.54045	26.5428	14.0416	0	53.2773	26.6386	FALSE	FALSE	FALSE
A02_A18_A17	Tripartite	52.0581	6.57884	4.59109	5.58497	2.31068	3.93227	3.12148	2.83003	1.66492	2.24747	FALSE	FALSE	FALSE
A02_A18_A18	Tripartite	41.9735	75.2455	26.7118	50.9787	5.7767	1.57291	3.6748	0	0.416229	0.208114	FALSE	FALSE	FALSE
A02_A18_A19	Tripartite	10.6297	3.49501	6.67796	5.08648	0.962783	1.17968	1.07123	0	0.624343	0.312172	FALSE	FALSE	FALSE
A02_A18_A20	Tripartite	42.2461	38.0339	14.1907	26.1123	59.5	3.73566	31.6178	25.4702	1.87303	13.6716	FALSE	FALSE	FALSE
A02_A18_A21	Tripartite	49.8776	8.84032	16.2775	12.5589	2.88835	15.9257	9.40702	0	0.416229	0.208114	FALSE	FALSE	FALSE
A02_A18_A22	Tripartite	84.4922	51.1916	6.26058	28.7261	48.7168	96.1441	72.4304	22.6402	182.308	102.474	FALSE	FALSE	FALSE
A02_A18_A23	Tripartite	19.8965	18.9142	4.59109	11.7526	22.144	3.14582	12.6449	0	0.416229	0.208114	FALSE	FALSE	FALSE
A02_A18_A24	Tripartite	50.6953	19.3253	7.93007	13.6277	51.4126	99.0933	75.2529	16.9802	102.392	59.6862	FALSE	FALSE	FALSE
A02_A18_A25	Tripartite	53.966	13.7744	98.4999	56.1372	3.65857	10.8137	7.23616	1.41501	0	0.707507	FALSE	FALSE	FALSE
A02_A19_A01	Tripartite	47.1521	26.521	12.5212	19.5211	0.770226	0.786454	0.77834	0	0.416229	0.208114	FALSE	FALSE	FALSE
A02_A19_A02	Tripartite	66.5035	7.81237	85.9787	46.8955	48.9094	13.763	31.3362	55.1855	0	27.5928	FALSE	FALSE	FALSE
A02_A19_A03	Tripartite	42.2461	1.8503	2.08686	1.96858	5.19903	10.2239	7.71147	1.41501	26.8468	14.1309	FALSE	FALSE	FALSE
A02_A19_A04	Tripartite	51.2404	5.34531	2.08686	3.71609	0.385113	3.34243	1.86377	0	0	0	FALSE	FALSE	FALSE
A02_A19_A05	Tripartite	59.9622	28.5768	10.8517	19.7143	25.2249	54.6586	39.9417	1.41501	20.6033	11.0092	FALSE	FALSE	FALSE
A02_A19_A06	Tripartite	11.9924	3.08383	4.59109	3.83746	1.15534	0.196614	0.675976	0	0.208114	0.104057	FALSE	FALSE	FALSE
A02_A19_A07	Tripartite	7.63155	0.411178	0.417372	0.414275	19.0631	0.589841	9.82647	0	0	0	FALSE	FALSE	FALSE
A02_A19_A08	Tripartite	85.5824	19.5309	47.1631	33.347	22.3366	25.7564	24.0465	0	31.4253	15.7126	FALSE	FALSE	FALSE
A02_A19_A09	Tripartite	47.9698	31.0439	16.6949	23.8694	37.356	59.1807	48.2683	0	102.809	51.4043	FALSE	FALSE	FALSE
A02_A19_A10	Tripartite	44.9716	42.1457	6.67796	24.4118	6.35436	44.4347	25.3945	0	10.8219	5.41097	FALSE	FALSE	FALSE
A02_A19_A11	Tripartite	23.7123	6.57884	8.34745	7.46314	0.192557	0.786454	0.489505	0	0	0	FALSE	FALSE	FALSE
A02_A19_A12	Tripartite	33.7969	2.05589	7.93007	4.99298	0.962783	1.3763	1.16954	0	0.208114	0.104057	FALSE	FALSE	FALSE
A02_A19_A13	Tripartite	50.4228	12.3353	33.3898	22.8626	2.31068	24.9699	13.6403	1.41501	63.2668	32.3409	FALSE	FALSE	FALSE
A02_A19_A14	Tripartite	93.4865	65.994	40.4851	53.2396	28.3058	43.6482	35.977	43.8654	19.7709	31.8181	FALSE	FALSE	FALSE
A02_A19_A15	Tripartite	39.248	1.02794	2.50423	1.76609	0	0.393227	0.196614	0	0	0	FALSE	FALSE	FALSE
A02_A19_A16	Tripartite	32.7067	5.13972	13.3559	9.24782	1.92557	78.8421	40.3838	9.90509	53.6935	31.7993	FALSE	FALSE	FALSE
A02_A19_A17	Tripartite	10.0846	1.8503	2.08686	1.96858	1.3479	0.393227	0.870561	0	0.208114	0.104057	FALSE	FALSE	FALSE
A02_A19_A18	Tripartite	28.0732	30.4271	43.4067	36.9169	3.65857	2.35936	3.00897	0	1.04057	0.520286	FALSE	FALSE	FALSE
A02_A19_A19	Tripartite	25.6202	4.93413	1.66949	3.30181	7.89482	22.6106	15.2527	4.24504	23.725	13.985	FALSE	FALSE	FALSE
A02_A19_A20	Tripartite	57.5092	7.4012	5.00847	6.20483	4.62136	3.53904	4.0802	0	2.49737	1.24869	FALSE	FALSE	FALSE
A02_A19_A21	Tripartite	16.3533	8.84032	12.9385	10.8894	30.0388	7.2747	18.6568	0	0.416229	0.208114	FALSE	FALSE	FALSE
A02_A19_A22	Tripartite	48.7874	13.98	138.568	76.2738	5.19903	1.3763	3.28766	0	0.208114	0.104057	FALSE	FALSE	FALSE
A02_A19_A23	Tripartite	41.4284	35.5669	35.4766	35.5218	71.631	42.8618	57.2464	32.5453	0.416229	16.4808	FALSE	FALSE	FALSE
A02_A19_A24	Tripartite	25.8928	14.8024	0.834745	7.81857	11.7459	41.4855	26.6157	0	25.5981	12.799	FALSE	FALSE	FALSE
A02_A19_A25	Tripartite	67.3212	27.9601	13.7733	20.8667	87.4207	18.4817	52.9512	67.9206	6.24343	37.082	FALSE	FALSE	FALSE
A02_A20_A01	Tripartite	99.4827	80.7964	21.286	51.0412	8.08737	36.5701	22.3288	45.2804	43.9121	44.5963	FALSE	FALSE	FALSE
A02_A20_A02	Tripartite	108.477	15.8303	10.8517	13.341	184.084	63.8994	123.992	65.0906	40.7904	52.9405	FALSE	FALSE	FALSE
A02_A20_A03	Tripartite	81.7666	4.72854	9.59956	7.16405	5.39158	2.35936	3.87547	0	0.624343	0.312172	FALSE	FALSE	FALSE
A02_A20_A04	Tripartite	94.5767	9.45708	2.08686	5.77197	37.5485	14.3528	25.9507	43.8654	8.11646	25.9909	FALSE	FALSE	FALSE
A02_A20_A05	Tripartite	81.4941	4.11178	24.2076	14.1597	5.39158	25.7564	15.574	0	0	0	FALSE	FALSE	FALSE
A02_A20_A06	Tripartite	62.4152	24.0539	5.00847	14.5312	3789.51	3.53904	1896.53	21.2252	14.568	17.8966	FALSE	FALSE	FALSE
A02_A20_A07	Tripartite	25.0751	73.6008	161.523	117.562	170.605	2.16275	86.3839	8.49008	0.416229	4.45315	FALSE	FALSE	FALSE
A02_A20_A08	Tripartite	48.5149	9.04591	6.26058	7.65325	5.00647	1.57291	3.28969	1.41501	0.832458	1.12374	FALSE	FALSE	FALSE
A02_A20_A09	Tripartite	117.744	1.8503	4.59109	3.2207	22.5291	0.196614	11.3629	31.1303	7.07589	19.1031	FALSE	FALSE	FALSE
A02_A20_A10	Tripartite	98.12	77.9182	11.2691	44.5936	13.0938	13.5663	13.3301	0	1.04057	0.520286	FALSE	FALSE	FALSE
A02_A20_A11	Tripartite	120.469	2.26148	5.00847	3.63497	5.39158	11.9934	8.69251	0	0.208114	0.104057	FALSE	FALSE	FALSE
A02_A20_A12	Tripartite	131.644	6.57884	22.1207	14.3498	24.4547	8.84761	16.6511	0	0.624343	0.312172	FALSE	FALSE	FALSE
A02_A20_A13	Tripartite	26.1653	3.90619	5.84321	4.8747	3.0809	25.1665	14.1237	0	0.832458	0.416229	FALSE	FALSE	FALSE
A02_A20_A14	Tripartite	124.83	57.976	33.8072	45.8916	67.5873	79.8251	73.7062	12.7351	87.6162	50.1756	FALSE	FALSE	FALSE
A02_A20_A15	Tripartite	114.473	9.86826	0.834745	5.3515	15.0194	217.061	116.04	69.3356	315.085	192.21	FALSE	FALSE	FALSE
A02_A20_A16	Tripartite	83.1294	24.4651	22.5381	23.5016	20.6035	5.89841	13.251	21.2252	19.7709	20.498	FALSE	FALSE	FALSE
A02_A20_A17	Tripartite	93.4865	56.1257	5.84321	30.9845	4.62136	13.9596	9.29046	0	13.9437	6.97183	FALSE	FALSE	FALSE
A02_A20_A18	Tripartite	127.828	23.6427	143.993	83.8181	160.785	18.2851	89.5349	2.83003	33.9226	18.3763	FALSE	FALSE	FALSE
A02_A20_A19	Tripartite	50.9679	27.9601	25.8771	26.9186	12.1311	37.5532	24.8421	0	28.0954	14.0477	FALSE	FALSE	FALSE
A02_A20_A20	Tripartite	91.8512	56.7425	41.3199	49.0312	129.013	73.3369	101.175	74.9957	85.9512	80.4735	FALSE	FALSE	FALSE
A02_A20_A21	Tripartite	38.4303	3.7006	16.6949	10.1977	6.73948	1.3763	4.05789	0	1.04057	0.520286	FALSE	FALSE	FALSE
A02_A20_A22	Tripartite	96.4846	28.3713	42.9893	35.6803	189.476	10.8137	100.145	123.106	2.28926	62.6977	FALSE	FALSE	FALSE
A02_A20_A23	Tripartite	92.3963	27.1377	15.4428	21.2902	98.7815	33.2277	66.0046	76.4107	48.9069	62.6588	FALSE	FALSE	FALSE
A02_A20_A24	Tripartite	97.8474	5.75649	8.34745	7.05197	3.0809	92.4084	47.7446	50.9405	245.367	148.154	FALSE	FALSE	FALSE
A02_A20_A25	Tripartite	156.719	104.645	29.2161	66.9304	40.822	51.7094	46.2657	2.83003	29.136	15.983	FALSE	FALSE	FALSE
A02_A21_A01	Tripartite	59.4171	37.006	43.4067	40.2063	49.6796	72.5504	61.115	1.41501	12.0706	6.74282	FALSE	FALSE	FALSE
A02_A21_A02	Tripartite	29.1634	115.541	1.66949	58.6052	16.7524	129.372	73.0621	1.41501	82.6214	42.0182	FALSE	FALSE	FALSE
A02_A21_A03	Tripartite	21.2593	10.6906	2.08686	6.38874	0.385113	7.07809	3.7316	0	17.8978	8.94892	FALSE	FALSE	FALSE
A02_A21_A04	Tripartite	42.7912	15.4192	1.66949	8.54432	17.3301	6.88148	12.1058	0	1.24869	0.624343	FALSE	FALSE	FALSE
A02_A21_A05	Tripartite	49.8776	30.2216	2.50423	16.3629	16.7524	50.3331	33.5427	1.41501	33.0902	17.2526	FALSE	FALSE	FALSE
A02_A21_A06	Tripartite	8.72177	3.49501	1.66949	2.58225	0.770226	0.786454	0.77834	0	0.208114	0.104057	FALSE	FALSE	FALSE
A02_A21_A07	Tripartite	7.08644	6.99002	0.834745	3.91238	4.62136	0.393227	2.50729	0	0	0	FALSE	FALSE	FALSE
A02_A21_A08	Tripartite	19.624	7764.68	34.6419	3899.66	0.57767	0.393227	0.485448	0	0.208114	0.104057	FALSE	FALSE	FALSE
A02_A21_A09	Tripartite	32.1615	9.2515	12.9385	11.095	0	0.983068	0.491534	0	0.208114	0.104057	FALSE	FALSE	FALSE
A02_A21_A10	Tripartite	20.9868	15.6247	1.66949	8.64712	1.54045	0.393227	0.96684	0	0	0	FALSE	FALSE	FALSE
A02_A21_A11	Tripartite	78.496	10.2794	42.9893	26.6344	83.1844	41.2889	62.2366	0	65.3479	32.674	FALSE	FALSE	FALSE
A02_A21_A12	Tripartite	85.3098	92.7205	29.2161	60.9683	77.2152	168.498	122.857	46.6954	118.625	82.6603	FALSE	FALSE	FALSE
A02_A21_A13	Tripartite	53.4209	11.1018	9.59956	10.3507	32.1569	68.6181	50.3875	0	27.4711	13.7355	FALSE	FALSE	FALSE
A02_A21_A14	Tripartite	35.4322	42.3513	14.1907	28.271	31.5793	11.7968	21.688	0	5.8272	2.9136	FALSE	FALSE	FALSE
A02_A21_A15	Tripartite	41.1559	16.0359	0.834745	8.43534	30.6165	0.393227	15.5049	21.2252	0	10.6126	FALSE	FALSE	FALSE
A02_A21_A16	Tripartite	38.1578	19.5309	27.9639	23.7474	34.0825	114.036	74.0592	142.916	110.509	126.713	FALSE	FALSE	FALSE
A02_A21_A17	Tripartite	37.6126	19.3253	8.34745	13.8364	135.367	17.6952	76.5312	31.1303	6.45155	18.7909	FALSE	FALSE	FALSE
A02_A21_A18	Tripartite	24.8025	55.3034	5.84321	30.5733	13.2864	4.12889	8.70764	0	1.4568	0.7284	FALSE	FALSE	FALSE
A02_A21_A19	Tripartite	39.248	28.988	72.2054	50.5967	61.0404	23.9869	42.5136	1.41501	14.9842	8.19962	FALSE	FALSE	FALSE
A02_A21_A20	Tripartite	28.8909	38.8563	2.92161	20.8889	1.3479	5.89841	3.62315	0	0	0	FALSE	FALSE	FALSE
A02_A21_A21	Tripartite	2.453	7.81237	0.417372	4.11487	10.5906	0	5.2953	1.41501	0	0.707507	FALSE	FALSE	FALSE
A02_A21_A22	Tripartite	62.1426	46.6687	3.75635	25.2125	27.1505	64.096	45.6233	28.3003	112.174	70.237	FALSE	FALSE	FALSE
A02_A21_A23	Tripartite	20.1691	15.4192	7.09533	11.2572	13.479	0.983068	7.23101	1.41501	0	0.707507	FALSE	FALSE	FALSE
A02_A21_A24	Tripartite	54.5111	18.2974	17.5296	17.9135	0.57767	0.786454	0.682062	0	0	0	FALSE	FALSE	FALSE
A02_A21_A25	Tripartite	40.8833	22.8204	12.9385	17.8794	2.88835	34.8006	18.8445	0	24.1413	12.0706	FALSE	FALSE	FALSE
A02_A22_A01	Tripartite	126.193	3.08383	31.7203	17.4021	48.3317	110.89	79.6109	46.6954	134.026	90.3605	FALSE	FALSE	FALSE
A02_A22_A02	Tripartite	79.3136	8.01796	34.6419	21.3299	4.4288	13.9596	9.19418	0	0.624343	0.312172	FALSE	FALSE	FALSE
A02_A22_A03	Tripartite	109.022	22.6148	5.00847	13.8116	2.31068	29.0988	15.7047	32.5453	36.42	34.4827	FALSE	FALSE	FALSE
A02_A22_A04	Tripartite	43.6089	0.411178	31.3029	15.857	11.9385	0.393227	6.16587	0	0.416229	0.208114	FALSE	FALSE	FALSE
A02_A22_A05	Tripartite	49.6051	9.45708	3.75635	6.60672	30.6165	72.9436	51.7801	36.7903	44.1202	40.4553	FALSE	FALSE	FALSE
A02_A22_A06	Tripartite	37.8852	3.7006	5.00847	4.35453	34.4676	73.5335	54.0006	21.2252	112.798	67.0116	FALSE	FALSE	FALSE
A02_A22_A07	Tripartite	65.1407	23.2315	0.417372	11.8245	5.19903	2.16275	3.68089	0	0.624343	0.312172	FALSE	FALSE	FALSE
A02_A22_A08	Tripartite	50.6953	4.93413	27.1292	16.0317	3.65857	12.5833	8.12092	1.41501	0.208114	0.811564	FALSE	FALSE	FALSE
A02_A22_A09	Tripartite	71.9546	2.87824	26.2945	14.5863	0.192557	19.2681	9.73034	0	12.9031	6.45155	FALSE	FALSE	FALSE
A02_A22_A10	Tripartite	44.9716	12.3353	25.8771	19.1062	1.3479	1.3763	1.3621	0	2.9136	1.4568	FALSE	FALSE	FALSE
A02_A22_A11	Tripartite	91.3061	16.2415	6.67796	11.4597	0.192557	2.75259	1.47257	0	0	0	FALSE	FALSE	FALSE
A02_A22_A12	Tripartite	93.7591	9.66267	5.84321	7.75294	13.6715	12.7799	13.2257	0	11.0301	5.51503	FALSE	FALSE	FALSE
A02_A22_A13	Tripartite	61.325	8.42914	2.08686	5.258	10.5906	55.8383	33.2144	33.9603	25.1818	29.5711	FALSE	FALSE	FALSE
A02_A22_A14	Tripartite	71.9546	16.6527	62.6058	39.6293	4.62136	1.17968	2.90052	0	0.416229	0.208114	FALSE	FALSE	FALSE
A02_A22_A15	Tripartite	35.1596	2.26148	2.08686	2.17417	0	0.196614	0.0983068	0	0.208114	0.104057	FALSE	FALSE	FALSE
A02_A22_A16	Tripartite	41.4284	17.6806	3.33898	10.5098	0.962783	0.786454	0.874618	0	0.208114	0.104057	FALSE	FALSE	FALSE
A02_A22_A17	Tripartite	44.4265	3.28942	1.66949	2.47945	2.50323	76.4827	39.493	0	122.996	61.4978	FALSE	FALSE	FALSE
A02_A22_A18	Tripartite	105.206	118.419	177.383	147.901	120.733	9.04423	64.8886	49.5255	4.16229	26.8439	FALSE	FALSE	FALSE
A02_A22_A19	Tripartite	31.0713	32.6886	3.75635	18.2225	44.6731	17.8918	31.2825	0	8.11646	4.05823	FALSE	FALSE	FALSE
A02_A22_A20	Tripartite	78.2234	17.475	24.625	21.05	67.7799	11.0104	39.3951	93.3909	11.4463	52.4186	FALSE	FALSE	FALSE
A02_A22_A21	Tripartite	18.2612	4.72854	1.66949	3.19902	0.192557	12.19	6.1913	0	0.416229	0.208114	FALSE	FALSE	FALSE
A02_A22_A22	Tripartite	45.5168	4.31736	10.0169	7.16715	12.5162	1.76952	7.14285	0	0.624343	0.312172	FALSE	FALSE	FALSE
A02_A22_A23	Tripartite	43.3363	25.493	8.76482	17.1289	1.15534	1.17968	1.16751	0	0	0	FALSE	FALSE	FALSE
A02_A22_A24	Tripartite	49.06	2.05589	7.5127	4.78429	7.31715	0.589841	3.95349	0	0	0	FALSE	FALSE	FALSE
A02_A22_A25	Tripartite	74.9527	16.8583	6.67796	11.7681	17.9078	42.6652	30.2865	16.9802	13.5274	15.2538	FALSE	FALSE	FALSE
A02_A23_A01	Tripartite	122.377	20.7645	16.6949	18.7297	91.6569	49.1534	70.4051	28.3003	42.4553	35.3778	FALSE	FALSE	FALSE
A02_A23_A02	Tripartite	56.9641	27.9601	5.84321	16.9016	4.81391	11.4036	8.10875	26.8852	6.24343	16.5643	FALSE	FALSE	FALSE
A02_A23_A03	Tripartite	79.0411	2.67265	3.75635	3.2145	2.11812	1.3763	1.74721	0	0.832458	0.416229	FALSE	FALSE	FALSE
A02_A23_A04	Tripartite	11.4473	1.23353	0.834745	1.03414	0.192557	0.589841	0.391199	0	0.208114	0.104057	FALSE	FALSE	FALSE
A02_A23_A05	Tripartite	65.1407	92.9261	132.307	112.617	0.57767	14.5494	7.56354	0	21.4358	10.7179	FALSE	FALSE	FALSE
A02_A23_A06	Tripartite	23.4398	19.9421	4.59109	12.2666	8.47249	0.196614	4.33455	0	0	0	FALSE	FALSE	FALSE
A02_A23_A07	Tripartite	35.7048	66.8164	5.84321	36.3298	7.70226	0.786454	4.24436	0	0.416229	0.208114	FALSE	FALSE	FALSE
A02_A23_A08	Tripartite	30.7988	4.11178	2.92161	3.51669	2.50323	16.3189	9.41108	0	17.8978	8.94892	FALSE	FALSE	FALSE
A02_A23_A09	Tripartite	90.761	31.6607	95.9956	63.8281	139.603	73.3369	106.47	67.9206	80.7484	74.3345	FALSE	FALSE	FALSE
A02_A23_A10	Tripartite	45.7893	5.5509	3.75635	4.65362	2.69579	11.0104	6.85308	0	2.28926	1.14463	FALSE	FALSE	FALSE
A02_A23_A11	Tripartite	112.565	12.1297	7.5127	9.82122	0.57767	0.393227	0.485448	0	5.8272	2.9136	FALSE	FALSE	FALSE
A02_A23_A12	Tripartite	73.3174	175.984	8.34745	92.1657	8.66504	1.57291	5.11898	0	1.24869	0.624343	FALSE	FALSE	FALSE
A02_A23_A13	Tripartite	62.4152	11.513	12.9385	12.2258	5.58414	21.0377	13.3109	0	5.41097	2.70549	FALSE	FALSE	FALSE
A02_A23_A14	Tripartite	122.377	32.483	84.7266	58.6048	16.1747	91.0321	53.6034	2.83003	50.7799	26.805	FALSE	FALSE	FALSE
A02_A23_A15	Tripartite	68.4114	42.9681	1.66949	22.3188	51.7977	16.7122	34.2549	0	41.4148	20.7074	FALSE	FALSE	FALSE
A02_A23_A16	Tripartite	109.567	85.7305	128.133	106.932	191.594	88.8693	140.232	86.3158	44.7446	65.5302	FALSE	FALSE	FALSE
A02_A23_A17	Tripartite	79.5862	23.2315	50.502	36.8668	21.5663	10.4205	15.9934	0	5.61909	2.80954	FALSE	FALSE	FALSE
A02_A23_A18	Tripartite	133.28	74.2176	70.5359	72.3767	77.0226	48.9568	62.9897	26.8852	36.8362	31.8607	FALSE	FALSE	FALSE
A02_A23_A19	Tripartite	40.8833	23.0259	97.2477	60.1368	9.43527	23.397	16.4161	0	47.6582	23.8291	FALSE	FALSE	FALSE
A02_A23_A20	Tripartite	55.3288	26.3154	15.8601	21.0878	14.8269	0.786454	7.80665	0	0.416229	0.208114	FALSE	FALSE	FALSE
A02_A23_A21	Tripartite	44.9716	29.3992	12.1038	20.7515	133.057	75.303	104.18	52.3555	92.819	72.5873	FALSE	FALSE	FALSE
A02_A23_A22	Tripartite	70.5919	22.8204	26.2945	24.5574	13.2864	27.7225	20.5045	50.9405	33.9226	42.4316	FALSE	FALSE	FALSE
A02_A23_A23	Tripartite	49.8776	38.8563	36.7288	37.7925	5.58414	93.5881	49.5861	55.1855	80.124	67.6548	FALSE	FALSE	FALSE
A02_A23_A24	Tripartite	41.701	1.43912	22.9555	12.1973	18.1003	4.52211	11.3112	0	0	0	FALSE	FALSE	FALSE
A02_A23_A25	Tripartite	32.4341	3.90619	5.84321	4.8747	1.73301	20.2512	10.9921	0	18.5222	9.26109	FALSE	FALSE	FALSE
A02_A24_A01	Tripartite	100.573	6.37325	0.834745	3.604	46.2136	11.0104	28.612	28.3003	2.49737	15.3988	FALSE	FALSE	FALSE
A02_A24_A02	Tripartite	78.2234	0.205589	0	0.102794	0	15.5325	7.76624	0	26.6386	13.3193	FALSE	FALSE	FALSE
A02_A24_A03	Tripartite	97.3023	2.87824	1.25212	2.06518	0.385113	13.3697	6.87742	0	0	0	FALSE	FALSE	FALSE
A02_A24_A04	Tripartite	71.6821	0	5.84321	2.92161	0	0.196614	0.0983068	0	0	0	FALSE	FALSE	FALSE
A02_A24_A05	Tripartite	64.5956	0.205589	0.417372	0.311481	0	0.196614	0.0983068	0	0	0	FALSE	FALSE	FALSE
A02_A24_A06	Tripartite	22.077	0.205589	0	0.102794	59.1148	41.0922	50.1035	0	64.7236	32.3618	FALSE	FALSE	FALSE
A02_A24_A07	Tripartite	19.624	0.205589	0	0.102794	0.385113	0	0.192557	0	0	0	FALSE	FALSE	FALSE
A02_A24_A08	Tripartite	71.137	0.616766	34.2245	17.4206	0	0.393227	0.196614	0	0	0	FALSE	FALSE	FALSE
A02_A24_A09	Tripartite	44.6991	0	0	0	0	0	0	0	0	0	FALSE	FALSE	FALSE
A02_A24_A10	Tripartite	78.496	1.02794	0.417372	0.722658	0.57767	11.0104	5.79402	0	10.4057	5.20286	FALSE	FALSE	FALSE
A02_A24_A11	Tripartite	75.4979	0.205589	0	0.102794	0	0	0	0	0.208114	0.104057	FALSE	FALSE	FALSE
A02_A24_A12	Tripartite	93.214	12.3353	2.08686	7.21109	0.962783	150.803	75.8827	7.07507	127.574	67.3246	FALSE	FALSE	FALSE
A02_A24_A13	Tripartite	25.0751	0.411178	0.417372	0.414275	0.385113	13.1731	6.77911	0	23.3088	11.6544	FALSE	FALSE	FALSE
A02_A24_A14	Tripartite	91.5786	21.998	2.50423	12.2511	47.754	7.47132	27.6127	0	0.416229	0.208114	FALSE	FALSE	FALSE
A02_A24_A15	Tripartite	59.1445	5.13972	3.75635	4.44804	0	9.83068	4.91534	0	0	0	FALSE	FALSE	FALSE
A02_A24_A16	Tripartite	77.4057	13.98	0.417372	7.19871	15.7896	36.9634	26.3765	12.7351	32.674	22.7045	FALSE	FALSE	FALSE
A02_A24_A17	Tripartite	31.0713	0.205589	0.417372	0.311481	0.192557	0.589841	0.391199	0	0	0	FALSE	FALSE	FALSE
A02_A24_A18	Tripartite	71.4095	2.05589	20.0339	11.0449	1.92557	18.0885	10.007	0	12.9031	6.45155	FALSE	FALSE	FALSE
A02_A24_A19	Tripartite	35.1596	0.205589	0	0.102794	0.192557	2.75259	1.47257	0	0	0	FALSE	FALSE	FALSE
A02_A24_A20	Tripartite	119.924	0.411178	5.84321	3.12719	0	21.2343	10.6171	0	13.5274	6.76372	FALSE	FALSE	FALSE
A02_A24_A21	Tripartite	36.795	1.8503	21.7034	11.7768	0.192557	17.4986	8.84558	0	13.5274	6.76372	FALSE	FALSE	FALSE
A02_A24_A22	Tripartite	69.2291	1.23353	3.75635	2.49494	23.4919	1.17968	12.3358	0	0	0	FALSE	FALSE	FALSE
A02_A24_A23	Tripartite	62.4152	2.46707	6.67796	4.57251	4.4288	3.73566	4.08223	0	0.208114	0.104057	FALSE	FALSE	FALSE
A02_A24_A24	Tripartite	63.2329	12.3353	17.1123	14.7238	3.46602	0.196614	1.83132	0	0	0	FALSE	FALSE	FALSE
A02_A24_A25	Tripartite	45.2442	3.49501	0.417372	1.95619	0.57767	0.196614	0.387142	1.41501	0	0.707507	FALSE	FALSE	FALSE
A02_A25_A01	Tripartite	84.2196	40.0898	0.834745	20.4623	18.1003	1.3763	9.7383	0	13.1112	6.5556	FALSE	FALSE	FALSE
A02_A25_A02	Tripartite	58.5994	52.2196	5.42584	28.8227	12.1311	0.786454	6.45876	0	0.416229	0.208114	FALSE	FALSE	FALSE
A02_A25_A03	Tripartite	51.7855	5.13972	3.75635	4.44804	1.73301	2.9492	2.34111	1.41501	0.208114	0.811564	FALSE	FALSE	FALSE
A02_A25_A04	Tripartite	37.6126	2.67265	1.25212	1.96239	0.57767	90.6389	45.6083	55.1855	64.3073	59.7464	FALSE	FALSE	FALSE
A02_A25_A05	Tripartite	70.8644	0.822355	1.25212	1.03724	4.04369	16.1223	10.083	42.4504	11.0301	26.7402	FALSE	FALSE	FALSE
A02_A25_A06	Tripartite	32.1615	7.19561	30.4682	18.8319	7.31715	0	3.65857	0	0.624343	0.312172	FALSE	FALSE	FALSE
A02_A25_A07	Tripartite	29.7085	1.02794	0	0.513972	1.3479	0.196614	0.772255	0	0	0	FALSE	FALSE	FALSE
A02_A25_A08	Tripartite	40.6108	5.96208	2.92161	4.44184	2.50323	1.76952	2.13638	1.41501	0.416229	0.915621	FALSE	FALSE	FALSE
A02_A25_A09	Tripartite	35.9773	1.02794	4.59109	2.80952	0.385113	0	0.192557	1.41501	6.03532	3.72517	FALSE	FALSE	FALSE
A02_A25_A10	Tripartite	61.325	3.49501	9.18219	6.3386	1.54045	1.96614	1.75329	1.41501	0.416229	0.915621	FALSE	FALSE	FALSE
A02_A25_A11	Tripartite	152.086	10.2794	20.0339	15.1567	16.1747	9.63407	12.9044	0	3.53794	1.76897	FALSE	FALSE	FALSE
A02_A25_A12	Tripartite	123.468	15.4192	3.33898	9.37907	1.15534	25.1665	13.1609	0	4.78663	2.39332	FALSE	FALSE	FALSE
A02_A25_A13	Tripartite	58.5994	12.1297	8.34745	10.2386	36.7783	5.30857	21.0434	0	0.208114	0.104057	FALSE	FALSE	FALSE
A02_A25_A14	Tripartite	50.9679	8.42914	3.75635	6.09275	0.962783	167.515	84.2388	21.2252	106.346	63.7858	FALSE	FALSE	FALSE
A02_A25_A15	Tripartite	70.5919	7.4012	1.25212	4.32666	16.3673	0.393227	8.38026	1.41501	0	0.707507	FALSE	FALSE	FALSE
A02_A25_A16	Tripartite	39.5205	3.49501	9.18219	6.3386	6.93203	1.96614	4.44909	0	1.04057	0.520286	FALSE	FALSE	FALSE
A02_A25_A17	Tripartite	77.1332	4.11178	1.66949	2.89063	0.385113	3.14582	1.76547	0	0	0	FALSE	FALSE	FALSE
A02_A25_A18	Tripartite	66.5035	10.2794	7.5127	8.89607	3.85113	3.73566	3.79339	0	1.24869	0.624343	FALSE	FALSE	FALSE
A02_A25_A19	Tripartite	46.8795	17.475	24.625	21.05	87.6132	122.687	105.15	91.9759	228.718	160.347	FALSE	FALSE	FALSE
A02_A25_A20	Tripartite	123.74	17.2695	13.3559	15.3127	9.05016	20.841	14.9456	35.3753	34.1308	34.753	FALSE	FALSE	FALSE
A02_A25_A21	Tripartite	51.2404	10.8962	11.6864	11.2913	4.4288	8.06116	6.24498	0	0.624343	0.312172	FALSE	FALSE	FALSE
A02_A25_A22	Tripartite	64.8682	12.3353	4.17372	8.25453	12.5162	2.55598	7.53607	0	0.624343	0.312172	FALSE	FALSE	FALSE
A02_A25_A23	Tripartite	14.9905	10.485	2.08686	6.28594	0.385113	0.196614	0.290863	0	0	0	FALSE	FALSE	FALSE
A02_A25_A24	Tripartite	78.7685	1.43912	17.5296	9.48438	25.4175	0.786454	13.102	0	7.284	3.642	FALSE	FALSE	FALSE
A02_A25_A25	Tripartite	71.137	15.2136	12.5212	13.8674	73.9417	8.45438	41.198	0	0.624343	0.312172	FALSE	FALSE	FALSE
A03_A01_A01	Tripartite	156.447	10.0739	6.26058	8.16722	54.4935	110.693	82.5935	16.9802	133.193	75.0867	FALSE	FALSE	FALSE
A03_A01_A02	Tripartite	150.723	5.13972	8.34745	6.74358	0.770226	0.983068	0.876647	0	0.416229	0.208114	FALSE	FALSE	FALSE
A03_A01_A03	Tripartite	86.9452	251.846	235.815	243.831	231.453	73.9267	152.69	123.106	85.1188	104.112	TRUE	FALSE	FALSE
A03_A01_A04	Tripartite	48.7874	1.02794	0.834745	0.931344	0.192557	0.196614	0.194585	0	0	0	FALSE	FALSE	FALSE
A03_A01_A05	Tripartite	83.1294	3.49501	55.9279	29.7114	22.7217	0.589841	11.6558	0	0	0	FALSE	FALSE	FALSE
A03_A01_A06	Tripartite	54.7836	1.64471	4.17372	2.90922	1.3479	90.2456	45.7968	35.3753	82.4133	58.8943	FALSE	FALSE	FALSE
A03_A01_A07	Tripartite	51.2404	1.23353	1.66949	1.45151	17.7152	15.7291	16.7221	89.1458	12.695	50.9204	FALSE	FALSE	FALSE
A03_A01_A08	Tripartite	100.3	2.87824	1.66949	2.27387	1.15534	0.589841	0.87259	0	0	0	FALSE	FALSE	FALSE
A03_A01_A09	Tripartite	150.451	0.616766	2.08686	1.35181	3.27346	0	1.63673	49.5255	0.208114	24.8668	FALSE	FALSE	FALSE
A03_A01_A10	Tripartite	77.6783	20.1477	1.66949	10.9086	1.15534	1.57291	1.36412	0	0	0	FALSE	FALSE	FALSE
A03_A01_A11	Tripartite	232.217	6.99002	11.2691	9.12954	13.2864	0	6.6432	0	0	0	FALSE	FALSE	FALSE
A03_A01_A12	Tripartite	158.9	30.2216	7.93007	19.0758	3.0809	2.55598	2.81844	0	0	0	FALSE	FALSE	FALSE
A03_A01_A13	Tripartite	127.556	154.397	14.1907	84.2939	11.9385	10.2239	11.0812	0	0.208114	0.104057	FALSE	FALSE	FALSE
A03_A01_A14	Tripartite	181.794	8.22355	4.17372	6.19864	0.57767	4.91534	2.7465	0	3.12172	1.56086	FALSE	FALSE	FALSE
A03_A01_A15	Tripartite	115.563	3.7006	0	1.8503	0.192557	0.196614	0.194585	0	0	0	FALSE	FALSE	FALSE
A03_A01_A16	Tripartite	51.7855	2.67265	3.75635	3.2145	0.385113	0.786454	0.585784	0	0	0	FALSE	FALSE	FALSE
A03_A01_A17	Tripartite	122.377	10.8962	2.08686	6.49153	0.57767	0.393227	0.485448	0	0.416229	0.208114	FALSE	FALSE	FALSE
A03_A01_A18	Tripartite	158.355	106.906	10.4343	58.6702	2.11812	2.35936	2.23874	0	6.03532	3.01766	FALSE	FALSE	FALSE
A03_A01_A19	Tripartite	78.2234	4.93413	0.834745	2.88444	2.31068	0.786454	1.54857	0	0	0	FALSE	FALSE	FALSE
A03_A01_A20	Tripartite	132.189	43.1736	8.34745	25.7605	105.521	0.393227	52.9571	141.501	0	70.7507	FALSE	FALSE	FALSE
A03_A01_A21	Tripartite	91.0335	2.46707	7.5127	4.98988	0.57767	4.91534	2.7465	0	0	0	FALSE	FALSE	FALSE
A03_A01_A22	Tripartite	71.4095	58.1816	17.5296	37.8556	48.9094	1.57291	25.2411	26.8852	0	13.4426	FALSE	FALSE	FALSE
A03_A01_A23	Tripartite	50.4228	3.7006	2.08686	2.89373	0.57767	1.17968	0.878676	0	0	0	FALSE	FALSE	FALSE
A03_A01_A24	Tripartite	120.469	1.23353	1.66949	1.45151	0.770226	0	0.385113	0	0	0	FALSE	FALSE	FALSE
A03_A01_A25	Tripartite	77.9509	24.4651	2.08686	13.276	1.15534	29.6887	15.422	7.07507	18.3141	12.6946	FALSE	FALSE	FALSE
A03_A02_A01	Tripartite	92.9414	3.08383	0.834745	1.95929	4.23624	68.8148	36.5255	35.3753	43.4959	39.4356	FALSE	FALSE	FALSE
A03_A02_A02	Tripartite	108.477	17.8862	40.4851	29.1857	8.27993	83.1676	45.7237	48.1104	121.331	84.7206	FALSE	FALSE	FALSE
A03_A02_A03	Tripartite	47.6972	28.1657	10.0169	19.0913	106.484	152.376	129.43	24.0552	122.787	73.4214	FALSE	FALSE	FALSE
A03_A02_A04	Tripartite	34.8871	0	6.26058	3.13029	0	0.196614	0.0983068	0	0	0	FALSE	FALSE	FALSE
A03_A02_A05	Tripartite	59.9622	5.34531	0.417372	2.88134	0.962783	5.70179	3.33229	0	0	0	FALSE	FALSE	FALSE
A03_A02_A06	Tripartite	31.3439	5.34531	1.66949	3.5074	0.770226	0	0.385113	0	0	0	FALSE	FALSE	FALSE
A03_A02_A07	Tripartite	78.496	24.6707	0.417372	12.544	9.82038	0.393227	5.1068	0	8.53269	4.26634	FALSE	FALSE	FALSE
A03_A02_A08	Tripartite	70.0467	8.63473	1.25212	4.94342	0.192557	2.16275	1.17765	0	0.624343	0.312172	FALSE	FALSE	FALSE
A03_A02_A09	Tripartite	79.5862	1.43912	5.42584	3.43248	40.0518	0.393227	20.2225	48.1104	0.208114	24.1593	FALSE	FALSE	FALSE
A03_A02_A10	Tripartite	75.2253	3.28942	3.33898	3.3142	1.3479	32.4412	16.8946	0	25.5981	12.799	FALSE	FALSE	FALSE
A03_A02_A11	Tripartite	204.689	23.0259	10.8517	16.9388	31.3867	80.0217	55.7042	1.41501	48.4907	24.9528	FALSE	FALSE	FALSE
A03_A02_A12	Tripartite	155.084	3.28942	7.09533	5.19237	118.615	9.83068	64.2227	135.841	17.8978	76.8695	FALSE	FALSE	FALSE
A03_A02_A13	Tripartite	93.4865	5.96208	2.92161	4.44184	4.62136	67.4385	36.0299	2.83003	37.0444	19.9372	FALSE	FALSE	FALSE
A03_A02_A14	Tripartite	157.81	57.976	11.6864	34.8312	1.15534	2.9492	2.05227	0	3.53794	1.76897	FALSE	FALSE	FALSE
A03_A02_A15	Tripartite	62.4152	1.02794	3.33898	2.18346	8.47249	0.196614	4.33455	0	0	0	FALSE	FALSE	FALSE
A03_A02_A16	Tripartite	47.9698	5.96208	1.66949	3.81578	0.385113	0.589841	0.487477	0	0.208114	0.104057	FALSE	FALSE	FALSE
A03_A02_A17	Tripartite	67.3212	3.28942	0.417372	1.8534	0.385113	3.34243	1.86377	0	2.28926	1.14463	FALSE	FALSE	FALSE
A03_A02_A18	Tripartite	73.8625	5.96208	11.2691	8.61556	1.73301	18.0885	9.91073	0	1.24869	0.624343	FALSE	FALSE	FALSE
A03_A02_A19	Tripartite	23.9849	2.67265	17.1123	9.89246	5.19903	100.47	52.8343	1.41501	74.0887	37.7519	FALSE	FALSE	FALSE
A03_A02_A20	Tripartite	80.949	5.13972	15.0254	10.0826	1.73301	1.3763	1.55465	0	0	0	FALSE	FALSE	FALSE
A03_A02_A21	Tripartite	53.6934	7.4012	11.2691	9.33512	0	0.393227	0.196614	0	0	0	FALSE	FALSE	FALSE
A03_A02_A22	Tripartite	61.325	3.08383	7.09533	5.08958	0.962783	0.393227	0.678005	0	0.624343	0.312172	FALSE	FALSE	FALSE
A03_A02_A23	Tripartite	47.4246	1.02794	58.0147	29.5213	1.15534	1.3763	1.26582	0	0.208114	0.104057	FALSE	FALSE	FALSE
A03_A02_A24	Tripartite	55.0562	1.02794	0.417372	0.722658	0	0	0	0	0	0	FALSE	FALSE	FALSE
A03_A02_A25	Tripartite	71.137	0.411178	0.417372	0.414275	0.57767	7.2747	3.92619	0	0.416229	0.208114	FALSE	FALSE	FALSE
A03_A03_A01	Tripartite	66.7761	109.579	61.3537	85.4663	52.1828	24.1835	38.1831	1.41501	5.41097	3.41299	FALSE	FALSE	FALSE
A03_A03_A02	Tripartite	92.6688	143.09	206.182	174.636	110.913	110.3	110.606	9.90509	68.4696	39.1874	FALSE	FALSE	FALSE
A03_A03_A03	Tripartite	22.6221	920.421	714.541	817.481	207.576	497.629	352.602	82.0708	364.616	223.344	TRUE	TRUE	FALSE
A03_A03_A04	Tripartite	45.2442	119.242	83.0571	101.149	57.1893	40.5024	48.8458	1.41501	23.5169	12.466	FALSE	FALSE	FALSE
A03_A03_A05	Tripartite	28.6183	46.6687	81.805	64.2368	12.9013	8.45438	10.6778	1.41501	4.16229	2.78865	FALSE	FALSE	FALSE
A03_A03_A06	Tripartite	39.5205	91.6926	149.419	120.556	54.3009	18.4817	36.3913	0	9.36515	4.68257	FALSE	FALSE	FALSE
A03_A03_A07	Tripartite	52.0581	71.9561	71.3707	71.6634	87.4207	151.589	119.505	56.6005	84.7026	70.6515	FALSE	FALSE	FALSE
A03_A03_A08	Tripartite	34.6145	768.491	998.354	883.423	300.388	279.191	289.79	125.936	478.039	301.987	TRUE	TRUE	FALSE
A03_A03_A09	Tripartite	31.3439	99.9162	123.96	111.938	15.0194	7.47132	11.2454	0	2.70549	1.35274	FALSE	FALSE	FALSE
A03_A03_A10	Tripartite	63.778	916.104	456.188	686.146	881.139	189.339	535.239	249.042	172.943	210.993	TRUE	TRUE	FALSE
A03_A03_A11	Tripartite	74.9527	89.2255	70.1185	79.672	24.2621	23.5936	23.9279	29.7153	10.1976	19.9564	FALSE	FALSE	FALSE
A03_A03_A12	Tripartite	107.387	250.613	515.037	382.825	101.67	105.385	103.527	7.07507	71.5913	39.3332	FALSE	FALSE	FALSE
A03_A03_A13	Tripartite	27.8007	66.1996	750.853	408.526	76.2524	103.812	90.0322	94.8059	121.955	108.38	FALSE	TRUE	FALSE
A03_A03_A14	Tripartite	82.3117	355.052	257.101	306.077	196.023	98.5034	147.263	70.7507	125.493	98.1218	FALSE	FALSE	FALSE
A03_A03_A15	Tripartite	42.7912	60.6487	143.993	102.321	80.4886	25.3632	52.9259	32.5453	33.2983	32.9218	FALSE	FALSE	FALSE
A03_A03_A16	Tripartite	67.0486	428.036	524.22	476.128	182.544	212.539	197.541	77.8257	154.213	116.019	TRUE	TRUE	FALSE
A03_A03_A17	Tripartite	71.6821	321.952	685.743	503.847	51.0275	136.057	93.542	127.351	60.3532	93.8522	TRUE	FALSE	FALSE
A03_A03_A18	Tripartite	63.778	879.303	1039.67	959.489	273.238	329.918	301.578	101.881	264.721	183.301	TRUE	TRUE	FALSE
A03_A03_A19	Tripartite	26.1653	197.16	88.9003	143.03	18.8705	182.851	100.861	22.6402	330.486	176.563	FALSE	FALSE	FALSE
A03_A03_A20	Tripartite	84.4922	3980.82	1224.15	2602.48	510.66	255.008	382.834	97.6359	188.135	142.886	TRUE	TRUE	FALSE
A03_A03_A21	Tripartite	32.1615	133.427	295.5	214.463	13.6715	18.0885	15.88	0	12.0706	6.03532	FALSE	FALSE	FALSE
A03_A03_A22	Tripartite	70.3193	528.569	375.218	451.893	524.524	407.187	465.855	205.177	277.208	241.193	TRUE	TRUE	FALSE
A03_A03_A23	Tripartite	102.753	641.231	776.73	708.981	1736.67	869.229	1302.95	960.794	866.38	913.587	TRUE	TRUE	TRUE
A03_A03_A24	Tripartite	29.9811	49.5469	63.0232	56.2851	54.4935	89.6558	72.0746	5.66005	65.7641	35.7121	FALSE	FALSE	FALSE
A03_A03_A25	Tripartite	79.0411	280.834	242.911	261.872	319.644	180.885	250.264	74.9957	102.184	88.5899	TRUE	TRUE	FALSE
A03_A04_A01	Tripartite	161.353	68.6667	129.803	99.2347	6.93203	114.233	60.5823	9.90509	68.0534	38.9792	FALSE	FALSE	FALSE
A03_A04_A02	Tripartite	141.729	85.5249	4.59109	45.058	4.4288	200.153	102.291	22.6402	354.835	188.738	FALSE	FALSE	FALSE
A03_A04_A03	Tripartite	34.0694	4.11178	65.9448	35.0283	2.69579	108.334	55.5149	42.4504	137.772	90.1111	FALSE	FALSE	FALSE
A03_A04_A04	Tripartite	26.4379	3.28942	2.50423	2.89683	1.3479	0.786454	1.06717	0	0	0	FALSE	FALSE	FALSE
A03_A04_A05	Tripartite	37.3401	4.31736	1.25212	2.78474	0.962783	0.983068	0.972925	0	0	0	FALSE	FALSE	FALSE
A03_A04_A06	Tripartite	49.8776	6.37325	2.92161	4.64743	0.962783	1.17968	1.07123	0	0	0	FALSE	FALSE	FALSE
A03_A04_A07	Tripartite	45.2442	3.7006	5.84321	4.7719	6.73948	0.983068	3.86127	0	0.208114	0.104057	FALSE	FALSE	FALSE
A03_A04_A08	Tripartite	52.8758	11.1018	9.59956	10.3507	116.497	13.763	65.1298	8.49008	8.11646	8.30327	FALSE	FALSE	FALSE
A03_A04_A09	Tripartite	89.3982	1.23353	2.92161	2.07757	0.770226	4.91534	2.84278	0	0.416229	0.208114	FALSE	FALSE	FALSE
A03_A04_A10	Tripartite	61.8701	24.6707	35.0593	29.865	4.81391	14.1562	9.48505	0	0.624343	0.312172	FALSE	FALSE	FALSE
A03_A04_A11	Tripartite	99.7553	2.26148	3.33898	2.80023	0.385113	32.8345	16.6098	5.66005	22.8926	14.2763	FALSE	FALSE	FALSE
A03_A04_A12	Tripartite	71.9546	2.87824	3.75635	3.3173	24.2621	2.9492	13.6057	9.90509	8.11646	9.01078	FALSE	FALSE	FALSE
A03_A04_A13	Tripartite	58.5994	6.16766	21.7034	13.9355	22.144	18.2851	20.2145	19.8102	7.70023	13.7552	FALSE	FALSE	FALSE
A03_A04_A14	Tripartite	70.3193	22.8204	55.0931	38.9567	196.215	57.2146	126.715	50.9405	74.7131	62.8268	FALSE	FALSE	FALSE
A03_A04_A15	Tripartite	89.6707	48.9301	1.66949	25.2998	0.57767	0.589841	0.583755	0	0.208114	0.104057	FALSE	FALSE	FALSE
A03_A04_A16	Tripartite	65.6859	3.7006	2.92161	3.3111	9.05016	37.16	23.1051	39.6204	41.831	40.7257	FALSE	FALSE	FALSE
A03_A04_A17	Tripartite	83.402	60.0319	6.67796	33.3549	0.770226	19.6614	10.2158	0	0.208114	0.104057	FALSE	FALSE	FALSE
A03_A04_A18	Tripartite	58.0543	133.222	163.61	148.416	13.479	225.712	119.596	35.3753	252.443	143.909	FALSE	FALSE	FALSE
A03_A04_A19	Tripartite	68.684	9.04591	16.2775	12.6617	27.9207	67.0452	47.483	1.41501	30.5928	16.0039	FALSE	FALSE	FALSE
A03_A04_A20	Tripartite	83.1294	14.5968	9.18219	11.8895	5.96925	10.0273	7.99827	0	0.208114	0.104057	FALSE	FALSE	FALSE
A03_A04_A21	Tripartite	20.7142	3.90619	3.75635	3.83127	0.770226	7.66793	4.21908	0	0.624343	0.312172	FALSE	FALSE	FALSE
A03_A04_A22	Tripartite	65.1407	113.896	13.3559	63.6261	8.27993	73.7301	41.005	0	71.1751	35.5876	FALSE	FALSE	FALSE
A03_A04_A23	Tripartite	98.6651	13.3633	25.0423	19.2028	12.9013	5.30857	9.10493	0	0	0	FALSE	FALSE	FALSE
A03_A04_A24	Tripartite	104.116	34.3333	2.50423	18.4188	53.9158	6.48825	30.202	25.4702	12.695	19.0826	FALSE	FALSE	FALSE
[truncated: 14,276 more rows]

## Sheet: Main 4d
Construct	Activator type	P1	P2	P3	Reverse_construct	Forward toxicity	Reverse toxicity	ADs only?	Tripartite_1 PF only
A01_A02	Bipartite	A01	A02		A02_A01	0.627702	0.856705	TRUE	FALSE
A01_A03	Bipartite	A01	A03		A03_A01	0.539614	0.920239	TRUE	FALSE
A01_A04	Bipartite	A01	A04		A04_A01	0.805293	0.557825	TRUE	FALSE
A01_A05	Bipartite	A01	A05		A05_A01	0.054147	0.555582	TRUE	FALSE
A01_A06	Bipartite	A01	A06		A06_A01	0.749356	0.79869	TRUE	FALSE
A01_A07	Bipartite	A01	A07		A07_A01	0.575847	0.221765	TRUE	FALSE
A01_A08	Bipartite	A01	A08		A08_A01	0.694231	0.278191	TRUE	FALSE
A01_A09	Bipartite	A01	A09		A09_A01	0.756343	0.648953	TRUE	FALSE
A01_A10	Bipartite	A01	A10		A10_A01	0.636701	0.665079	TRUE	FALSE
A01_A11	Bipartite	A01	A11		A11_A01	0.921629	0.578848	TRUE	FALSE
A01_A12	Bipartite	A01	A12		A12_A01	0.907661	0.129842	TRUE	FALSE
A01_A13	Bipartite	A01	A13		A13_A01	0.875495	0.724423	TRUE	FALSE
A01_A14	Bipartite	A01	A14		A14_A01	1.04642	0.935114	TRUE	FALSE
A01_A15	Bipartite	A01	A15		A15_A01	1.05852	0.735078	TRUE	FALSE
A01_A16	Bipartite	A01	A16		A16_A01	0.746551	0.601007	TRUE	FALSE
A01_A17	Bipartite	A01	A17		A17_A01	0.697418	0.607666	TRUE	FALSE
A01_A18	Bipartite	A01	A18		A18_A01	0.269812	0.301038	TRUE	FALSE
A01_A19	Bipartite	A01	A19		A19_A01	0.256838	0.537358	TRUE	FALSE
A01_A20	Bipartite	A01	A20		A20_A01	0.604687	0.660938	TRUE	FALSE
A01_A21	Bipartite	A01	A21		A21_A01	0.561539	0.606754	TRUE	FALSE
A01_A22	Bipartite	A01	A22		A22_A01	0.612278	0.379471	TRUE	FALSE
A01_A23	Bipartite	A01	A23		A23_A01	0.200833	0.861296	FALSE	FALSE
A01_A24	Bipartite	A01	A24		A24_A01	0.839884	0.820268	FALSE	FALSE
A01_A25	Bipartite	A01	A25		A25_A01	0.999228	0.729983	FALSE	FALSE
A02_A03	Bipartite	A02	A03		A03_A02	0.743744	0.75045	TRUE	FALSE
A02_A04	Bipartite	A02	A04		A04_A02	0.221584	0.340217	TRUE	FALSE
A02_A05	Bipartite	A02	A05		A05_A02	0.113604	0.382333	TRUE	FALSE
A02_A06	Bipartite	A02	A06		A06_A02	0.144763	0.371508	TRUE	FALSE
A02_A07	Bipartite	A02	A07		A07_A02	0.648692	0.275118	TRUE	FALSE
A02_A08	Bipartite	A02	A08		A08_A02	0.517211	0.623174	TRUE	FALSE
A02_A09	Bipartite	A02	A09		A09_A02	-0.358375	0.592015	TRUE	FALSE
A02_A10	Bipartite	A02	A10		A10_A02	-1.00282	0.457601	TRUE	FALSE
A02_A11	Bipartite	A02	A11		A11_A02	0.638492	0.675799	TRUE	FALSE
A02_A12	Bipartite	A02	A12		A12_A02	0.680346	0.408277	TRUE	FALSE
A02_A13	Bipartite	A02	A13		A13_A02	0.461126	0.408612	TRUE	FALSE
A02_A14	Bipartite	A02	A14		A14_A02	0.748169	0.864016	TRUE	FALSE
A02_A15	Bipartite	A02	A15		A15_A02	0.535379	0.626515	TRUE	FALSE
A02_A16	Bipartite	A02	A16		A16_A02	0.350186	-0.128729	TRUE	FALSE
A02_A17	Bipartite	A02	A17		A17_A02	0.619737	0.182958	TRUE	FALSE
A02_A18	Bipartite	A02	A18		A18_A02	-0.415589	0.248388	TRUE	FALSE
A02_A19	Bipartite	A02	A19		A19_A02	0.0491966	0.0337376	TRUE	FALSE
A02_A20	Bipartite	A02	A20		A20_A02	0.237751	0.558114	TRUE	FALSE
A02_A21	Bipartite	A02	A21		A21_A02	0.516898	0.200018	TRUE	FALSE
A02_A22	Bipartite	A02	A22		A22_A02	0.375032	0.448116	TRUE	FALSE
A02_A23	Bipartite	A02	A23		A23_A02	0.208937	0.522708	FALSE	FALSE
A02_A24	Bipartite	A02	A24		A24_A02	0.706145	0.861227	FALSE	FALSE
A02_A25	Bipartite	A02	A25		A25_A02	0.233853	0.0949891	FALSE	FALSE
A03_A04	Bipartite	A03	A04		A04_A03	0.0432141	-0.793685	TRUE	FALSE
A03_A05	Bipartite	A03	A05		A05_A03	0.0556047	0.0272835	TRUE	FALSE
A03_A06	Bipartite	A03	A06		A06_A03	0.61536	0.470312	TRUE	FALSE
A03_A07	Bipartite	A03	A07		A07_A03	0.0605894	0.158254	TRUE	FALSE
A03_A08	Bipartite	A03	A08		A08_A03	-0.0654602	-0.374761	TRUE	FALSE
A03_A09	Bipartite	A03	A09		A09_A03	0.790414	0.291569	TRUE	FALSE
A03_A10	Bipartite	A03	A10		A10_A03	-0.439776	-0.304354	TRUE	FALSE
A03_A11	Bipartite	A03	A11		A11_A03	0.300859	0.549311	TRUE	FALSE
A03_A12	Bipartite	A03	A12		A12_A03	0.339693	-0.140823	TRUE	FALSE
A03_A13	Bipartite	A03	A13		A13_A03	0.204437	0.240656	TRUE	FALSE
A03_A14	Bipartite	A03	A14		A14_A03	0.176798	-0.0491583	TRUE	FALSE
A03_A15	Bipartite	A03	A15		A15_A03	0.791823	0.503465	TRUE	FALSE
A03_A16	Bipartite	A03	A16		A16_A03	-0.0846665	-0.440919	TRUE	FALSE
A03_A17	Bipartite	A03	A17		A17_A03	-0.127038	-0.304173	TRUE	FALSE
A03_A18	Bipartite	A03	A18		A18_A03	-0.474615	-0.729932	TRUE	FALSE
A03_A19	Bipartite	A03	A19		A19_A03	-0.56752	-0.170704	TRUE	FALSE
A03_A20	Bipartite	A03	A20		A20_A03	-0.333889	-0.431108	TRUE	FALSE
A03_A21	Bipartite	A03	A21		A21_A03	0.276318	0.227771	TRUE	FALSE
A03_A22	Bipartite	A03	A22		A22_A03	-0.163773	-0.729574	TRUE	FALSE
A03_A23	Bipartite	A03	A23		A23_A03	-0.387944	-0.575665	FALSE	FALSE
A03_A24	Bipartite	A03	A24		A24_A03	0.292812	0.717913	FALSE	FALSE
A03_A25	Bipartite	A03	A25		A25_A03	-0.154364	-0.340749	FALSE	FALSE
A04_A05	Bipartite	A04	A05		A05_A04	-0.394922	0.0376399	TRUE	FALSE
A04_A06	Bipartite	A04	A06		A06_A04	0.137327	0.261208	TRUE	FALSE
A04_A07	Bipartite	A04	A07		A07_A04	-0.325896	-0.135992	TRUE	FALSE
A04_A08	Bipartite	A04	A08		A08_A04	-0.217235	-0.205431	TRUE	FALSE
A04_A09	Bipartite	A04	A09		A09_A04	0.0179339	-0.375518	TRUE	FALSE
A04_A10	Bipartite	A04	A10		A10_A04	-0.614361	-0.0501371	TRUE	FALSE
A04_A11	Bipartite	A04	A11		A11_A04	0.0441348	0.308028	TRUE	FALSE
A04_A12	Bipartite	A04	A12		A12_A04	0.0655978	0.0268654	TRUE	FALSE
A04_A13	Bipartite	A04	A13		A13_A04	-0.610921	0.053557	TRUE	FALSE
A04_A14	Bipartite	A04	A14		A14_A04	0.163768	0.546196	TRUE	FALSE
A04_A15	Bipartite	A04	A15		A15_A04	1.02451	0.668104	TRUE	FALSE
A04_A16	Bipartite	A04	A16		A16_A04	-0.161612	0.101008	TRUE	FALSE
A04_A17	Bipartite	A04	A17		A17_A04	0.273549	-0.114514	TRUE	FALSE
A04_A18	Bipartite	A04	A18		A18_A04	-1.10447	-0.603353	TRUE	FALSE
A04_A19	Bipartite	A04	A19		A19_A04	-0.488566	-0.437309	TRUE	FALSE
A04_A20	Bipartite	A04	A20		A20_A04	0.199955	-0.34238	TRUE	FALSE
A04_A21	Bipartite	A04	A21		A21_A04	-0.164065	0.39962	TRUE	FALSE
A04_A22	Bipartite	A04	A22		A22_A04	0.270409	0.171447	TRUE	FALSE
A04_A23	Bipartite	A04	A23		A23_A04	-0.520939	0.090765	FALSE	FALSE
A04_A24	Bipartite	A04	A24		A24_A04	0.759374	0.621244	FALSE	FALSE
A04_A25	Bipartite	A04	A25		A25_A04	-0.723633	-1.2636	FALSE	FALSE
A05_A06	Bipartite	A05	A06		A06_A05	0.0271084	0.093975	TRUE	FALSE
A05_A07	Bipartite	A05	A07		A07_A05	0.202928	0.0620197	TRUE	FALSE
A05_A08	Bipartite	A05	A08		A08_A05	-0.329129	0.0761592	TRUE	FALSE
A05_A09	Bipartite	A05	A09		A09_A05	0.623588	0.231804	TRUE	FALSE
A05_A10	Bipartite	A05	A10		A10_A05	-0.397656	-0.0888821	TRUE	FALSE
A05_A11	Bipartite	A05	A11		A11_A05	0.174494	0.440757	TRUE	FALSE
A05_A12	Bipartite	A05	A12		A12_A05	-0.192445	0.0751539	TRUE	FALSE
A05_A13	Bipartite	A05	A13		A13_A05	0.755004	0.255151	TRUE	FALSE
A05_A14	Bipartite	A05	A14		A14_A05	0.330837	0.247399	TRUE	FALSE
A05_A15	Bipartite	A05	A15		A15_A05	0.105461	0.296512	TRUE	FALSE
A05_A16	Bipartite	A05	A16		A16_A05	-0.330314	-0.161253	TRUE	FALSE
A05_A17	Bipartite	A05	A17		A17_A05	-0.390916	0.0122438	TRUE	FALSE
A05_A18	Bipartite	A05	A18		A18_A05	-0.604888	-0.438086	TRUE	FALSE
A05_A19	Bipartite	A05	A19		A19_A05	-0.969105	-0.695361	TRUE	FALSE
A05_A20	Bipartite	A05	A20		A20_A05	-0.274378	-0.121508	TRUE	FALSE
A05_A21	Bipartite	A05	A21		A21_A05	-0.160928	0.0114877	TRUE	FALSE
A05_A22	Bipartite	A05	A22		A22_A05	-0.226421	-0.081539	TRUE	FALSE
A05_A23	Bipartite	A05	A23		A23_A05	-0.149913	-0.213777	FALSE	FALSE
A05_A24	Bipartite	A05	A24		A24_A05	0.857959	0.937421	FALSE	FALSE
A05_A25	Bipartite	A05	A25		A25_A05	-0.104482	-0.132496	FALSE	FALSE
A06_A07	Bipartite	A06	A07		A07_A06	0.19978	-0.360921	TRUE	FALSE
A06_A08	Bipartite	A06	A08		A08_A06	-0.115053	0.190587	TRUE	FALSE
A06_A09	Bipartite	A06	A09		A09_A06	0.362822	-0.21655	TRUE	FALSE
A06_A10	Bipartite	A06	A10		A10_A06	-0.190084	-0.0715338	TRUE	FALSE
A06_A11	Bipartite	A06	A11		A11_A06	0.353071	0.258534	TRUE	FALSE
A06_A12	Bipartite	A06	A12		A12_A06	0.458057	0.621413	TRUE	FALSE
A06_A13	Bipartite	A06	A13		A13_A06	0.0994037	0.468881	TRUE	FALSE
A06_A14	Bipartite	A06	A14		A14_A06	0.504773	0.522818	TRUE	FALSE
A06_A15	Bipartite	A06	A15		A15_A06	0.175833	0.573107	TRUE	FALSE
A06_A16	Bipartite	A06	A16		A16_A06	0.175435	0.0156939	TRUE	FALSE
A06_A17	Bipartite	A06	A17		A17_A06	0.391803	0.106159	TRUE	FALSE
A06_A18	Bipartite	A06	A18		A18_A06	-0.710078	-0.341373	TRUE	FALSE
A06_A19	Bipartite	A06	A19		A19_A06	-0.124156	-0.179096	TRUE	FALSE
A06_A20	Bipartite	A06	A20		A20_A06	0.287245	0.285857	TRUE	FALSE
A06_A21	Bipartite	A06	A21		A21_A06	-0.301105	0.0190322	TRUE	FALSE
A06_A22	Bipartite	A06	A22		A22_A06	-0.249136	-0.866982	TRUE	FALSE
A06_A23	Bipartite	A06	A23		A23_A06	0.124637	0.176414	FALSE	FALSE
A06_A24	Bipartite	A06	A24		A24_A06	0.812677	0.307481	FALSE	FALSE
A06_A25	Bipartite	A06	A25		A25_A06	-0.106967	-0.06593	FALSE	FALSE
A07_A08	Bipartite	A07	A08		A08_A07	-0.463428	-0.0932829	TRUE	FALSE
A07_A09	Bipartite	A07	A09		A09_A07	0.0990686	0.0868393	TRUE	FALSE
A07_A10	Bipartite	A07	A10		A10_A07	-0.680035	-0.730008	TRUE	FALSE
A07_A11	Bipartite	A07	A11		A11_A07	0.457904	-0.173958	TRUE	FALSE
A07_A12	Bipartite	A07	A12		A12_A07	0.296787	0.210987	TRUE	FALSE
A07_A13	Bipartite	A07	A13		A13_A07	-0.0622501	0.000687554	TRUE	FALSE
A07_A14	Bipartite	A07	A14		A14_A07	-0.0597469	0.328426	TRUE	FALSE
A07_A15	Bipartite	A07	A15		A15_A07	0.627324	0.587059	TRUE	FALSE
A07_A16	Bipartite	A07	A16		A16_A07	0.123751	-0.499771	TRUE	FALSE
A07_A17	Bipartite	A07	A17		A17_A07	0.347042	0.130653	TRUE	FALSE
A07_A18	Bipartite	A07	A18		A18_A07	-1.06347	-0.60105	TRUE	FALSE
A07_A19	Bipartite	A07	A19		A19_A07	-0.373357	-0.89308	TRUE	FALSE
A07_A20	Bipartite	A07	A20		A20_A07	-0.197202	0.175439	TRUE	FALSE
A07_A21	Bipartite	A07	A21		A21_A07	-0.526925	0.105456	TRUE	FALSE
A07_A22	Bipartite	A07	A22		A22_A07	-0.0895673	0.0611325	TRUE	FALSE
A07_A23	Bipartite	A07	A23		A23_A07	-0.448993	-0.0335268	FALSE	FALSE
A07_A24	Bipartite	A07	A24		A24_A07	0.60257	0.404473	FALSE	FALSE
A07_A25	Bipartite	A07	A25		A25_A07	-0.817971	-1.27797	FALSE	FALSE
A08_A09	Bipartite	A08	A09		A09_A08	0.417084	0.472724	TRUE	FALSE
A08_A10	Bipartite	A08	A10		A10_A08	-0.650505	-0.364576	TRUE	FALSE
A08_A11	Bipartite	A08	A11		A11_A08	0.51916	0.0919366	TRUE	FALSE
A08_A12	Bipartite	A08	A12		A12_A08	0.123964	-0.465229	TRUE	FALSE
A08_A13	Bipartite	A08	A13		A13_A08	0.306667	-0.0263858	TRUE	FALSE
A08_A14	Bipartite	A08	A14		A14_A08	-0.192997	-0.0687187	TRUE	FALSE
A08_A15	Bipartite	A08	A15		A15_A08	0.482859	0.0528901	TRUE	FALSE
A08_A16	Bipartite	A08	A16		A16_A08	-0.218661	-0.555084	TRUE	FALSE
A08_A17	Bipartite	A08	A17		A17_A08	-0.0693373	-0.384984	TRUE	FALSE
A08_A18	Bipartite	A08	A18		A18_A08	-0.932739	-0.590924	TRUE	FALSE
A08_A19	Bipartite	A08	A19		A19_A08	-0.571009	-0.517359	TRUE	FALSE
A08_A20	Bipartite	A08	A20		A20_A08	-0.168425	-0.594777	TRUE	FALSE
A08_A21	Bipartite	A08	A21		A21_A08	0.145719	0.236299	TRUE	FALSE
A08_A22	Bipartite	A08	A22		A22_A08	-0.490176	-0.636148	TRUE	FALSE
A08_A23	Bipartite	A08	A23		A23_A08	-0.616407	-0.470101	FALSE	FALSE
A08_A24	Bipartite	A08	A24		A24_A08	0.294225	-0.00883608	FALSE	FALSE
A08_A25	Bipartite	A08	A25		A25_A08	-0.855578	-0.63615	FALSE	FALSE
A09_A10	Bipartite	A09	A10		A10_A09	0.0482189	0.395826	TRUE	FALSE
A09_A11	Bipartite	A09	A11		A11_A09	0.385747	-0.375113	TRUE	FALSE
A09_A12	Bipartite	A09	A12		A12_A09	0.760967	0.552357	TRUE	FALSE
A09_A13	Bipartite	A09	A13		A13_A09	0.256624	0.707702	TRUE	FALSE
A09_A14	Bipartite	A09	A14		A14_A09	0.405409	0.884549	TRUE	FALSE
A09_A15	Bipartite	A09	A15		A15_A09	0.969591	0.921307	TRUE	FALSE
A09_A16	Bipartite	A09	A16		A16_A09	0.155713	-0.00337016	TRUE	FALSE
A09_A17	Bipartite	A09	A17		A17_A09	0.76826	-0.261463	TRUE	FALSE
A09_A18	Bipartite	A09	A18		A18_A09	0.0819319	-0.151557	TRUE	FALSE
A09_A19	Bipartite	A09	A19		A19_A09	0.19147	0.255241	TRUE	FALSE
A09_A20	Bipartite	A09	A20		A20_A09	0.601394	-0.0224156	TRUE	FALSE
A09_A21	Bipartite	A09	A21		A21_A09	0.275618	0.552077	TRUE	FALSE
A09_A22	Bipartite	A09	A22		A22_A09	-0.285662	-0.0557755	TRUE	FALSE
A09_A23	Bipartite	A09	A23		A23_A09	0.0717893	0.161454	FALSE	FALSE
A09_A24	Bipartite	A09	A24		A24_A09	0.806152	0.702567	FALSE	FALSE
A09_A25	Bipartite	A09	A25		A25_A09	-0.0320006	0.363305	FALSE	FALSE
A10_A11	Bipartite	A10	A11		A11_A10	0.444445	0.18955	TRUE	FALSE
A10_A12	Bipartite	A10	A12		A12_A10	-0.028969	-0.383818	TRUE	FALSE
A10_A13	Bipartite	A10	A13		A13_A10	-0.00685681	0.169575	TRUE	FALSE
A10_A14	Bipartite	A10	A14		A14_A10	-0.504126	-0.205424	TRUE	FALSE
A10_A15	Bipartite	A10	A15		A15_A10	0.783071	0.129654	TRUE	FALSE
A10_A16	Bipartite	A10	A16		A16_A10	-0.821259	-0.500409	TRUE	FALSE
A10_A17	Bipartite	A10	A17		A17_A10	-0.46081	-0.549868	TRUE	FALSE
A10_A18	Bipartite	A10	A18		A18_A10	-0.874466	-1.33551	TRUE	FALSE
A10_A19	Bipartite	A10	A19		A19_A10	-0.506083	-0.470995	TRUE	FALSE
A10_A20	Bipartite	A10	A20		A20_A10	-0.275577	-0.575371	TRUE	FALSE
A10_A21	Bipartite	A10	A21		A21_A10	-0.0821673	-0.155445	TRUE	FALSE
A10_A22	Bipartite	A10	A22		A22_A10	-0.536118	-0.935904	TRUE	FALSE
A10_A23	Bipartite	A10	A23		A23_A10	-0.367998	-0.697354	FALSE	FALSE
A10_A24	Bipartite	A10	A24		A24_A10	0.523057	0.614217	FALSE	FALSE
A10_A25	Bipartite	A10	A25		A25_A10	-0.512903	-0.581769	FALSE	FALSE
A11_A12	Bipartite	A11	A12		A12_A11	0.629778	0.609542	TRUE	FALSE
A11_A13	Bipartite	A11	A13		A13_A11	0.649293	0.619269	TRUE	FALSE
A11_A14	Bipartite	A11	A14		A14_A11	0.581429	1.10576	TRUE	FALSE
A11_A15	Bipartite	A11	A15		A15_A11	0.919161	0.966588	TRUE	FALSE
A11_A16	Bipartite	A11	A16		A16_A11	0.584441	0.348987	TRUE	FALSE
A11_A17	Bipartite	A11	A17		A17_A11	0.583458	0.262513	TRUE	FALSE
A11_A18	Bipartite	A11	A18		A18_A11	-0.0305707	0.21432	TRUE	FALSE
A11_A19	Bipartite	A11	A19		A19_A11	0.214445	0.196653	TRUE	FALSE
A11_A20	Bipartite	A11	A20		A20_A11	0.413231	0.654551	TRUE	FALSE
A11_A21	Bipartite	A11	A21		A21_A11	0.618312	0.808333	TRUE	FALSE
A11_A22	Bipartite	A11	A22		A22_A11	0.776579	0.0802437	TRUE	FALSE
A11_A23	Bipartite	A11	A23		A23_A11	0.35104	0.655936	FALSE	FALSE
A11_A24	Bipartite	A11	A24		A24_A11	0.365179	1.13025	FALSE	FALSE
A11_A25	Bipartite	A11	A25		A25_A11	0.467958	0.656488	FALSE	FALSE
A12_A13	Bipartite	A12	A13		A13_A12	-0.42045	0.413192	TRUE	FALSE
A12_A14	Bipartite	A12	A14		A14_A12	0.126543	0.240072	TRUE	FALSE
A12_A15	Bipartite	A12	A15		A15_A12	0.139303	0.985381	TRUE	FALSE
A12_A16	Bipartite	A12	A16		A16_A12	-0.0925699	-0.245754	TRUE	FALSE
A12_A17	Bipartite	A12	A17		A17_A12	-0.211561	-0.384916	TRUE	FALSE
A12_A18	Bipartite	A12	A18		A18_A12	-1.01984	-0.24681	TRUE	FALSE
A12_A19	Bipartite	A12	A19		A19_A12	-0.257153	-0.0239346	TRUE	FALSE
A12_A20	Bipartite	A12	A20		A20_A12	-0.452527	0.00369091	TRUE	FALSE
A12_A21	Bipartite	A12	A21		A21_A12	0.00881137	0.142353	TRUE	FALSE
A12_A22	Bipartite	A12	A22		A22_A12	0.127861	0.329188	TRUE	FALSE
A12_A23	Bipartite	A12	A23		A23_A12	-0.0977835	0.233793	FALSE	FALSE
A12_A24	Bipartite	A12	A24		A24_A12	0.557581	0.503688	FALSE	FALSE
A12_A25	Bipartite	A12	A25		A25_A12	-0.521731	0.0802963	FALSE	FALSE
A13_A14	Bipartite	A13	A14		A14_A13	0.0260003	-0.33334	TRUE	FALSE
A13_A15	Bipartite	A13	A15		A15_A13	0.765745	0.64602	TRUE	FALSE
A13_A16	Bipartite	A13	A16		A16_A13	-0.11793	0.266984	TRUE	FALSE
A13_A17	Bipartite	A13	A17		A17_A13	0.474228	-0.313975	TRUE	FALSE
A13_A18	Bipartite	A13	A18		A18_A13	-0.253746	0.118511	TRUE	FALSE
A13_A19	Bipartite	A13	A19		A19_A13	-0.122305	-0.254263	TRUE	FALSE
A13_A20	Bipartite	A13	A20		A20_A13	-0.10645	-0.0775263	TRUE	FALSE
A13_A21	Bipartite	A13	A21		A21_A13	0.57996	0.108008	TRUE	FALSE
A13_A22	Bipartite	A13	A22		A22_A13	0.129663	-0.29573	TRUE	FALSE
A13_A23	Bipartite	A13	A23		A23_A13	-0.0132383	0.146552	FALSE	FALSE
A13_A24	Bipartite	A13	A24		A24_A13	0.843936	0.714573	FALSE	FALSE
A13_A25	Bipartite	A13	A25		A25_A13	0.371972	0.336086	FALSE	FALSE
A14_A15	Bipartite	A14	A15		A15_A14	0.838092	0.670857	TRUE	FALSE
A14_A16	Bipartite	A14	A16		A16_A14	-0.270416	-0.294976	TRUE	FALSE
A14_A17	Bipartite	A14	A17		A17_A14	0.0463033	-0.400354	TRUE	FALSE
A14_A18	Bipartite	A14	A18		A18_A14	-0.650154	-0.513372	TRUE	FALSE
A14_A19	Bipartite	A14	A19		A19_A14	-0.27566	-0.00314952	TRUE	FALSE
A14_A20	Bipartite	A14	A20		A20_A14	0.276463	0.279123	TRUE	FALSE
A14_A21	Bipartite	A14	A21		A21_A14	-0.0111155	0.672437	TRUE	FALSE
A14_A22	Bipartite	A14	A22		A22_A14	-0.0137061	-0.210399	TRUE	FALSE
A14_A23	Bipartite	A14	A23		A23_A14	-0.341079	0.0329005	FALSE	FALSE
A14_A24	Bipartite	A14	A24		A24_A14	0.166048	0.19671	FALSE	FALSE
A14_A25	Bipartite	A14	A25		A25_A14	-0.153524	-0.162699	FALSE	FALSE
A15_A16	Bipartite	A15	A16		A16_A15	0.0350195	0.662896	TRUE	FALSE
A15_A17	Bipartite	A15	A17		A17_A15	0.42591	0.213916	TRUE	FALSE
A15_A18	Bipartite	A15	A18		A18_A15	0.253871	0.0269958	TRUE	FALSE
A15_A19	Bipartite	A15	A19		A19_A15	0.288205	0.131824	TRUE	FALSE
A15_A20	Bipartite	A15	A20		A20_A15	0.739025	0.711096	TRUE	FALSE
A15_A21	Bipartite	A15	A21		A21_A15	0.287648	0.507132	TRUE	FALSE
A15_A22	Bipartite	A15	A22		A22_A15	1.23208	0.574157	TRUE	FALSE
A15_A23	Bipartite	A15	A23		A23_A15	-0.0534697	0.497815	FALSE	FALSE
A15_A24	Bipartite	A15	A24		A24_A15	0.438786	0.903885	FALSE	FALSE
A15_A25	Bipartite	A15	A25		A25_A15	0.287286	0.537714	FALSE	FALSE
A16_A17	Bipartite	A16	A17		A17_A16	-0.619681	-0.418215	TRUE	FALSE
A16_A18	Bipartite	A16	A18		A18_A16	-1.02475	-0.568697	TRUE	FALSE
A16_A19	Bipartite	A16	A19		A19_A16	-0.678499	-0.927018	TRUE	FALSE
A16_A20	Bipartite	A16	A20		A20_A16	-0.393645	-0.267768	TRUE	FALSE
A16_A21	Bipartite	A16	A21		A21_A16	-0.35432	-0.0170317	TRUE	FALSE
A16_A22	Bipartite	A16	A22		A22_A16	-0.57606	-0.687659	TRUE	FALSE
A16_A23	Bipartite	A16	A23		A23_A16	-0.568262	-0.602493	FALSE	FALSE
A16_A24	Bipartite	A16	A24		A24_A16	0.290769	0.517655	FALSE	FALSE
A16_A25	Bipartite	A16	A25		A25_A16	-0.776918	-0.513228	FALSE	FALSE
A17_A18	Bipartite	A17	A18		A18_A17	-0.808522	-0.968132	TRUE	FALSE
A17_A19	Bipartite	A17	A19		A19_A17	-0.681851	-0.778639	TRUE	FALSE
A17_A20	Bipartite	A17	A20		A20_A17	-0.436858	0.085768	TRUE	FALSE
A17_A21	Bipartite	A17	A21		A21_A17	-0.0973699	0.127399	TRUE	FALSE
A17_A22	Bipartite	A17	A22		A22_A17	-0.47145	-0.6581	TRUE	FALSE
A17_A23	Bipartite	A17	A23		A23_A17	-0.504784	-0.320623	FALSE	FALSE
A17_A24	Bipartite	A17	A24		A24_A17	0.658898	0.391649	FALSE	FALSE
A17_A25	Bipartite	A17	A25		A25_A17	-0.401692	-0.483939	FALSE	FALSE
A18_A19	Bipartite	A18	A19		A19_A18	-0.794401	-1.08526	TRUE	FALSE
A18_A20	Bipartite	A18	A20		A20_A18	-1.10677	-1.57014	TRUE	FALSE
A18_A21	Bipartite	A18	A21		A21_A18	-0.378499	-0.840984	TRUE	FALSE
A18_A22	Bipartite	A18	A22		A22_A18	-0.714729	-1.50362	TRUE	FALSE
A18_A23	Bipartite	A18	A23		A23_A18	-1.07259	-0.816001	FALSE	FALSE
A18_A24	Bipartite	A18	A24		A24_A18	-0.192065	-0.294198	FALSE	FALSE
A18_A25	Bipartite	A18	A25		A25_A18	-0.389431	-0.984162	FALSE	FALSE
A19_A20	Bipartite	A19	A20		A20_A19	-0.576352	-0.232485	TRUE	FALSE
A19_A21	Bipartite	A19	A21		A21_A19	0.0512564	0.266416	TRUE	FALSE
A19_A22	Bipartite	A19	A22		A22_A19	-0.683768	-0.805569	TRUE	FALSE
A19_A23	Bipartite	A19	A23		A23_A19	-0.338689	-0.70578	FALSE	FALSE
A19_A24	Bipartite	A19	A24		A24_A19	0.746987	0.743914	FALSE	FALSE
A19_A25	Bipartite	A19	A25		A25_A19	-0.642312	-0.407962	FALSE	FALSE
A20_A21	Bipartite	A20	A21		A21_A20	-0.308259	0.0747301	TRUE	FALSE
A20_A22	Bipartite	A20	A22		A22_A20	-0.447723	-0.322112	TRUE	FALSE
A20_A23	Bipartite	A20	A23		A23_A20	-0.707949	0.255707	FALSE	FALSE
A20_A24	Bipartite	A20	A24		A24_A20	0.74605	1.05012	FALSE	FALSE
A20_A25	Bipartite	A20	A25		A25_A20	-0.177331	-0.130715	FALSE	FALSE
A21_A22	Bipartite	A21	A22		A22_A21	-0.190884	-1.06071	TRUE	FALSE
A21_A23	Bipartite	A21	A23		A23_A21	0.19308	-0.142179	FALSE	FALSE
A21_A24	Bipartite	A21	A24		A24_A21	0.578755	0.865587	FALSE	FALSE
A21_A25	Bipartite	A21	A25		A25_A21	0.151797	-0.36155	FALSE	FALSE
A22_A23	Bipartite	A22	A23		A23_A22	-0.746924	-0.489071	FALSE	FALSE
A22_A24	Bipartite	A22	A24		A24_A22	0.0775934	0.632617	FALSE	FALSE
A22_A25	Bipartite	A22	A25		A25_A22	-0.449025	-0.35575	FALSE	FALSE
A23_A24	Bipartite	A23	A24		A24_A23	0.55536	0.501357	FALSE	FALSE
A23_A25	Bipartite	A23	A25		A25_A23	-0.0799285	-0.156908	FALSE	FALSE
A24_A25	Bipartite	A24	A25		A25_A24	0.753685	0.247493	FALSE	FALSE
A01_A01_A23	Tripartite	A01	A01	A23	A23_A01_A01	-0.98843	1.39574	FALSE	TRUE
A01_A01_A25	Tripartite	A01	A01	A25	A25_A01_A01	1.02934	2.22883	FALSE	TRUE
A01_A02_A23	Tripartite	A01	A02	A23	A23_A02_A01	0.92779	2.03577	FALSE	TRUE
A01_A02_A25	Tripartite	A01	A02	A25	A25_A02_A01	4.02717	2.54571	FALSE	TRUE
A01_A03_A23	Tripartite	A01	A03	A23	A23_A03_A01	3.71501	0.513207	FALSE	TRUE
A01_A03_A25	Tripartite	A01	A03	A25	A25_A03_A01	3.74126	0.199586	FALSE	TRUE
A01_A04_A23	Tripartite	A01	A04	A23	A23_A04_A01	5.2541	-1.31863	FALSE	TRUE
A01_A04_A25	Tripartite	A01	A04	A25	A25_A04_A01	4.76401	3.5197	FALSE	TRUE
A01_A05_A23	Tripartite	A01	A05	A23	A23_A05_A01	4.94872	1.05594	FALSE	TRUE
A01_A05_A25	Tripartite	A01	A05	A25	A25_A05_A01	3.51078	3.79908	FALSE	TRUE
A01_A06_A23	Tripartite	A01	A06	A23	A23_A06_A01	3.65886	0.351784	FALSE	TRUE
A01_A06_A25	Tripartite	A01	A06	A25	A25_A06_A01	4.2389	2.58226	FALSE	TRUE
A01_A07_A23	Tripartite	A01	A07	A23	A23_A07_A01	3.15014	0.836197	FALSE	TRUE
A01_A07_A25	Tripartite	A01	A07	A25	A25_A07_A01	4.19246	2.60542	FALSE	TRUE
A01_A08_A23	Tripartite	A01	A08	A23	A23_A08_A01	2.21755	2.99354	FALSE	TRUE
A01_A08_A25	Tripartite	A01	A08	A25	A25_A08_A01	4.27318	3.79173	FALSE	TRUE
A01_A09_A23	Tripartite	A01	A09	A23	A23_A09_A01	5.11157	2.33043	FALSE	TRUE
A01_A09_A25	Tripartite	A01	A09	A25	A25_A09_A01	5.44717	3.80334	FALSE	TRUE
A01_A10_A23	Tripartite	A01	A10	A23	A23_A10_A01	4.45458	2.76718	FALSE	TRUE
A01_A10_A25	Tripartite	A01	A10	A25	A25_A10_A01	3.99348	-1.25752	FALSE	TRUE
A01_A11_A23	Tripartite	A01	A11	A23	A23_A11_A01	0.43396	0.986433	FALSE	TRUE
A01_A11_A25	Tripartite	A01	A11	A25	A25_A11_A01	5.7129	3.55244	FALSE	TRUE
A01_A12_A23	Tripartite	A01	A12	A23	A23_A12_A01	2.63737	0.227147	FALSE	TRUE
A01_A12_A25	Tripartite	A01	A12	A25	A25_A12_A01	2.7382	2.31429	FALSE	TRUE
A01_A13_A23	Tripartite	A01	A13	A23	A23_A13_A01	4.13949	-0.176235	FALSE	TRUE
A01_A13_A25	Tripartite	A01	A13	A25	A25_A13_A01	1.61038	-0.875537	FALSE	TRUE
A01_A14_A23	Tripartite	A01	A14	A23	A23_A14_A01	3.02579	2.77739	FALSE	TRUE
A01_A14_A25	Tripartite	A01	A14	A25	A25_A14_A01	2.90412	1.52496	FALSE	TRUE
A01_A15_A23	Tripartite	A01	A15	A23	A23_A15_A01	3.24781	-1.44239	FALSE	TRUE
A01_A15_A25	Tripartite	A01	A15	A25	A25_A15_A01	3.98365	1.68362	FALSE	TRUE
A01_A16_A23	Tripartite	A01	A16	A23	A23_A16_A01	1.26632	2.23911	FALSE	TRUE
A01_A16_A25	Tripartite	A01	A16	A25	A25_A16_A01	2.73442	2.16145	FALSE	TRUE
A01_A17_A23	Tripartite	A01	A17	A23	A23_A17_A01	4.69954	3.16737	FALSE	TRUE
A01_A17_A25	Tripartite	A01	A17	A25	A25_A17_A01	3.23565	3.06047	FALSE	TRUE
A01_A18_A23	Tripartite	A01	A18	A23	A23_A18_A01	1.16873	1.60682	FALSE	TRUE
A01_A18_A25	Tripartite	A01	A18	A25	A25_A18_A01	1.21122	-1.97614	FALSE	TRUE
A01_A19_A23	Tripartite	A01	A19	A23	A23_A19_A01	0.620945	0.598491	FALSE	TRUE
A01_A19_A25	Tripartite	A01	A19	A25	A25_A19_A01	0.79108	0.905127	FALSE	TRUE
A01_A20_A23	Tripartite	A01	A20	A23	A23_A20_A01	2.29428	0.895013	FALSE	TRUE
A01_A20_A25	Tripartite	A01	A20	A25	A25_A20_A01	2.42124	1.28981	FALSE	TRUE
A01_A21_A23	Tripartite	A01	A21	A23	A23_A21_A01	0.749683	-1.49028	FALSE	TRUE
A01_A21_A25	Tripartite	A01	A21	A25	A25_A21_A01	1.43713	-2.42132	FALSE	TRUE
A01_A22_A23	Tripartite	A01	A22	A23	A23_A22_A01	4.15123	-0.762372	FALSE	TRUE
A01_A22_A25	Tripartite	A01	A22	A25	A25_A22_A01	4.9933	3.28066	FALSE	TRUE
A01_A23_A02	Tripartite	A01	A23	A02	A02_A23_A01	1.33928	1.71681	FALSE	TRUE
A01_A23_A03	Tripartite	A01	A23	A03	A03_A23_A01	4.19288	3.78073	FALSE	TRUE
A01_A23_A04	Tripartite	A01	A23	A04	A04_A23_A01	4.26575	0.997287	FALSE	TRUE
A01_A23_A05	Tripartite	A01	A23	A05	A05_A23_A01	4.82191	1.09464	FALSE	TRUE
A01_A23_A06	Tripartite	A01	A23	A06	A06_A23_A01	1.58221	0.991644	FALSE	TRUE
A01_A23_A07	Tripartite	A01	A23	A07	A07_A23_A01	4.28558	4.45283	FALSE	TRUE
A01_A23_A08	Tripartite	A01	A23	A08	A08_A23_A01	3.94357	2.65994	FALSE	TRUE
A01_A23_A09	Tripartite	A01	A23	A09	A09_A23_A01	4.46717	5.04739	FALSE	TRUE
A01_A23_A10	Tripartite	A01	A23	A10	A10_A23_A01	3.08662	2.96046	FALSE	TRUE
A01_A23_A11	Tripartite	A01	A23	A11	A11_A23_A01	3.48247	6.0449	FALSE	TRUE
A01_A23_A12	Tripartite	A01	A23	A12	A12_A23_A01	2.84015	0.328341	FALSE	TRUE
A01_A23_A13	Tripartite	A01	A23	A13	A13_A23_A01	2.05089	1.90325	FALSE	TRUE
A01_A23_A14	Tripartite	A01	A23	A14	A14_A23_A01	2.41253	1.74909	FALSE	TRUE
A01_A23_A15	Tripartite	A01	A23	A15	A15_A23_A01	2.87029	1.75483	FALSE	TRUE
A01_A23_A16	Tripartite	A01	A23	A16	A16_A23_A01	3.34304	1.81357	FALSE	TRUE
A01_A23_A17	Tripartite	A01	A23	A17	A17_A23_A01	3.18604	2.39226	FALSE	TRUE
A01_A23_A18	Tripartite	A01	A23	A18	A18_A23_A01	2.609	-0.0579731	FALSE	TRUE
A01_A23_A19	Tripartite	A01	A23	A19	A19_A23_A01	3.72996	4.24728	FALSE	TRUE
A01_A23_A20	Tripartite	A01	A23	A20	A20_A23_A01	2.15394	0.0838593	FALSE	TRUE
A01_A23_A21	Tripartite	A01	A23	A21	A21_A23_A01	3.0776	4.4184	FALSE	TRUE
A01_A23_A22	Tripartite	A01	A23	A22	A22_A23_A01	3.17873	1.77624	FALSE	TRUE
A01_A25_A02	Tripartite	A01	A25	A02	A02_A25_A01	4.52	2.4889	FALSE	TRUE
A01_A25_A03	Tripartite	A01	A25	A03	A03_A25_A01	2.1939	4.42332	FALSE	TRUE
A01_A25_A04	Tripartite	A01	A25	A04	A04_A25_A01	4.62207	2.02606	FALSE	TRUE
A01_A25_A05	Tripartite	A01	A25	A05	A05_A25_A01	3.55495	1.37226	FALSE	TRUE
A01_A25_A06	Tripartite	A01	A25	A06	A06_A25_A01	3.16933	2.66573	FALSE	TRUE
A01_A25_A07	Tripartite	A01	A25	A07	A07_A25_A01	2.93992	4.91902	FALSE	TRUE
A01_A25_A08	Tripartite	A01	A25	A08	A08_A25_A01	2.54894	2.56552	FALSE	TRUE
A01_A25_A09	Tripartite	A01	A25	A09	A09_A25_A01	3.94815	3.32978	FALSE	TRUE
A01_A25_A10	Tripartite	A01	A25	A10	A10_A25_A01	1.5087	3.26072	FALSE	TRUE
A01_A25_A11	Tripartite	A01	A25	A11	A11_A25_A01	2.92093	4.00503	FALSE	TRUE
A01_A25_A12	Tripartite	A01	A25	A12	A12_A25_A01	5.5607	1.44691	FALSE	TRUE
A01_A25_A13	Tripartite	A01	A25	A13	A13_A25_A01	2.13844	4.36311	FALSE	TRUE
A01_A25_A14	Tripartite	A01	A25	A14	A14_A25_A01	2.10322	1.26332	FALSE	TRUE
A01_A25_A15	Tripartite	A01	A25	A15	A15_A25_A01	4.57416	4.11284	FALSE	TRUE
A01_A25_A16	Tripartite	A01	A25	A16	A16_A25_A01	1.17015	1.93426	FALSE	TRUE
A01_A25_A17	Tripartite	A01	A25	A17	A17_A25_A01	1.31537	0.973772	FALSE	TRUE
A01_A25_A18	Tripartite	A01	A25	A18	A18_A25_A01	1.04462	0.747625	FALSE	TRUE
A01_A25_A19	Tripartite	A01	A25	A19	A19_A25_A01	2.59486	3.45674	FALSE	TRUE
A01_A25_A20	Tripartite	A01	A25	A20	A20_A25_A01	1.52275	3.66269	FALSE	TRUE
A01_A25_A21	Tripartite	A01	A25	A21	A21_A25_A01	2.91939	5.17254	FALSE	TRUE
A01_A25_A22	Tripartite	A01	A25	A22	A22_A25_A01	2.27984	3.01802	FALSE	TRUE
A02_A01_A23	Tripartite	A02	A01	A23	A23_A01_A02	1.71044	2.36648	FALSE	TRUE
A02_A01_A25	Tripartite	A02	A01	A25	A25_A01_A02	4.81252	3.3905	FALSE	TRUE
A02_A02_A23	Tripartite	A02	A02	A23	A23_A02_A02	-1.08363	1.78812	FALSE	TRUE
A02_A02_A25	Tripartite	A02	A02	A25	A25_A02_A02	-0.760938	-0.06465	FALSE	TRUE
A02_A03_A23	Tripartite	A02	A03	A23	A23_A03_A02	2.10526	3.54313	FALSE	TRUE
A02_A03_A25	Tripartite	A02	A03	A25	A25_A03_A02	3.80171	1.5352	FALSE	TRUE
A02_A04_A23	Tripartite	A02	A04	A23	A23_A04_A02	1.90287	2.16383	FALSE	TRUE
A02_A04_A25	Tripartite	A02	A04	A25	A25_A04_A02	3.0155	1.32618	FALSE	TRUE
A02_A05_A23	Tripartite	A02	A05	A23	A23_A05_A02	1.95898	0.883941	FALSE	TRUE
A02_A05_A25	Tripartite	A02	A05	A25	A25_A05_A02	1.64195	1.13859	FALSE	TRUE
A02_A06_A23	Tripartite	A02	A06	A23	A23_A06_A02	-0.00445332	2.49324	FALSE	TRUE
A02_A06_A25	Tripartite	A02	A06	A25	A25_A06_A02	2.34108	1.82385	FALSE	TRUE
A02_A07_A23	Tripartite	A02	A07	A23	A23_A07_A02	3.76711	2.49437	FALSE	TRUE
A02_A07_A25	Tripartite	A02	A07	A25	A25_A07_A02	3.62107	2.52259	FALSE	TRUE
A02_A08_A23	Tripartite	A02	A08	A23	A23_A08_A02	2.85015	2.83961	FALSE	TRUE
A02_A08_A25	Tripartite	A02	A08	A25	A25_A08_A02	3.5998	3.85392	FALSE	TRUE
A02_A09_A23	Tripartite	A02	A09	A23	A23_A09_A02	3.52383	3.20734	FALSE	TRUE
A02_A09_A25	Tripartite	A02	A09	A25	A25_A09_A02	2.64405	2.39731	FALSE	TRUE
A02_A10_A23	Tripartite	A02	A10	A23	A23_A10_A02	3.15739	1.89103	FALSE	TRUE
A02_A10_A25	Tripartite	A02	A10	A25	A25_A10_A02	3.05877	-0.155104	FALSE	TRUE
A02_A11_A23	Tripartite	A02	A11	A23	A23_A11_A02	0.789275	0.685896	FALSE	TRUE
A02_A11_A25	Tripartite	A02	A11	A25	A25_A11_A02	3.02475	2.82018	FALSE	TRUE
A02_A12_A23	Tripartite	A02	A12	A23	A23_A12_A02	3.82247	1.6155	FALSE	TRUE
A02_A12_A25	Tripartite	A02	A12	A25	A25_A12_A02	4.57656	1.46807	FALSE	TRUE
A02_A13_A23	Tripartite	A02	A13	A23	A23_A13_A02	2.36388	-0.77263	FALSE	TRUE
A02_A13_A25	Tripartite	A02	A13	A25	A25_A13_A02	2.27809	-0.713714	FALSE	TRUE
A02_A14_A23	Tripartite	A02	A14	A23	A23_A14_A02	2.28008	0.290593	FALSE	TRUE
A02_A14_A25	Tripartite	A02	A14	A25	A25_A14_A02	3.51568	0.937763	FALSE	TRUE
A02_A15_A23	Tripartite	A02	A15	A23	A23_A15_A02	0.242791	2.9969	FALSE	TRUE
A02_A15_A25	Tripartite	A02	A15	A25	A25_A15_A02	3.06599	2.76441	FALSE	TRUE
A02_A16_A23	Tripartite	A02	A16	A23	A23_A16_A02	0.700673	1.1668	FALSE	TRUE
A02_A16_A25	Tripartite	A02	A16	A25	A25_A16_A02	2.88217	2.12035	FALSE	TRUE
A02_A17_A23	Tripartite	A02	A17	A23	A23_A17_A02	3.1216	1.11609	FALSE	TRUE
A02_A17_A25	Tripartite	A02	A17	A25	A25_A17_A02	2.81113	2.85086	FALSE	TRUE
A02_A18_A23	Tripartite	A02	A18	A23	A23_A18_A02	0.663686	1.2773	FALSE	TRUE
A02_A18_A25	Tripartite	A02	A18	A25	A25_A18_A02	1.3413	1.30047	FALSE	TRUE
A02_A19_A23	Tripartite	A02	A19	A23	A23_A19_A02	-0.120431	-1.22505	FALSE	TRUE
A02_A19_A25	Tripartite	A02	A19	A25	A25_A19_A02	0.992139	1.75767	FALSE	TRUE
A02_A20_A23	Tripartite	A02	A20	A23	A23_A20_A02	1.27303	1.72425	FALSE	TRUE
A02_A20_A25	Tripartite	A02	A20	A25	A25_A20_A02	1.47686	0.125657	FALSE	TRUE
A02_A21_A23	Tripartite	A02	A21	A23	A23_A21_A02	1.07557	-2.29918	FALSE	TRUE
A02_A21_A25	Tripartite	A02	A21	A25	A25_A21_A02	1.1136	0.601151	FALSE	TRUE
A02_A22_A23	Tripartite	A02	A22	A23	A23_A22_A02	2.82229	-0.243924	FALSE	TRUE
A02_A22_A25	Tripartite	A02	A22	A25	A25_A22_A02	1.92606	-0.36978	FALSE	TRUE
A02_A23_A03	Tripartite	A02	A23	A03	A03_A23_A02	4.556	3.81478	FALSE	TRUE
A02_A23_A04	Tripartite	A02	A23	A04	A04_A23_A02	2.88739	2.02033	FALSE	TRUE
A02_A23_A05	Tripartite	A02	A23	A05	A05_A23_A02	1.08435	1.32941	FALSE	TRUE
A02_A23_A06	Tripartite	A02	A23	A06	A06_A23_A02	1.53861	1.28597	FALSE	TRUE
A02_A23_A07	Tripartite	A02	A23	A07	A07_A23_A02	1.39138	1.74917	FALSE	TRUE
A02_A23_A08	Tripartite	A02	A23	A08	A08_A23_A02	2.21324	3.41514	FALSE	TRUE
A02_A23_A09	Tripartite	A02	A23	A09	A09_A23_A02	0.136638	2.45168	FALSE	TRUE
A02_A23_A10	Tripartite	A02	A23	A10	A10_A23_A02	2.81189	2.44245	FALSE	TRUE
A02_A23_A11	Tripartite	A02	A23	A11	A11_A23_A02	4.82403	1.90812	FALSE	TRUE
A02_A23_A12	Tripartite	A02	A23	A12	A12_A23_A02	1.63812	-0.0140567	FALSE	TRUE
A02_A23_A13	Tripartite	A02	A23	A13	A13_A23_A02	2.2046	1.27997	FALSE	TRUE
A02_A23_A14	Tripartite	A02	A23	A14	A14_A23_A02	1.1128	0.736382	FALSE	TRUE
A02_A23_A15	Tripartite	A02	A23	A15	A15_A23_A02	1.27551	1.46938	FALSE	TRUE
A02_A23_A16	Tripartite	A02	A23	A16	A16_A23_A02	-0.159167	0.464859	FALSE	TRUE
A02_A23_A17	Tripartite	A02	A23	A17	A17_A23_A02	1.66758	1.16457	FALSE	TRUE
A02_A23_A18	Tripartite	A02	A23	A18	A18_A23_A02	0.970587	-0.177554	FALSE	TRUE
A02_A23_A19	Tripartite	A02	A23	A19	A19_A23_A02	0.360142	4.3983	FALSE	TRUE
A02_A23_A20	Tripartite	A02	A23	A20	A20_A23_A02	2.01392	3.32622	FALSE	TRUE
A02_A23_A21	Tripartite	A02	A23	A21	A21_A23_A02	-0.0572058	3.50944	FALSE	TRUE
A02_A23_A22	Tripartite	A02	A23	A22	A22_A23_A02	1.61061	2.10006	FALSE	TRUE
A02_A25_A03	Tripartite	A02	A25	A03	A03_A25_A02	3.62904	4.03196	FALSE	TRUE
A02_A25_A04	Tripartite	A02	A25	A04	A04_A25_A02	1.71636	2.9838	FALSE	TRUE
A02_A25_A05	Tripartite	A02	A25	A05	A05_A25_A02	3.91876	1.71668	FALSE	TRUE
A02_A25_A06	Tripartite	A02	A25	A06	A06_A25_A02	1.78662	0.417239	FALSE	TRUE
A02_A25_A07	Tripartite	A02	A25	A07	A07_A25_A02	4.22861	0.979979	FALSE	TRUE
A02_A25_A08	Tripartite	A02	A25	A08	A08_A25_A02	3.33229	1.93341	FALSE	TRUE
A02_A25_A09	Tripartite	A02	A25	A09	A09_A25_A02	4.11674	3.68666	FALSE	TRUE
A02_A25_A10	Tripartite	A02	A25	A10	A10_A25_A02	3.79341	3.70303	FALSE	TRUE
A02_A25_A11	Tripartite	A02	A25	A11	A11_A25_A02	3.35243	3.66722	FALSE	TRUE
A02_A25_A12	Tripartite	A02	A25	A12	A12_A25_A02	3.3599	2.40773	FALSE	TRUE
A02_A25_A13	Tripartite	A02	A25	A13	A13_A25_A02	1.92089	0.459076	FALSE	TRUE
A02_A25_A14	Tripartite	A02	A25	A14	A14_A25_A02	1.07966	2.61366	FALSE	TRUE
A02_A25_A15	Tripartite	A02	A25	A15	A15_A25_A02	3.34029	1.68921	FALSE	TRUE
A02_A25_A16	Tripartite	A02	A25	A16	A16_A25_A02	2.67982	0.825039	FALSE	TRUE
A02_A25_A17	Tripartite	A02	A25	A17	A17_A25_A02	4.5741	2.71711	FALSE	TRUE
A02_A25_A18	Tripartite	A02	A25	A18	A18_A25_A02	3.29294	1.48636	FALSE	TRUE
A02_A25_A19	Tripartite	A02	A25	A19	A19_A25_A02	-0.014997	3.74208	FALSE	TRUE
A02_A25_A20	Tripartite	A02	A25	A20	A20_A25_A02	2.95128	3.9174	FALSE	TRUE
A02_A25_A21	Tripartite	A02	A25	A21	A21_A25_A02	2.46882	3.73862	FALSE	TRUE
A02_A25_A22	Tripartite	A02	A25	A22	A22_A25_A02	2.88964	1.81346	FALSE	TRUE
A03_A01_A23	Tripartite	A03	A01	A23	A23_A01_A03	4.2489	3.05774	FALSE	TRUE
A03_A01_A25	Tripartite	A03	A01	A25	A25_A01_A03	2.36635	3.18976	FALSE	TRUE
A03_A02_A23	Tripartite	A03	A02	A23	A23_A02_A03	2.54178	3.9868	FALSE	TRUE
A03_A02_A25	Tripartite	A03	A02	A25	A25_A02_A03	4.7724	2.01587	FALSE	TRUE
A03_A03_A23	Tripartite	A03	A03	A23	A23_A03_A03	-3.21314	-0.572445	FALSE	TRUE
A03_A03_A25	Tripartite	A03	A03	A25	A25_A03_A03	-1.68297	-1.77994	FALSE	TRUE
A03_A04_A23	Tripartite	A03	A04	A23	A23_A04_A03	2.80228	1.00803	FALSE	TRUE
A03_A04_A25	Tripartite	A03	A04	A25	A25_A04_A03	1.5416	2.2304	FALSE	TRUE
A03_A05_A23	Tripartite	A03	A05	A23	A23_A05_A03	2.37666	1.84341	FALSE	TRUE
A03_A05_A25	Tripartite	A03	A05	A25	A25_A05_A03	1.83086	-0.955921	FALSE	TRUE
A03_A06_A23	Tripartite	A03	A06	A23	A23_A06_A03	1.29969	2.16079	FALSE	TRUE
A03_A06_A25	Tripartite	A03	A06	A25	A25_A06_A03	2.96895	3.19001	FALSE	TRUE
A03_A07_A23	Tripartite	A03	A07	A23	A23_A07_A03	2.67481	0.394558	FALSE	TRUE
A03_A07_A25	Tripartite	A03	A07	A25	A25_A07_A03	1.06509	1.97455	FALSE	TRUE
A03_A08_A23	Tripartite	A03	A08	A23	A23_A08_A03	-0.451392	-0.741837	FALSE	TRUE
A03_A08_A25	Tripartite	A03	A08	A25	A25_A08_A03	0.379018	-0.432747	FALSE	TRUE
A03_A09_A23	Tripartite	A03	A09	A23	A23_A09_A03	4.25688	3.67915	FALSE	TRUE
A03_A09_A25	Tripartite	A03	A09	A25	A25_A09_A03	4.67421	3.14329	FALSE	TRUE
A03_A10_A23	Tripartite	A03	A10	A23	A23_A10_A03	0.0377036	-1.58686	FALSE	TRUE
A03_A10_A25	Tripartite	A03	A10	A25	A25_A10_A03	-0.773595	-0.687034	FALSE	TRUE
A03_A11_A23	Tripartite	A03	A11	A23	A23_A11_A03	1.18558	0.0013141	FALSE	TRUE
A03_A11_A25	Tripartite	A03	A11	A25	A25_A11_A03	3.34543	0.825621	FALSE	TRUE
A03_A12_A23	Tripartite	A03	A12	A23	A23_A12_A03	1.597	-0.0583351	FALSE	TRUE
A03_A12_A25	Tripartite	A03	A12	A25	A25_A12_A03	-0.0557457	0.702988	FALSE	TRUE
A03_A13_A23	Tripartite	A03	A13	A23	A23_A13_A03	1.59282	0.121933	FALSE	TRUE
A03_A13_A25	Tripartite	A03	A13	A25	A25_A13_A03	0.272361	1.59985	FALSE	TRUE
A03_A14_A23	Tripartite	A03	A14	A23	A23_A14_A03	-0.376024	-0.419036	FALSE	TRUE
A03_A14_A25	Tripartite	A03	A14	A25	A25_A14_A03	1.16042	-0.465428	FALSE	TRUE
A03_A15_A23	Tripartite	A03	A15	A23	A23_A15_A03	4.12422	2.30724	FALSE	TRUE
A03_A15_A25	Tripartite	A03	A15	A25	A25_A15_A03	4.45175	3.04342	FALSE	TRUE
A03_A16_A23	Tripartite	A03	A16	A23	A23_A16_A03	1.11974	-0.284173	FALSE	TRUE
A03_A16_A25	Tripartite	A03	A16	A25	A25_A16_A03	0.418924	0.341536	FALSE	TRUE
A03_A17_A23	Tripartite	A03	A17	A23	A23_A17_A03	0.275811	-1.08654	FALSE	TRUE
A03_A17_A25	Tripartite	A03	A17	A25	A25_A17_A03	0.356892	0.475277	FALSE	TRUE
A03_A18_A23	Tripartite	A03	A18	A23	A23_A18_A03	-1.01712	-1.51479	FALSE	TRUE
A03_A18_A25	Tripartite	A03	A18	A25	A25_A18_A03	-0.201611	-1.38801	FALSE	TRUE
A03_A19_A23	Tripartite	A03	A19	A23	A23_A19_A03	1.03633	0.807092	FALSE	TRUE
A03_A19_A25	Tripartite	A03	A19	A25	A25_A19_A03	-0.137037	-1.15768	FALSE	TRUE
A03_A20_A23	Tripartite	A03	A20	A23	A23_A20_A03	-0.973636	-1.94583	FALSE	TRUE
A03_A20_A25	Tripartite	A03	A20	A25	A25_A20_A03	0.42691	-1.48658	FALSE	TRUE
A03_A21_A23	Tripartite	A03	A21	A23	A23_A21_A03	1.12599	-0.511241	FALSE	TRUE
A03_A21_A25	Tripartite	A03	A21	A25	A25_A21_A03	1.42909	-0.823855	FALSE	TRUE
A03_A22_A23	Tripartite	A03	A22	A23	A23_A22_A03	0.525458	-0.587675	FALSE	TRUE
A03_A22_A25	Tripartite	A03	A22	A25	A25_A22_A03	0.47732	0.594976	FALSE	TRUE
A03_A23_A04	Tripartite	A03	A23	A04	A04_A23_A03	1.46183	-0.211745	FALSE	TRUE
A03_A23_A05	Tripartite	A03	A23	A05	A05_A23_A03	2.20264	0.218043	FALSE	TRUE
A03_A23_A06	Tripartite	A03	A23	A06	A06_A23_A03	2.41753	0.839809	FALSE	TRUE
A03_A23_A07	Tripartite	A03	A23	A07	A07_A23_A03	0.484126	0.434925	FALSE	TRUE
A03_A23_A08	Tripartite	A03	A23	A08	A08_A23_A03	-0.10166	-1.15328	FALSE	TRUE
A03_A23_A09	Tripartite	A03	A23	A09	A09_A23_A03	4.1024	2.74502	FALSE	TRUE
A03_A23_A10	Tripartite	A03	A23	A10	A10_A23_A03	-1.31763	0.0680948	FALSE	TRUE
A03_A23_A11	Tripartite	A03	A23	A11	A11_A23_A03	0.295873	0.672883	FALSE	TRUE
A03_A23_A12	Tripartite	A03	A23	A12	A12_A23_A03	-0.699974	-0.801059	FALSE	TRUE
A03_A23_A13	Tripartite	A03	A23	A13	A13_A23_A03	-0.0758206	2.17002	FALSE	TRUE
A03_A23_A14	Tripartite	A03	A23	A14	A14_A23_A03	-0.177201	-0.485683	FALSE	TRUE
A03_A23_A15	Tripartite	A03	A23	A15	A15_A23_A03	2.49684	2.51316	FALSE	TRUE
A03_A23_A16	Tripartite	A03	A23	A16	A16_A23_A03	0.59937	-1.61143	FALSE	TRUE
A03_A23_A17	Tripartite	A03	A23	A17	A17_A23_A03	0.0686591	-0.496026	FALSE	TRUE
A03_A23_A18	Tripartite	A03	A23	A18	A18_A23_A03	-2.06124	-2.16666	FALSE	TRUE
A03_A23_A19	Tripartite	A03	A23	A19	A19_A23_A03	-0.192566	3.0294	FALSE	TRUE
A03_A23_A20	Tripartite	A03	A23	A20	A20_A23_A03	-0.189684	3.079	FALSE	TRUE
A03_A23_A21	Tripartite	A03	A23	A21	A21_A23_A03	0.313853	2.63542	FALSE	TRUE
A03_A23_A22	Tripartite	A03	A23	A22	A22_A23_A03	0.670744	-1.9284	FALSE	TRUE
A03_A25_A04	Tripartite	A03	A25	A04	A04_A25_A03	2.86011	1.33581	FALSE	TRUE
A03_A25_A05	Tripartite	A03	A25	A05	A05_A25_A03	3.7829	0.677951	FALSE	TRUE
A03_A25_A06	Tripartite	A03	A25	A06	A06_A25_A03	1.71055	-0.154647	FALSE	TRUE
A03_A25_A07	Tripartite	A03	A25	A07	A07_A25_A03	3.01535	0.336305	FALSE	TRUE
A03_A25_A08	Tripartite	A03	A25	A08	A08_A25_A03	-1.04538	-0.41448	FALSE	TRUE
A03_A25_A09	Tripartite	A03	A25	A09	A09_A25_A03	1.77725	3.3063	FALSE	TRUE
A03_A25_A10	Tripartite	A03	A25	A10	A10_A25_A03	-1.64185	-3.08104	FALSE	TRUE
A03_A25_A11	Tripartite	A03	A25	A11	A11_A25_A03	4.63178	2.2436	FALSE	TRUE
A03_A25_A12	Tripartite	A03	A25	A12	A12_A25_A03	3.00735	-0.181209	FALSE	TRUE
A03_A25_A13	Tripartite	A03	A25	A13	A13_A25_A03	1.68713	3.09829	FALSE	TRUE
A03_A25_A14	Tripartite	A03	A25	A14	A14_A25_A03	0.552583	-0.825657	FALSE	TRUE
A03_A25_A15	Tripartite	A03	A25	A15	A15_A25_A03	2.13762	1.60235	FALSE	TRUE
A03_A25_A16	Tripartite	A03	A25	A16	A16_A25_A03	1.7692	-1.34093	FALSE	TRUE
A03_A25_A17	Tripartite	A03	A25	A17	A17_A25_A03	1.20098	-0.351565	FALSE	TRUE
A03_A25_A18	Tripartite	A03	A25	A18	A18_A25_A03	-1.09492	-2.15834	FALSE	TRUE
A03_A25_A19	Tripartite	A03	A25	A19	A19_A25_A03	2.7321	3.77727	FALSE	TRUE
A03_A25_A20	Tripartite	A03	A25	A20	A20_A25_A03	-0.43382	1.50577	FALSE	TRUE
A03_A25_A21	Tripartite	A03	A25	A21	A21_A25_A03	0.293319	4.56713	FALSE	TRUE
A03_A25_A22	Tripartite	A03	A25	A22	A22_A25_A03	0.905184	-0.619716	FALSE	TRUE
A04_A01_A23	Tripartite	A04	A01	A23	A23_A01_A04	-1.28429	2.44854	FALSE	TRUE
A04_A01_A25	Tripartite	A04	A01	A25	A25_A01_A04	4.83473	2.67789	FALSE	TRUE
A04_A02_A23	Tripartite	A04	A02	A23	A23_A02_A04	2.61867	2.87851	FALSE	TRUE
A04_A02_A25	Tripartite	A04	A02	A25	A25_A02_A04	1.27348	4.27097	FALSE	TRUE
A04_A03_A23	Tripartite	A04	A03	A23	A23_A03_A04	2.4103	2.40063	FALSE	TRUE
A04_A03_A25	Tripartite	A04	A03	A25	A25_A03_A04	0.399675	0.603432	FALSE	TRUE
A04_A04_A23	Tripartite	A04	A04	A23	A23_A04_A04	-1.22847	0.825512	FALSE	TRUE
A04_A04_A25	Tripartite	A04	A04	A25	A25_A04_A04	-0.990416	1.12943	FALSE	TRUE
A04_A05_A23	Tripartite	A04	A05	A23	A23_A05_A04	1.73365	1.78581	FALSE	TRUE
A04_A05_A25	Tripartite	A04	A05	A25	A25_A05_A04	0.336311	2.99285	FALSE	TRUE
A04_A06_A23	Tripartite	A04	A06	A23	A23_A06_A04	1.59869	2.54328	FALSE	TRUE
A04_A06_A25	Tripartite	A04	A06	A25	A25_A06_A04	3.5175	0.157351	FALSE	TRUE
A04_A07_A23	Tripartite	A04	A07	A23	A23_A07_A04	1.65373	-0.207876	FALSE	TRUE
A04_A07_A25	Tripartite	A04	A07	A25	A25_A07_A04	1.51741	1.88063	FALSE	TRUE
A04_A08_A23	Tripartite	A04	A08	A23	A23_A08_A04	1.16865	0.540449	FALSE	TRUE
A04_A08_A25	Tripartite	A04	A08	A25	A25_A08_A04	0.582744	1.30924	FALSE	TRUE
A04_A09_A23	Tripartite	A04	A09	A23	A23_A09_A04	-0.956811	4.29182	FALSE	TRUE
A04_A09_A25	Tripartite	A04	A09	A25	A25_A09_A04	2.93031	3.1074	FALSE	TRUE
A04_A10_A23	Tripartite	A04	A10	A23	A23_A10_A04	-0.339902	-0.529863	FALSE	TRUE
A04_A10_A25	Tripartite	A04	A10	A25	A25_A10_A04	-0.0773437	1.20788	FALSE	TRUE
A04_A11_A23	Tripartite	A04	A11	A23	A23_A11_A04	3.17489	2.9275	FALSE	TRUE
A04_A11_A25	Tripartite	A04	A11	A25	A25_A11_A04	2.57092	2.40662	FALSE	TRUE
A04_A12_A23	Tripartite	A04	A12	A23	A23_A12_A04	2.77588	3.41664	FALSE	TRUE
A04_A12_A25	Tripartite	A04	A12	A25	A25_A12_A04	2.37238	3.05371	FALSE	TRUE
A04_A13_A23	Tripartite	A04	A13	A23	A23_A13_A04	3.65389	0.932948	FALSE	TRUE
A04_A13_A25	Tripartite	A04	A13	A25	A25_A13_A04	2.20274	0.919052	FALSE	TRUE
A04_A14_A23	Tripartite	A04	A14	A23	A23_A14_A04	0.477719	1.24669	FALSE	TRUE
A04_A14_A25	Tripartite	A04	A14	A25	A25_A14_A04	1.17766	2.08749	FALSE	TRUE
A04_A15_A23	Tripartite	A04	A15	A23	A23_A15_A04	1.80554	3.57074	FALSE	TRUE
A04_A15_A25	Tripartite	A04	A15	A25	A25_A15_A04	1.49878	2.28787	FALSE	TRUE
A04_A16_A23	Tripartite	A04	A16	A23	A23_A16_A04	2.67012	1.48595	FALSE	TRUE
A04_A16_A25	Tripartite	A04	A16	A25	A25_A16_A04	2.1132	2.74356	FALSE	TRUE
A04_A17_A23	Tripartite	A04	A17	A23	A23_A17_A04	2.21693	2.44498	FALSE	TRUE
A04_A17_A25	Tripartite	A04	A17	A25	A25_A17_A04	3.01405	3.49156	FALSE	TRUE
A04_A18_A23	Tripartite	A04	A18	A23	A23_A18_A04	-4.40486	-2.19266	FALSE	TRUE
A04_A18_A25	Tripartite	A04	A18	A25	A25_A18_A04	-2.48924	-2.90273	FALSE	TRUE
A04_A19_A23	Tripartite	A04	A19	A23	A23_A19_A04	1.1522	0.655184	FALSE	TRUE
A04_A19_A25	Tripartite	A04	A19	A25	A25_A19_A04	0.0332264	-1.49866	FALSE	TRUE
A04_A20_A23	Tripartite	A04	A20	A23	A23_A20_A04	0.901037	2.21701	FALSE	TRUE
A04_A20_A25	Tripartite	A04	A20	A25	A25_A20_A04	1.4429	-1.12128	FALSE	TRUE
A04_A21_A23	Tripartite	A04	A21	A23	A23_A21_A04	-0.568417	-0.191558	FALSE	TRUE
A04_A21_A25	Tripartite	A04	A21	A25	A25_A21_A04	-0.0352547	1.40015	FALSE	TRUE
A04_A22_A23	Tripartite	A04	A22	A23	A23_A22_A04	1.4669	0.343619	FALSE	TRUE
A04_A22_A25	Tripartite	A04	A22	A25	A25_A22_A04	2.23151	0.707585	FALSE	TRUE
A04_A23_A05	Tripartite	A04	A23	A05	A05_A23_A04	1.42184	0.167665	FALSE	TRUE
A04_A23_A06	Tripartite	A04	A23	A06	A06_A23_A04	2.90781	1.13971	FALSE	TRUE
A04_A23_A07	Tripartite	A04	A23	A07	A07_A23_A04	0.301415	0.903734	FALSE	TRUE
A04_A23_A08	Tripartite	A04	A23	A08	A08_A23_A04	-0.276049	0.358726	FALSE	TRUE
A04_A23_A09	Tripartite	A04	A23	A09	A09_A23_A04	2.61731	4.13234	FALSE	TRUE
A04_A23_A10	Tripartite	A04	A23	A10	A10_A23_A04	-1.20007	-0.770292	FALSE	TRUE
A04_A23_A11	Tripartite	A04	A23	A11	A11_A23_A04	2.10706	3.72349	FALSE	TRUE
A04_A23_A12	Tripartite	A04	A23	A12	A12_A23_A04	0.515471	0.409451	FALSE	TRUE
A04_A23_A13	Tripartite	A04	A23	A13	A13_A23_A04	2.46216	2.7574	FALSE	TRUE
A04_A23_A14	Tripartite	A04	A23	A14	A14_A23_A04	1.05316	1.59743	FALSE	TRUE
A04_A23_A15	Tripartite	A04	A23	A15	A15_A23_A04	2.7231	2.53282	FALSE	TRUE
A04_A23_A16	Tripartite	A04	A23	A16	A16_A23_A04	0.385958	2.06939	FALSE	TRUE
A04_A23_A17	Tripartite	A04	A23	A17	A17_A23_A04	0.39277	1.53671	FALSE	TRUE
A04_A23_A18	Tripartite	A04	A23	A18	A18_A23_A04	-3.7413	-2.81095	FALSE	TRUE
A04_A23_A19	Tripartite	A04	A23	A19	A19_A23_A04	-0.803577	3.82244	FALSE	TRUE
A04_A23_A20	Tripartite	A04	A23	A20	A20_A23_A04	1.91442	4.03415	FALSE	TRUE
A04_A23_A21	Tripartite	A04	A23	A21	A21_A23_A04	1.41751	4.79899	FALSE	TRUE
A04_A23_A22	Tripartite	A04	A23	A22	A22_A23_A04	0.917764	1.69531	FALSE	TRUE
A04_A25_A05	Tripartite	A04	A25	A05	A05_A25_A04	1.89457	0.240781	FALSE	TRUE
A04_A25_A06	Tripartite	A04	A25	A06	A06_A25_A04	-2.2198	2.30556	FALSE	TRUE
A04_A25_A07	Tripartite	A04	A25	A07	A07_A25_A04	1.66907	1.99129	FALSE	TRUE
A04_A25_A08	Tripartite	A04	A25	A08	A08_A25_A04	0.889636	0.966438	FALSE	TRUE
A04_A25_A09	Tripartite	A04	A25	A09	A09_A25_A04	3.01434	5.04522	FALSE	TRUE
A04_A25_A10	Tripartite	A04	A25	A10	A10_A25_A04	0.151702	0.0512637	FALSE	TRUE
A04_A25_A11	Tripartite	A04	A25	A11	A11_A25_A04	3.46028	4.26554	FALSE	TRUE
A04_A25_A12	Tripartite	A04	A25	A12	A12_A25_A04	1.37629	2.86635	FALSE	TRUE
A04_A25_A13	Tripartite	A04	A25	A13	A13_A25_A04	0.724611	2.85582	FALSE	TRUE
A04_A25_A14	Tripartite	A04	A25	A14	A14_A25_A04	1.1955	2.36694	FALSE	TRUE
A04_A25_A15	Tripartite	A04	A25	A15	A15_A25_A04	4.07231	3.05645	FALSE	TRUE
A04_A25_A16	Tripartite	A04	A25	A16	A16_A25_A04	0.573444	1.8787	FALSE	TRUE
A04_A25_A17	Tripartite	A04	A25	A17	A17_A25_A04	3.3407	2.95411	FALSE	TRUE
A04_A25_A18	Tripartite	A04	A25	A18	A18_A25_A04	-2.66081	-1.7449	FALSE	TRUE
A04_A25_A19	Tripartite	A04	A25	A19	A19_A25_A04	0.398334	2.50015	FALSE	TRUE
A04_A25_A20	Tripartite	A04	A25	A20	A20_A25_A04	1.03513	5.60085	FALSE	TRUE
A04_A25_A21	Tripartite	A04	A25	A21	A21_A25_A04	1.41973	5.78322	FALSE	TRUE
A04_A25_A22	Tripartite	A04	A25	A22	A22_A25_A04	0.775439	0.0602603	FALSE	TRUE
A05_A01_A23	Tripartite	A05	A01	A23	A23_A01_A05	3.56693	2.16746	FALSE	TRUE
A05_A01_A25	Tripartite	A05	A01	A25	A25_A01_A05	4.67722	3.73409	FALSE	TRUE
A05_A02_A23	Tripartite	A05	A02	A23	A23_A02_A05	1.0882	3.36389	FALSE	TRUE
A05_A02_A25	Tripartite	A05	A02	A25	A25_A02_A05	3.00381	2.23095	FALSE	TRUE
A05_A03_A23	Tripartite	A05	A03	A23	A23_A03_A05	-0.857612	1.5877	FALSE	TRUE
A05_A03_A25	Tripartite	A05	A03	A25	A25_A03_A05	0.981352	-0.776005	FALSE	TRUE
A05_A04_A23	Tripartite	A05	A04	A23	A23_A04_A05	-1.12242	1.92553	FALSE	TRUE
A05_A04_A25	Tripartite	A05	A04	A25	A25_A04_A05	1.29992	0.703273	FALSE	TRUE
A05_A05_A23	Tripartite	A05	A05	A23	A23_A05_A05	-2.47035	0.818784	FALSE	TRUE
A05_A05_A25	Tripartite	A05	A05	A25	A25_A05_A05	-3.55846	-1.04892	FALSE	TRUE
A05_A06_A23	Tripartite	A05	A06	A23	A23_A06_A05	0.127179	1.91729	FALSE	TRUE
A05_A06_A25	Tripartite	A05	A06	A25	A25_A06_A05	1.16348	2.55729	FALSE	TRUE
A05_A07_A23	Tripartite	A05	A07	A23	A23_A07_A05	0.45431	1.92637	FALSE	TRUE
A05_A07_A25	Tripartite	A05	A07	A25	A25_A07_A05	1.33956	3.67941	FALSE	TRUE
A05_A08_A23	Tripartite	A05	A08	A23	A23_A08_A05	-0.296235	1.76683	FALSE	TRUE
A05_A08_A25	Tripartite	A05	A08	A25	A25_A08_A05	0.721961	1.80357	FALSE	TRUE
A05_A09_A23	Tripartite	A05	A09	A23	A23_A09_A05	3.17819	0.82605	FALSE	TRUE
A05_A09_A25	Tripartite	A05	A09	A25	A25_A09_A05	3.81426	3.5314	FALSE	TRUE
A05_A10_A23	Tripartite	A05	A10	A23	A23_A10_A05	-1.59242	-0.776994	FALSE	TRUE
A05_A10_A25	Tripartite	A05	A10	A25	A25_A10_A05	-1.3318	-0.792052	FALSE	TRUE
A05_A11_A23	Tripartite	A05	A11	A23	A23_A11_A05	0.189875	-0.66274	FALSE	TRUE
A05_A11_A25	Tripartite	A05	A11	A25	A25_A11_A05	0.550224	2.78776	FALSE	TRUE
A05_A12_A23	Tripartite	A05	A12	A23	A23_A12_A05	-0.930116	-0.53399	FALSE	TRUE
A05_A12_A25	Tripartite	A05	A12	A25	A25_A12_A05	0.31976	1.49269	FALSE	TRUE
A05_A13_A23	Tripartite	A05	A13	A23	A23_A13_A05	0.422631	2.64154	FALSE	TRUE
A05_A13_A25	Tripartite	A05	A13	A25	A25_A13_A05	2.62352	2.63945	FALSE	TRUE
A05_A14_A23	Tripartite	A05	A14	A23	A23_A14_A05	0.843287	0.596725	FALSE	TRUE
A05_A14_A25	Tripartite	A05	A14	A25	A25_A14_A05	-0.531456	0.781553	FALSE	TRUE
A05_A15_A23	Tripartite	A05	A15	A23	A23_A15_A05	2.28714	1.46977	FALSE	TRUE
A05_A15_A25	Tripartite	A05	A15	A25	A25_A15_A05	2.19204	2.0635	FALSE	TRUE
A05_A16_A23	Tripartite	A05	A16	A23	A23_A16_A05	-1.34039	0.587802	FALSE	TRUE
A05_A16_A25	Tripartite	A05	A16	A25	A25_A16_A05	-1.17481	1.61194	FALSE	TRUE
A05_A17_A23	Tripartite	A05	A17	A23	A23_A17_A05	-0.992184	0.168224	FALSE	TRUE
A05_A17_A25	Tripartite	A05	A17	A25	A25_A17_A05	-0.0381005	2.36538	FALSE	TRUE
A05_A18_A23	Tripartite	A05	A18	A23	A23_A18_A05	-2.94703	-1.0557	FALSE	TRUE
A05_A18_A25	Tripartite	A05	A18	A25	A25_A18_A05	-1.48965	-0.168984	FALSE	TRUE
A05_A19_A23	Tripartite	A05	A19	A23	A23_A19_A05	-1.59505	0.514145	FALSE	TRUE
A05_A19_A25	Tripartite	A05	A19	A25	A25_A19_A05	-1.81382	0.528593	FALSE	TRUE
A05_A20_A23	Tripartite	A05	A20	A23	A23_A20_A05	-2.21344	0.774727	FALSE	TRUE
A05_A20_A25	Tripartite	A05	A20	A25	A25_A20_A05	-2.41352	0.044951	FALSE	TRUE
A05_A21_A23	Tripartite	A05	A21	A23	A23_A21_A05	-0.903426	-1.44371	FALSE	TRUE
A05_A21_A25	Tripartite	A05	A21	A25	A25_A21_A05	-0.604632	-0.342379	FALSE	TRUE
A05_A22_A23	Tripartite	A05	A22	A23	A23_A22_A05	-1.61339	1.73074	FALSE	TRUE
A05_A22_A25	Tripartite	A05	A22	A25	A25_A22_A05	-0.985699	1.58153	FALSE	TRUE
A05_A23_A06	Tripartite	A05	A23	A06	A06_A23_A05	2.02438	-0.0984199	FALSE	TRUE
A05_A23_A07	Tripartite	A05	A23	A07	A07_A23_A05	-0.0622407	2.38635	FALSE	TRUE
A05_A23_A08	Tripartite	A05	A23	A08	A08_A23_A05	-0.219254	1.58927	FALSE	TRUE
A05_A23_A09	Tripartite	A05	A23	A09	A09_A23_A05	2.93551	0.0571759	FALSE	TRUE
A05_A23_A10	Tripartite	A05	A23	A10	A10_A23_A05	-1.77544	1.98822	FALSE	TRUE
A05_A23_A11	Tripartite	A05	A23	A11	A11_A23_A05	1.20428	3.15938	FALSE	TRUE
A05_A23_A12	Tripartite	A05	A23	A12	A12_A23_A05	-0.989045	0.556799	FALSE	TRUE
A05_A23_A13	Tripartite	A05	A23	A13	A13_A23_A05	2.31985	2.5126	FALSE	TRUE
A05_A23_A14	Tripartite	A05	A23	A14	A14_A23_A05	-0.431813	1.29147	FALSE	TRUE
A05_A23_A15	Tripartite	A05	A23	A15	A15_A23_A05	0.848698	-0.55411	FALSE	TRUE
A05_A23_A16	Tripartite	A05	A23	A16	A16_A23_A05	-0.310084	-0.202749	FALSE	TRUE
A05_A23_A17	Tripartite	A05	A23	A17	A17_A23_A05	-0.66325	-0.204388	FALSE	TRUE
A05_A23_A18	Tripartite	A05	A23	A18	A18_A23_A05	-3.17859	-1.58333	FALSE	TRUE
A05_A23_A19	Tripartite	A05	A23	A19	A19_A23_A05	-0.23439	2.49187	FALSE	TRUE
A05_A23_A20	Tripartite	A05	A23	A20	A20_A23_A05	-0.694719	4.21333	FALSE	TRUE
A05_A23_A21	Tripartite	A05	A23	A21	A21_A23_A05	0.404208	3.62214	FALSE	TRUE
A05_A23_A22	Tripartite	A05	A23	A22	A22_A23_A05	0.565279	1.06465	FALSE	TRUE
A05_A25_A06	Tripartite	A05	A25	A06	A06_A25_A05	2.61193	0.72962	FALSE	TRUE
A05_A25_A07	Tripartite	A05	A25	A07	A07_A25_A05	0.193906	2.9135	FALSE	TRUE
A05_A25_A08	Tripartite	A05	A25	A08	A08_A25_A05	0.124471	0.978516	FALSE	TRUE
A05_A25_A09	Tripartite	A05	A25	A09	A09_A25_A05	3.73028	2.70597	FALSE	TRUE
A05_A25_A10	Tripartite	A05	A25	A10	A10_A25_A05	-0.929385	-0.0960897	FALSE	TRUE
A05_A25_A11	Tripartite	A05	A25	A11	A11_A25_A05	2.39639	3.68961	FALSE	TRUE
A05_A25_A12	Tripartite	A05	A25	A12	A12_A25_A05	-0.294577	1.76397	FALSE	TRUE
A05_A25_A13	Tripartite	A05	A25	A13	A13_A25_A05	-2.70418	1.10547	FALSE	TRUE
A05_A25_A14	Tripartite	A05	A25	A14	A14_A25_A05	0.265972	-0.269492	FALSE	TRUE
A05_A25_A15	Tripartite	A05	A25	A15	A15_A25_A05	2.13632	1.82319	FALSE	TRUE
A05_A25_A16	Tripartite	A05	A25	A16	A16_A25_A05	-0.612926	-0.0744246	FALSE	TRUE
A05_A25_A17	Tripartite	A05	A25	A17	A17_A25_A05	0.579758	-0.0671242	FALSE	TRUE
A05_A25_A18	Tripartite	A05	A25	A18	A18_A25_A05	-2.71406	-1.12239	FALSE	TRUE
A05_A25_A19	Tripartite	A05	A25	A19	A19_A25_A05	-2.19549	2.79052	FALSE	TRUE
A05_A25_A20	Tripartite	A05	A25	A20	A20_A25_A05	0.754825	3.67757	FALSE	TRUE
A05_A25_A21	Tripartite	A05	A25	A21	A21_A25_A05	-1.38191	3.82147	FALSE	TRUE
A05_A25_A22	Tripartite	A05	A25	A22	A22_A25_A05	0.251335	2.00241	FALSE	TRUE
A06_A01_A23	Tripartite	A06	A01	A23	A23_A01_A06	1.62437	0.894839	FALSE	TRUE
A06_A01_A25	Tripartite	A06	A01	A25	A25_A01_A06	3.34908	0.948346	FALSE	TRUE
A06_A02_A23	Tripartite	A06	A02	A23	A23_A02_A06	0.60541	1.33521	FALSE	TRUE
A06_A02_A25	Tripartite	A06	A02	A25	A25_A02_A06	2.14299	2.09304	FALSE	TRUE
A06_A03_A23	Tripartite	A06	A03	A23	A23_A03_A06	1.88452	1.75297	FALSE	TRUE
A06_A03_A25	Tripartite	A06	A03	A25	A25_A03_A06	1.28675	2.53098	FALSE	TRUE
A06_A04_A23	Tripartite	A06	A04	A23	A23_A04_A06	0.878563	2.61136	FALSE	TRUE
A06_A04_A25	Tripartite	A06	A04	A25	A25_A04_A06	1.3074	2.0818	FALSE	TRUE
A06_A05_A23	Tripartite	A06	A05	A23	A23_A05_A06	0.101734	1.28483	FALSE	TRUE
A06_A05_A25	Tripartite	A06	A05	A25	A25_A05_A06	0.823034	1.12776	FALSE	TRUE
A06_A06_A23	Tripartite	A06	A06	A23	A23_A06_A06	-2.00337	0.774615	FALSE	TRUE
A06_A06_A25	Tripartite	A06	A06	A25	A25_A06_A06	-1.93256	3.02347	FALSE	TRUE
A06_A07_A23	Tripartite	A06	A07	A23	A23_A07_A06	-1.81346	1.74726	FALSE	TRUE
A06_A07_A25	Tripartite	A06	A07	A25	A25_A07_A06	1.10594	3.47657	FALSE	TRUE
A06_A08_A23	Tripartite	A06	A08	A23	A23_A08_A06	-0.133851	2.39605	FALSE	TRUE
A06_A08_A25	Tripartite	A06	A08	A25	A25_A08_A06	1.68507	3.22003	FALSE	TRUE
A06_A09_A23	Tripartite	A06	A09	A23	A23_A09_A06	1.3592	2.15286	FALSE	TRUE
A06_A09_A25	Tripartite	A06	A09	A25	A25_A09_A06	1.66844	2.7605	FALSE	TRUE
A06_A10_A23	Tripartite	A06	A10	A23	A23_A10_A06	-1.76846	1.55997	FALSE	TRUE
A06_A10_A25	Tripartite	A06	A10	A25	A25_A10_A06	0.778301	1.72197	FALSE	TRUE
A06_A11_A23	Tripartite	A06	A11	A23	A23_A11_A06	1.31018	3.09005	FALSE	TRUE
A06_A11_A25	Tripartite	A06	A11	A25	A25_A11_A06	2.51731	0.924165	FALSE	TRUE
A06_A12_A23	Tripartite	A06	A12	A23	A23_A12_A06	1.32478	2.69659	FALSE	TRUE
A06_A12_A25	Tripartite	A06	A12	A25	A25_A12_A06	1.54166	3.07833	FALSE	TRUE
A06_A13_A23	Tripartite	A06	A13	A23	A23_A13_A06	3.49704	2.76922	FALSE	TRUE
A06_A13_A25	Tripartite	A06	A13	A25	A25_A13_A06	-1.11372	2.73533	FALSE	TRUE
A06_A14_A23	Tripartite	A06	A14	A23	A23_A14_A06	0.474997	2.15104	FALSE	TRUE
A06_A14_A25	Tripartite	A06	A14	A25	A25_A14_A06	1.12743	2.88724	FALSE	TRUE
A06_A15_A23	Tripartite	A06	A15	A23	A23_A15_A06	1.14102	2.26092	FALSE	TRUE
A06_A15_A25	Tripartite	A06	A15	A25	A25_A15_A06	1.65794	2.24016	FALSE	TRUE
A06_A16_A23	Tripartite	A06	A16	A23	A23_A16_A06	-0.519187	2.1456	FALSE	TRUE
A06_A16_A25	Tripartite	A06	A16	A25	A25_A16_A06	1.01675	0.945412	FALSE	TRUE
A06_A17_A23	Tripartite	A06	A17	A23	A23_A17_A06	-1.0172	1.42995	FALSE	TRUE
A06_A17_A25	Tripartite	A06	A17	A25	A25_A17_A06	1.54996	1.5769	FALSE	TRUE
A06_A18_A23	Tripartite	A06	A18	A23	A23_A18_A06	-1.6157	-0.642655	FALSE	TRUE
A06_A18_A25	Tripartite	A06	A18	A25	A25_A18_A06	-1.54044	0.361967	FALSE	TRUE
A06_A19_A23	Tripartite	A06	A19	A23	A23_A19_A06	0.19823	1.82408	FALSE	TRUE
A06_A19_A25	Tripartite	A06	A19	A25	A25_A19_A06	-2.26296	-0.0407391	FALSE	TRUE
A06_A20_A23	Tripartite	A06	A20	A23	A23_A20_A06	0.860778	2.44181	FALSE	TRUE
A06_A20_A25	Tripartite	A06	A20	A25	A25_A20_A06	0.52593	2.60765	FALSE	TRUE
A06_A21_A23	Tripartite	A06	A21	A23	A23_A21_A06	0.66615	-3.28199	FALSE	TRUE
A06_A21_A25	Tripartite	A06	A21	A25	A25_A21_A06	0.321507	-0.37895	FALSE	TRUE
A06_A22_A23	Tripartite	A06	A22	A23	A23_A22_A06	1.36913	0.551614	FALSE	TRUE
A06_A22_A25	Tripartite	A06	A22	A25	A25_A22_A06	1.63468	2.41976	FALSE	TRUE
A06_A23_A07	Tripartite	A06	A23	A07	A07_A23_A06	1.62109	2.41502	FALSE	TRUE
A06_A23_A08	Tripartite	A06	A23	A08	A08_A23_A06	1.63059	3.57198	FALSE	TRUE
A06_A23_A09	Tripartite	A06	A23	A09	A09_A23_A06	1.15291	3.45861	FALSE	TRUE
A06_A23_A10	Tripartite	A06	A23	A10	A10_A23_A06	0.125492	0.556489	FALSE	TRUE
A06_A23_A11	Tripartite	A06	A23	A11	A11_A23_A06	3.48165	2.50756	FALSE	TRUE
A06_A23_A12	Tripartite	A06	A23	A12	A12_A23_A06	1.63508	2.63136	FALSE	TRUE
A06_A23_A13	Tripartite	A06	A23	A13	A13_A23_A06	-0.0453936	2.23833	FALSE	TRUE
A06_A23_A14	Tripartite	A06	A23	A14	A14_A23_A06	1.10999	0.148234	FALSE	TRUE
A06_A23_A15	Tripartite	A06	A23	A15	A15_A23_A06	1.11483	2.8171	FALSE	TRUE
A06_A23_A16	Tripartite	A06	A23	A16	A16_A23_A06	1.68672	1.31669	FALSE	TRUE
A06_A23_A17	Tripartite	A06	A23	A17	A17_A23_A06	1.00305	1.21693	FALSE	TRUE
A06_A23_A18	Tripartite	A06	A23	A18	A18_A23_A06	-2.25501	0.946987	FALSE	TRUE
A06_A23_A19	Tripartite	A06	A23	A19	A19_A23_A06	-0.834617	3.56828	FALSE	TRUE
A06_A23_A20	Tripartite	A06	A23	A20	A20_A23_A06	-2.60586	3.40404	FALSE	TRUE
A06_A23_A21	Tripartite	A06	A23	A21	A21_A23_A06	0.115052	5.37427	FALSE	TRUE
A06_A23_A22	Tripartite	A06	A23	A22	A22_A23_A06	0.431945	2.38517	FALSE	TRUE
A06_A25_A07	Tripartite	A06	A25	A07	A07_A25_A06	2.07576	1.22822	FALSE	TRUE
A06_A25_A08	Tripartite	A06	A25	A08	A08_A25_A06	-1.19507	2.82295	FALSE	TRUE
A06_A25_A09	Tripartite	A06	A25	A09	A09_A25_A06	0.382209	4.29435	FALSE	TRUE
A06_A25_A10	Tripartite	A06	A25	A10	A10_A25_A06	0.593943	-0.650279	FALSE	TRUE
A06_A25_A11	Tripartite	A06	A25	A11	A11_A25_A06	3.65978	3.07393	FALSE	TRUE
A06_A25_A12	Tripartite	A06	A25	A12	A12_A25_A06	3.38199	0.986339	FALSE	TRUE
A06_A25_A13	Tripartite	A06	A25	A13	A13_A25_A06	3.74746	2.37188	FALSE	TRUE
A06_A25_A14	Tripartite	A06	A25	A14	A14_A25_A06	1.34438	0.468634	FALSE	TRUE
A06_A25_A15	Tripartite	A06	A25	A15	A15_A25_A06	2.8507	2.10213	FALSE	TRUE
A06_A25_A16	Tripartite	A06	A25	A16	A16_A25_A06	0.45906	1.09187	FALSE	TRUE
A06_A25_A17	Tripartite	A06	A25	A17	A17_A25_A06	1.36388	0.796541	FALSE	TRUE
A06_A25_A18	Tripartite	A06	A25	A18	A18_A25_A06	-1.84843	1.36415	FALSE	TRUE
A06_A25_A19	Tripartite	A06	A25	A19	A19_A25_A06	-1.08926	4.30931	FALSE	TRUE
A06_A25_A20	Tripartite	A06	A25	A20	A20_A25_A06	0.0883142	4.0835	FALSE	TRUE
A06_A25_A21	Tripartite	A06	A25	A21	A21_A25_A06	2.20068	4.32171	FALSE	TRUE
A06_A25_A22	Tripartite	A06	A25	A22	A22_A25_A06	-1.06832	1.43267	FALSE	TRUE
A07_A01_A23	Tripartite	A07	A01	A23	A23_A01_A07	4.02411	1.89967	FALSE	TRUE
A07_A01_A25	Tripartite	A07	A01	A25	A25_A01_A07	1.84272	4.32005	FALSE	TRUE
A07_A02_A23	Tripartite	A07	A02	A23	A23_A02_A07	5.12332	4.47621	FALSE	TRUE
A07_A02_A25	Tripartite	A07	A02	A25	A25_A02_A07	2.79938	4.51604	FALSE	TRUE
A07_A03_A23	Tripartite	A07	A03	A23	A23_A03_A07	0.490434	0.0967736	FALSE	TRUE
A07_A03_A25	Tripartite	A07	A03	A25	A25_A03_A07	1.45592	1.41651	FALSE	TRUE
A07_A04_A23	Tripartite	A07	A04	A23	A23_A04_A07	2.09779	0.663866	FALSE	TRUE
A07_A04_A25	Tripartite	A07	A04	A25	A25_A04_A07	1.63607	1.78813	FALSE	TRUE
A07_A05_A23	Tripartite	A07	A05	A23	A23_A05_A07	-0.291851	-1.18226	FALSE	TRUE
A07_A05_A25	Tripartite	A07	A05	A25	A25_A05_A07	-0.000691903	0.896059	FALSE	TRUE
A07_A06_A23	Tripartite	A07	A06	A23	A23_A06_A07	1.9516	1.72194	FALSE	TRUE
A07_A06_A25	Tripartite	A07	A06	A25	A25_A06_A07	4.12493	2.90146	FALSE	TRUE
A07_A07_A23	Tripartite	A07	A07	A23	A23_A07_A07	-1.97845	2.62707	FALSE	TRUE
A07_A07_A25	Tripartite	A07	A07	A25	A25_A07_A07	-0.814917	2.36519	FALSE	TRUE
A07_A08_A23	Tripartite	A07	A08	A23	A23_A08_A07	0.21136	-0.0853116	FALSE	TRUE
A07_A08_A25	Tripartite	A07	A08	A25	A25_A08_A07	0.753728	-0.13202	FALSE	TRUE
A07_A09_A23	Tripartite	A07	A09	A23	A23_A09_A07	2.87702	0.432787	FALSE	TRUE
A07_A09_A25	Tripartite	A07	A09	A25	A25_A09_A07	3.20908	0.461639	FALSE	TRUE
A07_A10_A23	Tripartite	A07	A10	A23	A23_A10_A07	-0.668086	-0.543628	FALSE	TRUE
A07_A10_A25	Tripartite	A07	A10	A25	A25_A10_A07	1.58881	-0.316954	FALSE	TRUE
A07_A11_A23	Tripartite	A07	A11	A23	A23_A11_A07	2.3909	-0.395515	FALSE	TRUE
A07_A11_A25	Tripartite	A07	A11	A25	A25_A11_A07	0.365055	-0.135429	FALSE	TRUE
A07_A12_A23	Tripartite	A07	A12	A23	A23_A12_A07	2.40644	2.64223	FALSE	TRUE
A07_A12_A25	Tripartite	A07	A12	A25	A25_A12_A07	3.44591	3.44015	FALSE	TRUE
A07_A13_A23	Tripartite	A07	A13	A23	A23_A13_A07	2.54178	2.76384	FALSE	TRUE
A07_A13_A25	Tripartite	A07	A13	A25	A25_A13_A07	3.64915	1.73086	FALSE	TRUE
A07_A14_A23	Tripartite	A07	A14	A23	A23_A14_A07	-0.187777	0.616051	FALSE	TRUE
A07_A14_A25	Tripartite	A07	A14	A25	A25_A14_A07	0.13404	2.1338	FALSE	TRUE
A07_A15_A23	Tripartite	A07	A15	A23	A23_A15_A07	4.29791	3.02761	FALSE	TRUE
A07_A15_A25	Tripartite	A07	A15	A25	A25_A15_A07	4.08037	3.13831	FALSE	TRUE
A07_A16_A23	Tripartite	A07	A16	A23	A23_A16_A07	2.70859	1.31411	FALSE	TRUE
A07_A16_A25	Tripartite	A07	A16	A25	A25_A16_A07	2.1588	0.710974	FALSE	TRUE
A07_A17_A23	Tripartite	A07	A17	A23	A23_A17_A07	3.9102	2.41797	FALSE	TRUE
A07_A17_A25	Tripartite	A07	A17	A25	A25_A17_A07	2.59811	-1.31378	FALSE	TRUE
A07_A18_A23	Tripartite	A07	A18	A23	A23_A18_A07	-3.16633	-2.07976	FALSE	TRUE
A07_A18_A25	Tripartite	A07	A18	A25	A25_A18_A07	-1.65914	-2.48522	FALSE	TRUE
A07_A19_A23	Tripartite	A07	A19	A23	A23_A19_A07	2.13118	-0.271672	FALSE	TRUE
A07_A19_A25	Tripartite	A07	A19	A25	A25_A19_A07	0.527792	0.570884	FALSE	TRUE
A07_A20_A23	Tripartite	A07	A20	A23	A23_A20_A07	0.699555	1.59967	FALSE	TRUE
A07_A20_A25	Tripartite	A07	A20	A25	A25_A20_A07	2.71977	2.09514	FALSE	TRUE
A07_A21_A23	Tripartite	A07	A21	A23	A23_A21_A07	2.11934	0.544854	FALSE	TRUE
A07_A21_A25	Tripartite	A07	A21	A25	A25_A21_A07	0.326405	-0.779491	FALSE	TRUE
A07_A22_A23	Tripartite	A07	A22	A23	A23_A22_A07	3.93915	0.926114	FALSE	TRUE
A07_A22_A25	Tripartite	A07	A22	A25	A25_A22_A07	3.46362	2.50766	FALSE	TRUE
A07_A23_A08	Tripartite	A07	A23	A08	A08_A23_A07	-0.7267	-0.197877	FALSE	TRUE
A07_A23_A09	Tripartite	A07	A23	A09	A09_A23_A07	2.60977	3.44737	FALSE	TRUE
A07_A23_A10	Tripartite	A07	A23	A10	A10_A23_A07	-0.361162	-1.37258	FALSE	TRUE
A07_A23_A11	Tripartite	A07	A23	A11	A11_A23_A07	2.63892	3.9942	FALSE	TRUE
A07_A23_A12	Tripartite	A07	A23	A12	A12_A23_A07	0.573973	1.77539	FALSE	TRUE
A07_A23_A13	Tripartite	A07	A23	A13	A13_A23_A07	3.15094	3.49323	FALSE	TRUE
A07_A23_A14	Tripartite	A07	A23	A14	A14_A23_A07	1.40314	2.69225	FALSE	TRUE
A07_A23_A15	Tripartite	A07	A23	A15	A15_A23_A07	0.532159	2.41559	FALSE	TRUE
A07_A23_A16	Tripartite	A07	A23	A16	A16_A23_A07	1.29991	1.04512	FALSE	TRUE
A07_A23_A17	Tripartite	A07	A23	A17	A17_A23_A07	3.05015	1.68172	FALSE	TRUE
A07_A23_A18	Tripartite	A07	A23	A18	A18_A23_A07	-3.5826	-2.46512	FALSE	TRUE
A07_A23_A19	Tripartite	A07	A23	A19	A19_A23_A07	2.30489	3.11553	FALSE	TRUE
A07_A23_A20	Tripartite	A07	A23	A20	A20_A23_A07	0.541991	3.71099	FALSE	TRUE
A07_A23_A21	Tripartite	A07	A23	A21	A21_A23_A07	2.82542	2.48989	FALSE	TRUE
A07_A23_A22	Tripartite	A07	A23	A22	A22_A23_A07	1.71453	0.765263	FALSE	TRUE
A07_A25_A08	Tripartite	A07	A25	A08	A08_A25_A07	1.2982	1.14548	FALSE	TRUE
A07_A25_A09	Tripartite	A07	A25	A09	A09_A25_A07	2.36159	3.30533	FALSE	TRUE
A07_A25_A10	Tripartite	A07	A25	A10	A10_A25_A07	-0.825594	-0.186156	FALSE	TRUE
A07_A25_A11	Tripartite	A07	A25	A11	A11_A25_A07	2.88592	3.72816	FALSE	TRUE
A07_A25_A12	Tripartite	A07	A25	A12	A12_A25_A07	2.69408	2.71153	FALSE	TRUE
A07_A25_A13	Tripartite	A07	A25	A13	A13_A25_A07	4.66265	3.8731	FALSE	TRUE
A07_A25_A14	Tripartite	A07	A25	A14	A14_A25_A07	1.2018	3.05031	FALSE	TRUE
A07_A25_A15	Tripartite	A07	A25	A15	A15_A25_A07	6.00002	3.04208	FALSE	TRUE
A07_A25_A16	Tripartite	A07	A25	A16	A16_A25_A07	-0.180461	0.790552	FALSE	TRUE
A07_A25_A17	Tripartite	A07	A25	A17	A17_A25_A07	0.269659	3.19949	FALSE	TRUE
A07_A25_A18	Tripartite	A07	A25	A18	A18_A25_A07	-2.83545	-1.5321	FALSE	TRUE
A07_A25_A19	Tripartite	A07	A25	A19	A19_A25_A07	0.715164	2.95622	FALSE	TRUE
A07_A25_A20	Tripartite	A07	A25	A20	A20_A25_A07	0.300401	3.99887	FALSE	TRUE
A07_A25_A21	Tripartite	A07	A25	A21	A21_A25_A07	2.3342	4.67026	FALSE	TRUE
A07_A25_A22	Tripartite	A07	A25	A22	A22_A25_A07	2.00117	-2.90265	FALSE	TRUE
A08_A01_A23	Tripartite	A08	A01	A23	A23_A01_A08	4.22283	0.243258	FALSE	TRUE
A08_A01_A25	Tripartite	A08	A01	A25	A25_A01_A08	4.56775	-0.327529	FALSE	TRUE
A08_A02_A23	Tripartite	A08	A02	A23	A23_A02_A08	3.48709	-0.0390182	FALSE	TRUE
A08_A02_A25	Tripartite	A08	A02	A25	A25_A02_A08	4.13709	3.33236	FALSE	TRUE
A08_A03_A23	Tripartite	A08	A03	A23	A23_A03_A08	-0.898323	-1.49871	FALSE	TRUE
A08_A03_A25	Tripartite	A08	A03	A25	A25_A03_A08	-0.353326	0.177992	FALSE	TRUE
A08_A04_A23	Tripartite	A08	A04	A23	A23_A04_A08	0.909354	0.786386	FALSE	TRUE
A08_A04_A25	Tripartite	A08	A04	A25	A25_A04_A08	0.715269	1.57128	FALSE	TRUE
A08_A05_A23	Tripartite	A08	A05	A23	A23_A05_A08	1.24327	0.4605	FALSE	TRUE
A08_A05_A25	Tripartite	A08	A05	A25	A25_A05_A08	1.06642	-0.265703	FALSE	TRUE
A08_A06_A23	Tripartite	A08	A06	A23	A23_A06_A08	2.69921	0.821143	FALSE	TRUE
A08_A06_A25	Tripartite	A08	A06	A25	A25_A06_A08	2.75138	2.72552	FALSE	TRUE
A08_A07_A23	Tripartite	A08	A07	A23	A23_A07_A08	-0.526864	-0.362557	FALSE	TRUE
A08_A07_A25	Tripartite	A08	A07	A25	A25_A07_A08	0.767153	0.357173	FALSE	TRUE
A08_A08_A23	Tripartite	A08	A08	A23	A23_A08_A08	-5.59592	-2.38757	FALSE	TRUE
A08_A08_A25	Tripartite	A08	A08	A25	A25_A08_A08	-4.59219	-2.54135	FALSE	TRUE
A08_A09_A23	Tripartite	A08	A09	A23	A23_A09_A08	3.16847	0.899014	FALSE	TRUE
A08_A09_A25	Tripartite	A08	A09	A25	A25_A09_A08	3.75205	1.47117	FALSE	TRUE
A08_A10_A23	Tripartite	A08	A10	A23	A23_A10_A08	-1.82525	-2.25088	FALSE	TRUE
A08_A10_A25	Tripartite	A08	A10	A25	A25_A10_A08	-2.2385	-1.7225	FALSE	TRUE
A08_A11_A23	Tripartite	A08	A11	A23	A23_A11_A08	4.97434	-0.0499867	FALSE	TRUE
A08_A11_A25	Tripartite	A08	A11	A25	A25_A11_A08	0.256051	2.46265	FALSE	TRUE
A08_A12_A23	Tripartite	A08	A12	A23	A23_A12_A08	-0.457539	1.56288	FALSE	TRUE
A08_A12_A25	Tripartite	A08	A12	A25	A25_A12_A08	-0.441901	0.630143	FALSE	TRUE
A08_A13_A23	Tripartite	A08	A13	A23	A23_A13_A08	1.04948	-0.084609	FALSE	TRUE
A08_A13_A25	Tripartite	A08	A13	A25	A25_A13_A08	0.210894	2.29138	FALSE	TRUE
A08_A14_A23	Tripartite	A08	A14	A23	A23_A14_A08	-1.09956	-0.983426	FALSE	TRUE
A08_A14_A25	Tripartite	A08	A14	A25	A25_A14_A08	0.333663	-0.820456	FALSE	TRUE
A08_A15_A23	Tripartite	A08	A15	A23	A23_A15_A08	-0.160655	-0.48079	FALSE	TRUE
A08_A15_A25	Tripartite	A08	A15	A25	A25_A15_A08	3.51004	2.49134	FALSE	TRUE
A08_A16_A23	Tripartite	A08	A16	A23	A23_A16_A08	-0.577707	-1.40671	FALSE	TRUE
A08_A16_A25	Tripartite	A08	A16	A25	A25_A16_A08	0.0452382	-0.692453	FALSE	TRUE
A08_A17_A23	Tripartite	A08	A17	A23	A23_A17_A08	0.331041	1.31319	FALSE	TRUE
A08_A17_A25	Tripartite	A08	A17	A25	A25_A17_A08	-0.312934	1.12158	FALSE	TRUE
A08_A18_A23	Tripartite	A08	A18	A23	A23_A18_A08	-3.72383	-3.23732	FALSE	TRUE
A08_A18_A25	Tripartite	A08	A18	A25	A25_A18_A08	-2.62716	-3.14958	FALSE	TRUE
A08_A19_A23	Tripartite	A08	A19	A23	A23_A19_A08	0.297747	-2.64358	FALSE	TRUE
A08_A19_A25	Tripartite	A08	A19	A25	A25_A19_A08	-0.118171	-0.17452	FALSE	TRUE
A08_A20_A23	Tripartite	A08	A20	A23	A23_A20_A08	-1.77998	-1.05443	FALSE	TRUE
A08_A20_A25	Tripartite	A08	A20	A25	A25_A20_A08	-3.2279	-0.110895	FALSE	TRUE
A08_A21_A23	Tripartite	A08	A21	A23	A23_A21_A08	-1.07016	-1.17582	FALSE	TRUE
A08_A21_A25	Tripartite	A08	A21	A25	A25_A21_A08	-1.50536	-0.600745	FALSE	TRUE
A08_A22_A23	Tripartite	A08	A22	A23	A23_A22_A08	-1.23851	-1.63102	FALSE	TRUE
A08_A22_A25	Tripartite	A08	A22	A25	A25_A22_A08	-0.634042	-0.999378	FALSE	TRUE
A08_A23_A09	Tripartite	A08	A23	A09	A09_A23_A08	4.0223	0.960629	FALSE	TRUE
A08_A23_A10	Tripartite	A08	A23	A10	A10_A23_A08	-1.58748	-2.55273	FALSE	TRUE
A08_A23_A11	Tripartite	A08	A23	A11	A11_A23_A08	3.11923	3.80518	FALSE	TRUE
A08_A23_A12	Tripartite	A08	A23	A12	A12_A23_A08	0.0546143	1.38291	FALSE	TRUE
A08_A23_A13	Tripartite	A08	A23	A13	A13_A23_A08	4.12393	1.42872	FALSE	TRUE
A08_A23_A14	Tripartite	A08	A23	A14	A14_A23_A08	0.0868111	-1.06377	FALSE	TRUE
A08_A23_A15	Tripartite	A08	A23	A15	A15_A23_A08	-1.80569	3.07983	FALSE	TRUE
A08_A23_A16	Tripartite	A08	A23	A16	A16_A23_A08	0.842132	-2.16216	FALSE	TRUE
A08_A23_A17	Tripartite	A08	A23	A17	A17_A23_A08	-0.677605	-1.71478	FALSE	TRUE
A08_A23_A18	Tripartite	A08	A23	A18	A18_A23_A08	-2.4301	-3.42294	FALSE	TRUE
A08_A23_A19	Tripartite	A08	A23	A19	A19_A23_A08	-0.0910135	2.8496	FALSE	TRUE
A08_A23_A20	Tripartite	A08	A23	A20	A20_A23_A08	-1.67082	2.18788	FALSE	TRUE
A08_A23_A21	Tripartite	A08	A23	A21	A21_A23_A08	-0.776294	2.80665	FALSE	TRUE
A08_A23_A22	Tripartite	A08	A23	A22	A22_A23_A08	-0.642822	-1.15875	FALSE	TRUE
A08_A25_A09	Tripartite	A08	A25	A09	A09_A25_A08	1.78248	1.75765	FALSE	TRUE
A08_A25_A10	Tripartite	A08	A25	A10	A10_A25_A08	-2.0882	-1.28599	FALSE	TRUE
A08_A25_A11	Tripartite	A08	A25	A11	A11_A25_A08	2.18934	2.9762	FALSE	TRUE
A08_A25_A12	Tripartite	A08	A25	A12	A12_A25_A08	0.394945	-0.10915	FALSE	TRUE
A08_A25_A13	Tripartite	A08	A25	A13	A13_A25_A08	1.53257	1.63346	FALSE	TRUE
A08_A25_A14	Tripartite	A08	A25	A14	A14_A25_A08	0.15285	-0.591008	FALSE	TRUE
A08_A25_A15	Tripartite	A08	A25	A15	A15_A25_A08	1.54111	2.52555	FALSE	TRUE
A08_A25_A16	Tripartite	A08	A25	A16	A16_A25_A08	0.069866	-1.40994	FALSE	TRUE
A08_A25_A17	Tripartite	A08	A25	A17	A17_A25_A08	-0.499362	-0.492285	FALSE	TRUE
A08_A25_A18	Tripartite	A08	A25	A18	A18_A25_A08	-3.14451	-2.94799	FALSE	TRUE
A08_A25_A19	Tripartite	A08	A25	A19	A19_A25_A08	-0.613285	1.34576	FALSE	TRUE
A08_A25_A20	Tripartite	A08	A25	A20	A20_A25_A08	-1.01877	-0.02603	FALSE	TRUE
A08_A25_A21	Tripartite	A08	A25	A21	A21_A25_A08	-0.533999	4.20571	FALSE	TRUE
A08_A25_A22	Tripartite	A08	A25	A22	A22_A25_A08	-0.284692	-1.11455	FALSE	TRUE
A09_A01_A23	Tripartite	A09	A01	A23	A23_A01_A09	1.86331	3.2003	FALSE	TRUE
A09_A01_A25	Tripartite	A09	A01	A25	A25_A01_A09	5.48368	3.16723	FALSE	TRUE
A09_A02_A23	Tripartite	A09	A02	A23	A23_A02_A09	2.66931	1.97717	FALSE	TRUE
A09_A02_A25	Tripartite	A09	A02	A25	A25_A02_A09	3.96544	2.874	FALSE	TRUE
A09_A03_A23	Tripartite	A09	A03	A23	A23_A03_A09	3.19937	-0.824868	FALSE	TRUE
A09_A03_A25	Tripartite	A09	A03	A25	A25_A03_A09	4.13823	0.318557	FALSE	TRUE
A09_A04_A23	Tripartite	A09	A04	A23	A23_A04_A09	3.59858	1.64653	FALSE	TRUE
A09_A04_A25	Tripartite	A09	A04	A25	A25_A04_A09	3.86254	3.97696	FALSE	TRUE
A09_A05_A23	Tripartite	A09	A05	A23	A23_A05_A09	1.63615	1.40401	FALSE	TRUE
A09_A05_A25	Tripartite	A09	A05	A25	A25_A05_A09	2.22582	0.97852	FALSE	TRUE
A09_A06_A23	Tripartite	A09	A06	A23	A23_A06_A09	4.09104	3.52207	FALSE	TRUE
A09_A06_A25	Tripartite	A09	A06	A25	A25_A06_A09	2.4782	1.21054	FALSE	TRUE
A09_A07_A23	Tripartite	A09	A07	A23	A23_A07_A09	3.28386	3.62774	FALSE	TRUE
A09_A07_A25	Tripartite	A09	A07	A25	A25_A07_A09	3.80607	3.74873	FALSE	TRUE
A09_A08_A23	Tripartite	A09	A08	A23	A23_A08_A09	0.173205	3.7858	FALSE	TRUE
A09_A08_A25	Tripartite	A09	A08	A25	A25_A08_A09	3.52098	4.11604	FALSE	TRUE
A09_A09_A23	Tripartite	A09	A09	A23	A23_A09_A09	-0.82119	3.19637	FALSE	TRUE
A09_A09_A25	Tripartite	A09	A09	A25	A25_A09_A09	0.38698	2.34327	FALSE	TRUE
A09_A10_A23	Tripartite	A09	A10	A23	A23_A10_A09	1.84642	1.91945	FALSE	TRUE
A09_A10_A25	Tripartite	A09	A10	A25	A25_A10_A09	1.9851	1.58861	FALSE	TRUE
A09_A11_A23	Tripartite	A09	A11	A23	A23_A11_A09	1.90465	0.413628	FALSE	TRUE
A09_A11_A25	Tripartite	A09	A11	A25	A25_A11_A09	5.30614	3.56871	FALSE	TRUE
A09_A12_A23	Tripartite	A09	A12	A23	A23_A12_A09	4.21368	1.55315	FALSE	TRUE
A09_A12_A25	Tripartite	A09	A12	A25	A25_A12_A09	2.74057	0.133057	FALSE	TRUE
A09_A13_A23	Tripartite	A09	A13	A23	A23_A13_A09	2.79148	1.99658	FALSE	TRUE
A09_A13_A25	Tripartite	A09	A13	A25	A25_A13_A09	1.64814	0.670876	FALSE	TRUE
A09_A14_A23	Tripartite	A09	A14	A23	A23_A14_A09	1.95668	1.92727	FALSE	TRUE
A09_A14_A25	Tripartite	A09	A14	A25	A25_A14_A09	4.54867	1.91211	FALSE	TRUE
A09_A15_A23	Tripartite	A09	A15	A23	A23_A15_A09	1.67567	2.62539	FALSE	TRUE
A09_A15_A25	Tripartite	A09	A15	A25	A25_A15_A09	5.15709	2.92931	FALSE	TRUE
A09_A16_A23	Tripartite	A09	A16	A23	A23_A16_A09	3.18742	2.51321	FALSE	TRUE
A09_A16_A25	Tripartite	A09	A16	A25	A25_A16_A09	4.10798	2.51094	FALSE	TRUE
A09_A17_A23	Tripartite	A09	A17	A23	A23_A17_A09	0.985601	1.67702	FALSE	TRUE
A09_A17_A25	Tripartite	A09	A17	A25	A25_A17_A09	4.22558	2.60166	FALSE	TRUE
A09_A18_A23	Tripartite	A09	A18	A23	A23_A18_A09	2.30656	1.63708	FALSE	TRUE
A09_A18_A25	Tripartite	A09	A18	A25	A25_A18_A09	1.05068	0.774417	FALSE	TRUE
A09_A19_A23	Tripartite	A09	A19	A23	A23_A19_A09	0.999418	1.60938	FALSE	TRUE
A09_A19_A25	Tripartite	A09	A19	A25	A25_A19_A09	1.85372	-1.38737	FALSE	TRUE
A09_A20_A23	Tripartite	A09	A20	A23	A23_A20_A09	1.52732	1.34687	FALSE	TRUE
A09_A20_A25	Tripartite	A09	A20	A25	A25_A20_A09	0.95248	-0.359814	FALSE	TRUE
A09_A21_A23	Tripartite	A09	A21	A23	A23_A21_A09	1.22822	1.63261	FALSE	TRUE
A09_A21_A25	Tripartite	A09	A21	A25	A25_A21_A09	1.82471	1.26619	FALSE	TRUE
A09_A22_A23	Tripartite	A09	A22	A23	A23_A22_A09	4.46529	3.35994	FALSE	TRUE
A09_A22_A25	Tripartite	A09	A22	A25	A25_A22_A09	2.23471	3.45642	FALSE	TRUE
A09_A23_A10	Tripartite	A09	A23	A10	A10_A23_A09	-0.0743565	2.93934	FALSE	TRUE
A09_A23_A11	Tripartite	A09	A23	A11	A11_A23_A09	5.31381	3.37142	FALSE	TRUE
A09_A23_A12	Tripartite	A09	A23	A12	A12_A23_A09	2.91311	3.22214	FALSE	TRUE
A09_A23_A13	Tripartite	A09	A23	A13	A13_A23_A09	5.04374	3.28896	FALSE	TRUE
A09_A23_A14	Tripartite	A09	A23	A14	A14_A23_A09	2.90939	3.03887	FALSE	TRUE
A09_A23_A15	Tripartite	A09	A23	A15	A15_A23_A09	4.14887	4.06198	FALSE	TRUE
A09_A23_A16	Tripartite	A09	A23	A16	A16_A23_A09	2.05282	2.82652	FALSE	TRUE
A09_A23_A17	Tripartite	A09	A23	A17	A17_A23_A09	2.19289	2.20984	FALSE	TRUE
A09_A23_A18	Tripartite	A09	A23	A18	A18_A23_A09	0.620223	1.41336	FALSE	TRUE
A09_A23_A19	Tripartite	A09	A23	A19	A19_A23_A09	-0.0609565	4.61927	FALSE	TRUE
A09_A23_A20	Tripartite	A09	A23	A20	A20_A23_A09	2.35369	3.03602	FALSE	TRUE
A09_A23_A21	Tripartite	A09	A23	A21	A21_A23_A09	3.59194	3.06629	FALSE	TRUE
A09_A23_A22	Tripartite	A09	A23	A22	A22_A23_A09	3.34256	1.73179	FALSE	TRUE
A09_A25_A10	Tripartite	A09	A25	A10	A10_A25_A09	2.02024	1.20894	FALSE	TRUE
A09_A25_A11	Tripartite	A09	A25	A11	A11_A25_A09	2.6936	2.38209	FALSE	TRUE
A09_A25_A12	Tripartite	A09	A25	A12	A12_A25_A09	2.06911	3.57109	FALSE	TRUE
A09_A25_A13	Tripartite	A09	A25	A13	A13_A25_A09	3.75682	3.46881	FALSE	TRUE
A09_A25_A14	Tripartite	A09	A25	A14	A14_A25_A09	4.41786	3.52893	FALSE	TRUE
A09_A25_A15	Tripartite	A09	A25	A15	A15_A25_A09	4.19157	3.45206	FALSE	TRUE
A09_A25_A16	Tripartite	A09	A25	A16	A16_A25_A09	3.64382	2.21216	FALSE	TRUE
A09_A25_A17	Tripartite	A09	A25	A17	A17_A25_A09	2.9582	2.6764	FALSE	TRUE
A09_A25_A18	Tripartite	A09	A25	A18	A18_A25_A09	0.021631	2.6607	FALSE	TRUE
A09_A25_A19	Tripartite	A09	A25	A19	A19_A25_A09	1.2372	3.5414	FALSE	TRUE
A09_A25_A20	Tripartite	A09	A25	A20	A20_A25_A09	2.31193	5.09188	FALSE	TRUE
A09_A25_A21	Tripartite	A09	A25	A21	A21_A25_A09	3.56071	4.92148	FALSE	TRUE
A09_A25_A22	Tripartite	A09	A25	A22	A22_A25_A09	1.61624	-2.30671	FALSE	TRUE
A10_A01_A23	Tripartite	A10	A01	A23	A23_A01_A10	2.40999	1.70714	FALSE	TRUE
A10_A01_A25	Tripartite	A10	A01	A25	A25_A01_A10	4.77645	2.58898	FALSE	TRUE
A10_A02_A23	Tripartite	A10	A02	A23	A23_A02_A10	1.88619	1.72127	FALSE	TRUE
A10_A02_A25	Tripartite	A10	A02	A25	A25_A02_A10	2.44468	2.17089	FALSE	TRUE
A10_A03_A23	Tripartite	A10	A03	A23	A23_A03_A10	-1.98586	-0.56952	FALSE	TRUE
A10_A03_A25	Tripartite	A10	A03	A25	A25_A03_A10	-0.620548	-1.02602	FALSE	TRUE
A10_A04_A23	Tripartite	A10	A04	A23	A23_A04_A10	-0.966657	-1.0854	FALSE	TRUE
A10_A04_A25	Tripartite	A10	A04	A25	A25_A04_A10	-0.00626588	-0.00732565	FALSE	TRUE
A10_A05_A23	Tripartite	A10	A05	A23	A23_A05_A10	-1.06385	-1.18741	FALSE	TRUE
A10_A05_A25	Tripartite	A10	A05	A25	A25_A05_A10	-0.960595	-1.4288	FALSE	TRUE
A10_A06_A23	Tripartite	A10	A06	A23	A23_A06_A10	-1.86845	0.455723	FALSE	TRUE
A10_A06_A25	Tripartite	A10	A06	A25	A25_A06_A10	0.226853	0.882212	FALSE	TRUE
A10_A07_A23	Tripartite	A10	A07	A23	A23_A07_A10	-1.20206	-1.16648	FALSE	TRUE
A10_A07_A25	Tripartite	A10	A07	A25	A25_A07_A10	-0.482137	-1.3611	FALSE	TRUE
A10_A08_A23	Tripartite	A10	A08	A23	A23_A08_A10	-3.1494	-2.40709	FALSE	TRUE
A10_A08_A25	Tripartite	A10	A08	A25	A25_A08_A10	-1.56016	-3.01323	FALSE	TRUE
A10_A09_A23	Tripartite	A10	A09	A23	A23_A09_A10	3.17938	2.86137	FALSE	TRUE
A10_A09_A25	Tripartite	A10	A09	A25	A25_A09_A10	3.02695	1.06836	FALSE	TRUE
A10_A10_A23	Tripartite	A10	A10	A23	A23_A10_A10	-3.68402	-2.1654	FALSE	TRUE
A10_A10_A25	Tripartite	A10	A10	A25	A25_A10_A10	-3.30585	-3.04955	FALSE	TRUE
A10_A11_A23	Tripartite	A10	A11	A23	A23_A11_A10	1.69887	1.95189	FALSE	TRUE
A10_A11_A25	Tripartite	A10	A11	A25	A25_A11_A10	1.92297	3.06385	FALSE	TRUE
A10_A12_A23	Tripartite	A10	A12	A23	A23_A12_A10	-1.97028	-0.472336	FALSE	TRUE
A10_A12_A25	Tripartite	A10	A12	A25	A25_A12_A10	-0.585565	-0.396452	FALSE	TRUE
A10_A13_A23	Tripartite	A10	A13	A23	A23_A13_A10	0.357897	0.293843	FALSE	TRUE
A10_A13_A25	Tripartite	A10	A13	A25	A25_A13_A10	0.130117	0.817773	FALSE	TRUE
A10_A14_A23	Tripartite	A10	A14	A23	A23_A14_A10	-2.40063	-1.40802	FALSE	TRUE
A10_A14_A25	Tripartite	A10	A14	A25	A25_A14_A10	-1.59069	-1.5355	FALSE	TRUE
A10_A15_A23	Tripartite	A10	A15	A23	A23_A15_A10	2.66289	1.22958	FALSE	TRUE
A10_A15_A25	Tripartite	A10	A15	A25	A25_A15_A10	1.2348	1.16869	FALSE	TRUE
A10_A16_A23	Tripartite	A10	A16	A23	A23_A16_A10	-2.43392	-1.61978	FALSE	TRUE
A10_A16_A25	Tripartite	A10	A16	A25	A25_A16_A10	-0.89005	-1.55475	FALSE	TRUE
A10_A17_A23	Tripartite	A10	A17	A23	A23_A17_A10	-0.369341	-1.46881	FALSE	TRUE
A10_A17_A25	Tripartite	A10	A17	A25	A25_A17_A10	-2.41012	-2.59895	FALSE	TRUE
A10_A18_A23	Tripartite	A10	A18	A23	A23_A18_A10	-2.46743	-2.63182	FALSE	TRUE
A10_A18_A25	Tripartite	A10	A18	A25	A25_A18_A10	-1.94394	-2.05583	FALSE	TRUE
A10_A19_A23	Tripartite	A10	A19	A23	A23_A19_A10	-1.15885	-1.56767	FALSE	TRUE
A10_A19_A25	Tripartite	A10	A19	A25	A25_A19_A10	-1.87476	-1.69781	FALSE	TRUE
A10_A20_A23	Tripartite	A10	A20	A23	A23_A20_A10	-1.51722	-2.41266	FALSE	TRUE
A10_A20_A25	Tripartite	A10	A20	A25	A25_A20_A10	-0.132327	-0.531685	FALSE	TRUE
A10_A21_A23	Tripartite	A10	A21	A23	A23_A21_A10	-3.12075	-2.19475	FALSE	TRUE
A10_A21_A25	Tripartite	A10	A21	A25	A25_A21_A10	0.142856	-0.563888	FALSE	TRUE
A10_A22_A23	Tripartite	A10	A22	A23	A23_A22_A10	-1.04243	-1.68702	FALSE	TRUE
A10_A22_A25	Tripartite	A10	A22	A25	A25_A22_A10	-1.9631	-0.543794	FALSE	TRUE
A10_A23_A11	Tripartite	A10	A23	A11	A11_A23_A10	2.34974	0.677591	FALSE	TRUE
A10_A23_A12	Tripartite	A10	A23	A12	A12_A23_A10	-1.56203	-0.90178	FALSE	TRUE
A10_A23_A13	Tripartite	A10	A23	A13	A13_A23_A10	1.96501	1.58452	FALSE	TRUE
A10_A23_A14	Tripartite	A10	A23	A14	A14_A23_A10	-1.90566	-1.78425	FALSE	TRUE
A10_A23_A15	Tripartite	A10	A23	A15	A15_A23_A10	1.39702	1.48897	FALSE	TRUE
A10_A23_A16	Tripartite	A10	A23	A16	A16_A23_A10	-2.27093	-2.30699	FALSE	TRUE
A10_A23_A17	Tripartite	A10	A23	A17	A17_A23_A10	-1.7569	-1.82863	FALSE	TRUE
A10_A23_A18	Tripartite	A10	A23	A18	A18_A23_A10	-2.83011	-1.59966	FALSE	TRUE
A10_A23_A19	Tripartite	A10	A23	A19	A19_A23_A10	-1.01627	0.994289	FALSE	TRUE
A10_A23_A20	Tripartite	A10	A23	A20	A20_A23_A10	-1.3836	1.07305	FALSE	TRUE
A10_A23_A21	Tripartite	A10	A23	A21	A21_A23_A10	-0.475399	2.4134	FALSE	TRUE
A10_A23_A22	Tripartite	A10	A23	A22	A22_A23_A10	-2.89088	-2.89176	FALSE	TRUE
A10_A25_A11	Tripartite	A10	A25	A11	A11_A25_A10	1.77291	1.65449	FALSE	TRUE
A10_A25_A12	Tripartite	A10	A25	A12	A12_A25_A10	-0.68105	-0.993408	FALSE	TRUE
A10_A25_A13	Tripartite	A10	A25	A13	A13_A25_A10	-0.135413	2.0732	FALSE	TRUE
A10_A25_A14	Tripartite	A10	A25	A14	A14_A25_A10	-1.88644	-1.91074	FALSE	TRUE
A10_A25_A15	Tripartite	A10	A25	A15	A15_A25_A10	2.38813	1.86484	FALSE	TRUE
A10_A25_A16	Tripartite	A10	A25	A16	A16_A25_A10	-0.56261	-2.00594	FALSE	TRUE
A10_A25_A17	Tripartite	A10	A25	A17	A17_A25_A10	-1.31394	-1.37805	FALSE	TRUE
A10_A25_A18	Tripartite	A10	A25	A18	A18_A25_A10	-2.68594	-0.622174	FALSE	TRUE
A10_A25_A19	Tripartite	A10	A25	A19	A19_A25_A10	-0.615283	2.16223	FALSE	TRUE
A10_A25_A20	Tripartite	A10	A25	A20	A20_A25_A10	-1.17212	2.21174	FALSE	TRUE
A10_A25_A21	Tripartite	A10	A25	A21	A21_A25_A10	-0.878636	3.17056	FALSE	TRUE
A10_A25_A22	Tripartite	A10	A25	A22	A22_A25_A10	-2.92062	-2.47247	FALSE	TRUE
A11_A01_A23	Tripartite	A11	A01	A23	A23_A01_A11	3.69214	1.09514	FALSE	TRUE
A11_A01_A25	Tripartite	A11	A01	A25	A25_A01_A11	3.16136	4.09138	FALSE	TRUE
A11_A02_A23	Tripartite	A11	A02	A23	A23_A02_A11	3.77185	2.05941	FALSE	TRUE
A11_A02_A25	Tripartite	A11	A02	A25	A25_A02_A11	4.84071	4.03462	FALSE	TRUE
A11_A03_A23	Tripartite	A11	A03	A23	A23_A03_A11	3.58493	2.85666	FALSE	TRUE
A11_A03_A25	Tripartite	A11	A03	A25	A25_A03_A11	1.38644	3.36279	FALSE	TRUE
A11_A04_A23	Tripartite	A11	A04	A23	A23_A04_A11	3.31717	2.98811	FALSE	TRUE
A11_A04_A25	Tripartite	A11	A04	A25	A25_A04_A11	0.831838	2.40455	FALSE	TRUE
A11_A05_A23	Tripartite	A11	A05	A23	A23_A05_A11	1.75588	1.16148	FALSE	TRUE
A11_A05_A25	Tripartite	A11	A05	A25	A25_A05_A11	2.94147	0.607003	FALSE	TRUE
A11_A06_A23	Tripartite	A11	A06	A23	A23_A06_A11	1.4896	2.07347	FALSE	TRUE
A11_A06_A25	Tripartite	A11	A06	A25	A25_A06_A11	0.986136	2.15435	FALSE	TRUE
A11_A07_A23	Tripartite	A11	A07	A23	A23_A07_A11	2.75175	4.21952	FALSE	TRUE
A11_A07_A25	Tripartite	A11	A07	A25	A25_A07_A11	3.13658	3.33141	FALSE	TRUE
A11_A08_A23	Tripartite	A11	A08	A23	A23_A08_A11	2.52582	1.50673	FALSE	TRUE
A11_A08_A25	Tripartite	A11	A08	A25	A25_A08_A11	4.82188	2.93098	FALSE	TRUE
A11_A09_A23	Tripartite	A11	A09	A23	A23_A09_A11	2.36992	4.03681	FALSE	TRUE
A11_A09_A25	Tripartite	A11	A09	A25	A25_A09_A11	4.61554	5.77653	FALSE	TRUE
A11_A10_A23	Tripartite	A11	A10	A23	A23_A10_A11	1.36798	2.6338	FALSE	TRUE
A11_A10_A25	Tripartite	A11	A10	A25	A25_A10_A11	1.1298	2.0029	FALSE	TRUE
A11_A11_A23	Tripartite	A11	A11	A23	A23_A11_A11	0.958323	2.69997	FALSE	TRUE
A11_A11_A25	Tripartite	A11	A11	A25	A25_A11_A11	1.00049	1.58874	FALSE	TRUE
A11_A12_A23	Tripartite	A11	A12	A23	A23_A12_A11	2.67675	2.52399	FALSE	TRUE
A11_A12_A25	Tripartite	A11	A12	A25	A25_A12_A11	3.33302	3.47958	FALSE	TRUE
A11_A13_A23	Tripartite	A11	A13	A23	A23_A13_A11	1.67298	3.9523	FALSE	TRUE
A11_A13_A25	Tripartite	A11	A13	A25	A25_A13_A11	3.47314	2.32678	FALSE	TRUE
A11_A14_A23	Tripartite	A11	A14	A23	A23_A14_A11	2.34404	2.67625	FALSE	TRUE
A11_A14_A25	Tripartite	A11	A14	A25	A25_A14_A11	3.8402	1.91651	FALSE	TRUE
A11_A15_A23	Tripartite	A11	A15	A23	A23_A15_A11	2.96454	0.0431216	FALSE	TRUE
A11_A15_A25	Tripartite	A11	A15	A25	A25_A15_A11	3.12764	2.90881	FALSE	TRUE
A11_A16_A23	Tripartite	A11	A16	A23	A23_A16_A11	2.06167	1.08924	FALSE	TRUE
A11_A16_A25	Tripartite	A11	A16	A25	A25_A16_A11	1.70878	1.58073	FALSE	TRUE
A11_A17_A23	Tripartite	A11	A17	A23	A23_A17_A11	1.50728	1.66338	FALSE	TRUE
A11_A17_A25	Tripartite	A11	A17	A25	A25_A17_A11	3.37767	0.600002	FALSE	TRUE
A11_A18_A23	Tripartite	A11	A18	A23	A23_A18_A11	2.32482	0.89633	FALSE	TRUE
A11_A18_A25	Tripartite	A11	A18	A25	A25_A18_A11	2.32833	0.562066	FALSE	TRUE
A11_A19_A23	Tripartite	A11	A19	A23	A23_A19_A11	0.805425	0.903496	FALSE	TRUE
A11_A19_A25	Tripartite	A11	A19	A25	A25_A19_A11	2.97821	-0.291166	FALSE	TRUE
A11_A20_A23	Tripartite	A11	A20	A23	A23_A20_A11	1.43452	3.87648	FALSE	TRUE
A11_A20_A25	Tripartite	A11	A20	A25	A25_A20_A11	1.51679	2.19674	FALSE	TRUE
A11_A21_A23	Tripartite	A11	A21	A23	A23_A21_A11	2.77369	2.06378	FALSE	TRUE
A11_A21_A25	Tripartite	A11	A21	A25	A25_A21_A11	2.77566	-0.897512	FALSE	TRUE
A11_A22_A23	Tripartite	A11	A22	A23	A23_A22_A11	3.68785	1.12092	FALSE	TRUE
A11_A22_A25	Tripartite	A11	A22	A25	A25_A22_A11	2.42022	0.355706	FALSE	TRUE
A11_A23_A12	Tripartite	A11	A23	A12	A12_A23_A11	3.63256	2.80019	FALSE	TRUE
A11_A23_A13	Tripartite	A11	A23	A13	A13_A23_A11	2.53894	3.95289	FALSE	TRUE
A11_A23_A14	Tripartite	A11	A23	A14	A14_A23_A11	3.24172	2.9598	FALSE	TRUE
A11_A23_A15	Tripartite	A11	A23	A15	A15_A23_A11	3.55082	2.04528	FALSE	TRUE
A11_A23_A16	Tripartite	A11	A23	A16	A16_A23_A11	2.16952	0.304239	FALSE	TRUE
A11_A23_A17	Tripartite	A11	A23	A17	A17_A23_A11	4.9152	0.477734	FALSE	TRUE
A11_A23_A18	Tripartite	A11	A23	A18	A18_A23_A11	1.25359	2.69879	FALSE	TRUE
A11_A23_A19	Tripartite	A11	A23	A19	A19_A23_A11	0.391155	4.58455	FALSE	TRUE
A11_A23_A20	Tripartite	A11	A23	A20	A20_A23_A11	1.12208	5.23455	FALSE	TRUE
A11_A23_A21	Tripartite	A11	A23	A21	A21_A23_A11	3.71194	4.88409	FALSE	TRUE
A11_A23_A22	Tripartite	A11	A23	A22	A22_A23_A11	2.97996	2.18584	FALSE	TRUE
A11_A25_A12	Tripartite	A11	A25	A12	A12_A25_A11	3.67602	2.35488	FALSE	TRUE
A11_A25_A13	Tripartite	A11	A25	A13	A13_A25_A11	3.789	5.17939	FALSE	TRUE
A11_A25_A14	Tripartite	A11	A25	A14	A14_A25_A11	2.06866	2.68265	FALSE	TRUE
A11_A25_A15	Tripartite	A11	A25	A15	A15_A25_A11	3.17521	3.578	FALSE	TRUE
A11_A25_A16	Tripartite	A11	A25	A16	A16_A25_A11	2.60236	1.92664	FALSE	TRUE
A11_A25_A17	Tripartite	A11	A25	A17	A17_A25_A11	2.59297	2.08031	FALSE	TRUE
A11_A25_A18	Tripartite	A11	A25	A18	A18_A25_A11	0.807642	3.40727	FALSE	TRUE
A11_A25_A19	Tripartite	A11	A25	A19	A19_A25_A11	4.16378	5.14097	FALSE	TRUE
A11_A25_A20	Tripartite	A11	A25	A20	A20_A25_A11	2.8177	5.05465	FALSE	TRUE
A11_A25_A21	Tripartite	A11	A25	A21	A21_A25_A11	4.13684	5.77058	FALSE	TRUE
A11_A25_A22	Tripartite	A11	A25	A22	A22_A25_A11	1.59426	3.29926	FALSE	TRUE
A12_A01_A23	Tripartite	A12	A01	A23	A23_A01_A12	2.0648	1.99812	FALSE	TRUE
A12_A01_A25	Tripartite	A12	A01	A25	A25_A01_A12	3.22012	3.94552	FALSE	TRUE
A12_A02_A23	Tripartite	A12	A02	A23	A23_A02_A12	3.50039	3.24332	FALSE	TRUE
A12_A02_A25	Tripartite	A12	A02	A25	A25_A02_A12	3.79845	3.83857	FALSE	TRUE
A12_A03_A23	Tripartite	A12	A03	A23	A23_A03_A12	0.529326	0.21664	FALSE	TRUE
A12_A03_A25	Tripartite	A12	A03	A25	A25_A03_A12	1.03631	0.481201	FALSE	TRUE
A12_A04_A23	Tripartite	A12	A04	A23	A23_A04_A12	1.02194	1.68498	FALSE	TRUE
A12_A04_A25	Tripartite	A12	A04	A25	A25_A04_A12	2.22678	2.52505	FALSE	TRUE
A12_A05_A23	Tripartite	A12	A05	A23	A23_A05_A12	-0.246086	-0.0174295	FALSE	TRUE
A12_A05_A25	Tripartite	A12	A05	A25	A25_A05_A12	0.759092	-0.132034	FALSE	TRUE
A12_A06_A23	Tripartite	A12	A06	A23	A23_A06_A12	1.146	1.57247	FALSE	TRUE
A12_A06_A25	Tripartite	A12	A06	A25	A25_A06_A12	2.1056	0.810174	FALSE	TRUE
A12_A07_A23	Tripartite	A12	A07	A23	A23_A07_A12	1.73781	0.966931	FALSE	TRUE
A12_A07_A25	Tripartite	A12	A07	A25	A25_A07_A12	3.43802	1.73895	FALSE	TRUE
A12_A08_A23	Tripartite	A12	A08	A23	A23_A08_A12	0.588738	0.457093	FALSE	TRUE
A12_A08_A25	Tripartite	A12	A08	A25	A25_A08_A12	-0.596989	0.348852	FALSE	TRUE
A12_A09_A23	Tripartite	A12	A09	A23	A23_A09_A12	3.28586	1.73583	FALSE	TRUE
A12_A09_A25	Tripartite	A12	A09	A25	A25_A09_A12	1.56718	1.23374	FALSE	TRUE
A12_A10_A23	Tripartite	A12	A10	A23	A23_A10_A12	0.0528699	-0.216287	FALSE	TRUE
A12_A10_A25	Tripartite	A12	A10	A25	A25_A10_A12	-0.966036	-0.200002	FALSE	TRUE
A12_A11_A23	Tripartite	A12	A11	A23	A23_A11_A12	1.51391	2.97177	FALSE	TRUE
A12_A11_A25	Tripartite	A12	A11	A25	A25_A11_A12	1.53019	1.07376	FALSE	TRUE
A12_A12_A23	Tripartite	A12	A12	A23	A23_A12_A12	-1.56098	0.230579	FALSE	TRUE
A12_A12_A25	Tripartite	A12	A12	A25	A25_A12_A12	-2.97532	1.43121	FALSE	TRUE
A12_A13_A23	Tripartite	A12	A13	A23	A23_A13_A12	0.406139	0.268841	FALSE	TRUE
A12_A13_A25	Tripartite	A12	A13	A25	A25_A13_A12	1.15154	1.50537	FALSE	TRUE
A12_A14_A23	Tripartite	A12	A14	A23	A23_A14_A12	0.422253	0.610162	FALSE	TRUE
A12_A14_A25	Tripartite	A12	A14	A25	A25_A14_A12	0.173279	1.1351	FALSE	TRUE
A12_A15_A23	Tripartite	A12	A15	A23	A23_A15_A12	0.080154	3.95072	FALSE	TRUE
A12_A15_A25	Tripartite	A12	A15	A25	A25_A15_A12	3.41673	2.43964	FALSE	TRUE
A12_A16_A23	Tripartite	A12	A16	A23	A23_A16_A12	-0.675627	-0.45864	FALSE	TRUE
A12_A16_A25	Tripartite	A12	A16	A25	A25_A16_A12	-0.230553	0.0670112	FALSE	TRUE
A12_A17_A23	Tripartite	A12	A17	A23	A23_A17_A12	1.28302	-0.561406	FALSE	TRUE
A12_A17_A25	Tripartite	A12	A17	A25	A25_A17_A12	-0.333643	-0.607388	FALSE	TRUE
A12_A18_A23	Tripartite	A12	A18	A23	A23_A18_A12	-2.66504	-2.11781	FALSE	TRUE
A12_A18_A25	Tripartite	A12	A18	A25	A25_A18_A12	-1.92782	-1.95965	FALSE	TRUE
A12_A19_A23	Tripartite	A12	A19	A23	A23_A19_A12	-0.56981	0.0208004	FALSE	TRUE
A12_A19_A25	Tripartite	A12	A19	A25	A25_A19_A12	-1.99545	-0.450544	FALSE	TRUE
A12_A20_A23	Tripartite	A12	A20	A23	A23_A20_A12	-1.04462	-0.0473123	FALSE	TRUE
A12_A20_A25	Tripartite	A12	A20	A25	A25_A20_A12	-0.326898	0.0150714	FALSE	TRUE
A12_A21_A23	Tripartite	A12	A21	A23	A23_A21_A12	-2.51338	-1.17749	FALSE	TRUE
A12_A21_A25	Tripartite	A12	A21	A25	A25_A21_A12	1.06746	0.93156	FALSE	TRUE
A12_A22_A23	Tripartite	A12	A22	A23	A23_A22_A12	0.713361	-1.03136	FALSE	TRUE
A12_A22_A25	Tripartite	A12	A22	A25	A25_A22_A12	0.0774521	0.622668	FALSE	TRUE
A12_A23_A13	Tripartite	A12	A23	A13	A13_A23_A12	2.83416	3.06876	FALSE	TRUE
A12_A23_A14	Tripartite	A12	A23	A14	A14_A23_A12	-0.294223	0.510514	FALSE	TRUE
A12_A23_A15	Tripartite	A12	A23	A15	A15_A23_A12	2.48736	1.76883	FALSE	TRUE
A12_A23_A16	Tripartite	A12	A23	A16	A16_A23_A12	0.154581	-0.900509	FALSE	TRUE
A12_A23_A17	Tripartite	A12	A23	A17	A17_A23_A12	0.0254655	0.88844	FALSE	TRUE
A12_A23_A18	Tripartite	A12	A23	A18	A18_A23_A12	-2.38158	-1.56851	FALSE	TRUE
A12_A23_A19	Tripartite	A12	A23	A19	A19_A23_A12	-0.494662	3.17259	FALSE	TRUE
A12_A23_A20	Tripartite	A12	A23	A20	A20_A23_A12	-1.31342	3.31686	FALSE	TRUE
A12_A23_A21	Tripartite	A12	A23	A21	A21_A23_A12	0.0745903	4.89313	FALSE	TRUE
A12_A23_A22	Tripartite	A12	A23	A22	A22_A23_A12	-0.371416	0.292806	FALSE	TRUE
A12_A25_A13	Tripartite	A12	A25	A13	A13_A25_A12	-0.28321	2.82249	FALSE	TRUE
A12_A25_A14	Tripartite	A12	A25	A14	A14_A25_A12	0.0369248	0.672767	FALSE	TRUE
A12_A25_A15	Tripartite	A12	A25	A15	A15_A25_A12	1.9196	2.23551	FALSE	TRUE
A12_A25_A16	Tripartite	A12	A25	A16	A16_A25_A12	-0.40137	-0.979169	FALSE	TRUE
A12_A25_A17	Tripartite	A12	A25	A17	A17_A25_A12	0.0647755	0.509271	FALSE	TRUE
A12_A25_A18	Tripartite	A12	A25	A18	A18_A25_A12	-1.43992	-0.701115	FALSE	TRUE
A12_A25_A19	Tripartite	A12	A25	A19	A19_A25_A12	0.68405	3.1613	FALSE	TRUE
A12_A25_A20	Tripartite	A12	A25	A20	A20_A25_A12	-1.18547	3.46756	FALSE	TRUE
A12_A25_A21	Tripartite	A12	A25	A21	A21_A25_A12	1.14195	5.21737	FALSE	TRUE
A12_A25_A22	Tripartite	A12	A25	A22	A22_A25_A12	0.0915057	1.5797	FALSE	TRUE
A13_A01_A23	Tripartite	A13	A01	A23	A23_A01_A13	2.87074	3.17916	FALSE	TRUE
A13_A01_A25	Tripartite	A13	A01	A25	A25_A01_A13	2.7365	1.06764	FALSE	TRUE
A13_A02_A23	Tripartite	A13	A02	A23	A23_A02_A13	1.29736	1.96448	FALSE	TRUE
A13_A02_A25	Tripartite	A13	A02	A25	A25_A02_A13	1.30766	0.904852	FALSE	TRUE
A13_A03_A23	Tripartite	A13	A03	A23	A23_A03_A13	1.92575	-0.557229	FALSE	TRUE
A13_A03_A25	Tripartite	A13	A03	A25	A25_A03_A13	2.10706	2.33685	FALSE	TRUE
A13_A04_A23	Tripartite	A13	A04	A23	A23_A04_A13	3.30563	2.97497	FALSE	TRUE
A13_A04_A25	Tripartite	A13	A04	A25	A25_A04_A13	2.78165	3.83865	FALSE	TRUE
A13_A05_A23	Tripartite	A13	A05	A23	A23_A05_A13	2.21108	1.80329	FALSE	TRUE
A13_A05_A25	Tripartite	A13	A05	A25	A25_A05_A13	3.11723	-1.35527	FALSE	TRUE
A13_A06_A23	Tripartite	A13	A06	A23	A23_A06_A13	3.1122	0.0803752	FALSE	TRUE
A13_A06_A25	Tripartite	A13	A06	A25	A25_A06_A13	1.41698	0.0338587	FALSE	TRUE
A13_A07_A23	Tripartite	A13	A07	A23	A23_A07_A13	2.64488	1.81743	FALSE	TRUE
A13_A07_A25	Tripartite	A13	A07	A25	A25_A07_A13	4.78091	1.76911	FALSE	TRUE
A13_A08_A23	Tripartite	A13	A08	A23	A23_A08_A13	-0.485235	2.78713	FALSE	TRUE
A13_A08_A25	Tripartite	A13	A08	A25	A25_A08_A13	1.85625	-1.53303	FALSE	TRUE
A13_A09_A23	Tripartite	A13	A09	A23	A23_A09_A13	2.49105	3.0498	FALSE	TRUE
A13_A09_A25	Tripartite	A13	A09	A25	A25_A09_A13	3.76738	1.38905	FALSE	TRUE
A13_A10_A23	Tripartite	A13	A10	A23	A23_A10_A13	0.866924	1.12392	FALSE	TRUE
A13_A10_A25	Tripartite	A13	A10	A25	A25_A10_A13	2.55239	2.29166	FALSE	TRUE
A13_A11_A23	Tripartite	A13	A11	A23	A23_A11_A13	1.75606	2.99824	FALSE	TRUE
A13_A11_A25	Tripartite	A13	A11	A25	A25_A11_A13	3.77347	2.83263	FALSE	TRUE
A13_A12_A23	Tripartite	A13	A12	A23	A23_A12_A13	3.51725	3.31516	FALSE	TRUE
A13_A12_A25	Tripartite	A13	A12	A25	A25_A12_A13	3.1215	3.00216	FALSE	TRUE
A13_A13_A23	Tripartite	A13	A13	A23	A23_A13_A13	-0.435112	4.79499	FALSE	TRUE
A13_A13_A25	Tripartite	A13	A13	A25	A25_A13_A13	-0.921826	-0.674568	FALSE	TRUE
A13_A14_A23	Tripartite	A13	A14	A23	A23_A14_A13	-0.2978	-0.0155862	FALSE	TRUE
A13_A14_A25	Tripartite	A13	A14	A25	A25_A14_A13	0.756332	-0.693463	FALSE	TRUE
A13_A15_A23	Tripartite	A13	A15	A23	A23_A15_A13	2.25327	3.00286	FALSE	TRUE
A13_A15_A25	Tripartite	A13	A15	A25	A25_A15_A13	4.46902	2.6644	FALSE	TRUE
A13_A16_A23	Tripartite	A13	A16	A23	A23_A16_A13	2.6137	-0.19225	FALSE	TRUE
A13_A16_A25	Tripartite	A13	A16	A25	A25_A16_A13	1.6134	1.4805	FALSE	TRUE
A13_A17_A23	Tripartite	A13	A17	A23	A23_A17_A13	1.74815	2.03893	FALSE	TRUE
A13_A17_A25	Tripartite	A13	A17	A25	A25_A17_A13	3.99904	3.8383	FALSE	TRUE
A13_A18_A23	Tripartite	A13	A18	A23	A23_A18_A13	0.0498948	-2.05254	FALSE	TRUE
A13_A18_A25	Tripartite	A13	A18	A25	A25_A18_A13	0.24413	-1.37706	FALSE	TRUE
A13_A19_A23	Tripartite	A13	A19	A23	A23_A19_A13	1.00995	0.547229	FALSE	TRUE
A13_A19_A25	Tripartite	A13	A19	A25	A25_A19_A13	-0.821457	1.02296	FALSE	TRUE
A13_A20_A23	Tripartite	A13	A20	A23	A23_A20_A13	1.4704	-0.309147	FALSE	TRUE
A13_A20_A25	Tripartite	A13	A20	A25	A25_A20_A13	1.97076	0.616194	FALSE	TRUE
A13_A21_A23	Tripartite	A13	A21	A23	A23_A21_A13	2.77157	2.50686	FALSE	TRUE
A13_A21_A25	Tripartite	A13	A21	A25	A25_A21_A13	3.29314	-2.5264	FALSE	TRUE
A13_A22_A23	Tripartite	A13	A22	A23	A23_A22_A13	2.8379	-0.44638	FALSE	TRUE
A13_A22_A25	Tripartite	A13	A22	A25	A25_A22_A13	3.14536	3.48106	FALSE	TRUE
A13_A23_A14	Tripartite	A13	A23	A14	A14_A23_A13	0.129528	-0.483532	FALSE	TRUE
A13_A23_A15	Tripartite	A13	A23	A15	A15_A23_A13	4.28704	3.09209	FALSE	TRUE
A13_A23_A16	Tripartite	A13	A23	A16	A16_A23_A13	1.27492	3.32233	FALSE	TRUE
A13_A23_A17	Tripartite	A13	A23	A17	A17_A23_A13	0.376356	2.044	FALSE	TRUE
A13_A23_A18	Tripartite	A13	A23	A18	A18_A23_A13	-1.44311	1.30275	FALSE	TRUE
A13_A23_A19	Tripartite	A13	A23	A19	A19_A23_A13	1.0647	4.06873	FALSE	TRUE
A13_A23_A20	Tripartite	A13	A23	A20	A20_A23_A13	1.56308	4.08873	FALSE	TRUE
A13_A23_A21	Tripartite	A13	A23	A21	A21_A23_A13	2.32593	3.80364	FALSE	TRUE
A13_A23_A22	Tripartite	A13	A23	A22	A22_A23_A13	2.27365	2.90706	FALSE	TRUE
A13_A25_A14	Tripartite	A13	A25	A14	A14_A25_A13	0.756144	1.13788	FALSE	TRUE
A13_A25_A15	Tripartite	A13	A25	A15	A15_A25_A13	2.25829	4.52327	FALSE	TRUE
A13_A25_A16	Tripartite	A13	A25	A16	A16_A25_A13	4.11567	0.643243	FALSE	TRUE
A13_A25_A17	Tripartite	A13	A25	A17	A17_A25_A13	2.48236	2.43965	FALSE	TRUE
A13_A25_A18	Tripartite	A13	A25	A18	A18_A25_A13	0.714342	-0.800913	FALSE	TRUE
A13_A25_A19	Tripartite	A13	A25	A19	A19_A25_A13	1.40056	4.56363	FALSE	TRUE
A13_A25_A20	Tripartite	A13	A25	A20	A20_A25_A13	2.04911	3.93292	FALSE	TRUE
A13_A25_A21	Tripartite	A13	A25	A21	A21_A25_A13	2.64552	5.30805	FALSE	TRUE
A13_A25_A22	Tripartite	A13	A25	A22	A22_A25_A13	3.78929	3.2256	FALSE	TRUE
A14_A01_A23	Tripartite	A14	A01	A23	A23_A01_A14	1.312	1.56588	FALSE	TRUE
A14_A01_A25	Tripartite	A14	A01	A25	A25_A01_A14	3.10265	2.46093	FALSE	TRUE
A14_A02_A23	Tripartite	A14	A02	A23	A23_A02_A14	1.43931	1.56885	FALSE	TRUE
A14_A02_A25	Tripartite	A14	A02	A25	A25_A02_A14	2.69618	1.86637	FALSE	TRUE
A14_A03_A23	Tripartite	A14	A03	A23	A23_A03_A14	-0.963206	-0.488076	FALSE	TRUE
A14_A03_A25	Tripartite	A14	A03	A25	A25_A03_A14	-0.537062	-0.0408886	FALSE	TRUE
A14_A04_A23	Tripartite	A14	A04	A23	A23_A04_A14	3.56432	0.634518	FALSE	TRUE
A14_A04_A25	Tripartite	A14	A04	A25	A25_A04_A14	2.29487	1.97777	FALSE	TRUE
A14_A05_A23	Tripartite	A14	A05	A23	A23_A05_A14	-0.879136	-0.250612	FALSE	TRUE
A14_A05_A25	Tripartite	A14	A05	A25	A25_A05_A14	1.13898	-1.65085	FALSE	TRUE
A14_A06_A23	Tripartite	A14	A06	A23	A23_A06_A14	1.26177	1.61387	FALSE	TRUE
A14_A06_A25	Tripartite	A14	A06	A25	A25_A06_A14	2.43836	1.93179	FALSE	TRUE
A14_A07_A23	Tripartite	A14	A07	A23	A23_A07_A14	1.48306	1.16419	FALSE	TRUE
A14_A07_A25	Tripartite	A14	A07	A25	A25_A07_A14	0.131372	0.990051	FALSE	TRUE
A14_A08_A23	Tripartite	A14	A08	A23	A23_A08_A14	-1.82637	-1.13977	FALSE	TRUE
A14_A08_A25	Tripartite	A14	A08	A25	A25_A08_A14	0.140711	-0.278185	FALSE	TRUE
A14_A09_A23	Tripartite	A14	A09	A23	A23_A09_A14	2.51705	2.53618	FALSE	TRUE
A14_A09_A25	Tripartite	A14	A09	A25	A25_A09_A14	1.43486	2.39984	FALSE	TRUE
A14_A10_A23	Tripartite	A14	A10	A23	A23_A10_A14	-0.966882	-2.08853	FALSE	TRUE
A14_A10_A25	Tripartite	A14	A10	A25	A25_A10_A14	-0.799863	-1.22624	FALSE	TRUE
A14_A11_A23	Tripartite	A14	A11	A23	A23_A11_A14	2.05213	0.0261293	FALSE	TRUE
A14_A11_A25	Tripartite	A14	A11	A25	A25_A11_A14	1.43798	3.37331	FALSE	TRUE
A14_A12_A23	Tripartite	A14	A12	A23	A23_A12_A14	1.49354	-0.837862	FALSE	TRUE
A14_A12_A25	Tripartite	A14	A12	A25	A25_A12_A14	0.906915	0.338864	FALSE	TRUE
A14_A13_A23	Tripartite	A14	A13	A23	A23_A13_A14	0.348082	-0.611126	FALSE	TRUE
A14_A13_A25	Tripartite	A14	A13	A25	A25_A13_A14	1.39516	0.23429	FALSE	TRUE
A14_A14_A23	Tripartite	A14	A14	A23	A23_A14_A14	-1.63243	-2.07923	FALSE	TRUE
A14_A14_A25	Tripartite	A14	A14	A25	A25_A14_A14	-1.96912	-1.00269	FALSE	TRUE
A14_A15_A23	Tripartite	A14	A15	A23	A23_A15_A14	0.290981	3.4647	FALSE	TRUE
A14_A15_A25	Tripartite	A14	A15	A25	A25_A15_A14	1.75708	1.79435	FALSE	TRUE
A14_A16_A23	Tripartite	A14	A16	A23	A23_A16_A14	-0.412337	-1.67572	FALSE	TRUE
A14_A16_A25	Tripartite	A14	A16	A25	A25_A16_A14	-0.587191	-0.0933295	FALSE	TRUE
A14_A17_A23	Tripartite	A14	A17	A23	A23_A17_A14	-0.44833	-0.983031	FALSE	TRUE
A14_A17_A25	Tripartite	A14	A17	A25	A25_A17_A14	0.621337	0.190551	FALSE	TRUE
A14_A18_A23	Tripartite	A14	A18	A23	A23_A18_A14	-0.884472	-2.77434	FALSE	TRUE
A14_A18_A25	Tripartite	A14	A18	A25	A25_A18_A14	-1.00011	-2.37102	FALSE	TRUE
A14_A19_A23	Tripartite	A14	A19	A23	A23_A19_A14	0.126218	-0.261176	FALSE	TRUE
A14_A19_A25	Tripartite	A14	A19	A25	A25_A19_A14	0.602371	0.552387	FALSE	TRUE
A14_A20_A23	Tripartite	A14	A20	A23	A23_A20_A14	-1.10025	0.00955358	FALSE	TRUE
A14_A20_A25	Tripartite	A14	A20	A25	A25_A20_A14	0.0145872	-0.369291	FALSE	TRUE
A14_A21_A23	Tripartite	A14	A21	A23	A23_A21_A14	-0.790354	-1.78685	FALSE	TRUE
A14_A21_A25	Tripartite	A14	A21	A25	A25_A21_A14	1.06988	-1.14886	FALSE	TRUE
A14_A22_A23	Tripartite	A14	A22	A23	A23_A22_A14	-0.260175	-1.03671	FALSE	TRUE
A14_A22_A25	Tripartite	A14	A22	A25	A25_A22_A14	0.872806	-0.757518	FALSE	TRUE
A14_A23_A15	Tripartite	A14	A23	A15	A15_A23_A14	1.81398	1.92327	FALSE	TRUE
A14_A23_A16	Tripartite	A14	A23	A16	A16_A23_A14	0.0605875	-2.21357	FALSE	TRUE
A14_A23_A17	Tripartite	A14	A23	A17	A17_A23_A14	-0.942591	-0.437398	FALSE	TRUE
A14_A23_A18	Tripartite	A14	A23	A18	A18_A23_A14	-1.98188	-2.79574	FALSE	TRUE
A14_A23_A19	Tripartite	A14	A23	A19	A19_A23_A14	0.11467	3.71698	FALSE	TRUE
A14_A23_A20	Tripartite	A14	A23	A20	A20_A23_A14	0.731188	3.28973	FALSE	TRUE
A14_A23_A21	Tripartite	A14	A23	A21	A21_A23_A14	0.138013	2.69138	FALSE	TRUE
A14_A23_A22	Tripartite	A14	A23	A22	A22_A23_A14	-0.0073991	-0.240391	FALSE	TRUE
A14_A25_A15	Tripartite	A14	A25	A15	A15_A25_A14	-0.838105	1.08369	FALSE	TRUE
A14_A25_A16	Tripartite	A14	A25	A16	A16_A25_A14	-0.499821	-1.70992	FALSE	TRUE
A14_A25_A17	Tripartite	A14	A25	A17	A17_A25_A14	-0.204293	-0.838775	FALSE	TRUE
A14_A25_A18	Tripartite	A14	A25	A18	A18_A25_A14	-2.59462	-2.25863	FALSE	TRUE
A14_A25_A19	Tripartite	A14	A25	A19	A19_A25_A14	0.889976	2.80278	FALSE	TRUE
A14_A25_A20	Tripartite	A14	A25	A20	A20_A25_A14	0.0768344	2.72714	FALSE	TRUE
A14_A25_A21	Tripartite	A14	A25	A21	A21_A25_A14	-1.36024	2.99998	FALSE	TRUE
A14_A25_A22	Tripartite	A14	A25	A22	A22_A25_A14	-0.751987	-0.711415	FALSE	TRUE
A15_A01_A23	Tripartite	A15	A01	A23	A23_A01_A15	2.65514	2.54923	FALSE	TRUE
A15_A01_A25	Tripartite	A15	A01	A25	A25_A01_A15	2.89453	5.50371	FALSE	TRUE
A15_A02_A23	Tripartite	A15	A02	A23	A23_A02_A15	2.42137	1.29096	FALSE	TRUE
A15_A02_A25	Tripartite	A15	A02	A25	A25_A02_A15	4.07931	3.65522	FALSE	TRUE
A15_A03_A23	Tripartite	A15	A03	A23	A23_A03_A15	1.32552	3.32395	FALSE	TRUE
A15_A03_A25	Tripartite	A15	A03	A25	A25_A03_A15	2.33148	1.68354	FALSE	TRUE
A15_A04_A23	Tripartite	A15	A04	A23	A23_A04_A15	4.41532	1.87886	FALSE	TRUE
A15_A04_A25	Tripartite	A15	A04	A25	A25_A04_A15	2.99397	1.484	FALSE	TRUE
A15_A05_A23	Tripartite	A15	A05	A23	A23_A05_A15	1.70353	2.78069	FALSE	TRUE
A15_A05_A25	Tripartite	A15	A05	A25	A25_A05_A15	3.83613	0.156779	FALSE	TRUE
A15_A06_A23	Tripartite	A15	A06	A23	A23_A06_A15	3.40087	0.991402	FALSE	TRUE
A15_A06_A25	Tripartite	A15	A06	A25	A25_A06_A15	2.33393	0.577024	FALSE	TRUE
A15_A07_A23	Tripartite	A15	A07	A23	A23_A07_A15	0.885579	0.746304	FALSE	TRUE
A15_A07_A25	Tripartite	A15	A07	A25	A25_A07_A15	3.99871	3.03789	FALSE	TRUE
A15_A08_A23	Tripartite	A15	A08	A23	A23_A08_A15	0.864469	3.50575	FALSE	TRUE
A15_A08_A25	Tripartite	A15	A08	A25	A25_A08_A15	2.66691	3.66901	FALSE	TRUE
A15_A09_A23	Tripartite	A15	A09	A23	A23_A09_A15	3.28329	4.3753	FALSE	TRUE
A15_A09_A25	Tripartite	A15	A09	A25	A25_A09_A15	4.76319	1.23636	FALSE	TRUE
A15_A10_A23	Tripartite	A15	A10	A23	A23_A10_A15	0.988576	-0.502945	FALSE	TRUE
A15_A10_A25	Tripartite	A15	A10	A25	A25_A10_A15	1.90787	1.81018	FALSE	TRUE
A15_A11_A23	Tripartite	A15	A11	A23	A23_A11_A15	2.45465	2.62087	FALSE	TRUE
A15_A11_A25	Tripartite	A15	A11	A25	A25_A11_A15	4.41416	3.38191	FALSE	TRUE
A15_A12_A23	Tripartite	A15	A12	A23	A23_A12_A15	1.14963	1.63279	FALSE	TRUE
A15_A12_A25	Tripartite	A15	A12	A25	A25_A12_A15	3.08668	1.06922	FALSE	TRUE
A15_A13_A23	Tripartite	A15	A13	A23	A23_A13_A15	1.15351	3.89264	FALSE	TRUE
A15_A13_A25	Tripartite	A15	A13	A25	A25_A13_A15	2.83854	3.35777	FALSE	TRUE
A15_A14_A23	Tripartite	A15	A14	A23	A23_A14_A15	0.686671	1.80068	FALSE	TRUE
A15_A14_A25	Tripartite	A15	A14	A25	A25_A14_A15	2.39882	2.35907	FALSE	TRUE
A15_A15_A23	Tripartite	A15	A15	A23	A23_A15_A15	-1.05112	4.51834	FALSE	TRUE
A15_A15_A25	Tripartite	A15	A15	A25	A25_A15_A15	0.335083	5.35935	FALSE	TRUE
A15_A16_A23	Tripartite	A15	A16	A23	A23_A16_A15	1.39391	1.54479	FALSE	TRUE
A15_A16_A25	Tripartite	A15	A16	A25	A25_A16_A15	2.53305	2.54315	FALSE	TRUE
A15_A17_A23	Tripartite	A15	A17	A23	A23_A17_A15	2.56022	0.172115	FALSE	TRUE
A15_A17_A25	Tripartite	A15	A17	A25	A25_A17_A15	2.69298	1.99875	FALSE	TRUE
A15_A18_A23	Tripartite	A15	A18	A23	A23_A18_A15	1.48905	2.93791	FALSE	TRUE
A15_A18_A25	Tripartite	A15	A18	A25	A25_A18_A15	1.33122	0.610241	FALSE	TRUE
A15_A19_A23	Tripartite	A15	A19	A23	A23_A19_A15	2.21794	0.170231	FALSE	TRUE
A15_A19_A25	Tripartite	A15	A19	A25	A25_A19_A15	2.19146	1.43969	FALSE	TRUE
A15_A20_A23	Tripartite	A15	A20	A23	A23_A20_A15	2.02848	2.19768	FALSE	TRUE
A15_A20_A25	Tripartite	A15	A20	A25	A25_A20_A15	2.41921	2.04539	FALSE	TRUE
A15_A21_A23	Tripartite	A15	A21	A23	A23_A21_A15	-0.484437	0.0135654	FALSE	TRUE
A15_A21_A25	Tripartite	A15	A21	A25	A25_A21_A15	1.46673	0.988967	FALSE	TRUE
A15_A22_A23	Tripartite	A15	A22	A23	A23_A22_A15	2.89505	1.27627	FALSE	TRUE
A15_A22_A25	Tripartite	A15	A22	A25	A25_A22_A15	2.62509	3.31153	FALSE	TRUE
A15_A23_A16	Tripartite	A15	A23	A16	A16_A23_A15	3.02403	2.00787	FALSE	TRUE
A15_A23_A17	Tripartite	A15	A23	A17	A17_A23_A15	-2.70496	-0.253722	FALSE	TRUE
A15_A23_A18	Tripartite	A15	A23	A18	A18_A23_A15	0.729038	1.26935	FALSE	TRUE
A15_A23_A19	Tripartite	A15	A23	A19	A19_A23_A15	2.29287	3.02946	FALSE	TRUE
A15_A23_A20	Tripartite	A15	A23	A20	A20_A23_A15	1.60951	4.6894	FALSE	TRUE
A15_A23_A21	Tripartite	A15	A23	A21	A21_A23_A15	2.0322	4.68583	FALSE	TRUE
A15_A23_A22	Tripartite	A15	A23	A22	A22_A23_A15	1.92841	1.74728	FALSE	TRUE
A15_A25_A16	Tripartite	A15	A25	A16	A16_A25_A15	2.45915	1.52645	FALSE	TRUE
A15_A25_A17	Tripartite	A15	A25	A17	A17_A25_A15	3.60319	0.962316	FALSE	TRUE
A15_A25_A18	Tripartite	A15	A25	A18	A18_A25_A15	1.62596	2.95977	FALSE	TRUE
A15_A25_A19	Tripartite	A15	A25	A19	A19_A25_A15	1.41652	3.91543	FALSE	TRUE
A15_A25_A20	Tripartite	A15	A25	A20	A20_A25_A15	1.27936	4.33148	FALSE	TRUE
A15_A25_A21	Tripartite	A15	A25	A21	A21_A25_A15	0.944965	5.53407	FALSE	TRUE
A15_A25_A22	Tripartite	A15	A25	A22	A22_A25_A15	0.100921	2.59083	FALSE	TRUE
A16_A01_A23	Tripartite	A16	A01	A23	A23_A01_A16	0.966018	3.19483	FALSE	TRUE
A16_A01_A25	Tripartite	A16	A01	A25	A25_A01_A16	2.05289	2.03364	FALSE	TRUE
A16_A02_A23	Tripartite	A16	A02	A23	A23_A02_A16	2.32816	1.60494	FALSE	TRUE
A16_A02_A25	Tripartite	A16	A02	A25	A25_A02_A16	1.44245	2.43939	FALSE	TRUE
A16_A03_A23	Tripartite	A16	A03	A23	A23_A03_A16	-1.19377	0.218743	FALSE	TRUE
A16_A03_A25	Tripartite	A16	A03	A25	A25_A03_A16	0.287419	-0.0323227	FALSE	TRUE
A16_A04_A23	Tripartite	A16	A04	A23	A23_A04_A16	1.11969	1.96603	FALSE	TRUE
A16_A04_A25	Tripartite	A16	A04	A25	A25_A04_A16	1.55766	1.19173	FALSE	TRUE
A16_A05_A23	Tripartite	A16	A05	A23	A23_A05_A16	-0.61506	-0.847048	FALSE	TRUE
A16_A05_A25	Tripartite	A16	A05	A25	A25_A05_A16	-0.407202	0.665846	FALSE	TRUE
A16_A06_A23	Tripartite	A16	A06	A23	A23_A06_A16	-1.90106	0.183035	FALSE	TRUE
A16_A06_A25	Tripartite	A16	A06	A25	A25_A06_A16	0.551988	0.853	FALSE	TRUE
A16_A07_A23	Tripartite	A16	A07	A23	A23_A07_A16	-0.207329	1.47163	FALSE	TRUE
A16_A07_A25	Tripartite	A16	A07	A25	A25_A07_A16	2.8061	2.84498	FALSE	TRUE
A16_A08_A23	Tripartite	A16	A08	A23	A23_A08_A16	-1.24946	-0.282742	FALSE	TRUE
A16_A08_A25	Tripartite	A16	A08	A25	A25_A08_A16	-0.898673	-0.126104	FALSE	TRUE
A16_A09_A23	Tripartite	A16	A09	A23	A23_A09_A16	2.08424	1.00491	FALSE	TRUE
A16_A09_A25	Tripartite	A16	A09	A25	A25_A09_A16	1.00487	3.65759	FALSE	TRUE
A16_A10_A23	Tripartite	A16	A10	A23	A23_A10_A16	-1.52062	-0.937335	FALSE	TRUE
A16_A10_A25	Tripartite	A16	A10	A25	A25_A10_A16	-1.42458	-1.87484	FALSE	TRUE
A16_A11_A23	Tripartite	A16	A11	A23	A23_A11_A16	0.372072	0.00816975	FALSE	TRUE
A16_A11_A25	Tripartite	A16	A11	A25	A25_A11_A16	1.70774	1.26604	FALSE	TRUE
A16_A12_A23	Tripartite	A16	A12	A23	A23_A12_A16	-0.325535	0.458197	FALSE	TRUE
A16_A12_A25	Tripartite	A16	A12	A25	A25_A12_A16	-0.247897	-0.0917634	FALSE	TRUE
A16_A13_A23	Tripartite	A16	A13	A23	A23_A13_A16	3.3676	0.221879	FALSE	TRUE
A16_A13_A25	Tripartite	A16	A13	A25	A25_A13_A16	0.861785	1.36232	FALSE	TRUE
A16_A14_A23	Tripartite	A16	A14	A23	A23_A14_A16	-1.67661	-1.06519	FALSE	TRUE
A16_A14_A25	Tripartite	A16	A14	A25	A25_A14_A16	-1.79776	-0.0595694	FALSE	TRUE
A16_A15_A23	Tripartite	A16	A15	A23	A23_A15_A16	0.586657	2.57043	FALSE	TRUE
A16_A15_A25	Tripartite	A16	A15	A25	A25_A15_A16	1.02044	3.61388	FALSE	TRUE
A16_A16_A23	Tripartite	A16	A16	A23	A23_A16_A16	-4.04919	-1.797	FALSE	TRUE
A16_A16_A25	Tripartite	A16	A16	A25	A25_A16_A16	-2.47667	-1.02785	FALSE	TRUE
A16_A17_A23	Tripartite	A16	A17	A23	A23_A17_A16	-0.818301	-1.63825	FALSE	TRUE
A16_A17_A25	Tripartite	A16	A17	A25	A25_A17_A16	-0.431499	-2.39875	FALSE	TRUE
A16_A18_A23	Tripartite	A16	A18	A23	A23_A18_A16	-1.90661	-1.69513	FALSE	TRUE
A16_A18_A25	Tripartite	A16	A18	A25	A25_A18_A16	-1.98412	-2.13402	FALSE	TRUE
A16_A19_A23	Tripartite	A16	A19	A23	A23_A19_A16	-1.17917	-0.356165	FALSE	TRUE
A16_A19_A25	Tripartite	A16	A19	A25	A25_A19_A16	-0.847785	-0.749354	FALSE	TRUE
A16_A20_A23	Tripartite	A16	A20	A23	A23_A20_A16	-3.82027	0.388121	FALSE	TRUE
A16_A20_A25	Tripartite	A16	A20	A25	A25_A20_A16	-1.34015	-0.0326099	FALSE	TRUE
A16_A21_A23	Tripartite	A16	A21	A23	A23_A21_A16	-1.40889	-0.40782	FALSE	TRUE
A16_A21_A25	Tripartite	A16	A21	A25	A25_A21_A16	-1.30264	-0.0859602	FALSE	TRUE
A16_A22_A23	Tripartite	A16	A22	A23	A23_A22_A16	-1.16666	-0.572999	FALSE	TRUE
A16_A22_A25	Tripartite	A16	A22	A25	A25_A22_A16	-1.71223	-1.67667	FALSE	TRUE
A16_A23_A17	Tripartite	A16	A23	A17	A17_A23_A16	-2.06685	-1.81702	FALSE	TRUE
A16_A23_A18	Tripartite	A16	A23	A18	A18_A23_A16	-2.81631	-1.59852	FALSE	TRUE
A16_A23_A19	Tripartite	A16	A23	A19	A19_A23_A16	-0.521946	2.55146	FALSE	TRUE
A16_A23_A20	Tripartite	A16	A23	A20	A20_A23_A16	-1.42338	2.87472	FALSE	TRUE
A16_A23_A21	Tripartite	A16	A23	A21	A21_A23_A16	-0.817985	4.29244	FALSE	TRUE
A16_A23_A22	Tripartite	A16	A23	A22	A22_A23_A16	-1.98327	-0.698897	FALSE	TRUE
A16_A25_A17	Tripartite	A16	A25	A17	A17_A25_A16	-1.3885	-1.68963	FALSE	TRUE
A16_A25_A18	Tripartite	A16	A25	A18	A18_A25_A16	-3.48196	-0.215931	FALSE	TRUE
A16_A25_A19	Tripartite	A16	A25	A19	A19_A25_A16	-1.6931	0.176	FALSE	TRUE
A16_A25_A20	Tripartite	A16	A25	A20	A20_A25_A16	-1.31794	4.02821	FALSE	TRUE
A16_A25_A21	Tripartite	A16	A25	A21	A21_A25_A16	0.91647	1.42867	FALSE	TRUE
A16_A25_A22	Tripartite	A16	A25	A22	A22_A25_A16	-2.09602	-0.232881	FALSE	TRUE
A17_A01_A23	Tripartite	A17	A01	A23	A23_A01_A17	2.5816	3.34359	FALSE	TRUE
A17_A01_A25	Tripartite	A17	A01	A25	A25_A01_A17	4.57988	3.40076	FALSE	TRUE
A17_A02_A23	Tripartite	A17	A02	A23	A23_A02_A17	1.13832	2.67503	FALSE	TRUE
A17_A02_A25	Tripartite	A17	A02	A25	A25_A02_A17	3.12558	2.03624	FALSE	TRUE
A17_A03_A23	Tripartite	A17	A03	A23	A23_A03_A17	-0.393869	-0.468049	FALSE	TRUE
A17_A03_A25	Tripartite	A17	A03	A25	A25_A03_A17	-0.349039	0.473132	FALSE	TRUE
A17_A04_A23	Tripartite	A17	A04	A23	A23_A04_A17	2.88602	1.78432	FALSE	TRUE
A17_A04_A25	Tripartite	A17	A04	A25	A25_A04_A17	3.5405	2.80966	FALSE	TRUE
A17_A05_A23	Tripartite	A17	A05	A23	A23_A05_A17	-0.444133	-0.909724	FALSE	TRUE
A17_A05_A25	Tripartite	A17	A05	A25	A25_A05_A17	-0.806329	-0.084411	FALSE	TRUE
A17_A06_A23	Tripartite	A17	A06	A23	A23_A06_A17	0.330185	1.46617	FALSE	TRUE
A17_A06_A25	Tripartite	A17	A06	A25	A25_A06_A17	1.95856	1.90254	FALSE	TRUE
A17_A07_A23	Tripartite	A17	A07	A23	A23_A07_A17	1.26097	1.65687	FALSE	TRUE
A17_A07_A25	Tripartite	A17	A07	A25	A25_A07_A17	2.63878	0.792879	FALSE	TRUE
A17_A08_A23	Tripartite	A17	A08	A23	A23_A08_A17	0.0394531	-0.54993	FALSE	TRUE
A17_A08_A25	Tripartite	A17	A08	A25	A25_A08_A17	0.629974	-0.0332983	FALSE	TRUE
A17_A09_A23	Tripartite	A17	A09	A23	A23_A09_A17	2.18909	1.92965	FALSE	TRUE
A17_A09_A25	Tripartite	A17	A09	A25	A25_A09_A17	3.69152	2.81147	FALSE	TRUE
A17_A10_A23	Tripartite	A17	A10	A23	A23_A10_A17	-0.946363	-2.12667	FALSE	TRUE
A17_A10_A25	Tripartite	A17	A10	A25	A25_A10_A17	-1.29727	-1.27337	FALSE	TRUE
A17_A11_A23	Tripartite	A17	A11	A23	A23_A11_A17	1.63227	1.60167	FALSE	TRUE
A17_A11_A25	Tripartite	A17	A11	A25	A25_A11_A17	1.4662	2.04716	FALSE	TRUE
A17_A12_A23	Tripartite	A17	A12	A23	A23_A12_A17	0.226847	0.246452	FALSE	TRUE
A17_A12_A25	Tripartite	A17	A12	A25	A25_A12_A17	0.13283	0.767592	FALSE	TRUE
A17_A13_A23	Tripartite	A17	A13	A23	A23_A13_A17	2.20836	2.05879	FALSE	TRUE
A17_A13_A25	Tripartite	A17	A13	A25	A25_A13_A17	0.783594	1.63389	FALSE	TRUE
A17_A14_A23	Tripartite	A17	A14	A23	A23_A14_A17	-1.61104	-0.175496	FALSE	TRUE
A17_A14_A25	Tripartite	A17	A14	A25	A25_A14_A17	0.385919	0.841134	FALSE	TRUE
A17_A15_A23	Tripartite	A17	A15	A23	A23_A15_A17	0.896447	1.58973	FALSE	TRUE
A17_A15_A25	Tripartite	A17	A15	A25	A25_A15_A17	0.0757652	1.27389	FALSE	TRUE
A17_A16_A23	Tripartite	A17	A16	A23	A23_A16_A17	-2.42866	-0.674931	FALSE	TRUE
A17_A16_A25	Tripartite	A17	A16	A25	A25_A16_A17	-1.48776	-0.468628	FALSE	TRUE
A17_A17_A23	Tripartite	A17	A17	A23	A23_A17_A17	-3.18069	-0.325148	FALSE	TRUE
A17_A17_A25	Tripartite	A17	A17	A25	A25_A17_A17	-2.33439	0.182493	FALSE	TRUE
A17_A18_A23	Tripartite	A17	A18	A23	A23_A18_A17	-2.26916	-2.21531	FALSE	TRUE
A17_A18_A25	Tripartite	A17	A18	A25	A25_A18_A17	-2.02691	-3.02038	FALSE	TRUE
A17_A19_A23	Tripartite	A17	A19	A23	A23_A19_A17	0.379676	-1.16609	FALSE	TRUE
A17_A19_A25	Tripartite	A17	A19	A25	A25_A19_A17	-1.40794	-0.687774	FALSE	TRUE
A17_A20_A23	Tripartite	A17	A20	A23	A23_A20_A17	-0.412815	-1.56798	FALSE	TRUE
A17_A20_A25	Tripartite	A17	A20	A25	A25_A20_A17	-0.772717	-0.55222	FALSE	TRUE
A17_A21_A23	Tripartite	A17	A21	A23	A23_A21_A17	-2.28582	-1.98339	FALSE	TRUE
A17_A21_A25	Tripartite	A17	A21	A25	A25_A21_A17	-1.00042	0.257185	FALSE	TRUE
A17_A22_A23	Tripartite	A17	A22	A23	A23_A22_A17	-2.18932	-0.0272891	FALSE	TRUE
A17_A22_A25	Tripartite	A17	A22	A25	A25_A22_A17	-0.915231	-0.105234	FALSE	TRUE
A17_A23_A18	Tripartite	A17	A23	A18	A18_A23_A17	-3.30569	-2.4814	FALSE	TRUE
A17_A23_A19	Tripartite	A17	A23	A19	A19_A23_A17	-0.0961469	3.04628	FALSE	TRUE
A17_A23_A20	Tripartite	A17	A23	A20	A20_A23_A17	-0.608508	3.47194	FALSE	TRUE
A17_A23_A21	Tripartite	A17	A23	A21	A21_A23_A17	0.589664	2.42908	FALSE	TRUE
A17_A23_A22	Tripartite	A17	A23	A22	A22_A23_A17	-1.58286	-2.65436	FALSE	TRUE
A17_A25_A18	Tripartite	A17	A25	A18	A18_A25_A17	-3.0452	-2.28744	FALSE	TRUE
A17_A25_A19	Tripartite	A17	A25	A19	A19_A25_A17	0.634357	3.06925	FALSE	TRUE
A17_A25_A20	Tripartite	A17	A25	A20	A20_A25_A17	0.0201917	0.962733	FALSE	TRUE
A17_A25_A21	Tripartite	A17	A25	A21	A21_A25_A17	-0.955446	2.29962	FALSE	TRUE
A17_A25_A22	Tripartite	A17	A25	A22	A22_A25_A17	-0.159691	0.409671	FALSE	TRUE
A18_A01_A23	Tripartite	A18	A01	A23	A23_A01_A18	2.09435	1.85021	FALSE	TRUE
A18_A01_A25	Tripartite	A18	A01	A25	A25_A01_A18	2.98484	0.498928	FALSE	TRUE
A18_A02_A23	Tripartite	A18	A02	A23	A23_A02_A18	2.00814	1.49841	FALSE	TRUE
A18_A02_A25	Tripartite	A18	A02	A25	A25_A02_A18	4.05182	2.83779	FALSE	TRUE
A18_A03_A23	Tripartite	A18	A03	A23	A23_A03_A18	-1.80337	-1.31889	FALSE	TRUE
A18_A03_A25	Tripartite	A18	A03	A25	A25_A03_A18	-1.73416	-2.35978	FALSE	TRUE
A18_A04_A23	Tripartite	A18	A04	A23	A23_A04_A18	-2.10154	-3.12584	FALSE	TRUE
A18_A04_A25	Tripartite	A18	A04	A25	A25_A04_A18	-1.52788	-2.97343	FALSE	TRUE
A18_A05_A23	Tripartite	A18	A05	A23	A23_A05_A18	-1.2777	-2.81799	FALSE	TRUE
A18_A05_A25	Tripartite	A18	A05	A25	A25_A05_A18	-0.758491	-2.66469	FALSE	TRUE
A18_A06_A23	Tripartite	A18	A06	A23	A23_A06_A18	-0.920705	-2.23923	FALSE	TRUE
A18_A06_A25	Tripartite	A18	A06	A25	A25_A06_A18	0.733144	-1.48687	FALSE	TRUE
A18_A07_A23	Tripartite	A18	A07	A23	A23_A07_A18	-1.82259	-3.46326	FALSE	TRUE
A18_A07_A25	Tripartite	A18	A07	A25	A25_A07_A18	-2.30193	-3.72168	FALSE	TRUE
A18_A08_A23	Tripartite	A18	A08	A23	A23_A08_A18	-1.97845	-3.12403	FALSE	TRUE
A18_A08_A25	Tripartite	A18	A08	A25	A25_A08_A18	-2.32795	-3.13887	FALSE	TRUE
A18_A09_A23	Tripartite	A18	A09	A23	A23_A09_A18	3.06252	-0.22567	FALSE	TRUE
A18_A09_A25	Tripartite	A18	A09	A25	A25_A09_A18	2.35251	2.78066	FALSE	TRUE
A18_A10_A23	Tripartite	A18	A10	A23	A23_A10_A18	-2.908	-2.06531	FALSE	TRUE
A18_A10_A25	Tripartite	A18	A10	A25	A25_A10_A18	-1.67627	-2.8503	FALSE	TRUE
A18_A11_A23	Tripartite	A18	A11	A23	A23_A11_A18	-0.475309	2.48753	FALSE	TRUE
A18_A11_A25	Tripartite	A18	A11	A25	A25_A11_A18	0.859351	2.05169	FALSE	TRUE
A18_A12_A23	Tripartite	A18	A12	A23	A23_A12_A18	-2.65218	-2.21693	FALSE	TRUE
A18_A12_A25	Tripartite	A18	A12	A25	A25_A12_A18	-2.01079	0.0183973	FALSE	TRUE
A18_A13_A23	Tripartite	A18	A13	A23	A23_A13_A18	1.75965	0.170123	FALSE	TRUE
A18_A13_A25	Tripartite	A18	A13	A25	A25_A13_A18	0.0749903	1.23944	FALSE	TRUE
A18_A14_A23	Tripartite	A18	A14	A23	A23_A14_A18	-2.50879	-1.8797	FALSE	TRUE
A18_A14_A25	Tripartite	A18	A14	A25	A25_A14_A18	-1.79873	-2.58613	FALSE	TRUE
A18_A15_A23	Tripartite	A18	A15	A23	A23_A15_A18	2.22615	0.972889	FALSE	TRUE
A18_A15_A25	Tripartite	A18	A15	A25	A25_A15_A18	1.22139	-0.13796	FALSE	TRUE
A18_A16_A23	Tripartite	A18	A16	A23	A23_A16_A18	-1.19183	-2.37516	FALSE	TRUE
A18_A16_A25	Tripartite	A18	A16	A25	A25_A16_A18	-1.56747	-2.49795	FALSE	TRUE
A18_A17_A23	Tripartite	A18	A17	A23	A23_A17_A18	-2.97063	-1.93837	FALSE	TRUE
A18_A17_A25	Tripartite	A18	A17	A25	A25_A17_A18	-2.60976	-1.15916	FALSE	TRUE
A18_A18_A23	Tripartite	A18	A18	A23	A23_A18_A18	-4.21078	-2.86769	FALSE	TRUE
A18_A18_A25	Tripartite	A18	A18	A25	A25_A18_A18	-4.43171	-3.49904	FALSE	TRUE
A18_A19_A23	Tripartite	A18	A19	A23	A23_A19_A18	0.139372	-3.39486	FALSE	TRUE
A18_A19_A25	Tripartite	A18	A19	A25	A25_A19_A18	-0.88591	-1.4671	FALSE	TRUE
A18_A20_A23	Tripartite	A18	A20	A23	A23_A20_A18	-3.34301	-3.6274	FALSE	TRUE
A18_A20_A25	Tripartite	A18	A20	A25	A25_A20_A18	-3.17751	-3.88838	FALSE	TRUE
A18_A21_A23	Tripartite	A18	A21	A23	A23_A21_A18	-2.05866	-2.59208	FALSE	TRUE
A18_A21_A25	Tripartite	A18	A21	A25	A25_A21_A18	-0.92024	-3.62505	FALSE	TRUE
A18_A22_A23	Tripartite	A18	A22	A23	A23_A22_A18	-4.10119	-3.7914	FALSE	TRUE
A18_A22_A25	Tripartite	A18	A22	A25	A25_A22_A18	-2.43827	-3.45328	FALSE	TRUE
A18_A23_A19	Tripartite	A18	A23	A19	A19_A23_A18	-4.45045	-0.0064843	FALSE	TRUE
A18_A23_A20	Tripartite	A18	A23	A20	A20_A23_A18	-3.73548	-1.22368	FALSE	TRUE
A18_A23_A21	Tripartite	A18	A23	A21	A21_A23_A18	-1.07905	0.17331	FALSE	TRUE
A18_A23_A22	Tripartite	A18	A23	A22	A22_A23_A18	-2.6747	-5.17552	FALSE	TRUE
A18_A25_A19	Tripartite	A18	A25	A19	A19_A25_A18	-2.22237	0.613056	FALSE	TRUE
A18_A25_A20	Tripartite	A18	A25	A20	A20_A25_A18	-3.62034	-0.516441	FALSE	TRUE
A18_A25_A21	Tripartite	A18	A25	A21	A21_A25_A18	-1.8307	-0.295424	FALSE	TRUE
A18_A25_A22	Tripartite	A18	A25	A22	A22_A25_A18	-3.01361	-3.92441	FALSE	TRUE
A19_A01_A23	Tripartite	A19	A01	A23	A23_A01_A19	3.66263	1.83851	FALSE	TRUE
A19_A01_A25	Tripartite	A19	A01	A25	A25_A01_A19	5.42878	1.95351	FALSE	TRUE
A19_A02_A23	Tripartite	A19	A02	A23	A23_A02_A19	3.83938	-1.5734	FALSE	TRUE
A19_A02_A25	Tripartite	A19	A02	A25	A25_A02_A19	4.03852	1.99058	FALSE	TRUE
A19_A03_A23	Tripartite	A19	A03	A23	A23_A03_A19	2.86218	-1.8764	FALSE	TRUE
A19_A03_A25	Tripartite	A19	A03	A25	A25_A03_A19	3.61402	-2.02691	FALSE	TRUE
A19_A04_A23	Tripartite	A19	A04	A23	A23_A04_A19	2.87185	-0.0861764	FALSE	TRUE
A19_A04_A25	Tripartite	A19	A04	A25	A25_A04_A19	3.77817	2.62001	FALSE	TRUE
A19_A05_A23	Tripartite	A19	A05	A23	A23_A05_A19	1.51607	-1.48918	FALSE	TRUE
A19_A05_A25	Tripartite	A19	A05	A25	A25_A05_A19	0.851058	-2.47285	FALSE	TRUE
A19_A06_A23	Tripartite	A19	A06	A23	A23_A06_A19	1.67471	1.0966	FALSE	TRUE
A19_A06_A25	Tripartite	A19	A06	A25	A25_A06_A19	3.32255	1.57681	FALSE	TRUE
A19_A07_A23	Tripartite	A19	A07	A23	A23_A07_A19	3.05345	2.51419	FALSE	TRUE
A19_A07_A25	Tripartite	A19	A07	A25	A25_A07_A19	3.40529	0.991048	FALSE	TRUE
A19_A08_A23	Tripartite	A19	A08	A23	A23_A08_A19	2.74422	0.251023	FALSE	TRUE
A19_A08_A25	Tripartite	A19	A08	A25	A25_A08_A19	2.59696	1.68154	FALSE	TRUE
A19_A09_A23	Tripartite	A19	A09	A23	A23_A09_A19	5.09323	2.17579	FALSE	TRUE
A19_A09_A25	Tripartite	A19	A09	A25	A25_A09_A19	4.94064	0.971712	FALSE	TRUE
A19_A10_A23	Tripartite	A19	A10	A23	A23_A10_A19	0.376877	-1.74335	FALSE	TRUE
A19_A10_A25	Tripartite	A19	A10	A25	A25_A10_A19	1.27682	0.302531	FALSE	TRUE
A19_A11_A23	Tripartite	A19	A11	A23	A23_A11_A19	3.66663	2.50465	FALSE	TRUE
A19_A11_A25	Tripartite	A19	A11	A25	A25_A11_A19	3.60083	3.09422	FALSE	TRUE
A19_A12_A23	Tripartite	A19	A12	A23	A23_A12_A19	2.31979	-1.54269	FALSE	TRUE
A19_A12_A25	Tripartite	A19	A12	A25	A25_A12_A19	2.87895	-0.995287	FALSE	TRUE
A19_A13_A23	Tripartite	A19	A13	A23	A23_A13_A19	1.05949	1.83805	FALSE	TRUE
A19_A13_A25	Tripartite	A19	A13	A25	A25_A13_A19	4.43809	2.48309	FALSE	TRUE
A19_A14_A23	Tripartite	A19	A14	A23	A23_A14_A19	2.89571	1.25169	FALSE	TRUE
A19_A14_A25	Tripartite	A19	A14	A25	A25_A14_A19	2.67388	0.770291	FALSE	TRUE
A19_A15_A23	Tripartite	A19	A15	A23	A23_A15_A19	3.74075	1.08523	FALSE	TRUE
A19_A15_A25	Tripartite	A19	A15	A25	A25_A15_A19	3.4073	3.2802	FALSE	TRUE
A19_A16_A23	Tripartite	A19	A16	A23	A23_A16_A19	0.558057	-0.878278	FALSE	TRUE
A19_A16_A25	Tripartite	A19	A16	A25	A25_A16_A19	2.40165	0.733322	FALSE	TRUE
A19_A17_A23	Tripartite	A19	A17	A23	A23_A17_A19	1.76914	-1.73214	FALSE	TRUE
A19_A17_A25	Tripartite	A19	A17	A25	A25_A17_A19	2.44815	0.396212	FALSE	TRUE
A19_A18_A23	Tripartite	A19	A18	A23	A23_A18_A19	-0.452719	-3.62263	FALSE	TRUE
A19_A18_A25	Tripartite	A19	A18	A25	A25_A18_A19	0.331881	-0.239003	FALSE	TRUE
A19_A19_A23	Tripartite	A19	A19	A23	A23_A19_A19	-1.00126	-1.90529	FALSE	TRUE
A19_A19_A25	Tripartite	A19	A19	A25	A25_A19_A19	-1.94566	-1.29476	FALSE	TRUE
A19_A20_A23	Tripartite	A19	A20	A23	A23_A20_A19	1.50401	1.2213	FALSE	TRUE
A19_A20_A25	Tripartite	A19	A20	A25	A25_A20_A19	2.42364	1.26841	FALSE	TRUE
A19_A21_A23	Tripartite	A19	A21	A23	A23_A21_A19	1.86284	-1.21524	FALSE	TRUE
A19_A21_A25	Tripartite	A19	A21	A25	A25_A21_A19	0.874965	0.308624	FALSE	TRUE
A19_A22_A23	Tripartite	A19	A22	A23	A23_A22_A19	1.05728	-0.298937	FALSE	TRUE
A19_A22_A25	Tripartite	A19	A22	A25	A25_A22_A19	2.66991	1.82865	FALSE	TRUE
A19_A23_A20	Tripartite	A19	A23	A20	A20_A23_A19	2.26788	3.53361	FALSE	TRUE
A19_A23_A21	Tripartite	A19	A23	A21	A21_A23_A19	2.64167	3.58845	FALSE	TRUE
A19_A23_A22	Tripartite	A19	A23	A22	A22_A23_A19	2.34629	0.274779	FALSE	TRUE
A19_A25_A20	Tripartite	A19	A25	A20	A20_A25_A19	1.83179	3.96624	FALSE	TRUE
A19_A25_A21	Tripartite	A19	A25	A21	A21_A25_A19	2.54633	2.42668	FALSE	TRUE
A19_A25_A22	Tripartite	A19	A25	A22	A22_A25_A19	1.63828	0.568168	FALSE	TRUE
A20_A01_A23	Tripartite	A20	A01	A23	A23_A01_A20	5.0596	2.60339	FALSE	TRUE
A20_A01_A25	Tripartite	A20	A01	A25	A25_A01_A20	5.13287	3.43145	FALSE	TRUE
A20_A02_A23	Tripartite	A20	A02	A23	A23_A02_A20	2.75017	1.27752	FALSE	TRUE
A20_A02_A25	Tripartite	A20	A02	A25	A25_A02_A20	4.76409	1.63776	FALSE	TRUE
A20_A03_A23	Tripartite	A20	A03	A23	A23_A03_A20	2.63207	-1.70924	FALSE	TRUE
A20_A03_A25	Tripartite	A20	A03	A25	A25_A03_A20	3.0444	-0.73356	FALSE	TRUE
A20_A04_A23	Tripartite	A20	A04	A23	A23_A04_A20	3.73349	1.7982	FALSE	TRUE
A20_A04_A25	Tripartite	A20	A04	A25	A25_A04_A20	5.17619	1.30998	FALSE	TRUE
A20_A05_A23	Tripartite	A20	A05	A23	A23_A05_A20	2.34366	-0.63221	FALSE	TRUE
A20_A05_A25	Tripartite	A20	A05	A25	A25_A05_A20	3.02395	-0.428182	FALSE	TRUE
A20_A06_A23	Tripartite	A20	A06	A23	A23_A06_A20	4.11285	-1.39045	FALSE	TRUE
A20_A06_A25	Tripartite	A20	A06	A25	A25_A06_A20	4.96807	0.686049	FALSE	TRUE
A20_A07_A23	Tripartite	A20	A07	A23	A23_A07_A20	4.15775	2.2878	FALSE	TRUE
A20_A07_A25	Tripartite	A20	A07	A25	A25_A07_A20	4.75261	1.95023	FALSE	TRUE
A20_A08_A23	Tripartite	A20	A08	A23	A23_A08_A20	2.28396	-1.27551	FALSE	TRUE
A20_A08_A25	Tripartite	A20	A08	A25	A25_A08_A20	3.04443	-0.751664	FALSE	TRUE
A20_A09_A23	Tripartite	A20	A09	A23	A23_A09_A20	4.28674	2.979	FALSE	TRUE
A20_A09_A25	Tripartite	A20	A09	A25	A25_A09_A20	0.26104	4.01263	FALSE	TRUE
A20_A10_A23	Tripartite	A20	A10	A23	A23_A10_A20	2.61694	-0.917327	FALSE	TRUE
A20_A10_A25	Tripartite	A20	A10	A25	A25_A10_A20	1.85876	-0.909344	FALSE	TRUE
A20_A11_A23	Tripartite	A20	A11	A23	A23_A11_A20	5.20943	1.89273	FALSE	TRUE
A20_A11_A25	Tripartite	A20	A11	A25	A25_A11_A20	4.29507	1.91221	FALSE	TRUE
A20_A12_A23	Tripartite	A20	A12	A23	A23_A12_A20	2.99259	0.596595	FALSE	TRUE
A20_A12_A25	Tripartite	A20	A12	A25	A25_A12_A20	3.52804	-0.54194	FALSE	TRUE
A20_A13_A23	Tripartite	A20	A13	A23	A23_A13_A20	3.87437	0.969403	FALSE	TRUE
A20_A13_A25	Tripartite	A20	A13	A25	A25_A13_A20	4.01715	-0.23284	FALSE	TRUE
A20_A14_A23	Tripartite	A20	A14	A23	A23_A14_A20	2.14772	-0.810436	FALSE	TRUE
A20_A14_A25	Tripartite	A20	A14	A25	A25_A14_A20	3.74545	-0.794632	FALSE	TRUE
A20_A15_A23	Tripartite	A20	A15	A23	A23_A15_A20	3.69762	-0.651691	FALSE	TRUE
A20_A15_A25	Tripartite	A20	A15	A25	A25_A15_A20	4.2185	2.47329	FALSE	TRUE
A20_A16_A23	Tripartite	A20	A16	A23	A23_A16_A20	1.55183	-1.35903	FALSE	TRUE
A20_A16_A25	Tripartite	A20	A16	A25	A25_A16_A20	2.90378	0.912711	FALSE	TRUE
A20_A17_A23	Tripartite	A20	A17	A23	A23_A17_A20	0.911645	-0.464655	FALSE	TRUE
A20_A17_A25	Tripartite	A20	A17	A25	A25_A17_A20	3.70409	1.20648	FALSE	TRUE
A20_A18_A23	Tripartite	A20	A18	A23	A23_A18_A20	-1.18964	-3.97964	FALSE	TRUE
A20_A18_A25	Tripartite	A20	A18	A25	A25_A18_A20	-0.146382	-4.25456	FALSE	TRUE
A20_A19_A23	Tripartite	A20	A19	A23	A23_A19_A20	0.921166	0.135656	FALSE	TRUE
A20_A19_A25	Tripartite	A20	A19	A25	A25_A19_A20	-0.460739	-0.122935	FALSE	TRUE
A20_A20_A23	Tripartite	A20	A20	A23	A23_A20_A20	0.822198	-0.481425	FALSE	TRUE
A20_A20_A25	Tripartite	A20	A20	A25	A25_A20_A20	1.12087	1.75884	FALSE	TRUE
A20_A21_A23	Tripartite	A20	A21	A23	A23_A21_A20	2.34725	-0.790156	FALSE	TRUE
A20_A21_A25	Tripartite	A20	A21	A25	A25_A21_A20	3.88227	-1.66274	FALSE	TRUE
A20_A22_A23	Tripartite	A20	A22	A23	A23_A22_A20	1.6461	-1.51297	FALSE	TRUE
A20_A22_A25	Tripartite	A20	A22	A25	A25_A22_A20	2.19236	0.0582856	FALSE	TRUE
A20_A23_A21	Tripartite	A20	A23	A21	A21_A23_A20	3.47921	3.96981	FALSE	TRUE
A20_A23_A22	Tripartite	A20	A23	A22	A22_A23_A20	1.23683	-0.389714	FALSE	TRUE
A20_A25_A21	Tripartite	A20	A25	A21	A21_A25_A20	3.75175	3.84171	FALSE	TRUE
A20_A25_A22	Tripartite	A20	A25	A22	A22_A25_A20	2.92319	1.74415	FALSE	TRUE
A21_A01_A23	Tripartite	A21	A01	A23	A23_A01_A21	4.19092	3.06406	FALSE	TRUE
A21_A01_A25	Tripartite	A21	A01	A25	A25_A01_A21	5.07002	2.93062	FALSE	TRUE
A21_A02_A23	Tripartite	A21	A02	A23	A23_A02_A21	4.171	1.2109	FALSE	TRUE
A21_A02_A25	Tripartite	A21	A02	A25	A25_A02_A21	4.61676	1.51871	FALSE	TRUE
A21_A03_A23	Tripartite	A21	A03	A23	A23_A03_A21	2.40063	1.01148	FALSE	TRUE
A21_A03_A25	Tripartite	A21	A03	A25	A25_A03_A21	4.86016	-1.77012	FALSE	TRUE
A21_A04_A23	Tripartite	A21	A04	A23	A23_A04_A21	3.82615	2.88451	FALSE	TRUE
A21_A04_A25	Tripartite	A21	A04	A25	A25_A04_A21	5.18096	1.23571	FALSE	TRUE
A21_A05_A23	Tripartite	A21	A05	A23	A23_A05_A21	3.27687	0.968189	FALSE	TRUE
A21_A05_A25	Tripartite	A21	A05	A25	A25_A05_A21	2.17859	-0.414272	FALSE	TRUE
A21_A06_A23	Tripartite	A21	A06	A23	A23_A06_A21	2.39327	-0.856026	FALSE	TRUE
A21_A06_A25	Tripartite	A21	A06	A25	A25_A06_A21	3.8142	2.96155	FALSE	TRUE
A21_A07_A23	Tripartite	A21	A07	A23	A23_A07_A21	3.87199	0.0241599	FALSE	TRUE
A21_A07_A25	Tripartite	A21	A07	A25	A25_A07_A21	5.05935	0.566911	FALSE	TRUE
A21_A08_A23	Tripartite	A21	A08	A23	A23_A08_A21	1.77075	0.00136194	FALSE	TRUE
A21_A08_A25	Tripartite	A21	A08	A25	A25_A08_A21	2.72749	-2.44033	FALSE	TRUE
A21_A09_A23	Tripartite	A21	A09	A23	A23_A09_A21	4.1655	4.46972	FALSE	TRUE
A21_A09_A25	Tripartite	A21	A09	A25	A25_A09_A21	5.84359	3.66652	FALSE	TRUE
A21_A10_A23	Tripartite	A21	A10	A23	A23_A10_A21	2.47499	0.571375	FALSE	TRUE
A21_A10_A25	Tripartite	A21	A10	A25	A25_A10_A21	3.63892	-0.690644	FALSE	TRUE
A21_A11_A23	Tripartite	A21	A11	A23	A23_A11_A21	4.89297	3.27813	FALSE	TRUE
A21_A11_A25	Tripartite	A21	A11	A25	A25_A11_A21	6.0814	1.75654	FALSE	TRUE
A21_A12_A23	Tripartite	A21	A12	A23	A23_A12_A21	4.21968	1.32555	FALSE	TRUE
A21_A12_A25	Tripartite	A21	A12	A25	A25_A12_A21	4.45666	1.41754	FALSE	TRUE
A21_A13_A23	Tripartite	A21	A13	A23	A23_A13_A21	5.13961	0.817486	FALSE	TRUE
A21_A13_A25	Tripartite	A21	A13	A25	A25_A13_A21	2.19181	-1.89485	FALSE	TRUE
A21_A14_A23	Tripartite	A21	A14	A23	A23_A14_A21	2.29733	-1.26536	FALSE	TRUE
A21_A14_A25	Tripartite	A21	A14	A25	A25_A14_A21	4.47055	-0.714862	FALSE	TRUE
A21_A15_A23	Tripartite	A21	A15	A23	A23_A15_A21	4.47839	3.07235	FALSE	TRUE
A21_A15_A25	Tripartite	A21	A15	A25	A25_A15_A21	3.25185	2.72392	FALSE	TRUE
A21_A16_A23	Tripartite	A21	A16	A23	A23_A16_A21	2.44228	-0.170754	FALSE	TRUE
A21_A16_A25	Tripartite	A21	A16	A25	A25_A16_A21	4.01621	-1.57421	FALSE	TRUE
A21_A17_A23	Tripartite	A21	A17	A23	A23_A17_A21	2.39599	-1.88561	FALSE	TRUE
A21_A17_A25	Tripartite	A21	A17	A25	A25_A17_A21	2.8136	-0.0631784	FALSE	TRUE
A21_A18_A23	Tripartite	A21	A18	A23	A23_A18_A21	0.0251257	-1.83751	FALSE	TRUE
A21_A18_A25	Tripartite	A21	A18	A25	A25_A18_A21	0.755256	-1.37134	FALSE	TRUE
A21_A19_A23	Tripartite	A21	A19	A23	A23_A19_A21	3.14048	0.950904	FALSE	TRUE
A21_A19_A25	Tripartite	A21	A19	A25	A25_A19_A21	2.29949	-1.10716	FALSE	TRUE
A21_A20_A23	Tripartite	A21	A20	A23	A23_A20_A21	3.04313	-2.10153	FALSE	TRUE
A21_A20_A25	Tripartite	A21	A20	A25	A25_A20_A21	3.47977	-0.166129	FALSE	TRUE
A21_A21_A23	Tripartite	A21	A21	A23	A23_A21_A21	-2.06601	-1.91348	FALSE	TRUE
A21_A21_A25	Tripartite	A21	A21	A25	A25_A21_A21	-0.148813	-1.3156	FALSE	TRUE
A21_A22_A23	Tripartite	A21	A22	A23	A23_A22_A21	2.9721	-0.592985	FALSE	TRUE
A21_A22_A25	Tripartite	A21	A22	A25	A25_A22_A21	1.61756	-0.905777	FALSE	TRUE
A21_A23_A22	Tripartite	A21	A23	A22	A22_A23_A21	3.18549	-2.70711	FALSE	TRUE
A21_A25_A22	Tripartite	A21	A25	A22	A22_A25_A21	3.44618	-1.20656	FALSE	TRUE
A22_A01_A23	Tripartite	A22	A01	A23	A23_A01_A22	-1.77584	1.1242	FALSE	TRUE
A22_A01_A25	Tripartite	A22	A01	A25	A25_A01_A22	3.63448	1.63701	FALSE	TRUE
A22_A02_A23	Tripartite	A22	A02	A23	A23_A02_A22	1.50368	1.67064	FALSE	TRUE
A22_A02_A25	Tripartite	A22	A02	A25	A25_A02_A22	3.53845	2.7555	FALSE	TRUE
A22_A03_A23	Tripartite	A22	A03	A23	A23_A03_A22	-1.37482	0.00544279	FALSE	TRUE
A22_A03_A25	Tripartite	A22	A03	A25	A25_A03_A22	-0.492585	-0.778727	FALSE	TRUE
A22_A04_A23	Tripartite	A22	A04	A23	A23_A04_A22	1.86863	0.959323	FALSE	TRUE
A22_A04_A25	Tripartite	A22	A04	A25	A25_A04_A22	1.59683	0.519615	FALSE	TRUE
A22_A05_A23	Tripartite	A22	A05	A23	A23_A05_A22	0.76973	-1.42765	FALSE	TRUE
A22_A05_A25	Tripartite	A22	A05	A25	A25_A05_A22	0.177052	-0.79634	FALSE	TRUE
A22_A06_A23	Tripartite	A22	A06	A23	A23_A06_A22	1.15159	1.09506	FALSE	TRUE
A22_A06_A25	Tripartite	A22	A06	A25	A25_A06_A22	1.1074	0.409695	FALSE	TRUE
A22_A07_A23	Tripartite	A22	A07	A23	A23_A07_A22	2.90519	2.68783	FALSE	TRUE
A22_A07_A25	Tripartite	A22	A07	A25	A25_A07_A22	1.4067	-0.74547	FALSE	TRUE
A22_A08_A23	Tripartite	A22	A08	A23	A23_A08_A22	-0.410794	-1.32997	FALSE	TRUE
A22_A08_A25	Tripartite	A22	A08	A25	A25_A08_A22	-1.02397	-1.14588	FALSE	TRUE
A22_A09_A23	Tripartite	A22	A09	A23	A23_A09_A22	4.19383	1.29435	FALSE	TRUE
A22_A09_A25	Tripartite	A22	A09	A25	A25_A09_A22	2.79326	2.21355	FALSE	TRUE
A22_A10_A23	Tripartite	A22	A10	A23	A23_A10_A22	-2.16364	-2.48679	FALSE	TRUE
A22_A10_A25	Tripartite	A22	A10	A25	A25_A10_A22	-2.01924	-2.13546	FALSE	TRUE
A22_A11_A23	Tripartite	A22	A11	A23	A23_A11_A22	3.06082	2.72306	FALSE	TRUE
A22_A11_A25	Tripartite	A22	A11	A25	A25_A11_A22	3.19397	1.81827	FALSE	TRUE
A22_A12_A23	Tripartite	A22	A12	A23	A23_A12_A22	-1.0506	-1.22426	FALSE	TRUE
A22_A12_A25	Tripartite	A22	A12	A25	A25_A12_A22	-0.154938	0.800742	FALSE	TRUE
A22_A13_A23	Tripartite	A22	A13	A23	A23_A13_A22	-2.1723	1.4987	FALSE	TRUE
A22_A13_A25	Tripartite	A22	A13	A25	A25_A13_A22	3.03658	0.814415	FALSE	TRUE
A22_A14_A23	Tripartite	A22	A14	A23	A23_A14_A22	-0.450305	-1.41093	FALSE	TRUE
A22_A14_A25	Tripartite	A22	A14	A25	A25_A14_A22	-0.321597	-0.540405	FALSE	TRUE
A22_A15_A23	Tripartite	A22	A15	A23	A23_A15_A22	-0.0840191	3.58215	FALSE	TRUE
A22_A15_A25	Tripartite	A22	A15	A25	A25_A15_A22	1.49516	2.42451	FALSE	TRUE
A22_A16_A23	Tripartite	A22	A16	A23	A23_A16_A22	-0.549273	-1.17778	FALSE	TRUE
A22_A16_A25	Tripartite	A22	A16	A25	A25_A16_A22	-0.669208	-0.772661	FALSE	TRUE
A22_A17_A23	Tripartite	A22	A17	A23	A23_A17_A22	-0.646443	-1.94872	FALSE	TRUE
A22_A17_A25	Tripartite	A22	A17	A25	A25_A17_A22	0.495696	-1.37902	FALSE	TRUE
A22_A18_A23	Tripartite	A22	A18	A23	A23_A18_A22	-2.12578	-3.67008	FALSE	TRUE
A22_A18_A25	Tripartite	A22	A18	A25	A25_A18_A22	-2.99257	-3.59082	FALSE	TRUE
A22_A19_A23	Tripartite	A22	A19	A23	A23_A19_A22	0.741065	-3.0524	FALSE	TRUE
A22_A19_A25	Tripartite	A22	A19	A25	A25_A19_A22	-0.0162654	-1.82476	FALSE	TRUE
A22_A20_A23	Tripartite	A22	A20	A23	A23_A20_A22	-1.06087	-1.67742	FALSE	TRUE
A22_A20_A25	Tripartite	A22	A20	A25	A25_A20_A22	-0.144481	-0.116464	FALSE	TRUE
A22_A21_A23	Tripartite	A22	A21	A23	A23_A21_A22	-2.93546	-1.81344	FALSE	TRUE
A22_A21_A25	Tripartite	A22	A21	A25	A25_A21_A22	-2.07416	0.82977	FALSE	TRUE
A22_A22_A23	Tripartite	A22	A22	A23	A23_A22_A22	-3.27551	-2.46991	FALSE	TRUE
A22_A22_A25	Tripartite	A22	A22	A25	A25_A22_A22	-3.31588	-2.21726	FALSE	TRUE
A01_A04_A08	Tripartite	A01	A04	A08	A08_A04_A01	2.04578	2.89989	TRUE	FALSE
A01_A04_A09	Tripartite	A01	A04	A09	A09_A04_A01	4.39725	3.14405	TRUE	FALSE
A01_A04_A10	Tripartite	A01	A04	A10	A10_A04_A01	3.02665	2.77253	TRUE	FALSE
A01_A04_A11	Tripartite	A01	A04	A11	A11_A04_A01	5.81284	6.22768	TRUE	FALSE
A01_A04_A12	Tripartite	A01	A04	A12	A12_A04_A01	3.4351	1.46056	TRUE	FALSE
A01_A04_A13	Tripartite	A01	A04	A13	A13_A04_A01	5.51023	2.29304	TRUE	FALSE
A01_A04_A14	Tripartite	A01	A04	A14	A14_A04_A01	3.21636	3.26977	TRUE	FALSE
A01_A04_A15	Tripartite	A01	A04	A15	A15_A04_A01	3.65787	3.03298	TRUE	FALSE
A01_A04_A16	Tripartite	A01	A04	A16	A16_A04_A01	2.95343	-0.990487	TRUE	FALSE
A01_A04_A17	Tripartite	A01	A04	A17	A17_A04_A01	3.37712	0.123853	TRUE	FALSE
A01_A04_A18	Tripartite	A01	A04	A18	A18_A04_A01	1.51728	2.35683	TRUE	FALSE
A01_A04_A19	Tripartite	A01	A04	A19	A19_A04_A01	4.62696	2.59314	TRUE	FALSE
A01_A04_A20	Tripartite	A01	A04	A20	A20_A04_A01	0.795423	4.80267	TRUE	FALSE
A01_A04_A21	Tripartite	A01	A04	A21	A21_A04_A01	1.88083	4.17102	TRUE	FALSE
A01_A04_A22	Tripartite	A01	A04	A22	A22_A04_A01	5.64805	1.34145	TRUE	FALSE
A01_A05_A02	Tripartite	A01	A05	A02	A02_A05_A01	2.94129	3.03924	TRUE	FALSE
A01_A05_A03	Tripartite	A01	A05	A03	A03_A05_A01	4.56056	4.94311	TRUE	FALSE
A01_A05_A04	Tripartite	A01	A05	A04	A04_A05_A01	2.73813	1.38414	TRUE	FALSE
A01_A05_A05	Tripartite	A01	A05	A05	A05_A05_A01	3.3451	-1.28014	TRUE	FALSE
A01_A05_A06	Tripartite	A01	A05	A06	A06_A05_A01	2.72574	1.54046	TRUE	FALSE
A01_A05_A07	Tripartite	A01	A05	A07	A07_A05_A01	3.31508	4.22467	TRUE	FALSE
A01_A05_A08	Tripartite	A01	A05	A08	A08_A05_A01	2.42851	4.50603	TRUE	FALSE
A01_A05_A09	Tripartite	A01	A05	A09	A09_A05_A01	3.30424	3.36117	TRUE	FALSE
A01_A05_A10	Tripartite	A01	A05	A10	A10_A05_A01	2.888	1.20196	TRUE	FALSE
A01_A05_A11	Tripartite	A01	A05	A11	A11_A05_A01	3.26341	3.14717	TRUE	FALSE
A01_A05_A12	Tripartite	A01	A05	A12	A12_A05_A01	4.74487	2.3156	TRUE	FALSE
A01_A05_A13	Tripartite	A01	A05	A13	A13_A05_A01	3.94359	2.13911	TRUE	FALSE
A01_A05_A14	Tripartite	A01	A05	A14	A14_A05_A01	1.75584	2.38717	TRUE	FALSE
A01_A05_A15	Tripartite	A01	A05	A15	A15_A05_A01	5.10507	2.48176	TRUE	FALSE
A01_A05_A16	Tripartite	A01	A05	A16	A16_A05_A01	2.90068	1.75882	TRUE	FALSE
A01_A05_A17	Tripartite	A01	A05	A17	A17_A05_A01	5.51713	1.24646	TRUE	FALSE
A01_A05_A18	Tripartite	A01	A05	A18	A18_A05_A01	1.87876	3.04655	TRUE	FALSE
A01_A05_A19	Tripartite	A01	A05	A19	A19_A05_A01	3.58656	4.44654	TRUE	FALSE
A01_A05_A20	Tripartite	A01	A05	A20	A20_A05_A01	4.84945	4.84832	TRUE	FALSE
A01_A05_A21	Tripartite	A01	A05	A21	A21_A05_A01	4.25838	5.89726	TRUE	FALSE
A01_A05_A22	Tripartite	A01	A05	A22	A22_A05_A01	1.81362	2.63067	TRUE	FALSE
A01_A06_A02	Tripartite	A01	A06	A02	A02_A06_A01	1.87111	1.60722	TRUE	FALSE
A01_A06_A03	Tripartite	A01	A06	A03	A03_A06_A01	5.82382	4.95724	TRUE	FALSE
A01_A06_A04	Tripartite	A01	A06	A04	A04_A06_A01	2.81189	1.3678	TRUE	FALSE
A01_A06_A05	Tripartite	A01	A06	A05	A05_A06_A01	3.28303	3.36357	TRUE	FALSE
A01_A06_A06	Tripartite	A01	A06	A06	A06_A06_A01	2.76571	-1.16036	TRUE	FALSE
A01_A06_A07	Tripartite	A01	A06	A07	A07_A06_A01	4.05105	4.1388	TRUE	FALSE
A01_A06_A08	Tripartite	A01	A06	A08	A08_A06_A01	0.490696	4.47403	TRUE	FALSE
A01_A06_A09	Tripartite	A01	A06	A09	A09_A06_A01	5.07184	4.36054	TRUE	FALSE
A01_A06_A10	Tripartite	A01	A06	A10	A10_A06_A01	3.4952	3.86266	TRUE	FALSE
A01_A06_A11	Tripartite	A01	A06	A11	A11_A06_A01	3.39848	3.91236	TRUE	FALSE
A01_A06_A12	Tripartite	A01	A06	A12	A12_A06_A01	4.1106	1.00543	TRUE	FALSE
A01_A06_A13	Tripartite	A01	A06	A13	A13_A06_A01	2.82979	1.66659	TRUE	FALSE
A01_A06_A14	Tripartite	A01	A06	A14	A14_A06_A01	1.73977	1.80926	TRUE	FALSE
A01_A06_A15	Tripartite	A01	A06	A15	A15_A06_A01	4.34604	3.21545	TRUE	FALSE
A01_A06_A16	Tripartite	A01	A06	A16	A16_A06_A01	1.18679	1.48051	TRUE	FALSE
A01_A06_A17	Tripartite	A01	A06	A17	A17_A06_A01	3.2111	0.635598	TRUE	FALSE
A01_A06_A18	Tripartite	A01	A06	A18	A18_A06_A01	1.64478	3.48199	TRUE	FALSE
A01_A06_A19	Tripartite	A01	A06	A19	A19_A06_A01	1.11708	4.9774	TRUE	FALSE
A01_A06_A20	Tripartite	A01	A06	A20	A20_A06_A01	3.95611	1.32631	TRUE	FALSE
A01_A06_A21	Tripartite	A01	A06	A21	A21_A06_A01	2.42806	3.86525	TRUE	FALSE
A01_A06_A22	Tripartite	A01	A06	A22	A22_A06_A01	2.76462	4.11528	TRUE	FALSE
A01_A07_A02	Tripartite	A01	A07	A02	A02_A07_A01	3.22895	2.83098	TRUE	FALSE
A01_A07_A03	Tripartite	A01	A07	A03	A03_A07_A01	4.18736	3.93351	TRUE	FALSE
A01_A07_A04	Tripartite	A01	A07	A04	A04_A07_A01	5.21968	2.85572	TRUE	FALSE
A01_A07_A05	Tripartite	A01	A07	A05	A05_A07_A01	5.11425	1.55103	TRUE	FALSE
A01_A07_A06	Tripartite	A01	A07	A06	A06_A07_A01	4.764	2.83722	TRUE	FALSE
A01_A07_A07	Tripartite	A01	A07	A07	A07_A07_A01	2.82415	-0.0542272	TRUE	FALSE
A01_A07_A08	Tripartite	A01	A07	A08	A08_A07_A01	4.12563	3.9544	TRUE	FALSE
A01_A07_A09	Tripartite	A01	A07	A09	A09_A07_A01	3.85944	2.69358	TRUE	FALSE
A01_A07_A10	Tripartite	A01	A07	A10	A10_A07_A01	4.70443	3.69555	TRUE	FALSE
A01_A07_A11	Tripartite	A01	A07	A11	A11_A07_A01	3.83262	4.29454	TRUE	FALSE
A01_A07_A12	Tripartite	A01	A07	A12	A12_A07_A01	1.31777	0.124271	TRUE	FALSE
A01_A07_A13	Tripartite	A01	A07	A13	A13_A07_A01	4.4345	3.21832	TRUE	FALSE
A01_A07_A14	Tripartite	A01	A07	A14	A14_A07_A01	3.17228	4.40219	TRUE	FALSE
A01_A07_A15	Tripartite	A01	A07	A15	A15_A07_A01	6.216	5.1966	TRUE	FALSE
A01_A07_A16	Tripartite	A01	A07	A16	A16_A07_A01	3.32915	1.80749	TRUE	FALSE
A01_A07_A17	Tripartite	A01	A07	A17	A17_A07_A01	2.9694	5.44232	TRUE	FALSE
A01_A07_A18	Tripartite	A01	A07	A18	A18_A07_A01	2.56653	3.46523	TRUE	FALSE
A01_A07_A19	Tripartite	A01	A07	A19	A19_A07_A01	4.82184	4.9766	TRUE	FALSE
A01_A07_A20	Tripartite	A01	A07	A20	A20_A07_A01	0.255824	3.87352	TRUE	FALSE
A01_A07_A21	Tripartite	A01	A07	A21	A21_A07_A01	1.04271	3.51133	TRUE	FALSE
A01_A07_A22	Tripartite	A01	A07	A22	A22_A07_A01	3.92289	3.60642	TRUE	FALSE
A01_A08_A02	Tripartite	A01	A08	A02	A02_A08_A01	1.40607	4.79773	TRUE	FALSE
A01_A08_A03	Tripartite	A01	A08	A03	A03_A08_A01	4.58213	4.46957	TRUE	FALSE
A01_A08_A04	Tripartite	A01	A08	A04	A04_A08_A01	3.52493	1.43491	TRUE	FALSE
A01_A08_A05	Tripartite	A01	A08	A05	A05_A08_A01	3.09285	4.61206	TRUE	FALSE
A01_A08_A06	Tripartite	A01	A08	A06	A06_A08_A01	4.70963	3.26931	TRUE	FALSE
A01_A08_A07	Tripartite	A01	A08	A07	A07_A08_A01	2.4845	1.46226	TRUE	FALSE
A01_A08_A08	Tripartite	A01	A08	A08	A08_A08_A01	1.32085	-2.70476	TRUE	FALSE
A01_A08_A09	Tripartite	A01	A08	A09	A09_A08_A01	4.50379	3.70065	TRUE	FALSE
A01_A08_A10	Tripartite	A01	A08	A10	A10_A08_A01	4.34848	3.98007	TRUE	FALSE
A01_A08_A11	Tripartite	A01	A08	A11	A11_A08_A01	6.37366	3.79707	TRUE	FALSE
A01_A08_A12	Tripartite	A01	A08	A12	A12_A08_A01	4.67271	-0.267241	TRUE	FALSE
A01_A08_A13	Tripartite	A01	A08	A13	A13_A08_A01	1.79689	2.95167	TRUE	FALSE
A01_A08_A14	Tripartite	A01	A08	A14	A14_A08_A01	4.16496	1.49405	TRUE	FALSE
A01_A08_A15	Tripartite	A01	A08	A15	A15_A08_A01	5.16747	4.05993	TRUE	FALSE
A01_A08_A16	Tripartite	A01	A08	A16	A16_A08_A01	3.8069	2.27797	TRUE	FALSE
A01_A08_A17	Tripartite	A01	A08	A17	A17_A08_A01	3.97269	3.57107	TRUE	FALSE
A01_A08_A18	Tripartite	A01	A08	A18	A18_A08_A01	2.30457	1.32448	TRUE	FALSE
A01_A08_A19	Tripartite	A01	A08	A19	A19_A08_A01	2.78645	4.68408	TRUE	FALSE
A01_A08_A20	Tripartite	A01	A08	A20	A20_A08_A01	2.43621	4.10924	TRUE	FALSE
A01_A08_A21	Tripartite	A01	A08	A21	A21_A08_A01	2.02281	4.93164	TRUE	FALSE
A01_A08_A22	Tripartite	A01	A08	A22	A22_A08_A01	2.5334	0.00309177	TRUE	FALSE
A01_A09_A02	Tripartite	A01	A09	A02	A02_A09_A01	3.79728	3.13662	TRUE	FALSE
A01_A09_A03	Tripartite	A01	A09	A03	A03_A09_A01	5.92628	2.41626	TRUE	FALSE
A01_A09_A04	Tripartite	A01	A09	A04	A04_A09_A01	3.87115	3.65016	TRUE	FALSE
A01_A09_A05	Tripartite	A01	A09	A05	A05_A09_A01	4.32042	3.61607	TRUE	FALSE
A01_A09_A06	Tripartite	A01	A09	A06	A06_A09_A01	6.2745	-0.0279509	TRUE	FALSE
A01_A09_A07	Tripartite	A01	A09	A07	A07_A09_A01	4.84642	2.64111	TRUE	FALSE
A01_A09_A08	Tripartite	A01	A09	A08	A08_A09_A01	2.89508	-0.56686	TRUE	FALSE
A01_A09_A09	Tripartite	A01	A09	A09	A09_A09_A01	3.6677	0.619833	TRUE	FALSE
A01_A09_A10	Tripartite	A01	A09	A10	A10_A09_A01	6.281	3.93626	TRUE	FALSE
A01_A09_A11	Tripartite	A01	A09	A11	A11_A09_A01	5.42995	4.09341	TRUE	FALSE
A01_A09_A12	Tripartite	A01	A09	A12	A12_A09_A01	6.24245	1.97816	TRUE	FALSE
A01_A09_A13	Tripartite	A01	A09	A13	A13_A09_A01	5.52785	2.07724	TRUE	FALSE
A01_A09_A14	Tripartite	A01	A09	A14	A14_A09_A01	5.9903	1.57089	TRUE	FALSE
A01_A09_A15	Tripartite	A01	A09	A15	A15_A09_A01	5.97093	3.60108	TRUE	FALSE
A01_A09_A16	Tripartite	A01	A09	A16	A16_A09_A01	4.99027	1.59906	TRUE	FALSE
A01_A09_A17	Tripartite	A01	A09	A17	A17_A09_A01	4.02317	0.256124	TRUE	FALSE
A01_A09_A18	Tripartite	A01	A09	A18	A18_A09_A01	4.3184	2.01298	TRUE	FALSE
A01_A09_A19	Tripartite	A01	A09	A19	A19_A09_A01	4.21069	3.41068	TRUE	FALSE
A01_A09_A20	Tripartite	A01	A09	A20	A20_A09_A01	5.7968	2.25762	TRUE	FALSE
A01_A09_A21	Tripartite	A01	A09	A21	A21_A09_A01	5.10377	4.30906	TRUE	FALSE
A01_A09_A22	Tripartite	A01	A09	A22	A22_A09_A01	4.10611	-0.112734	TRUE	FALSE
A01_A10_A02	Tripartite	A01	A10	A02	A02_A10_A01	3.84529	4.53395	TRUE	FALSE
A01_A10_A03	Tripartite	A01	A10	A03	A03_A10_A01	3.08991	3.91556	TRUE	FALSE
A01_A10_A04	Tripartite	A01	A10	A04	A04_A10_A01	3.55552	3.06172	TRUE	FALSE
A01_A10_A05	Tripartite	A01	A10	A05	A05_A10_A01	3.29116	0.633781	TRUE	FALSE
A01_A10_A06	Tripartite	A01	A10	A06	A06_A10_A01	3.38438	1.58548	TRUE	FALSE
A01_A10_A07	Tripartite	A01	A10	A07	A07_A10_A01	4.26669	2.74328	TRUE	FALSE
A01_A10_A08	Tripartite	A01	A10	A08	A08_A10_A01	3.95339	2.82063	TRUE	FALSE
A01_A10_A09	Tripartite	A01	A10	A09	A09_A10_A01	4.88269	3.62083	TRUE	FALSE
A01_A10_A10	Tripartite	A01	A10	A10	A10_A10_A01	2.34412	-0.149843	TRUE	FALSE
A01_A10_A11	Tripartite	A01	A10	A11	A11_A10_A01	5.12748	6.19957	TRUE	FALSE
A01_A10_A12	Tripartite	A01	A10	A12	A12_A10_A01	2.87069	4.47024	TRUE	FALSE
A01_A10_A13	Tripartite	A01	A10	A13	A13_A10_A01	3.18708	1.26617	TRUE	FALSE
A01_A10_A14	Tripartite	A01	A10	A14	A14_A10_A01	5.19467	-0.411243	TRUE	FALSE
A01_A10_A15	Tripartite	A01	A10	A15	A15_A10_A01	5.21652	2.87602	TRUE	FALSE
A01_A10_A16	Tripartite	A01	A10	A16	A16_A10_A01	2.52992	-0.517877	TRUE	FALSE
A01_A10_A17	Tripartite	A01	A10	A17	A17_A10_A01	5.2082	-0.0668791	TRUE	FALSE
A01_A10_A18	Tripartite	A01	A10	A18	A18_A10_A01	2.63422	2.04099	TRUE	FALSE
A01_A10_A19	Tripartite	A01	A10	A19	A19_A10_A01	3.03787	2.3686	TRUE	FALSE
A01_A10_A20	Tripartite	A01	A10	A20	A20_A10_A01	3.6411	2.999	TRUE	FALSE
A01_A10_A21	Tripartite	A01	A10	A21	A21_A10_A01	4.15175	5.46131	TRUE	FALSE
A01_A10_A22	Tripartite	A01	A10	A22	A22_A10_A01	3.20177	2.74726	TRUE	FALSE
A01_A11_A02	Tripartite	A01	A11	A02	A02_A11_A01	3.49696	2.0482	TRUE	FALSE
A01_A11_A03	Tripartite	A01	A11	A03	A03_A11_A01	5.86882	5.15305	TRUE	FALSE
A01_A11_A04	Tripartite	A01	A11	A04	A04_A11_A01	5.51385	2.56848	TRUE	FALSE
A01_A11_A05	Tripartite	A01	A11	A05	A05_A11_A01	0.000144615	3.44344	TRUE	FALSE
A01_A11_A06	Tripartite	A01	A11	A06	A06_A11_A01	4.72375	3.10917	TRUE	FALSE
A01_A11_A07	Tripartite	A01	A11	A07	A07_A11_A01	2.49869	-0.331886	TRUE	FALSE
A01_A11_A08	Tripartite	A01	A11	A08	A08_A11_A01	3.28173	4.45842	TRUE	FALSE
A01_A11_A09	Tripartite	A01	A11	A09	A09_A11_A01	4.29685	3.0363	TRUE	FALSE
A01_A11_A10	Tripartite	A01	A11	A10	A10_A11_A01	5.83479	3.34757	TRUE	FALSE
A01_A11_A11	Tripartite	A01	A11	A11	A11_A11_A01	3.86782	1.37336	TRUE	FALSE
A01_A11_A12	Tripartite	A01	A11	A12	A12_A11_A01	5.39534	2.19072	TRUE	FALSE
A01_A11_A13	Tripartite	A01	A11	A13	A13_A11_A01	3.89111	1.98272	TRUE	FALSE
A01_A11_A14	Tripartite	A01	A11	A14	A14_A11_A01	1.87242	2.71719	TRUE	FALSE
A01_A11_A15	Tripartite	A01	A11	A15	A15_A11_A01	2.40709	5.52696	TRUE	FALSE
A01_A11_A16	Tripartite	A01	A11	A16	A16_A11_A01	2.64111	2.08847	TRUE	FALSE
A01_A11_A17	Tripartite	A01	A11	A17	A17_A11_A01	5.16807	2.44809	TRUE	FALSE
A01_A11_A18	Tripartite	A01	A11	A18	A18_A11_A01	3.90721	2.00254	TRUE	FALSE
A01_A11_A19	Tripartite	A01	A11	A19	A19_A11_A01	4.63079	3.64088	TRUE	FALSE
A01_A11_A20	Tripartite	A01	A11	A20	A20_A11_A01	2.95832	5.83941	TRUE	FALSE
A01_A11_A21	Tripartite	A01	A11	A21	A21_A11_A01	1.71187	5.81684	TRUE	FALSE
A01_A11_A22	Tripartite	A01	A11	A22	A22_A11_A01	4.74979	3.86555	TRUE	FALSE
A01_A12_A02	Tripartite	A01	A12	A02	A02_A12_A01	4.70152	2.28194	TRUE	FALSE
A01_A12_A03	Tripartite	A01	A12	A03	A03_A12_A01	5.09975	4.45507	TRUE	FALSE
A01_A12_A04	Tripartite	A01	A12	A04	A04_A12_A01	5.8799	2.61086	TRUE	FALSE
A01_A12_A05	Tripartite	A01	A12	A05	A05_A12_A01	1.46442	1.9323	TRUE	FALSE
A01_A12_A06	Tripartite	A01	A12	A06	A06_A12_A01	3.83877	3.21033	TRUE	FALSE
A01_A12_A07	Tripartite	A01	A12	A07	A07_A12_A01	3.06921	3.52187	TRUE	FALSE
A01_A12_A08	Tripartite	A01	A12	A08	A08_A12_A01	3.91099	0.307193	TRUE	FALSE
A01_A12_A09	Tripartite	A01	A12	A09	A09_A12_A01	2.90966	2.90466	TRUE	FALSE
A01_A12_A10	Tripartite	A01	A12	A10	A10_A12_A01	2.90349	2.82327	TRUE	FALSE
A01_A12_A11	Tripartite	A01	A12	A11	A11_A12_A01	2.79161	1.96358	TRUE	FALSE
A01_A12_A12	Tripartite	A01	A12	A12	A12_A12_A01	4.15855	-1.78313	TRUE	FALSE
A01_A12_A13	Tripartite	A01	A12	A13	A13_A12_A01	4.22082	2.95549	TRUE	FALSE
A01_A12_A14	Tripartite	A01	A12	A14	A14_A12_A01	4.0776	1.94724	TRUE	FALSE
A01_A12_A15	Tripartite	A01	A12	A15	A15_A12_A01	5.06427	2.85517	TRUE	FALSE
A01_A12_A16	Tripartite	A01	A12	A16	A16_A12_A01	3.43686	0.112368	TRUE	FALSE
A01_A12_A17	Tripartite	A01	A12	A17	A17_A12_A01	2.19556	-0.147561	TRUE	FALSE
A01_A12_A18	Tripartite	A01	A12	A18	A18_A12_A01	0.435427	0.895278	TRUE	FALSE
A01_A12_A19	Tripartite	A01	A12	A19	A19_A12_A01	1.75988	6.52047	TRUE	FALSE
A01_A12_A20	Tripartite	A01	A12	A20	A20_A12_A01	2.72667	3.76379	TRUE	FALSE
A01_A12_A21	Tripartite	A01	A12	A21	A21_A12_A01	2.1657	3.7944	TRUE	FALSE
A01_A12_A22	Tripartite	A01	A12	A22	A22_A12_A01	3.79905	2.62293	TRUE	FALSE
A01_A13_A02	Tripartite	A01	A13	A02	A02_A13_A01	1.001	1.41034	TRUE	FALSE
A01_A13_A03	Tripartite	A01	A13	A03	A03_A13_A01	2.98361	2.52389	TRUE	FALSE
A01_A13_A04	Tripartite	A01	A13	A04	A04_A13_A01	5.53435	0.404262	TRUE	FALSE
A01_A13_A05	Tripartite	A01	A13	A05	A05_A13_A01	1.45402	1.50997	TRUE	FALSE
A01_A13_A06	Tripartite	A01	A13	A06	A06_A13_A01	2.59609	0.848392	TRUE	FALSE
A01_A13_A07	Tripartite	A01	A13	A07	A07_A13_A01	3.2425	2.50481	TRUE	FALSE
A01_A13_A08	Tripartite	A01	A13	A08	A08_A13_A01	4.32116	2.77196	TRUE	FALSE
A01_A13_A09	Tripartite	A01	A13	A09	A09_A13_A01	3.3779	5.30897	TRUE	FALSE
A01_A13_A10	Tripartite	A01	A13	A10	A10_A13_A01	2.94971	-0.393745	TRUE	FALSE
A01_A13_A11	Tripartite	A01	A13	A11	A11_A13_A01	2.03975	3.36777	TRUE	FALSE
A01_A13_A12	Tripartite	A01	A13	A12	A12_A13_A01	3.53853	0.460016	TRUE	FALSE
A01_A13_A13	Tripartite	A01	A13	A13	A13_A13_A01	5.37266	-0.166251	TRUE	FALSE
A01_A13_A14	Tripartite	A01	A13	A14	A14_A13_A01	0.575169	-0.981293	TRUE	FALSE
A01_A13_A15	Tripartite	A01	A13	A15	A15_A13_A01	4.56906	2.15044	TRUE	FALSE
A01_A13_A16	Tripartite	A01	A13	A16	A16_A13_A01	2.41745	-0.52513	TRUE	FALSE
A01_A13_A17	Tripartite	A01	A13	A17	A17_A13_A01	4.49625	0.645047	TRUE	FALSE
A01_A13_A18	Tripartite	A01	A13	A18	A18_A13_A01	3.67965	1.2047	TRUE	FALSE
A01_A13_A19	Tripartite	A01	A13	A19	A19_A13_A01	4.00087	1.90452	TRUE	FALSE
A01_A13_A20	Tripartite	A01	A13	A20	A20_A13_A01	2.48057	1.19095	TRUE	FALSE
A01_A13_A21	Tripartite	A01	A13	A21	A21_A13_A01	3.96417	2.24639	TRUE	FALSE
A01_A13_A22	Tripartite	A01	A13	A22	A22_A13_A01	4.30489	-0.146062	TRUE	FALSE
A01_A14_A02	Tripartite	A01	A14	A02	A02_A14_A01	2.1612	3.08177	TRUE	FALSE
A01_A14_A03	Tripartite	A01	A14	A03	A03_A14_A01	2.59548	2.20787	TRUE	FALSE
A01_A14_A04	Tripartite	A01	A14	A04	A04_A14_A01	4.67248	-0.959524	TRUE	FALSE
A01_A14_A05	Tripartite	A01	A14	A05	A05_A14_A01	4.42351	2.45106	TRUE	FALSE
A01_A14_A06	Tripartite	A01	A14	A06	A06_A14_A01	1.52614	1.98675	TRUE	FALSE
A01_A14_A07	Tripartite	A01	A14	A07	A07_A14_A01	5.27744	2.00703	TRUE	FALSE
A01_A14_A08	Tripartite	A01	A14	A08	A08_A14_A01	3.0016	2.98088	TRUE	FALSE
A01_A14_A09	Tripartite	A01	A14	A09	A09_A14_A01	4.70258	3.13771	TRUE	FALSE
A01_A14_A10	Tripartite	A01	A14	A10	A10_A14_A01	3.0688	0.504532	TRUE	FALSE
A01_A14_A11	Tripartite	A01	A14	A11	A11_A14_A01	3.23515	3.03312	TRUE	FALSE
A01_A14_A12	Tripartite	A01	A14	A12	A12_A14_A01	0.610932	2.38302	TRUE	FALSE
A01_A14_A13	Tripartite	A01	A14	A13	A13_A14_A01	1.88292	2.16897	TRUE	FALSE
A01_A14_A14	Tripartite	A01	A14	A14	A14_A14_A01	2.23761	0.336685	TRUE	FALSE
A01_A14_A15	Tripartite	A01	A14	A15	A15_A14_A01	4.88528	2.94962	TRUE	FALSE
A01_A14_A16	Tripartite	A01	A14	A16	A16_A14_A01	1.85268	0.846164	TRUE	FALSE
A01_A14_A17	Tripartite	A01	A14	A17	A17_A14_A01	4.10162	0.313067	TRUE	FALSE
A01_A14_A18	Tripartite	A01	A14	A18	A18_A14_A01	2.40344	-0.652948	TRUE	FALSE
A01_A14_A19	Tripartite	A01	A14	A19	A19_A14_A01	4.25955	2.92429	TRUE	FALSE
A01_A14_A20	Tripartite	A01	A14	A20	A20_A14_A01	3.24067	3.27514	TRUE	FALSE
A01_A14_A21	Tripartite	A01	A14	A21	A21_A14_A01	2.60785	3.95181	TRUE	FALSE
A01_A14_A22	Tripartite	A01	A14	A22	A22_A14_A01	4.35246	2.22556	TRUE	FALSE
A01_A15_A02	Tripartite	A01	A15	A02	A02_A15_A01	2.87248	1.24609	TRUE	FALSE
A01_A15_A03	Tripartite	A01	A15	A03	A03_A15_A01	3.76285	5.02274	TRUE	FALSE
A01_A15_A04	Tripartite	A01	A15	A04	A04_A15_A01	5.73708	3.18411	TRUE	FALSE
A01_A15_A05	Tripartite	A01	A15	A05	A05_A15_A01	3.35585	2.15335	TRUE	FALSE
A01_A15_A06	Tripartite	A01	A15	A06	A06_A15_A01	3.72133	0.689414	TRUE	FALSE
A01_A15_A07	Tripartite	A01	A15	A07	A07_A15_A01	5.2235	1.73012	TRUE	FALSE
A01_A15_A08	Tripartite	A01	A15	A08	A08_A15_A01	2.94535	2.97256	TRUE	FALSE
A01_A15_A09	Tripartite	A01	A15	A09	A09_A15_A01	2.65116	6.11423	TRUE	FALSE
A01_A15_A10	Tripartite	A01	A15	A10	A10_A15_A01	1.84799	0.834821	TRUE	FALSE
A01_A15_A11	Tripartite	A01	A15	A11	A11_A15_A01	6.48234	3.38978	TRUE	FALSE
A01_A15_A12	Tripartite	A01	A15	A12	A12_A15_A01	4.58832	1.43088	TRUE	FALSE
A01_A15_A13	Tripartite	A01	A15	A13	A13_A15_A01	4.9569	1.27439	TRUE	FALSE
A01_A15_A14	Tripartite	A01	A15	A14	A14_A15_A01	3.85181	-0.13254	TRUE	FALSE
A01_A15_A15	Tripartite	A01	A15	A15	A15_A15_A01	3.64831	-0.222235	TRUE	FALSE
A01_A15_A16	Tripartite	A01	A15	A16	A16_A15_A01	2.90798	0.321639	TRUE	FALSE
A01_A15_A17	Tripartite	A01	A15	A17	A17_A15_A01	5.19382	-0.314148	TRUE	FALSE
A01_A15_A18	Tripartite	A01	A15	A18	A18_A15_A01	2.39344	4.14581	TRUE	FALSE
A01_A15_A19	Tripartite	A01	A15	A19	A19_A15_A01	4.02922	2.62862	TRUE	FALSE
A01_A15_A20	Tripartite	A01	A15	A20	A20_A15_A01	1.51373	4.56602	TRUE	FALSE
A01_A15_A21	Tripartite	A01	A15	A21	A21_A15_A01	3.98756	4.32558	TRUE	FALSE
A01_A15_A22	Tripartite	A01	A15	A22	A22_A15_A01	3.92065	2.48836	TRUE	FALSE
A01_A16_A02	Tripartite	A01	A16	A02	A02_A16_A01	1.42513	1.05303	TRUE	FALSE
A01_A16_A03	Tripartite	A01	A16	A03	A03_A16_A01	2.47094	2.12622	TRUE	FALSE
A01_A16_A04	Tripartite	A01	A16	A04	A04_A16_A01	2.28645	3.67071	TRUE	FALSE
A01_A16_A05	Tripartite	A01	A16	A05	A05_A16_A01	2.58198	2.07235	TRUE	FALSE
A01_A16_A06	Tripartite	A01	A16	A06	A06_A16_A01	1.67915	2.27654	TRUE	FALSE
A01_A16_A07	Tripartite	A01	A16	A07	A07_A16_A01	3.65592	3.38424	TRUE	FALSE
A01_A16_A08	Tripartite	A01	A16	A08	A08_A16_A01	1.23554	3.67709	TRUE	FALSE
A01_A16_A09	Tripartite	A01	A16	A09	A09_A16_A01	2.41641	2.97318	TRUE	FALSE
A01_A16_A10	Tripartite	A01	A16	A10	A10_A16_A01	1.81219	0.781416	TRUE	FALSE
A01_A16_A11	Tripartite	A01	A16	A11	A11_A16_A01	1.92281	3.04656	TRUE	FALSE
A01_A16_A12	Tripartite	A01	A16	A12	A12_A16_A01	3.318	2.78758	TRUE	FALSE
A01_A16_A13	Tripartite	A01	A16	A13	A13_A16_A01	-2.2748	1.72524	TRUE	FALSE
A01_A16_A14	Tripartite	A01	A16	A14	A14_A16_A01	2.57661	0.797725	TRUE	FALSE
A01_A16_A15	Tripartite	A01	A16	A15	A15_A16_A01	2.39225	3.3319	TRUE	FALSE
A01_A16_A16	Tripartite	A01	A16	A16	A16_A16_A01	1.57469	0.0536036	TRUE	FALSE
A01_A16_A17	Tripartite	A01	A16	A17	A17_A16_A01	4.4814	0.318933	TRUE	FALSE
A01_A16_A18	Tripartite	A01	A16	A18	A18_A16_A01	0.884254	3.36108	TRUE	FALSE
A01_A16_A19	Tripartite	A01	A16	A19	A19_A16_A01	1.48195	4.52907	TRUE	FALSE
A01_A16_A20	Tripartite	A01	A16	A20	A20_A16_A01	3.21354	4.00813	TRUE	FALSE
A01_A16_A21	Tripartite	A01	A16	A21	A21_A16_A01	2.07589	4.72964	TRUE	FALSE
A01_A16_A22	Tripartite	A01	A16	A22	A22_A16_A01	2.17791	3.33559	TRUE	FALSE
A01_A17_A02	Tripartite	A01	A17	A02	A02_A17_A01	5.37584	3.74047	TRUE	FALSE
A01_A17_A03	Tripartite	A01	A17	A03	A03_A17_A01	3.57643	4.40995	TRUE	FALSE
[truncated: 5,801 more rows]

## Sheet: Main 4e and Supp 17b
AD	Single-domain	Bipartite	Tripartite
A01	3.28355	0.642827	2.87602
A02	2.23107	0.452858	2.54178
A03	-0.273461	-0.0109374	1.71055
A04	1.18567	0.0322527	2.09779
A05	-0.529423	0.0196761	1.5242
A06	0.856306	0.160099	1.90643
A07	2.634	0.0306385	2.27329
A08	-1.40985	-0.180711	1.29742
A09	2.02899	0.281526	3.04143
A10	-0.871822	-0.334465	0.971183
A11	1.97208	0.451174	2.95832
A12	0.447208	0.127202	1.55309
A13	2.90089	0.21062	1.94391
A14	-0.629973	0.0864234	1.16042
A15	2.87309	0.580608	2.69127
A16	-0.559997	-0.256761	1.11024
A17	-1.24129	-0.105942	1.50243
A18	-1.48006	-0.60412	-0.295424
A19	-1.02058	-0.356023	1.68654
A20	0.401581	-0.0919881	1.87403
A21	0.867495	0.134876	1.83503
A22	-1.06562	-0.267399	1.0608
A23	0.678007	-0.141219	1.00995
A24	2.49492	0.608394	2.73424
A25	1.26155	-0.159804	1.28675

## Sheet: Main 4f
Bipartite AD	1 copy median toxicity	2 copy median toxicity		Tripartite AD	1 copy median toxicity	2 copy median toxicity	3 copy median toxicity
A01	0.79564	0.46216		A01	2.14171	1.21254	1.49843
A02	0.221395	0.563483		A02	1.32674	0.861736	0.17862
A03	-0.364346	-0.160516		A03	-1.78785	-1.28541	-4.50933
A04	-0.622286	-0.181624		A04	0.803791	0.868848	-0.941273
A05	-0.141204	-0.167084		A05	-0.696398	-1.04505	-3.00838
A06	0.0293537	0.12884		A06	0.0954036	-0.683937	-1.93585
A07	-0.633482	-0.565818		A07	0.940005	1.81682	-0.284632
A08	-0.626278	-0.696779		A08	-1.8243	-2.74999	-4.82158
A09	0.116621	0.281526		A09	1.92492	2.05395	0.52772
A10	-0.547336	-0.261612		A10	-2.04727	-2.78232	-4.08302
A11	0.561947	0.00221341		A11	2.09935	2.14436	1.36444
A12	-0.00874358	0.195386		A12	0.257466	0.190817	-2.5589
A13	0.241319	0.216803		A13	2.23156	1.66627	-0.529666
A14	-0.158112	-0.0721959		A14	-0.906276	-1.31756	-2.93478
A15	0.39255	1.12864		A15	1.60186	4.0452	-1.89013
A16	-0.585377	-0.428035		A16	-1.61901	-1.96135	-3.62131
A17	-0.442815	0.436127		A17	-0.935904	-0.714429	-2.34543
A18	-0.900082	-0.989179		A18	-2.82157	-3.18336	-5.08696
A19	-0.525137	-0.625255		A19	0.0799317	-1.14801	-3.07988
A20	-0.154023	0.201337		A20	0.885775	1.43986	0.593062
A21	0.00480899	0.310813		A21	0.830972	-0.732209	-0.602908
A22	-0.469048	-0.667826		A22	-1.49051	-2.34359	-4.80895

## Sheet: Supp 10
Activator	Type	EPCAM	CXCR4	Reporter	EPCAM and CXCR4 average
A01	Single-domain	3.12583	3.44128	3.2446	3.28355
A02	Single-domain	2.66771	1.79443	2.72199	2.23107
A03	Single-domain	-0.116637	-0.430285	-0.174575	-0.273461
A04	Single-domain	1.15383	1.21751	1.33285	1.18567
A05	Single-domain	-0.392377	-0.666469	-0.2768	-0.529423
A06	Single-domain	1.22638	0.486227	1.57285	0.856306
A07	Single-domain	2.55687	2.71112	2.43269	2.634
A08	Single-domain	-1.26032	-1.55938	-1.2523	-1.40985
A09	Single-domain	1.70756	2.35042	2.07105	2.02899
A10	Single-domain	-0.755052	-0.988592	-0.691145	-0.871822
A11	Single-domain	1.75022	2.19394	1.97098	1.97208
A12	Single-domain	1.21894	-0.324521	1.49427	0.447208
A13	Single-domain	2.62761	3.17416	2.5999	2.90089
A14	Single-domain	-1.00577	-0.254172	-1.06449	-0.629973
A15	Single-domain	2.46784	3.27833	2.33529	2.87309
A16	Single-domain	-0.531486	-0.588508	-0.644336	-0.559997
A17	Single-domain	-1.40357	-1.079	-1.47299	-1.24129
A18	Single-domain	-1.47258	-1.48754	-1.50496	-1.48006
A19	Single-domain	-0.796681	-1.24448	-0.72679	-1.02058
A20	Single-domain	-0.292146	1.09531	-0.105971	0.401581
A21	Single-domain	0.648537	1.08645	0.680217	0.867495
A22	Single-domain	-1.25803	-0.873214	-1.39259	-1.06562
A23	Single-domain	0.143854	1.21216	0.177472	0.678007
A24	Single-domain	1.99117	2.99867	1.79995	2.49492
A25	Single-domain	0.907808	1.6153	0.681242	1.26155
A01_A01	Bipartite	0.326829	0.597491	3.24873	0.46216
A01_A02	Bipartite	0.563719	0.691685	4.43414	0.627702
A01_A03	Bipartite	0.728517	0.35071	3.3229	0.539614
A01_A04	Bipartite	0.683606	0.926979	3.64559	0.805293
A01_A05	Bipartite	-0.108888	0.217182	3.96837	0.054147
A01_A06	Bipartite	0.63202	0.866692	3.23177	0.749356
A01_A07	Bipartite	0.428809	0.722884	3.87867	0.575847
A01_A08	Bipartite	0.582485	0.805977	3.19346	0.694231
A01_A09	Bipartite	0.722974	0.789712	4.574	0.756343
A01_A10	Bipartite	0.356946	0.916456	2.96038	0.636701
A01_A11	Bipartite	0.969332	0.873926	3.75148	0.921629
A01_A12	Bipartite	0.593897	1.22143	4.12252	0.907661
A01_A13	Bipartite	1.02356	0.727427	3.69244	0.875495
A01_A14	Bipartite	0.961124	1.13172	3.24899	1.04642
A01_A15	Bipartite	1.15676	0.960281	4.90448	1.05852
A01_A16	Bipartite	0.698327	0.794775	2.78104	0.746551
A01_A17	Bipartite	0.991362	0.403474	2.8758	0.697418
A01_A18	Bipartite	0.198988	0.340637	1.74441	0.269812
A01_A19	Bipartite	0.58729	-0.0736145	2.11588	0.256838
A01_A20	Bipartite	0.889392	0.319981	3.24976	0.604687
A01_A21	Bipartite	0.708792	0.414286	3.19041	0.561539
A01_A22	Bipartite	0.403998	0.820559	3.13461	0.612278
A01_A23	Bipartite	-0.218922	0.620588	3.57023	0.200833
A01_A24	Bipartite	1.01193	0.667835	4.35491	0.839884
A01_A25	Bipartite	0.971279	1.02718	4.57947	0.999228
A02_A01	Bipartite	0.819136	0.894273	3.77996	0.856705
A02_A02	Bipartite	0.744551	0.382414	3.16605	0.563483
A02_A03	Bipartite	0.731424	0.756065	2.16706	0.743744
A02_A04	Bipartite	0.486648	-0.0434814	3.72536	0.221584
A02_A05	Bipartite	0.270807	-0.0435993	3.09647	0.113604
A02_A06	Bipartite	-0.170335	0.45986	3.27562	0.144763
A02_A07	Bipartite	0.638913	0.658471	4.21812	0.648692
A02_A08	Bipartite	0.161534	0.872889	3.32615	0.517211
A02_A09	Bipartite	-0.22215	-0.4946	4.09502	-0.358375
A02_A10	Bipartite	-0.850993	-1.15465	1.65642	-1.00282
A02_A11	Bipartite	0.627484	0.649499	3.49896	0.638492
A02_A12	Bipartite	0.395146	0.965546	4.17727	0.680346
A02_A13	Bipartite	0.429629	0.492623	2.76468	0.461126
A02_A14	Bipartite	0.946024	0.550313	3.48721	0.748169
A02_A15	Bipartite	0.493543	0.577216	3.4558	0.535379
A02_A16	Bipartite	0.148213	0.552159	3.00345	0.350186
A02_A17	Bipartite	0.726923	0.512551	2.5997	0.619737
A02_A18	Bipartite	-0.352208	-0.478969	1.57404	-0.415589
A02_A19	Bipartite	-0.0854453	0.183839	1.87576	0.0491966
A02_A20	Bipartite	0.490297	-0.0147961	3.2054	0.237751
A02_A21	Bipartite	0.707934	0.325863	2.81302	0.516898
A02_A22	Bipartite	0.415847	0.334217	2.10928	0.375032
A02_A23	Bipartite	0.428112	-0.0102375	2.87655	0.208937
A02_A24	Bipartite	1.01053	0.401755	4.14123	0.706145
A02_A25	Bipartite	0.480061	-0.012355	3.13302	0.233853
A03_A01	Bipartite	0.936392	0.904086	4.17801	0.920239
A03_A02	Bipartite	0.729231	0.77167	3.86643	0.75045
A03_A03	Bipartite	-0.239147	-0.0818856	-0.97677	-0.160516
A03_A04	Bipartite	0.280132	-0.193704	2.29724	0.0432141
A03_A05	Bipartite	0.0433138	0.0678956	1.28068	0.0556047
A03_A06	Bipartite	0.763278	0.467442	3.34185	0.61536
A03_A07	Bipartite	-0.00449429	0.125673	1.58405	0.0605894
A03_A08	Bipartite	-0.00230295	-0.128617	-0.223807	-0.0654602
A03_A09	Bipartite	0.617228	0.963601	3.03724	0.790414
A03_A10	Bipartite	0.0194877	-0.899039	-1.16581	-0.439776
A03_A11	Bipartite	0.509066	0.0926511	3.06938	0.300859
A03_A12	Bipartite	0.134217	0.54517	0.89029	0.339693
A03_A13	Bipartite	0.192079	0.216794	0.726149	0.204437
A03_A14	Bipartite	0.239796	0.1138	0.179571	0.176798
A03_A15	Bipartite	1.01875	0.5649	3.24258	0.791823
A03_A16	Bipartite	-0.0730921	-0.096241	0.0868176	-0.0846665
A03_A17	Bipartite	-0.271969	0.0178937	-0.184066	-0.127038
A03_A18	Bipartite	-0.533229	-0.416002	-1.50937	-0.474615
A03_A19	Bipartite	-1.44186	0.30682	0.433463	-0.56752
A03_A20	Bipartite	-0.421828	-0.24595	0.276409	-0.333889
A03_A21	Bipartite	-0.167593	0.720229	0.317655	0.276318
A03_A22	Bipartite	-0.348905	0.0213594	-0.333065	-0.163773
A03_A23	Bipartite	-0.0921014	-0.683786	-1.36244	-0.387944
A03_A24	Bipartite	0.528241	0.0573826	-0.250495	0.292812
A03_A25	Bipartite	-0.114407	-0.194321	-1.14784	-0.154364
A04_A01	Bipartite	0.783938	0.331713	3.12621	0.557825
A04_A02	Bipartite	0.400442	0.279993	4.05154	0.340217
A04_A03	Bipartite	-0.654276	-0.933094	1.34248	-0.793685
A04_A04	Bipartite	-0.520163	0.156914	2.70721	-0.181624
A04_A05	Bipartite	-0.123357	-0.666487	1.21338	-0.394922
A04_A06	Bipartite	0.092073	0.182582	2.06008	0.137327
A04_A07	Bipartite	-0.171074	-0.480718	2.15786	-0.325896
A04_A08	Bipartite	-0.206272	-0.228199	0.905223	-0.217235
A04_A09	Bipartite	-0.243234	0.279102	3.33518	0.0179339
A04_A10	Bipartite	-0.653232	-0.575491	-0.442865	-0.614361
A04_A11	Bipartite	0.0653699	0.0228997	3.00774	0.0441348
A04_A12	Bipartite	-0.00147913	0.132675	2.19668	0.0655978
A04_A13	Bipartite	-0.604889	-0.616953	2.17821	-0.610921
A04_A14	Bipartite	0.0837703	0.243766	1.96402	0.163768
A04_A15	Bipartite	1.04878	1.00025	3.53408	1.02451
A04_A16	Bipartite	0.153073	-0.476297	1.99827	-0.161612
A04_A17	Bipartite	0.478875	0.068222	2.84941	0.273549
A04_A18	Bipartite	-0.994602	-1.21433	-2.7274	-1.10447
A04_A19	Bipartite	-0.438252	-0.538879	0.571145	-0.488566
A04_A20	Bipartite	-0.0106346	0.410545	2.64187	0.199955
A04_A21	Bipartite	0.050535	-0.378665	1.29819	-0.164065
A04_A22	Bipartite	0.309775	0.231043	1.76416	0.270409
A04_A23	Bipartite	-0.426694	-0.615184	1.10692	-0.520939
A04_A24	Bipartite	0.672927	0.845822	2.69979	0.759374
A04_A25	Bipartite	-0.48843	-0.958835	1.2345	-0.723633
A05_A01	Bipartite	0.571715	0.539448	3.12672	0.555582
A05_A02	Bipartite	0.241034	0.523633	3.73713	0.382333
A05_A03	Bipartite	-0.16416	0.218727	0.243192	0.0272835
A05_A04	Bipartite	0.0490215	0.0262583	1.93015	0.0376399
A05_A05	Bipartite	-0.0437715	-0.290397	-0.55859	-0.167084
A05_A06	Bipartite	-0.169775	0.223991	2.25768	0.0271084
A05_A07	Bipartite	0.234112	0.171745	1.66243	0.202928
A05_A08	Bipartite	-0.411242	-0.247016	0.0428629	-0.329129
A05_A09	Bipartite	0.669539	0.577637	3.08791	0.623588
A05_A10	Bipartite	-0.343908	-0.451405	-1.6517	-0.397656
A05_A11	Bipartite	-0.0292032	0.378192	1.62705	0.174494
A05_A12	Bipartite	0.0646579	-0.449547	-0.0114395	-0.192445
A05_A13	Bipartite	0.544911	0.965097	0.334221	0.755004
A05_A14	Bipartite	0.218968	0.442707	0.669553	0.330837
A05_A15	Bipartite	0.627408	-0.416486	1.90905	0.105461
A05_A16	Bipartite	-0.220283	-0.440344	-0.648409	-0.330314
A05_A17	Bipartite	-0.337894	-0.443938	-0.360776	-0.390916
A05_A18	Bipartite	-0.626818	-0.582957	-2.09213	-0.604888
A05_A19	Bipartite	-1.14688	-0.791333	-1.62503	-0.969105
A05_A20	Bipartite	-0.234098	-0.314658	-0.19824	-0.274378
A05_A21	Bipartite	-0.168182	-0.153674	-0.215611	-0.160928
A05_A22	Bipartite	-0.208236	-0.244605	-0.771683	-0.226421
A05_A23	Bipartite	-0.204197	-0.0956286	-1.31801	-0.149913
A05_A24	Bipartite	0.954193	0.761726	1.46118	0.857959
A05_A25	Bipartite	-0.24075	0.0317856	-1.25442	-0.104482
A06_A01	Bipartite	0.889783	0.707596	3.28015	0.79869
A06_A02	Bipartite	0.488986	0.254031	3.26783	0.371508
A06_A03	Bipartite	0.35948	0.581144	1.97005	0.470312
A06_A04	Bipartite	0.185146	0.33727	3.30438	0.261208
A06_A05	Bipartite	0.290456	-0.102506	2.12506	0.093975
A06_A06	Bipartite	0.371423	-0.113743	1.47811	0.12884
A06_A07	Bipartite	0.482721	-0.0831618	3.03938	0.19978
A06_A08	Bipartite	-0.131576	-0.0985303	1.60749	-0.115053
A06_A09	Bipartite	0.345001	0.380643	3.18648	0.362822
A06_A10	Bipartite	-0.0895143	-0.290654	0.608689	-0.190084
A06_A11	Bipartite	0.35354	0.352603	2.37616	0.353071
A06_A12	Bipartite	0.555984	0.36013	2.47663	0.458057
A06_A13	Bipartite	0.138002	0.0608058	2.14976	0.0994037
A06_A14	Bipartite	0.441081	0.568466	2.43848	0.504773
A06_A15	Bipartite	0.585535	-0.233868	3.14335	0.175833
A06_A16	Bipartite	0.303005	0.0478651	1.68035	0.175435
A06_A17	Bipartite	0.444015	0.339591	1.67799	0.391803
A06_A18	Bipartite	-0.816906	-0.60325	-1.91919	-0.710078
A06_A19	Bipartite	-0.224158	-0.024154	0.652427	-0.124156
A06_A20	Bipartite	0.0063873	0.568102	2.49836	0.287245
A06_A21	Bipartite	-0.189049	-0.413161	1.26931	-0.301105
A06_A22	Bipartite	0.208457	-0.706729	1.91883	-0.249136
A06_A23	Bipartite	0.0416037	0.207671	0.33886	0.124637
A06_A24	Bipartite	1.01614	0.60921	3.29624	0.812677
A06_A25	Bipartite	-0.265961	0.052027	0.395389	-0.106967
A07_A01	Bipartite	-0.345908	0.789438	3.39478	0.221765
A07_A02	Bipartite	0.281263	0.268972	3.92407	0.275118
A07_A03	Bipartite	0.0745064	0.242001	1.0789	0.158254
A07_A04	Bipartite	0.100568	-0.372553	2.09352	-0.135992
A07_A05	Bipartite	-0.0478296	0.171869	2.03483	0.0620197
A07_A06	Bipartite	-0.299617	-0.422226	2.66197	-0.360921
A07_A07	Bipartite	0.0283033	-1.15994	2.22564	-0.565818
A07_A08	Bipartite	-0.499556	-0.4273	0.125987	-0.463428
A07_A09	Bipartite	0.428497	-0.23036	2.84936	0.0990686
A07_A10	Bipartite	-0.743164	-0.616905	-0.846579	-0.680035
A07_A11	Bipartite	0.638523	0.277285	2.74471	0.457904
A07_A12	Bipartite	0.174383	0.419192	2.04112	0.296787
A07_A13	Bipartite	0.0688251	-0.193325	0.907811	-0.0622501
A07_A14	Bipartite	-0.428212	0.308718	1.88333	-0.0597469
A07_A15	Bipartite	0.529241	0.725406	3.93121	0.627324
A07_A16	Bipartite	0.171636	0.0758666	2.32947	0.123751
A07_A17	Bipartite	0.469746	0.224338	2.49749	0.347042
A07_A18	Bipartite	-1.21084	-0.916101	-2.75301	-1.06347
A07_A19	Bipartite	-0.489336	-0.257379	0.412448	-0.373357
A07_A20	Bipartite	-0.550074	0.155669	2.59038	-0.197202
A07_A21	Bipartite	-0.509972	-0.543879	1.85158	-0.526925
A07_A22	Bipartite	-0.434545	0.25541	2.06252	-0.0895673
A07_A23	Bipartite	-0.211356	-0.686631	1.63933	-0.448993
A07_A24	Bipartite	0.799732	0.405408	2.82915	0.60257
A07_A25	Bipartite	-0.698676	-0.937265	1.37612	-0.817971
A08_A01	Bipartite	0.501735	0.0546471	2.87531	0.278191
A08_A02	Bipartite	0.429272	0.817077	2.64319	0.623174
A08_A03	Bipartite	-0.185896	-0.563625	-0.942376	-0.374761
A08_A04	Bipartite	-0.011964	-0.398898	1.62838	-0.205431
A08_A05	Bipartite	-0.188117	0.340436	1.48976	0.0761592
A08_A06	Bipartite	-0.0491048	0.430278	2.27946	0.190587
A08_A07	Bipartite	-0.207633	0.0210672	0.718729	-0.0932829
A08_A08	Bipartite	-0.367597	-1.02596	-1.78415	-0.696779
A08_A09	Bipartite	0.512552	0.321615	2.31512	0.417084
A08_A10	Bipartite	-0.628363	-0.672648	-2.19407	-0.650505
A08_A11	Bipartite	0.622655	0.415664	2.50842	0.51916
A08_A12	Bipartite	0.325436	-0.0775073	0.262968	0.123964
A08_A13	Bipartite	0.404549	0.208786	0.101685	0.306667
A08_A14	Bipartite	-0.326269	-0.059725	-0.152421	-0.192997
A08_A15	Bipartite	0.699632	0.266086	2.61806	0.482859
A08_A16	Bipartite	-0.293866	-0.143455	-0.362493	-0.218661
A08_A17	Bipartite	0.0113705	-0.150045	-0.0908598	-0.0693373
A08_A18	Bipartite	-1.03973	-0.825748	-2.50865	-0.932739
A08_A19	Bipartite	-0.403665	-0.738352	-0.308387	-0.571009
A08_A20	Bipartite	-0.386397	0.0495471	-0.335056	-0.168425
A08_A21	Bipartite	0.0101284	0.281309	-0.876102	0.145719
A08_A22	Bipartite	-0.678309	-0.302044	-0.75537	-0.490176
A08_A23	Bipartite	-0.594447	-0.638366	-2.37975	-0.616407
A08_A24	Bipartite	0.648313	-0.0598618	0.592308	0.294225
A08_A25	Bipartite	-0.85082	-0.860337	-2.21747	-0.855578
A09_A01	Bipartite	0.76009	0.537817	4.09016	0.648953
A09_A02	Bipartite	0.661795	0.522236	3.43793	0.592015
A09_A03	Bipartite	0.408466	0.174672	2.35549	0.291569
A09_A04	Bipartite	-0.634534	-0.116502	3.1732	-0.375518
A09_A05	Bipartite	0.228776	0.234832	2.76479	0.231804
A09_A06	Bipartite	-0.156299	-0.2768	4.16399	-0.21655
A09_A07	Bipartite	0.322977	-0.149298	3.61341	0.0868393
A09_A08	Bipartite	0.300303	0.645145	2.93072	0.472724
A09_A09	Bipartite	0.173506	0.389546	2.6954	0.281526
A09_A10	Bipartite	0.124503	-0.0280651	1.74901	0.0482189
A09_A11	Bipartite	0.375217	0.396277	3.69908	0.385747
A09_A12	Bipartite	0.794744	0.727191	3.31851	0.760967
A09_A13	Bipartite	0.00800421	0.505243	2.88471	0.256624
A09_A14	Bipartite	0.641967	0.168851	3.428	0.405409
A09_A15	Bipartite	1.01134	0.927837	4.45004	0.969591
A09_A16	Bipartite	-0.068263	0.379689	2.59021	0.155713
A09_A17	Bipartite	0.611472	0.925048	3.30792	0.76826
A09_A18	Bipartite	0.174782	-0.0109182	1.11684	0.0819319
A09_A19	Bipartite	0.158695	0.224245	1.81902	0.19147
A09_A20	Bipartite	0.546152	0.656636	2.54869	0.601394
A09_A21	Bipartite	0.462294	0.0889429	2.65522	0.275618
A09_A22	Bipartite	0.298217	-0.869541	2.78434	-0.285662
A09_A23	Bipartite	-0.0522091	0.195788	2.45142	0.0717893
A09_A24	Bipartite	1.07641	0.535895	3.98522	0.806152
A09_A25	Bipartite	0.232992	-0.296993	1.49041	-0.0320006
A10_A01	Bipartite	0.616682	0.713475	2.61584	0.665079
A10_A02	Bipartite	0.483086	0.432116	3.46571	0.457601
A10_A03	Bipartite	-0.306024	-0.302685	-1.50478	-0.304354
A10_A04	Bipartite	-0.118232	0.0179577	0.318946	-0.0501371
A10_A05	Bipartite	-0.228156	0.0503914	-0.544855	-0.0888821
A10_A06	Bipartite	-0.242641	0.0995738	1.098	-0.0715338
A10_A07	Bipartite	-0.681122	-0.778894	-0.304821	-0.730008
A10_A08	Bipartite	-0.380525	-0.348626	-2.09086	-0.364576
A10_A09	Bipartite	0.37226	0.419392	2.2119	0.395826
A10_A10	Bipartite	-0.287418	-0.235805	-1.92433	-0.261612
A10_A11	Bipartite	0.393835	0.495054	2.43442	0.444445
A10_A12	Bipartite	-0.0776827	0.0197447	-1.22036	-0.028969
A10_A13	Bipartite	-0.122354	0.10864	0.321666	-0.00685681
A10_A14	Bipartite	-0.644044	-0.364207	-0.867364	-0.504126
A10_A15	Bipartite	0.914194	0.651949	1.94977	0.783071
A10_A16	Bipartite	-0.760961	-0.881557	-1.54978	-0.821259
A10_A17	Bipartite	-0.400282	-0.521338	-1.87705	-0.46081
A10_A18	Bipartite	-0.953274	-0.795659	-2.28459	-0.874466
A10_A19	Bipartite	-0.438657	-0.573509	-1.59261	-0.506083
A10_A20	Bipartite	-0.46187	-0.0892834	-1.04234	-0.275577
A10_A21	Bipartite	-0.30273	0.138396	-1.12079	-0.0821673
A10_A22	Bipartite	-0.519874	-0.552363	-2.19177	-0.536118
A10_A23	Bipartite	-0.444702	-0.291294	-2.23403	-0.367998
A10_A24	Bipartite	0.391868	0.654246	0.34577	0.523057
A10_A25	Bipartite	-0.640781	-0.385024	-2.27474	-0.512903
A11_A01	Bipartite	0.266187	0.89151	4.95533	0.578848
A11_A02	Bipartite	0.520486	0.831112	4.56304	0.675799
A11_A03	Bipartite	0.437283	0.661339	2.92813	0.549311
A11_A04	Bipartite	0.360932	0.255124	4.63384	0.308028
A11_A05	Bipartite	0.547609	0.333904	2.99199	0.440757
A11_A06	Bipartite	0.644349	-0.127281	3.8986	0.258534
A11_A07	Bipartite	0.00321511	-0.35113	2.82743	-0.173958
A11_A08	Bipartite	0.010037	0.173836	2.71304	0.0919366
A11_A09	Bipartite	-0.664872	-0.0853549	3.60621	-0.375113
A11_A10	Bipartite	0.0716391	0.307462	2.90536	0.18955
A11_A11	Bipartite	0.0291663	-0.0247395	3.0212	0.00221341
A11_A12	Bipartite	0.592646	0.666909	3.60812	0.629778
A11_A13	Bipartite	0.914547	0.38404	3.28978	0.649293
A11_A14	Bipartite	0.631339	0.531519	3.60473	0.581429
A11_A15	Bipartite	0.885332	0.95299	3.86756	0.919161
A11_A16	Bipartite	0.413267	0.755615	3.35955	0.584441
A11_A17	Bipartite	0.631831	0.535086	3.57448	0.583458
A11_A18	Bipartite	-0.0843129	0.0231714	1.12797	-0.0305707
A11_A19	Bipartite	0.153171	0.275719	1.48545	0.214445
A11_A20	Bipartite	0.614885	0.211577	2.67411	0.413231
A11_A21	Bipartite	0.609373	0.62725	2.56898	0.618312
A11_A22	Bipartite	0.672921	0.880236	2.57126	0.776579
A11_A23	Bipartite	-0.0466735	0.748754	2.45462	0.35104
A11_A24	Bipartite	0.746855	-0.0164975	3.49315	0.365179
A11_A25	Bipartite	0.490398	0.445518	2.2497	0.467958
A12_A01	Bipartite	0.0365542	0.223131	3.26459	0.129842
A12_A02	Bipartite	0.895857	-0.079304	3.39991	0.408277
A12_A03	Bipartite	0.054728	-0.336374	-0.134843	-0.140823
A12_A04	Bipartite	0.614877	-0.561146	2.75073	0.0268654
A12_A05	Bipartite	-0.0325572	0.182865	0.475107	0.0751539
A12_A06	Bipartite	0.877914	0.364913	3.16593	0.621413
A12_A07	Bipartite	0.371882	0.0500916	2.29979	0.210987
A12_A08	Bipartite	-0.60877	-0.321688	-0.375851	-0.465229
A12_A09	Bipartite	0.70857	0.396143	3.1061	0.552357
A12_A10	Bipartite	-0.319529	-0.448107	-1.35066	-0.383818
A12_A11	Bipartite	0.806566	0.412518	3.48868	0.609542
A12_A12	Bipartite	0.325404	0.0653681	0.649141	0.195386
A12_A13	Bipartite	-0.268183	-0.572717	1.14316	-0.42045
A12_A14	Bipartite	-0.153074	0.406161	0.14284	0.126543
A12_A15	Bipartite	0.60312	-0.324514	3.06213	0.139303
A12_A16	Bipartite	0.261848	-0.446987	0.237316	-0.0925699
A12_A17	Bipartite	-0.292584	-0.130538	0.21458	-0.211561
A12_A18	Bipartite	-0.678042	-1.36163	-1.58431	-1.01984
A12_A19	Bipartite	-0.123815	-0.390491	-0.231345	-0.257153
A12_A20	Bipartite	-0.284514	-0.62054	0.025672	-0.452527
A12_A21	Bipartite	0.212259	-0.194636	1.20115	0.00881137
A12_A22	Bipartite	0.114764	0.140958	0.755778	0.127861
A12_A23	Bipartite	0.107992	-0.303559	0.321761	-0.0977835
A12_A24	Bipartite	0.654575	0.460587	1.91145	0.557581
A12_A25	Bipartite	-0.226944	-0.816519	0.119373	-0.521731
A13_A01	Bipartite	0.6921	0.756747	3.47628	0.724423
A13_A02	Bipartite	0.0862208	0.731003	2.86496	0.408612
A13_A03	Bipartite	0.204912	0.276401	1.77408	0.240656
A13_A04	Bipartite	0.205615	-0.0985011	3.73135	0.053557
A13_A05	Bipartite	0.529901	-0.0195986	2.44473	0.255151
A13_A06	Bipartite	0.53279	0.404971	3.64505	0.468881
A13_A07	Bipartite	-0.236058	0.237433	3.59497	0.000687554
A13_A08	Bipartite	-0.0778851	0.0251134	1.70895	-0.0263858
A13_A09	Bipartite	0.747492	0.667913	3.22556	0.707702
A13_A10	Bipartite	0.198212	0.140938	3.08573	0.169575
A13_A11	Bipartite	0.73617	0.502368	3.30571	0.619269
A13_A12	Bipartite	0.291457	0.534926	2.68684	0.413192
A13_A13	Bipartite	0.590755	-0.157149	2.5486	0.216803
A13_A14	Bipartite	0.154002	-0.102001	0.591646	0.0260003
A13_A15	Bipartite	0.764841	0.766648	4.17748	0.765745
A13_A16	Bipartite	0.172295	-0.408154	2.51696	-0.11793
A13_A17	Bipartite	0.474242	0.474215	2.12724	0.474228
A13_A18	Bipartite	-0.190891	-0.316601	-0.269066	-0.253746
A13_A19	Bipartite	-0.0698948	-0.174715	0.591805	-0.122305
A13_A20	Bipartite	-0.0353358	-0.177564	2.84501	-0.10645
A13_A21	Bipartite	0.655586	0.504335	3.48679	0.57996
A13_A22	Bipartite	0.309054	-0.049728	2.49017	0.129663
A13_A23	Bipartite	-0.20347	0.176993	3.06007	-0.0132383
A13_A24	Bipartite	1.0861	0.60177	4.05601	0.843936
A13_A25	Bipartite	0.590027	0.153916	3.08844	0.371972
A14_A01	Bipartite	0.976964	0.893265	3.53089	0.935114
A14_A02	Bipartite	0.84718	0.880852	2.8971	0.864016
A14_A03	Bipartite	-0.379691	0.281375	-0.393775	-0.0491583
A14_A04	Bipartite	0.685075	0.407316	3.17836	0.546196
A14_A05	Bipartite	0.147354	0.347444	1.63504	0.247399
A14_A06	Bipartite	0.699039	0.346597	2.97532	0.522818
A14_A07	Bipartite	0.535341	0.121511	3.17806	0.328426
A14_A08	Bipartite	-0.188138	0.0507011	-0.401352	-0.0687187
A14_A09	Bipartite	0.806198	0.9629	3.09748	0.884549
A14_A10	Bipartite	-0.266204	-0.144645	-1.10886	-0.205424
A14_A11	Bipartite	1.18305	1.02847	2.9948	1.10576
A14_A12	Bipartite	0.631842	-0.151698	0.826517	0.240072
A14_A13	Bipartite	-0.603887	-0.0627938	0.271158	-0.33334
A14_A14	Bipartite	-0.172422	0.0280303	-0.651826	-0.0721959
A14_A15	Bipartite	0.706207	0.969977	3.58286	0.838092
A14_A16	Bipartite	-0.355849	-0.184982	-0.558063	-0.270416
A14_A17	Bipartite	0.242522	-0.149915	0.481458	0.0463033
A14_A18	Bipartite	-0.733769	-0.56654	-1.3589	-0.650154
A14_A19	Bipartite	-0.252564	-0.298755	0.0470334	-0.27566
A14_A20	Bipartite	0.192745	0.360181	1.12344	0.276463
A14_A21	Bipartite	-0.312466	0.290235	0.843698	-0.0111155
A14_A22	Bipartite	-0.066238	0.0388258	-0.661355	-0.0137061
A14_A23	Bipartite	-0.587089	-0.0950684	-0.903452	-0.341079
A14_A24	Bipartite	0.437465	-0.10537	2.24451	0.166048
A14_A25	Bipartite	-0.34977	0.0427219	-0.363356	-0.153524
A15_A01	Bipartite	0.634743	0.835413	4.91854	0.735078
A15_A02	Bipartite	0.589113	0.663917	3.73283	0.626515
A15_A03	Bipartite	0.179888	0.827041	2.70272	0.503465
A15_A04	Bipartite	0.840593	0.495615	4.11647	0.668104
A15_A05	Bipartite	0.609484	-0.0164588	3.32998	0.296512
A15_A06	Bipartite	0.58826	0.557954	4.01344	0.573107
[truncated: 15,894 more rows]

## Sheet: Supp 11b
Construct	GFP+ P0_rep 1	GFP+ P1_rep 1	GFP+ P2_rep 1	GFP+ P0_rep 2	GFP+ P1_rep 2	GFP+ P2_rep 2	GFP+ P0_average	GFP+ P1_average	GFP+ P2_average	GFP+ P0_average_GFP normalized	GFP+ P1_average_GFP normalized	GFP+ P2_average_GFP normalized	GFP- P0_average_GFP normalized	GFP- P1_average_GFP normalized	GFP- P2_average_GFP normalized	P0_normalized to baseline	P1_normalized to baseline	P2_normalized to baseline	Decrease in activator population_P1	Decrease in activator population_P2	Toxicity
[truncated: 29 more rows]

[truncated: 9 more sheets: Supp 11c, Supp 12, Supp 13, Supp 14, Supp 16a, Supp 16b, Supp 17a, Supp 18a, Supp 19a,b]
