# Supplementary material for: Combinatorial protein engineering identifies potent CRISPR activators with reduced toxicity
Source: Nat Commun. 2025 Nov 20;16:11114. doi: 10.1038/s41467-025-65986-4 (PMC12706070; doi:10.1038/s41467-025-65986-4)
Supplement: Supplementary file 17 — Source data 5 [file 41467_2025_65986_MOESM17_ESM.xlsx]

## Sheet: Main 5a
Construct	Activator type	P1	P2	EPCAM_1	EPCAM_2	CXCR4_1	CXCR4_2	Reporter_1	Reporter_2	EPCAM_average	CXCR4_average	Reporter_average					CervAHV2_ICP4	EC_TRXA	SG_GB1	EC_MBP	BAHV1_ICP4-11	HS_FAM22F	HS_E2F2	HS_CITED2x4	SFV3_BEL1	EBV_RTA	CercAHV2_VP16x2	HS_C3ORF62	JMSFV_BEL1	HS_MASTR	HHV1_VP16x2	SaHV1_VP16	HS_MLLx3	HS_HSF1	HAVF41_E1A	FBAHV1_VP64	HHV1_VP64	HHV8_ORF50	CercAHV2_VP16	HHV8_VIRF2	HS_P65
A01_A01	Bipartite	A01	A01	150.354	241.469	680.195	448.833	126.954	97.6382	195.912	564.514	112.296				HS_P65	328.196	395.614	439.789	231.625	293.384	447.207	445.549	367.552	316.36	441.065	287.67	634.642	238.73	496.693	244.547	247.76	553.901	653.144	575.282	574.839	613.792	501.636	360.333	675.756	517.367
A01_A02	Bipartite	A01	A02	221.758	212.942	782.154	594.519	174.829	63.3696	217.35	688.337	119.099				HHV8_VIRF2	359.068	568.224	637.446	393.218	325.713	356.728	500.598	302.686	500.212	443.421	304.422	527.728	499.229	476.56	262.08	344.588	521.028	647.995	528.301	446.294	509.214	473.8	399.917	592.937	648.349
A01_A03	Bipartite	A01	A03	332.993	314.865	527.91	498.531	191.44	108.213	323.929	513.22	149.827				CercAHV2_VP16	299.617	386.854	460.602	232.389	339.683	287.86	400.011	304.131	271.751	344.756	324.511	371.115	276.106	309.786	222.305	330.614	371.232	467.654	463.909	412.644	527.824	406.949	461.864	423.526	473.683
A01_A04	Bipartite	A01	A04	177.556	164.089	656.285	441.58	173.598	67.7948	170.823	548.932	120.696				HHV8_ORF50	277.333	409.815	502.706	354.031	284.345	302.697	399.01	516.102	314.287	351.2	251.607	349.788	283.171	337.37	251.692	206.791	370.127	550.494	462.429	402.589	471.949	363.654	380.175	501.445	608.585
A01_A05	Bipartite	A01	A05	255.661	260.862	597.678	553.912	211.35	109.636	258.262	575.795	160.493				HHV1_VP64	224.243	486.716	580.211	246.419	319.917	334.94	377.735	359.505	315.179	413.616	399.43	444.297	352.419	361.436	269.954	264.631	489.674	601.677	591.828	353.47	395.743	521.555	483.828	584.957	623.911
A01_A06	Bipartite	A01	A06	382.696	222.086	801.487	589.65	308.346	88.5149	302.391	695.569	198.431				FBAHV1_VP64	271.273	408.804	515.039	233.692	358.251	320.079	309.279	327.924	253.891	394.236	322.445	414.717	293.36	341.8	251.906	277.443	476.976	560.081	501.003	392.216	405.562	430.826	426.171	536.293	623.292
A01_A07	Bipartite	A01	A07	203.215	142.605	458.905	473.726	174.092	91.4466	172.91	466.316	132.769				HAVF41_E1A	310.486	338.46	483.411	285.721	370.534	266.781	332.328	296.165	199.709	434.294	340.867	418.921	221.325	296.704	259.469	319.66	558.912	636.467	415.774	467.979	533.892	462.032	457.898	613.644	620.899
A01_A08	Bipartite	A01	A08	257.96	291.12	599.164	532.349	180.105	151.805	274.54	565.756	165.955				HS_HSF1	249.539	280.582	359.654	159.321	335.953	308.833	430.507	375.088	284.682	366.839	331.078	503.394	254.639	356.825	301.704	311.924	496.45	424.043	587.105	529.21	518.43	448.208	371.014	650.108	622.225
A01_A09	Bipartite	A01	A09	96.0024	132.996	538.118	439.323	113.926	67.3049	114.499	488.72	90.6152				HS_MLLx3	268.227	426.273	534.957	323.394	238.638	346.379	439.172	249.687	408.893	392.444	207.341	469.989	330.522	413.971	231.054	246.369	425.116	582.226	429.814	348.57	439.033	428.02	302.767	538.821	581.697
A01_A10	Bipartite	A01	A10	291.509	302.333	642.975	540.983	100.368	103.326	296.921	591.979	101.847				SaHV1_VP16	175.895	187.403	265.982	166.366	220.802	211.902	330.992	370.917	189.903	276.044	238.998	395.62	205.397	223.08	167.705	174.45	269.327	381.256	319.207	287.061	299.119	275.382	263.246	362.162	269.846
A01_A11	Bipartite	A01	A11	275.739	241.454	847.419	646.19	84.8734	113.323	258.596	746.804	99.0983				HHV1_VP16x2	265.089	192.901	255.641	187.282	258.596	260.583	239.567	452.841	172.91	278.155	217.35	296.921	170.823	226.075	195.912	114.499	323.929	280.654	286.256	258.262	262.635	248.576	302.391	274.54	291.224
A01_A12	Bipartite	A01	A12	276.848	220.303	656.036	670.377	231.552	80.8267	248.576	663.206	156.189				HS_MASTR	180.802	286.564	296.196	154.635	190.232	418.728	403.852	171.237	223.262	201.554	265.163	294.256	192.047	339.602	200.302	182.893	372.504	465.042	391.287	304.162	291.702	336.187	241.238	482.816	566.993
A01_A13	Bipartite	A01	A13	305.159	216.007	570.902	529.881	73.3132	96.9581	260.583	550.392	85.1356				JMSFV_BEL1	211.752	160.055	245.114	151.173	257.268	196.132	150.712	218.274	310.729	256.67	250.277	229.347	209.415	198.511	212.44	222.569	370.598	310.229	231.682	303.818	343.316	290.979	221.213	509.169	375.288
A01_A14	Bipartite	A01	A14	216.418	235.733	632.308	699.532	137.197	90.9675	226.075	665.92	114.082				HS_C3ORF62	299.694	220.013	299.67	203.142	295.948	268.051	286.275	196.594	381.414	193.928	285.32	322.347	375.977	341.132	278.683	358.869	503.086	421.576	399.658	389.24	413.104	287.149	321.528	537.435	523.974
A01_A15	Bipartite	A01	A15	251.03	279.148	821.505	579.709	189.148	104.933	265.089	700.607	147.041				CercAHV2_VP16x2	264.706	342.002	310.578	252.622	270.554	314.265	291.767	382.246	265.151	289.877	240.634	290.826	246.741	242.645	245.768	218.995	285.861	344.344	356.921	311.125	362.915	274.968	353.025	344.294	345.599
A01_A16	Bipartite	A01	A16	334.625	237.887	703.331	710.782	208.629	101.194	286.256	707.057	154.912				EBV_RTA	215.85	280.724	372.763	225.78	184.563	198.028	248.404	343.561	247.709	292.956	276.381	225.198	210.452	204.81	271.925	225.954	281.641	497.774	442.705	319.495	363.211	301.487	289.872	429.475	491.138
A01_A17	Bipartite	A01	A17	314.94	164.194	532.768	499.222	125.327	80.0611	239.567	515.995	102.694				SFV3_BEL1	162.039	133.291	154.354	120.583	219.608	224.023	129.88	206.095	156.197	242.033	230.134	347.071	310.397	207.244	185.626	187.914	409.094	273.714	237.281	354.79	400.212	315.529	264.556	455.648	325.606
A01_A18	Bipartite	A01	A18	421.479	484.203	627.616	506.584	118.557	76.976	452.841	567.1	97.7663				HS_CITED2x4	189.501	152.687	174.202	127.628	186.982	390.191	178.133	153.55	218.624	200.799	202.621	162.297	197.332	177.477	187.089	223.99	149.386	205.551	169.518	176.927	190.279	253.036	235.397	184.685	253.779
A01_A19	Bipartite	A01	A19	255.423	269.846	426.43	587.505	195.674	85.5861	262.635	506.968	140.63				HS_E2F2	245.057	223.849	334.812	209.76	299.534	300.265	239.611	217.289	102.894	370.156	286.91	266.795	183.627	296.747	249.744	282.705	452.864	337.251	285.249	282.881	439.173	404.578	428.259	447.752	569.408
A01_A20	Bipartite	A01	A20	300.291	282.156	713.689	513.343	127.233	102.546	291.224	613.516	114.889				HS_FAM22F	184.12	167.726	242.614	195.241	190.341	203.329	239.013	344.953	187.093	172.531	246.749	233.884	205.039	335.546	240.438	195.747	254.602	301.188	201.184	285.386	294.781	230.478	259.06	317.311	508.038
A01_A21	Bipartite	A01	A21	258.2	298.109	609.425	613.964	122.938	74.8159	278.155	611.695	98.8768				BAHV1_ICP4-11	188.082	154.54	175.504	112.771	148.333	235.097	271.745	271.025	164.312	212.027	266.855	317.373	192.773	204.648	195.692	162.422	300.641	327.47	307.73	278.559	315.474	291.168	330.784	307.127	347.65
A01_A22	Bipartite	A01	A22	237.208	324.1	571.871	734.03	205.541	97.8219	280.654	652.95	151.682				EC_MBP	136.201	139.401	131.158	126.373	158.347	231.228	275.058	171.687	144.03	203.559	217.285	200.238	139.291	237.152	195.359	181.495	293.891	209.257	261.386	350.647	331.262	294.643	263.077	392.566	418.693
A01_A23	Bipartite	A01	A23	259.604	251.679	710.274	661.569	150.302	49.912	255.641	685.921	100.107				SG_GB1	170.308	131.381	135.518	132.337	171.031	265.835	327.322	180.144	168.811	298.822	326.266	370.806	278.65	345.113	253.545	261.162	502.302	564.737	553.236	525.338	540.535	444.065	515.622	594.347	622.993
A01_A24	Bipartite	A01	A24	186.004	188.559	524.912	558.225	213.4	75.1405	187.282	541.569	144.27				EC_TRXA	138.377	106.953	133.866	114.287	138.466	216.397	276.399	157.321	180.996	264.558	363.277	275.997	156.015	292.617	219.102	197.684	443.897	445.441	447.468	459.065	471.003	443.952	372.102	626.936	421.815
A01_A25	Bipartite	A01	A25	183.255	202.547	676.425	560.272	116.891	71.1541	192.901	618.349	94.0226				CervAHV2_ICP4	138.754	167.607	114.362	123.83	138.176	196.889	250.079	225.073	153.216	204.983	188.623	234.976	181.084	179.07	194.369	164.584	287.089	253.021	242.271	250.556	258.463	250.067	227.035	289.819	307.875
A02_A01	Bipartite	A02	A01	234.223	257.313	732.331	593.315	148.179	103.85	245.768	662.823	126.014
A02_A02	Bipartite	A02	A02	257.735	223.533	666.643	716.866	107.374	122.843	240.634	691.755	115.108
A02_A03	Bipartite	A02	A03	310.581	261.141	497.415	506.272	143.533	72.1848	285.861	501.844	107.859
A02_A04	Bipartite	A02	A04	272.313	221.17	551.651	492.158	115.8	48.1993	246.741	521.905	81.9995
A02_A05	Bipartite	A02	A05	253.353	368.896	669.166	576.198	191.802	99.946	311.125	622.682	145.874
A02_A06	Bipartite	A02	A06	315.507	390.544	801.284	748.82	103.51	63.4191	353.025	775.052	83.4644
A02_A07	Bipartite	A02	A07	241.743	288.56	689.927	667.118	170.387	116.477	265.151	678.522	143.432
A02_A08	Bipartite	A02	A08	361.285	327.303	699.313	526.654	120.661	97.9627	344.294	612.983	109.312
A02_A09	Bipartite	A02	A09	246.108	191.882	503.922	487.815	119.005	111.676	218.995	495.869	115.341
A02_A10	Bipartite	A02	A10	286.102	295.55	690.542	525.683	228.633	96.4902	290.826	608.112	162.562
A02_A11	Bipartite	A02	A11	316.522	224.586	882.667	723.878	136.336	73.0214	270.554	803.273	104.679
A02_A12	Bipartite	A02	A12	284.382	265.555	767.989	655.467	148.42	95.9826	274.968	711.728	122.201
A02_A13	Bipartite	A02	A13	363.82	264.711	632.028	595.015	137.354	67.2618	314.265	613.521	102.308
A02_A14	Bipartite	A02	A14	286.375	198.916	575.381	616.055	230.12	69.6638	242.645	595.718	149.892
A02_A15	Bipartite	A02	A15	262.952	266.461	789.629	602.157	172.074	68.5134	264.706	695.893	120.294
A02_A16	Bipartite	A02	A16	430.915	282.928	724.382	860.513	229.972	94.2849	356.921	792.448	162.129
A02_A17	Bipartite	A02	A17	284.421	299.112	739.125	654.406	109.923	120.559	291.767	696.765	115.241
A02_A18	Bipartite	A02	A18	418.03	346.461	559.384	668.494	97.1861	42.1387	382.246	613.939	69.6624
A02_A19	Bipartite	A02	A19	359.514	366.315	762.352	725.423	178.82	72.9763	362.915	743.888	125.898
A02_A20	Bipartite	A02	A20	369.101	322.097	853.416	538.834	106.006	109.84	345.599	696.125	107.923
A02_A21	Bipartite	A02	A21	254.674	325.08	670.408	609.551	214.32	72.2111	289.877	639.98	143.266
A02_A22	Bipartite	A02	A22	352.313	336.375	695.578	653.163	152.424	121.383	344.344	674.371	136.903
A02_A23	Bipartite	A02	A23	326.155	295.002	1109.99	976.427	207.76	102.687	310.578	1043.21	155.224
A02_A24	Bipartite	A02	A24	256.134	249.11	725.743	584.455	171.487	64.3493	252.622	655.099	117.918
A02_A25	Bipartite	A02	A25	358.626	325.378	680.074	828.747	100.939	113.551	342.002	754.411	107.245
A03_A01	Bipartite	A03	A01	218.496	243.613	677.389	465.984	180.141	127.884	231.054	571.687	154.012
A03_A02	Bipartite	A03	A02	251.321	163.361	690.773	503.871	221.499	69.4105	207.341	597.322	145.455
A03_A03	Bipartite	A03	A03	516.319	333.913	500.328	648.106	268.257	193.266	425.116	574.217	230.762
A03_A04	Bipartite	A03	A04	374.045	286.998	651.376	882.969	249.727	118.209	330.522	767.172	183.968
A03_A05	Bipartite	A03	A05	380.887	316.254	835.939	677.038	235.43	123.861	348.57	756.489	179.646
A03_A06	Bipartite	A03	A06	312.862	292.672	461.856	560.17	118.865	146.008	302.767	511.013	132.436
A03_A07	Bipartite	A03	A07	507.475	310.311	700.159	702.806	240.15	151.431	408.893	701.483	195.791
A03_A08	Bipartite	A03	A08	572.663	504.98	923.249	818.096	279.365	191.911	538.821	870.672	235.638
A03_A09	Bipartite	A03	A09	232.66	260.079	577	532.529	143.05	109.646	246.369	554.765	126.348
A03_A10	Bipartite	A03	A10	528.509	411.47	847.301	922.989	305.033	214.849	469.989	885.145	259.941
A03_A11	Bipartite	A03	A11	279.277	197.999	774.963	636.842	173.065	144.073	238.638	705.902	158.569
A03_A12	Bipartite	A03	A12	515.621	340.419	820.818	710.54	308.675	191.232	428.02	765.679	249.954
A03_A13	Bipartite	A03	A13	371.818	320.939	697.993	574.142	217.529	111.154	346.379	636.068	164.341
A03_A14	Bipartite	A03	A14	417.822	410.119	693.263	747.149	259.515	200.241	413.971	720.206	229.878
A03_A15	Bipartite	A03	A15	290.285	246.17	495.615	597.885	230.933	119.401	268.227	546.75	175.167
A03_A16	Bipartite	A03	A16	490.282	369.347	924.26	937.689	250.735	191.446	429.814	930.974	221.091
A03_A17	Bipartite	A03	A17	509.662	368.682	1111.49	913.203	295.982	172.272	439.172	1012.34	234.127
A03_A18	Bipartite	A03	A18	283.098	216.276	610.972	612.304	73.1904	54.105	249.687	611.638	63.6477
A03_A19	Bipartite	A03	A19	439.267	438.799	670.878	721.609	240.385	161.878	439.033	696.243	201.132
A03_A20	Bipartite	A03	A20	607.407	555.988	749.032	689.122	317.305	185.693	581.697	719.077	251.499
A03_A21	Bipartite	A03	A21	379.857	405.03	614.949	554.05	244.692	160.396	392.444	584.499	202.544
A03_A22	Bipartite	A03	A22	591.01	573.442	996.39	1017.48	314.426	180.625	582.226	1006.93	247.525
A03_A23	Bipartite	A03	A23	587.522	482.393	719.44	577.901	301.377	191.59	534.957	648.67	246.483
A03_A24	Bipartite	A03	A24	381.782	265.006	379.626	370.455	142.705	104.043	323.394	375.041	123.374
A03_A25	Bipartite	A03	A25	523.04	329.506	721.803	568.928	294.291	185.485	426.273	645.365	239.888
A04_A01	Bipartite	A04	A01	196.695	228.186	577.82	516.347	119.362	122.016	212.44	547.083	120.689
A04_A02	Bipartite	A04	A02	234.814	265.74	800.468	615.546	168.307	55.6245	250.277	708.007	111.966
A04_A03	Bipartite	A04	A03	393.614	347.581	797.287	644.017	177.723	133.896	370.598	720.652	155.809
A04_A04	Bipartite	A04	A04	258.667	160.163	373.489	433.03	122.078	118.126	209.415	403.259	120.102
A04_A05	Bipartite	A04	A05	293.699	313.937	783.793	791.403	220.652	146.189	303.818	787.598	183.42
A04_A06	Bipartite	A04	A06	243.072	199.353	752.095	725.772	97.7814	73.1648	221.213	738.934	85.4731
A04_A07	Bipartite	A04	A07	340.356	281.103	466.614	414.289	125.855	74.9189	310.729	440.451	100.387
A04_A08	Bipartite	A04	A08	534.862	483.476	891.332	801.645	215.167	149.794	509.169	846.488	182.481
A04_A09	Bipartite	A04	A09	263.211	181.926	639.852	505.098	96.403	84.4847	222.569	572.475	90.4439
A04_A10	Bipartite	A04	A10	233.758	224.937	591.029	464.843	156.312	109.287	229.347	527.936	132.8
A04_A11	Bipartite	A04	A11	254.417	260.118	711.43	595.254	186.103	127.939	257.268	653.342	157.021
A04_A12	Bipartite	A04	A12	331.497	250.461	645.495	628.839	303.493	169.83	290.979	637.167	236.662
A04_A13	Bipartite	A04	A13	206.955	185.308	732.536	524.624	123.65	50.6191	196.132	628.58	87.1347
A04_A14	Bipartite	A04	A14	184.368	212.654	710.996	673.908	174	137.066	198.511	692.452	155.533
A04_A15	Bipartite	A04	A15	192.249	231.255	628.839	475.249	128.848	73.721	211.752	552.044	101.285
A04_A16	Bipartite	A04	A16	267.838	195.526	622.297	596.203	175.862	117.397	231.682	609.25	146.629
A04_A17	Bipartite	A04	A17	159.564	141.86	480.056	498.762	134.294	81.38	150.712	489.409	107.837
A04_A18	Bipartite	A04	A18	240.111	196.437	412.645	323.249	48.8426	34.2401	218.274	367.947	41.5414
A04_A19	Bipartite	A04	A19	350.438	336.194	939.673	765.416	315.238	141.347	343.316	852.544	228.293
A04_A20	Bipartite	A04	A20	356.811	393.766	630.64	631.914	209.861	66.556	375.288	631.277	138.208
A04_A21	Bipartite	A04	A21	224.987	288.352	603.151	523.933	126.394	58.7781	256.67	563.542	92.5861
A04_A22	Bipartite	A04	A22	342.875	277.582	573.357	455.23	165.094	103.88	310.229	514.294	134.487
A04_A23	Bipartite	A04	A23	236.833	253.395	499.671	437.553	90.3058	74.0881	245.114	468.612	82.1969
A04_A24	Bipartite	A04	A24	157.273	145.073	525.02	428.792	69.3416	68.4019	151.173	476.906	68.8718
A04_A25	Bipartite	A04	A25	170.92	149.19	420.75	382.672	116.828	67.2083	160.055	401.711	92.0183
A05_A01	Bipartite	A05	A01	213.57	290.242	808.687	559.19	224.03	70.719	251.906	683.939	147.375
A05_A02	Bipartite	A05	A02	306.677	338.214	629.149	681.118	203.66	135.319	322.445	655.134	169.49
A05_A03	Bipartite	A05	A03	493.807	460.145	979.109	793.799	297.362	205.14	476.976	886.454	251.251
A05_A04	Bipartite	A05	A04	300.509	286.211	792.869	788.812	244.989	139.619	293.36	790.841	192.304
A05_A05	Bipartite	A05	A05	387.778	396.654	949.167	765.142	316.673	206.848	392.216	857.154	261.76
A05_A06	Bipartite	A05	A06	407.933	444.409	1116.93	994.363	190.7	87.7208	426.171	1055.64	139.211
A05_A07	Bipartite	A05	A07	257.303	250.479	701.354	753.652	321.496	138.841	253.891	727.503	230.169
A05_A08	Bipartite	A05	A08	531.737	540.849	870.276	903.216	266.891	182.427	536.293	886.746	224.659
A05_A09	Bipartite	A05	A09	342.485	212.4	803.94	652.799	166.205	107.254	277.443	728.369	136.729
A05_A10	Bipartite	A05	A10	410.075	419.359	1047.95	894.584	246.389	177.731	414.717	971.267	212.06
A05_A11	Bipartite	A05	A11	370.476	346.025	698.693	834.697	268.305	192.398	358.251	766.695	230.351
A05_A12	Bipartite	A05	A12	470.016	391.636	1071.24	921.197	331.899	218.197	430.826	996.219	275.048
A05_A13	Bipartite	A05	A13	318.219	321.94	701.75	571.281	144.992	146.665	320.079	636.515	145.829
A05_A14	Bipartite	A05	A14	346.233	337.366	719.632	654.255	271.992	188.097	341.8	686.944	230.044
A05_A15	Bipartite	A05	A15	252.062	290.484	736.555	647.543	250.015	173.596	271.273	692.049	211.806
A05_A16	Bipartite	A05	A16	549.39	452.615	1008.19	1053.2	303.479	196.292	501.003	1030.7	249.886
A05_A17	Bipartite	A05	A17	322.944	295.614	540.666	495.394	308.893	212.269	309.279	518.03	260.581
A05_A18	Bipartite	A05	A18	343.259	312.589	801.738	764.526	91.3741	80.0105	327.924	783.132	85.6923
A05_A19	Bipartite	A05	A19	390.559	420.565	708.404	584.096	279.467	189.11	405.562	646.25	234.289
A05_A20	Bipartite	A05	A20	632.391	614.192	1058.26	957.068	321.974	212.669	623.292	1007.66	267.322
A05_A21	Bipartite	A05	A21	385.641	402.83	846.201	816.735	202.209	178.083	394.236	831.468	190.146
A05_A22	Bipartite	A05	A22	582.129	538.034	1176.3	1060.93	318.55	235.411	560.081	1118.61	276.98
A05_A23	Bipartite	A05	A23	551.851	478.226	1145.97	968.67	351.147	232.704	515.039	1057.32	291.925
A05_A24	Bipartite	A05	A24	241.675	225.708	729.738	453.926	135.931	132.085	233.692	591.832	134.008
A05_A25	Bipartite	A05	A25	378.537	439.071	934.66	965.581	331.049	208.88	408.804	950.12	269.964
A06_A01	Bipartite	A06	A01	214.9	229.709	567.836	589.614	98.222	61.5171	222.305	578.725	79.8695
A06_A02	Bipartite	A06	A02	312.154	336.868	784.979	879.497	191.984	86.1234	324.511	832.238	139.054
A06_A03	Bipartite	A06	A03	379.811	362.653	815.644	667.598	155.414	98.9014	371.232	741.621	127.158
A06_A04	Bipartite	A06	A04	309.414	242.799	673.131	680.569	123.344	110.513	276.106	676.85	116.929
A06_A05	Bipartite	A06	A05	462.82	362.469	1041.95	874.605	220.573	119.57	412.644	958.279	170.072
A06_A06	Bipartite	A06	A06	471.077	452.651	970.073	1029.58	145.148	103.654	461.864	999.825	124.401
A06_A07	Bipartite	A06	A07	294.659	248.842	710.686	857.916	231.801	66.5279	271.751	784.301	149.165
A06_A08	Bipartite	A06	A08	414.064	432.987	786.508	783.635	191.237	144.945	423.526	785.072	168.091
A06_A09	Bipartite	A06	A09	398.097	263.131	744.84	621.379	210.277	115.917	330.614	683.109	163.097
A06_A10	Bipartite	A06	A10	339.265	402.964	951.815	821.547	252.337	148.204	371.115	886.681	200.271
A06_A11	Bipartite	A06	A11	348.45	330.916	833.082	905.51	156.466	115.443	339.683	869.296	135.955
A06_A12	Bipartite	A06	A12	461.492	352.405	995.712	941.138	200.201	119.735	406.949	968.425	159.968
A06_A13	Bipartite	A06	A13	286.048	289.672	804.95	673.004	155.724	75.9036	287.86	738.977	115.814
A06_A14	Bipartite	A06	A14	331.138	288.434	626.244	643.257	171.988	117.889	309.786	634.751	144.939
A06_A15	Bipartite	A06	A15	317.926	281.309	986.221	735.015	104.465	77.8523	299.617	860.618	91.1585
A06_A16	Bipartite	A06	A16	543.292	384.526	1174.59	1130.04	291.408	129.091	463.909	1152.32	210.25
A06_A17	Bipartite	A06	A17	439.077	360.944	829.085	678.211	198.67	171.948	400.011	753.648	185.309
A06_A18	Bipartite	A06	A18	312.206	296.056	807.366	597.464	92.8093	66.6295	304.131	702.415	79.7194
A06_A19	Bipartite	A06	A19	536.311	519.336	1073.68	968.835	175.939	131.538	527.824	1021.26	153.739
A06_A20	Bipartite	A06	A20	455.416	491.95	712.464	823.364	167.732	86.2692	473.683	767.914	127.001
A06_A21	Bipartite	A06	A21	347.133	342.379	978.896	849.274	138.227	96.5135	344.756	914.085	117.37
A06_A22	Bipartite	A06	A22	416.07	519.238	1130.97	1090.9	197.135	131.019	467.654	1110.93	164.077
A06_A23	Bipartite	A06	A23	463.892	457.313	938.42	855.834	190.492	108.008	460.602	897.127	149.25
A06_A24	Bipartite	A06	A24	254.075	210.703	627.331	587.556	76.8414	48.5628	232.389	607.443	62.7021
A06_A25	Bipartite	A06	A25	384.821	388.887	1025.16	972.962	150.079	111.9	386.854	999.062	130.989
A07_A01	Bipartite	A07	A01	182.711	188.542	641.836	624.477	170.928	86.5078	185.626	633.156	128.718
A07_A02	Bipartite	A07	A02	230.769	229.499	559.759	642.226	132.121	86.6561	230.134	600.993	109.389
A07_A03	Bipartite	A07	A03	491.629	326.559	945.264	745.847	151.172	98.6655	409.094	845.555	124.919
A07_A04	Bipartite	A07	A04	338.427	282.367	538.367	424.983	174.069	77.9964	310.397	481.675	126.032
A07_A05	Bipartite	A07	A05	389.096	320.484	526.408	777.112	204.756	151.097	354.79	651.76	177.926
A07_A06	Bipartite	A07	A06	301.928	227.184	628.761	737.621	202.648	74.3875	264.556	683.191	138.518
A07_A07	Bipartite	A07	A07	192.619	119.775	429.264	472.159	96.9211	78.8763	156.197	450.712	87.8987
A07_A08	Bipartite	A07	A08	489.293	422.003	912.164	862.392	239.989	169.1	455.648	887.278	204.544
A07_A09	Bipartite	A07	A09	199.607	176.22	634.743	505.419	229.726	86.8048	187.914	570.081	158.265
A07_A10	Bipartite	A07	A10	377.373	316.769	510.503	405.492	166.882	102.904	347.071	457.998	134.893
A07_A11	Bipartite	A07	A11	220.884	218.332	355.22	433.203	134.656	101.691	219.608	394.212	118.173
A07_A12	Bipartite	A07	A12	378.59	252.467	1001.78	719.439	203.401	137.441	315.529	860.61	170.421
A07_A13	Bipartite	A07	A13	248.608	199.437	500.27	416.137	145.211	67.7921	224.023	458.203	106.501
A07_A14	Bipartite	A07	A14	206.322	208.166	745.301	621.224	144.826	93.324	207.244	683.263	119.075
A07_A15	Bipartite	A07	A15	199.117	124.961	464.316	535.998	114.043	110.619	162.039	500.157	112.331
A07_A16	Bipartite	A07	A16	287.305	187.257	635.752	656.546	161.54	109.562	237.281	646.149	135.551
A07_A17	Bipartite	A07	A17	141.544	118.215	503.226	494.376	124.697	58.7127	129.88	498.801	91.7049
A07_A18	Bipartite	A07	A18	250.821	161.369	424.693	303.587	33.3721	30.3697	206.095	364.14	31.8709
A07_A19	Bipartite	A07	A19	436.476	363.949	1314.44	805.269	210.206	105.381	400.212	1059.85	157.793
A07_A20	Bipartite	A07	A20	322.09	329.122	658.094	513.318	175.131	74.7764	325.606	585.706	124.953
A07_A21	Bipartite	A07	A21	261.499	222.567	769.587	541.941	111.289	54.2586	242.033	655.764	82.7737
A07_A22	Bipartite	A07	A22	325.566	221.862	510.603	376.582	141.947	113.84	273.714	443.593	127.893
A07_A23	Bipartite	A07	A23	176.979	131.729	495.022	386.381	95.7131	64.8538	154.354	440.701	80.2835
A07_A24	Bipartite	A07	A24	133.224	107.941	568.822	334.33	175.027	38.0353	120.583	451.576	106.531
A07_A25	Bipartite	A07	A25	152.983	113.599	466.434	394.696	129.248	43.6321	133.291	430.565	86.4398
A08_A01	Bipartite	A08	A01	234.693	289.467	710.527	481.305	182.967	76.0034	262.08	595.916	129.485
A08_A02	Bipartite	A08	A02	282.692	326.152	558.884	589.617	128.503	78.9175	304.422	574.25	103.71
A08_A03	Bipartite	A08	A03	586.358	455.698	1007.73	821.111	267.792	186.938	521.028	914.42	227.365
A08_A04	Bipartite	A08	A04	580.079	418.378	819.086	843.158	282.405	187.817	499.229	831.122	235.111
A08_A05	Bipartite	A08	A05	447.611	444.976	786.199	728.865	276.855	179.537	446.294	757.532	228.196
A08_A06	Bipartite	A08	A06	394.252	405.582	748.157	732.117	147.89	77.5731	399.917	740.137	112.732
A08_A07	Bipartite	A08	A07	588.031	412.392	872.327	783.458	219.559	147.581	500.212	827.893	183.57
A08_A08	Bipartite	A08	A08	625.688	560.186	818.017	740.814	296.965	196.676	592.937	779.415	246.821
A08_A09	Bipartite	A08	A09	345.103	344.074	673.623	478.025	126.399	105.411	344.588	575.824	115.905
A08_A10	Bipartite	A08	A10	520.135	535.321	948.576	913.316	268.629	188.207	527.728	930.946	228.418
A08_A11	Bipartite	A08	A11	333.167	318.259	678.462	858.32	200.275	102.736	325.713	768.391	151.505
A08_A12	Bipartite	A08	A12	552.594	395.007	969.897	794.678	268.198	204.159	473.8	882.288	236.178
A08_A13	Bipartite	A08	A13	372.42	341.036	682.396	732.858	161.567	130.065	356.728	707.627	145.816
A08_A14	Bipartite	A08	A14	497.01	456.111	728.459	741.433	284.152	204.733	476.56	734.946	244.443
A08_A15	Bipartite	A08	A15	355.014	363.122	793.318	719.812	154.142	132.614	359.068	756.565	143.378
A08_A16	Bipartite	A08	A16	628.585	428.016	937.565	912.928	260.199	184.99	528.301	925.247	222.595
A08_A17	Bipartite	A08	A17	549.531	451.664	1086.17	967.951	268.516	209.927	500.598	1027.06	239.221
A08_A18	Bipartite	A08	A18	309.912	295.461	634.063	568.694	82.459	58.6912	302.686	601.379	70.5751
A08_A19	Bipartite	A08	A19	548.577	469.851	976.134	836.041	236.518	131.226	509.214	906.087	183.872
A08_A20	Bipartite	A08	A20	678.182	618.517	968.373	868.66	266.419	188.257	648.349	918.517	227.338
A08_A21	Bipartite	A08	A21	424.376	462.466	925.413	710.469	256.002	159.177	443.421	817.941	207.589
A08_A22	Bipartite	A08	A22	698.811	597.18	1066.73	997.561	340.772	204.316	647.995	1032.15	272.544
A08_A23	Bipartite	A08	A23	645.129	629.762	610.357	553.999	279.146	181.824	637.446	582.178	230.485
A08_A24	Bipartite	A08	A24	381.512	404.924	445.597	366.835	147.612	91.4907	393.218	406.216	119.551
A08_A25	Bipartite	A08	A25	616.668	519.781	663.948	603.583	264.877	179.25	568.224	633.765	222.063
A09_A01	Bipartite	A09	A01	190.042	145.369	632.113	397.34	196.085	69.2671	167.705	514.727	132.676
A09_A02	Bipartite	A09	A02	247.297	230.699	567.687	564.753	123.449	58.5501	238.998	566.22	90.9998
A09_A03	Bipartite	A09	A03	279.013	259.641	841.263	645.261	184.99	122.69	269.327	743.262	153.84
A09_A04	Bipartite	A09	A04	234.695	176.098	460.578	514.193	163.166	60.1978	205.397	487.386	111.682
A09_A05	Bipartite	A09	A05	316.915	257.207	741.303	570.204	123.948	102.874	287.061	655.753	113.411
A09_A06	Bipartite	A09	A06	268.445	258.047	692.919	635.44	228.448	83.9552	263.246	664.179	156.201
A09_A07	Bipartite	A09	A07	236.834	142.972	520.46	569.23	128.74	54.966	189.903	544.845	91.8528
A09_A08	Bipartite	A09	A08	391.122	333.202	705.654	793.147	160.554	100.33	362.162	749.401	130.442
A09_A09	Bipartite	A09	A09	197.227	151.672	599.566	531.364	187.888	62.0775	174.45	565.465	124.983
A09_A10	Bipartite	A09	A10	414.638	376.602	790.25	680.109	137.15	91.8664	395.62	735.18	114.508
A09_A11	Bipartite	A09	A11	198.376	243.227	608.233	548.264	156.94	66.7667	220.802	578.249	111.853
A09_A12	Bipartite	A09	A12	347.609	203.154	816.01	677.655	173.021	82.7824	275.382	746.832	127.902
A09_A13	Bipartite	A09	A13	210.717	213.087	532.157	614.948	190.108	96.5585	211.902	573.553	143.333
A09_A14	Bipartite	A09	A14	232.843	213.317	611.426	540.413	150.189	127.639	223.08	575.92	138.914
A09_A15	Bipartite	A09	A15	178.671	173.118	782.622	469.476	254.177	98.5325	175.895	626.049	176.355
A09_A16	Bipartite	A09	A16	382.853	255.561	833.363	830.92	214.297	98.52	319.207	832.142	156.408
A09_A17	Bipartite	A09	A17	424.614	237.37	559.128	534.294	95.1115	97.2373	330.992	546.711	96.1744
A09_A18	Bipartite	A09	A18	415.705	326.129	677.108	587.914	138.627	74.7022	370.917	632.511	106.665
A09_A19	Bipartite	A09	A19	306.775	291.462	658.058	653.098	220.263	58.0364	299.119	655.578	139.15
A09_A20	Bipartite	A09	A20	231.186	308.506	599.709	467.714	122.307	73.742	269.846	533.712	98.0247
A09_A21	Bipartite	A09	A21	251.936	300.152	826.209	596.546	120.963	82.19	276.044	711.377	101.576
A09_A22	Bipartite	A09	A22	399.839	362.673	849.63	810.622	202.782	114.721	381.256	830.126	158.751
A09_A23	Bipartite	A09	A23	251.823	280.14	557.01	535.645	165.763	74.0234	265.982	546.327	119.893
A09_A24	Bipartite	A09	A24	173.606	159.127	633.917	509.361	108.894	80.4622	166.366	571.639	94.6781
A09_A25	Bipartite	A09	A25	172.285	202.521	468.355	798.176	143.495	76.4161	187.403	633.266	109.956
A10_A01	Bipartite	A10	A01	252.925	304.442	670.378	567.782	139.22	110.986	278.683	619.08	125.103
A10_A02	Bipartite	A10	A02	266.609	304.031	668.657	555.331	173.324	71.6147	285.32	611.994	122.469
A10_A03	Bipartite	A10	A03	575.529	430.642	933.91	730.423	245.964	154.61	503.086	832.166	200.287
A10_A04	Bipartite	A10	A04	410.076	341.877	678.943	600.936	233.765	146.682	375.977	639.94	190.224
A10_A05	Bipartite	A10	A05	362.849	415.63	965.745	896.02	260.016	175.801	389.24	930.882	217.908
A10_A06	Bipartite	A10	A06	316.62	326.437	872.614	932.523	177.729	98.3713	321.528	902.568	138.05
A10_A07	Bipartite	A10	A07	442.866	319.961	536.34	401.851	169.57	108.322	381.414	469.095	138.946
A10_A08	Bipartite	A10	A08	557.687	517.184	1011.39	972.978	245.372	175.916	537.435	992.183	210.644
A10_A09	Bipartite	A10	A09	381.861	335.877	770.339	782.081	190.405	66.3689	358.869	776.21	128.387
A10_A10	Bipartite	A10	A10	253.066	391.629	470.019	406.749	101.345	71.2407	322.347	438.384	86.2929
A10_A11	Bipartite	A10	A11	285.411	306.484	869.498	869.522	178.411	128.624	295.948	869.51	153.518
A10_A12	Bipartite	A10	A12	329.191	245.106	829.187	790.423	360.518	226.005	287.149	809.805	293.262
A10_A13	Bipartite	A10	A13	239.279	296.824	703.827	377.098	64.3402	61.5492	268.051	540.462	62.9447
A10_A14	Bipartite	A10	A14	354.006	328.257	846.713	818.24	239.51	156.163	341.132	832.476	197.837
A10_A15	Bipartite	A10	A15	291.121	308.266	654.797	541.234	152.88	96.569	299.694	598.015	124.724
A10_A16	Bipartite	A10	A16	469.409	329.907	791.041	815.874	175.61	130.729	399.658	803.458	153.17
A10_A17	Bipartite	A10	A17	315.92	256.631	920.252	747.726	233.362	156.374	286.275	833.989	194.868
A10_A18	Bipartite	A10	A18	198.757	194.431	544.785	476.399	36.0389	25.078	196.594	510.592	30.5585
A10_A19	Bipartite	A10	A19	412.685	413.523	1033.53	975.73	205.081	142.806	413.104	1004.63	173.943
A10_A20	Bipartite	A10	A20	562.889	485.059	885.718	792.155	175.077	116.377	523.974	838.937	145.727
A10_A21	Bipartite	A10	A21	188.327	199.529	812.306	611.579	99.4885	52.3832	193.928	711.942	75.9358
A10_A22	Bipartite	A10	A22	451.076	392.077	880.219	924.09	275.506	183.429	421.576	902.155	229.468
A10_A23	Bipartite	A10	A23	305.518	293.822	738.253	427.792	104.487	78.6689	299.67	583.022	91.5781
A10_A24	Bipartite	A10	A24	231.473	174.81	512.692	365.527	62.4221	33.1945	203.142	439.11	47.8083
A10_A25	Bipartite	A10	A25	218.913	221.114	494.347	390.825	85.6663	55.9471	220.013	442.586	70.8067
A11_A01	Bipartite	A11	A01	192.815	198.569	880.778	448.963	114.59	55.5613	195.692	664.871	85.0757
A11_A02	Bipartite	A11	A02	312.209	221.5	833.894	703.233	155.853	82.194	266.855	768.564	119.023
A11_A03	Bipartite	A11	A03	339.009	262.273	789.981	580.099	262.298	110.619	300.641	685.04	186.458
A11_A04	Bipartite	A11	A04	207.271	178.274	675.325	533.55	140.761	93.1092	192.773	604.437	116.935
A11_A05	Bipartite	A11	A05	266.749	290.369	704.231	657.549	295.526	112.049	278.559	680.89	203.788
A11_A06	Bipartite	A11	A06	323.139	338.428	716.996	685.273	153.193	77.1759	330.784	701.134	115.184
A11_A07	Bipartite	A11	A07	167.165	161.46	724.232	428.763	124.015	70.1842	164.312	576.498	97.0997
A11_A08	Bipartite	A11	A08	311.176	303.077	706.72	583.495	186.564	101.078	307.127	645.107	143.821
A11_A09	Bipartite	A11	A09	176.635	148.208	755.068	488.455	217.096	66.889	162.422	621.761	141.993
A11_A10	Bipartite	A11	A10	290.403	344.343	715.241	674.318	194.285	139.643	317.373	694.78	166.964
A11_A11	Bipartite	A11	A11	149.038	147.628	512.386	398.599	142.056	112.611	148.333	455.493	127.333
A11_A12	Bipartite	A11	A12	336.212	246.125	684.179	693.736	271.231	128.284	291.168	688.958	199.757
A11_A13	Bipartite	A11	A13	170.618	299.576	630.844	620.79	122.19	97.3659	235.097	625.817	109.778
A11_A14	Bipartite	A11	A14	187.771	221.525	615.678	505.003	157.296	92.3192	204.648	560.34	124.808
A11_A15	Bipartite	A11	A15	164.144	212.019	544.442	457.273	128.374	75.7505	188.082	500.857	102.062
A11_A16	Bipartite	A11	A16	368.667	246.793	681.322	646.111	139.976	112.731	307.73	663.717	126.353
A11_A17	Bipartite	A11	A17	291.852	251.639	604.111	670.797	179.171	87.3355	271.745	637.454	133.253
A11_A18	Bipartite	A11	A18	296.529	245.521	499.731	582.122	152.856	77.7771	271.025	540.927	115.317
A11_A19	Bipartite	A11	A19	277.358	353.59	947.789	736.971	90.2133	109.244	315.474	842.38	99.7288
A11_A20	Bipartite	A11	A20	324.489	370.81	686.846	560.573	142.204	106.333	347.65	623.709	124.269
A11_A21	Bipartite	A11	A21	230.235	193.818	633.149	550.357	111.016	93.6915	212.027	591.753	102.354
A11_A22	Bipartite	A11	A22	305.276	349.665	758.07	717.034	187.551	133.921	327.47	737.552	160.736
A11_A23	Bipartite	A11	A23	184.245	166.763	662.765	525.837	168.065	61.6199	175.504	594.301	114.842
A11_A24	Bipartite	A11	A24	113.878	111.665	746.762	324.261	179.054	51.5035	112.771	535.511	115.279
A11_A25	Bipartite	A11	A25	144.589	164.491	476.628	544.251	123.826	85.4528	154.54	510.439	104.639
A12_A01	Bipartite	A12	A01	299.549	203.835	754.056	709.797	184.894	80.9576	251.692	731.927	132.926
A12_A02	Bipartite	A12	A02	260.508	242.707	672.934	774.711	167.586	104.952	251.607	723.823	136.269
A12_A03	Bipartite	A12	A03	414.196	326.058	936.608	986.173	359.199	239.597	370.127	961.391	299.398
A12_A04	Bipartite	A12	A04	346.93	219.412	964.685	691.812	286.371	116.434	283.171	828.249	201.402
A12_A05	Bipartite	A12	A05	451.291	353.887	1212.57	991.683	372.119	207.45	402.589	1102.13	289.785
A12_A06	Bipartite	A12	A06	387.36	372.991	1004.35	987.999	142.677	92.1835	380.175	996.174	117.43
A12_A07	Bipartite	A12	A07	381.545	247.03	678.284	851.074	330.561	155.671	314.287	764.679	243.116
A12_A08	Bipartite	A12	A08	525.193	477.698	1063.16	1103.77	375.96	228.171	501.445	1083.47	302.066
A12_A09	Bipartite	A12	A09	287.095	126.487	744.63	686.225	142.372	80.6908	206.791	715.428	111.532
A12_A10	Bipartite	A12	A10	410.156	289.42	928.638	850.483	415.639	255.399	349.788	889.56	335.519
A12_A11	Bipartite	A12	A11	277.843	290.848	811.328	819.807	156.038	94.337	284.345	815.568	125.188
A12_A12	Bipartite	A12	A12	463.918	263.39	961.494	1005.64	348.466	211.467	363.654	983.568	279.967
A12_A13	Bipartite	A12	A13	267.283	338.112	844.126	734.39	169.761	161.007	302.697	789.258	165.384
A12_A14	Bipartite	A12	A14	331.979	342.76	951.853	869.47	371.262	239.569	337.37	910.662	305.416
A12_A15	Bipartite	A12	A15	347.618	207.049	603.835	801.647	154.086	113.849	277.333	702.741	133.968
A12_A16	Bipartite	A12	A16	559.769	365.089	1114.46	1075.18	370.359	215.008	462.429	1094.82	292.684
A12_A17	Bipartite	A12	A17	462.705	335.315	1021.62	973.796	372.345	205.878	399.01	997.709	289.112
A12_A18	Bipartite	A12	A18	580.242	451.963	1252.37	1043.79	204.641	156.184	516.102	1148.08	180.413
A12_A19	Bipartite	A12	A19	529.016	414.882	1199.8	1106.01	380.032	260.856	471.949	1152.91	320.444
A12_A20	Bipartite	A12	A20	610.078	607.092	1119.21	1086.55	350.453	202.39	608.585	1102.88	276.421
A12_A21	Bipartite	A12	A21	326.284	376.116	621.567	791.173	287.092	145.778	351.2	706.37	216.435
A12_A22	Bipartite	A12	A22	612.478	488.511	1478.7	1023.77	346.971	190.234	550.494	1251.24	268.602
A12_A23	Bipartite	A12	A23	526.934	478.478	1040.89	937.925	304.583	224.611	502.706	989.41	264.597
A12_A24	Bipartite	A12	A24	346.196	361.865	589.811	593.752	220.108	184.963	354.031	591.782	202.536
A12_A25	Bipartite	A12	A25	521.942	297.688	971.009	971.515	340.815	225.551	409.815	971.262	283.183
A13_A01	Bipartite	A13	A01	230.103	250.772	624.64	541.014	159.862	117.156	240.438	582.827	138.509
A13_A02	Bipartite	A13	A02	220.557	272.941	690.291	555.487	147.39	73.7099	246.749	622.889	110.55
A13_A03	Bipartite	A13	A03	257.631	251.573	696.948	390.842	138.971	89.2755	254.602	543.895	114.123
A13_A04	Bipartite	A13	A04	188.86	221.217	483.819	477.459	105.358	70.6891	205.039	480.639	88.0235
A13_A05	Bipartite	A13	A05	258.643	312.128	734.774	630.863	218.991	107.352	285.386	682.819	163.172
A13_A06	Bipartite	A13	A06	215.736	302.384	530.882	601.85	169.441	66.3988	259.06	566.366	117.92
A13_A07	Bipartite	A13	A07	219.875	154.311	612.735	451.376	130.817	53.4695	187.093	532.056	92.1432
A13_A08	Bipartite	A13	A08	298.37	336.253	607.725	469.469	128.664	112.739	317.311	538.597	120.701
A13_A09	Bipartite	A13	A09	215.378	176.117	509.737	457.527	57.4671	98.9138	195.747	483.632	78.1905
A13_A10	Bipartite	A13	A10	215.698	252.07	525.31	331.882	184.099	72.884	233.884	428.596	128.492
A13_A11	Bipartite	A13	A11	201.278	179.403	496.039	434.989	110.457	81.7377	190.341	465.514	96.0973
A13_A12	Bipartite	A13	A12	268.982	191.974	571.937	524.622	135.511	61.9009	230.478	548.279	98.706
A13_A13	Bipartite	A13	A13	232.611	174.047	472.798	342.215	84.6392	31.2852	203.329	407.507	57.9622
A13_A14	Bipartite	A13	A14	337.581	333.511	801.592	660.117	164.245	127.551	335.546	730.855	145.898
A13_A15	Bipartite	A13	A15	177.869	190.372	466.589	404.441	134.166	69.7711	184.12	435.515	101.969
A13_A16	Bipartite	A13	A16	230.124	172.244	507.831	466.02	145.001	113.146	201.184	486.925	129.073
A13_A17	Bipartite	A13	A17	253.518	224.507	914.18	615.16	150.854	88.9895	239.013	764.67	119.922
A13_A18	Bipartite	A13	A18	345.321	344.584	532.975	417.156	62.9744	33.3839	344.953	475.065	48.1791
A13_A19	Bipartite	A13	A19	263.786	325.777	704.885	541.391	160.046	53.4916	294.781	623.138	106.769
A13_A20	Bipartite	A13	A20	531.867	484.209	976.185	796.31	203.155	97.3259	508.038	886.248	150.24
A13_A21	Bipartite	A13	A21	152.99	192.072	565.53	582.142	89.2529	64.7256	172.531	573.836	76.9893
A13_A22	Bipartite	A13	A22	333.298	269.078	709.935	501.114	231.677	101.811	301.188	605.525	166.744
A13_A23	Bipartite	A13	A23	255.369	229.86	486.722	432.259	148.929	58.025	242.614	459.49	103.477
A13_A24	Bipartite	A13	A24	156.093	234.388	599.838	350.744	176.118	65.689	195.241	475.291	120.903
A13_A25	Bipartite	A13	A25	188.677	146.775	537.328	526.677	120.311	78.8737	167.726	532.002	99.5923
A14_A01	Bipartite	A14	A01	198.441	202.163	647.291	521.291	151.281	83.8752	200.302	584.291	117.578
A14_A02	Bipartite	A14	A02	250.049	280.278	767.805	577.796	122.472	106.318	265.163	672.801	114.395
A14_A03	Bipartite	A14	A03	408.52	336.488	873.613	771.45	274.867	189.645	372.504	822.531	232.256
A14_A04	Bipartite	A14	A04	222.736	161.359	663.346	561.205	107.07	85.4613	192.047	612.276	96.2656
A14_A05	Bipartite	A14	A05	289.686	318.637	838.435	684.915	232.55	180.305	304.162	761.675	206.427
A14_A06	Bipartite	A14	A06	236.362	246.115	694.716	690.291	273.172	96.4387	241.238	692.503	184.805
A14_A07	Bipartite	A14	A07	237.249	209.275	763.377	557.018	134.919	85.7643	223.262	660.198	110.342
A14_A08	Bipartite	A14	A08	468.243	497.389	1048.43	945.357	286.216	182.803	482.816	996.892	234.51
A14_A09	Bipartite	A14	A09	204.484	161.302	580.76	526.174	199.138	74.9246	182.893	553.467	137.031
A14_A10	Bipartite	A14	A10	321.888	266.624	823.603	813.643	225.377	183.826	294.256	818.623	204.602
A14_A11	Bipartite	A14	A11	215.857	164.607	530.905	588.536	203.093	106.353	190.232	559.721	154.723
A14_A12	Bipartite	A14	A12	371.21	301.164	792.466	807.712	287.298	210.97	336.187	800.089	249.134
A14_A13	Bipartite	A14	A13	446.66	390.795	821.509	796.408	209.604	134.983	418.728	808.959	172.293
A14_A14	Bipartite	A14	A14	302.555	376.649	976.25	827.708	279.516	188.16	339.602	901.979	233.838
A14_A15	Bipartite	A14	A15	157.993	203.611	735.497	620.696	191.306	96.0438	180.802	678.097	143.675
A14_A16	Bipartite	A14	A16	453.244	329.331	1139.69	1072.08	283.886	195.132	391.287	1105.89	239.509
A14_A17	Bipartite	A14	A17	427.761	379.944	978.781	960.482	234.007	160.888	403.852	969.631	197.447
A14_A18	Bipartite	A14	A18	184.209	158.265	469.636	293.121	61.0857	58.8568	171.237	381.379	59.9712
A14_A19	Bipartite	A14	A19	249.442	333.962	788.186	686.212	192.528	131.836	291.702	737.199	162.182
A14_A20	Bipartite	A14	A20	534.792	599.194	860.446	810.36	259.949	134.928	566.993	835.403	197.438
A14_A21	Bipartite	A14	A21	184.876	218.232	629.087	512.62	185.577	144.397	201.554	570.854	164.987
A14_A22	Bipartite	A14	A22	495.945	434.14	1210.36	951.837	311.806	216.469	465.042	1081.1	264.138
A14_A23	Bipartite	A14	A23	299.06	293.332	931.556	902.995	364.287	216	296.196	917.275	290.143
A14_A24	Bipartite	A14	A24	148.83	160.441	376.635	431.809	149.152	102.538	154.635	404.222	125.845
A14_A25	Bipartite	A14	A25	292.696	280.432	794.766	604.648	283.45	188.86	286.564	699.707	236.155
A15_A01	Bipartite	A15	A01	222.363	166.374	572.607	592.413	180.246	84.3532	194.369	582.51	132.3
A15_A02	Bipartite	A15	A02	200.205	177.041	566.206	646.334	172.207	64.0344	188.623	606.27	118.121
A15_A03	Bipartite	A15	A03	331.456	242.722	692.136	482.861	181.197	116.234	287.089	587.499	148.716
A15_A04	Bipartite	A15	A04	234.012	128.157	559.245	556.51	139.147	49.9533	181.084	557.878	94.5502
A15_A05	Bipartite	A15	A05	257.397	243.715	601.12	608.359	280.531	139.385	250.556	604.739	209.958
A15_A06	Bipartite	A15	A06	256.29	197.779	682.552	611.994	156.238	93.78	227.035	647.273	125.009
A15_A07	Bipartite	A15	A07	214.358	92.0738	508.648	524.133	147.646	47.4932	153.216	516.39	97.5696
A15_A08	Bipartite	A15	A08	291.63	288.008	750.131	586.122	220.618	141.743	289.819	668.127	181.18
A15_A09	Bipartite	A15	A09	226.904	102.265	605.678	547.818	185.679	75.5408	164.584	576.748	130.61
A15_A10	Bipartite	A15	A10	209.896	260.056	633.338	503.775	219.682	156.406	234.976	568.557	188.044
A15_A11	Bipartite	A15	A11	143.59	132.762	779.981	603.37	142.016	43.6047	138.176	691.675	92.8105
A15_A12	Bipartite	A15	A12	291.236	208.899	754.346	608.432	163.979	165.892	250.067	681.389	164.936
A15_A13	Bipartite	A15	A13	218.585	175.193	563.098	504.738	154.934	67.0251	196.889	533.918	110.98
A15_A14	Bipartite	A15	A14	179.609	178.531	497.599	467.663	223.019	96.5701	179.07	482.631	159.794
A15_A15	Bipartite	A15	A15	133.354	144.154	537.411	389.178	128.524	62.1438	138.754	463.294	95.3338
A15_A16	Bipartite	A15	A16	330.252	154.291	792.45	715.811	183.818	95.652	242.271	754.131	139.735
A15_A17	Bipartite	A15	A17	318.4	181.758	977.083	565.295	179.741	154.482	250.079	771.189	167.112
A15_A18	Bipartite	A15	A18	283.526	166.619	618.747	523.49	170.278	83.9765	225.073	571.119	127.127
A15_A19	Bipartite	A15	A19	288.259	228.666	571.281	590.812	175.675	94.0359	258.463	581.047	134.856
A15_A20	Bipartite	A15	A20	325.463	290.287	747.698	614.564	217.95	76.1839	307.875	681.131	147.067
A15_A21	Bipartite	A15	A21	228.312	181.655	550.866	464.522	103.73	74.5431	204.983	507.694	89.1367
A15_A22	Bipartite	A15	A22	303.652	202.39	695.741	632.089	253.752	89.8949	253.021	663.915	171.823
A15_A23	Bipartite	A15	A23	125.119	103.604	612.318	576.329	143.796	64.9071	114.362	594.324	104.351
A15_A24	Bipartite	A15	A24	134.842	112.818	493.257	526.117	126.962	56.6446	123.83	509.687	91.8032
A15_A25	Bipartite	A15	A25	191.382	143.833	644.815	584.783	149.105	65.748	167.607	614.799	107.427
A16_A01	Bipartite	A16	A01	251.138	267.8	654.777	706.468	189.152	77.408	259.469	680.623	133.28
A16_A02	Bipartite	A16	A02	324.476	357.257	734.551	655.828	135.979	83.4442	340.867	695.189	109.712
A16_A03	Bipartite	A16	A03	598.064	519.76	710.257	833.015	283.618	188.721	558.912	771.636	236.17
A16_A04	Bipartite	A16	A04	237.336	205.315	609.888	611.673	244.147	124.137	221.325	610.78	184.142
A16_A05	Bipartite	A16	A05	512.245	423.712	952.271	852.8	279.586	179.508	467.979	902.535	229.547
A16_A06	Bipartite	A16	A06	419.356	496.439	1055.14	964.858	213.833	136.915	457.898	1010	175.374
A16_A07	Bipartite	A16	A07	216.341	183.077	569.843	427.03	199.092	113.58	199.709	498.437	156.336
A16_A08	Bipartite	A16	A08	592.195	635.094	951.885	777.919	288.603	174.981	613.644	864.902	231.792
A16_A09	Bipartite	A16	A09	374.147	265.172	772.389	760.954	168.28	84.261	319.66	766.671	126.27
A16_A10	Bipartite	A16	A10	441.744	396.098	750.658	703.696	258.664	159.175	418.921	727.177	208.919
A16_A11	Bipartite	A16	A11	435.965	305.103	752.746	796.562	299.103	178.181	370.534	774.654	238.642
A16_A12	Bipartite	A16	A12	535.926	388.139	879.229	982.447	371.328	236.03	462.032	930.838	303.679
A16_A13	Bipartite	A16	A13	257.521	276.041	503.473	520.66	120.024	86.0307	266.781	512.067	103.027
A16_A14	Bipartite	A16	A14	292.208	301.201	596.913	477.015	295.134	186.256	296.704	536.964	240.695
A16_A15	Bipartite	A16	A15	321.196	299.777	764.59	602.778	223.141	168.719	310.486	683.684	195.93
A16_A16	Bipartite	A16	A16	493.874	337.674	711.187	655.37	301.144	189.912	415.774	683.278	245.528
A16_A17	Bipartite	A16	A17	382.989	281.666	597.409	525.538	292.361	196.809	332.328	561.473	244.585
A16_A18	Bipartite	A16	A18	304.907	287.424	560.87	458.386	75.6644	46.6191	296.165	509.628	61.1417
A16_A19	Bipartite	A16	A19	520.472	547.312	978.552	1001.47	239.602	168.269	533.892	990.013	203.936
A16_A20	Bipartite	A16	A20	607.247	634.55	843.934	826.731	277.489	188.205	620.899	835.332	232.847
A16_A21	Bipartite	A16	A21	486.38	382.208	851.179	813.521	204.982	135.606	434.294	832.35	170.294
A16_A22	Bipartite	A16	A22	676.485	596.45	829.381	892.084	337.384	217.216	636.467	860.733	277.3
A16_A23	Bipartite	A16	A23	517.031	449.791	557.522	450.173	309.592	205.021	483.411	503.847	257.307
A16_A24	Bipartite	A16	A24	280.613	290.83	601.692	479.908	133.231	85.2816	285.721	540.8	109.256
A16_A25	Bipartite	A16	A25	343.227	333.692	649.714	483.796	276.422	193.787	338.46	566.755	235.104
A17_A01	Bipartite	A17	A01	273.739	225.749	675.937	562.392	119.805	102.837	249.744	619.165	111.321
A17_A02	Bipartite	A17	A02	289.109	284.712	766.911	664.92	115.661	126.433	286.91	715.915	121.047
A17_A03	Bipartite	A17	A03	513.892	391.836	1159.85	877.12	250.804	179.548	452.864	1018.48	215.176
A17_A04	Bipartite	A17	A04	237.685	129.569	458.401	447.604	168.749	88.2146	183.627	453.003	128.482
A17_A05	Bipartite	A17	A05	294.314	271.447	742.25	590.08	310.175	194.765	282.881	666.165	252.47
A17_A06	Bipartite	A17	A06	439.653	416.866	1009.06	801.946	243.035	130.768	428.259	905.504	186.901
A17_A07	Bipartite	A17	A07	109.092	96.6957	598.731	529.572	118.393	97.923	102.894	564.151	108.158
A17_A08	Bipartite	A17	A08	470.754	424.751	1019.21	928.212	329.795	200.539	447.752	973.712	265.167
A17_A09	Bipartite	A17	A09	301.935	263.475	612.642	542.452	158.076	98.3534	282.705	577.547	128.215
A17_A10	Bipartite	A17	A10	287.311	246.28	707.292	706.624	236.199	167.676	266.795	706.958	201.937
A17_A11	Bipartite	A17	A11	324.395	274.673	1147.19	754.865	276.238	167.158	299.534	951.029	221.698
A17_A12	Bipartite	A17	A12	498.887	310.27	886.833	814.245	350.578	234.417	404.578	850.539	292.498
A17_A13	Bipartite	A17	A13	352.793	247.737	622.633	540.66	108.351	74.8442	300.265	581.647	91.5977
A17_A14	Bipartite	A17	A14	299.124	294.371	751.344	636.019	252.834	186.096	296.747	693.681	219.465
A17_A15	Bipartite	A17	A15	275.911	214.204	840.305	628.884	191.955	141.013	245.057	734.595	166.484
A17_A16	Bipartite	A17	A16	352.363	218.136	556.263	504.196	292.692	192.16	285.249	530.23	242.426
A17_A17	Bipartite	A17	A17	298.08	181.143	502.401	387.507	194.244	159.245	239.611	444.954	176.744
A17_A18	Bipartite	A17	A18	234.445	200.132	585.391	448.152	74.4076	50.227	217.289	516.772	62.3173
A17_A19	Bipartite	A17	A19	430.51	447.836	1035.97	857.1	316.001	194.926	439.173	946.534	255.463
A17_A20	Bipartite	A17	A20	620.607	518.209	860.457	729.131	269.251	132.99	569.408	794.794	201.12
A17_A21	Bipartite	A17	A21	399.743	340.569	922.424	723.649	222.998	133.271	370.156	823.036	178.134
A17_A22	Bipartite	A17	A22	353.982	320.52	620.36	423.083	339.182	224.755	337.251	521.721	281.968
A17_A23	Bipartite	A17	A23	385.728	283.897	553.29	341.537	264.911	187.895	334.812	447.413	226.403
A17_A24	Bipartite	A17	A24	221.423	198.096	516.966	391.127	109.141	96.1669	209.76	454.046	102.654
A17_A25	Bipartite	A17	A25	221.745	225.953	522.88	486.517	226.102	171.663	223.849	504.698	198.882
A18_A01	Bipartite	A18	A01	175.556	198.623	534.093	383.357	147.331	79.455	187.089	458.725	113.393
A18_A02	Bipartite	A18	A02	206.373	198.868	496.477	404.566	94.9079	104.015	202.621	450.521	99.4616
A18_A03	Bipartite	A18	A03	182.957	115.816	386.556	346.714	47.5166	31.1609	149.386	366.635	39.3387
A18_A04	Bipartite	A18	A04	219.538	175.127	387.133	353.5	45.9086	26.5438	197.332	370.316	36.2262
A18_A05	Bipartite	A18	A05	159.161	194.693	479.817	572.41	101.619	49.9501	176.927	526.113	75.7843
A18_A06	Bipartite	A18	A06	224.614	246.18	516.982	460.831	83.5901	63.979	235.397	488.906	73.7845
A18_A07	Bipartite	A18	A07	223.737	213.511	369.552	326.838	27.2595	25.7372	218.624	348.195	26.4983
A18_A08	Bipartite	A18	A08	195.587	173.783	502.086	393.658	34.5108	27.4451	184.685	447.872	30.9779
A18_A09	Bipartite	A18	A09	259.425	188.556	636.704	418.941	66.6169	53.6957	223.99	527.823	60.1563
A18_A10	Bipartite	A18	A10	167.753	156.84	446.906	391.313	30.567	24.548	162.297	419.11	27.5575
A18_A11	Bipartite	A18	A11	202.333	171.632	481.436	401.366	103.499	82.21	186.982	441.401	92.8543
A18_A12	Bipartite	A18	A12	293.481	212.591	684.722	457.3	51.126	40.4216	253.036	571.011	45.7738
A18_A13	Bipartite	A18	A13	396.79	383.593	449.42	347.93	34.9958	26.7299	390.191	398.675	30.8628
A18_A14	Bipartite	A18	A14	167.267	187.687	523.838	441.109	46.1214	29.0486	177.477	482.474	37.585
A18_A15	Bipartite	A18	A15	192.762	186.24	508.499	457.119	133.46	50.9894	189.501	482.809	92.2248
A18_A16	Bipartite	A18	A16	186.84	152.197	474.945	296.865	53.2183	28.9162	169.518	385.905	41.0672
A18_A17	Bipartite	A18	A17	224.465	131.801	503.378	323.305	38.9873	32.4115	178.133	413.341	35.6994
A18_A18	Bipartite	A18	A18	173.41	133.691	359.042	272.172	32.504	24.1136	153.55	315.607	28.3088
A18_A19	Bipartite	A18	A19	212.002	168.557	552.843	446.386	70.996	38.9338	190.279	499.615	54.9649
A18_A20	Bipartite	A18	A20	248.045	259.512	599.615	484.549	46.7477	37.2632	253.779	542.082	42.0055
A18_A21	Bipartite	A18	A21	192.281	209.318	536.384	442.701	35.4851	25.1951	200.799	489.542	30.3401
A18_A22	Bipartite	A18	A22	243.718	167.385	563.743	389.228	46.1015	31.4273	205.551	476.485	38.7644
A18_A23	Bipartite	A18	A23	179.482	168.922	505.337	301.842	28.8894	21.2792	174.202	403.59	25.0843
A18_A24	Bipartite	A18	A24	132.492	122.764	446.321	362.641	35.9662	22.4688	127.628	404.481	29.2175
A18_A25	Bipartite	A18	A25	160.999	144.376	506.964	320.232	32.1107	22.0664	152.687	413.598	27.0885
A19_A01	Bipartite	A19	A01	283.102	256.807	722.003	597.221	102.776	78.1945	269.954	659.612	90.4853
A19_A02	Bipartite	A19	A02	389.109	409.751	607.242	599.955	146.302	97.1507	399.43	603.599	121.726
A19_A03	Bipartite	A19	A03	547.177	432.171	957	933.286	253.037	175.14	489.674	945.143	214.088
A19_A04	Bipartite	A19	A04	404.757	300.081	867.786	865.451	244.529	144.956	352.419	866.619	194.742
A19_A05	Bipartite	A19	A05	343.057	363.884	560.651	500.014	285.241	204.142	353.47	530.332	244.692
A19_A06	Bipartite	A19	A06	473.062	494.593	894.755	851.961	219.204	123.694	483.828	873.358	171.449
A19_A07	Bipartite	A19	A07	349.519	280.838	1001.64	785.886	294.343	144.351	315.179	893.763	219.347
A19_A08	Bipartite	A19	A08	577.907	592.007	917.56	871.86	290.348	205.38	584.957	894.71	247.864
A19_A09	Bipartite	A19	A09	286.214	243.047	678.496	542.519	149.894	114.936	264.631	610.508	132.415
A19_A10	Bipartite	A19	A10	442.065	446.528	1030.6	855.203	259.505	186.22	444.297	942.901	222.863
A19_A11	Bipartite	A19	A11	334.569	305.264	757.506	756.91	269.47	179.439	319.917	757.208	224.454
A19_A12	Bipartite	A19	A12	553.682	489.429	1115.66	1042.11	378.139	251.154	521.555	1078.88	314.646
A19_A13	Bipartite	A19	A13	317.34	352.54	887.083	775.827	228.18	143.856	334.94	831.455	186.018
A19_A14	Bipartite	A19	A14	364.703	358.169	711.376	674.903	256.73	159.127	361.436	693.14	207.929
A19_A15	Bipartite	A19	A15	197.31	251.176	709.146	613.876	257.581	161.976	224.243	661.511	209.779
A19_A16	Bipartite	A19	A16	669.719	513.936	1181.08	1110.49	278.352	182.848	591.828	1145.78	230.6
A19_A17	Bipartite	A19	A17	393.246	362.224	803.283	643.092	300.03	204.711	377.735	723.188	252.371
A19_A18	Bipartite	A19	A18	355.189	363.82	823.312	782.565	112.017	77.178	359.505	802.938	94.5976
A19_A19	Bipartite	A19	A19	405.866	385.619	723.34	694.524	317.236	206.953	395.743	708.932	262.095
A19_A20	Bipartite	A19	A20	623.927	623.896	1054.87	978.356	305.288	200.712	623.911	1016.61	253
A19_A21	Bipartite	A19	A21	415.594	411.637	926.08	817.519	177.249	153.26	413.616	871.799	165.255
A19_A22	Bipartite	A19	A22	582.166	621.188	1243.76	1165.3	316.797	196.254	601.677	1204.53	256.525
A19_A23	Bipartite	A19	A23	592.9	567.522	1191.88	1067.64	365.227	226.463	580.211	1129.76	295.845
A19_A24	Bipartite	A19	A24	242.347	250.492	606.005	589.909	188.236	115.892	246.419	597.957	152.064
A19_A25	Bipartite	A19	A25	519.462	453.97	1089.09	1012.02	329.919	217.861	486.716	1050.55	273.89
A20_A01	Bipartite	A20	A01	240.419	248.674	645.296	500.087	103.751	65.4918	244.547	572.692	84.6213
A20_A02	Bipartite	A20	A02	301.536	273.805	781.03	654.338	126.549	75.486	287.67	717.684	101.017
A20_A03	Bipartite	A20	A03	595.057	512.745	884.814	761.016	268.95	137.536	553.901	822.915	203.243
A20_A04	Bipartite	A20	A04	269.081	208.38	517.135	568.419	125.515	63.8042	238.73	542.777	94.6594
A20_A05	Bipartite	A20	A05	586.456	563.222	1099.07	1032.4	233.538	144.06	574.839	1065.74	188.799
A20_A06	Bipartite	A20	A06	375.052	345.614	738.361	715.905	119.623	87.9732	360.333	727.133	103.798
A20_A07	Bipartite	A20	A07	334.931	297.788	567.846	443.291	134.889	93.3898	316.36	505.569	114.14
A20_A08	Bipartite	A20	A08	673.313	678.199	946.572	912.43	251.129	147.786	675.756	929.501	199.458
A20_A09	Bipartite	A20	A09	256.201	239.319	592.693	506.413	161.819	81.2643	247.76	549.553	121.541
A20_A10	Bipartite	A20	A10	668.995	600.289	1077.16	965.621	248.598	155.53	634.642	1021.39	202.064
A20_A11	Bipartite	A20	A11	269.124	317.644	669.921	751.366	190.597	69.4297	293.384	710.644	130.013
A20_A12	Bipartite	A20	A12	585.228	418.043	1012.77	971.178	257.962	184.472	501.636	991.976	221.217
A20_A13	Bipartite	A20	A13	463.738	430.675	864.013	853.163	120.787	81.7804	447.207	858.588	101.284
A20_A14	Bipartite	A20	A14	468.737	524.649	839.167	794.356	252.146	142.558	496.693	816.761	197.352
A20_A15	Bipartite	A20	A15	346.725	309.668	747.408	745.82	185.398	76.8181	328.196	746.614	131.108
A20_A16	Bipartite	A20	A16	676.811	473.752	1050.21	1055.84	229.906	149.724	575.282	1053.02	189.815
A20_A17	Bipartite	A20	A17	542.652	348.446	838.898	753.304	147.945	133.772	445.549	796.101	140.858
A20_A18	Bipartite	A20	A18	391.044	344.061	616.625	617.856	77.4461	63.3642	367.552	617.241	70.4052
A20_A19	Bipartite	A20	A19	641.084	586.501	1033.22	1034.46	162.449	139.769	613.792	1033.84	151.109
A20_A20	Bipartite	A20	A20	514.464	520.271	623.627	482.85	227.927	143.397	517.367	553.238	185.662
A20_A21	Bipartite	A20	A21	443.88	438.249	648.581	563.27	226.058	130.423	441.065	605.925	178.24
A20_A22	Bipartite	A20	A22	664.049	642.239	1009.42	956.772	292.304	200.953	653.144	983.094	246.629
A20_A23	Bipartite	A20	A23	412.8	466.779	493.478	399.977	242.816	169.404	439.789	446.728	206.11
A20_A24	Bipartite	A20	A24	225.807	237.442	455.88	399.725	167.442	113.408	231.625	427.803	140.425
A20_A25	Bipartite	A20	A25	413.571	377.656	612.675	507.11	174.766	113.56	395.614	559.892	144.163
A21_A01	Bipartite	A21	A01	261.902	281.948	770.632	695.995	198.639	86.1442	271.925	733.314	142.391
A21_A02	Bipartite	A21	A02	246.895	305.868	877.052	761.476	206.783	94.036	276.381	819.264	150.409
A21_A03	Bipartite	A21	A03	280.075	283.206	652.877	568.719	155.777	108.835	281.641	610.798	132.306
A21_A04	Bipartite	A21	A04	202.025	218.879	665.961	467.13	123.881	50.6275	210.452	566.546	87.2543
A21_A05	Bipartite	A21	A05	306.012	332.978	740.808	816.894	206.453	126.136	319.495	778.851	166.294
A21_A06	Bipartite	A21	A06	275.239	304.505	934.699	926.54	216.287	115.753	289.872	930.619	166.02
A21_A07	Bipartite	A21	A07	250.34	245.077	738.895	744.304	137.846	54.732	247.709	741.599	96.289
A21_A08	Bipartite	A21	A08	417.812	441.138	890.276	739.682	242.444	155.683	429.475	814.979	199.063
A21_A09	Bipartite	A21	A09	239.688	212.219	859.622	658.188	195.615	96.4005	225.954	758.905	146.008
A21_A10	Bipartite	A21	A10	235.839	214.556	865.71	666.544	126.576	87.0543	225.198	766.127	106.815
A21_A11	Bipartite	A21	A11	172.303	196.823	729.77	645.375	203.132	95.2209	184.563	687.572	149.177
A21_A12	Bipartite	A21	A12	356.135	246.84	769.757	611.477	200.932	148.771	301.487	690.617	174.851
A21_A13	Bipartite	A21	A13	183.687	212.37	598.31	536.137	149.455	77.1252	198.028	567.223	113.29
A21_A14	Bipartite	A21	A14	161.35	248.27	748.938	653.416	228.924	120.033	204.81	701.177	174.478
A21_A15	Bipartite	A21	A15	198.096	233.604	589.456	618.829	160.478	91.964	215.85	604.142	126.221
A21_A16	Bipartite	A21	A16	525.275	360.134	995.804	885.72	223.608	141.568	442.705	940.762	182.588
A21_A17	Bipartite	A21	A17	260.651	236.157	955.281	836.872	203.59	133.237	248.404	896.076	168.413
A21_A18	Bipartite	A21	A18	333.523	353.6	732.6	820.427	60.3555	43.7143	343.561	776.514	52.0349
A21_A19	Bipartite	A21	A19	380.913	345.508	828.605	776.28	227.933	107.911	363.211	802.442	167.922
A21_A20	Bipartite	A21	A20	443.841	538.435	809.213	632.691	194.627	98.4863	491.138	720.952	146.557
A21_A21	Bipartite	A21	A21	283.879	302.034	664.471	593.188	144.113	63.2987	292.956	628.83	103.706
A21_A22	Bipartite	A21	A22	527.499	468.048	1112.44	964.055	230.839	167.137	497.774	1038.25	198.988
A21_A23	Bipartite	A21	A23	345.189	400.337	753.919	552.123	166.216	110.51	372.763	653.021	138.363
A21_A24	Bipartite	A21	A24	208.984	242.577	544.092	492.345	98.1614	81.0817	225.78	518.219	89.6216
A21_A25	Bipartite	A21	A25	306.664	254.784	629.361	552.654	122.248	66.0444	280.724	591.007	94.1462
A22_A01	Bipartite	A22	A01	351.786	251.622	758.125	559.804	119.51	102.178	301.704	658.964	110.844
A22_A02	Bipartite	A22	A02	397.56	264.596	747.174	647.966	135.272	92.6651	331.078	697.57	113.969
A22_A03	Bipartite	A22	A03	640.918	351.981	935.008	890.338	352.194	200.264	496.45	912.673	276.229
A22_A04	Bipartite	A22	A04	310.768	198.51	621.102	583.512	213.069	98.6476	254.639	602.307	155.858
A22_A05	Bipartite	A22	A05	580.378	478.042	1181.35	999.622	349.77	201.696	529.21	1090.49	275.733
A22_A06	Bipartite	A22	A06	449.965	292.064	945.863	915.876	207.488	122.496	371.014	930.87	164.992
A22_A07	Bipartite	A22	A07	339.809	229.555	440.734	428.479	80.2973	104.714	284.682	434.606	92.5057
A22_A08	Bipartite	A22	A08	737.88	562.336	1080.48	1078.08	373.156	249.843	650.108	1079.28	311.5
A22_A09	Bipartite	A22	A09	427.453	196.395	700.974	621.672	203.808	98.1738	311.924	661.323	150.991
A22_A10	Bipartite	A22	A10	563.829	442.959	915.842	846.187	324.74	206.871	503.394	881.015	265.805
A22_A11	Bipartite	A22	A11	370.471	301.435	707.305	710.379	245.563	122.461	335.953	708.842	184.012
A22_A12	Bipartite	A22	A12	597.543	298.873	906.084	920.75	341.212	231.56	448.208	913.417	286.386
A22_A13	Bipartite	A22	A13	369.402	248.263	738.853	704.283	109.797	95.156	308.833	721.568	102.477
A22_A14	Bipartite	A22	A14	411.094	302.556	815.751	725.222	353.034	225.143	356.825	770.487	289.089
A22_A15	Bipartite	A22	A15	241.394	257.684	623.195	542.044	173.785	157.972	249.539	582.62	165.879
A22_A16	Bipartite	A22	A16	742.706	431.505	1225.2	1109.14	368.951	227.411	587.105	1167.17	298.181
A22_A17	Bipartite	A22	A17	549.404	311.611	833.503	805.397	365.942	214.293	430.507	819.45	290.118
A22_A18	Bipartite	A22	A18	429.852	320.325	664.551	660.111	88.4206	72.6334	375.088	662.331	80.527
A22_A19	Bipartite	A22	A19	581.176	455.685	1112.31	975.146	271.704	141.291	518.43	1043.73	206.497
A22_A20	Bipartite	A22	A20	674.983	569.466	798.259	709.137	245.543	195.588	622.225	753.698	220.566
A22_A21	Bipartite	A22	A21	396.698	336.98	711.059	797.288	175.61	121.5	366.839	754.173	148.555
A22_A22	Bipartite	A22	A22	476.167	371.919	512.58	449.297	282.651	182.047	424.043	480.939	232.349
A22_A23	Bipartite	A22	A23	377.484	341.825	550.116	274.163	197.956	142.971	359.654	412.14	170.463
A22_A24	Bipartite	A22	A24	174.389	144.253	427.829	328.03	55.8017	56.2902	159.321	377.93	56.0459
A22_A25	Bipartite	A22	A25	317.711	243.452	563.752	387.706	199.792	154.153	280.582	475.729	176.973
A23_A01	Bipartite	A23	A01	238.776	268.314	719.034	597.367	112.221	87.9832	253.545	658.201	100.102
A23_A02	Bipartite	A23	A02	325.115	327.417	919.103	961.928	159.486	78.9855	326.266	940.516	119.236
A23_A03	Bipartite	A23	A03	533.75	470.853	711.611	683.235	298.8	177.645	502.302	697.423	238.223
A23_A04	Bipartite	A23	A04	310.635	246.665	585.043	388.806	113.319	71.6465	278.65	486.924	92.4827
A23_A05	Bipartite	A23	A05	561.022	489.654	1042.6	1072.83	364.73	224.767	525.338	1057.72	294.749
A23_A06	Bipartite	A23	A06	540.772	490.472	1101.59	1021.37	185.732	144.829	515.622	1061.48	165.28
A23_A07	Bipartite	A23	A07	143.394	194.228	513.285	405.047	52.1986	44.8595	168.811	459.166	48.5291
A23_A08	Bipartite	A23	A08	592.24	596.454	793.265	628.675	305.994	202.752	594.347	710.97	254.373
A23_A09	Bipartite	A23	A09	280.134	242.191	627.729	651.843	194.679	99.9132	261.162	639.786	147.296
A23_A10	Bipartite	A23	A10	332.738	408.874	540.616	451.693	135.31	99.3065	370.806	496.154	117.308
A23_A11	Bipartite	A23	A11	149.886	192.175	588.704	482.483	140.948	79.4415	171.031	535.594	110.195
A23_A12	Bipartite	A23	A12	490.506	397.625	1035.7	975.131	340.041	220.098	444.065	1005.42	280.069
A23_A13	Bipartite	A23	A13	235.245	296.425	540.497	362.652	65.1628	60.7547	265.835	451.574	62.9587
A23_A14	Bipartite	A23	A14	348.916	341.31	1124.26	859.919	317.874	204.918	345.113	992.088	261.396
A23_A15	Bipartite	A23	A15	154.303	186.313	474.175	472.267	137.081	76.0456	170.308	473.221	106.563
A23_A16	Bipartite	A23	A16	644.336	462.135	703.413	818.616	375.253	237.227	553.236	761.014	306.24
A23_A17	Bipartite	A23	A17	378.572	276.073	554.683	441.766	255.204	182.888	327.322	498.224	219.046
A23_A18	Bipartite	A23	A18	192.13	168.158	490.407	274.114	29.3505	28.0184	180.144	382.261	28.6844
A23_A19	Bipartite	A23	A19	559.273	521.798	1149.97	1094.02	300.822	189.945	540.535	1121.99	245.384
A23_A20	Bipartite	A23	A20	627.911	618.076	625.167	519.568	221.117	141.106	622.993	572.368	181.112
A23_A21	Bipartite	A23	A21	287.641	310.004	860.591	664.932	104.391	65.8293	298.822	762.761	85.1103
A23_A22	Bipartite	A23	A22	578.159	551.315	533.041	396.509	318.214	206.246	564.737	464.775	262.23
A23_A23	Bipartite	A23	A23	147.204	123.831	448.815	296.926	46.88	35.0351	135.518	372.871	40.9575
A23_A24	Bipartite	A23	A24	132.312	132.361	485.297	291.629	39.6509	29.9438	132.337	388.463	34.7973
A23_A25	Bipartite	A23	A25	144.23	118.532	393.359	326.416	59.096	44.6198	131.381	359.887	51.8579
A24_A01	Bipartite	A24	A01	208.344	182.374	712.626	520.029	143.657	113.799	195.359	616.328	128.728
A24_A02	Bipartite	A24	A02	258.946	175.624	742.371	672.013	140.688	89.508	217.285	707.192	115.098
A24_A03	Bipartite	A24	A03	289.088	298.695	518.631	498.256	151.518	84.8553	293.891	508.443	118.186
A24_A04	Bipartite	A24	A04	125.637	152.945	418.127	325.442	116.25	72.5973	139.291	371.784	94.4238
A24_A05	Bipartite	A24	A05	349.68	351.613	648.535	663.075	276.771	181.27	350.647	655.805	229.02
A24_A06	Bipartite	A24	A06	272.154	254	720.412	438.108	153.723	69.0844	263.077	579.26	111.404
A24_A07	Bipartite	A24	A07	171.993	116.067	350.764	387.485	95.856	50.3164	144.03	369.124	73.0862
A24_A08	Bipartite	A24	A08	370.111	415.021	572.079	467.957	129.785	80.8236	392.566	520.018	105.304
A24_A09	Bipartite	A24	A09	208.111	154.878	498.248	464.174	68.8671	48.2531	181.495	481.211	58.5601
A24_A10	Bipartite	A24	A10	177.364	223.111	458.554	402.874	60.0246	31.0066	200.238	430.714	45.5156
A24_A11	Bipartite	A24	A11	175.069	141.625	535.929	515.051	135.728	66.6884	158.347	525.49	101.208
A24_A12	Bipartite	A24	A12	338.111	251.175	561.713	441.525	280.1	140.861	294.643	501.619	210.481
A24_A13	Bipartite	A24	A13	260.015	202.441	709.007	372.469	221.54	57.9055	231.228	540.738	139.723
A24_A14	Bipartite	A24	A14	263.89	210.414	584.073	438.827	167.817	111.583	237.152	511.45	139.7
A24_A15	Bipartite	A24	A15	144.505	127.898	640.837	416.493	115.813	60.1635	136.201	528.665	87.9882
A24_A16	Bipartite	A24	A16	281.19	241.583	323.296	425.587	154.712	78.9723	261.386	374.441	116.842
A24_A17	Bipartite	A24	A17	351.561	198.555	710.004	449.792	186.422	91.8466	275.058	579.898	139.134
A24_A18	Bipartite	A24	A18	206.689	136.686	569.8	293.84	35.3057	24.9764	171.687	431.82	30.1411
A24_A19	Bipartite	A24	A19	358.718	303.805	818.809	495.931	102.574	123.088	331.262	657.37	112.831
A24_A20	Bipartite	A24	A20	351.536	485.849	556.295	442.421	222.639	107.22	418.693	499.358	164.93
A24_A21	Bipartite	A24	A21	175.948	231.171	661.34	518.539	135.094	48.4165	203.559	589.94	91.7553
A24_A22	Bipartite	A24	A22	183.572	234.942	477.512	366.579	91.9349	61.185	209.257	422.046	76.56
A24_A23	Bipartite	A24	A23	125.584	136.732	498.717	417.358	97.6254	35.1506	131.158	458.038	66.388
A24_A24	Bipartite	A24	A24	130.005	122.741	538.346	369.831	127.124	57.0646	126.373	454.089	92.0941
A24_A25	Bipartite	A24	A25	143.199	135.603	460.269	404.733	53.1035	55.3216	139.401	432.501	54.2125
A25_A01	Bipartite	A25	A01	236.257	201.947	682.684	552.677	127.666	88.333	219.102	617.681	107.999
A25_A02	Bipartite	A25	A02	395.814	330.739	744.039	908.73	137.207	104.231	363.277	826.384	120.719
A25_A03	Bipartite	A25	A03	489.582	398.213	737.688	580.72	254.029	193.252	443.897	659.204	223.641
A25_A04	Bipartite	A25	A04	179.21	132.82	551.932	392.692	103.804	57.0672	156.015	472.312	80.4358
A25_A05	Bipartite	A25	A05	517.876	400.253	1101.25	1040.67	292.516	229.897	459.065	1070.96	261.206
A25_A06	Bipartite	A25	A06	406.082	338.122	1020.55	847.009	166.972	127.798	372.102	933.78	147.385
A25_A07	Bipartite	A25	A07	218.677	143.315	709.752	297.306	128.147	44.9456	180.996	503.529	86.5465
A25_A08	Bipartite	A25	A08	687.606	566.265	791.226	634.377	271.689	179.243	626.936	712.801	225.466
A25_A09	Bipartite	A25	A09	238.608	156.76	615.837	519.03	155.812	92.9651	197.684	567.434	124.388
A25_A10	Bipartite	A25	A10	281.443	270.551	540.104	502.996	100.232	83.4809	275.997	521.55	91.8564
A25_A11	Bipartite	A25	A11	162.23	114.703	595.591	488.798	109.117	100.543	138.466	542.195	104.83
A25_A12	Bipartite	A25	A12	500.025	387.879	811.975	887.709	363.009	198.181	443.952	849.842	280.595
A25_A13	Bipartite	A25	A13	243.761	189.032	536.45	342.457	118.526	53.2566	216.397	439.453	85.8915
A25_A14	Bipartite	A25	A14	306.045	279.189	1005.2	728.251	255.129	180.195	292.617	866.728	217.662
A25_A15	Bipartite	A25	A15	149.182	127.572	444.16	490.727	136.198	49.0576	138.377	467.443	92.628
A25_A16	Bipartite	A25	A16	555.244	339.692	645.398	588.887	330.734	215.47	447.468	617.143	273.102
A25_A17	Bipartite	A25	A17	336.996	215.801	522.101	521.114	242.375	194.119	276.399	521.607	218.247
A25_A18	Bipartite	A25	A18	165	149.642	423.71	303.967	26.3083	27.1328	157.321	363.839	26.7206
A25_A19	Bipartite	A25	A19	452.691	489.316	1158.74	905.496	322.169	212.632	471.003	1032.12	267.4
A25_A20	Bipartite	A25	A20	461.77	381.861	586.175	448.369	196.239	113.203	421.815	517.272	154.721
A25_A21	Bipartite	A25	A21	237.127	291.988	555.296	496.564	138.599	72.1629	264.558	525.93	105.381
A25_A22	Bipartite	A25	A22	426.113	464.768	517.825	398.083	303.719	197.978	445.441	457.954	250.848
A25_A23	Bipartite	A25	A23	149.649	118.083	469.566	256.117	56.1763	43.8308	133.866	362.841	50.0035
A25_A24	Bipartite	A25	A24	117.082	111.492	489.179	288.096	48.2101	69.0459	114.287	388.637	58.628
A25_A25	Bipartite	A25	A25	123.202	90.7031	425.396	341.364	78.0793	46.2174	106.953	383.38	62.1484

## Sheet: Main 5b; Supp 22a
Construct	Activator type	P1	P2	P3	EPCAM_average	CXCR4_average	Reporter_average	1 AD copy	2 AD copies	3 AD copies				Bipartite AD	1 copy median EPCAM screen score	1 copy median CXCR4 screen score	1 copy median reporter screen score	2 copies median EPCAM screen score	2 copies median CXCR4 screen score	2 copies median reporter screen score		Tripartite AD	1 copy median EPCAM screen score	1 copy median CXCR4 screen score	1 copy median reporter screen score	2 copies median EPCAM screen score	2 copies median CXCR4 screen score	2 copies median reporter screen score	3 copies median EPCAM screen score	3 copies median CXCR4 screen score	3 copies median reporter screen score
A01	Single-domain	A01			206.914	659.007	163.645	TRUE	FALSE	FALSE				A01	236.323	638.275	100.104	195.912	564.514	112.296		A01	48.7659	287.11	50.3108	NA	NA	NA	NA	NA	NA
A02	Single-domain	A02			174.872	1029.76	84.7736	TRUE	FALSE	FALSE				A02	334.134	883.45	119.977	240.634	691.755	115.108		A02	86.7198	NA	NA	44.9402	661.29	NA	NA	NA	NA
A03	Single-domain	A03			263.297	833.882	220.808	TRUE	FALSE	FALSE				A03	473.099	653.937	239.056	425.116	574.217	230.762		A03	313.167	1334.64	139.06	253.476	1192.07	123.655	290.397	1178.95	NA
A04	Single-domain	A04			198.328	311.714	123.214	TRUE	FALSE	FALSE				A04	202.585	470.462	87.1076	209.415	403.259	120.102		A04	157.831	368.379	NA	NA	NA	NA	NA	NA	NA
A05	Single-domain	A05			280.4	1070.04	260.453	TRUE	FALSE	FALSE				A05	487.052	1057.52	280.945	392.216	857.154	261.76		A05	276.852	1632.96	119.921	260.181	954.996	77.3988	NA	701.329	105.467
A06	Single-domain	A06			328.067	1190.6	190.938	TRUE	FALSE	FALSE				A06	423.728	966.421	148.318	461.864	999.825	124.401		A06	NA	NA	NA	210.329	NA	NA	NA	NA	NA
A07	Single-domain	A07			150.439	411.769	73.699	TRUE	FALSE	FALSE				A07	161.582	449.934	83.3616	156.197	450.712	87.8987		A07	NA	NA	NA	NA	NA	NA	NA	NA	NA
A08	Single-domain	A08			355.532	914.898	298.258	TRUE	FALSE	FALSE				A08	610.641	672.368	227.976	592.937	779.415	246.821		A08	349.541	882.51	125.434	331.333	1246.73	128.622	339.879	1557.04	109.034
A09	Single-domain	A09			235.21	679.597	177.75	TRUE	FALSE	FALSE				A09	229.423	600.35	122.141	174.45	565.465	124.983		A09	96.0073	NA	NA	NA	NA	NA	NA	NA	NA
A10	Single-domain	A10			187.4	592.771	154.124	TRUE	FALSE	FALSE				A10	287.833	508.852	91.7173	322.347	438.384	86.2929		A10	177.128	598.614	119.753	180.324	690.418	116.529	174.119	617.861	98.7882
A11	Single-domain	A11			91.7632	674.217	126.805	TRUE	FALSE	FALSE				A11	162.785	538.894	107.512	148.333	455.493	127.333		A11	NA	NA	NA	NA	NA	NA	NA	NA	NA
A12	Single-domain	A12			286.6	1334.19	199.458	TRUE	FALSE	FALSE				A12	444.009	980.336	280.332	363.654	983.568	279.967		A12	198.136	858.943	125.291	288.015	1439.79	NA	286.59	1569.19	NA
A13	Single-domain	A13			96.7025	271.398	52.0015	TRUE	FALSE	FALSE				A13	229.505	455.532	92.7419	203.329	407.507	57.9622		A13	15.9481	NA	NA	NA	NA	NA	NA	NA	NA
A14	Single-domain	A14			201.31	1118.91	276.625	TRUE	FALSE	FALSE				A14	294.407	892.002	248.775	339.602	901.979	233.838		A14	162.263	876.916	117.183	120.119	833.763	85.2997	136.916	935.682	NA
A15	Single-domain	A15			56.0498	497.468	115.005	TRUE	FALSE	FALSE				A15	152.992	533.772	105.457	138.754	463.294	95.3338		A15	NA	NA	55.1082	NA	NA	NA	NA	NA	NA
A16	Single-domain	A16			280.219	542.308	242.726	TRUE	FALSE	FALSE				A16	465.439	591.949	265.204	415.774	683.278	245.528		A16	279.842	636.241	114.22	285.59	960.34	125.09	251.45	814.974	119.108
A17	Single-domain	A17			131.029	238.115	225.903	TRUE	FALSE	FALSE				A17	301.86	501.461	218.646	239.611	444.954	176.744		A17	163.065	450.066	133.693	110.032	310.46	61.6124	NA	NA	NA
A18	Single-domain	A18			132.263	298.857	95.3479	TRUE	FALSE	FALSE				A18	165.762	392.925	26.9045	153.55	315.607	28.3088		A18	77.4936	357.604	54.7749	57.8492	303.762	38.6903	59.8093	207.745	35.345
A19	Single-domain	A19			283.575	996.662	253.939	TRUE	FALSE	FALSE				A19	513.626	1086.27	270.645	395.743	708.932	262.095		A19	283.985	1406.68	87.2088	200.011	1185.92	104.309	NA	NA	NA
A20	Single-domain	A20			405.335	414.477	255.779	TRUE	FALSE	FALSE				A20	430.802	538.582	167.916	517.367	553.238	185.662		A20	244.993	481.396	30.1353	208.848	NA	NA	NA	NA	NA
A21	Single-domain	A21			163.215	399.971	68.1102	TRUE	FALSE	FALSE				A21	289.773	622.014	99.7636	292.956	628.83	103.706		A21	93.5878	225.245	67.569	NA	NA	NA	NA	NA	NA
A22	Single-domain	A22			275.047	208.889	256.571	TRUE	FALSE	FALSE				A22	402.547	461.364	213.91	424.043	480.939	232.349		A22	282.299	237.109	141.035	274.92	348.795	140.248	303.332	649.581	126.255
A23	Single-domain	A23			71.5399	186.284	48.697	TRUE	FALSE	FALSE
A24	Single-domain	A24			72.7501	157.721	56.5151	TRUE	FALSE	FALSE
A25	Single-domain	A25			64.456	167.83	46.8568	TRUE	FALSE	FALSE
A01_A02	Bipartite	A01	A02		217.35	688.337	119.099	FALSE	FALSE	FALSE
A01_A03	Bipartite	A01	A03		323.929	513.22	149.827	FALSE	FALSE	FALSE
A01_A04	Bipartite	A01	A04		170.823	548.932	120.696	FALSE	FALSE	FALSE
A01_A05	Bipartite	A01	A05		258.262	575.795	160.493	FALSE	FALSE	FALSE
A01_A06	Bipartite	A01	A06		302.391	695.569	198.431	FALSE	FALSE	FALSE
A01_A07	Bipartite	A01	A07		172.91	466.316	132.769	FALSE	FALSE	FALSE
A01_A08	Bipartite	A01	A08		274.54	565.756	165.955	FALSE	FALSE	FALSE
A01_A09	Bipartite	A01	A09		114.499	488.72	90.6152	FALSE	FALSE	FALSE
A01_A10	Bipartite	A01	A10		296.921	591.979	101.847	FALSE	FALSE	FALSE
A01_A11	Bipartite	A01	A11		258.596	746.804	99.0983	FALSE	FALSE	FALSE
A01_A12	Bipartite	A01	A12		248.576	663.206	156.189	FALSE	FALSE	FALSE
A01_A13	Bipartite	A01	A13		260.583	550.392	85.1356	FALSE	FALSE	FALSE
A01_A14	Bipartite	A01	A14		226.075	665.92	114.082	FALSE	FALSE	FALSE
A01_A15	Bipartite	A01	A15		265.089	700.607	147.041	FALSE	FALSE	FALSE
A01_A16	Bipartite	A01	A16		286.256	707.057	154.912	FALSE	FALSE	FALSE
A01_A17	Bipartite	A01	A17		239.567	515.995	102.694	FALSE	FALSE	FALSE
A01_A18	Bipartite	A01	A18		452.841	567.1	97.7663	FALSE	FALSE	FALSE
A01_A19	Bipartite	A01	A19		262.635	506.968	140.63	FALSE	FALSE	FALSE
A01_A20	Bipartite	A01	A20		291.224	613.516	114.889	FALSE	FALSE	FALSE
A01_A21	Bipartite	A01	A21		278.155	611.695	98.8768	FALSE	FALSE	FALSE
A01_A22	Bipartite	A01	A22		280.654	652.95	151.682	FALSE	FALSE	FALSE
A01_A24	Bipartite	A01	A24		187.282	541.569	144.27	FALSE	FALSE	FALSE
A02_A01	Bipartite	A02	A01		245.768	662.823	126.014	FALSE	FALSE	FALSE
A02_A03	Bipartite	A02	A03		285.861	501.844	107.859	FALSE	FALSE	FALSE
A02_A04	Bipartite	A02	A04		246.741	521.905	81.9995	FALSE	FALSE	FALSE
A02_A05	Bipartite	A02	A05		311.125	622.682	145.874	FALSE	FALSE	FALSE
A02_A06	Bipartite	A02	A06		353.025	775.052	83.4644	FALSE	FALSE	FALSE
A02_A07	Bipartite	A02	A07		265.151	678.522	143.432	FALSE	FALSE	FALSE
A02_A08	Bipartite	A02	A08		344.294	612.983	109.312	FALSE	FALSE	FALSE
A02_A09	Bipartite	A02	A09		218.995	495.869	115.341	FALSE	FALSE	FALSE
A02_A10	Bipartite	A02	A10		290.826	608.112	162.562	FALSE	FALSE	FALSE
A02_A11	Bipartite	A02	A11		270.554	803.273	104.679	FALSE	FALSE	FALSE
A02_A12	Bipartite	A02	A12		274.968	711.728	122.201	FALSE	FALSE	FALSE
A02_A13	Bipartite	A02	A13		314.265	613.521	102.308	FALSE	FALSE	FALSE
A02_A14	Bipartite	A02	A14		242.645	595.718	149.892	FALSE	FALSE	FALSE
A02_A15	Bipartite	A02	A15		264.706	695.893	120.294	FALSE	FALSE	FALSE
A02_A16	Bipartite	A02	A16		356.921	792.448	162.129	FALSE	FALSE	FALSE
A02_A17	Bipartite	A02	A17		291.767	696.765	115.241	FALSE	FALSE	FALSE
A02_A18	Bipartite	A02	A18		382.246	613.939	69.6624	FALSE	FALSE	FALSE
A02_A19	Bipartite	A02	A19		362.915	743.888	125.898	FALSE	FALSE	FALSE
A02_A20	Bipartite	A02	A20		345.599	696.125	107.923	FALSE	FALSE	FALSE
A02_A21	Bipartite	A02	A21		289.877	639.98	143.266	FALSE	FALSE	FALSE
A02_A22	Bipartite	A02	A22		344.344	674.371	136.903	FALSE	FALSE	FALSE
A02_A24	Bipartite	A02	A24		252.622	655.099	117.918	FALSE	FALSE	FALSE
A03_A01	Bipartite	A03	A01		231.054	571.687	154.012	FALSE	FALSE	FALSE
A03_A02	Bipartite	A03	A02		207.341	597.322	145.455	FALSE	FALSE	FALSE
A03_A04	Bipartite	A03	A04		330.522	767.172	183.968	FALSE	FALSE	FALSE
A03_A05	Bipartite	A03	A05		348.57	756.489	179.646	FALSE	FALSE	FALSE
A03_A06	Bipartite	A03	A06		302.767	511.013	132.436	FALSE	FALSE	FALSE
A03_A07	Bipartite	A03	A07		408.893	701.483	195.791	FALSE	FALSE	FALSE
A03_A08	Bipartite	A03	A08		538.821	870.672	235.638	FALSE	FALSE	FALSE
A03_A09	Bipartite	A03	A09		246.369	554.765	126.348	FALSE	FALSE	FALSE
A03_A10	Bipartite	A03	A10		469.989	885.145	259.941	FALSE	FALSE	FALSE
A03_A11	Bipartite	A03	A11		238.638	705.902	158.569	FALSE	FALSE	FALSE
A03_A12	Bipartite	A03	A12		428.02	765.679	249.954	FALSE	FALSE	FALSE
A03_A13	Bipartite	A03	A13		346.379	636.068	164.341	FALSE	FALSE	FALSE
A03_A14	Bipartite	A03	A14		413.971	720.206	229.878	FALSE	FALSE	FALSE
A03_A15	Bipartite	A03	A15		268.227	546.75	175.167	FALSE	FALSE	FALSE
A03_A16	Bipartite	A03	A16		429.814	930.974	221.091	FALSE	FALSE	FALSE
A03_A17	Bipartite	A03	A17		439.172	1012.34	234.127	FALSE	FALSE	FALSE
A03_A18	Bipartite	A03	A18		249.687	611.638	63.6477	FALSE	FALSE	FALSE
A03_A19	Bipartite	A03	A19		439.033	696.243	201.132	FALSE	FALSE	FALSE
A03_A20	Bipartite	A03	A20		581.697	719.077	251.499	FALSE	FALSE	FALSE
A03_A21	Bipartite	A03	A21		392.444	584.499	202.544	FALSE	FALSE	FALSE
A03_A22	Bipartite	A03	A22		582.226	1006.93	247.525	FALSE	FALSE	FALSE
A03_A24	Bipartite	A03	A24		323.394	375.041	123.374	FALSE	FALSE	FALSE
A04_A01	Bipartite	A04	A01		212.44	547.083	120.689	FALSE	FALSE	FALSE
A04_A02	Bipartite	A04	A02		250.277	708.007	111.966	FALSE	FALSE	FALSE
A04_A03	Bipartite	A04	A03		370.598	720.652	155.809	FALSE	FALSE	FALSE
A04_A05	Bipartite	A04	A05		303.818	787.598	183.42	FALSE	FALSE	FALSE
A04_A06	Bipartite	A04	A06		221.213	738.934	85.4731	FALSE	FALSE	FALSE
A04_A07	Bipartite	A04	A07		310.729	440.451	100.387	FALSE	FALSE	FALSE
A04_A08	Bipartite	A04	A08		509.169	846.488	182.481	FALSE	FALSE	FALSE
A04_A09	Bipartite	A04	A09		222.569	572.475	90.4439	FALSE	FALSE	FALSE
A04_A10	Bipartite	A04	A10		229.347	527.936	132.8	FALSE	FALSE	FALSE
A04_A11	Bipartite	A04	A11		257.268	653.342	157.021	FALSE	FALSE	FALSE
A04_A12	Bipartite	A04	A12		290.979	637.167	236.662	FALSE	FALSE	FALSE
A04_A13	Bipartite	A04	A13		196.132	628.58	87.1347	FALSE	FALSE	FALSE
A04_A14	Bipartite	A04	A14		198.511	692.452	155.533	FALSE	FALSE	FALSE
A04_A15	Bipartite	A04	A15		211.752	552.044	101.285	FALSE	FALSE	FALSE
A04_A16	Bipartite	A04	A16		231.682	609.25	146.629	FALSE	FALSE	FALSE
A04_A17	Bipartite	A04	A17		150.712	489.409	107.837	FALSE	FALSE	FALSE
A04_A18	Bipartite	A04	A18		218.274	367.947	41.5414	FALSE	FALSE	FALSE
A04_A19	Bipartite	A04	A19		343.316	852.544	228.293	FALSE	FALSE	FALSE
A04_A20	Bipartite	A04	A20		375.288	631.277	138.208	FALSE	FALSE	FALSE
A04_A21	Bipartite	A04	A21		256.67	563.542	92.5861	FALSE	FALSE	FALSE
A04_A22	Bipartite	A04	A22		310.229	514.294	134.487	FALSE	FALSE	FALSE
A04_A24	Bipartite	A04	A24		151.173	476.906	68.8718	FALSE	FALSE	FALSE
A05_A01	Bipartite	A05	A01		251.906	683.939	147.375	FALSE	FALSE	FALSE
A05_A02	Bipartite	A05	A02		322.445	655.134	169.49	FALSE	FALSE	FALSE
A05_A03	Bipartite	A05	A03		476.976	886.454	251.251	FALSE	FALSE	FALSE
A05_A04	Bipartite	A05	A04		293.36	790.841	192.304	FALSE	FALSE	FALSE
A05_A06	Bipartite	A05	A06		426.171	1055.64	139.211	FALSE	FALSE	FALSE
A05_A07	Bipartite	A05	A07		253.891	727.503	230.169	FALSE	FALSE	FALSE
A05_A08	Bipartite	A05	A08		536.293	886.746	224.659	FALSE	FALSE	FALSE
A05_A09	Bipartite	A05	A09		277.443	728.369	136.729	FALSE	FALSE	FALSE
A05_A10	Bipartite	A05	A10		414.717	971.267	212.06	FALSE	FALSE	FALSE
A05_A11	Bipartite	A05	A11		358.251	766.695	230.351	FALSE	FALSE	FALSE
A05_A12	Bipartite	A05	A12		430.826	996.219	275.048	FALSE	FALSE	FALSE
A05_A13	Bipartite	A05	A13		320.079	636.515	145.829	FALSE	FALSE	FALSE
A05_A14	Bipartite	A05	A14		341.8	686.944	230.044	FALSE	FALSE	FALSE
A05_A15	Bipartite	A05	A15		271.273	692.049	211.806	FALSE	FALSE	FALSE
A05_A16	Bipartite	A05	A16		501.003	1030.7	249.886	FALSE	FALSE	FALSE
A05_A17	Bipartite	A05	A17		309.279	518.03	260.581	FALSE	FALSE	FALSE
A05_A18	Bipartite	A05	A18		327.924	783.132	85.6923	FALSE	FALSE	FALSE
A05_A19	Bipartite	A05	A19		405.562	646.25	234.289	FALSE	FALSE	FALSE
A05_A20	Bipartite	A05	A20		623.292	1007.66	267.322	FALSE	FALSE	FALSE
A05_A21	Bipartite	A05	A21		394.236	831.468	190.146	FALSE	FALSE	FALSE
A05_A22	Bipartite	A05	A22		560.081	1118.61	276.98	FALSE	FALSE	FALSE
A05_A24	Bipartite	A05	A24		233.692	591.832	134.008	FALSE	FALSE	FALSE
A06_A01	Bipartite	A06	A01		222.305	578.725	79.8695	FALSE	FALSE	FALSE
A06_A02	Bipartite	A06	A02		324.511	832.238	139.054	FALSE	FALSE	FALSE
A06_A03	Bipartite	A06	A03		371.232	741.621	127.158	FALSE	FALSE	FALSE
A06_A04	Bipartite	A06	A04		276.106	676.85	116.929	FALSE	FALSE	FALSE
A06_A05	Bipartite	A06	A05		412.644	958.279	170.072	FALSE	FALSE	FALSE
A06_A07	Bipartite	A06	A07		271.751	784.301	149.165	FALSE	FALSE	FALSE
A06_A08	Bipartite	A06	A08		423.526	785.072	168.091	FALSE	FALSE	FALSE
A06_A09	Bipartite	A06	A09		330.614	683.109	163.097	FALSE	FALSE	FALSE
A06_A10	Bipartite	A06	A10		371.115	886.681	200.271	FALSE	FALSE	FALSE
A06_A11	Bipartite	A06	A11		339.683	869.296	135.955	FALSE	FALSE	FALSE
A06_A12	Bipartite	A06	A12		406.949	968.425	159.968	FALSE	FALSE	FALSE
A06_A13	Bipartite	A06	A13		287.86	738.977	115.814	FALSE	FALSE	FALSE
A06_A14	Bipartite	A06	A14		309.786	634.751	144.939	FALSE	FALSE	FALSE
A06_A15	Bipartite	A06	A15		299.617	860.618	91.1585	FALSE	FALSE	FALSE
A06_A16	Bipartite	A06	A16		463.909	1152.32	210.25	FALSE	FALSE	FALSE
A06_A17	Bipartite	A06	A17		400.011	753.648	185.309	FALSE	FALSE	FALSE
A06_A18	Bipartite	A06	A18		304.131	702.415	79.7194	FALSE	FALSE	FALSE
A06_A19	Bipartite	A06	A19		527.824	1021.26	153.739	FALSE	FALSE	FALSE
A06_A20	Bipartite	A06	A20		473.683	767.914	127.001	FALSE	FALSE	FALSE
A06_A21	Bipartite	A06	A21		344.756	914.085	117.37	FALSE	FALSE	FALSE
A06_A22	Bipartite	A06	A22		467.654	1110.93	164.077	FALSE	FALSE	FALSE
A06_A24	Bipartite	A06	A24		232.389	607.443	62.7021	FALSE	FALSE	FALSE
A07_A01	Bipartite	A07	A01		185.626	633.156	128.718	FALSE	FALSE	FALSE
A07_A02	Bipartite	A07	A02		230.134	600.993	109.389	FALSE	FALSE	FALSE
A07_A03	Bipartite	A07	A03		409.094	845.555	124.919	FALSE	FALSE	FALSE
A07_A04	Bipartite	A07	A04		310.397	481.675	126.032	FALSE	FALSE	FALSE
A07_A05	Bipartite	A07	A05		354.79	651.76	177.926	FALSE	FALSE	FALSE
A07_A06	Bipartite	A07	A06		264.556	683.191	138.518	FALSE	FALSE	FALSE
A07_A08	Bipartite	A07	A08		455.648	887.278	204.544	FALSE	FALSE	FALSE
A07_A09	Bipartite	A07	A09		187.914	570.081	158.265	FALSE	FALSE	FALSE
A07_A10	Bipartite	A07	A10		347.071	457.998	134.893	FALSE	FALSE	FALSE
A07_A11	Bipartite	A07	A11		219.608	394.212	118.173	FALSE	FALSE	FALSE
A07_A12	Bipartite	A07	A12		315.529	860.61	170.421	FALSE	FALSE	FALSE
A07_A13	Bipartite	A07	A13		224.023	458.203	106.501	FALSE	FALSE	FALSE
A07_A14	Bipartite	A07	A14		207.244	683.263	119.075	FALSE	FALSE	FALSE
A07_A15	Bipartite	A07	A15		162.039	500.157	112.331	FALSE	FALSE	FALSE
A07_A16	Bipartite	A07	A16		237.281	646.149	135.551	FALSE	FALSE	FALSE
A07_A17	Bipartite	A07	A17		129.88	498.801	91.7049	FALSE	FALSE	FALSE
A07_A18	Bipartite	A07	A18		206.095	364.14	31.8709	FALSE	FALSE	FALSE
A07_A19	Bipartite	A07	A19		400.212	1059.85	157.793	FALSE	FALSE	FALSE
A07_A20	Bipartite	A07	A20		325.606	585.706	124.953	FALSE	FALSE	FALSE
A07_A21	Bipartite	A07	A21		242.033	655.764	82.7737	FALSE	FALSE	FALSE
A07_A22	Bipartite	A07	A22		273.714	443.593	127.893	FALSE	FALSE	FALSE
A07_A24	Bipartite	A07	A24		120.583	451.576	106.531	FALSE	FALSE	FALSE
A08_A01	Bipartite	A08	A01		262.08	595.916	129.485	FALSE	FALSE	FALSE
A08_A02	Bipartite	A08	A02		304.422	574.25	103.71	FALSE	FALSE	FALSE
A08_A03	Bipartite	A08	A03		521.028	914.42	227.365	FALSE	FALSE	FALSE
A08_A04	Bipartite	A08	A04		499.229	831.122	235.111	FALSE	FALSE	FALSE
A08_A05	Bipartite	A08	A05		446.294	757.532	228.196	FALSE	FALSE	FALSE
A08_A06	Bipartite	A08	A06		399.917	740.137	112.732	FALSE	FALSE	FALSE
A08_A07	Bipartite	A08	A07		500.212	827.893	183.57	FALSE	FALSE	FALSE
A08_A09	Bipartite	A08	A09		344.588	575.824	115.905	FALSE	FALSE	FALSE
A08_A10	Bipartite	A08	A10		527.728	930.946	228.418	FALSE	FALSE	FALSE
A08_A11	Bipartite	A08	A11		325.713	768.391	151.505	FALSE	FALSE	FALSE
A08_A12	Bipartite	A08	A12		473.8	882.288	236.178	FALSE	FALSE	FALSE
A08_A13	Bipartite	A08	A13		356.728	707.627	145.816	FALSE	FALSE	FALSE
A08_A14	Bipartite	A08	A14		476.56	734.946	244.443	FALSE	FALSE	FALSE
A08_A15	Bipartite	A08	A15		359.068	756.565	143.378	FALSE	FALSE	FALSE
A08_A16	Bipartite	A08	A16		528.301	925.247	222.595	FALSE	FALSE	FALSE
A08_A17	Bipartite	A08	A17		500.598	1027.06	239.221	FALSE	FALSE	FALSE
A08_A18	Bipartite	A08	A18		302.686	601.379	70.5751	FALSE	FALSE	FALSE
A08_A19	Bipartite	A08	A19		509.214	906.087	183.872	FALSE	FALSE	FALSE
A08_A20	Bipartite	A08	A20		648.349	918.517	227.338	FALSE	FALSE	FALSE
A08_A21	Bipartite	A08	A21		443.421	817.941	207.589	FALSE	FALSE	FALSE
A08_A22	Bipartite	A08	A22		647.995	1032.15	272.544	FALSE	FALSE	FALSE
A08_A24	Bipartite	A08	A24		393.218	406.216	119.551	FALSE	FALSE	FALSE
A09_A01	Bipartite	A09	A01		167.705	514.727	132.676	FALSE	FALSE	FALSE
A09_A02	Bipartite	A09	A02		238.998	566.22	90.9998	FALSE	FALSE	FALSE
A09_A03	Bipartite	A09	A03		269.327	743.262	153.84	FALSE	FALSE	FALSE
A09_A04	Bipartite	A09	A04		205.397	487.386	111.682	FALSE	FALSE	FALSE
A09_A05	Bipartite	A09	A05		287.061	655.753	113.411	FALSE	FALSE	FALSE
A09_A06	Bipartite	A09	A06		263.246	664.179	156.201	FALSE	FALSE	FALSE
A09_A07	Bipartite	A09	A07		189.903	544.845	91.8528	FALSE	FALSE	FALSE
A09_A08	Bipartite	A09	A08		362.162	749.401	130.442	FALSE	FALSE	FALSE
A09_A10	Bipartite	A09	A10		395.62	735.18	114.508	FALSE	FALSE	FALSE
A09_A11	Bipartite	A09	A11		220.802	578.249	111.853	FALSE	FALSE	FALSE
A09_A12	Bipartite	A09	A12		275.382	746.832	127.902	FALSE	FALSE	FALSE
A09_A13	Bipartite	A09	A13		211.902	573.553	143.333	FALSE	FALSE	FALSE
A09_A14	Bipartite	A09	A14		223.08	575.92	138.914	FALSE	FALSE	FALSE
A09_A15	Bipartite	A09	A15		175.895	626.049	176.355	FALSE	FALSE	FALSE
A09_A16	Bipartite	A09	A16		319.207	832.142	156.408	FALSE	FALSE	FALSE
A09_A17	Bipartite	A09	A17		330.992	546.711	96.1744	FALSE	FALSE	FALSE
A09_A18	Bipartite	A09	A18		370.917	632.511	106.665	FALSE	FALSE	FALSE
A09_A19	Bipartite	A09	A19		299.119	655.578	139.15	FALSE	FALSE	FALSE
A09_A20	Bipartite	A09	A20		269.846	533.712	98.0247	FALSE	FALSE	FALSE
A09_A21	Bipartite	A09	A21		276.044	711.377	101.576	FALSE	FALSE	FALSE
A09_A22	Bipartite	A09	A22		381.256	830.126	158.751	FALSE	FALSE	FALSE
A09_A24	Bipartite	A09	A24		166.366	571.639	94.6781	FALSE	FALSE	FALSE
A10_A01	Bipartite	A10	A01		278.683	619.08	125.103	FALSE	FALSE	FALSE
A10_A02	Bipartite	A10	A02		285.32	611.994	122.469	FALSE	FALSE	FALSE
A10_A03	Bipartite	A10	A03		503.086	832.166	200.287	FALSE	FALSE	FALSE
A10_A04	Bipartite	A10	A04		375.977	639.94	190.224	FALSE	FALSE	FALSE
A10_A05	Bipartite	A10	A05		389.24	930.882	217.908	FALSE	FALSE	FALSE
A10_A06	Bipartite	A10	A06		321.528	902.568	138.05	FALSE	FALSE	FALSE
A10_A07	Bipartite	A10	A07		381.414	469.095	138.946	FALSE	FALSE	FALSE
A10_A08	Bipartite	A10	A08		537.435	992.183	210.644	FALSE	FALSE	FALSE
A10_A09	Bipartite	A10	A09		358.869	776.21	128.387	FALSE	FALSE	FALSE
A10_A11	Bipartite	A10	A11		295.948	869.51	153.518	FALSE	FALSE	FALSE
A10_A12	Bipartite	A10	A12		287.149	809.805	293.262	FALSE	FALSE	FALSE
A10_A13	Bipartite	A10	A13		268.051	540.462	62.9447	FALSE	FALSE	FALSE
A10_A14	Bipartite	A10	A14		341.132	832.476	197.837	FALSE	FALSE	FALSE
A10_A15	Bipartite	A10	A15		299.694	598.015	124.724	FALSE	FALSE	FALSE
A10_A16	Bipartite	A10	A16		399.658	803.458	153.17	FALSE	FALSE	FALSE
A10_A17	Bipartite	A10	A17		286.275	833.989	194.868	FALSE	FALSE	FALSE
A10_A18	Bipartite	A10	A18		196.594	510.592	30.5585	FALSE	FALSE	FALSE
A10_A19	Bipartite	A10	A19		413.104	1004.63	173.943	FALSE	FALSE	FALSE
A10_A20	Bipartite	A10	A20		523.974	838.937	145.727	FALSE	FALSE	FALSE
A10_A21	Bipartite	A10	A21		193.928	711.942	75.9358	FALSE	FALSE	FALSE
A10_A22	Bipartite	A10	A22		421.576	902.155	229.468	FALSE	FALSE	FALSE
A10_A24	Bipartite	A10	A24		203.142	439.11	47.8083	FALSE	FALSE	FALSE
A11_A01	Bipartite	A11	A01		195.692	664.871	85.0757	FALSE	FALSE	FALSE
A11_A02	Bipartite	A11	A02		266.855	768.564	119.023	FALSE	FALSE	FALSE
A11_A03	Bipartite	A11	A03		300.641	685.04	186.458	FALSE	FALSE	FALSE
A11_A04	Bipartite	A11	A04		192.773	604.437	116.935	FALSE	FALSE	FALSE
A11_A05	Bipartite	A11	A05		278.559	680.89	203.788	FALSE	FALSE	FALSE
A11_A06	Bipartite	A11	A06		330.784	701.134	115.184	FALSE	FALSE	FALSE
A11_A07	Bipartite	A11	A07		164.312	576.498	97.0997	FALSE	FALSE	FALSE
A11_A08	Bipartite	A11	A08		307.127	645.107	143.821	FALSE	FALSE	FALSE
A11_A09	Bipartite	A11	A09		162.422	621.761	141.993	FALSE	FALSE	FALSE
A11_A10	Bipartite	A11	A10		317.373	694.78	166.964	FALSE	FALSE	FALSE
A11_A12	Bipartite	A11	A12		291.168	688.958	199.757	FALSE	FALSE	FALSE
A11_A13	Bipartite	A11	A13		235.097	625.817	109.778	FALSE	FALSE	FALSE
A11_A14	Bipartite	A11	A14		204.648	560.34	124.808	FALSE	FALSE	FALSE
A11_A15	Bipartite	A11	A15		188.082	500.857	102.062	FALSE	FALSE	FALSE
A11_A16	Bipartite	A11	A16		307.73	663.717	126.353	FALSE	FALSE	FALSE
A11_A17	Bipartite	A11	A17		271.745	637.454	133.253	FALSE	FALSE	FALSE
A11_A18	Bipartite	A11	A18		271.025	540.927	115.317	FALSE	FALSE	FALSE
A11_A19	Bipartite	A11	A19		315.474	842.38	99.7288	FALSE	FALSE	FALSE
A11_A20	Bipartite	A11	A20		347.65	623.709	124.269	FALSE	FALSE	FALSE
A11_A21	Bipartite	A11	A21		212.027	591.753	102.354	FALSE	FALSE	FALSE
A11_A22	Bipartite	A11	A22		327.47	737.552	160.736	FALSE	FALSE	FALSE
A11_A24	Bipartite	A11	A24		112.771	535.511	115.279	FALSE	FALSE	FALSE
A12_A01	Bipartite	A12	A01		251.692	731.927	132.926	FALSE	FALSE	FALSE
A12_A02	Bipartite	A12	A02		251.607	723.823	136.269	FALSE	FALSE	FALSE
A12_A03	Bipartite	A12	A03		370.127	961.391	299.398	FALSE	FALSE	FALSE
A12_A04	Bipartite	A12	A04		283.171	828.249	201.402	FALSE	FALSE	FALSE
A12_A05	Bipartite	A12	A05		402.589	1102.13	289.785	FALSE	FALSE	FALSE
A12_A06	Bipartite	A12	A06		380.175	996.174	117.43	FALSE	FALSE	FALSE
A12_A07	Bipartite	A12	A07		314.287	764.679	243.116	FALSE	FALSE	FALSE
A12_A08	Bipartite	A12	A08		501.445	1083.47	302.066	FALSE	FALSE	FALSE
A12_A09	Bipartite	A12	A09		206.791	715.428	111.532	FALSE	FALSE	FALSE
A12_A10	Bipartite	A12	A10		349.788	889.56	335.519	FALSE	FALSE	FALSE
A12_A11	Bipartite	A12	A11		284.345	815.568	125.188	FALSE	FALSE	FALSE
A12_A13	Bipartite	A12	A13		302.697	789.258	165.384	FALSE	FALSE	FALSE
A12_A14	Bipartite	A12	A14		337.37	910.662	305.416	FALSE	FALSE	FALSE
A12_A15	Bipartite	A12	A15		277.333	702.741	133.968	FALSE	FALSE	FALSE
A12_A16	Bipartite	A12	A16		462.429	1094.82	292.684	FALSE	FALSE	FALSE
A12_A17	Bipartite	A12	A17		399.01	997.709	289.112	FALSE	FALSE	FALSE
A12_A18	Bipartite	A12	A18		516.102	1148.08	180.413	FALSE	FALSE	FALSE
A12_A19	Bipartite	A12	A19		471.949	1152.91	320.444	FALSE	FALSE	FALSE
A12_A20	Bipartite	A12	A20		608.585	1102.88	276.421	FALSE	FALSE	FALSE
A12_A21	Bipartite	A12	A21		351.2	706.37	216.435	FALSE	FALSE	FALSE
A12_A22	Bipartite	A12	A22		550.494	1251.24	268.602	FALSE	FALSE	FALSE
A12_A24	Bipartite	A12	A24		354.031	591.782	202.536	FALSE	FALSE	FALSE
A13_A01	Bipartite	A13	A01		240.438	582.827	138.509	FALSE	FALSE	FALSE
A13_A02	Bipartite	A13	A02		246.749	622.889	110.55	FALSE	FALSE	FALSE
A13_A03	Bipartite	A13	A03		254.602	543.895	114.123	FALSE	FALSE	FALSE
A13_A04	Bipartite	A13	A04		205.039	480.639	88.0235	FALSE	FALSE	FALSE
A13_A05	Bipartite	A13	A05		285.386	682.819	163.172	FALSE	FALSE	FALSE
A13_A06	Bipartite	A13	A06		259.06	566.366	117.92	FALSE	FALSE	FALSE
A13_A07	Bipartite	A13	A07		187.093	532.056	92.1432	FALSE	FALSE	FALSE
A13_A08	Bipartite	A13	A08		317.311	538.597	120.701	FALSE	FALSE	FALSE
A13_A09	Bipartite	A13	A09		195.747	483.632	78.1905	FALSE	FALSE	FALSE
A13_A10	Bipartite	A13	A10		233.884	428.596	128.492	FALSE	FALSE	FALSE
A13_A11	Bipartite	A13	A11		190.341	465.514	96.0973	FALSE	FALSE	FALSE
A13_A12	Bipartite	A13	A12		230.478	548.279	98.706	FALSE	FALSE	FALSE
A13_A14	Bipartite	A13	A14		335.546	730.855	145.898	FALSE	FALSE	FALSE
A13_A15	Bipartite	A13	A15		184.12	435.515	101.969	FALSE	FALSE	FALSE
A13_A16	Bipartite	A13	A16		201.184	486.925	129.073	FALSE	FALSE	FALSE
A13_A17	Bipartite	A13	A17		239.013	764.67	119.922	FALSE	FALSE	FALSE
A13_A18	Bipartite	A13	A18		344.953	475.065	48.1791	FALSE	FALSE	FALSE
A13_A19	Bipartite	A13	A19		294.781	623.138	106.769	FALSE	FALSE	FALSE
A13_A20	Bipartite	A13	A20		508.038	886.248	150.24	FALSE	FALSE	FALSE
A13_A21	Bipartite	A13	A21		172.531	573.836	76.9893	FALSE	FALSE	FALSE
A13_A22	Bipartite	A13	A22		301.188	605.525	166.744	FALSE	FALSE	FALSE
A13_A24	Bipartite	A13	A24		195.241	475.291	120.903	FALSE	FALSE	FALSE
A14_A01	Bipartite	A14	A01		200.302	584.291	117.578	FALSE	FALSE	FALSE
A14_A02	Bipartite	A14	A02		265.163	672.801	114.395	FALSE	FALSE	FALSE
A14_A03	Bipartite	A14	A03		372.504	822.531	232.256	FALSE	FALSE	FALSE
A14_A04	Bipartite	A14	A04		192.047	612.276	96.2656	FALSE	FALSE	FALSE
A14_A05	Bipartite	A14	A05		304.162	761.675	206.427	FALSE	FALSE	FALSE
A14_A06	Bipartite	A14	A06		241.238	692.503	184.805	FALSE	FALSE	FALSE
A14_A07	Bipartite	A14	A07		223.262	660.198	110.342	FALSE	FALSE	FALSE
A14_A08	Bipartite	A14	A08		482.816	996.892	234.51	FALSE	FALSE	FALSE
A14_A09	Bipartite	A14	A09		182.893	553.467	137.031	FALSE	FALSE	FALSE
A14_A10	Bipartite	A14	A10		294.256	818.623	204.602	FALSE	FALSE	FALSE
A14_A11	Bipartite	A14	A11		190.232	559.721	154.723	FALSE	FALSE	FALSE
A14_A12	Bipartite	A14	A12		336.187	800.089	249.134	FALSE	FALSE	FALSE
A14_A13	Bipartite	A14	A13		418.728	808.959	172.293	FALSE	FALSE	FALSE
A14_A15	Bipartite	A14	A15		180.802	678.097	143.675	FALSE	FALSE	FALSE
A14_A16	Bipartite	A14	A16		391.287	1105.89	239.509	FALSE	FALSE	FALSE
A14_A17	Bipartite	A14	A17		403.852	969.631	197.447	FALSE	FALSE	FALSE
A14_A18	Bipartite	A14	A18		171.237	381.379	59.9712	FALSE	FALSE	FALSE
A14_A19	Bipartite	A14	A19		291.702	737.199	162.182	FALSE	FALSE	FALSE
A14_A20	Bipartite	A14	A20		566.993	835.403	197.438	FALSE	FALSE	FALSE
A14_A21	Bipartite	A14	A21		201.554	570.854	164.987	FALSE	FALSE	FALSE
A14_A22	Bipartite	A14	A22		465.042	1081.1	264.138	FALSE	FALSE	FALSE
A14_A24	Bipartite	A14	A24		154.635	404.222	125.845	FALSE	FALSE	FALSE
A15_A01	Bipartite	A15	A01		194.369	582.51	132.3	FALSE	FALSE	FALSE
A15_A02	Bipartite	A15	A02		188.623	606.27	118.121	FALSE	FALSE	FALSE
A15_A03	Bipartite	A15	A03		287.089	587.499	148.716	FALSE	FALSE	FALSE
A15_A04	Bipartite	A15	A04		181.084	557.878	94.5502	FALSE	FALSE	FALSE
A15_A05	Bipartite	A15	A05		250.556	604.739	209.958	FALSE	FALSE	FALSE
A15_A06	Bipartite	A15	A06		227.035	647.273	125.009	FALSE	FALSE	FALSE
A15_A07	Bipartite	A15	A07		153.216	516.39	97.5696	FALSE	FALSE	FALSE
A15_A08	Bipartite	A15	A08		289.819	668.127	181.18	FALSE	FALSE	FALSE
A15_A09	Bipartite	A15	A09		164.584	576.748	130.61	FALSE	FALSE	FALSE
A15_A10	Bipartite	A15	A10		234.976	568.557	188.044	FALSE	FALSE	FALSE
A15_A11	Bipartite	A15	A11		138.176	691.675	92.8105	FALSE	FALSE	FALSE
A15_A12	Bipartite	A15	A12		250.067	681.389	164.936	FALSE	FALSE	FALSE
A15_A13	Bipartite	A15	A13		196.889	533.918	110.98	FALSE	FALSE	FALSE
A15_A14	Bipartite	A15	A14		179.07	482.631	159.794	FALSE	FALSE	FALSE
A15_A16	Bipartite	A15	A16		242.271	754.131	139.735	FALSE	FALSE	FALSE
A15_A17	Bipartite	A15	A17		250.079	771.189	167.112	FALSE	FALSE	FALSE
A15_A18	Bipartite	A15	A18		225.073	571.119	127.127	FALSE	FALSE	FALSE
A15_A19	Bipartite	A15	A19		258.463	581.047	134.856	FALSE	FALSE	FALSE
A15_A20	Bipartite	A15	A20		307.875	681.131	147.067	FALSE	FALSE	FALSE
A15_A21	Bipartite	A15	A21		204.983	507.694	89.1367	FALSE	FALSE	FALSE
A15_A22	Bipartite	A15	A22		253.021	663.915	171.823	FALSE	FALSE	FALSE
A15_A24	Bipartite	A15	A24		123.83	509.687	91.8032	FALSE	FALSE	FALSE
A16_A01	Bipartite	A16	A01		259.469	680.623	133.28	FALSE	FALSE	FALSE
A16_A02	Bipartite	A16	A02		340.867	695.189	109.712	FALSE	FALSE	FALSE
A16_A03	Bipartite	A16	A03		558.912	771.636	236.17	FALSE	FALSE	FALSE
A16_A04	Bipartite	A16	A04		221.325	610.78	184.142	FALSE	FALSE	FALSE
A16_A05	Bipartite	A16	A05		467.979	902.535	229.547	FALSE	FALSE	FALSE
A16_A06	Bipartite	A16	A06		457.898	1010	175.374	FALSE	FALSE	FALSE
A16_A07	Bipartite	A16	A07		199.709	498.437	156.336	FALSE	FALSE	FALSE
A16_A08	Bipartite	A16	A08		613.644	864.902	231.792	FALSE	FALSE	FALSE
A16_A09	Bipartite	A16	A09		319.66	766.671	126.27	FALSE	FALSE	FALSE
A16_A10	Bipartite	A16	A10		418.921	727.177	208.919	FALSE	FALSE	FALSE
A16_A11	Bipartite	A16	A11		370.534	774.654	238.642	FALSE	FALSE	FALSE
A16_A12	Bipartite	A16	A12		462.032	930.838	303.679	FALSE	FALSE	FALSE
A16_A13	Bipartite	A16	A13		266.781	512.067	103.027	FALSE	FALSE	FALSE
A16_A14	Bipartite	A16	A14		296.704	536.964	240.695	FALSE	FALSE	FALSE
A16_A15	Bipartite	A16	A15		310.486	683.684	195.93	FALSE	FALSE	FALSE
A16_A17	Bipartite	A16	A17		332.328	561.473	244.585	FALSE	FALSE	FALSE
A16_A18	Bipartite	A16	A18		296.165	509.628	61.1417	FALSE	FALSE	FALSE
A16_A19	Bipartite	A16	A19		533.892	990.013	203.936	FALSE	FALSE	FALSE
A16_A20	Bipartite	A16	A20		620.899	835.332	232.847	FALSE	FALSE	FALSE
A16_A21	Bipartite	A16	A21		434.294	832.35	170.294	FALSE	FALSE	FALSE
A16_A22	Bipartite	A16	A22		636.467	860.733	277.3	FALSE	FALSE	FALSE
A16_A24	Bipartite	A16	A24		285.721	540.8	109.256	FALSE	FALSE	FALSE
A17_A01	Bipartite	A17	A01		249.744	619.165	111.321	FALSE	FALSE	FALSE
A17_A02	Bipartite	A17	A02		286.91	715.915	121.047	FALSE	FALSE	FALSE
A17_A03	Bipartite	A17	A03		452.864	1018.48	215.176	FALSE	FALSE	FALSE
A17_A04	Bipartite	A17	A04		183.627	453.003	128.482	FALSE	FALSE	FALSE
A17_A05	Bipartite	A17	A05		282.881	666.165	252.47	FALSE	FALSE	FALSE
A17_A06	Bipartite	A17	A06		428.259	905.504	186.901	FALSE	FALSE	FALSE
A17_A07	Bipartite	A17	A07		102.894	564.151	108.158	FALSE	FALSE	FALSE
A17_A08	Bipartite	A17	A08		447.752	973.712	265.167	FALSE	FALSE	FALSE
A17_A09	Bipartite	A17	A09		282.705	577.547	128.215	FALSE	FALSE	FALSE
A17_A10	Bipartite	A17	A10		266.795	706.958	201.937	FALSE	FALSE	FALSE
A17_A11	Bipartite	A17	A11		299.534	951.029	221.698	FALSE	FALSE	FALSE
A17_A12	Bipartite	A17	A12		404.578	850.539	292.498	FALSE	FALSE	FALSE
A17_A13	Bipartite	A17	A13		300.265	581.647	91.5977	FALSE	FALSE	FALSE
A17_A14	Bipartite	A17	A14		296.747	693.681	219.465	FALSE	FALSE	FALSE
A17_A15	Bipartite	A17	A15		245.057	734.595	166.484	FALSE	FALSE	FALSE
A17_A16	Bipartite	A17	A16		285.249	530.23	242.426	FALSE	FALSE	FALSE
A17_A18	Bipartite	A17	A18		217.289	516.772	62.3173	FALSE	FALSE	FALSE
A17_A19	Bipartite	A17	A19		439.173	946.534	255.463	FALSE	FALSE	FALSE
A17_A20	Bipartite	A17	A20		569.408	794.794	201.12	FALSE	FALSE	FALSE
A17_A21	Bipartite	A17	A21		370.156	823.036	178.134	FALSE	FALSE	FALSE
A17_A22	Bipartite	A17	A22		337.251	521.721	281.968	FALSE	FALSE	FALSE
A17_A24	Bipartite	A17	A24		209.76	454.046	102.654	FALSE	FALSE	FALSE
A18_A01	Bipartite	A18	A01		187.089	458.725	113.393	FALSE	FALSE	FALSE
A18_A02	Bipartite	A18	A02		202.621	450.521	99.4616	FALSE	FALSE	FALSE
A18_A03	Bipartite	A18	A03		149.386	366.635	39.3387	FALSE	FALSE	FALSE
A18_A04	Bipartite	A18	A04		197.332	370.316	36.2262	FALSE	FALSE	FALSE
A18_A05	Bipartite	A18	A05		176.927	526.113	75.7843	FALSE	FALSE	FALSE
A18_A06	Bipartite	A18	A06		235.397	488.906	73.7845	FALSE	FALSE	FALSE
A18_A07	Bipartite	A18	A07		218.624	348.195	26.4983	FALSE	FALSE	FALSE
A18_A08	Bipartite	A18	A08		184.685	447.872	30.9779	FALSE	FALSE	FALSE
A18_A09	Bipartite	A18	A09		223.99	527.823	60.1563	FALSE	FALSE	FALSE
A18_A10	Bipartite	A18	A10		162.297	419.11	27.5575	FALSE	FALSE	FALSE
A18_A11	Bipartite	A18	A11		186.982	441.401	92.8543	FALSE	FALSE	FALSE
A18_A12	Bipartite	A18	A12		253.036	571.011	45.7738	FALSE	FALSE	FALSE
A18_A13	Bipartite	A18	A13		390.191	398.675	30.8628	FALSE	FALSE	FALSE
A18_A14	Bipartite	A18	A14		177.477	482.474	37.585	FALSE	FALSE	FALSE
A18_A15	Bipartite	A18	A15		189.501	482.809	92.2248	FALSE	FALSE	FALSE
A18_A16	Bipartite	A18	A16		169.518	385.905	41.0672	FALSE	FALSE	FALSE
A18_A17	Bipartite	A18	A17		178.133	413.341	35.6994	FALSE	FALSE	FALSE
A18_A19	Bipartite	A18	A19		190.279	499.615	54.9649	FALSE	FALSE	FALSE
A18_A20	Bipartite	A18	A20		253.779	542.082	42.0055	FALSE	FALSE	FALSE
A18_A21	Bipartite	A18	A21		200.799	489.542	30.3401	FALSE	FALSE	FALSE
A18_A22	Bipartite	A18	A22		205.551	476.485	38.7644	FALSE	FALSE	FALSE
A18_A24	Bipartite	A18	A24		127.628	404.481	29.2175	FALSE	FALSE	FALSE
A19_A01	Bipartite	A19	A01		269.954	659.612	90.4853	FALSE	FALSE	FALSE
A19_A02	Bipartite	A19	A02		399.43	603.599	121.726	FALSE	FALSE	FALSE
A19_A03	Bipartite	A19	A03		489.674	945.143	214.088	FALSE	FALSE	FALSE
A19_A04	Bipartite	A19	A04		352.419	866.619	194.742	FALSE	FALSE	FALSE
A19_A05	Bipartite	A19	A05		353.47	530.332	244.692	FALSE	FALSE	FALSE
A19_A06	Bipartite	A19	A06		483.828	873.358	171.449	FALSE	FALSE	FALSE
A19_A07	Bipartite	A19	A07		315.179	893.763	219.347	FALSE	FALSE	FALSE
A19_A08	Bipartite	A19	A08		584.957	894.71	247.864	FALSE	FALSE	FALSE
A19_A09	Bipartite	A19	A09		264.631	610.508	132.415	FALSE	FALSE	FALSE
A19_A10	Bipartite	A19	A10		444.297	942.901	222.863	FALSE	FALSE	FALSE
A19_A11	Bipartite	A19	A11		319.917	757.208	224.454	FALSE	FALSE	FALSE
A19_A12	Bipartite	A19	A12		521.555	1078.88	314.646	FALSE	FALSE	FALSE
A19_A13	Bipartite	A19	A13		334.94	831.455	186.018	FALSE	FALSE	FALSE
A19_A14	Bipartite	A19	A14		361.436	693.14	207.929	FALSE	FALSE	FALSE
A19_A15	Bipartite	A19	A15		224.243	661.511	209.779	FALSE	FALSE	FALSE
A19_A16	Bipartite	A19	A16		591.828	1145.78	230.6	FALSE	FALSE	FALSE
A19_A17	Bipartite	A19	A17		377.735	723.188	252.371	FALSE	FALSE	FALSE
A19_A18	Bipartite	A19	A18		359.505	802.938	94.5976	FALSE	FALSE	FALSE
A19_A20	Bipartite	A19	A20		623.911	1016.61	253	FALSE	FALSE	FALSE
A19_A21	Bipartite	A19	A21		413.616	871.799	165.255	FALSE	FALSE	FALSE
A19_A22	Bipartite	A19	A22		601.677	1204.53	256.525	FALSE	FALSE	FALSE
A19_A24	Bipartite	A19	A24		246.419	597.957	152.064	FALSE	FALSE	FALSE
A20_A01	Bipartite	A20	A01		244.547	572.692	84.6213	FALSE	FALSE	FALSE
A20_A02	Bipartite	A20	A02		287.67	717.684	101.017	FALSE	FALSE	FALSE
A20_A03	Bipartite	A20	A03		553.901	822.915	203.243	FALSE	FALSE	FALSE
A20_A04	Bipartite	A20	A04		238.73	542.777	94.6594	FALSE	FALSE	FALSE
A20_A05	Bipartite	A20	A05		574.839	1065.74	188.799	FALSE	FALSE	FALSE
A20_A06	Bipartite	A20	A06		360.333	727.133	103.798	FALSE	FALSE	FALSE
A20_A07	Bipartite	A20	A07		316.36	505.569	114.14	FALSE	FALSE	FALSE
A20_A08	Bipartite	A20	A08		675.756	929.501	199.458	FALSE	FALSE	FALSE
A20_A09	Bipartite	A20	A09		247.76	549.553	121.541	FALSE	FALSE	FALSE
A20_A10	Bipartite	A20	A10		634.642	1021.39	202.064	FALSE	FALSE	FALSE
A20_A11	Bipartite	A20	A11		293.384	710.644	130.013	FALSE	FALSE	FALSE
A20_A12	Bipartite	A20	A12		501.636	991.976	221.217	FALSE	FALSE	FALSE
A20_A13	Bipartite	A20	A13		447.207	858.588	101.284	FALSE	FALSE	FALSE
A20_A14	Bipartite	A20	A14		496.693	816.761	197.352	FALSE	FALSE	FALSE
A20_A15	Bipartite	A20	A15		328.196	746.614	131.108	FALSE	FALSE	FALSE
A20_A16	Bipartite	A20	A16		575.282	1053.02	189.815	FALSE	FALSE	FALSE
A20_A17	Bipartite	A20	A17		445.549	796.101	140.858	FALSE	FALSE	FALSE
A20_A18	Bipartite	A20	A18		367.552	617.241	70.4052	FALSE	FALSE	FALSE
A20_A19	Bipartite	A20	A19		613.792	1033.84	151.109	FALSE	FALSE	FALSE
A20_A21	Bipartite	A20	A21		441.065	605.925	178.24	FALSE	FALSE	FALSE
A20_A22	Bipartite	A20	A22		653.144	983.094	246.629	FALSE	FALSE	FALSE
A20_A24	Bipartite	A20	A24		231.625	427.803	140.425	FALSE	FALSE	FALSE
A21_A01	Bipartite	A21	A01		271.925	733.314	142.391	FALSE	FALSE	FALSE
A21_A02	Bipartite	A21	A02		276.381	819.264	150.409	FALSE	FALSE	FALSE
A21_A03	Bipartite	A21	A03		281.641	610.798	132.306	FALSE	FALSE	FALSE
A21_A04	Bipartite	A21	A04		210.452	566.546	87.2543	FALSE	FALSE	FALSE
A21_A05	Bipartite	A21	A05		319.495	778.851	166.294	FALSE	FALSE	FALSE
A21_A06	Bipartite	A21	A06		289.872	930.619	166.02	FALSE	FALSE	FALSE
A21_A07	Bipartite	A21	A07		247.709	741.599	96.289	FALSE	FALSE	FALSE
A21_A08	Bipartite	A21	A08		429.475	814.979	199.063	FALSE	FALSE	FALSE
A21_A09	Bipartite	A21	A09		225.954	758.905	146.008	FALSE	FALSE	FALSE
A21_A10	Bipartite	A21	A10		225.198	766.127	106.815	FALSE	FALSE	FALSE
A21_A11	Bipartite	A21	A11		184.563	687.572	149.177	FALSE	FALSE	FALSE
A21_A12	Bipartite	A21	A12		301.487	690.617	174.851	FALSE	FALSE	FALSE
A21_A13	Bipartite	A21	A13		198.028	567.223	113.29	FALSE	FALSE	FALSE
A21_A14	Bipartite	A21	A14		204.81	701.177	174.478	FALSE	FALSE	FALSE
A21_A15	Bipartite	A21	A15		215.85	604.142	126.221	FALSE	FALSE	FALSE
A21_A16	Bipartite	A21	A16		442.705	940.762	182.588	FALSE	FALSE	FALSE
A21_A17	Bipartite	A21	A17		248.404	896.076	168.413	FALSE	FALSE	FALSE
A21_A18	Bipartite	A21	A18		343.561	776.514	52.0349	FALSE	FALSE	FALSE
A21_A19	Bipartite	A21	A19		363.211	802.442	167.922	FALSE	FALSE	FALSE
A21_A20	Bipartite	A21	A20		491.138	720.952	146.557	FALSE	FALSE	FALSE
A21_A22	Bipartite	A21	A22		497.774	1038.25	198.988	FALSE	FALSE	FALSE
A21_A24	Bipartite	A21	A24		225.78	518.219	89.6216	FALSE	FALSE	FALSE
A22_A01	Bipartite	A22	A01		301.704	658.964	110.844	FALSE	FALSE	FALSE
A22_A02	Bipartite	A22	A02		331.078	697.57	113.969	FALSE	FALSE	FALSE
A22_A03	Bipartite	A22	A03		496.45	912.673	276.229	FALSE	FALSE	FALSE
A22_A04	Bipartite	A22	A04		254.639	602.307	155.858	FALSE	FALSE	FALSE
A22_A05	Bipartite	A22	A05		529.21	1090.49	275.733	FALSE	FALSE	FALSE
A22_A06	Bipartite	A22	A06		371.014	930.87	164.992	FALSE	FALSE	FALSE
A22_A07	Bipartite	A22	A07		284.682	434.606	92.5057	FALSE	FALSE	FALSE
A22_A08	Bipartite	A22	A08		650.108	1079.28	311.5	FALSE	FALSE	FALSE
A22_A09	Bipartite	A22	A09		311.924	661.323	150.991	FALSE	FALSE	FALSE
A22_A10	Bipartite	A22	A10		503.394	881.015	265.805	FALSE	FALSE	FALSE
A22_A11	Bipartite	A22	A11		335.953	708.842	184.012	FALSE	FALSE	FALSE
A22_A12	Bipartite	A22	A12		448.208	913.417	286.386	FALSE	FALSE	FALSE
A22_A13	Bipartite	A22	A13		308.833	721.568	102.477	FALSE	FALSE	FALSE
A22_A14	Bipartite	A22	A14		356.825	770.487	289.089	FALSE	FALSE	FALSE
A22_A15	Bipartite	A22	A15		249.539	582.62	165.879	FALSE	FALSE	FALSE
A22_A16	Bipartite	A22	A16		587.105	1167.17	298.181	FALSE	FALSE	FALSE
A22_A17	Bipartite	A22	A17		430.507	819.45	290.118	FALSE	FALSE	FALSE
A22_A18	Bipartite	A22	A18		375.088	662.331	80.527	FALSE	FALSE	FALSE
A22_A19	Bipartite	A22	A19		518.43	1043.73	206.497	FALSE	FALSE	FALSE
A22_A20	Bipartite	A22	A20		622.225	753.698	220.566	FALSE	FALSE	FALSE
A22_A21	Bipartite	A22	A21		366.839	754.173	148.555	FALSE	FALSE	FALSE
A22_A24	Bipartite	A22	A24		159.321	377.93	56.0459	FALSE	FALSE	FALSE
A23_A24	Bipartite	A23	A24		132.337	388.463	34.7973	FALSE	FALSE	FALSE
A23_A25	Bipartite	A23	A25		131.381	359.887	51.8579	FALSE	FALSE	FALSE
A24_A01	Bipartite	A24	A01		195.359	616.328	128.728	FALSE	FALSE	FALSE
A24_A02	Bipartite	A24	A02		217.285	707.192	115.098	FALSE	FALSE	FALSE
A24_A03	Bipartite	A24	A03		293.891	508.443	118.186	FALSE	FALSE	FALSE
A24_A04	Bipartite	A24	A04		139.291	371.784	94.4238	FALSE	FALSE	FALSE
A24_A05	Bipartite	A24	A05		350.647	655.805	229.02	FALSE	FALSE	FALSE
A24_A06	Bipartite	A24	A06		263.077	579.26	111.404	FALSE	FALSE	FALSE
A24_A07	Bipartite	A24	A07		144.03	369.124	73.0862	FALSE	FALSE	FALSE
A24_A08	Bipartite	A24	A08		392.566	520.018	105.304	FALSE	FALSE	FALSE
A24_A09	Bipartite	A24	A09		181.495	481.211	58.5601	FALSE	FALSE	FALSE
A24_A10	Bipartite	A24	A10		200.238	430.714	45.5156	FALSE	FALSE	FALSE
A24_A11	Bipartite	A24	A11		158.347	525.49	101.208	FALSE	FALSE	FALSE
A24_A12	Bipartite	A24	A12		294.643	501.619	210.481	FALSE	FALSE	FALSE
A24_A13	Bipartite	A24	A13		231.228	540.738	139.723	FALSE	FALSE	FALSE
A24_A14	Bipartite	A24	A14		237.152	511.45	139.7	FALSE	FALSE	FALSE
A24_A15	Bipartite	A24	A15		136.201	528.665	87.9882	FALSE	FALSE	FALSE
A24_A16	Bipartite	A24	A16		261.386	374.441	116.842	FALSE	FALSE	FALSE
A24_A17	Bipartite	A24	A17		275.058	579.898	139.134	FALSE	FALSE	FALSE
A24_A18	Bipartite	A24	A18		171.687	431.82	30.1411	FALSE	FALSE	FALSE
A24_A19	Bipartite	A24	A19		331.262	657.37	112.831	FALSE	FALSE	FALSE
A24_A20	Bipartite	A24	A20		418.693	499.358	164.93	FALSE	FALSE	FALSE
A24_A21	Bipartite	A24	A21		203.559	589.94	91.7553	FALSE	FALSE	FALSE
A24_A22	Bipartite	A24	A22		209.257	422.046	76.56	FALSE	FALSE	FALSE
A24_A23	Bipartite	A24	A23		131.158	458.038	66.388	FALSE	FALSE	FALSE
A24_A25	Bipartite	A24	A25		139.401	432.501	54.2125	FALSE	FALSE	FALSE
A25_A23	Bipartite	A25	A23		133.866	362.841	50.0035	FALSE	FALSE	FALSE
A25_A24	Bipartite	A25	A24		114.287	388.637	58.628	FALSE	FALSE	FALSE
A01_A01	Bipartite	A01	A01		195.912	564.514	112.296	FALSE	TRUE	FALSE
A02_A02	Bipartite	A02	A02		240.634	691.755	115.108	FALSE	TRUE	FALSE
A03_A03	Bipartite	A03	A03		425.116	574.217	230.762	FALSE	TRUE	FALSE
A04_A04	Bipartite	A04	A04		209.415	403.259	120.102	FALSE	TRUE	FALSE
A05_A05	Bipartite	A05	A05		392.216	857.154	261.76	FALSE	TRUE	FALSE
A06_A06	Bipartite	A06	A06		461.864	999.825	124.401	FALSE	TRUE	FALSE
A07_A07	Bipartite	A07	A07		156.197	450.712	87.8987	FALSE	TRUE	FALSE
A08_A08	Bipartite	A08	A08		592.937	779.415	246.821	FALSE	TRUE	FALSE
A09_A09	Bipartite	A09	A09		174.45	565.465	124.983	FALSE	TRUE	FALSE
A10_A10	Bipartite	A10	A10		322.347	438.384	86.2929	FALSE	TRUE	FALSE
A11_A11	Bipartite	A11	A11		148.333	455.493	127.333	FALSE	TRUE	FALSE
A12_A12	Bipartite	A12	A12		363.654	983.568	279.967	FALSE	TRUE	FALSE
A13_A13	Bipartite	A13	A13		203.329	407.507	57.9622	FALSE	TRUE	FALSE
A14_A14	Bipartite	A14	A14		339.602	901.979	233.838	FALSE	TRUE	FALSE
A15_A15	Bipartite	A15	A15		138.754	463.294	95.3338	FALSE	TRUE	FALSE
A16_A16	Bipartite	A16	A16		415.774	683.278	245.528	FALSE	TRUE	FALSE
A17_A17	Bipartite	A17	A17		239.611	444.954	176.744	FALSE	TRUE	FALSE
A18_A18	Bipartite	A18	A18		153.55	315.607	28.3088	FALSE	TRUE	FALSE
A19_A19	Bipartite	A19	A19		395.743	708.932	262.095	FALSE	TRUE	FALSE
A20_A20	Bipartite	A20	A20		517.367	553.238	185.662	FALSE	TRUE	FALSE
A21_A21	Bipartite	A21	A21		292.956	628.83	103.706	FALSE	TRUE	FALSE
A22_A22	Bipartite	A22	A22		424.043	480.939	232.349	FALSE	TRUE	FALSE
A23_A23	Bipartite	A23	A23		135.518	372.871	40.9575	FALSE	FALSE	FALSE
A24_A24	Bipartite	A24	A24		126.373	454.089	92.0941	FALSE	FALSE	FALSE
A25_A25	Bipartite	A25	A25		106.953	383.38	62.1484	FALSE	FALSE	FALSE
A01_A23	Bipartite	A01	A23		255.641	685.921	100.107	TRUE	FALSE	FALSE
A01_A25	Bipartite	A01	A25		192.901	618.349	94.0226	TRUE	FALSE	FALSE
A02_A23	Bipartite	A02	A23		310.578	1043.21	155.224	TRUE	FALSE	FALSE
A02_A25	Bipartite	A02	A25		342.002	754.411	107.245	TRUE	FALSE	FALSE
A03_A23	Bipartite	A03	A23		534.957	648.67	246.483	TRUE	FALSE	FALSE
A03_A25	Bipartite	A03	A25		426.273	645.365	239.888	TRUE	FALSE	FALSE
A04_A23	Bipartite	A04	A23		245.114	468.612	82.1969	TRUE	FALSE	FALSE
A04_A25	Bipartite	A04	A25		160.055	401.711	92.0183	TRUE	FALSE	FALSE
A05_A23	Bipartite	A05	A23		515.039	1057.32	291.925	TRUE	FALSE	FALSE
A05_A25	Bipartite	A05	A25		408.804	950.12	269.964	TRUE	FALSE	FALSE
A06_A23	Bipartite	A06	A23		460.602	897.127	149.25	TRUE	FALSE	FALSE
A06_A25	Bipartite	A06	A25		386.854	999.062	130.989	TRUE	FALSE	FALSE
A07_A23	Bipartite	A07	A23		154.354	440.701	80.2835	TRUE	FALSE	FALSE
A07_A25	Bipartite	A07	A25		133.291	430.565	86.4398	TRUE	FALSE	FALSE
A08_A23	Bipartite	A08	A23		637.446	582.178	230.485	TRUE	FALSE	FALSE
A08_A25	Bipartite	A08	A25		568.224	633.765	222.063	TRUE	FALSE	FALSE
A09_A23	Bipartite	A09	A23		265.982	546.327	119.893	TRUE	FALSE	FALSE
A09_A25	Bipartite	A09	A25		187.403	633.266	109.956	TRUE	FALSE	FALSE
A10_A23	Bipartite	A10	A23		299.67	583.022	91.5781	TRUE	FALSE	FALSE
A10_A25	Bipartite	A10	A25		220.013	442.586	70.8067	TRUE	FALSE	FALSE
A11_A23	Bipartite	A11	A23		175.504	594.301	114.842	TRUE	FALSE	FALSE
A11_A25	Bipartite	A11	A25		154.54	510.439	104.639	TRUE	FALSE	FALSE
A12_A23	Bipartite	A12	A23		502.706	989.41	264.597	TRUE	FALSE	FALSE
A12_A25	Bipartite	A12	A25		409.815	971.262	283.183	TRUE	FALSE	FALSE
A13_A23	Bipartite	A13	A23		242.614	459.49	103.477	TRUE	FALSE	FALSE
A13_A25	Bipartite	A13	A25		167.726	532.002	99.5923	TRUE	FALSE	FALSE
A14_A23	Bipartite	A14	A23		296.196	917.275	290.143	TRUE	FALSE	FALSE
A14_A25	Bipartite	A14	A25		286.564	699.707	236.155	TRUE	FALSE	FALSE
A15_A23	Bipartite	A15	A23		114.362	594.324	104.351	TRUE	FALSE	FALSE
A15_A25	Bipartite	A15	A25		167.607	614.799	107.427	TRUE	FALSE	FALSE
A16_A23	Bipartite	A16	A23		483.411	503.847	257.307	TRUE	FALSE	FALSE
A16_A25	Bipartite	A16	A25		338.46	566.755	235.104	TRUE	FALSE	FALSE
A17_A23	Bipartite	A17	A23		334.812	447.413	226.403	TRUE	FALSE	FALSE
A17_A25	Bipartite	A17	A25		223.849	504.698	198.882	TRUE	FALSE	FALSE
A18_A23	Bipartite	A18	A23		174.202	403.59	25.0843	TRUE	FALSE	FALSE
A18_A25	Bipartite	A18	A25		152.687	413.598	27.0885	TRUE	FALSE	FALSE
A19_A23	Bipartite	A19	A23		580.211	1129.76	295.845	TRUE	FALSE	FALSE
A19_A25	Bipartite	A19	A25		486.716	1050.55	273.89	TRUE	FALSE	FALSE
A20_A23	Bipartite	A20	A23		439.789	446.728	206.11	TRUE	FALSE	FALSE
A20_A25	Bipartite	A20	A25		395.614	559.892	144.163	TRUE	FALSE	FALSE
A21_A23	Bipartite	A21	A23		372.763	653.021	138.363	TRUE	FALSE	FALSE
A21_A25	Bipartite	A21	A25		280.724	591.007	94.1462	TRUE	FALSE	FALSE
A22_A23	Bipartite	A22	A23		359.654	412.14	170.463	TRUE	FALSE	FALSE
A22_A25	Bipartite	A22	A25		280.582	475.729	176.973	TRUE	FALSE	FALSE
A23_A01	Bipartite	A23	A01		253.545	658.201	100.102	TRUE	FALSE	FALSE
A23_A02	Bipartite	A23	A02		326.266	940.516	119.236	TRUE	FALSE	FALSE
A23_A03	Bipartite	A23	A03		502.302	697.423	238.223	TRUE	FALSE	FALSE
A23_A04	Bipartite	A23	A04		278.65	486.924	92.4827	TRUE	FALSE	FALSE
A23_A05	Bipartite	A23	A05		525.338	1057.72	294.749	TRUE	FALSE	FALSE
A23_A06	Bipartite	A23	A06		515.622	1061.48	165.28	TRUE	FALSE	FALSE
A23_A07	Bipartite	A23	A07		168.811	459.166	48.5291	TRUE	FALSE	FALSE
A23_A08	Bipartite	A23	A08		594.347	710.97	254.373	TRUE	FALSE	FALSE
A23_A09	Bipartite	A23	A09		261.162	639.786	147.296	TRUE	FALSE	FALSE
A23_A10	Bipartite	A23	A10		370.806	496.154	117.308	TRUE	FALSE	FALSE
A23_A11	Bipartite	A23	A11		171.031	535.594	110.195	TRUE	FALSE	FALSE
A23_A12	Bipartite	A23	A12		444.065	1005.42	280.069	TRUE	FALSE	FALSE
A23_A13	Bipartite	A23	A13		265.835	451.574	62.9587	TRUE	FALSE	FALSE
A23_A14	Bipartite	A23	A14		345.113	992.088	261.396	TRUE	FALSE	FALSE
A23_A15	Bipartite	A23	A15		170.308	473.221	106.563	TRUE	FALSE	FALSE
A23_A16	Bipartite	A23	A16		553.236	761.014	306.24	TRUE	FALSE	FALSE
A23_A17	Bipartite	A23	A17		327.322	498.224	219.046	TRUE	FALSE	FALSE
A23_A18	Bipartite	A23	A18		180.144	382.261	28.6844	TRUE	FALSE	FALSE
A23_A19	Bipartite	A23	A19		540.535	1121.99	245.384	TRUE	FALSE	FALSE
A23_A20	Bipartite	A23	A20		622.993	572.368	181.112	TRUE	FALSE	FALSE
A23_A21	Bipartite	A23	A21		298.822	762.761	85.1103	TRUE	FALSE	FALSE
A23_A22	Bipartite	A23	A22		564.737	464.775	262.23	TRUE	FALSE	FALSE
A25_A01	Bipartite	A25	A01		219.102	617.681	107.999	TRUE	FALSE	FALSE
A25_A02	Bipartite	A25	A02		363.277	826.384	120.719	TRUE	FALSE	FALSE
A25_A03	Bipartite	A25	A03		443.897	659.204	223.641	TRUE	FALSE	FALSE
A25_A04	Bipartite	A25	A04		156.015	472.312	80.4358	TRUE	FALSE	FALSE
A25_A05	Bipartite	A25	A05		459.065	1070.96	261.206	TRUE	FALSE	FALSE
A25_A06	Bipartite	A25	A06		372.102	933.78	147.385	TRUE	FALSE	FALSE
A25_A07	Bipartite	A25	A07		180.996	503.529	86.5465	TRUE	FALSE	FALSE
A25_A08	Bipartite	A25	A08		626.936	712.801	225.466	TRUE	FALSE	FALSE
A25_A09	Bipartite	A25	A09		197.684	567.434	124.388	TRUE	FALSE	FALSE
A25_A10	Bipartite	A25	A10		275.997	521.55	91.8564	TRUE	FALSE	FALSE
A25_A11	Bipartite	A25	A11		138.466	542.195	104.83	TRUE	FALSE	FALSE
A25_A12	Bipartite	A25	A12		443.952	849.842	280.595	TRUE	FALSE	FALSE
A25_A13	Bipartite	A25	A13		216.397	439.453	85.8915	TRUE	FALSE	FALSE
A25_A14	Bipartite	A25	A14		292.617	866.728	217.662	TRUE	FALSE	FALSE
A25_A15	Bipartite	A25	A15		138.377	467.443	92.628	TRUE	FALSE	FALSE
A25_A16	Bipartite	A25	A16		447.468	617.143	273.102	TRUE	FALSE	FALSE
A25_A17	Bipartite	A25	A17		276.399	521.607	218.247	TRUE	FALSE	FALSE
A25_A18	Bipartite	A25	A18		157.321	363.839	26.7206	TRUE	FALSE	FALSE
A25_A19	Bipartite	A25	A19		471.003	1032.12	267.4	TRUE	FALSE	FALSE
A25_A20	Bipartite	A25	A20		421.815	517.272	154.721	TRUE	FALSE	FALSE
A25_A21	Bipartite	A25	A21		264.558	525.93	105.381	TRUE	FALSE	FALSE
A25_A22	Bipartite	A25	A22		445.441	457.954	250.848	TRUE	FALSE	FALSE
A01_A02_A23	Tripartite	A01	A02	A23	NA	NA	NA	FALSE	FALSE	FALSE
A01_A02_A25	Tripartite	A01	A02	A25	NA	NA	NA	FALSE	FALSE	FALSE
A01_A03_A23	Tripartite	A01	A03	A23	NA	NA	NA	FALSE	FALSE	FALSE
A01_A03_A25	Tripartite	A01	A03	A25	NA	NA	NA	FALSE	FALSE	FALSE
A01_A04_A23	Tripartite	A01	A04	A23	NA	NA	NA	FALSE	FALSE	FALSE
A01_A04_A25	Tripartite	A01	A04	A25	NA	NA	NA	FALSE	FALSE	FALSE
A01_A05_A23	Tripartite	A01	A05	A23	NA	NA	NA	FALSE	FALSE	FALSE
A01_A05_A25	Tripartite	A01	A05	A25	NA	NA	NA	FALSE	FALSE	FALSE
A01_A06_A23	Tripartite	A01	A06	A23	NA	NA	NA	FALSE	FALSE	FALSE
A01_A06_A25	Tripartite	A01	A06	A25	NA	NA	NA	FALSE	FALSE	FALSE
A01_A07_A23	Tripartite	A01	A07	A23	NA	NA	NA	FALSE	FALSE	FALSE
A01_A07_A25	Tripartite	A01	A07	A25	NA	NA	NA	FALSE	FALSE	FALSE
A01_A08_A23	Tripartite	A01	A08	A23	NA	NA	NA	FALSE	FALSE	FALSE
A01_A08_A25	Tripartite	A01	A08	A25	NA	NA	NA	FALSE	FALSE	FALSE
A01_A09_A23	Tripartite	A01	A09	A23	NA	NA	NA	FALSE	FALSE	FALSE
A01_A09_A25	Tripartite	A01	A09	A25	NA	NA	NA	FALSE	FALSE	FALSE
A01_A10_A23	Tripartite	A01	A10	A23	NA	NA	NA	FALSE	FALSE	FALSE
A01_A10_A25	Tripartite	A01	A10	A25	NA	NA	NA	FALSE	FALSE	FALSE
A01_A11_A23	Tripartite	A01	A11	A23	NA	NA	NA	FALSE	FALSE	FALSE
A01_A11_A25	Tripartite	A01	A11	A25	NA	NA	NA	FALSE	FALSE	FALSE
A01_A12_A23	Tripartite	A01	A12	A23	NA	NA	NA	FALSE	FALSE	FALSE
A01_A12_A25	Tripartite	A01	A12	A25	NA	NA	NA	FALSE	FALSE	FALSE
A01_A13_A23	Tripartite	A01	A13	A23	NA	NA	NA	FALSE	FALSE	FALSE
A01_A13_A25	Tripartite	A01	A13	A25	NA	NA	NA	FALSE	FALSE	FALSE
A01_A14_A23	Tripartite	A01	A14	A23	NA	NA	NA	FALSE	FALSE	FALSE
A01_A14_A25	Tripartite	A01	A14	A25	NA	NA	NA	FALSE	FALSE	FALSE
A01_A15_A23	Tripartite	A01	A15	A23	NA	NA	NA	FALSE	FALSE	FALSE
A01_A15_A25	Tripartite	A01	A15	A25	NA	NA	NA	FALSE	FALSE	FALSE
A01_A16_A23	Tripartite	A01	A16	A23	NA	NA	87.4858	FALSE	FALSE	FALSE
A01_A16_A25	Tripartite	A01	A16	A25	NA	NA	NA	FALSE	FALSE	FALSE
A01_A17_A23	Tripartite	A01	A17	A23	NA	NA	NA	FALSE	FALSE	FALSE
A01_A17_A25	Tripartite	A01	A17	A25	NA	NA	NA	FALSE	FALSE	FALSE
A01_A18_A23	Tripartite	A01	A18	A23	NA	NA	NA	FALSE	FALSE	FALSE
A01_A18_A25	Tripartite	A01	A18	A25	NA	NA	NA	FALSE	FALSE	FALSE
A01_A19_A23	Tripartite	A01	A19	A23	NA	NA	NA	FALSE	FALSE	FALSE
A01_A19_A25	Tripartite	A01	A19	A25	NA	NA	NA	FALSE	FALSE	FALSE
A01_A20_A23	Tripartite	A01	A20	A23	NA	NA	NA	FALSE	FALSE	FALSE
A01_A20_A25	Tripartite	A01	A20	A25	NA	NA	NA	FALSE	FALSE	FALSE
A01_A21_A23	Tripartite	A01	A21	A23	NA	NA	NA	FALSE	FALSE	FALSE
A01_A21_A25	Tripartite	A01	A21	A25	NA	NA	NA	FALSE	FALSE	FALSE
A01_A22_A23	Tripartite	A01	A22	A23	NA	NA	NA	FALSE	FALSE	FALSE
A01_A22_A25	Tripartite	A01	A22	A25	NA	NA	NA	FALSE	FALSE	FALSE
A01_A23_A02	Tripartite	A01	A23	A02	NA	NA	NA	FALSE	FALSE	FALSE
A01_A23_A03	Tripartite	A01	A23	A03	NA	NA	NA	FALSE	FALSE	FALSE
A01_A23_A04	Tripartite	A01	A23	A04	NA	NA	NA	FALSE	FALSE	FALSE
A01_A23_A05	Tripartite	A01	A23	A05	NA	NA	NA	FALSE	FALSE	FALSE
A01_A23_A06	Tripartite	A01	A23	A06	NA	NA	NA	FALSE	FALSE	FALSE
A01_A23_A07	Tripartite	A01	A23	A07	NA	NA	NA	FALSE	FALSE	FALSE
A01_A23_A08	Tripartite	A01	A23	A08	NA	NA	NA	FALSE	FALSE	FALSE
A01_A23_A09	Tripartite	A01	A23	A09	NA	NA	NA	FALSE	FALSE	FALSE
A01_A23_A10	Tripartite	A01	A23	A10	NA	NA	NA	FALSE	FALSE	FALSE
A01_A23_A11	Tripartite	A01	A23	A11	NA	NA	NA	FALSE	FALSE	FALSE
A01_A23_A12	Tripartite	A01	A23	A12	NA	NA	NA	FALSE	FALSE	FALSE
A01_A23_A13	Tripartite	A01	A23	A13	NA	NA	NA	FALSE	FALSE	FALSE
A01_A23_A14	Tripartite	A01	A23	A14	NA	NA	NA	FALSE	FALSE	FALSE
A01_A23_A15	Tripartite	A01	A23	A15	NA	NA	NA	FALSE	FALSE	FALSE
A01_A23_A16	Tripartite	A01	A23	A16	NA	NA	NA	FALSE	FALSE	FALSE
A01_A23_A17	Tripartite	A01	A23	A17	NA	NA	NA	FALSE	FALSE	FALSE
A01_A23_A18	Tripartite	A01	A23	A18	NA	NA	NA	FALSE	FALSE	FALSE
A01_A23_A19	Tripartite	A01	A23	A19	NA	NA	NA	FALSE	FALSE	FALSE
A01_A23_A20	Tripartite	A01	A23	A20	NA	NA	NA	FALSE	FALSE	FALSE
A01_A23_A21	Tripartite	A01	A23	A21	NA	NA	NA	FALSE	FALSE	FALSE
A01_A23_A22	Tripartite	A01	A23	A22	NA	NA	NA	FALSE	FALSE	FALSE
A01_A25_A02	Tripartite	A01	A25	A02	NA	NA	NA	FALSE	FALSE	FALSE
A01_A25_A03	Tripartite	A01	A25	A03	NA	NA	NA	FALSE	FALSE	FALSE
A01_A25_A04	Tripartite	A01	A25	A04	NA	NA	NA	FALSE	FALSE	FALSE
A01_A25_A05	Tripartite	A01	A25	A05	NA	NA	NA	FALSE	FALSE	FALSE
A01_A25_A06	Tripartite	A01	A25	A06	NA	NA	NA	FALSE	FALSE	FALSE
A01_A25_A07	Tripartite	A01	A25	A07	NA	NA	NA	FALSE	FALSE	FALSE
A01_A25_A08	Tripartite	A01	A25	A08	NA	NA	NA	FALSE	FALSE	FALSE
A01_A25_A09	Tripartite	A01	A25	A09	NA	NA	NA	FALSE	FALSE	FALSE
A01_A25_A10	Tripartite	A01	A25	A10	NA	NA	NA	FALSE	FALSE	FALSE
A01_A25_A11	Tripartite	A01	A25	A11	NA	NA	NA	FALSE	FALSE	FALSE
A01_A25_A12	Tripartite	A01	A25	A12	NA	NA	NA	FALSE	FALSE	FALSE
A01_A25_A13	Tripartite	A01	A25	A13	NA	NA	NA	FALSE	FALSE	FALSE
A01_A25_A14	Tripartite	A01	A25	A14	NA	NA	NA	FALSE	FALSE	FALSE
A01_A25_A15	Tripartite	A01	A25	A15	NA	NA	NA	FALSE	FALSE	FALSE
A01_A25_A16	Tripartite	A01	A25	A16	NA	NA	NA	FALSE	FALSE	FALSE
A01_A25_A17	Tripartite	A01	A25	A17	NA	NA	NA	FALSE	FALSE	FALSE
A01_A25_A18	Tripartite	A01	A25	A18	NA	NA	NA	FALSE	FALSE	FALSE
A01_A25_A19	Tripartite	A01	A25	A19	NA	NA	NA	FALSE	FALSE	FALSE
A01_A25_A20	Tripartite	A01	A25	A20	NA	NA	NA	FALSE	FALSE	FALSE
A01_A25_A21	Tripartite	A01	A25	A21	NA	NA	NA	FALSE	FALSE	FALSE
A01_A25_A22	Tripartite	A01	A25	A22	NA	NA	NA	FALSE	FALSE	FALSE
A02_A01_A23	Tripartite	A02	A01	A23	NA	NA	NA	FALSE	FALSE	FALSE
A02_A01_A25	Tripartite	A02	A01	A25	NA	NA	NA	FALSE	FALSE	FALSE
A02_A03_A23	Tripartite	A02	A03	A23	NA	NA	NA	FALSE	FALSE	FALSE
A02_A03_A25	Tripartite	A02	A03	A25	NA	NA	NA	FALSE	FALSE	FALSE
A02_A04_A23	Tripartite	A02	A04	A23	NA	NA	NA	FALSE	FALSE	FALSE
A02_A04_A25	Tripartite	A02	A04	A25	NA	NA	NA	FALSE	FALSE	FALSE
A02_A05_A23	Tripartite	A02	A05	A23	NA	NA	NA	FALSE	FALSE	FALSE
A02_A05_A25	Tripartite	A02	A05	A25	NA	NA	NA	FALSE	FALSE	FALSE
A02_A06_A23	Tripartite	A02	A06	A23	NA	NA	NA	FALSE	FALSE	FALSE
A02_A06_A25	Tripartite	A02	A06	A25	NA	NA	NA	FALSE	FALSE	FALSE
A02_A07_A23	Tripartite	A02	A07	A23	NA	NA	NA	FALSE	FALSE	FALSE
A02_A07_A25	Tripartite	A02	A07	A25	NA	NA	NA	FALSE	FALSE	FALSE
A02_A08_A23	Tripartite	A02	A08	A23	NA	NA	NA	FALSE	FALSE	FALSE
A02_A08_A25	Tripartite	A02	A08	A25	NA	NA	NA	FALSE	FALSE	FALSE
A02_A09_A23	Tripartite	A02	A09	A23	NA	NA	NA	FALSE	FALSE	FALSE
A02_A09_A25	Tripartite	A02	A09	A25	NA	NA	NA	FALSE	FALSE	FALSE
A02_A10_A23	Tripartite	A02	A10	A23	NA	NA	NA	FALSE	FALSE	FALSE
A02_A10_A25	Tripartite	A02	A10	A25	NA	NA	NA	FALSE	FALSE	FALSE
A02_A11_A23	Tripartite	A02	A11	A23	NA	NA	NA	FALSE	FALSE	FALSE
A02_A11_A25	Tripartite	A02	A11	A25	NA	NA	NA	FALSE	FALSE	FALSE
A02_A12_A23	Tripartite	A02	A12	A23	NA	NA	NA	FALSE	FALSE	FALSE
A02_A12_A25	Tripartite	A02	A12	A25	NA	NA	NA	FALSE	FALSE	FALSE
A02_A13_A23	Tripartite	A02	A13	A23	NA	NA	NA	FALSE	FALSE	FALSE
A02_A13_A25	Tripartite	A02	A13	A25	NA	NA	NA	FALSE	FALSE	FALSE
A02_A14_A23	Tripartite	A02	A14	A23	NA	NA	NA	FALSE	FALSE	FALSE
A02_A14_A25	Tripartite	A02	A14	A25	NA	NA	NA	FALSE	FALSE	FALSE
A02_A15_A23	Tripartite	A02	A15	A23	NA	NA	NA	FALSE	FALSE	FALSE
A02_A15_A25	Tripartite	A02	A15	A25	NA	NA	NA	FALSE	FALSE	FALSE
A02_A16_A23	Tripartite	A02	A16	A23	NA	NA	NA	FALSE	FALSE	FALSE
A02_A16_A25	Tripartite	A02	A16	A25	NA	NA	NA	FALSE	FALSE	FALSE
A02_A17_A23	Tripartite	A02	A17	A23	NA	NA	NA	FALSE	FALSE	FALSE
A02_A17_A25	Tripartite	A02	A17	A25	NA	NA	NA	FALSE	FALSE	FALSE
A02_A18_A23	Tripartite	A02	A18	A23	NA	NA	NA	FALSE	FALSE	FALSE
A02_A18_A25	Tripartite	A02	A18	A25	NA	NA	NA	FALSE	FALSE	FALSE
A02_A19_A23	Tripartite	A02	A19	A23	NA	NA	NA	FALSE	FALSE	FALSE
A02_A19_A25	Tripartite	A02	A19	A25	NA	NA	NA	FALSE	FALSE	FALSE
A02_A20_A23	Tripartite	A02	A20	A23	NA	NA	NA	FALSE	FALSE	FALSE
A02_A20_A25	Tripartite	A02	A20	A25	NA	NA	NA	FALSE	FALSE	FALSE
A02_A21_A23	Tripartite	A02	A21	A23	NA	NA	NA	FALSE	FALSE	FALSE
A02_A21_A25	Tripartite	A02	A21	A25	NA	NA	NA	FALSE	FALSE	FALSE
A02_A22_A23	Tripartite	A02	A22	A23	NA	NA	NA	FALSE	FALSE	FALSE
A02_A22_A25	Tripartite	A02	A22	A25	NA	NA	NA	FALSE	FALSE	FALSE
A02_A23_A01	Tripartite	A02	A23	A01	NA	NA	NA	FALSE	FALSE	FALSE
A02_A23_A03	Tripartite	A02	A23	A03	NA	NA	NA	FALSE	FALSE	FALSE
A02_A23_A04	Tripartite	A02	A23	A04	NA	NA	NA	FALSE	FALSE	FALSE
A02_A23_A05	Tripartite	A02	A23	A05	NA	NA	NA	FALSE	FALSE	FALSE
A02_A23_A06	Tripartite	A02	A23	A06	NA	NA	NA	FALSE	FALSE	FALSE
A02_A23_A07	Tripartite	A02	A23	A07	NA	NA	NA	FALSE	FALSE	FALSE
A02_A23_A08	Tripartite	A02	A23	A08	NA	NA	NA	FALSE	FALSE	FALSE
A02_A23_A09	Tripartite	A02	A23	A09	NA	NA	NA	FALSE	FALSE	FALSE
A02_A23_A10	Tripartite	A02	A23	A10	NA	NA	NA	FALSE	FALSE	FALSE
A02_A23_A11	Tripartite	A02	A23	A11	NA	NA	NA	FALSE	FALSE	FALSE
A02_A23_A12	Tripartite	A02	A23	A12	NA	NA	NA	FALSE	FALSE	FALSE
A02_A23_A13	Tripartite	A02	A23	A13	NA	NA	NA	FALSE	FALSE	FALSE
A02_A23_A14	Tripartite	A02	A23	A14	NA	NA	NA	FALSE	FALSE	FALSE
A02_A23_A15	Tripartite	A02	A23	A15	NA	NA	NA	FALSE	FALSE	FALSE
A02_A23_A16	Tripartite	A02	A23	A16	NA	NA	NA	FALSE	FALSE	FALSE
A02_A23_A17	Tripartite	A02	A23	A17	NA	NA	NA	FALSE	FALSE	FALSE
A02_A23_A18	Tripartite	A02	A23	A18	NA	NA	NA	FALSE	FALSE	FALSE
A02_A23_A19	Tripartite	A02	A23	A19	NA	NA	NA	FALSE	FALSE	FALSE
A02_A23_A20	Tripartite	A02	A23	A20	NA	NA	NA	FALSE	FALSE	FALSE
A02_A23_A21	Tripartite	A02	A23	A21	NA	NA	NA	FALSE	FALSE	FALSE
A02_A23_A22	Tripartite	A02	A23	A22	NA	NA	NA	FALSE	FALSE	FALSE
A02_A25_A01	Tripartite	A02	A25	A01	NA	NA	NA	FALSE	FALSE	FALSE
A02_A25_A03	Tripartite	A02	A25	A03	NA	NA	NA	FALSE	FALSE	FALSE
A02_A25_A04	Tripartite	A02	A25	A04	NA	NA	NA	FALSE	FALSE	FALSE
A02_A25_A05	Tripartite	A02	A25	A05	NA	NA	NA	FALSE	FALSE	FALSE
A02_A25_A06	Tripartite	A02	A25	A06	NA	NA	NA	FALSE	FALSE	FALSE
A02_A25_A07	Tripartite	A02	A25	A07	NA	NA	NA	FALSE	FALSE	FALSE
A02_A25_A08	Tripartite	A02	A25	A08	NA	NA	NA	FALSE	FALSE	FALSE
A02_A25_A09	Tripartite	A02	A25	A09	NA	NA	NA	FALSE	FALSE	FALSE
A02_A25_A10	Tripartite	A02	A25	A10	NA	NA	NA	FALSE	FALSE	FALSE
A02_A25_A11	Tripartite	A02	A25	A11	NA	NA	NA	FALSE	FALSE	FALSE
A02_A25_A12	Tripartite	A02	A25	A12	NA	NA	NA	FALSE	FALSE	FALSE
A02_A25_A13	Tripartite	A02	A25	A13	NA	NA	NA	FALSE	FALSE	FALSE
A02_A25_A14	Tripartite	A02	A25	A14	NA	NA	NA	FALSE	FALSE	FALSE
A02_A25_A15	Tripartite	A02	A25	A15	NA	NA	NA	FALSE	FALSE	FALSE
A02_A25_A16	Tripartite	A02	A25	A16	NA	NA	NA	FALSE	FALSE	FALSE
A02_A25_A17	Tripartite	A02	A25	A17	NA	NA	NA	FALSE	FALSE	FALSE
A02_A25_A18	Tripartite	A02	A25	A18	NA	NA	NA	FALSE	FALSE	FALSE
A02_A25_A19	Tripartite	A02	A25	A19	NA	NA	NA	FALSE	FALSE	FALSE
A02_A25_A20	Tripartite	A02	A25	A20	NA	NA	NA	FALSE	FALSE	FALSE
A02_A25_A21	Tripartite	A02	A25	A21	NA	NA	NA	FALSE	FALSE	FALSE
A02_A25_A22	Tripartite	A02	A25	A22	NA	NA	NA	FALSE	FALSE	FALSE
A03_A01_A23	Tripartite	A03	A01	A23	NA	NA	NA	FALSE	FALSE	FALSE
A03_A01_A25	Tripartite	A03	A01	A25	NA	NA	NA	FALSE	FALSE	FALSE
A03_A02_A23	Tripartite	A03	A02	A23	NA	NA	NA	FALSE	FALSE	FALSE
A03_A02_A25	Tripartite	A03	A02	A25	NA	NA	NA	FALSE	FALSE	FALSE
A03_A04_A23	Tripartite	A03	A04	A23	NA	NA	NA	FALSE	FALSE	FALSE
A03_A04_A25	Tripartite	A03	A04	A25	NA	NA	NA	FALSE	FALSE	FALSE
A03_A05_A23	Tripartite	A03	A05	A23	NA	NA	NA	FALSE	FALSE	FALSE
A03_A05_A25	Tripartite	A03	A05	A25	NA	NA	NA	FALSE	FALSE	FALSE
A03_A06_A23	Tripartite	A03	A06	A23	NA	NA	NA	FALSE	FALSE	FALSE
A03_A06_A25	Tripartite	A03	A06	A25	NA	NA	NA	FALSE	FALSE	FALSE
A03_A07_A23	Tripartite	A03	A07	A23	NA	NA	NA	FALSE	FALSE	FALSE
A03_A07_A25	Tripartite	A03	A07	A25	NA	NA	NA	FALSE	FALSE	FALSE
A03_A08_A23	Tripartite	A03	A08	A23	NA	NA	NA	FALSE	FALSE	FALSE
A03_A08_A25	Tripartite	A03	A08	A25	NA	NA	NA	FALSE	FALSE	FALSE
A03_A09_A23	Tripartite	A03	A09	A23	NA	NA	NA	FALSE	FALSE	FALSE
A03_A09_A25	Tripartite	A03	A09	A25	NA	NA	NA	FALSE	FALSE	FALSE
A03_A10_A23	Tripartite	A03	A10	A23	NA	NA	NA	FALSE	FALSE	FALSE
A03_A10_A25	Tripartite	A03	A10	A25	NA	NA	NA	FALSE	FALSE	FALSE
A03_A11_A23	Tripartite	A03	A11	A23	NA	NA	NA	FALSE	FALSE	FALSE
A03_A11_A25	Tripartite	A03	A11	A25	NA	NA	NA	FALSE	FALSE	FALSE
A03_A12_A23	Tripartite	A03	A12	A23	NA	NA	NA	FALSE	FALSE	FALSE
A03_A12_A25	Tripartite	A03	A12	A25	NA	NA	NA	FALSE	FALSE	FALSE
A03_A13_A23	Tripartite	A03	A13	A23	NA	NA	NA	FALSE	FALSE	FALSE
A03_A13_A25	Tripartite	A03	A13	A25	NA	1052.82	NA	FALSE	FALSE	FALSE
A03_A14_A23	Tripartite	A03	A14	A23	208.908	NA	NA	FALSE	FALSE	FALSE
A03_A14_A25	Tripartite	A03	A14	A25	NA	NA	NA	FALSE	FALSE	FALSE
A03_A15_A23	Tripartite	A03	A15	A23	NA	NA	NA	FALSE	FALSE	FALSE
A03_A15_A25	Tripartite	A03	A15	A25	NA	NA	NA	FALSE	FALSE	FALSE
A03_A16_A23	Tripartite	A03	A16	A23	NA	NA	NA	FALSE	FALSE	FALSE
A03_A16_A25	Tripartite	A03	A16	A25	NA	NA	NA	FALSE	FALSE	FALSE
A03_A17_A23	Tripartite	A03	A17	A23	NA	NA	NA	FALSE	FALSE	FALSE
A03_A17_A25	Tripartite	A03	A17	A25	NA	NA	NA	FALSE	FALSE	FALSE
A03_A18_A23	Tripartite	A03	A18	A23	NA	NA	NA	FALSE	FALSE	FALSE
A03_A18_A25	Tripartite	A03	A18	A25	NA	NA	NA	FALSE	FALSE	FALSE
A03_A19_A23	Tripartite	A03	A19	A23	NA	NA	NA	FALSE	FALSE	FALSE
A03_A19_A25	Tripartite	A03	A19	A25	NA	NA	NA	FALSE	FALSE	FALSE
A03_A20_A23	Tripartite	A03	A20	A23	290.367	NA	NA	FALSE	FALSE	FALSE
A03_A20_A25	Tripartite	A03	A20	A25	NA	NA	NA	FALSE	FALSE	FALSE
A03_A21_A23	Tripartite	A03	A21	A23	NA	NA	NA	FALSE	FALSE	FALSE
A03_A21_A25	Tripartite	A03	A21	A25	NA	NA	NA	FALSE	FALSE	FALSE
A03_A22_A23	Tripartite	A03	A22	A23	NA	NA	NA	FALSE	FALSE	FALSE
A03_A22_A25	Tripartite	A03	A22	A25	NA	NA	NA	FALSE	FALSE	FALSE
A03_A23_A01	Tripartite	A03	A23	A01	NA	NA	NA	FALSE	FALSE	FALSE
A03_A23_A02	Tripartite	A03	A23	A02	NA	NA	NA	FALSE	FALSE	FALSE
A03_A23_A04	Tripartite	A03	A23	A04	NA	NA	NA	FALSE	FALSE	FALSE
A03_A23_A05	Tripartite	A03	A23	A05	NA	NA	NA	FALSE	FALSE	FALSE
A03_A23_A06	Tripartite	A03	A23	A06	NA	NA	NA	FALSE	FALSE	FALSE
A03_A23_A07	Tripartite	A03	A23	A07	NA	NA	NA	FALSE	FALSE	FALSE
A03_A23_A08	Tripartite	A03	A23	A08	NA	NA	NA	FALSE	FALSE	FALSE
A03_A23_A09	Tripartite	A03	A23	A09	NA	NA	NA	FALSE	FALSE	FALSE
A03_A23_A10	Tripartite	A03	A23	A10	236.488	NA	NA	FALSE	FALSE	FALSE
A03_A23_A11	Tripartite	A03	A23	A11	NA	NA	NA	FALSE	FALSE	FALSE
A03_A23_A12	Tripartite	A03	A23	A12	NA	NA	NA	FALSE	FALSE	FALSE
A03_A23_A13	Tripartite	A03	A23	A13	NA	NA	NA	FALSE	FALSE	FALSE
A03_A23_A14	Tripartite	A03	A23	A14	NA	NA	NA	FALSE	FALSE	FALSE
A03_A23_A15	Tripartite	A03	A23	A15	NA	NA	NA	FALSE	FALSE	FALSE
A03_A23_A16	Tripartite	A03	A23	A16	NA	NA	NA	FALSE	FALSE	FALSE
A03_A23_A17	Tripartite	A03	A23	A17	NA	NA	NA	FALSE	FALSE	FALSE
A03_A23_A18	Tripartite	A03	A23	A18	NA	1049.56	NA	FALSE	FALSE	FALSE
A03_A23_A19	Tripartite	A03	A23	A19	NA	NA	NA	FALSE	FALSE	FALSE
A03_A23_A20	Tripartite	A03	A23	A20	NA	NA	NA	FALSE	FALSE	FALSE
A03_A23_A21	Tripartite	A03	A23	A21	NA	NA	NA	FALSE	FALSE	FALSE
A03_A23_A22	Tripartite	A03	A23	A22	NA	NA	NA	FALSE	FALSE	FALSE
A03_A25_A01	Tripartite	A03	A25	A01	NA	NA	NA	FALSE	FALSE	FALSE
A03_A25_A02	Tripartite	A03	A25	A02	NA	NA	NA	FALSE	FALSE	FALSE
A03_A25_A04	Tripartite	A03	A25	A04	NA	NA	NA	FALSE	FALSE	FALSE
A03_A25_A05	Tripartite	A03	A25	A05	NA	NA	NA	FALSE	FALSE	FALSE
A03_A25_A06	Tripartite	A03	A25	A06	NA	NA	NA	FALSE	FALSE	FALSE
A03_A25_A07	Tripartite	A03	A25	A07	NA	NA	NA	FALSE	FALSE	FALSE
A03_A25_A08	Tripartite	A03	A25	A08	NA	NA	NA	FALSE	FALSE	FALSE
A03_A25_A09	Tripartite	A03	A25	A09	NA	NA	NA	FALSE	FALSE	FALSE
A03_A25_A10	Tripartite	A03	A25	A10	121.192	1431.58	110.499	FALSE	FALSE	FALSE
A03_A25_A11	Tripartite	A03	A25	A11	NA	NA	NA	FALSE	FALSE	FALSE
A03_A25_A12	Tripartite	A03	A25	A12	NA	NA	NA	FALSE	FALSE	FALSE
A03_A25_A13	Tripartite	A03	A25	A13	NA	NA	NA	FALSE	FALSE	FALSE
A03_A25_A14	Tripartite	A03	A25	A14	119.814	NA	NA	FALSE	FALSE	FALSE
A03_A25_A15	Tripartite	A03	A25	A15	NA	NA	NA	FALSE	FALSE	FALSE
A03_A25_A16	Tripartite	A03	A25	A16	NA	NA	NA	FALSE	FALSE	FALSE
A03_A25_A17	Tripartite	A03	A25	A17	NA	NA	NA	FALSE	FALSE	FALSE
A03_A25_A18	Tripartite	A03	A25	A18	NA	1243.14	NA	FALSE	FALSE	FALSE
A03_A25_A19	Tripartite	A03	A25	A19	NA	NA	NA	FALSE	FALSE	FALSE
A03_A25_A20	Tripartite	A03	A25	A20	NA	NA	NA	FALSE	FALSE	FALSE
A03_A25_A21	Tripartite	A03	A25	A21	NA	NA	NA	FALSE	FALSE	FALSE
A03_A25_A22	Tripartite	A03	A25	A22	NA	NA	NA	FALSE	FALSE	FALSE
A04_A01_A23	Tripartite	A04	A01	A23	18.6583	139.39	35.1256	FALSE	FALSE	FALSE
A04_A01_A25	Tripartite	A04	A01	A25	NA	NA	NA	FALSE	FALSE	FALSE
A04_A02_A23	Tripartite	A04	A02	A23	NA	NA	NA	FALSE	FALSE	FALSE
A04_A02_A25	Tripartite	A04	A02	A25	NA	NA	NA	FALSE	FALSE	FALSE
A04_A03_A23	Tripartite	A04	A03	A23	NA	NA	NA	FALSE	FALSE	FALSE
A04_A03_A25	Tripartite	A04	A03	A25	NA	NA	NA	FALSE	FALSE	FALSE
A04_A05_A23	Tripartite	A04	A05	A23	NA	NA	NA	FALSE	FALSE	FALSE
A04_A05_A25	Tripartite	A04	A05	A25	NA	NA	NA	FALSE	FALSE	FALSE
A04_A06_A23	Tripartite	A04	A06	A23	NA	NA	NA	FALSE	FALSE	FALSE
A04_A06_A25	Tripartite	A04	A06	A25	NA	NA	NA	FALSE	FALSE	FALSE
A04_A07_A23	Tripartite	A04	A07	A23	NA	NA	NA	FALSE	FALSE	FALSE
A04_A07_A25	Tripartite	A04	A07	A25	NA	NA	NA	FALSE	FALSE	FALSE
A04_A08_A23	Tripartite	A04	A08	A23	NA	NA	NA	FALSE	FALSE	FALSE
A04_A08_A25	Tripartite	A04	A08	A25	NA	NA	NA	FALSE	FALSE	FALSE
A04_A09_A23	Tripartite	A04	A09	A23	NA	NA	NA	FALSE	FALSE	FALSE
A04_A09_A25	Tripartite	A04	A09	A25	NA	NA	NA	FALSE	FALSE	FALSE
A04_A10_A23	Tripartite	A04	A10	A23	NA	NA	NA	FALSE	FALSE	FALSE
A04_A10_A25	Tripartite	A04	A10	A25	NA	NA	NA	FALSE	FALSE	FALSE
A04_A11_A23	Tripartite	A04	A11	A23	NA	NA	NA	FALSE	FALSE	FALSE
A04_A11_A25	Tripartite	A04	A11	A25	NA	NA	NA	FALSE	FALSE	FALSE
A04_A12_A23	Tripartite	A04	A12	A23	NA	NA	NA	FALSE	FALSE	FALSE
A04_A12_A25	Tripartite	A04	A12	A25	NA	NA	NA	FALSE	FALSE	FALSE
A04_A13_A23	Tripartite	A04	A13	A23	NA	NA	NA	FALSE	FALSE	FALSE
A04_A13_A25	Tripartite	A04	A13	A25	NA	NA	NA	FALSE	FALSE	FALSE
A04_A14_A23	Tripartite	A04	A14	A23	NA	NA	NA	FALSE	FALSE	FALSE
A04_A14_A25	Tripartite	A04	A14	A25	NA	NA	NA	FALSE	FALSE	FALSE
A04_A15_A23	Tripartite	A04	A15	A23	NA	NA	NA	FALSE	FALSE	FALSE
A04_A15_A25	Tripartite	A04	A15	A25	NA	NA	NA	FALSE	FALSE	FALSE
A04_A16_A23	Tripartite	A04	A16	A23	NA	NA	NA	FALSE	FALSE	FALSE
A04_A16_A25	Tripartite	A04	A16	A25	NA	NA	NA	FALSE	FALSE	FALSE
A04_A17_A23	Tripartite	A04	A17	A23	NA	NA	NA	FALSE	FALSE	FALSE
A04_A17_A25	Tripartite	A04	A17	A25	NA	NA	NA	FALSE	FALSE	FALSE
A04_A18_A23	Tripartite	A04	A18	A23	137.632	585.307	57.1193	FALSE	FALSE	FALSE
A04_A18_A25	Tripartite	A04	A18	A25	NA	760.641	56.1178	FALSE	FALSE	FALSE
A04_A19_A23	Tripartite	A04	A19	A23	NA	NA	NA	FALSE	FALSE	FALSE
A04_A19_A25	Tripartite	A04	A19	A25	NA	NA	NA	FALSE	FALSE	FALSE
A04_A20_A23	Tripartite	A04	A20	A23	NA	NA	NA	FALSE	FALSE	FALSE
A04_A20_A25	Tripartite	A04	A20	A25	NA	NA	NA	FALSE	FALSE	FALSE
A04_A21_A23	Tripartite	A04	A21	A23	NA	86.8752	NA	FALSE	FALSE	FALSE
A04_A21_A25	Tripartite	A04	A21	A25	NA	NA	NA	FALSE	FALSE	FALSE
A04_A22_A23	Tripartite	A04	A22	A23	NA	NA	NA	FALSE	FALSE	FALSE
A04_A22_A25	Tripartite	A04	A22	A25	NA	NA	NA	FALSE	FALSE	FALSE
A04_A23_A01	Tripartite	A04	A23	A01	NA	NA	NA	FALSE	FALSE	FALSE
A04_A23_A02	Tripartite	A04	A23	A02	NA	NA	NA	FALSE	FALSE	FALSE
A04_A23_A03	Tripartite	A04	A23	A03	NA	NA	NA	FALSE	FALSE	FALSE
A04_A23_A05	Tripartite	A04	A23	A05	NA	NA	NA	FALSE	FALSE	FALSE
A04_A23_A06	Tripartite	A04	A23	A06	NA	NA	NA	FALSE	FALSE	FALSE
A04_A23_A07	Tripartite	A04	A23	A07	NA	NA	NA	FALSE	FALSE	FALSE
A04_A23_A08	Tripartite	A04	A23	A08	NA	NA	NA	FALSE	FALSE	FALSE
A04_A23_A09	Tripartite	A04	A23	A09	NA	NA	NA	FALSE	FALSE	FALSE
A04_A23_A10	Tripartite	A04	A23	A10	NA	NA	NA	FALSE	FALSE	FALSE
A04_A23_A11	Tripartite	A04	A23	A11	NA	NA	NA	FALSE	FALSE	FALSE
A04_A23_A12	Tripartite	A04	A23	A12	NA	NA	NA	FALSE	FALSE	FALSE
A04_A23_A13	Tripartite	A04	A23	A13	NA	NA	NA	FALSE	FALSE	FALSE
A04_A23_A14	Tripartite	A04	A23	A14	NA	NA	NA	FALSE	FALSE	FALSE
A04_A23_A15	Tripartite	A04	A23	A15	NA	NA	NA	FALSE	FALSE	FALSE
A04_A23_A16	Tripartite	A04	A23	A16	NA	NA	NA	FALSE	FALSE	FALSE
A04_A23_A17	Tripartite	A04	A23	A17	NA	NA	NA	FALSE	FALSE	FALSE
A04_A23_A18	Tripartite	A04	A23	A18	134.139	659.234	55.4858	FALSE	FALSE	FALSE
A04_A23_A19	Tripartite	A04	A23	A19	NA	NA	NA	FALSE	FALSE	FALSE
A04_A23_A20	Tripartite	A04	A23	A20	NA	NA	NA	FALSE	FALSE	FALSE
A04_A23_A21	Tripartite	A04	A23	A21	NA	NA	NA	FALSE	FALSE	FALSE
A04_A23_A22	Tripartite	A04	A23	A22	NA	NA	NA	FALSE	FALSE	FALSE
A04_A25_A01	Tripartite	A04	A25	A01	NA	NA	NA	FALSE	FALSE	FALSE
A04_A25_A02	Tripartite	A04	A25	A02	NA	NA	NA	FALSE	FALSE	FALSE
A04_A25_A03	Tripartite	A04	A25	A03	NA	NA	NA	FALSE	FALSE	FALSE
A04_A25_A05	Tripartite	A04	A25	A05	NA	NA	NA	FALSE	FALSE	FALSE
A04_A25_A06	Tripartite	A04	A25	A06	NA	NA	35.9359	FALSE	FALSE	FALSE
A04_A25_A07	Tripartite	A04	A25	A07	NA	NA	NA	FALSE	FALSE	FALSE
A04_A25_A08	Tripartite	A04	A25	A08	NA	NA	NA	FALSE	FALSE	FALSE
A04_A25_A09	Tripartite	A04	A25	A09	NA	NA	NA	FALSE	FALSE	FALSE
A04_A25_A10	Tripartite	A04	A25	A10	NA	NA	NA	FALSE	FALSE	FALSE
A04_A25_A11	Tripartite	A04	A25	A11	NA	NA	NA	FALSE	FALSE	FALSE
A04_A25_A12	Tripartite	A04	A25	A12	NA	NA	NA	FALSE	FALSE	FALSE
A04_A25_A13	Tripartite	A04	A25	A13	NA	NA	NA	FALSE	FALSE	FALSE
A04_A25_A14	Tripartite	A04	A25	A14	NA	NA	NA	FALSE	FALSE	FALSE
A04_A25_A15	Tripartite	A04	A25	A15	NA	NA	NA	FALSE	FALSE	FALSE
A04_A25_A16	Tripartite	A04	A25	A16	NA	NA	NA	FALSE	FALSE	FALSE
A04_A25_A17	Tripartite	A04	A25	A17	NA	NA	NA	FALSE	FALSE	FALSE
A04_A25_A18	Tripartite	A04	A25	A18	103.514	622.107	59.4242	FALSE	FALSE	FALSE
A04_A25_A19	Tripartite	A04	A25	A19	NA	NA	NA	FALSE	FALSE	FALSE
A04_A25_A20	Tripartite	A04	A25	A20	NA	NA	NA	FALSE	FALSE	FALSE
A04_A25_A21	Tripartite	A04	A25	A21	NA	NA	NA	FALSE	FALSE	FALSE
A04_A25_A22	Tripartite	A04	A25	A22	NA	NA	NA	FALSE	FALSE	FALSE
A05_A01_A23	Tripartite	A05	A01	A23	NA	NA	NA	FALSE	FALSE	FALSE
A05_A01_A25	Tripartite	A05	A01	A25	NA	NA	NA	FALSE	FALSE	FALSE
A05_A02_A23	Tripartite	A05	A02	A23	NA	NA	NA	FALSE	FALSE	FALSE
A05_A02_A25	Tripartite	A05	A02	A25	NA	NA	NA	FALSE	FALSE	FALSE
A05_A03_A23	Tripartite	A05	A03	A23	NA	NA	NA	FALSE	FALSE	FALSE
A05_A03_A25	Tripartite	A05	A03	A25	NA	NA	NA	FALSE	FALSE	FALSE
A05_A04_A23	Tripartite	A05	A04	A23	NA	1237.14	112.028	FALSE	FALSE	FALSE
A05_A04_A25	Tripartite	A05	A04	A25	NA	NA	NA	FALSE	FALSE	FALSE
A05_A06_A23	Tripartite	A05	A06	A23	NA	NA	NA	FALSE	FALSE	FALSE
A05_A06_A25	Tripartite	A05	A06	A25	NA	NA	NA	FALSE	FALSE	FALSE
A05_A07_A23	Tripartite	A05	A07	A23	NA	NA	NA	FALSE	FALSE	FALSE
A05_A07_A25	Tripartite	A05	A07	A25	NA	NA	NA	FALSE	FALSE	FALSE
A05_A08_A23	Tripartite	A05	A08	A23	NA	NA	NA	FALSE	FALSE	FALSE
A05_A08_A25	Tripartite	A05	A08	A25	NA	NA	NA	FALSE	FALSE	FALSE
A05_A09_A23	Tripartite	A05	A09	A23	NA	NA	NA	FALSE	FALSE	FALSE
A05_A09_A25	Tripartite	A05	A09	A25	NA	NA	NA	FALSE	FALSE	FALSE
A05_A10_A23	Tripartite	A05	A10	A23	NA	NA	NA	FALSE	FALSE	FALSE
A05_A10_A25	Tripartite	A05	A10	A25	144.578	NA	89.7091	FALSE	FALSE	FALSE
A05_A11_A23	Tripartite	A05	A11	A23	NA	NA	NA	FALSE	FALSE	FALSE
A05_A11_A25	Tripartite	A05	A11	A25	NA	NA	NA	FALSE	FALSE	FALSE
A05_A12_A23	Tripartite	A05	A12	A23	NA	NA	NA	FALSE	FALSE	FALSE
A05_A12_A25	Tripartite	A05	A12	A25	NA	NA	NA	FALSE	FALSE	FALSE
A05_A13_A23	Tripartite	A05	A13	A23	NA	NA	NA	FALSE	FALSE	FALSE
A05_A13_A25	Tripartite	A05	A13	A25	NA	NA	NA	FALSE	FALSE	FALSE
A05_A14_A23	Tripartite	A05	A14	A23	NA	NA	NA	FALSE	FALSE	FALSE
A05_A14_A25	Tripartite	A05	A14	A25	NA	842.039	103.064	FALSE	FALSE	FALSE
A05_A15_A23	Tripartite	A05	A15	A23	NA	NA	NA	FALSE	FALSE	FALSE
A05_A15_A25	Tripartite	A05	A15	A25	NA	NA	NA	FALSE	FALSE	FALSE
A05_A16_A23	Tripartite	A05	A16	A23	NA	1721.08	88.2641	FALSE	FALSE	FALSE
A05_A16_A25	Tripartite	A05	A16	A25	253.786	1606	119.367	FALSE	FALSE	FALSE
A05_A17_A23	Tripartite	A05	A17	A23	179.653	NA	NA	FALSE	FALSE	FALSE
A05_A17_A25	Tripartite	A05	A17	A25	NA	NA	NA	FALSE	FALSE	FALSE
A05_A18_A23	Tripartite	A05	A18	A23	179.227	1317.59	NA	FALSE	FALSE	FALSE
A05_A18_A25	Tripartite	A05	A18	A25	188.789	462.176	44.6932	FALSE	FALSE	FALSE
A05_A19_A23	Tripartite	A05	A19	A23	NA	1327.94	NA	FALSE	FALSE	FALSE
A05_A19_A25	Tripartite	A05	A19	A25	NA	1826.51	128.89	FALSE	FALSE	FALSE
A05_A20_A23	Tripartite	A05	A20	A23	NA	1226.36	88.6086	FALSE	FALSE	FALSE
A05_A20_A25	Tripartite	A05	A20	A25	282.092	1370.34	121.36	FALSE	FALSE	FALSE
A05_A21_A23	Tripartite	A05	A21	A23	NA	NA	NA	FALSE	FALSE	FALSE
A05_A21_A25	Tripartite	A05	A21	A25	NA	NA	NA	FALSE	FALSE	FALSE
A05_A22_A23	Tripartite	A05	A22	A23	386.065	1198.94	NA	FALSE	FALSE	FALSE
A05_A22_A25	Tripartite	A05	A22	A25	272.448	1761.51	NA	FALSE	FALSE	FALSE
A05_A23_A01	Tripartite	A05	A23	A01	NA	NA	NA	FALSE	FALSE	FALSE
A05_A23_A02	Tripartite	A05	A23	A02	NA	NA	NA	FALSE	FALSE	FALSE
A05_A23_A03	Tripartite	A05	A23	A03	NA	NA	NA	FALSE	FALSE	FALSE
A05_A23_A04	Tripartite	A05	A23	A04	NA	NA	NA	FALSE	FALSE	FALSE
A05_A23_A06	Tripartite	A05	A23	A06	NA	NA	NA	FALSE	FALSE	FALSE
A05_A23_A07	Tripartite	A05	A23	A07	NA	NA	NA	FALSE	FALSE	FALSE
A05_A23_A08	Tripartite	A05	A23	A08	NA	NA	NA	FALSE	FALSE	FALSE
A05_A23_A09	Tripartite	A05	A23	A09	NA	NA	NA	FALSE	FALSE	FALSE
A05_A23_A10	Tripartite	A05	A23	A10	162.816	1623.32	138.143	FALSE	FALSE	FALSE
A05_A23_A11	Tripartite	A05	A23	A11	NA	NA	NA	FALSE	FALSE	FALSE
A05_A23_A12	Tripartite	A05	A23	A12	NA	1680.94	125.119	FALSE	FALSE	FALSE
A05_A23_A13	Tripartite	A05	A23	A13	NA	NA	NA	FALSE	FALSE	FALSE
A05_A23_A14	Tripartite	A05	A23	A14	NA	NA	NA	FALSE	FALSE	FALSE
A05_A23_A15	Tripartite	A05	A23	A15	NA	NA	NA	FALSE	FALSE	FALSE
A05_A23_A16	Tripartite	A05	A23	A16	NA	1885.96	NA	FALSE	FALSE	FALSE
A05_A23_A17	Tripartite	A05	A23	A17	NA	NA	NA	FALSE	FALSE	FALSE
A05_A23_A18	Tripartite	A05	A23	A18	244.966	1372.03	53.655	FALSE	FALSE	FALSE
A05_A23_A19	Tripartite	A05	A23	A19	NA	NA	NA	FALSE	FALSE	FALSE
A05_A23_A20	Tripartite	A05	A23	A20	NA	NA	NA	FALSE	FALSE	FALSE
A05_A23_A21	Tripartite	A05	A23	A21	NA	NA	NA	FALSE	FALSE	FALSE
A05_A23_A22	Tripartite	A05	A23	A22	NA	NA	NA	FALSE	FALSE	FALSE
A05_A25_A01	Tripartite	A05	A25	A01	NA	NA	NA	FALSE	FALSE	FALSE
A05_A25_A02	Tripartite	A05	A25	A02	NA	NA	NA	FALSE	FALSE	FALSE
A05_A25_A03	Tripartite	A05	A25	A03	NA	NA	NA	FALSE	FALSE	FALSE
A05_A25_A04	Tripartite	A05	A25	A04	NA	NA	NA	FALSE	FALSE	FALSE
A05_A25_A06	Tripartite	A05	A25	A06	NA	NA	NA	FALSE	FALSE	FALSE
A05_A25_A07	Tripartite	A05	A25	A07	NA	NA	NA	FALSE	FALSE	FALSE
A05_A25_A08	Tripartite	A05	A25	A08	NA	NA	NA	FALSE	FALSE	FALSE
A05_A25_A09	Tripartite	A05	A25	A09	NA	NA	NA	FALSE	FALSE	FALSE
A05_A25_A10	Tripartite	A05	A25	A10	NA	NA	NA	FALSE	FALSE	FALSE
A05_A25_A11	Tripartite	A05	A25	A11	NA	NA	NA	FALSE	FALSE	FALSE
A05_A25_A12	Tripartite	A05	A25	A12	NA	NA	NA	FALSE	FALSE	FALSE
A05_A25_A13	Tripartite	A05	A25	A13	NA	NA	NA	FALSE	FALSE	FALSE
A05_A25_A14	Tripartite	A05	A25	A14	NA	NA	NA	FALSE	FALSE	FALSE
A05_A25_A15	Tripartite	A05	A25	A15	NA	NA	NA	FALSE	FALSE	FALSE
A05_A25_A16	Tripartite	A05	A25	A16	NA	2057.04	NA	FALSE	FALSE	FALSE
A05_A25_A17	Tripartite	A05	A25	A17	NA	NA	NA	FALSE	FALSE	FALSE
A05_A25_A18	Tripartite	A05	A25	A18	189.054	1399.04	88.2042	FALSE	FALSE	FALSE
A05_A25_A19	Tripartite	A05	A25	A19	233.727	NA	118.958	FALSE	FALSE	FALSE
A05_A25_A20	Tripartite	A05	A25	A20	NA	NA	NA	FALSE	FALSE	FALSE
A05_A25_A21	Tripartite	A05	A25	A21	NA	NA	NA	FALSE	FALSE	FALSE
A05_A25_A22	Tripartite	A05	A25	A22	NA	NA	NA	FALSE	FALSE	FALSE
A06_A01_A23	Tripartite	A06	A01	A23	NA	NA	NA	FALSE	FALSE	FALSE
A06_A01_A25	Tripartite	A06	A01	A25	NA	NA	NA	FALSE	FALSE	FALSE
A06_A02_A23	Tripartite	A06	A02	A23	NA	NA	57.1744	FALSE	FALSE	FALSE
A06_A02_A25	Tripartite	A06	A02	A25	NA	NA	NA	FALSE	FALSE	FALSE
A06_A03_A23	Tripartite	A06	A03	A23	NA	NA	NA	FALSE	FALSE	FALSE
A06_A03_A25	Tripartite	A06	A03	A25	NA	NA	NA	FALSE	FALSE	FALSE
A06_A04_A23	Tripartite	A06	A04	A23	NA	NA	NA	FALSE	FALSE	FALSE
A06_A04_A25	Tripartite	A06	A04	A25	NA	NA	NA	FALSE	FALSE	FALSE
A06_A05_A23	Tripartite	A06	A05	A23	NA	NA	NA	FALSE	FALSE	FALSE
A06_A05_A25	Tripartite	A06	A05	A25	NA	NA	NA	FALSE	FALSE	FALSE
A06_A07_A23	Tripartite	A06	A07	A23	NA	NA	NA	FALSE	FALSE	FALSE
A06_A07_A25	Tripartite	A06	A07	A25	NA	NA	NA	FALSE	FALSE	FALSE
A06_A08_A23	Tripartite	A06	A08	A23	NA	NA	NA	FALSE	FALSE	FALSE
A06_A08_A25	Tripartite	A06	A08	A25	NA	NA	NA	FALSE	FALSE	FALSE
A06_A09_A23	Tripartite	A06	A09	A23	NA	NA	NA	FALSE	FALSE	FALSE
A06_A09_A25	Tripartite	A06	A09	A25	NA	NA	NA	FALSE	FALSE	FALSE
A06_A10_A23	Tripartite	A06	A10	A23	NA	NA	45.4233	FALSE	FALSE	FALSE
A06_A10_A25	Tripartite	A06	A10	A25	NA	NA	NA	FALSE	FALSE	FALSE
A06_A11_A23	Tripartite	A06	A11	A23	NA	NA	NA	FALSE	FALSE	FALSE
A06_A11_A25	Tripartite	A06	A11	A25	NA	NA	NA	FALSE	FALSE	FALSE
A06_A12_A23	Tripartite	A06	A12	A23	NA	NA	NA	FALSE	FALSE	FALSE
A06_A12_A25	Tripartite	A06	A12	A25	NA	NA	NA	FALSE	FALSE	FALSE
A06_A13_A23	Tripartite	A06	A13	A23	NA	NA	NA	FALSE	FALSE	FALSE
A06_A13_A25	Tripartite	A06	A13	A25	NA	NA	95.1076	FALSE	FALSE	FALSE
A06_A14_A23	Tripartite	A06	A14	A23	NA	NA	NA	FALSE	FALSE	FALSE
A06_A14_A25	Tripartite	A06	A14	A25	NA	NA	NA	FALSE	FALSE	FALSE
A06_A15_A23	Tripartite	A06	A15	A23	NA	NA	NA	FALSE	FALSE	FALSE
A06_A15_A25	Tripartite	A06	A15	A25	NA	NA	NA	FALSE	FALSE	FALSE
A06_A16_A23	Tripartite	A06	A16	A23	NA	2055.39	NA	FALSE	FALSE	FALSE
A06_A16_A25	Tripartite	A06	A16	A25	NA	NA	NA	FALSE	FALSE	FALSE
A06_A17_A23	Tripartite	A06	A17	A23	NA	NA	NA	FALSE	FALSE	FALSE
A06_A17_A25	Tripartite	A06	A17	A25	NA	NA	NA	FALSE	FALSE	FALSE
A06_A18_A23	Tripartite	A06	A18	A23	NA	NA	NA	FALSE	FALSE	FALSE
A06_A18_A25	Tripartite	A06	A18	A25	NA	1294.04	NA	FALSE	FALSE	FALSE
A06_A19_A23	Tripartite	A06	A19	A23	NA	NA	NA	FALSE	FALSE	FALSE
A06_A19_A25	Tripartite	A06	A19	A25	NA	NA	NA	FALSE	FALSE	FALSE
A06_A20_A23	Tripartite	A06	A20	A23	NA	NA	NA	FALSE	FALSE	FALSE
A06_A20_A25	Tripartite	A06	A20	A25	NA	NA	NA	FALSE	FALSE	FALSE
A06_A21_A23	Tripartite	A06	A21	A23	NA	NA	NA	FALSE	FALSE	FALSE
A06_A21_A25	Tripartite	A06	A21	A25	NA	NA	NA	FALSE	FALSE	FALSE
A06_A22_A23	Tripartite	A06	A22	A23	NA	NA	NA	FALSE	FALSE	FALSE
A06_A22_A25	Tripartite	A06	A22	A25	NA	NA	NA	FALSE	FALSE	FALSE
A06_A23_A01	Tripartite	A06	A23	A01	NA	NA	NA	FALSE	FALSE	FALSE
A06_A23_A02	Tripartite	A06	A23	A02	NA	NA	NA	FALSE	FALSE	FALSE
A06_A23_A03	Tripartite	A06	A23	A03	NA	NA	NA	FALSE	FALSE	FALSE
A06_A23_A04	Tripartite	A06	A23	A04	NA	NA	NA	FALSE	FALSE	FALSE
A06_A23_A05	Tripartite	A06	A23	A05	NA	NA	NA	FALSE	FALSE	FALSE
A06_A23_A07	Tripartite	A06	A23	A07	NA	NA	NA	FALSE	FALSE	FALSE
A06_A23_A08	Tripartite	A06	A23	A08	NA	NA	NA	FALSE	FALSE	FALSE
A06_A23_A09	Tripartite	A06	A23	A09	NA	NA	NA	FALSE	FALSE	FALSE
A06_A23_A10	Tripartite	A06	A23	A10	NA	NA	NA	FALSE	FALSE	FALSE
A06_A23_A11	Tripartite	A06	A23	A11	NA	NA	NA	FALSE	FALSE	FALSE
A06_A23_A12	Tripartite	A06	A23	A12	NA	NA	NA	FALSE	FALSE	FALSE
A06_A23_A13	Tripartite	A06	A23	A13	NA	NA	NA	FALSE	FALSE	FALSE
A06_A23_A14	Tripartite	A06	A23	A14	NA	NA	NA	FALSE	FALSE	FALSE
A06_A23_A15	Tripartite	A06	A23	A15	NA	NA	NA	FALSE	FALSE	FALSE
A06_A23_A16	Tripartite	A06	A23	A16	NA	NA	NA	FALSE	FALSE	FALSE
A06_A23_A17	Tripartite	A06	A23	A17	NA	NA	NA	FALSE	FALSE	FALSE
A06_A23_A18	Tripartite	A06	A23	A18	205.342	1056.89	56.1129	FALSE	FALSE	FALSE
A06_A23_A19	Tripartite	A06	A23	A19	NA	NA	NA	FALSE	FALSE	FALSE
A06_A23_A20	Tripartite	A06	A23	A20	202.642	1565.62	66.4089	FALSE	FALSE	FALSE
A06_A23_A21	Tripartite	A06	A23	A21	NA	NA	NA	FALSE	FALSE	FALSE
A06_A23_A22	Tripartite	A06	A23	A22	NA	NA	NA	FALSE	FALSE	FALSE
A06_A25_A01	Tripartite	A06	A25	A01	NA	NA	NA	FALSE	FALSE	FALSE
A06_A25_A02	Tripartite	A06	A25	A02	NA	NA	73.1716	FALSE	FALSE	FALSE
A06_A25_A03	Tripartite	A06	A25	A03	NA	490.735	52.9844	FALSE	FALSE	FALSE
A06_A25_A04	Tripartite	A06	A25	A04	NA	NA	NA	FALSE	FALSE	FALSE
A06_A25_A05	Tripartite	A06	A25	A05	NA	NA	NA	FALSE	FALSE	FALSE
A06_A25_A07	Tripartite	A06	A25	A07	NA	NA	NA	FALSE	FALSE	FALSE
A06_A25_A08	Tripartite	A06	A25	A08	NA	220.203	41.4175	FALSE	FALSE	FALSE
A06_A25_A09	Tripartite	A06	A25	A09	NA	NA	NA	FALSE	FALSE	FALSE
A06_A25_A10	Tripartite	A06	A25	A10	NA	NA	NA	FALSE	FALSE	FALSE
A06_A25_A11	Tripartite	A06	A25	A11	NA	NA	NA	FALSE	FALSE	FALSE
A06_A25_A12	Tripartite	A06	A25	A12	NA	NA	NA	FALSE	FALSE	FALSE
A06_A25_A13	Tripartite	A06	A25	A13	NA	NA	NA	FALSE	FALSE	FALSE
A06_A25_A14	Tripartite	A06	A25	A14	NA	NA	NA	FALSE	FALSE	FALSE
A06_A25_A15	Tripartite	A06	A25	A15	NA	NA	NA	FALSE	FALSE	FALSE
A06_A25_A16	Tripartite	A06	A25	A16	NA	NA	NA	FALSE	FALSE	FALSE
A06_A25_A17	Tripartite	A06	A25	A17	NA	NA	NA	FALSE	FALSE	FALSE
A06_A25_A18	Tripartite	A06	A25	A18	165.192	1358.19	84.8426	FALSE	FALSE	FALSE
A06_A25_A19	Tripartite	A06	A25	A19	NA	1123.04	NA	FALSE	FALSE	FALSE
A06_A25_A20	Tripartite	A06	A25	A20	NA	NA	NA	FALSE	FALSE	FALSE
A06_A25_A21	Tripartite	A06	A25	A21	NA	NA	NA	FALSE	FALSE	FALSE
A06_A25_A22	Tripartite	A06	A25	A22	NA	1219.34	91.9622	FALSE	FALSE	FALSE
A07_A01_A23	Tripartite	A07	A01	A23	NA	NA	NA	FALSE	FALSE	FALSE
A07_A01_A25	Tripartite	A07	A01	A25	NA	NA	NA	FALSE	FALSE	FALSE
A07_A02_A23	Tripartite	A07	A02	A23	NA	NA	NA	FALSE	FALSE	FALSE
A07_A02_A25	Tripartite	A07	A02	A25	NA	NA	NA	FALSE	FALSE	FALSE
A07_A03_A23	Tripartite	A07	A03	A23	NA	NA	NA	FALSE	FALSE	FALSE
A07_A03_A25	Tripartite	A07	A03	A25	NA	NA	NA	FALSE	FALSE	FALSE
A07_A04_A23	Tripartite	A07	A04	A23	NA	NA	NA	FALSE	FALSE	FALSE
A07_A04_A25	Tripartite	A07	A04	A25	NA	NA	NA	FALSE	FALSE	FALSE
A07_A05_A23	Tripartite	A07	A05	A23	NA	NA	NA	FALSE	FALSE	FALSE
A07_A05_A25	Tripartite	A07	A05	A25	NA	NA	NA	FALSE	FALSE	FALSE
A07_A06_A23	Tripartite	A07	A06	A23	NA	NA	NA	FALSE	FALSE	FALSE
A07_A06_A25	Tripartite	A07	A06	A25	NA	NA	NA	FALSE	FALSE	FALSE
A07_A08_A23	Tripartite	A07	A08	A23	NA	NA	NA	FALSE	FALSE	FALSE
A07_A08_A25	Tripartite	A07	A08	A25	NA	NA	NA	FALSE	FALSE	FALSE
A07_A09_A23	Tripartite	A07	A09	A23	NA	NA	NA	FALSE	FALSE	FALSE
A07_A09_A25	Tripartite	A07	A09	A25	NA	NA	NA	FALSE	FALSE	FALSE
A07_A10_A23	Tripartite	A07	A10	A23	NA	NA	NA	FALSE	FALSE	FALSE
A07_A10_A25	Tripartite	A07	A10	A25	NA	NA	NA	FALSE	FALSE	FALSE
A07_A11_A23	Tripartite	A07	A11	A23	NA	NA	NA	FALSE	FALSE	FALSE
A07_A11_A25	Tripartite	A07	A11	A25	NA	NA	NA	FALSE	FALSE	FALSE
A07_A12_A23	Tripartite	A07	A12	A23	NA	NA	NA	FALSE	FALSE	FALSE
A07_A12_A25	Tripartite	A07	A12	A25	NA	NA	NA	FALSE	FALSE	FALSE
A07_A13_A23	Tripartite	A07	A13	A23	NA	NA	NA	FALSE	FALSE	FALSE
A07_A13_A25	Tripartite	A07	A13	A25	NA	NA	NA	FALSE	FALSE	FALSE
A07_A14_A23	Tripartite	A07	A14	A23	NA	NA	NA	FALSE	FALSE	FALSE
A07_A14_A25	Tripartite	A07	A14	A25	NA	NA	NA	FALSE	FALSE	FALSE
A07_A15_A23	Tripartite	A07	A15	A23	NA	NA	NA	FALSE	FALSE	FALSE
A07_A15_A25	Tripartite	A07	A15	A25	NA	NA	NA	FALSE	FALSE	FALSE
A07_A16_A23	Tripartite	A07	A16	A23	NA	NA	NA	FALSE	FALSE	FALSE
A07_A16_A25	Tripartite	A07	A16	A25	NA	NA	NA	FALSE	FALSE	FALSE
A07_A17_A23	Tripartite	A07	A17	A23	NA	NA	NA	FALSE	FALSE	FALSE
A07_A17_A25	Tripartite	A07	A17	A25	NA	NA	NA	FALSE	FALSE	FALSE
A07_A18_A23	Tripartite	A07	A18	A23	94.6033	891.734	68.3949	FALSE	FALSE	FALSE
A07_A18_A25	Tripartite	A07	A18	A25	NA	335.337	53.2843	FALSE	FALSE	FALSE
A07_A19_A23	Tripartite	A07	A19	A23	NA	NA	NA	FALSE	FALSE	FALSE
A07_A19_A25	Tripartite	A07	A19	A25	NA	NA	NA	FALSE	FALSE	FALSE
A07_A20_A23	Tripartite	A07	A20	A23	NA	NA	NA	FALSE	FALSE	FALSE
A07_A20_A25	Tripartite	A07	A20	A25	NA	NA	NA	FALSE	FALSE	FALSE
A07_A21_A23	Tripartite	A07	A21	A23	NA	NA	NA	FALSE	FALSE	FALSE
A07_A21_A25	Tripartite	A07	A21	A25	NA	NA	NA	FALSE	FALSE	FALSE
A07_A22_A23	Tripartite	A07	A22	A23	NA	NA	NA	FALSE	FALSE	FALSE
A07_A22_A25	Tripartite	A07	A22	A25	NA	NA	NA	FALSE	FALSE	FALSE
A07_A23_A01	Tripartite	A07	A23	A01	NA	NA	NA	FALSE	FALSE	FALSE
A07_A23_A02	Tripartite	A07	A23	A02	NA	NA	NA	FALSE	FALSE	FALSE
A07_A23_A03	Tripartite	A07	A23	A03	NA	NA	NA	FALSE	FALSE	FALSE
A07_A23_A04	Tripartite	A07	A23	A04	NA	NA	NA	FALSE	FALSE	FALSE
A07_A23_A05	Tripartite	A07	A23	A05	NA	NA	NA	FALSE	FALSE	FALSE
A07_A23_A06	Tripartite	A07	A23	A06	NA	NA	NA	FALSE	FALSE	FALSE
A07_A23_A08	Tripartite	A07	A23	A08	NA	NA	NA	FALSE	FALSE	FALSE
A07_A23_A09	Tripartite	A07	A23	A09	NA	NA	NA	FALSE	FALSE	FALSE
A07_A23_A10	Tripartite	A07	A23	A10	NA	NA	NA	FALSE	FALSE	FALSE
A07_A23_A11	Tripartite	A07	A23	A11	NA	NA	NA	FALSE	FALSE	FALSE
A07_A23_A12	Tripartite	A07	A23	A12	NA	NA	NA	FALSE	FALSE	FALSE
A07_A23_A13	Tripartite	A07	A23	A13	NA	NA	NA	FALSE	FALSE	FALSE
A07_A23_A14	Tripartite	A07	A23	A14	NA	NA	NA	FALSE	FALSE	FALSE
A07_A23_A15	Tripartite	A07	A23	A15	NA	NA	NA	FALSE	FALSE	FALSE
A07_A23_A16	Tripartite	A07	A23	A16	NA	NA	NA	FALSE	FALSE	FALSE
A07_A23_A17	Tripartite	A07	A23	A17	NA	NA	NA	FALSE	FALSE	FALSE
A07_A23_A18	Tripartite	A07	A23	A18	124.772	459.15	51.5956	FALSE	FALSE	FALSE
A07_A23_A19	Tripartite	A07	A23	A19	NA	NA	NA	FALSE	FALSE	FALSE
A07_A23_A20	Tripartite	A07	A23	A20	NA	NA	NA	FALSE	FALSE	FALSE
A07_A23_A21	Tripartite	A07	A23	A21	NA	NA	NA	FALSE	FALSE	FALSE
A07_A23_A22	Tripartite	A07	A23	A22	NA	NA	NA	FALSE	FALSE	FALSE
A07_A25_A01	Tripartite	A07	A25	A01	NA	NA	NA	FALSE	FALSE	FALSE
A07_A25_A02	Tripartite	A07	A25	A02	NA	NA	NA	FALSE	FALSE	FALSE
A07_A25_A03	Tripartite	A07	A25	A03	NA	NA	NA	FALSE	FALSE	FALSE
A07_A25_A04	Tripartite	A07	A25	A04	NA	NA	NA	FALSE	FALSE	FALSE
A07_A25_A05	Tripartite	A07	A25	A05	NA	NA	NA	FALSE	FALSE	FALSE
A07_A25_A06	Tripartite	A07	A25	A06	NA	NA	NA	FALSE	FALSE	FALSE
A07_A25_A08	Tripartite	A07	A25	A08	NA	NA	NA	FALSE	FALSE	FALSE
A07_A25_A09	Tripartite	A07	A25	A09	NA	NA	NA	FALSE	FALSE	FALSE
A07_A25_A10	Tripartite	A07	A25	A10	NA	988.447	113.321	FALSE	FALSE	FALSE
A07_A25_A11	Tripartite	A07	A25	A11	NA	NA	NA	FALSE	FALSE	FALSE
A07_A25_A12	Tripartite	A07	A25	A12	NA	NA	NA	FALSE	FALSE	FALSE
A07_A25_A13	Tripartite	A07	A25	A13	NA	NA	NA	FALSE	FALSE	FALSE
A07_A25_A14	Tripartite	A07	A25	A14	NA	NA	NA	FALSE	FALSE	FALSE
A07_A25_A15	Tripartite	A07	A25	A15	NA	NA	NA	FALSE	FALSE	FALSE
A07_A25_A16	Tripartite	A07	A25	A16	NA	NA	31.6081	FALSE	FALSE	FALSE
A07_A25_A17	Tripartite	A07	A25	A17	NA	NA	NA	FALSE	FALSE	FALSE
A07_A25_A18	Tripartite	A07	A25	A18	108.727	527.041	53.4357	FALSE	FALSE	FALSE
A07_A25_A19	Tripartite	A07	A25	A19	NA	NA	NA	FALSE	FALSE	FALSE
A07_A25_A20	Tripartite	A07	A25	A20	NA	NA	NA	FALSE	FALSE	FALSE
A07_A25_A21	Tripartite	A07	A25	A21	NA	NA	NA	FALSE	FALSE	FALSE
A07_A25_A22	Tripartite	A07	A25	A22	NA	NA	NA	FALSE	FALSE	FALSE
A08_A01_A23	Tripartite	A08	A01	A23	NA	NA	NA	FALSE	FALSE	FALSE
A08_A01_A25	Tripartite	A08	A01	A25	NA	NA	NA	FALSE	FALSE	FALSE
A08_A02_A23	Tripartite	A08	A02	A23	NA	NA	NA	FALSE	FALSE	FALSE
A08_A02_A25	Tripartite	A08	A02	A25	NA	NA	NA	FALSE	FALSE	FALSE
A08_A03_A23	Tripartite	A08	A03	A23	234.71	NA	NA	FALSE	FALSE	FALSE
A08_A03_A25	Tripartite	A08	A03	A25	NA	NA	NA	FALSE	FALSE	FALSE
A08_A04_A23	Tripartite	A08	A04	A23	NA	NA	NA	FALSE	FALSE	FALSE
A08_A04_A25	Tripartite	A08	A04	A25	NA	NA	NA	FALSE	FALSE	FALSE
A08_A05_A23	Tripartite	A08	A05	A23	NA	NA	NA	FALSE	FALSE	FALSE
A08_A05_A25	Tripartite	A08	A05	A25	NA	NA	NA	FALSE	FALSE	FALSE
A08_A06_A23	Tripartite	A08	A06	A23	NA	NA	NA	FALSE	FALSE	FALSE
A08_A06_A25	Tripartite	A08	A06	A25	NA	NA	NA	FALSE	FALSE	FALSE
A08_A07_A23	Tripartite	A08	A07	A23	NA	NA	NA	FALSE	FALSE	FALSE
A08_A07_A25	Tripartite	A08	A07	A25	NA	NA	NA	FALSE	FALSE	FALSE
A08_A09_A23	Tripartite	A08	A09	A23	NA	NA	NA	FALSE	FALSE	FALSE
A08_A09_A25	Tripartite	A08	A09	A25	NA	NA	NA	FALSE	FALSE	FALSE
A08_A10_A23	Tripartite	A08	A10	A23	300.543	1077.8	121.035	FALSE	FALSE	FALSE
A08_A10_A25	Tripartite	A08	A10	A25	327.315	1545.82	118.772	FALSE	FALSE	FALSE
A08_A11_A23	Tripartite	A08	A11	A23	NA	NA	NA	FALSE	FALSE	FALSE
A08_A11_A25	Tripartite	A08	A11	A25	NA	NA	NA	FALSE	FALSE	FALSE
A08_A12_A23	Tripartite	A08	A12	A23	NA	NA	NA	FALSE	FALSE	FALSE
A08_A12_A25	Tripartite	A08	A12	A25	NA	996.656	NA	FALSE	FALSE	FALSE
A08_A13_A23	Tripartite	A08	A13	A23	NA	NA	NA	FALSE	FALSE	FALSE
A08_A13_A25	Tripartite	A08	A13	A25	NA	NA	NA	FALSE	FALSE	FALSE
A08_A14_A23	Tripartite	A08	A14	A23	253.641	NA	NA	FALSE	FALSE	FALSE
A08_A14_A25	Tripartite	A08	A14	A25	NA	NA	NA	FALSE	FALSE	FALSE
A08_A15_A23	Tripartite	A08	A15	A23	NA	NA	NA	FALSE	FALSE	FALSE
A08_A15_A25	Tripartite	A08	A15	A25	NA	NA	NA	FALSE	FALSE	FALSE
A08_A16_A23	Tripartite	A08	A16	A23	NA	NA	NA	FALSE	FALSE	FALSE
A08_A16_A25	Tripartite	A08	A16	A25	NA	NA	NA	FALSE	FALSE	FALSE
A08_A17_A23	Tripartite	A08	A17	A23	NA	NA	NA	FALSE	FALSE	FALSE
A08_A17_A25	Tripartite	A08	A17	A25	NA	NA	NA	FALSE	FALSE	FALSE
A08_A18_A23	Tripartite	A08	A18	A23	188.598	822.835	94.1851	FALSE	FALSE	FALSE
A08_A18_A25	Tripartite	A08	A18	A25	196.546	958.466	79.8427	FALSE	FALSE	FALSE
A08_A19_A23	Tripartite	A08	A19	A23	NA	NA	NA	FALSE	FALSE	FALSE
A08_A19_A25	Tripartite	A08	A19	A25	NA	NA	NA	FALSE	FALSE	FALSE
A08_A20_A23	Tripartite	A08	A20	A23	348.624	975.502	61.5623	FALSE	FALSE	FALSE
A08_A20_A25	Tripartite	A08	A20	A25	NA	NA	NA	FALSE	FALSE	FALSE
A08_A21_A23	Tripartite	A08	A21	A23	224.775	NA	NA	FALSE	FALSE	FALSE
A08_A21_A25	Tripartite	A08	A21	A25	181.728	NA	NA	FALSE	FALSE	FALSE
A08_A22_A23	Tripartite	A08	A22	A23	NA	NA	NA	FALSE	FALSE	FALSE
A08_A22_A25	Tripartite	A08	A22	A25	NA	NA	NA	FALSE	FALSE	FALSE
A08_A23_A01	Tripartite	A08	A23	A01	NA	NA	NA	FALSE	FALSE	FALSE
A08_A23_A02	Tripartite	A08	A23	A02	NA	NA	NA	FALSE	FALSE	FALSE
A08_A23_A03	Tripartite	A08	A23	A03	NA	1351.39	108.339	FALSE	FALSE	FALSE
A08_A23_A04	Tripartite	A08	A23	A04	NA	NA	NA	FALSE	FALSE	FALSE
A08_A23_A05	Tripartite	A08	A23	A05	NA	NA	NA	FALSE	FALSE	FALSE
A08_A23_A06	Tripartite	A08	A23	A06	NA	NA	NA	FALSE	FALSE	FALSE
A08_A23_A07	Tripartite	A08	A23	A07	NA	NA	NA	FALSE	FALSE	FALSE
A08_A23_A09	Tripartite	A08	A23	A09	NA	NA	NA	FALSE	FALSE	FALSE
A08_A23_A10	Tripartite	A08	A23	A10	199.594	1567.6	NA	FALSE	FALSE	FALSE
A08_A23_A11	Tripartite	A08	A23	A11	NA	NA	NA	FALSE	FALSE	FALSE
A08_A23_A12	Tripartite	A08	A23	A12	NA	NA	NA	FALSE	FALSE	FALSE
A08_A23_A13	Tripartite	A08	A23	A13	NA	NA	NA	FALSE	FALSE	FALSE
A08_A23_A14	Tripartite	A08	A23	A14	181.301	NA	NA	FALSE	FALSE	FALSE
A08_A23_A15	Tripartite	A08	A23	A15	348.018	1118.91	114.272	FALSE	FALSE	FALSE
A08_A23_A16	Tripartite	A08	A23	A16	NA	NA	NA	FALSE	FALSE	FALSE
A08_A23_A17	Tripartite	A08	A23	A17	NA	NA	NA	FALSE	FALSE	FALSE
A08_A23_A18	Tripartite	A08	A23	A18	214.687	975.99	64.7429	FALSE	FALSE	FALSE
A08_A23_A19	Tripartite	A08	A23	A19	NA	NA	NA	FALSE	FALSE	FALSE
A08_A23_A20	Tripartite	A08	A23	A20	324.033	1446.08	NA	FALSE	FALSE	FALSE
A08_A23_A21	Tripartite	A08	A23	A21	322.889	NA	NA	FALSE	FALSE	FALSE
A08_A23_A22	Tripartite	A08	A23	A22	299.934	NA	NA	FALSE	FALSE	FALSE
A08_A25_A01	Tripartite	A08	A25	A01	NA	NA	NA	FALSE	FALSE	FALSE
A08_A25_A02	Tripartite	A08	A25	A02	NA	NA	NA	FALSE	FALSE	FALSE
A08_A25_A03	Tripartite	A08	A25	A03	NA	1253.2	NA	FALSE	FALSE	FALSE
A08_A25_A04	Tripartite	A08	A25	A04	NA	NA	NA	FALSE	FALSE	FALSE
A08_A25_A05	Tripartite	A08	A25	A05	NA	NA	NA	FALSE	FALSE	FALSE
A08_A25_A06	Tripartite	A08	A25	A06	NA	NA	NA	FALSE	FALSE	FALSE
A08_A25_A07	Tripartite	A08	A25	A07	NA	NA	NA	FALSE	FALSE	FALSE
A08_A25_A09	Tripartite	A08	A25	A09	NA	NA	NA	FALSE	FALSE	FALSE
A08_A25_A10	Tripartite	A08	A25	A10	318.348	1578.72	145.551	FALSE	FALSE	FALSE
A08_A25_A11	Tripartite	A08	A25	A11	NA	NA	NA	FALSE	FALSE	FALSE
A08_A25_A12	Tripartite	A08	A25	A12	288.194	NA	NA	FALSE	FALSE	FALSE
A08_A25_A13	Tripartite	A08	A25	A13	NA	NA	NA	FALSE	FALSE	FALSE
A08_A25_A14	Tripartite	A08	A25	A14	NA	NA	NA	FALSE	FALSE	FALSE
A08_A25_A15	Tripartite	A08	A25	A15	NA	NA	NA	FALSE	FALSE	FALSE
A08_A25_A16	Tripartite	A08	A25	A16	NA	NA	NA	FALSE	FALSE	FALSE
A08_A25_A17	Tripartite	A08	A25	A17	NA	NA	NA	FALSE	FALSE	FALSE
A08_A25_A18	Tripartite	A08	A25	A18	231.615	1211.24	57.7816	FALSE	FALSE	FALSE
A08_A25_A19	Tripartite	A08	A25	A19	NA	NA	NA	FALSE	FALSE	FALSE
A08_A25_A20	Tripartite	A08	A25	A20	346.352	1542.07	176.348	FALSE	FALSE	FALSE
A08_A25_A21	Tripartite	A08	A25	A21	249.281	NA	NA	FALSE	FALSE	FALSE
A08_A25_A22	Tripartite	A08	A25	A22	NA	NA	NA	FALSE	FALSE	FALSE
A09_A01_A23	Tripartite	A09	A01	A23	NA	NA	NA	FALSE	FALSE	FALSE
A09_A01_A25	Tripartite	A09	A01	A25	NA	NA	NA	FALSE	FALSE	FALSE
A09_A02_A23	Tripartite	A09	A02	A23	NA	NA	NA	FALSE	FALSE	FALSE
A09_A02_A25	Tripartite	A09	A02	A25	NA	NA	NA	FALSE	FALSE	FALSE
A09_A03_A23	Tripartite	A09	A03	A23	NA	NA	NA	FALSE	FALSE	FALSE
A09_A03_A25	Tripartite	A09	A03	A25	NA	NA	NA	FALSE	FALSE	FALSE
A09_A04_A23	Tripartite	A09	A04	A23	NA	NA	NA	FALSE	FALSE	FALSE
A09_A04_A25	Tripartite	A09	A04	A25	NA	NA	NA	FALSE	FALSE	FALSE
A09_A05_A23	Tripartite	A09	A05	A23	NA	NA	NA	FALSE	FALSE	FALSE
A09_A05_A25	Tripartite	A09	A05	A25	NA	NA	NA	FALSE	FALSE	FALSE
A09_A06_A23	Tripartite	A09	A06	A23	NA	NA	NA	FALSE	FALSE	FALSE
A09_A06_A25	Tripartite	A09	A06	A25	NA	NA	NA	FALSE	FALSE	FALSE
A09_A07_A23	Tripartite	A09	A07	A23	NA	NA	NA	FALSE	FALSE	FALSE
A09_A07_A25	Tripartite	A09	A07	A25	NA	NA	NA	FALSE	FALSE	FALSE
A09_A08_A23	Tripartite	A09	A08	A23	NA	NA	NA	FALSE	FALSE	FALSE
A09_A08_A25	Tripartite	A09	A08	A25	NA	NA	NA	FALSE	FALSE	FALSE
A09_A10_A23	Tripartite	A09	A10	A23	NA	NA	NA	FALSE	FALSE	FALSE
A09_A10_A25	Tripartite	A09	A10	A25	NA	NA	NA	FALSE	FALSE	FALSE
A09_A11_A23	Tripartite	A09	A11	A23	NA	NA	NA	FALSE	FALSE	FALSE
A09_A11_A25	Tripartite	A09	A11	A25	NA	NA	NA	FALSE	FALSE	FALSE
A09_A12_A23	Tripartite	A09	A12	A23	NA	NA	NA	FALSE	FALSE	FALSE
A09_A12_A25	Tripartite	A09	A12	A25	NA	NA	NA	FALSE	FALSE	FALSE
A09_A13_A23	Tripartite	A09	A13	A23	NA	NA	NA	FALSE	FALSE	FALSE
A09_A13_A25	Tripartite	A09	A13	A25	NA	NA	NA	FALSE	FALSE	FALSE
A09_A14_A23	Tripartite	A09	A14	A23	NA	NA	NA	FALSE	FALSE	FALSE
A09_A14_A25	Tripartite	A09	A14	A25	NA	NA	NA	FALSE	FALSE	FALSE
A09_A15_A23	Tripartite	A09	A15	A23	NA	NA	NA	FALSE	FALSE	FALSE
A09_A15_A25	Tripartite	A09	A15	A25	NA	NA	NA	FALSE	FALSE	FALSE
A09_A16_A23	Tripartite	A09	A16	A23	NA	NA	NA	FALSE	FALSE	FALSE
A09_A16_A25	Tripartite	A09	A16	A25	NA	NA	NA	FALSE	FALSE	FALSE
A09_A17_A23	Tripartite	A09	A17	A23	NA	NA	NA	FALSE	FALSE	FALSE
A09_A17_A25	Tripartite	A09	A17	A25	NA	NA	NA	FALSE	FALSE	FALSE
A09_A18_A23	Tripartite	A09	A18	A23	NA	NA	NA	FALSE	FALSE	FALSE
A09_A18_A25	Tripartite	A09	A18	A25	NA	NA	NA	FALSE	FALSE	FALSE
A09_A19_A23	Tripartite	A09	A19	A23	NA	NA	NA	FALSE	FALSE	FALSE
A09_A19_A25	Tripartite	A09	A19	A25	NA	NA	NA	FALSE	FALSE	FALSE
A09_A20_A23	Tripartite	A09	A20	A23	NA	NA	NA	FALSE	FALSE	FALSE
A09_A20_A25	Tripartite	A09	A20	A25	NA	NA	NA	FALSE	FALSE	FALSE
A09_A21_A23	Tripartite	A09	A21	A23	NA	NA	NA	FALSE	FALSE	FALSE
A09_A21_A25	Tripartite	A09	A21	A25	NA	NA	NA	FALSE	FALSE	FALSE
A09_A22_A23	Tripartite	A09	A22	A23	NA	NA	NA	FALSE	FALSE	FALSE
A09_A22_A25	Tripartite	A09	A22	A25	NA	NA	NA	FALSE	FALSE	FALSE
A09_A23_A01	Tripartite	A09	A23	A01	NA	NA	NA	FALSE	FALSE	FALSE
A09_A23_A02	Tripartite	A09	A23	A02	NA	NA	NA	FALSE	FALSE	FALSE
A09_A23_A03	Tripartite	A09	A23	A03	NA	NA	NA	FALSE	FALSE	FALSE
A09_A23_A04	Tripartite	A09	A23	A04	NA	NA	NA	FALSE	FALSE	FALSE
A09_A23_A05	Tripartite	A09	A23	A05	NA	NA	NA	FALSE	FALSE	FALSE
A09_A23_A06	Tripartite	A09	A23	A06	NA	NA	NA	FALSE	FALSE	FALSE
A09_A23_A07	Tripartite	A09	A23	A07	NA	NA	NA	FALSE	FALSE	FALSE
A09_A23_A08	Tripartite	A09	A23	A08	NA	NA	NA	FALSE	FALSE	FALSE
A09_A23_A10	Tripartite	A09	A23	A10	NA	NA	NA	FALSE	FALSE	FALSE
A09_A23_A11	Tripartite	A09	A23	A11	NA	NA	NA	FALSE	FALSE	FALSE
A09_A23_A12	Tripartite	A09	A23	A12	NA	NA	NA	FALSE	FALSE	FALSE
A09_A23_A13	Tripartite	A09	A23	A13	NA	NA	NA	FALSE	FALSE	FALSE
A09_A23_A14	Tripartite	A09	A23	A14	NA	NA	NA	FALSE	FALSE	FALSE
A09_A23_A15	Tripartite	A09	A23	A15	NA	NA	NA	FALSE	FALSE	FALSE
A09_A23_A16	Tripartite	A09	A23	A16	NA	NA	NA	FALSE	FALSE	FALSE
A09_A23_A17	Tripartite	A09	A23	A17	NA	NA	NA	FALSE	FALSE	FALSE
A09_A23_A18	Tripartite	A09	A23	A18	NA	NA	NA	FALSE	FALSE	FALSE
A09_A23_A19	Tripartite	A09	A23	A19	NA	NA	NA	FALSE	FALSE	FALSE
A09_A23_A20	Tripartite	A09	A23	A20	NA	NA	NA	FALSE	FALSE	FALSE
A09_A23_A21	Tripartite	A09	A23	A21	NA	NA	NA	FALSE	FALSE	FALSE
A09_A23_A22	Tripartite	A09	A23	A22	NA	NA	NA	FALSE	FALSE	FALSE
A09_A25_A01	Tripartite	A09	A25	A01	NA	NA	NA	FALSE	FALSE	FALSE
A09_A25_A02	Tripartite	A09	A25	A02	NA	NA	NA	FALSE	FALSE	FALSE
A09_A25_A03	Tripartite	A09	A25	A03	NA	NA	NA	FALSE	FALSE	FALSE
A09_A25_A04	Tripartite	A09	A25	A04	NA	NA	NA	FALSE	FALSE	FALSE
A09_A25_A05	Tripartite	A09	A25	A05	NA	NA	NA	FALSE	FALSE	FALSE
A09_A25_A06	Tripartite	A09	A25	A06	NA	NA	NA	FALSE	FALSE	FALSE
A09_A25_A07	Tripartite	A09	A25	A07	NA	NA	NA	FALSE	FALSE	FALSE
A09_A25_A08	Tripartite	A09	A25	A08	NA	NA	NA	FALSE	FALSE	FALSE
A09_A25_A10	Tripartite	A09	A25	A10	NA	NA	NA	FALSE	FALSE	FALSE
A09_A25_A11	Tripartite	A09	A25	A11	NA	NA	NA	FALSE	FALSE	FALSE
A09_A25_A12	Tripartite	A09	A25	A12	NA	NA	NA	FALSE	FALSE	FALSE
A09_A25_A13	Tripartite	A09	A25	A13	NA	NA	NA	FALSE	FALSE	FALSE
A09_A25_A14	Tripartite	A09	A25	A14	NA	NA	NA	FALSE	FALSE	FALSE
A09_A25_A15	Tripartite	A09	A25	A15	NA	NA	NA	FALSE	FALSE	FALSE
A09_A25_A16	Tripartite	A09	A25	A16	NA	NA	NA	FALSE	FALSE	FALSE
A09_A25_A17	Tripartite	A09	A25	A17	NA	NA	NA	FALSE	FALSE	FALSE
A09_A25_A18	Tripartite	A09	A25	A18	NA	NA	NA	FALSE	FALSE	FALSE
A09_A25_A19	Tripartite	A09	A25	A19	NA	NA	NA	FALSE	FALSE	FALSE
A09_A25_A20	Tripartite	A09	A25	A20	NA	NA	NA	FALSE	FALSE	FALSE
A09_A25_A21	Tripartite	A09	A25	A21	NA	NA	NA	FALSE	FALSE	FALSE
A09_A25_A22	Tripartite	A09	A25	A22	NA	NA	NA	FALSE	FALSE	FALSE
A10_A01_A23	Tripartite	A10	A01	A23	NA	NA	NA	FALSE	FALSE	FALSE
A10_A01_A25	Tripartite	A10	A01	A25	NA	NA	NA	FALSE	FALSE	FALSE
A10_A02_A23	Tripartite	A10	A02	A23	NA	NA	NA	FALSE	FALSE	FALSE
A10_A02_A25	Tripartite	A10	A02	A25	NA	NA	NA	FALSE	FALSE	FALSE
A10_A03_A23	Tripartite	A10	A03	A23	NA	904.71	136.069	FALSE	FALSE	FALSE
A10_A03_A25	Tripartite	A10	A03	A25	NA	NA	NA	FALSE	FALSE	FALSE
A10_A04_A23	Tripartite	A10	A04	A23	NA	NA	NA	FALSE	FALSE	FALSE
A10_A04_A25	Tripartite	A10	A04	A25	NA	NA	NA	FALSE	FALSE	FALSE
A10_A05_A23	Tripartite	A10	A05	A23	123.264	1035.98	117.492	FALSE	FALSE	FALSE
A10_A05_A25	Tripartite	A10	A05	A25	147.956	NA	NA	FALSE	FALSE	FALSE
A10_A06_A23	Tripartite	A10	A06	A23	NA	197.498	46.1717	FALSE	FALSE	FALSE
A10_A06_A25	Tripartite	A10	A06	A25	NA	178.169	33.1727	FALSE	FALSE	FALSE
A10_A07_A23	Tripartite	A10	A07	A23	NA	712.446	161.311	FALSE	FALSE	FALSE
A10_A07_A25	Tripartite	A10	A07	A25	NA	NA	NA	FALSE	FALSE	FALSE
A10_A08_A23	Tripartite	A10	A08	A23	186.007	1450.79	103.206	FALSE	FALSE	FALSE
A10_A08_A25	Tripartite	A10	A08	A25	315.154	1897.76	NA	FALSE	FALSE	FALSE
A10_A09_A23	Tripartite	A10	A09	A23	NA	NA	NA	FALSE	FALSE	FALSE
A10_A09_A25	Tripartite	A10	A09	A25	NA	NA	NA	FALSE	FALSE	FALSE
A10_A11_A23	Tripartite	A10	A11	A23	NA	NA	NA	FALSE	FALSE	FALSE
A10_A11_A25	Tripartite	A10	A11	A25	NA	NA	NA	FALSE	FALSE	FALSE
A10_A12_A23	Tripartite	A10	A12	A23	NA	551.008	75.9191	FALSE	FALSE	FALSE
A10_A12_A25	Tripartite	A10	A12	A25	NA	1097.29	NA	FALSE	FALSE	FALSE
A10_A13_A23	Tripartite	A10	A13	A23	NA	NA	NA	FALSE	FALSE	FALSE
A10_A13_A25	Tripartite	A10	A13	A25	NA	NA	NA	FALSE	FALSE	FALSE
A10_A14_A23	Tripartite	A10	A14	A23	163.199	818.727	91.1341	FALSE	FALSE	FALSE
A10_A14_A25	Tripartite	A10	A14	A25	126.415	964.569	NA	FALSE	FALSE	FALSE
A10_A15_A23	Tripartite	A10	A15	A23	NA	NA	NA	FALSE	FALSE	FALSE
A10_A15_A25	Tripartite	A10	A15	A25	NA	NA	NA	FALSE	FALSE	FALSE
A10_A16_A23	Tripartite	A10	A16	A23	254.967	1194.85	116.567	FALSE	FALSE	FALSE
A10_A16_A25	Tripartite	A10	A16	A25	173.181	1384.76	NA	FALSE	FALSE	FALSE
A10_A17_A23	Tripartite	A10	A17	A23	NA	NA	NA	FALSE	FALSE	FALSE
A10_A17_A25	Tripartite	A10	A17	A25	150.602	1150.23	97.6509	FALSE	FALSE	FALSE
A10_A18_A23	Tripartite	A10	A18	A23	74.4856	1054.8	54.4528	FALSE	FALSE	FALSE
A10_A18_A25	Tripartite	A10	A18	A25	122.633	NA	54.1356	FALSE	FALSE	FALSE
A10_A19_A23	Tripartite	A10	A19	A23	NA	NA	NA	FALSE	FALSE	FALSE
A10_A19_A25	Tripartite	A10	A19	A25	192.178	1832.17	NA	FALSE	FALSE	FALSE
A10_A20_A23	Tripartite	A10	A20	A23	334.097	NA	NA	FALSE	FALSE	FALSE
A10_A20_A25	Tripartite	A10	A20	A25	NA	NA	NA	FALSE	FALSE	FALSE
A10_A21_A23	Tripartite	A10	A21	A23	138.31	NA	NA	FALSE	FALSE	FALSE
A10_A21_A25	Tripartite	A10	A21	A25	NA	NA	NA	FALSE	FALSE	FALSE
A10_A22_A23	Tripartite	A10	A22	A23	NA	1163.67	NA	FALSE	FALSE	FALSE
A10_A22_A25	Tripartite	A10	A22	A25	212.557	1020.11	121.712	FALSE	FALSE	FALSE
A10_A23_A01	Tripartite	A10	A23	A01	NA	NA	NA	FALSE	FALSE	FALSE
A10_A23_A02	Tripartite	A10	A23	A02	NA	NA	NA	FALSE	FALSE	FALSE
A10_A23_A03	Tripartite	A10	A23	A03	NA	NA	NA	FALSE	FALSE	FALSE
A10_A23_A04	Tripartite	A10	A23	A04	NA	722.677	86.7363	FALSE	FALSE	FALSE
A10_A23_A05	Tripartite	A10	A23	A05	NA	NA	NA	FALSE	FALSE	FALSE
A10_A23_A06	Tripartite	A10	A23	A06	NA	NA	NA	FALSE	FALSE	FALSE
A10_A23_A07	Tripartite	A10	A23	A07	NA	486.48	66.6984	FALSE	FALSE	FALSE
A10_A23_A08	Tripartite	A10	A23	A08	287.209	1753.12	141.635	FALSE	FALSE	FALSE
A10_A23_A09	Tripartite	A10	A23	A09	NA	NA	NA	FALSE	FALSE	FALSE
A10_A23_A11	Tripartite	A10	A23	A11	NA	NA	NA	FALSE	FALSE	FALSE
A10_A23_A12	Tripartite	A10	A23	A12	83.849	444.176	NA	FALSE	FALSE	FALSE
A10_A23_A13	Tripartite	A10	A23	A13	NA	NA	NA	FALSE	FALSE	FALSE
A10_A23_A14	Tripartite	A10	A23	A14	NA	NA	NA	FALSE	FALSE	FALSE
A10_A23_A15	Tripartite	A10	A23	A15	NA	NA	NA	FALSE	FALSE	FALSE
A10_A23_A16	Tripartite	A10	A23	A16	278.088	1518.66	103.958	FALSE	FALSE	FALSE
A10_A23_A17	Tripartite	A10	A23	A17	131.988	1502.42	NA	FALSE	FALSE	FALSE
A10_A23_A18	Tripartite	A10	A23	A18	91.8668	1062.22	59.7692	FALSE	FALSE	FALSE
A10_A23_A19	Tripartite	A10	A23	A19	NA	959.728	NA	FALSE	FALSE	FALSE
A10_A23_A20	Tripartite	A10	A23	A20	310.477	1413.12	NA	FALSE	FALSE	FALSE
A10_A23_A21	Tripartite	A10	A23	A21	NA	NA	NA	FALSE	FALSE	FALSE
A10_A23_A22	Tripartite	A10	A23	A22	306.515	1416.92	141.899	FALSE	FALSE	FALSE
A10_A25_A01	Tripartite	A10	A25	A01	NA	NA	NA	FALSE	FALSE	FALSE
A10_A25_A02	Tripartite	A10	A25	A02	NA	NA	NA	FALSE	FALSE	FALSE
A10_A25_A03	Tripartite	A10	A25	A03	258.485	765.148	104.743	FALSE	FALSE	FALSE
A10_A25_A04	Tripartite	A10	A25	A04	NA	NA	NA	FALSE	FALSE	FALSE
A10_A25_A05	Tripartite	A10	A25	A05	NA	NA	NA	FALSE	FALSE	FALSE
A10_A25_A06	Tripartite	A10	A25	A06	NA	NA	NA	FALSE	FALSE	FALSE
A10_A25_A07	Tripartite	A10	A25	A07	NA	NA	NA	FALSE	FALSE	FALSE
A10_A25_A08	Tripartite	A10	A25	A08	NA	NA	NA	FALSE	FALSE	FALSE
A10_A25_A09	Tripartite	A10	A25	A09	NA	NA	NA	FALSE	FALSE	FALSE
A10_A25_A11	Tripartite	A10	A25	A11	NA	NA	NA	FALSE	FALSE	FALSE
A10_A25_A12	Tripartite	A10	A25	A12	142.487	770.105	86.4185	FALSE	FALSE	FALSE
A10_A25_A13	Tripartite	A10	A25	A13	NA	NA	NA	FALSE	FALSE	FALSE
A10_A25_A14	Tripartite	A10	A25	A14	129.843	969.256	108.012	FALSE	FALSE	FALSE
A10_A25_A15	Tripartite	A10	A25	A15	NA	NA	NA	FALSE	FALSE	FALSE
A10_A25_A16	Tripartite	A10	A25	A16	256.359	1271.63	NA	FALSE	FALSE	FALSE
A10_A25_A17	Tripartite	A10	A25	A17	183.318	1554.97	NA	FALSE	FALSE	FALSE
A10_A25_A18	Tripartite	A10	A25	A18	87.2263	781.986	44.2327	FALSE	FALSE	FALSE
A10_A25_A19	Tripartite	A10	A25	A19	NA	NA	NA	FALSE	FALSE	FALSE
A10_A25_A20	Tripartite	A10	A25	A20	223.194	952.293	NA	FALSE	FALSE	FALSE
A10_A25_A21	Tripartite	A10	A25	A21	NA	NA	NA	FALSE	FALSE	FALSE
A10_A25_A22	Tripartite	A10	A25	A22	299.198	1341.34	130.168	FALSE	FALSE	FALSE
A11_A01_A23	Tripartite	A11	A01	A23	NA	NA	NA	FALSE	FALSE	FALSE
A11_A01_A25	Tripartite	A11	A01	A25	NA	NA	NA	FALSE	FALSE	FALSE
A11_A02_A23	Tripartite	A11	A02	A23	NA	NA	NA	FALSE	FALSE	FALSE
A11_A02_A25	Tripartite	A11	A02	A25	NA	NA	NA	FALSE	FALSE	FALSE
A11_A03_A23	Tripartite	A11	A03	A23	NA	NA	NA	FALSE	FALSE	FALSE
A11_A03_A25	Tripartite	A11	A03	A25	NA	NA	NA	FALSE	FALSE	FALSE
A11_A04_A23	Tripartite	A11	A04	A23	NA	NA	NA	FALSE	FALSE	FALSE
A11_A04_A25	Tripartite	A11	A04	A25	NA	NA	NA	FALSE	FALSE	FALSE
A11_A05_A23	Tripartite	A11	A05	A23	NA	NA	NA	FALSE	FALSE	FALSE
A11_A05_A25	Tripartite	A11	A05	A25	NA	NA	NA	FALSE	FALSE	FALSE
A11_A06_A23	Tripartite	A11	A06	A23	NA	NA	NA	FALSE	FALSE	FALSE
A11_A06_A25	Tripartite	A11	A06	A25	NA	NA	NA	FALSE	FALSE	FALSE
A11_A07_A23	Tripartite	A11	A07	A23	NA	NA	NA	FALSE	FALSE	FALSE
A11_A07_A25	Tripartite	A11	A07	A25	NA	NA	NA	FALSE	FALSE	FALSE
A11_A08_A23	Tripartite	A11	A08	A23	NA	NA	NA	FALSE	FALSE	FALSE
A11_A08_A25	Tripartite	A11	A08	A25	NA	NA	NA	FALSE	FALSE	FALSE
A11_A09_A23	Tripartite	A11	A09	A23	NA	NA	NA	FALSE	FALSE	FALSE
A11_A09_A25	Tripartite	A11	A09	A25	NA	NA	NA	FALSE	FALSE	FALSE
A11_A10_A23	Tripartite	A11	A10	A23	NA	NA	NA	FALSE	FALSE	FALSE
A11_A10_A25	Tripartite	A11	A10	A25	NA	NA	NA	FALSE	FALSE	FALSE
A11_A12_A23	Tripartite	A11	A12	A23	NA	NA	NA	FALSE	FALSE	FALSE
A11_A12_A25	Tripartite	A11	A12	A25	NA	NA	NA	FALSE	FALSE	FALSE
A11_A13_A23	Tripartite	A11	A13	A23	NA	NA	NA	FALSE	FALSE	FALSE
A11_A13_A25	Tripartite	A11	A13	A25	NA	NA	NA	FALSE	FALSE	FALSE
A11_A14_A23	Tripartite	A11	A14	A23	NA	NA	NA	FALSE	FALSE	FALSE
A11_A14_A25	Tripartite	A11	A14	A25	NA	NA	NA	FALSE	FALSE	FALSE
A11_A15_A23	Tripartite	A11	A15	A23	NA	NA	NA	FALSE	FALSE	FALSE
A11_A15_A25	Tripartite	A11	A15	A25	NA	NA	NA	FALSE	FALSE	FALSE
A11_A16_A23	Tripartite	A11	A16	A23	NA	NA	NA	FALSE	FALSE	FALSE
A11_A16_A25	Tripartite	A11	A16	A25	NA	NA	NA	FALSE	FALSE	FALSE
A11_A17_A23	Tripartite	A11	A17	A23	NA	NA	NA	FALSE	FALSE	FALSE
A11_A17_A25	Tripartite	A11	A17	A25	NA	NA	NA	FALSE	FALSE	FALSE
A11_A18_A23	Tripartite	A11	A18	A23	NA	NA	NA	FALSE	FALSE	FALSE
A11_A18_A25	Tripartite	A11	A18	A25	NA	NA	NA	FALSE	FALSE	FALSE
A11_A19_A23	Tripartite	A11	A19	A23	NA	NA	NA	FALSE	FALSE	FALSE
A11_A19_A25	Tripartite	A11	A19	A25	NA	NA	NA	FALSE	FALSE	FALSE
A11_A20_A23	Tripartite	A11	A20	A23	NA	NA	NA	FALSE	FALSE	FALSE
A11_A20_A25	Tripartite	A11	A20	A25	NA	NA	NA	FALSE	FALSE	FALSE
A11_A21_A23	Tripartite	A11	A21	A23	NA	NA	NA	FALSE	FALSE	FALSE
A11_A21_A25	Tripartite	A11	A21	A25	NA	NA	NA	FALSE	FALSE	FALSE
A11_A22_A23	Tripartite	A11	A22	A23	NA	NA	NA	FALSE	FALSE	FALSE
A11_A22_A25	Tripartite	A11	A22	A25	NA	NA	NA	FALSE	FALSE	FALSE
A11_A23_A01	Tripartite	A11	A23	A01	NA	NA	NA	FALSE	FALSE	FALSE
A11_A23_A02	Tripartite	A11	A23	A02	NA	NA	NA	FALSE	FALSE	FALSE
A11_A23_A03	Tripartite	A11	A23	A03	NA	NA	NA	FALSE	FALSE	FALSE
A11_A23_A04	Tripartite	A11	A23	A04	NA	NA	NA	FALSE	FALSE	FALSE
A11_A23_A05	Tripartite	A11	A23	A05	NA	NA	NA	FALSE	FALSE	FALSE
A11_A23_A06	Tripartite	A11	A23	A06	NA	NA	NA	FALSE	FALSE	FALSE
A11_A23_A07	Tripartite	A11	A23	A07	NA	NA	NA	FALSE	FALSE	FALSE
A11_A23_A08	Tripartite	A11	A23	A08	NA	NA	NA	FALSE	FALSE	FALSE
A11_A23_A09	Tripartite	A11	A23	A09	NA	NA	NA	FALSE	FALSE	FALSE
A11_A23_A10	Tripartite	A11	A23	A10	NA	NA	NA	FALSE	FALSE	FALSE
A11_A23_A12	Tripartite	A11	A23	A12	NA	NA	NA	FALSE	FALSE	FALSE
A11_A23_A13	Tripartite	A11	A23	A13	NA	NA	NA	FALSE	FALSE	FALSE
A11_A23_A14	Tripartite	A11	A23	A14	NA	NA	NA	FALSE	FALSE	FALSE
A11_A23_A15	Tripartite	A11	A23	A15	NA	NA	NA	FALSE	FALSE	FALSE
A11_A23_A16	Tripartite	A11	A23	A16	NA	NA	NA	FALSE	FALSE	FALSE
A11_A23_A17	Tripartite	A11	A23	A17	NA	NA	NA	FALSE	FALSE	FALSE
A11_A23_A18	Tripartite	A11	A23	A18	NA	NA	NA	FALSE	FALSE	FALSE
A11_A23_A19	Tripartite	A11	A23	A19	NA	NA	NA	FALSE	FALSE	FALSE
A11_A23_A20	Tripartite	A11	A23	A20	NA	NA	NA	FALSE	FALSE	FALSE
A11_A23_A21	Tripartite	A11	A23	A21	NA	NA	NA	FALSE	FALSE	FALSE
A11_A23_A22	Tripartite	A11	A23	A22	NA	NA	NA	FALSE	FALSE	FALSE
A11_A25_A01	Tripartite	A11	A25	A01	NA	NA	NA	FALSE	FALSE	FALSE
A11_A25_A02	Tripartite	A11	A25	A02	NA	NA	NA	FALSE	FALSE	FALSE
A11_A25_A03	Tripartite	A11	A25	A03	NA	NA	NA	FALSE	FALSE	FALSE
A11_A25_A04	Tripartite	A11	A25	A04	NA	NA	NA	FALSE	FALSE	FALSE
A11_A25_A05	Tripartite	A11	A25	A05	NA	NA	NA	FALSE	FALSE	FALSE
A11_A25_A06	Tripartite	A11	A25	A06	NA	NA	NA	FALSE	FALSE	FALSE
A11_A25_A07	Tripartite	A11	A25	A07	NA	NA	NA	FALSE	FALSE	FALSE
A11_A25_A08	Tripartite	A11	A25	A08	NA	NA	NA	FALSE	FALSE	FALSE
A11_A25_A09	Tripartite	A11	A25	A09	NA	NA	NA	FALSE	FALSE	FALSE
A11_A25_A10	Tripartite	A11	A25	A10	NA	NA	NA	FALSE	FALSE	FALSE
A11_A25_A12	Tripartite	A11	A25	A12	NA	NA	NA	FALSE	FALSE	FALSE
A11_A25_A13	Tripartite	A11	A25	A13	NA	NA	NA	FALSE	FALSE	FALSE
A11_A25_A14	Tripartite	A11	A25	A14	NA	NA	NA	FALSE	FALSE	FALSE
A11_A25_A15	Tripartite	A11	A25	A15	NA	NA	NA	FALSE	FALSE	FALSE
A11_A25_A16	Tripartite	A11	A25	A16	NA	NA	NA	FALSE	FALSE	FALSE
A11_A25_A17	Tripartite	A11	A25	A17	NA	NA	NA	FALSE	FALSE	FALSE
A11_A25_A18	Tripartite	A11	A25	A18	NA	NA	NA	FALSE	FALSE	FALSE
A11_A25_A19	Tripartite	A11	A25	A19	NA	NA	NA	FALSE	FALSE	FALSE
A11_A25_A20	Tripartite	A11	A25	A20	NA	NA	NA	FALSE	FALSE	FALSE
A11_A25_A21	Tripartite	A11	A25	A21	NA	NA	NA	FALSE	FALSE	FALSE
A11_A25_A22	Tripartite	A11	A25	A22	NA	NA	NA	FALSE	FALSE	FALSE
A12_A01_A23	Tripartite	A12	A01	A23	NA	NA	NA	FALSE	FALSE	FALSE
A12_A01_A25	Tripartite	A12	A01	A25	NA	NA	NA	FALSE	FALSE	FALSE
A12_A02_A23	Tripartite	A12	A02	A23	NA	NA	NA	FALSE	FALSE	FALSE
A12_A02_A25	Tripartite	A12	A02	A25	NA	NA	NA	FALSE	FALSE	FALSE
A12_A03_A23	Tripartite	A12	A03	A23	NA	NA	NA	FALSE	FALSE	FALSE
A12_A03_A25	Tripartite	A12	A03	A25	NA	NA	NA	FALSE	FALSE	FALSE
A12_A04_A23	Tripartite	A12	A04	A23	NA	NA	NA	FALSE	FALSE	FALSE
A12_A04_A25	Tripartite	A12	A04	A25	NA	NA	NA	FALSE	FALSE	FALSE
A12_A05_A23	Tripartite	A12	A05	A23	NA	NA	NA	FALSE	FALSE	FALSE
A12_A05_A25	Tripartite	A12	A05	A25	NA	NA	NA	FALSE	FALSE	FALSE
A12_A06_A23	Tripartite	A12	A06	A23	NA	NA	NA	FALSE	FALSE	FALSE
A12_A06_A25	Tripartite	A12	A06	A25	NA	NA	NA	FALSE	FALSE	FALSE
A12_A07_A23	Tripartite	A12	A07	A23	NA	NA	NA	FALSE	FALSE	FALSE
A12_A07_A25	Tripartite	A12	A07	A25	NA	NA	NA	FALSE	FALSE	FALSE
A12_A08_A23	Tripartite	A12	A08	A23	NA	NA	NA	FALSE	FALSE	FALSE
A12_A08_A25	Tripartite	A12	A08	A25	NA	1578.11	NA	FALSE	FALSE	FALSE
A12_A09_A23	Tripartite	A12	A09	A23	NA	NA	NA	FALSE	FALSE	FALSE
A12_A09_A25	Tripartite	A12	A09	A25	NA	NA	NA	FALSE	FALSE	FALSE
A12_A10_A23	Tripartite	A12	A10	A23	NA	NA	NA	FALSE	FALSE	FALSE
A12_A10_A25	Tripartite	A12	A10	A25	NA	788.71	NA	FALSE	FALSE	FALSE
A12_A11_A23	Tripartite	A12	A11	A23	NA	NA	NA	FALSE	FALSE	FALSE
A12_A11_A25	Tripartite	A12	A11	A25	NA	NA	NA	FALSE	FALSE	FALSE
A12_A13_A23	Tripartite	A12	A13	A23	NA	NA	NA	FALSE	FALSE	FALSE
A12_A13_A25	Tripartite	A12	A13	A25	NA	NA	NA	FALSE	FALSE	FALSE
A12_A14_A23	Tripartite	A12	A14	A23	NA	NA	NA	FALSE	FALSE	FALSE
A12_A14_A25	Tripartite	A12	A14	A25	NA	NA	NA	FALSE	FALSE	FALSE
A12_A15_A23	Tripartite	A12	A15	A23	NA	NA	NA	FALSE	FALSE	FALSE
A12_A15_A25	Tripartite	A12	A15	A25	NA	NA	NA	FALSE	FALSE	FALSE
A12_A16_A23	Tripartite	A12	A16	A23	NA	1862.31	NA	FALSE	FALSE	FALSE
A12_A16_A25	Tripartite	A12	A16	A25	NA	1552.57	75.2381	FALSE	FALSE	FALSE
A12_A17_A23	Tripartite	A12	A17	A23	NA	NA	NA	FALSE	FALSE	FALSE
A12_A17_A25	Tripartite	A12	A17	A25	NA	NA	NA	FALSE	FALSE	FALSE
A12_A18_A23	Tripartite	A12	A18	A23	NA	2022.35	NA	FALSE	FALSE	FALSE
A12_A18_A25	Tripartite	A12	A18	A25	335.919	1704.47	84.7492	FALSE	FALSE	FALSE
A12_A19_A23	Tripartite	A12	A19	A23	NA	NA	NA	FALSE	FALSE	FALSE
A12_A19_A25	Tripartite	A12	A19	A25	NA	1125.3	NA	FALSE	FALSE	FALSE
A12_A20_A23	Tripartite	A12	A20	A23	223.021	NA	NA	FALSE	FALSE	FALSE
A12_A20_A25	Tripartite	A12	A20	A25	NA	NA	NA	FALSE	FALSE	FALSE
A12_A21_A23	Tripartite	A12	A21	A23	NA	NA	NA	FALSE	FALSE	FALSE
A12_A21_A25	Tripartite	A12	A21	A25	NA	NA	NA	FALSE	FALSE	FALSE
A12_A22_A23	Tripartite	A12	A22	A23	NA	NA	NA	FALSE	FALSE	FALSE
A12_A22_A25	Tripartite	A12	A22	A25	NA	NA	NA	FALSE	FALSE	FALSE
A12_A23_A01	Tripartite	A12	A23	A01	NA	NA	NA	FALSE	FALSE	FALSE
A12_A23_A02	Tripartite	A12	A23	A02	NA	NA	NA	FALSE	FALSE	FALSE
A12_A23_A03	Tripartite	A12	A23	A03	NA	NA	NA	FALSE	FALSE	FALSE
A12_A23_A04	Tripartite	A12	A23	A04	NA	NA	NA	FALSE	FALSE	FALSE
A12_A23_A05	Tripartite	A12	A23	A05	NA	NA	NA	FALSE	FALSE	FALSE
A12_A23_A06	Tripartite	A12	A23	A06	NA	NA	NA	FALSE	FALSE	FALSE
A12_A23_A07	Tripartite	A12	A23	A07	NA	NA	NA	FALSE	FALSE	FALSE
A12_A23_A08	Tripartite	A12	A23	A08	NA	NA	NA	FALSE	FALSE	FALSE
A12_A23_A09	Tripartite	A12	A23	A09	NA	NA	NA	FALSE	FALSE	FALSE
A12_A23_A10	Tripartite	A12	A23	A10	NA	NA	NA	FALSE	FALSE	FALSE
A12_A23_A11	Tripartite	A12	A23	A11	NA	NA	NA	FALSE	FALSE	FALSE
A12_A23_A13	Tripartite	A12	A23	A13	NA	NA	NA	FALSE	FALSE	FALSE
A12_A23_A14	Tripartite	A12	A23	A14	NA	NA	NA	FALSE	FALSE	FALSE
A12_A23_A15	Tripartite	A12	A23	A15	NA	NA	NA	FALSE	FALSE	FALSE
A12_A23_A16	Tripartite	A12	A23	A16	NA	NA	NA	FALSE	FALSE	FALSE
A12_A23_A17	Tripartite	A12	A23	A17	NA	NA	NA	FALSE	FALSE	FALSE
A12_A23_A18	Tripartite	A12	A23	A18	230.928	1561.87	105.697	FALSE	FALSE	FALSE
A12_A23_A19	Tripartite	A12	A23	A19	NA	NA	NA	FALSE	FALSE	FALSE
A12_A23_A20	Tripartite	A12	A23	A20	NA	NA	NA	FALSE	FALSE	FALSE
A12_A23_A21	Tripartite	A12	A23	A21	NA	NA	NA	FALSE	FALSE	FALSE
A12_A23_A22	Tripartite	A12	A23	A22	NA	NA	NA	FALSE	FALSE	FALSE
A12_A25_A01	Tripartite	A12	A25	A01	NA	NA	NA	FALSE	FALSE	FALSE
A12_A25_A02	Tripartite	A12	A25	A02	NA	NA	NA	FALSE	FALSE	FALSE
A12_A25_A03	Tripartite	A12	A25	A03	NA	NA	NA	FALSE	FALSE	FALSE
A12_A25_A04	Tripartite	A12	A25	A04	NA	NA	NA	FALSE	FALSE	FALSE
A12_A25_A05	Tripartite	A12	A25	A05	NA	NA	NA	FALSE	FALSE	FALSE
A12_A25_A06	Tripartite	A12	A25	A06	NA	NA	NA	FALSE	FALSE	FALSE
A12_A25_A07	Tripartite	A12	A25	A07	NA	NA	NA	FALSE	FALSE	FALSE
A12_A25_A08	Tripartite	A12	A25	A08	NA	NA	NA	FALSE	FALSE	FALSE
A12_A25_A09	Tripartite	A12	A25	A09	NA	NA	NA	FALSE	FALSE	FALSE
A12_A25_A10	Tripartite	A12	A25	A10	NA	NA	NA	FALSE	FALSE	FALSE
A12_A25_A11	Tripartite	A12	A25	A11	NA	NA	NA	FALSE	FALSE	FALSE
A12_A25_A13	Tripartite	A12	A25	A13	NA	NA	NA	FALSE	FALSE	FALSE
A12_A25_A14	Tripartite	A12	A25	A14	NA	NA	NA	FALSE	FALSE	FALSE
A12_A25_A15	Tripartite	A12	A25	A15	NA	NA	NA	FALSE	FALSE	FALSE
A12_A25_A16	Tripartite	A12	A25	A16	NA	NA	NA	FALSE	FALSE	FALSE
A12_A25_A17	Tripartite	A12	A25	A17	NA	NA	NA	FALSE	FALSE	FALSE
A12_A25_A18	Tripartite	A12	A25	A18	NA	NA	NA	FALSE	FALSE	FALSE
A12_A25_A19	Tripartite	A12	A25	A19	NA	NA	NA	FALSE	FALSE	FALSE
A12_A25_A20	Tripartite	A12	A25	A20	NA	1639.86	NA	FALSE	FALSE	FALSE
A12_A25_A21	Tripartite	A12	A25	A21	NA	NA	NA	FALSE	FALSE	FALSE
A12_A25_A22	Tripartite	A12	A25	A22	NA	NA	NA	FALSE	FALSE	FALSE
A13_A01_A23	Tripartite	A13	A01	A23	NA	NA	NA	FALSE	FALSE	FALSE
A13_A01_A25	Tripartite	A13	A01	A25	NA	NA	NA	FALSE	FALSE	FALSE
A13_A02_A23	Tripartite	A13	A02	A23	NA	NA	NA	FALSE	FALSE	FALSE
A13_A02_A25	Tripartite	A13	A02	A25	NA	NA	NA	FALSE	FALSE	FALSE
A13_A03_A23	Tripartite	A13	A03	A23	NA	NA	NA	FALSE	FALSE	FALSE
A13_A03_A25	Tripartite	A13	A03	A25	NA	NA	NA	FALSE	FALSE	FALSE
A13_A04_A23	Tripartite	A13	A04	A23	NA	NA	NA	FALSE	FALSE	FALSE
A13_A04_A25	Tripartite	A13	A04	A25	NA	NA	NA	FALSE	FALSE	FALSE
A13_A05_A23	Tripartite	A13	A05	A23	NA	NA	NA	FALSE	FALSE	FALSE
A13_A05_A25	Tripartite	A13	A05	A25	NA	NA	NA	FALSE	FALSE	FALSE
A13_A06_A23	Tripartite	A13	A06	A23	NA	NA	NA	FALSE	FALSE	FALSE
A13_A06_A25	Tripartite	A13	A06	A25	NA	NA	NA	FALSE	FALSE	FALSE
A13_A07_A23	Tripartite	A13	A07	A23	NA	NA	NA	FALSE	FALSE	FALSE
A13_A07_A25	Tripartite	A13	A07	A25	NA	NA	NA	FALSE	FALSE	FALSE
A13_A08_A23	Tripartite	A13	A08	A23	NA	NA	NA	FALSE	FALSE	FALSE
A13_A08_A25	Tripartite	A13	A08	A25	NA	NA	NA	FALSE	FALSE	FALSE
A13_A09_A23	Tripartite	A13	A09	A23	NA	NA	NA	FALSE	FALSE	FALSE
A13_A09_A25	Tripartite	A13	A09	A25	NA	NA	NA	FALSE	FALSE	FALSE
A13_A10_A23	Tripartite	A13	A10	A23	NA	NA	NA	FALSE	FALSE	FALSE
A13_A10_A25	Tripartite	A13	A10	A25	NA	NA	NA	FALSE	FALSE	FALSE
A13_A11_A23	Tripartite	A13	A11	A23	NA	NA	NA	FALSE	FALSE	FALSE
A13_A11_A25	Tripartite	A13	A11	A25	NA	NA	NA	FALSE	FALSE	FALSE
A13_A12_A23	Tripartite	A13	A12	A23	NA	NA	NA	FALSE	FALSE	FALSE
A13_A12_A25	Tripartite	A13	A12	A25	NA	NA	NA	FALSE	FALSE	FALSE
A13_A14_A23	Tripartite	A13	A14	A23	219.143	249.472	NA	FALSE	FALSE	FALSE
A13_A14_A25	Tripartite	A13	A14	A25	NA	NA	NA	FALSE	FALSE	FALSE
A13_A15_A23	Tripartite	A13	A15	A23	NA	NA	NA	FALSE	FALSE	FALSE
A13_A15_A25	Tripartite	A13	A15	A25	NA	NA	NA	FALSE	FALSE	FALSE
A13_A16_A23	Tripartite	A13	A16	A23	NA	NA	NA	FALSE	FALSE	FALSE
A13_A16_A25	Tripartite	A13	A16	A25	NA	NA	NA	FALSE	FALSE	FALSE
A13_A17_A23	Tripartite	A13	A17	A23	NA	NA	NA	FALSE	FALSE	FALSE
A13_A17_A25	Tripartite	A13	A17	A25	NA	NA	NA	FALSE	FALSE	FALSE
A13_A18_A23	Tripartite	A13	A18	A23	NA	NA	NA	FALSE	FALSE	FALSE
A13_A18_A25	Tripartite	A13	A18	A25	NA	NA	NA	FALSE	FALSE	FALSE
A13_A19_A23	Tripartite	A13	A19	A23	NA	NA	NA	FALSE	FALSE	FALSE
A13_A19_A25	Tripartite	A13	A19	A25	NA	NA	NA	FALSE	FALSE	FALSE
A13_A20_A23	Tripartite	A13	A20	A23	NA	NA	NA	FALSE	FALSE	FALSE
A13_A20_A25	Tripartite	A13	A20	A25	NA	NA	NA	FALSE	FALSE	FALSE
A13_A21_A23	Tripartite	A13	A21	A23	NA	NA	NA	FALSE	FALSE	FALSE
A13_A21_A25	Tripartite	A13	A21	A25	NA	NA	NA	FALSE	FALSE	FALSE
A13_A22_A23	Tripartite	A13	A22	A23	NA	NA	NA	FALSE	FALSE	FALSE
A13_A22_A25	Tripartite	A13	A22	A25	NA	NA	NA	FALSE	FALSE	FALSE
A13_A23_A01	Tripartite	A13	A23	A01	NA	NA	NA	FALSE	FALSE	FALSE
A13_A23_A02	Tripartite	A13	A23	A02	NA	NA	NA	FALSE	FALSE	FALSE
A13_A23_A03	Tripartite	A13	A23	A03	NA	NA	NA	FALSE	FALSE	FALSE
A13_A23_A04	Tripartite	A13	A23	A04	NA	NA	NA	FALSE	FALSE	FALSE
A13_A23_A05	Tripartite	A13	A23	A05	NA	NA	NA	FALSE	FALSE	FALSE
A13_A23_A06	Tripartite	A13	A23	A06	NA	NA	NA	FALSE	FALSE	FALSE
A13_A23_A07	Tripartite	A13	A23	A07	NA	NA	NA	FALSE	FALSE	FALSE
A13_A23_A08	Tripartite	A13	A23	A08	NA	NA	NA	FALSE	FALSE	FALSE
A13_A23_A09	Tripartite	A13	A23	A09	NA	NA	NA	FALSE	FALSE	FALSE
A13_A23_A10	Tripartite	A13	A23	A10	NA	NA	NA	FALSE	FALSE	FALSE
A13_A23_A11	Tripartite	A13	A23	A11	NA	NA	NA	FALSE	FALSE	FALSE
A13_A23_A12	Tripartite	A13	A23	A12	NA	NA	NA	FALSE	FALSE	FALSE
A13_A23_A14	Tripartite	A13	A23	A14	NA	NA	NA	FALSE	FALSE	FALSE
A13_A23_A15	Tripartite	A13	A23	A15	NA	NA	NA	FALSE	FALSE	FALSE
A13_A23_A16	Tripartite	A13	A23	A16	NA	NA	NA	FALSE	FALSE	FALSE
A13_A23_A17	Tripartite	A13	A23	A17	NA	NA	NA	FALSE	FALSE	FALSE
A13_A23_A18	Tripartite	A13	A23	A18	306.805	NA	NA	FALSE	FALSE	FALSE
A13_A23_A19	Tripartite	A13	A23	A19	NA	NA	NA	FALSE	FALSE	FALSE
A13_A23_A20	Tripartite	A13	A23	A20	NA	NA	NA	FALSE	FALSE	FALSE
A13_A23_A21	Tripartite	A13	A23	A21	NA	NA	NA	FALSE	FALSE	FALSE
A13_A23_A22	Tripartite	A13	A23	A22	NA	NA	NA	FALSE	FALSE	FALSE
A13_A25_A01	Tripartite	A13	A25	A01	NA	NA	NA	FALSE	FALSE	FALSE
A13_A25_A02	Tripartite	A13	A25	A02	NA	NA	NA	FALSE	FALSE	FALSE
A13_A25_A03	Tripartite	A13	A25	A03	NA	NA	NA	FALSE	FALSE	FALSE
A13_A25_A04	Tripartite	A13	A25	A04	NA	NA	NA	FALSE	FALSE	FALSE
A13_A25_A05	Tripartite	A13	A25	A05	NA	NA	NA	FALSE	FALSE	FALSE
A13_A25_A06	Tripartite	A13	A25	A06	NA	NA	NA	FALSE	FALSE	FALSE
A13_A25_A07	Tripartite	A13	A25	A07	NA	NA	NA	FALSE	FALSE	FALSE
A13_A25_A08	Tripartite	A13	A25	A08	NA	NA	NA	FALSE	FALSE	FALSE
A13_A25_A09	Tripartite	A13	A25	A09	NA	NA	NA	FALSE	FALSE	FALSE
A13_A25_A10	Tripartite	A13	A25	A10	NA	NA	NA	FALSE	FALSE	FALSE
A13_A25_A11	Tripartite	A13	A25	A11	NA	NA	NA	FALSE	FALSE	FALSE
A13_A25_A12	Tripartite	A13	A25	A12	NA	NA	NA	FALSE	FALSE	FALSE
A13_A25_A14	Tripartite	A13	A25	A14	NA	NA	NA	FALSE	FALSE	FALSE
A13_A25_A15	Tripartite	A13	A25	A15	NA	NA	NA	FALSE	FALSE	FALSE
A13_A25_A16	Tripartite	A13	A25	A16	NA	NA	NA	FALSE	FALSE	FALSE
A13_A25_A17	Tripartite	A13	A25	A17	NA	NA	NA	FALSE	FALSE	FALSE
A13_A25_A18	Tripartite	A13	A25	A18	289.903	NA	NA	FALSE	FALSE	FALSE
A13_A25_A19	Tripartite	A13	A25	A19	NA	NA	NA	FALSE	FALSE	FALSE
A13_A25_A20	Tripartite	A13	A25	A20	NA	NA	NA	FALSE	FALSE	FALSE
A13_A25_A21	Tripartite	A13	A25	A21	NA	NA	NA	FALSE	FALSE	FALSE
A13_A25_A22	Tripartite	A13	A25	A22	NA	NA	NA	FALSE	FALSE	FALSE
A14_A01_A23	Tripartite	A14	A01	A23	NA	NA	NA	FALSE	FALSE	FALSE
A14_A01_A25	Tripartite	A14	A01	A25	NA	NA	NA	FALSE	FALSE	FALSE
A14_A02_A23	Tripartite	A14	A02	A23	NA	NA	NA	FALSE	FALSE	FALSE
A14_A02_A25	Tripartite	A14	A02	A25	NA	NA	NA	FALSE	FALSE	FALSE
A14_A03_A23	Tripartite	A14	A03	A23	NA	NA	NA	FALSE	FALSE	FALSE
A14_A03_A25	Tripartite	A14	A03	A25	NA	NA	NA	FALSE	FALSE	FALSE
A14_A04_A23	Tripartite	A14	A04	A23	NA	NA	NA	FALSE	FALSE	FALSE
A14_A04_A25	Tripartite	A14	A04	A25	NA	NA	NA	FALSE	FALSE	FALSE
A14_A05_A23	Tripartite	A14	A05	A23	NA	NA	NA	FALSE	FALSE	FALSE
A14_A05_A25	Tripartite	A14	A05	A25	NA	NA	NA	FALSE	FALSE	FALSE
A14_A06_A23	Tripartite	A14	A06	A23	NA	NA	NA	FALSE	FALSE	FALSE
A14_A06_A25	Tripartite	A14	A06	A25	NA	NA	NA	FALSE	FALSE	FALSE
A14_A07_A23	Tripartite	A14	A07	A23	NA	NA	NA	FALSE	FALSE	FALSE
A14_A07_A25	Tripartite	A14	A07	A25	NA	NA	NA	FALSE	FALSE	FALSE
A14_A08_A23	Tripartite	A14	A08	A23	256.687	582.506	39.5626	FALSE	FALSE	FALSE
A14_A08_A25	Tripartite	A14	A08	A25	NA	NA	NA	FALSE	FALSE	FALSE
A14_A09_A23	Tripartite	A14	A09	A23	NA	NA	NA	FALSE	FALSE	FALSE
A14_A09_A25	Tripartite	A14	A09	A25	NA	NA	NA	FALSE	FALSE	FALSE
A14_A10_A23	Tripartite	A14	A10	A23	NA	NA	NA	FALSE	FALSE	FALSE
A14_A10_A25	Tripartite	A14	A10	A25	NA	611.496	NA	FALSE	FALSE	FALSE
A14_A11_A23	Tripartite	A14	A11	A23	NA	NA	NA	FALSE	FALSE	FALSE
A14_A11_A25	Tripartite	A14	A11	A25	NA	NA	NA	FALSE	FALSE	FALSE
A14_A12_A23	Tripartite	A14	A12	A23	NA	NA	NA	FALSE	FALSE	FALSE
A14_A12_A25	Tripartite	A14	A12	A25	NA	NA	NA	FALSE	FALSE	FALSE
A14_A13_A23	Tripartite	A14	A13	A23	NA	NA	NA	FALSE	FALSE	FALSE
A14_A13_A25	Tripartite	A14	A13	A25	NA	NA	NA	FALSE	FALSE	FALSE
A14_A15_A23	Tripartite	A14	A15	A23	NA	NA	NA	FALSE	FALSE	FALSE
A14_A15_A25	Tripartite	A14	A15	A25	NA	NA	NA	FALSE	FALSE	FALSE
A14_A16_A23	Tripartite	A14	A16	A23	141.263	1192.84	NA	FALSE	FALSE	FALSE
A14_A16_A25	Tripartite	A14	A16	A25	205.703	1500.6	104.967	FALSE	FALSE	FALSE
A14_A17_A23	Tripartite	A14	A17	A23	NA	NA	NA	FALSE	FALSE	FALSE
A14_A17_A25	Tripartite	A14	A17	A25	NA	NA	NA	FALSE	FALSE	FALSE
A14_A18_A23	Tripartite	A14	A18	A23	NA	NA	NA	FALSE	FALSE	FALSE
A14_A18_A25	Tripartite	A14	A18	A25	NA	NA	NA	FALSE	FALSE	FALSE
A14_A19_A23	Tripartite	A14	A19	A23	NA	NA	NA	FALSE	FALSE	FALSE
A14_A19_A25	Tripartite	A14	A19	A25	NA	NA	NA	FALSE	FALSE	FALSE
A14_A20_A23	Tripartite	A14	A20	A23	95.0916	NA	NA	FALSE	FALSE	FALSE
A14_A20_A25	Tripartite	A14	A20	A25	215.915	NA	NA	FALSE	FALSE	FALSE
A14_A21_A23	Tripartite	A14	A21	A23	NA	NA	NA	FALSE	FALSE	FALSE
A14_A21_A25	Tripartite	A14	A21	A25	NA	NA	NA	FALSE	FALSE	FALSE
A14_A22_A23	Tripartite	A14	A22	A23	162.906	NA	NA	FALSE	FALSE	FALSE
A14_A22_A25	Tripartite	A14	A22	A25	NA	NA	NA	FALSE	FALSE	FALSE
A14_A23_A01	Tripartite	A14	A23	A01	NA	NA	NA	FALSE	FALSE	FALSE
A14_A23_A02	Tripartite	A14	A23	A02	NA	NA	NA	FALSE	FALSE	FALSE
A14_A23_A03	Tripartite	A14	A23	A03	NA	NA	NA	FALSE	FALSE	FALSE
A14_A23_A04	Tripartite	A14	A23	A04	NA	NA	NA	FALSE	FALSE	FALSE
A14_A23_A05	Tripartite	A14	A23	A05	NA	NA	NA	FALSE	FALSE	FALSE
A14_A23_A06	Tripartite	A14	A23	A06	NA	NA	NA	FALSE	FALSE	FALSE
A14_A23_A07	Tripartite	A14	A23	A07	NA	NA	NA	FALSE	FALSE	FALSE
A14_A23_A08	Tripartite	A14	A23	A08	186.271	916.747	NA	FALSE	FALSE	FALSE
A14_A23_A09	Tripartite	A14	A23	A09	NA	NA	NA	FALSE	FALSE	FALSE
A14_A23_A10	Tripartite	A14	A23	A10	121.353	694.584	NA	FALSE	FALSE	FALSE
A14_A23_A11	Tripartite	A14	A23	A11	NA	NA	NA	FALSE	FALSE	FALSE
A14_A23_A12	Tripartite	A14	A23	A12	101.44	NA	NA	FALSE	FALSE	FALSE
A14_A23_A13	Tripartite	A14	A23	A13	NA	NA	NA	FALSE	FALSE	FALSE
A14_A23_A15	Tripartite	A14	A23	A15	NA	NA	NA	FALSE	FALSE	FALSE
A14_A23_A16	Tripartite	A14	A23	A16	NA	NA	NA	FALSE	FALSE	FALSE
A14_A23_A17	Tripartite	A14	A23	A17	NA	NA	NA	FALSE	FALSE	FALSE
A14_A23_A18	Tripartite	A14	A23	A18	65.2184	706.965	NA	FALSE	FALSE	FALSE
A14_A23_A19	Tripartite	A14	A23	A19	NA	NA	NA	FALSE	FALSE	FALSE
A14_A23_A20	Tripartite	A14	A23	A20	221.565	NA	NA	FALSE	FALSE	FALSE
A14_A23_A21	Tripartite	A14	A23	A21	NA	NA	NA	FALSE	FALSE	FALSE
A14_A23_A22	Tripartite	A14	A23	A22	NA	NA	NA	FALSE	FALSE	FALSE
A14_A25_A01	Tripartite	A14	A25	A01	NA	NA	NA	FALSE	FALSE	FALSE
A14_A25_A02	Tripartite	A14	A25	A02	NA	NA	NA	FALSE	FALSE	FALSE
A14_A25_A03	Tripartite	A14	A25	A03	NA	NA	NA	FALSE	FALSE	FALSE
A14_A25_A04	Tripartite	A14	A25	A04	NA	NA	NA	FALSE	FALSE	FALSE
A14_A25_A05	Tripartite	A14	A25	A05	NA	NA	NA	FALSE	FALSE	FALSE
A14_A25_A06	Tripartite	A14	A25	A06	NA	NA	NA	FALSE	FALSE	FALSE
A14_A25_A07	Tripartite	A14	A25	A07	NA	NA	NA	FALSE	FALSE	FALSE
A14_A25_A08	Tripartite	A14	A25	A08	170.494	NA	NA	FALSE	FALSE	FALSE
A14_A25_A09	Tripartite	A14	A25	A09	NA	NA	NA	FALSE	FALSE	FALSE
A14_A25_A10	Tripartite	A14	A25	A10	159.239	946.714	119.548	FALSE	FALSE	FALSE
A14_A25_A11	Tripartite	A14	A25	A11	NA	NA	NA	FALSE	FALSE	FALSE
A14_A25_A12	Tripartite	A14	A25	A12	NA	NA	NA	FALSE	FALSE	FALSE
A14_A25_A13	Tripartite	A14	A25	A13	NA	NA	NA	FALSE	FALSE	FALSE
A14_A25_A15	Tripartite	A14	A25	A15	NA	NA	NA	FALSE	FALSE	FALSE
A14_A25_A16	Tripartite	A14	A25	A16	NA	NA	NA	FALSE	FALSE	FALSE
A14_A25_A17	Tripartite	A14	A25	A17	NA	NA	NA	FALSE	FALSE	FALSE
A14_A25_A18	Tripartite	A14	A25	A18	NA	444.912	52.5081	FALSE	FALSE	FALSE
A14_A25_A19	Tripartite	A14	A25	A19	NA	NA	NA	FALSE	FALSE	FALSE
A14_A25_A20	Tripartite	A14	A25	A20	NA	NA	NA	FALSE	FALSE	FALSE
A14_A25_A21	Tripartite	A14	A25	A21	NA	NA	99.4608	FALSE	FALSE	FALSE
A14_A25_A22	Tripartite	A14	A25	A22	246.931	NA	NA	FALSE	FALSE	FALSE
A15_A01_A23	Tripartite	A15	A01	A23	NA	NA	NA	FALSE	FALSE	FALSE
A15_A01_A25	Tripartite	A15	A01	A25	NA	NA	NA	FALSE	FALSE	FALSE
A15_A02_A23	Tripartite	A15	A02	A23	NA	NA	NA	FALSE	FALSE	FALSE
A15_A02_A25	Tripartite	A15	A02	A25	NA	NA	NA	FALSE	FALSE	FALSE
A15_A03_A23	Tripartite	A15	A03	A23	NA	NA	NA	FALSE	FALSE	FALSE
A15_A03_A25	Tripartite	A15	A03	A25	NA	NA	NA	FALSE	FALSE	FALSE
A15_A04_A23	Tripartite	A15	A04	A23	NA	NA	NA	FALSE	FALSE	FALSE
A15_A04_A25	Tripartite	A15	A04	A25	NA	NA	NA	FALSE	FALSE	FALSE
A15_A05_A23	Tripartite	A15	A05	A23	NA	NA	NA	FALSE	FALSE	FALSE
A15_A05_A25	Tripartite	A15	A05	A25	NA	NA	NA	FALSE	FALSE	FALSE
A15_A06_A23	Tripartite	A15	A06	A23	NA	NA	NA	FALSE	FALSE	FALSE
A15_A06_A25	Tripartite	A15	A06	A25	NA	NA	NA	FALSE	FALSE	FALSE
A15_A07_A23	Tripartite	A15	A07	A23	NA	NA	NA	FALSE	FALSE	FALSE
A15_A07_A25	Tripartite	A15	A07	A25	NA	NA	NA	FALSE	FALSE	FALSE
A15_A08_A23	Tripartite	A15	A08	A23	NA	NA	NA	FALSE	FALSE	FALSE
A15_A08_A25	Tripartite	A15	A08	A25	NA	NA	NA	FALSE	FALSE	FALSE
A15_A09_A23	Tripartite	A15	A09	A23	NA	NA	NA	FALSE	FALSE	FALSE
A15_A09_A25	Tripartite	A15	A09	A25	NA	NA	NA	FALSE	FALSE	FALSE
A15_A10_A23	Tripartite	A15	A10	A23	NA	NA	NA	FALSE	FALSE	FALSE
A15_A10_A25	Tripartite	A15	A10	A25	NA	NA	NA	FALSE	FALSE	FALSE
A15_A11_A23	Tripartite	A15	A11	A23	NA	NA	NA	FALSE	FALSE	FALSE
A15_A11_A25	Tripartite	A15	A11	A25	NA	NA	NA	FALSE	FALSE	FALSE
A15_A12_A23	Tripartite	A15	A12	A23	NA	NA	NA	FALSE	FALSE	FALSE
A15_A12_A25	Tripartite	A15	A12	A25	NA	NA	NA	FALSE	FALSE	FALSE
A15_A13_A23	Tripartite	A15	A13	A23	NA	NA	NA	FALSE	FALSE	FALSE
A15_A13_A25	Tripartite	A15	A13	A25	NA	NA	NA	FALSE	FALSE	FALSE
A15_A14_A23	Tripartite	A15	A14	A23	NA	NA	NA	FALSE	FALSE	FALSE
A15_A14_A25	Tripartite	A15	A14	A25	NA	NA	NA	FALSE	FALSE	FALSE
A15_A16_A23	Tripartite	A15	A16	A23	NA	NA	NA	FALSE	FALSE	FALSE
A15_A16_A25	Tripartite	A15	A16	A25	NA	NA	NA	FALSE	FALSE	FALSE
A15_A17_A23	Tripartite	A15	A17	A23	NA	NA	NA	FALSE	FALSE	FALSE
A15_A17_A25	Tripartite	A15	A17	A25	NA	NA	NA	FALSE	FALSE	FALSE
A15_A18_A23	Tripartite	A15	A18	A23	NA	NA	NA	FALSE	FALSE	FALSE
A15_A18_A25	Tripartite	A15	A18	A25	NA	NA	NA	FALSE	FALSE	FALSE
A15_A19_A23	Tripartite	A15	A19	A23	NA	NA	NA	FALSE	FALSE	FALSE
A15_A19_A25	Tripartite	A15	A19	A25	NA	NA	NA	FALSE	FALSE	FALSE
A15_A20_A23	Tripartite	A15	A20	A23	NA	NA	NA	FALSE	FALSE	FALSE
A15_A20_A25	Tripartite	A15	A20	A25	NA	NA	NA	FALSE	FALSE	FALSE
A15_A21_A23	Tripartite	A15	A21	A23	NA	NA	NA	FALSE	FALSE	FALSE
A15_A21_A25	Tripartite	A15	A21	A25	NA	NA	NA	FALSE	FALSE	FALSE
A15_A22_A23	Tripartite	A15	A22	A23	NA	NA	NA	FALSE	FALSE	FALSE
A15_A22_A25	Tripartite	A15	A22	A25	NA	NA	NA	FALSE	FALSE	FALSE
A15_A23_A01	Tripartite	A15	A23	A01	NA	NA	NA	FALSE	FALSE	FALSE
A15_A23_A02	Tripartite	A15	A23	A02	NA	NA	NA	FALSE	FALSE	FALSE
A15_A23_A03	Tripartite	A15	A23	A03	NA	NA	NA	FALSE	FALSE	FALSE
A15_A23_A04	Tripartite	A15	A23	A04	NA	NA	NA	FALSE	FALSE	FALSE
A15_A23_A05	Tripartite	A15	A23	A05	NA	NA	NA	FALSE	FALSE	FALSE
A15_A23_A06	Tripartite	A15	A23	A06	NA	NA	NA	FALSE	FALSE	FALSE
A15_A23_A07	Tripartite	A15	A23	A07	NA	NA	NA	FALSE	FALSE	FALSE
A15_A23_A08	Tripartite	A15	A23	A08	NA	NA	NA	FALSE	FALSE	FALSE
A15_A23_A09	Tripartite	A15	A23	A09	NA	NA	NA	FALSE	FALSE	FALSE
A15_A23_A10	Tripartite	A15	A23	A10	NA	NA	NA	FALSE	FALSE	FALSE
A15_A23_A11	Tripartite	A15	A23	A11	NA	NA	NA	FALSE	FALSE	FALSE
A15_A23_A12	Tripartite	A15	A23	A12	NA	NA	NA	FALSE	FALSE	FALSE
A15_A23_A13	Tripartite	A15	A23	A13	NA	NA	NA	FALSE	FALSE	FALSE
A15_A23_A14	Tripartite	A15	A23	A14	NA	NA	NA	FALSE	FALSE	FALSE
A15_A23_A16	Tripartite	A15	A23	A16	NA	NA	NA	FALSE	FALSE	FALSE
A15_A23_A17	Tripartite	A15	A23	A17	9.7869	22.4427	39.1627	FALSE	FALSE	FALSE
A15_A23_A18	Tripartite	A15	A23	A18	NA	NA	NA	FALSE	FALSE	FALSE
A15_A23_A19	Tripartite	A15	A23	A19	NA	NA	NA	FALSE	FALSE	FALSE
A15_A23_A20	Tripartite	A15	A23	A20	NA	NA	NA	FALSE	FALSE	FALSE
A15_A23_A21	Tripartite	A15	A23	A21	NA	NA	NA	FALSE	FALSE	FALSE
A15_A23_A22	Tripartite	A15	A23	A22	NA	NA	NA	FALSE	FALSE	FALSE
A15_A25_A01	Tripartite	A15	A25	A01	NA	NA	NA	FALSE	FALSE	FALSE
A15_A25_A02	Tripartite	A15	A25	A02	NA	NA	NA	FALSE	FALSE	FALSE
A15_A25_A03	Tripartite	A15	A25	A03	NA	NA	NA	FALSE	FALSE	FALSE
A15_A25_A04	Tripartite	A15	A25	A04	NA	NA	NA	FALSE	FALSE	FALSE
A15_A25_A05	Tripartite	A15	A25	A05	NA	NA	NA	FALSE	FALSE	FALSE
A15_A25_A06	Tripartite	A15	A25	A06	NA	NA	NA	FALSE	FALSE	FALSE
A15_A25_A07	Tripartite	A15	A25	A07	NA	NA	NA	FALSE	FALSE	FALSE
A15_A25_A08	Tripartite	A15	A25	A08	NA	NA	NA	FALSE	FALSE	FALSE
A15_A25_A09	Tripartite	A15	A25	A09	NA	NA	NA	FALSE	FALSE	FALSE
A15_A25_A10	Tripartite	A15	A25	A10	NA	NA	NA	FALSE	FALSE	FALSE
A15_A25_A11	Tripartite	A15	A25	A11	NA	NA	NA	FALSE	FALSE	FALSE
A15_A25_A12	Tripartite	A15	A25	A12	NA	NA	NA	FALSE	FALSE	FALSE
A15_A25_A13	Tripartite	A15	A25	A13	NA	NA	NA	FALSE	FALSE	FALSE
A15_A25_A14	Tripartite	A15	A25	A14	NA	NA	NA	FALSE	FALSE	FALSE
A15_A25_A16	Tripartite	A15	A25	A16	NA	NA	NA	FALSE	FALSE	FALSE
A15_A25_A17	Tripartite	A15	A25	A17	NA	NA	NA	FALSE	FALSE	FALSE
A15_A25_A18	Tripartite	A15	A25	A18	NA	NA	NA	FALSE	FALSE	FALSE
A15_A25_A19	Tripartite	A15	A25	A19	NA	NA	NA	FALSE	FALSE	FALSE
A15_A25_A20	Tripartite	A15	A25	A20	NA	NA	NA	FALSE	FALSE	FALSE
A15_A25_A21	Tripartite	A15	A25	A21	NA	NA	NA	FALSE	FALSE	FALSE
A15_A25_A22	Tripartite	A15	A25	A22	NA	NA	NA	FALSE	FALSE	FALSE
A16_A01_A23	Tripartite	A16	A01	A23	NA	NA	NA	FALSE	FALSE	FALSE
A16_A01_A25	Tripartite	A16	A01	A25	NA	NA	NA	FALSE	FALSE	FALSE
A16_A02_A23	Tripartite	A16	A02	A23	NA	NA	NA	FALSE	FALSE	FALSE
A16_A02_A25	Tripartite	A16	A02	A25	NA	NA	NA	FALSE	FALSE	FALSE
A16_A03_A23	Tripartite	A16	A03	A23	324.863	779.204	60.1177	FALSE	FALSE	FALSE
A16_A03_A25	Tripartite	A16	A03	A25	NA	NA	NA	FALSE	FALSE	FALSE
A16_A04_A23	Tripartite	A16	A04	A23	NA	NA	NA	FALSE	FALSE	FALSE
A16_A04_A25	Tripartite	A16	A04	A25	NA	NA	NA	FALSE	FALSE	FALSE
A16_A05_A23	Tripartite	A16	A05	A23	NA	NA	NA	FALSE	FALSE	FALSE
A16_A05_A25	Tripartite	A16	A05	A25	NA	1032.47	NA	FALSE	FALSE	FALSE
A16_A06_A23	Tripartite	A16	A06	A23	NA	1056.95	100.709	FALSE	FALSE	FALSE
A16_A06_A25	Tripartite	A16	A06	A25	NA	NA	NA	FALSE	FALSE	FALSE
A16_A07_A23	Tripartite	A16	A07	A23	NA	NA	NA	FALSE	FALSE	FALSE
A16_A07_A25	Tripartite	A16	A07	A25	NA	NA	NA	FALSE	FALSE	FALSE
A16_A08_A23	Tripartite	A16	A08	A23	383.083	NA	NA	FALSE	FALSE	FALSE
A16_A08_A25	Tripartite	A16	A08	A25	366.791	1698.05	NA	FALSE	FALSE	FALSE
A16_A09_A23	Tripartite	A16	A09	A23	NA	NA	NA	FALSE	FALSE	FALSE
A16_A09_A25	Tripartite	A16	A09	A25	NA	NA	NA	FALSE	FALSE	FALSE
A16_A10_A23	Tripartite	A16	A10	A23	NA	822.588	NA	FALSE	FALSE	FALSE
A16_A10_A25	Tripartite	A16	A10	A25	327.411	1385.1	125.826	FALSE	FALSE	FALSE
A16_A11_A23	Tripartite	A16	A11	A23	NA	NA	NA	FALSE	FALSE	FALSE
A16_A11_A25	Tripartite	A16	A11	A25	NA	NA	NA	FALSE	FALSE	FALSE
A16_A12_A23	Tripartite	A16	A12	A23	NA	NA	NA	FALSE	FALSE	FALSE
A16_A12_A25	Tripartite	A16	A12	A25	345.67	1248	101.141	FALSE	FALSE	FALSE
A16_A13_A23	Tripartite	A16	A13	A23	NA	NA	NA	FALSE	FALSE	FALSE
A16_A13_A25	Tripartite	A16	A13	A25	NA	NA	NA	FALSE	FALSE	FALSE
A16_A14_A23	Tripartite	A16	A14	A23	109.025	798.753	120.564	FALSE	FALSE	FALSE
A16_A14_A25	Tripartite	A16	A14	A25	141.289	713.808	138.498	FALSE	FALSE	FALSE
A16_A15_A23	Tripartite	A16	A15	A23	NA	NA	NA	FALSE	FALSE	FALSE
A16_A15_A25	Tripartite	A16	A15	A25	NA	NA	NA	FALSE	FALSE	FALSE
A16_A17_A23	Tripartite	A16	A17	A23	NA	NA	NA	FALSE	FALSE	FALSE
A16_A17_A25	Tripartite	A16	A17	A25	NA	NA	NA	FALSE	FALSE	FALSE
A16_A18_A23	Tripartite	A16	A18	A23	248.772	455.199	NA	FALSE	FALSE	FALSE
A16_A18_A25	Tripartite	A16	A18	A25	209.754	306.602	53.5928	FALSE	FALSE	FALSE
A16_A19_A23	Tripartite	A16	A19	A23	NA	1275.7	NA	FALSE	FALSE	FALSE
A16_A19_A25	Tripartite	A16	A19	A25	NA	1224.15	NA	FALSE	FALSE	FALSE
A16_A20_A23	Tripartite	A16	A20	A23	100.849	274.366	63.2239	FALSE	FALSE	FALSE
A16_A20_A25	Tripartite	A16	A20	A25	312.719	1264.62	106.614	FALSE	FALSE	FALSE
A16_A21_A23	Tripartite	A16	A21	A23	NA	NA	NA	FALSE	FALSE	FALSE
A16_A21_A25	Tripartite	A16	A21	A25	NA	NA	NA	FALSE	FALSE	FALSE
A16_A22_A23	Tripartite	A16	A22	A23	NA	NA	NA	FALSE	FALSE	FALSE
A16_A22_A25	Tripartite	A16	A22	A25	317.291	1557.67	101.931	FALSE	FALSE	FALSE
A16_A23_A01	Tripartite	A16	A23	A01	NA	NA	NA	FALSE	FALSE	FALSE
A16_A23_A02	Tripartite	A16	A23	A02	NA	NA	NA	FALSE	FALSE	FALSE
A16_A23_A03	Tripartite	A16	A23	A03	367.451	1282.3	107.057	FALSE	FALSE	FALSE
A16_A23_A04	Tripartite	A16	A23	A04	NA	NA	NA	FALSE	FALSE	FALSE
A16_A23_A05	Tripartite	A16	A23	A05	NA	NA	NA	FALSE	FALSE	FALSE
A16_A23_A06	Tripartite	A16	A23	A06	NA	NA	NA	FALSE	FALSE	FALSE
A16_A23_A07	Tripartite	A16	A23	A07	NA	NA	NA	FALSE	FALSE	FALSE
A16_A23_A08	Tripartite	A16	A23	A08	354.357	1518.55	83.0481	FALSE	FALSE	FALSE
A16_A23_A09	Tripartite	A16	A23	A09	NA	NA	NA	FALSE	FALSE	FALSE
A16_A23_A10	Tripartite	A16	A23	A10	263.123	930.985	106.892	FALSE	FALSE	FALSE
A16_A23_A11	Tripartite	A16	A23	A11	NA	NA	NA	FALSE	FALSE	FALSE
A16_A23_A12	Tripartite	A16	A23	A12	321.939	1296.43	80.3717	FALSE	FALSE	FALSE
A16_A23_A13	Tripartite	A16	A23	A13	NA	NA	NA	FALSE	FALSE	FALSE
A16_A23_A14	Tripartite	A16	A23	A14	100.391	833.764	122.936	FALSE	FALSE	FALSE
A16_A23_A15	Tripartite	A16	A23	A15	NA	NA	NA	FALSE	FALSE	FALSE
A16_A23_A17	Tripartite	A16	A23	A17	196.325	1012.21	133.237	FALSE	FALSE	FALSE
A16_A23_A18	Tripartite	A16	A23	A18	207.397	771.022	43.4816	FALSE	FALSE	FALSE
A16_A23_A19	Tripartite	A16	A23	A19	NA	NA	NA	FALSE	FALSE	FALSE
A16_A23_A20	Tripartite	A16	A23	A20	362.932	1358.33	NA	FALSE	FALSE	FALSE
A16_A23_A21	Tripartite	A16	A23	A21	NA	NA	NA	FALSE	FALSE	FALSE
A16_A23_A22	Tripartite	A16	A23	A22	342.29	1852.14	126.935	FALSE	FALSE	FALSE
A16_A25_A01	Tripartite	A16	A25	A01	NA	NA	NA	FALSE	FALSE	FALSE
A16_A25_A02	Tripartite	A16	A25	A02	NA	877.259	NA	FALSE	FALSE	FALSE
A16_A25_A03	Tripartite	A16	A25	A03	371.016	1375.71	NA	FALSE	FALSE	FALSE
A16_A25_A04	Tripartite	A16	A25	A04	NA	NA	NA	FALSE	FALSE	FALSE
A16_A25_A05	Tripartite	A16	A25	A05	NA	NA	NA	FALSE	FALSE	FALSE
A16_A25_A06	Tripartite	A16	A25	A06	NA	NA	NA	FALSE	FALSE	FALSE
A16_A25_A07	Tripartite	A16	A25	A07	NA	NA	NA	FALSE	FALSE	FALSE
A16_A25_A08	Tripartite	A16	A25	A08	319.15	NA	NA	FALSE	FALSE	FALSE
A16_A25_A09	Tripartite	A16	A25	A09	NA	NA	NA	FALSE	FALSE	FALSE
A16_A25_A10	Tripartite	A16	A25	A10	NA	1186.1	99.5683	FALSE	FALSE	FALSE
A16_A25_A11	Tripartite	A16	A25	A11	NA	NA	NA	FALSE	FALSE	FALSE
A16_A25_A12	Tripartite	A16	A25	A12	195.256	1157.17	108.768	FALSE	FALSE	FALSE
A16_A25_A13	Tripartite	A16	A25	A13	NA	NA	NA	FALSE	FALSE	FALSE
A16_A25_A14	Tripartite	A16	A25	A14	148.409	604.492	119.043	FALSE	FALSE	FALSE
A16_A25_A15	Tripartite	A16	A25	A15	NA	NA	NA	FALSE	FALSE	FALSE
A16_A25_A17	Tripartite	A16	A25	A17	NA	291.717	NA	FALSE	FALSE	FALSE
A16_A25_A18	Tripartite	A16	A25	A18	230.491	668.797	57.8141	FALSE	FALSE	FALSE
A16_A25_A19	Tripartite	A16	A25	A19	NA	845.382	NA	FALSE	FALSE	FALSE
A16_A25_A20	Tripartite	A16	A25	A20	312.681	NA	NA	FALSE	FALSE	FALSE
A16_A25_A21	Tripartite	A16	A25	A21	NA	NA	NA	FALSE	FALSE	FALSE
A16_A25_A22	Tripartite	A16	A25	A22	288.337	1360.74	122.614	FALSE	FALSE	FALSE
A17_A01_A23	Tripartite	A17	A01	A23	NA	NA	NA	FALSE	FALSE	FALSE
A17_A01_A25	Tripartite	A17	A01	A25	NA	NA	NA	FALSE	FALSE	FALSE
A17_A02_A23	Tripartite	A17	A02	A23	NA	NA	NA	FALSE	FALSE	FALSE
A17_A02_A25	Tripartite	A17	A02	A25	NA	NA	NA	FALSE	FALSE	FALSE
A17_A03_A23	Tripartite	A17	A03	A23	NA	NA	NA	FALSE	FALSE	FALSE
[truncated: 14,276 more rows]

## Sheet: Main 5c; Supp 22b
Construct	Activator type	P1	P2	P3	Reverse_construct	EPCAM_average	CXCR4_average	Reporter_average	Reverse_EPCAM_average	Reverse_CXCR4_average	Reverse_Reporter_average	ADs only?	Tripartite_1 PF only
A01_A02	Bipartite	A01	A02		A02_A01	217.35	688.337	119.099	245.768	662.823	126.014	TRUE	FALSE
A01_A03	Bipartite	A01	A03		A03_A01	323.929	513.22	149.827	231.054	571.687	154.012	TRUE	FALSE
A01_A04	Bipartite	A01	A04		A04_A01	170.823	548.932	120.696	212.44	547.083	120.689	TRUE	FALSE
A01_A05	Bipartite	A01	A05		A05_A01	258.262	575.795	160.493	251.906	683.939	147.375	TRUE	FALSE
A01_A06	Bipartite	A01	A06		A06_A01	302.391	695.569	198.431	222.305	578.725	79.8695	TRUE	FALSE
A01_A07	Bipartite	A01	A07		A07_A01	172.91	466.316	132.769	185.626	633.156	128.718	TRUE	FALSE
A01_A08	Bipartite	A01	A08		A08_A01	274.54	565.756	165.955	262.08	595.916	129.485	TRUE	FALSE
A01_A09	Bipartite	A01	A09		A09_A01	114.499	488.72	90.6152	167.705	514.727	132.676	TRUE	FALSE
A01_A10	Bipartite	A01	A10		A10_A01	296.921	591.979	101.847	278.683	619.08	125.103	TRUE	FALSE
A01_A11	Bipartite	A01	A11		A11_A01	258.596	746.804	99.0983	195.692	664.871	85.0757	TRUE	FALSE
A01_A12	Bipartite	A01	A12		A12_A01	248.576	663.206	156.189	251.692	731.927	132.926	TRUE	FALSE
A01_A13	Bipartite	A01	A13		A13_A01	260.583	550.392	85.1356	240.438	582.827	138.509	TRUE	FALSE
A01_A14	Bipartite	A01	A14		A14_A01	226.075	665.92	114.082	200.302	584.291	117.578	TRUE	FALSE
A01_A15	Bipartite	A01	A15		A15_A01	265.089	700.607	147.041	194.369	582.51	132.3	TRUE	FALSE
A01_A16	Bipartite	A01	A16		A16_A01	286.256	707.057	154.912	259.469	680.623	133.28	TRUE	FALSE
A01_A17	Bipartite	A01	A17		A17_A01	239.567	515.995	102.694	249.744	619.165	111.321	TRUE	FALSE
A01_A18	Bipartite	A01	A18		A18_A01	452.841	567.1	97.7663	187.089	458.725	113.393	TRUE	FALSE
A01_A19	Bipartite	A01	A19		A19_A01	262.635	506.968	140.63	269.954	659.612	90.4853	TRUE	FALSE
A01_A20	Bipartite	A01	A20		A20_A01	291.224	613.516	114.889	244.547	572.692	84.6213	TRUE	FALSE
A01_A21	Bipartite	A01	A21		A21_A01	278.155	611.695	98.8768	271.925	733.314	142.391	TRUE	FALSE
A01_A22	Bipartite	A01	A22		A22_A01	280.654	652.95	151.682	301.704	658.964	110.844	TRUE	FALSE
A01_A23	Bipartite	A01	A23		A23_A01	255.641	685.921	100.107	253.545	658.201	100.102	FALSE	FALSE
A01_A24	Bipartite	A01	A24		A24_A01	187.282	541.569	144.27	195.359	616.328	128.728	FALSE	FALSE
A01_A25	Bipartite	A01	A25		A25_A01	192.901	618.349	94.0226	219.102	617.681	107.999	FALSE	FALSE
A02_A03	Bipartite	A02	A03		A03_A02	285.861	501.844	107.859	207.341	597.322	145.455	TRUE	FALSE
A02_A04	Bipartite	A02	A04		A04_A02	246.741	521.905	81.9995	250.277	708.007	111.966	TRUE	FALSE
A02_A05	Bipartite	A02	A05		A05_A02	311.125	622.682	145.874	322.445	655.134	169.49	TRUE	FALSE
A02_A06	Bipartite	A02	A06		A06_A02	353.025	775.052	83.4644	324.511	832.238	139.054	TRUE	FALSE
A02_A07	Bipartite	A02	A07		A07_A02	265.151	678.522	143.432	230.134	600.993	109.389	TRUE	FALSE
A02_A08	Bipartite	A02	A08		A08_A02	344.294	612.983	109.312	304.422	574.25	103.71	TRUE	FALSE
A02_A09	Bipartite	A02	A09		A09_A02	218.995	495.869	115.341	238.998	566.22	90.9998	TRUE	FALSE
A02_A10	Bipartite	A02	A10		A10_A02	290.826	608.112	162.562	285.32	611.994	122.469	TRUE	FALSE
A02_A11	Bipartite	A02	A11		A11_A02	270.554	803.273	104.679	266.855	768.564	119.023	TRUE	FALSE
A02_A12	Bipartite	A02	A12		A12_A02	274.968	711.728	122.201	251.607	723.823	136.269	TRUE	FALSE
A02_A13	Bipartite	A02	A13		A13_A02	314.265	613.521	102.308	246.749	622.889	110.55	TRUE	FALSE
A02_A14	Bipartite	A02	A14		A14_A02	242.645	595.718	149.892	265.163	672.801	114.395	TRUE	FALSE
A02_A15	Bipartite	A02	A15		A15_A02	264.706	695.893	120.294	188.623	606.27	118.121	TRUE	FALSE
A02_A16	Bipartite	A02	A16		A16_A02	356.921	792.448	162.129	340.867	695.189	109.712	TRUE	FALSE
A02_A17	Bipartite	A02	A17		A17_A02	291.767	696.765	115.241	286.91	715.915	121.047	TRUE	FALSE
A02_A18	Bipartite	A02	A18		A18_A02	382.246	613.939	69.6624	202.621	450.521	99.4616	TRUE	FALSE
A02_A19	Bipartite	A02	A19		A19_A02	362.915	743.888	125.898	399.43	603.599	121.726	TRUE	FALSE
A02_A20	Bipartite	A02	A20		A20_A02	345.599	696.125	107.923	287.67	717.684	101.017	TRUE	FALSE
A02_A21	Bipartite	A02	A21		A21_A02	289.877	639.98	143.266	276.381	819.264	150.409	TRUE	FALSE
A02_A22	Bipartite	A02	A22		A22_A02	344.344	674.371	136.903	331.078	697.57	113.969	TRUE	FALSE
A02_A23	Bipartite	A02	A23		A23_A02	310.578	1043.21	155.224	326.266	940.516	119.236	FALSE	FALSE
A02_A24	Bipartite	A02	A24		A24_A02	252.622	655.099	117.918	217.285	707.192	115.098	FALSE	FALSE
A02_A25	Bipartite	A02	A25		A25_A02	342.002	754.411	107.245	363.277	826.384	120.719	FALSE	FALSE
A03_A04	Bipartite	A03	A04		A04_A03	330.522	767.172	183.968	370.598	720.652	155.809	TRUE	FALSE
A03_A05	Bipartite	A03	A05		A05_A03	348.57	756.489	179.646	476.976	886.454	251.251	TRUE	FALSE
A03_A06	Bipartite	A03	A06		A06_A03	302.767	511.013	132.436	371.232	741.621	127.158	TRUE	FALSE
A03_A07	Bipartite	A03	A07		A07_A03	408.893	701.483	195.791	409.094	845.555	124.919	TRUE	FALSE
A03_A08	Bipartite	A03	A08		A08_A03	538.821	870.672	235.638	521.028	914.42	227.365	TRUE	FALSE
A03_A09	Bipartite	A03	A09		A09_A03	246.369	554.765	126.348	269.327	743.262	153.84	TRUE	FALSE
A03_A10	Bipartite	A03	A10		A10_A03	469.989	885.145	259.941	503.086	832.166	200.287	TRUE	FALSE
A03_A11	Bipartite	A03	A11		A11_A03	238.638	705.902	158.569	300.641	685.04	186.458	TRUE	FALSE
A03_A12	Bipartite	A03	A12		A12_A03	428.02	765.679	249.954	370.127	961.391	299.398	TRUE	FALSE
A03_A13	Bipartite	A03	A13		A13_A03	346.379	636.068	164.341	254.602	543.895	114.123	TRUE	FALSE
A03_A14	Bipartite	A03	A14		A14_A03	413.971	720.206	229.878	372.504	822.531	232.256	TRUE	FALSE
A03_A15	Bipartite	A03	A15		A15_A03	268.227	546.75	175.167	287.089	587.499	148.716	TRUE	FALSE
A03_A16	Bipartite	A03	A16		A16_A03	429.814	930.974	221.091	558.912	771.636	236.17	TRUE	FALSE
A03_A17	Bipartite	A03	A17		A17_A03	439.172	1012.34	234.127	452.864	1018.48	215.176	TRUE	FALSE
A03_A18	Bipartite	A03	A18		A18_A03	249.687	611.638	63.6477	149.386	366.635	39.3387	TRUE	FALSE
A03_A19	Bipartite	A03	A19		A19_A03	439.033	696.243	201.132	489.674	945.143	214.088	TRUE	FALSE
A03_A20	Bipartite	A03	A20		A20_A03	581.697	719.077	251.499	553.901	822.915	203.243	TRUE	FALSE
A03_A21	Bipartite	A03	A21		A21_A03	392.444	584.499	202.544	281.641	610.798	132.306	TRUE	FALSE
A03_A22	Bipartite	A03	A22		A22_A03	582.226	1006.93	247.525	496.45	912.673	276.229	TRUE	FALSE
A03_A23	Bipartite	A03	A23		A23_A03	534.957	648.67	246.483	502.302	697.423	238.223	FALSE	FALSE
A03_A24	Bipartite	A03	A24		A24_A03	323.394	375.041	123.374	293.891	508.443	118.186	FALSE	FALSE
A03_A25	Bipartite	A03	A25		A25_A03	426.273	645.365	239.888	443.897	659.204	223.641	FALSE	FALSE
A04_A05	Bipartite	A04	A05		A05_A04	303.818	787.598	183.42	293.36	790.841	192.304	TRUE	FALSE
A04_A06	Bipartite	A04	A06		A06_A04	221.213	738.934	85.4731	276.106	676.85	116.929	TRUE	FALSE
A04_A07	Bipartite	A04	A07		A07_A04	310.729	440.451	100.387	310.397	481.675	126.032	TRUE	FALSE
A04_A08	Bipartite	A04	A08		A08_A04	509.169	846.488	182.481	499.229	831.122	235.111	TRUE	FALSE
A04_A09	Bipartite	A04	A09		A09_A04	222.569	572.475	90.4439	205.397	487.386	111.682	TRUE	FALSE
A04_A10	Bipartite	A04	A10		A10_A04	229.347	527.936	132.8	375.977	639.94	190.224	TRUE	FALSE
A04_A11	Bipartite	A04	A11		A11_A04	257.268	653.342	157.021	192.773	604.437	116.935	TRUE	FALSE
A04_A12	Bipartite	A04	A12		A12_A04	290.979	637.167	236.662	283.171	828.249	201.402	TRUE	FALSE
A04_A13	Bipartite	A04	A13		A13_A04	196.132	628.58	87.1347	205.039	480.639	88.0235	TRUE	FALSE
A04_A14	Bipartite	A04	A14		A14_A04	198.511	692.452	155.533	192.047	612.276	96.2656	TRUE	FALSE
A04_A15	Bipartite	A04	A15		A15_A04	211.752	552.044	101.285	181.084	557.878	94.5502	TRUE	FALSE
A04_A16	Bipartite	A04	A16		A16_A04	231.682	609.25	146.629	221.325	610.78	184.142	TRUE	FALSE
A04_A17	Bipartite	A04	A17		A17_A04	150.712	489.409	107.837	183.627	453.003	128.482	TRUE	FALSE
A04_A18	Bipartite	A04	A18		A18_A04	218.274	367.947	41.5414	197.332	370.316	36.2262	TRUE	FALSE
A04_A19	Bipartite	A04	A19		A19_A04	343.316	852.544	228.293	352.419	866.619	194.742	TRUE	FALSE
A04_A20	Bipartite	A04	A20		A20_A04	375.288	631.277	138.208	238.73	542.777	94.6594	TRUE	FALSE
A04_A21	Bipartite	A04	A21		A21_A04	256.67	563.542	92.5861	210.452	566.546	87.2543	TRUE	FALSE
A04_A22	Bipartite	A04	A22		A22_A04	310.229	514.294	134.487	254.639	602.307	155.858	TRUE	FALSE
A04_A23	Bipartite	A04	A23		A23_A04	245.114	468.612	82.1969	278.65	486.924	92.4827	FALSE	FALSE
A04_A24	Bipartite	A04	A24		A24_A04	151.173	476.906	68.8718	139.291	371.784	94.4238	FALSE	FALSE
A04_A25	Bipartite	A04	A25		A25_A04	160.055	401.711	92.0183	156.015	472.312	80.4358	FALSE	FALSE
A05_A06	Bipartite	A05	A06		A06_A05	426.171	1055.64	139.211	412.644	958.279	170.072	TRUE	FALSE
A05_A07	Bipartite	A05	A07		A07_A05	253.891	727.503	230.169	354.79	651.76	177.926	TRUE	FALSE
A05_A08	Bipartite	A05	A08		A08_A05	536.293	886.746	224.659	446.294	757.532	228.196	TRUE	FALSE
A05_A09	Bipartite	A05	A09		A09_A05	277.443	728.369	136.729	287.061	655.753	113.411	TRUE	FALSE
A05_A10	Bipartite	A05	A10		A10_A05	414.717	971.267	212.06	389.24	930.882	217.908	TRUE	FALSE
A05_A11	Bipartite	A05	A11		A11_A05	358.251	766.695	230.351	278.559	680.89	203.788	TRUE	FALSE
A05_A12	Bipartite	A05	A12		A12_A05	430.826	996.219	275.048	402.589	1102.13	289.785	TRUE	FALSE
A05_A13	Bipartite	A05	A13		A13_A05	320.079	636.515	145.829	285.386	682.819	163.172	TRUE	FALSE
A05_A14	Bipartite	A05	A14		A14_A05	341.8	686.944	230.044	304.162	761.675	206.427	TRUE	FALSE
A05_A15	Bipartite	A05	A15		A15_A05	271.273	692.049	211.806	250.556	604.739	209.958	TRUE	FALSE
A05_A16	Bipartite	A05	A16		A16_A05	501.003	1030.7	249.886	467.979	902.535	229.547	TRUE	FALSE
A05_A17	Bipartite	A05	A17		A17_A05	309.279	518.03	260.581	282.881	666.165	252.47	TRUE	FALSE
A05_A18	Bipartite	A05	A18		A18_A05	327.924	783.132	85.6923	176.927	526.113	75.7843	TRUE	FALSE
A05_A19	Bipartite	A05	A19		A19_A05	405.562	646.25	234.289	353.47	530.332	244.692	TRUE	FALSE
A05_A20	Bipartite	A05	A20		A20_A05	623.292	1007.66	267.322	574.839	1065.74	188.799	TRUE	FALSE
A05_A21	Bipartite	A05	A21		A21_A05	394.236	831.468	190.146	319.495	778.851	166.294	TRUE	FALSE
A05_A22	Bipartite	A05	A22		A22_A05	560.081	1118.61	276.98	529.21	1090.49	275.733	TRUE	FALSE
A05_A23	Bipartite	A05	A23		A23_A05	515.039	1057.32	291.925	525.338	1057.72	294.749	FALSE	FALSE
A05_A24	Bipartite	A05	A24		A24_A05	233.692	591.832	134.008	350.647	655.805	229.02	FALSE	FALSE
A05_A25	Bipartite	A05	A25		A25_A05	408.804	950.12	269.964	459.065	1070.96	261.206	FALSE	FALSE
A06_A07	Bipartite	A06	A07		A07_A06	271.751	784.301	149.165	264.556	683.191	138.518	TRUE	FALSE
A06_A08	Bipartite	A06	A08		A08_A06	423.526	785.072	168.091	399.917	740.137	112.732	TRUE	FALSE
A06_A09	Bipartite	A06	A09		A09_A06	330.614	683.109	163.097	263.246	664.179	156.201	TRUE	FALSE
A06_A10	Bipartite	A06	A10		A10_A06	371.115	886.681	200.271	321.528	902.568	138.05	TRUE	FALSE
A06_A11	Bipartite	A06	A11		A11_A06	339.683	869.296	135.955	330.784	701.134	115.184	TRUE	FALSE
A06_A12	Bipartite	A06	A12		A12_A06	406.949	968.425	159.968	380.175	996.174	117.43	TRUE	FALSE
A06_A13	Bipartite	A06	A13		A13_A06	287.86	738.977	115.814	259.06	566.366	117.92	TRUE	FALSE
A06_A14	Bipartite	A06	A14		A14_A06	309.786	634.751	144.939	241.238	692.503	184.805	TRUE	FALSE
A06_A15	Bipartite	A06	A15		A15_A06	299.617	860.618	91.1585	227.035	647.273	125.009	TRUE	FALSE
A06_A16	Bipartite	A06	A16		A16_A06	463.909	1152.32	210.25	457.898	1010	175.374	TRUE	FALSE
A06_A17	Bipartite	A06	A17		A17_A06	400.011	753.648	185.309	428.259	905.504	186.901	TRUE	FALSE
A06_A18	Bipartite	A06	A18		A18_A06	304.131	702.415	79.7194	235.397	488.906	73.7845	TRUE	FALSE
A06_A19	Bipartite	A06	A19		A19_A06	527.824	1021.26	153.739	483.828	873.358	171.449	TRUE	FALSE
A06_A20	Bipartite	A06	A20		A20_A06	473.683	767.914	127.001	360.333	727.133	103.798	TRUE	FALSE
A06_A21	Bipartite	A06	A21		A21_A06	344.756	914.085	117.37	289.872	930.619	166.02	TRUE	FALSE
A06_A22	Bipartite	A06	A22		A22_A06	467.654	1110.93	164.077	371.014	930.87	164.992	TRUE	FALSE
A06_A23	Bipartite	A06	A23		A23_A06	460.602	897.127	149.25	515.622	1061.48	165.28	FALSE	FALSE
A06_A24	Bipartite	A06	A24		A24_A06	232.389	607.443	62.7021	263.077	579.26	111.404	FALSE	FALSE
A06_A25	Bipartite	A06	A25		A25_A06	386.854	999.062	130.989	372.102	933.78	147.385	FALSE	FALSE
A07_A08	Bipartite	A07	A08		A08_A07	455.648	887.278	204.544	500.212	827.893	183.57	TRUE	FALSE
A07_A09	Bipartite	A07	A09		A09_A07	187.914	570.081	158.265	189.903	544.845	91.8528	TRUE	FALSE
A07_A10	Bipartite	A07	A10		A10_A07	347.071	457.998	134.893	381.414	469.095	138.946	TRUE	FALSE
A07_A11	Bipartite	A07	A11		A11_A07	219.608	394.212	118.173	164.312	576.498	97.0997	TRUE	FALSE
A07_A12	Bipartite	A07	A12		A12_A07	315.529	860.61	170.421	314.287	764.679	243.116	TRUE	FALSE
A07_A13	Bipartite	A07	A13		A13_A07	224.023	458.203	106.501	187.093	532.056	92.1432	TRUE	FALSE
A07_A14	Bipartite	A07	A14		A14_A07	207.244	683.263	119.075	223.262	660.198	110.342	TRUE	FALSE
A07_A15	Bipartite	A07	A15		A15_A07	162.039	500.157	112.331	153.216	516.39	97.5696	TRUE	FALSE
A07_A16	Bipartite	A07	A16		A16_A07	237.281	646.149	135.551	199.709	498.437	156.336	TRUE	FALSE
A07_A17	Bipartite	A07	A17		A17_A07	129.88	498.801	91.7049	102.894	564.151	108.158	TRUE	FALSE
A07_A18	Bipartite	A07	A18		A18_A07	206.095	364.14	31.8709	218.624	348.195	26.4983	TRUE	FALSE
A07_A19	Bipartite	A07	A19		A19_A07	400.212	1059.85	157.793	315.179	893.763	219.347	TRUE	FALSE
A07_A20	Bipartite	A07	A20		A20_A07	325.606	585.706	124.953	316.36	505.569	114.14	TRUE	FALSE
A07_A21	Bipartite	A07	A21		A21_A07	242.033	655.764	82.7737	247.709	741.599	96.289	TRUE	FALSE
A07_A22	Bipartite	A07	A22		A22_A07	273.714	443.593	127.893	284.682	434.606	92.5057	TRUE	FALSE
A07_A23	Bipartite	A07	A23		A23_A07	154.354	440.701	80.2835	168.811	459.166	48.5291	FALSE	FALSE
A07_A24	Bipartite	A07	A24		A24_A07	120.583	451.576	106.531	144.03	369.124	73.0862	FALSE	FALSE
A07_A25	Bipartite	A07	A25		A25_A07	133.291	430.565	86.4398	180.996	503.529	86.5465	FALSE	FALSE
A08_A09	Bipartite	A08	A09		A09_A08	344.588	575.824	115.905	362.162	749.401	130.442	TRUE	FALSE
A08_A10	Bipartite	A08	A10		A10_A08	527.728	930.946	228.418	537.435	992.183	210.644	TRUE	FALSE
A08_A11	Bipartite	A08	A11		A11_A08	325.713	768.391	151.505	307.127	645.107	143.821	TRUE	FALSE
A08_A12	Bipartite	A08	A12		A12_A08	473.8	882.288	236.178	501.445	1083.47	302.066	TRUE	FALSE
A08_A13	Bipartite	A08	A13		A13_A08	356.728	707.627	145.816	317.311	538.597	120.701	TRUE	FALSE
A08_A14	Bipartite	A08	A14		A14_A08	476.56	734.946	244.443	482.816	996.892	234.51	TRUE	FALSE
A08_A15	Bipartite	A08	A15		A15_A08	359.068	756.565	143.378	289.819	668.127	181.18	TRUE	FALSE
A08_A16	Bipartite	A08	A16		A16_A08	528.301	925.247	222.595	613.644	864.902	231.792	TRUE	FALSE
A08_A17	Bipartite	A08	A17		A17_A08	500.598	1027.06	239.221	447.752	973.712	265.167	TRUE	FALSE
A08_A18	Bipartite	A08	A18		A18_A08	302.686	601.379	70.5751	184.685	447.872	30.9779	TRUE	FALSE
A08_A19	Bipartite	A08	A19		A19_A08	509.214	906.087	183.872	584.957	894.71	247.864	TRUE	FALSE
A08_A20	Bipartite	A08	A20		A20_A08	648.349	918.517	227.338	675.756	929.501	199.458	TRUE	FALSE
A08_A21	Bipartite	A08	A21		A21_A08	443.421	817.941	207.589	429.475	814.979	199.063	TRUE	FALSE
A08_A22	Bipartite	A08	A22		A22_A08	647.995	1032.15	272.544	650.108	1079.28	311.5	TRUE	FALSE
A08_A23	Bipartite	A08	A23		A23_A08	637.446	582.178	230.485	594.347	710.97	254.373	FALSE	FALSE
A08_A24	Bipartite	A08	A24		A24_A08	393.218	406.216	119.551	392.566	520.018	105.304	FALSE	FALSE
A08_A25	Bipartite	A08	A25		A25_A08	568.224	633.765	222.063	626.936	712.801	225.466	FALSE	FALSE
A09_A10	Bipartite	A09	A10		A10_A09	395.62	735.18	114.508	358.869	776.21	128.387	TRUE	FALSE
A09_A11	Bipartite	A09	A11		A11_A09	220.802	578.249	111.853	162.422	621.761	141.993	TRUE	FALSE
A09_A12	Bipartite	A09	A12		A12_A09	275.382	746.832	127.902	206.791	715.428	111.532	TRUE	FALSE
A09_A13	Bipartite	A09	A13		A13_A09	211.902	573.553	143.333	195.747	483.632	78.1905	TRUE	FALSE
A09_A14	Bipartite	A09	A14		A14_A09	223.08	575.92	138.914	182.893	553.467	137.031	TRUE	FALSE
A09_A15	Bipartite	A09	A15		A15_A09	175.895	626.049	176.355	164.584	576.748	130.61	TRUE	FALSE
A09_A16	Bipartite	A09	A16		A16_A09	319.207	832.142	156.408	319.66	766.671	126.27	TRUE	FALSE
A09_A17	Bipartite	A09	A17		A17_A09	330.992	546.711	96.1744	282.705	577.547	128.215	TRUE	FALSE
A09_A18	Bipartite	A09	A18		A18_A09	370.917	632.511	106.665	223.99	527.823	60.1563	TRUE	FALSE
A09_A19	Bipartite	A09	A19		A19_A09	299.119	655.578	139.15	264.631	610.508	132.415	TRUE	FALSE
A09_A20	Bipartite	A09	A20		A20_A09	269.846	533.712	98.0247	247.76	549.553	121.541	TRUE	FALSE
A09_A21	Bipartite	A09	A21		A21_A09	276.044	711.377	101.576	225.954	758.905	146.008	TRUE	FALSE
A09_A22	Bipartite	A09	A22		A22_A09	381.256	830.126	158.751	311.924	661.323	150.991	TRUE	FALSE
A09_A23	Bipartite	A09	A23		A23_A09	265.982	546.327	119.893	261.162	639.786	147.296	FALSE	FALSE
A09_A24	Bipartite	A09	A24		A24_A09	166.366	571.639	94.6781	181.495	481.211	58.5601	FALSE	FALSE
A09_A25	Bipartite	A09	A25		A25_A09	187.403	633.266	109.956	197.684	567.434	124.388	FALSE	FALSE
A10_A11	Bipartite	A10	A11		A11_A10	295.948	869.51	153.518	317.373	694.78	166.964	TRUE	FALSE
A10_A12	Bipartite	A10	A12		A12_A10	287.149	809.805	293.262	349.788	889.56	335.519	TRUE	FALSE
A10_A13	Bipartite	A10	A13		A13_A10	268.051	540.462	62.9447	233.884	428.596	128.492	TRUE	FALSE
A10_A14	Bipartite	A10	A14		A14_A10	341.132	832.476	197.837	294.256	818.623	204.602	TRUE	FALSE
A10_A15	Bipartite	A10	A15		A15_A10	299.694	598.015	124.724	234.976	568.557	188.044	TRUE	FALSE
A10_A16	Bipartite	A10	A16		A16_A10	399.658	803.458	153.17	418.921	727.177	208.919	TRUE	FALSE
A10_A17	Bipartite	A10	A17		A17_A10	286.275	833.989	194.868	266.795	706.958	201.937	TRUE	FALSE
A10_A18	Bipartite	A10	A18		A18_A10	196.594	510.592	30.5585	162.297	419.11	27.5575	TRUE	FALSE
A10_A19	Bipartite	A10	A19		A19_A10	413.104	1004.63	173.943	444.297	942.901	222.863	TRUE	FALSE
A10_A20	Bipartite	A10	A20		A20_A10	523.974	838.937	145.727	634.642	1021.39	202.064	TRUE	FALSE
A10_A21	Bipartite	A10	A21		A21_A10	193.928	711.942	75.9358	225.198	766.127	106.815	TRUE	FALSE
A10_A22	Bipartite	A10	A22		A22_A10	421.576	902.155	229.468	503.394	881.015	265.805	TRUE	FALSE
A10_A23	Bipartite	A10	A23		A23_A10	299.67	583.022	91.5781	370.806	496.154	117.308	FALSE	FALSE
A10_A24	Bipartite	A10	A24		A24_A10	203.142	439.11	47.8083	200.238	430.714	45.5156	FALSE	FALSE
A10_A25	Bipartite	A10	A25		A25_A10	220.013	442.586	70.8067	275.997	521.55	91.8564	FALSE	FALSE
A11_A12	Bipartite	A11	A12		A12_A11	291.168	688.958	199.757	284.345	815.568	125.188	TRUE	FALSE
A11_A13	Bipartite	A11	A13		A13_A11	235.097	625.817	109.778	190.341	465.514	96.0973	TRUE	FALSE
A11_A14	Bipartite	A11	A14		A14_A11	204.648	560.34	124.808	190.232	559.721	154.723	TRUE	FALSE
A11_A15	Bipartite	A11	A15		A15_A11	188.082	500.857	102.062	138.176	691.675	92.8105	TRUE	FALSE
A11_A16	Bipartite	A11	A16		A16_A11	307.73	663.717	126.353	370.534	774.654	238.642	TRUE	FALSE
A11_A17	Bipartite	A11	A17		A17_A11	271.745	637.454	133.253	299.534	951.029	221.698	TRUE	FALSE
A11_A18	Bipartite	A11	A18		A18_A11	271.025	540.927	115.317	186.982	441.401	92.8543	TRUE	FALSE
A11_A19	Bipartite	A11	A19		A19_A11	315.474	842.38	99.7288	319.917	757.208	224.454	TRUE	FALSE
A11_A20	Bipartite	A11	A20		A20_A11	347.65	623.709	124.269	293.384	710.644	130.013	TRUE	FALSE
A11_A21	Bipartite	A11	A21		A21_A11	212.027	591.753	102.354	184.563	687.572	149.177	TRUE	FALSE
A11_A22	Bipartite	A11	A22		A22_A11	327.47	737.552	160.736	335.953	708.842	184.012	TRUE	FALSE
A11_A23	Bipartite	A11	A23		A23_A11	175.504	594.301	114.842	171.031	535.594	110.195	FALSE	FALSE
A11_A24	Bipartite	A11	A24		A24_A11	112.771	535.511	115.279	158.347	525.49	101.208	FALSE	FALSE
A11_A25	Bipartite	A11	A25		A25_A11	154.54	510.439	104.639	138.466	542.195	104.83	FALSE	FALSE
A12_A13	Bipartite	A12	A13		A13_A12	302.697	789.258	165.384	230.478	548.279	98.706	TRUE	FALSE
A12_A14	Bipartite	A12	A14		A14_A12	337.37	910.662	305.416	336.187	800.089	249.134	TRUE	FALSE
A12_A15	Bipartite	A12	A15		A15_A12	277.333	702.741	133.968	250.067	681.389	164.936	TRUE	FALSE
A12_A16	Bipartite	A12	A16		A16_A12	462.429	1094.82	292.684	462.032	930.838	303.679	TRUE	FALSE
A12_A17	Bipartite	A12	A17		A17_A12	399.01	997.709	289.112	404.578	850.539	292.498	TRUE	FALSE
A12_A18	Bipartite	A12	A18		A18_A12	516.102	1148.08	180.413	253.036	571.011	45.7738	TRUE	FALSE
A12_A19	Bipartite	A12	A19		A19_A12	471.949	1152.91	320.444	521.555	1078.88	314.646	TRUE	FALSE
A12_A20	Bipartite	A12	A20		A20_A12	608.585	1102.88	276.421	501.636	991.976	221.217	TRUE	FALSE
A12_A21	Bipartite	A12	A21		A21_A12	351.2	706.37	216.435	301.487	690.617	174.851	TRUE	FALSE
A12_A22	Bipartite	A12	A22		A22_A12	550.494	1251.24	268.602	448.208	913.417	286.386	TRUE	FALSE
A12_A23	Bipartite	A12	A23		A23_A12	502.706	989.41	264.597	444.065	1005.42	280.069	FALSE	FALSE
A12_A24	Bipartite	A12	A24		A24_A12	354.031	591.782	202.536	294.643	501.619	210.481	FALSE	FALSE
A12_A25	Bipartite	A12	A25		A25_A12	409.815	971.262	283.183	443.952	849.842	280.595	FALSE	FALSE
A13_A14	Bipartite	A13	A14		A14_A13	335.546	730.855	145.898	418.728	808.959	172.293	TRUE	FALSE
A13_A15	Bipartite	A13	A15		A15_A13	184.12	435.515	101.969	196.889	533.918	110.98	TRUE	FALSE
A13_A16	Bipartite	A13	A16		A16_A13	201.184	486.925	129.073	266.781	512.067	103.027	TRUE	FALSE
A13_A17	Bipartite	A13	A17		A17_A13	239.013	764.67	119.922	300.265	581.647	91.5977	TRUE	FALSE
A13_A18	Bipartite	A13	A18		A18_A13	344.953	475.065	48.1791	390.191	398.675	30.8628	TRUE	FALSE
A13_A19	Bipartite	A13	A19		A19_A13	294.781	623.138	106.769	334.94	831.455	186.018	TRUE	FALSE
A13_A20	Bipartite	A13	A20		A20_A13	508.038	886.248	150.24	447.207	858.588	101.284	TRUE	FALSE
A13_A21	Bipartite	A13	A21		A21_A13	172.531	573.836	76.9893	198.028	567.223	113.29	TRUE	FALSE
A13_A22	Bipartite	A13	A22		A22_A13	301.188	605.525	166.744	308.833	721.568	102.477	TRUE	FALSE
A13_A23	Bipartite	A13	A23		A23_A13	242.614	459.49	103.477	265.835	451.574	62.9587	FALSE	FALSE
A13_A24	Bipartite	A13	A24		A24_A13	195.241	475.291	120.903	231.228	540.738	139.723	FALSE	FALSE
A13_A25	Bipartite	A13	A25		A25_A13	167.726	532.002	99.5923	216.397	439.453	85.8915	FALSE	FALSE
A14_A15	Bipartite	A14	A15		A15_A14	180.802	678.097	143.675	179.07	482.631	159.794	TRUE	FALSE
A14_A16	Bipartite	A14	A16		A16_A14	391.287	1105.89	239.509	296.704	536.964	240.695	TRUE	FALSE
A14_A17	Bipartite	A14	A17		A17_A14	403.852	969.631	197.447	296.747	693.681	219.465	TRUE	FALSE
A14_A18	Bipartite	A14	A18		A18_A14	171.237	381.379	59.9712	177.477	482.474	37.585	TRUE	FALSE
A14_A19	Bipartite	A14	A19		A19_A14	291.702	737.199	162.182	361.436	693.14	207.929	TRUE	FALSE
A14_A20	Bipartite	A14	A20		A20_A14	566.993	835.403	197.438	496.693	816.761	197.352	TRUE	FALSE
A14_A21	Bipartite	A14	A21		A21_A14	201.554	570.854	164.987	204.81	701.177	174.478	TRUE	FALSE
A14_A22	Bipartite	A14	A22		A22_A14	465.042	1081.1	264.138	356.825	770.487	289.089	TRUE	FALSE
A14_A23	Bipartite	A14	A23		A23_A14	296.196	917.275	290.143	345.113	992.088	261.396	FALSE	FALSE
A14_A24	Bipartite	A14	A24		A24_A14	154.635	404.222	125.845	237.152	511.45	139.7	FALSE	FALSE
A14_A25	Bipartite	A14	A25		A25_A14	286.564	699.707	236.155	292.617	866.728	217.662	FALSE	FALSE
A15_A16	Bipartite	A15	A16		A16_A15	242.271	754.131	139.735	310.486	683.684	195.93	TRUE	FALSE
A15_A17	Bipartite	A15	A17		A17_A15	250.079	771.189	167.112	245.057	734.595	166.484	TRUE	FALSE
A15_A18	Bipartite	A15	A18		A18_A15	225.073	571.119	127.127	189.501	482.809	92.2248	TRUE	FALSE
A15_A19	Bipartite	A15	A19		A19_A15	258.463	581.047	134.856	224.243	661.511	209.779	TRUE	FALSE
A15_A20	Bipartite	A15	A20		A20_A15	307.875	681.131	147.067	328.196	746.614	131.108	TRUE	FALSE
A15_A21	Bipartite	A15	A21		A21_A15	204.983	507.694	89.1367	215.85	604.142	126.221	TRUE	FALSE
A15_A22	Bipartite	A15	A22		A22_A15	253.021	663.915	171.823	249.539	582.62	165.879	TRUE	FALSE
A15_A23	Bipartite	A15	A23		A23_A15	114.362	594.324	104.351	170.308	473.221	106.563	FALSE	FALSE
A15_A24	Bipartite	A15	A24		A24_A15	123.83	509.687	91.8032	136.201	528.665	87.9882	FALSE	FALSE
A15_A25	Bipartite	A15	A25		A25_A15	167.607	614.799	107.427	138.377	467.443	92.628	FALSE	FALSE
A16_A17	Bipartite	A16	A17		A17_A16	332.328	561.473	244.585	285.249	530.23	242.426	TRUE	FALSE
A16_A18	Bipartite	A16	A18		A18_A16	296.165	509.628	61.1417	169.518	385.905	41.0672	TRUE	FALSE
A16_A19	Bipartite	A16	A19		A19_A16	533.892	990.013	203.936	591.828	1145.78	230.6	TRUE	FALSE
A16_A20	Bipartite	A16	A20		A20_A16	620.899	835.332	232.847	575.282	1053.02	189.815	TRUE	FALSE
A16_A21	Bipartite	A16	A21		A21_A16	434.294	832.35	170.294	442.705	940.762	182.588	TRUE	FALSE
A16_A22	Bipartite	A16	A22		A22_A16	636.467	860.733	277.3	587.105	1167.17	298.181	TRUE	FALSE
A16_A23	Bipartite	A16	A23		A23_A16	483.411	503.847	257.307	553.236	761.014	306.24	FALSE	FALSE
A16_A24	Bipartite	A16	A24		A24_A16	285.721	540.8	109.256	261.386	374.441	116.842	FALSE	FALSE
A16_A25	Bipartite	A16	A25		A25_A16	338.46	566.755	235.104	447.468	617.143	273.102	FALSE	FALSE
A17_A18	Bipartite	A17	A18		A18_A17	217.289	516.772	62.3173	178.133	413.341	35.6994	TRUE	FALSE
A17_A19	Bipartite	A17	A19		A19_A17	439.173	946.534	255.463	377.735	723.188	252.371	TRUE	FALSE
A17_A20	Bipartite	A17	A20		A20_A17	569.408	794.794	201.12	445.549	796.101	140.858	TRUE	FALSE
A17_A21	Bipartite	A17	A21		A21_A17	370.156	823.036	178.134	248.404	896.076	168.413	TRUE	FALSE
A17_A22	Bipartite	A17	A22		A22_A17	337.251	521.721	281.968	430.507	819.45	290.118	TRUE	FALSE
A17_A23	Bipartite	A17	A23		A23_A17	334.812	447.413	226.403	327.322	498.224	219.046	FALSE	FALSE
A17_A24	Bipartite	A17	A24		A24_A17	209.76	454.046	102.654	275.058	579.898	139.134	FALSE	FALSE
A17_A25	Bipartite	A17	A25		A25_A17	223.849	504.698	198.882	276.399	521.607	218.247	FALSE	FALSE
A18_A19	Bipartite	A18	A19		A19_A18	190.279	499.615	54.9649	359.505	802.938	94.5976	TRUE	FALSE
A18_A20	Bipartite	A18	A20		A20_A18	253.779	542.082	42.0055	367.552	617.241	70.4052	TRUE	FALSE
A18_A21	Bipartite	A18	A21		A21_A18	200.799	489.542	30.3401	343.561	776.514	52.0349	TRUE	FALSE
A18_A22	Bipartite	A18	A22		A22_A18	205.551	476.485	38.7644	375.088	662.331	80.527	TRUE	FALSE
A18_A23	Bipartite	A18	A23		A23_A18	174.202	403.59	25.0843	180.144	382.261	28.6844	FALSE	FALSE
A18_A24	Bipartite	A18	A24		A24_A18	127.628	404.481	29.2175	171.687	431.82	30.1411	FALSE	FALSE
A18_A25	Bipartite	A18	A25		A25_A18	152.687	413.598	27.0885	157.321	363.839	26.7206	FALSE	FALSE
A19_A20	Bipartite	A19	A20		A20_A19	623.911	1016.61	253	613.792	1033.84	151.109	TRUE	FALSE
A19_A21	Bipartite	A19	A21		A21_A19	413.616	871.799	165.255	363.211	802.442	167.922	TRUE	FALSE
A19_A22	Bipartite	A19	A22		A22_A19	601.677	1204.53	256.525	518.43	1043.73	206.497	TRUE	FALSE
A19_A23	Bipartite	A19	A23		A23_A19	580.211	1129.76	295.845	540.535	1121.99	245.384	FALSE	FALSE
A19_A24	Bipartite	A19	A24		A24_A19	246.419	597.957	152.064	331.262	657.37	112.831	FALSE	FALSE
A19_A25	Bipartite	A19	A25		A25_A19	486.716	1050.55	273.89	471.003	1032.12	267.4	FALSE	FALSE
A20_A21	Bipartite	A20	A21		A21_A20	441.065	605.925	178.24	491.138	720.952	146.557	TRUE	FALSE
A20_A22	Bipartite	A20	A22		A22_A20	653.144	983.094	246.629	622.225	753.698	220.566	TRUE	FALSE
A20_A23	Bipartite	A20	A23		A23_A20	439.789	446.728	206.11	622.993	572.368	181.112	FALSE	FALSE
A20_A24	Bipartite	A20	A24		A24_A20	231.625	427.803	140.425	418.693	499.358	164.93	FALSE	FALSE
A20_A25	Bipartite	A20	A25		A25_A20	395.614	559.892	144.163	421.815	517.272	154.721	FALSE	FALSE
A21_A22	Bipartite	A21	A22		A22_A21	497.774	1038.25	198.988	366.839	754.173	148.555	TRUE	FALSE
A21_A23	Bipartite	A21	A23		A23_A21	372.763	653.021	138.363	298.822	762.761	85.1103	FALSE	FALSE
A21_A24	Bipartite	A21	A24		A24_A21	225.78	518.219	89.6216	203.559	589.94	91.7553	FALSE	FALSE
A21_A25	Bipartite	A21	A25		A25_A21	280.724	591.007	94.1462	264.558	525.93	105.381	FALSE	FALSE
A22_A23	Bipartite	A22	A23		A23_A22	359.654	412.14	170.463	564.737	464.775	262.23	FALSE	FALSE
A22_A24	Bipartite	A22	A24		A24_A22	159.321	377.93	56.0459	209.257	422.046	76.56	FALSE	FALSE
A22_A25	Bipartite	A22	A25		A25_A22	280.582	475.729	176.973	445.441	457.954	250.848	FALSE	FALSE
A23_A24	Bipartite	A23	A24		A24_A23	132.337	388.463	34.7973	131.158	458.038	66.388	FALSE	FALSE
A23_A25	Bipartite	A23	A25		A25_A23	131.381	359.887	51.8579	133.866	362.841	50.0035	FALSE	FALSE
A24_A25	Bipartite	A24	A25		A25_A24	139.401	432.501	54.2125	114.287	388.637	58.628	FALSE	FALSE
A01_A01_A02	Tripartite	A01	A01	A02	A02_A01_A01	NA	NA	NA	NA	NA	NA	TRUE	FALSE
A01_A01_A03	Tripartite	A01	A01	A03	A03_A01_A01	NA	NA	NA	NA	NA	NA	TRUE	FALSE
A01_A01_A04	Tripartite	A01	A01	A04	A04_A01_A01	NA	NA	NA	NA	NA	NA	TRUE	FALSE
A01_A01_A05	Tripartite	A01	A01	A05	A05_A01_A01	NA	NA	NA	NA	157.461	NA	TRUE	FALSE
A01_A01_A06	Tripartite	A01	A01	A06	A06_A01_A01	NA	NA	NA	NA	NA	NA	TRUE	FALSE
A01_A01_A07	Tripartite	A01	A01	A07	A07_A01_A01	NA	NA	NA	NA	NA	NA	TRUE	FALSE
A01_A01_A08	Tripartite	A01	A01	A08	A08_A01_A01	NA	NA	NA	NA	NA	NA	TRUE	FALSE
A01_A01_A09	Tripartite	A01	A01	A09	A09_A01_A01	NA	NA	NA	NA	NA	NA	TRUE	FALSE
A01_A01_A10	Tripartite	A01	A01	A10	A10_A01_A01	NA	NA	NA	NA	NA	NA	TRUE	FALSE
A01_A01_A11	Tripartite	A01	A01	A11	A11_A01_A01	NA	NA	NA	NA	NA	NA	TRUE	FALSE
A01_A01_A12	Tripartite	A01	A01	A12	A12_A01_A01	NA	NA	NA	NA	NA	NA	TRUE	FALSE
A01_A01_A13	Tripartite	A01	A01	A13	A13_A01_A01	NA	NA	NA	106.412	241.786	43.6915	TRUE	FALSE
A01_A01_A14	Tripartite	A01	A01	A14	A14_A01_A01	133.316	NA	NA	NA	NA	NA	TRUE	FALSE
A01_A01_A15	Tripartite	A01	A01	A15	A15_A01_A01	NA	NA	NA	NA	NA	NA	TRUE	FALSE
A01_A01_A16	Tripartite	A01	A01	A16	A16_A01_A01	NA	NA	NA	NA	NA	NA	TRUE	FALSE
A01_A01_A17	Tripartite	A01	A01	A17	A17_A01_A01	NA	NA	NA	NA	NA	NA	TRUE	FALSE
A01_A01_A18	Tripartite	A01	A01	A18	A18_A01_A01	164.89	494.897	NA	NA	NA	NA	TRUE	FALSE
A01_A01_A19	Tripartite	A01	A01	A19	A19_A01_A01	NA	NA	NA	NA	NA	NA	TRUE	FALSE
A01_A01_A20	Tripartite	A01	A01	A20	A20_A01_A01	NA	NA	NA	NA	NA	NA	TRUE	FALSE
A01_A01_A21	Tripartite	A01	A01	A21	A21_A01_A01	NA	NA	NA	NA	NA	NA	TRUE	FALSE
A01_A01_A22	Tripartite	A01	A01	A22	A22_A01_A01	NA	NA	NA	NA	NA	NA	TRUE	FALSE
A01_A01_A23	Tripartite	A01	A01	A23	A23_A01_A01	NA	NA	NA	NA	NA	NA	FALSE	TRUE
A01_A01_A24	Tripartite	A01	A01	A24	A24_A01_A01	NA	NA	NA	NA	NA	NA	FALSE	FALSE
A01_A01_A25	Tripartite	A01	A01	A25	A25_A01_A01	NA	NA	NA	NA	NA	NA	FALSE	TRUE
A01_A02_A02	Tripartite	A01	A02	A02	A02_A02_A01	NA	NA	NA	NA	NA	NA	TRUE	FALSE
A01_A02_A03	Tripartite	A01	A02	A03	A03_A02_A01	NA	NA	NA	NA	NA	NA	TRUE	FALSE
A01_A02_A04	Tripartite	A01	A02	A04	A04_A02_A01	NA	NA	NA	NA	NA	NA	TRUE	FALSE
A01_A02_A05	Tripartite	A01	A02	A05	A05_A02_A01	NA	NA	NA	NA	NA	NA	TRUE	FALSE
A01_A02_A06	Tripartite	A01	A02	A06	A06_A02_A01	NA	NA	NA	NA	NA	NA	TRUE	FALSE
A01_A02_A07	Tripartite	A01	A02	A07	A07_A02_A01	NA	NA	NA	86.0545	228.781	NA	TRUE	FALSE
A01_A02_A08	Tripartite	A01	A02	A08	A08_A02_A01	NA	NA	NA	NA	NA	NA	TRUE	FALSE
A01_A02_A09	Tripartite	A01	A02	A09	A09_A02_A01	NA	NA	NA	NA	NA	NA	TRUE	FALSE
A01_A02_A10	Tripartite	A01	A02	A10	A10_A02_A01	NA	NA	NA	NA	NA	NA	TRUE	FALSE
A01_A02_A11	Tripartite	A01	A02	A11	A11_A02_A01	NA	NA	NA	NA	NA	NA	TRUE	FALSE
A01_A02_A12	Tripartite	A01	A02	A12	A12_A02_A01	NA	NA	NA	NA	NA	NA	TRUE	FALSE
A01_A02_A13	Tripartite	A01	A02	A13	A13_A02_A01	NA	NA	NA	NA	NA	NA	TRUE	FALSE
A01_A02_A14	Tripartite	A01	A02	A14	A14_A02_A01	NA	NA	NA	NA	NA	NA	TRUE	FALSE
A01_A02_A15	Tripartite	A01	A02	A15	A15_A02_A01	NA	NA	NA	NA	NA	NA	TRUE	FALSE
A01_A02_A16	Tripartite	A01	A02	A16	A16_A02_A01	NA	NA	NA	NA	NA	NA	TRUE	FALSE
A01_A02_A17	Tripartite	A01	A02	A17	A17_A02_A01	NA	NA	NA	NA	NA	NA	TRUE	FALSE
A01_A02_A18	Tripartite	A01	A02	A18	A18_A02_A01	NA	NA	NA	NA	NA	NA	TRUE	FALSE
A01_A02_A19	Tripartite	A01	A02	A19	A19_A02_A01	NA	NA	NA	NA	NA	NA	TRUE	FALSE
A01_A02_A20	Tripartite	A01	A02	A20	A20_A02_A01	NA	NA	NA	NA	NA	NA	TRUE	FALSE
A01_A02_A21	Tripartite	A01	A02	A21	A21_A02_A01	NA	NA	NA	NA	NA	NA	TRUE	FALSE
A01_A02_A22	Tripartite	A01	A02	A22	A22_A02_A01	NA	NA	NA	NA	NA	NA	TRUE	FALSE
A01_A02_A23	Tripartite	A01	A02	A23	A23_A02_A01	NA	NA	NA	NA	NA	NA	FALSE	TRUE
A01_A02_A24	Tripartite	A01	A02	A24	A24_A02_A01	NA	NA	NA	NA	NA	NA	FALSE	FALSE
A01_A02_A25	Tripartite	A01	A02	A25	A25_A02_A01	NA	NA	NA	NA	NA	NA	FALSE	TRUE
A01_A03_A02	Tripartite	A01	A03	A02	A02_A03_A01	NA	NA	NA	NA	NA	NA	TRUE	FALSE
A01_A03_A03	Tripartite	A01	A03	A03	A03_A03_A01	NA	NA	NA	NA	NA	NA	TRUE	FALSE
A01_A03_A04	Tripartite	A01	A03	A04	A04_A03_A01	NA	NA	NA	NA	NA	NA	TRUE	FALSE
A01_A03_A05	Tripartite	A01	A03	A05	A05_A03_A01	NA	NA	NA	NA	NA	NA	TRUE	FALSE
A01_A03_A06	Tripartite	A01	A03	A06	A06_A03_A01	NA	NA	NA	NA	NA	NA	TRUE	FALSE
A01_A03_A07	Tripartite	A01	A03	A07	A07_A03_A01	NA	NA	NA	NA	NA	NA	TRUE	FALSE
A01_A03_A08	Tripartite	A01	A03	A08	A08_A03_A01	NA	NA	NA	NA	NA	NA	TRUE	FALSE
A01_A03_A09	Tripartite	A01	A03	A09	A09_A03_A01	NA	NA	NA	NA	NA	NA	TRUE	FALSE
A01_A03_A10	Tripartite	A01	A03	A10	A10_A03_A01	NA	NA	NA	NA	NA	NA	TRUE	FALSE
A01_A03_A11	Tripartite	A01	A03	A11	A11_A03_A01	NA	NA	NA	NA	NA	NA	TRUE	FALSE
A01_A03_A12	Tripartite	A01	A03	A12	A12_A03_A01	NA	NA	NA	NA	NA	NA	TRUE	FALSE
A01_A03_A13	Tripartite	A01	A03	A13	A13_A03_A01	NA	NA	NA	NA	NA	NA	TRUE	FALSE
A01_A03_A14	Tripartite	A01	A03	A14	A14_A03_A01	NA	NA	NA	NA	NA	NA	TRUE	FALSE
A01_A03_A15	Tripartite	A01	A03	A15	A15_A03_A01	NA	NA	NA	NA	NA	NA	TRUE	FALSE
A01_A03_A16	Tripartite	A01	A03	A16	A16_A03_A01	NA	NA	NA	NA	NA	NA	TRUE	FALSE
A01_A03_A17	Tripartite	A01	A03	A17	A17_A03_A01	NA	NA	NA	NA	NA	NA	TRUE	FALSE
A01_A03_A18	Tripartite	A01	A03	A18	A18_A03_A01	NA	NA	NA	NA	NA	NA	TRUE	FALSE
A01_A03_A19	Tripartite	A01	A03	A19	A19_A03_A01	NA	NA	NA	NA	NA	NA	TRUE	FALSE
A01_A03_A20	Tripartite	A01	A03	A20	A20_A03_A01	NA	NA	NA	NA	NA	NA	TRUE	FALSE
A01_A03_A21	Tripartite	A01	A03	A21	A21_A03_A01	NA	NA	NA	NA	NA	NA	TRUE	FALSE
A01_A03_A22	Tripartite	A01	A03	A22	A22_A03_A01	NA	NA	NA	NA	NA	NA	TRUE	FALSE
A01_A03_A23	Tripartite	A01	A03	A23	A23_A03_A01	NA	NA	NA	55.5211	NA	NA	FALSE	TRUE
A01_A03_A24	Tripartite	A01	A03	A24	A24_A03_A01	NA	NA	NA	NA	NA	NA	FALSE	FALSE
A01_A03_A25	Tripartite	A01	A03	A25	A25_A03_A01	NA	NA	NA	NA	NA	NA	FALSE	TRUE
A01_A04_A02	Tripartite	A01	A04	A02	A02_A04_A01	NA	NA	NA	NA	NA	NA	TRUE	FALSE
A01_A04_A03	Tripartite	A01	A04	A03	A03_A04_A01	NA	NA	NA	NA	NA	NA	TRUE	FALSE
A01_A04_A04	Tripartite	A01	A04	A04	A04_A04_A01	NA	NA	NA	NA	NA	NA	TRUE	FALSE
A01_A04_A05	Tripartite	A01	A04	A05	A05_A04_A01	NA	NA	NA	NA	NA	NA	TRUE	FALSE
A01_A04_A06	Tripartite	A01	A04	A06	A06_A04_A01	NA	NA	NA	NA	NA	NA	TRUE	FALSE
A01_A04_A07	Tripartite	A01	A04	A07	A07_A04_A01	NA	NA	NA	38.4446	NA	59.1066	TRUE	FALSE
A01_A04_A08	Tripartite	A01	A04	A08	A08_A04_A01	NA	NA	NA	NA	NA	NA	TRUE	FALSE
A01_A04_A09	Tripartite	A01	A04	A09	A09_A04_A01	NA	NA	NA	NA	NA	NA	TRUE	FALSE
A01_A04_A10	Tripartite	A01	A04	A10	A10_A04_A01	NA	NA	NA	NA	NA	NA	TRUE	FALSE
A01_A04_A11	Tripartite	A01	A04	A11	A11_A04_A01	NA	NA	NA	NA	NA	NA	TRUE	FALSE
A01_A04_A12	Tripartite	A01	A04	A12	A12_A04_A01	NA	NA	NA	NA	NA	NA	TRUE	FALSE
A01_A04_A13	Tripartite	A01	A04	A13	A13_A04_A01	NA	NA	NA	NA	NA	NA	TRUE	FALSE
A01_A04_A14	Tripartite	A01	A04	A14	A14_A04_A01	NA	NA	NA	NA	NA	NA	TRUE	FALSE
A01_A04_A15	Tripartite	A01	A04	A15	A15_A04_A01	NA	NA	NA	NA	NA	NA	TRUE	FALSE
A01_A04_A16	Tripartite	A01	A04	A16	A16_A04_A01	NA	NA	NA	144.007	NA	92.5586	TRUE	FALSE
A01_A04_A17	Tripartite	A01	A04	A17	A17_A04_A01	NA	NA	NA	NA	NA	NA	TRUE	FALSE
A01_A04_A18	Tripartite	A01	A04	A18	A18_A04_A01	NA	NA	NA	NA	NA	NA	TRUE	FALSE
A01_A04_A19	Tripartite	A01	A04	A19	A19_A04_A01	NA	NA	NA	NA	NA	NA	TRUE	FALSE
A01_A04_A20	Tripartite	A01	A04	A20	A20_A04_A01	NA	NA	NA	NA	NA	NA	TRUE	FALSE
A01_A04_A21	Tripartite	A01	A04	A21	A21_A04_A01	NA	NA	NA	NA	NA	NA	TRUE	FALSE
A01_A04_A22	Tripartite	A01	A04	A22	A22_A04_A01	NA	NA	NA	NA	NA	NA	TRUE	FALSE
A01_A04_A23	Tripartite	A01	A04	A23	A23_A04_A01	NA	NA	NA	14.4322	115.934	40.7914	FALSE	TRUE
A01_A04_A24	Tripartite	A01	A04	A24	A24_A04_A01	NA	NA	NA	NA	NA	NA	FALSE	FALSE
A01_A04_A25	Tripartite	A01	A04	A25	A25_A04_A01	NA	NA	NA	NA	NA	NA	FALSE	TRUE
A01_A05_A02	Tripartite	A01	A05	A02	A02_A05_A01	NA	NA	NA	NA	NA	NA	TRUE	FALSE
A01_A05_A03	Tripartite	A01	A05	A03	A03_A05_A01	NA	NA	NA	NA	NA	NA	TRUE	FALSE
A01_A05_A04	Tripartite	A01	A05	A04	A04_A05_A01	NA	NA	NA	NA	NA	NA	TRUE	FALSE
A01_A05_A05	Tripartite	A01	A05	A05	A05_A05_A01	NA	NA	NA	NA	NA	NA	TRUE	FALSE
A01_A05_A06	Tripartite	A01	A05	A06	A06_A05_A01	NA	NA	NA	NA	NA	NA	TRUE	FALSE
A01_A05_A07	Tripartite	A01	A05	A07	A07_A05_A01	NA	NA	NA	NA	NA	NA	TRUE	FALSE
A01_A05_A08	Tripartite	A01	A05	A08	A08_A05_A01	NA	NA	NA	NA	NA	NA	TRUE	FALSE
A01_A05_A09	Tripartite	A01	A05	A09	A09_A05_A01	NA	NA	NA	NA	NA	NA	TRUE	FALSE
A01_A05_A10	Tripartite	A01	A05	A10	A10_A05_A01	NA	NA	NA	NA	NA	NA	TRUE	FALSE
A01_A05_A11	Tripartite	A01	A05	A11	A11_A05_A01	NA	NA	NA	NA	NA	NA	TRUE	FALSE
A01_A05_A12	Tripartite	A01	A05	A12	A12_A05_A01	NA	NA	NA	NA	NA	NA	TRUE	FALSE
A01_A05_A13	Tripartite	A01	A05	A13	A13_A05_A01	NA	NA	NA	NA	NA	NA	TRUE	FALSE
A01_A05_A14	Tripartite	A01	A05	A14	A14_A05_A01	NA	NA	NA	NA	NA	NA	TRUE	FALSE
A01_A05_A15	Tripartite	A01	A05	A15	A15_A05_A01	NA	NA	NA	NA	NA	NA	TRUE	FALSE
A01_A05_A16	Tripartite	A01	A05	A16	A16_A05_A01	NA	NA	NA	NA	NA	NA	TRUE	FALSE
A01_A05_A17	Tripartite	A01	A05	A17	A17_A05_A01	NA	NA	NA	NA	NA	NA	TRUE	FALSE
A01_A05_A18	Tripartite	A01	A05	A18	A18_A05_A01	NA	NA	NA	NA	NA	NA	TRUE	FALSE
A01_A05_A19	Tripartite	A01	A05	A19	A19_A05_A01	NA	NA	NA	NA	NA	NA	TRUE	FALSE
A01_A05_A20	Tripartite	A01	A05	A20	A20_A05_A01	NA	NA	NA	NA	NA	NA	TRUE	FALSE
A01_A05_A21	Tripartite	A01	A05	A21	A21_A05_A01	NA	NA	NA	NA	NA	NA	TRUE	FALSE
A01_A05_A22	Tripartite	A01	A05	A22	A22_A05_A01	NA	NA	NA	NA	NA	NA	TRUE	FALSE
A01_A05_A23	Tripartite	A01	A05	A23	A23_A05_A01	NA	NA	NA	NA	NA	NA	FALSE	TRUE
A01_A05_A24	Tripartite	A01	A05	A24	A24_A05_A01	NA	NA	NA	NA	NA	NA	FALSE	FALSE
A01_A05_A25	Tripartite	A01	A05	A25	A25_A05_A01	NA	NA	NA	NA	NA	NA	FALSE	TRUE
A01_A06_A02	Tripartite	A01	A06	A02	A02_A06_A01	NA	NA	NA	NA	NA	NA	TRUE	FALSE
A01_A06_A03	Tripartite	A01	A06	A03	A03_A06_A01	NA	NA	NA	NA	NA	NA	TRUE	FALSE
A01_A06_A04	Tripartite	A01	A06	A04	A04_A06_A01	NA	NA	NA	NA	NA	NA	TRUE	FALSE
A01_A06_A05	Tripartite	A01	A06	A05	A05_A06_A01	NA	NA	NA	NA	NA	NA	TRUE	FALSE
A01_A06_A06	Tripartite	A01	A06	A06	A06_A06_A01	NA	NA	NA	NA	NA	NA	TRUE	FALSE
A01_A06_A07	Tripartite	A01	A06	A07	A07_A06_A01	NA	NA	NA	NA	NA	NA	TRUE	FALSE
A01_A06_A08	Tripartite	A01	A06	A08	A08_A06_A01	NA	NA	NA	NA	NA	NA	TRUE	FALSE
A01_A06_A09	Tripartite	A01	A06	A09	A09_A06_A01	NA	NA	NA	NA	NA	NA	TRUE	FALSE
A01_A06_A10	Tripartite	A01	A06	A10	A10_A06_A01	NA	NA	NA	NA	NA	NA	TRUE	FALSE
A01_A06_A11	Tripartite	A01	A06	A11	A11_A06_A01	NA	NA	NA	NA	NA	NA	TRUE	FALSE
A01_A06_A12	Tripartite	A01	A06	A12	A12_A06_A01	NA	NA	NA	NA	NA	NA	TRUE	FALSE
A01_A06_A13	Tripartite	A01	A06	A13	A13_A06_A01	NA	NA	NA	NA	NA	NA	TRUE	FALSE
A01_A06_A14	Tripartite	A01	A06	A14	A14_A06_A01	NA	NA	NA	NA	NA	NA	TRUE	FALSE
A01_A06_A15	Tripartite	A01	A06	A15	A15_A06_A01	NA	NA	NA	NA	NA	NA	TRUE	FALSE
A01_A06_A16	Tripartite	A01	A06	A16	A16_A06_A01	NA	NA	NA	NA	NA	NA	TRUE	FALSE
A01_A06_A17	Tripartite	A01	A06	A17	A17_A06_A01	NA	NA	NA	NA	NA	NA	TRUE	FALSE
A01_A06_A18	Tripartite	A01	A06	A18	A18_A06_A01	NA	NA	NA	NA	NA	NA	TRUE	FALSE
A01_A06_A19	Tripartite	A01	A06	A19	A19_A06_A01	NA	NA	NA	NA	NA	NA	TRUE	FALSE
A01_A06_A20	Tripartite	A01	A06	A20	A20_A06_A01	NA	NA	NA	NA	NA	NA	TRUE	FALSE
A01_A06_A21	Tripartite	A01	A06	A21	A21_A06_A01	NA	NA	NA	NA	NA	NA	TRUE	FALSE
A01_A06_A22	Tripartite	A01	A06	A22	A22_A06_A01	NA	NA	NA	NA	NA	NA	TRUE	FALSE
A01_A06_A23	Tripartite	A01	A06	A23	A23_A06_A01	NA	NA	NA	NA	NA	NA	FALSE	TRUE
A01_A06_A24	Tripartite	A01	A06	A24	A24_A06_A01	NA	NA	NA	NA	NA	NA	FALSE	FALSE
A01_A06_A25	Tripartite	A01	A06	A25	A25_A06_A01	NA	NA	NA	NA	NA	NA	FALSE	TRUE
A01_A07_A02	Tripartite	A01	A07	A02	A02_A07_A01	NA	NA	NA	NA	NA	NA	TRUE	FALSE
A01_A07_A03	Tripartite	A01	A07	A03	A03_A07_A01	NA	NA	NA	NA	NA	NA	TRUE	FALSE
A01_A07_A04	Tripartite	A01	A07	A04	A04_A07_A01	NA	NA	NA	NA	NA	NA	TRUE	FALSE
A01_A07_A05	Tripartite	A01	A07	A05	A05_A07_A01	NA	NA	NA	NA	NA	NA	TRUE	FALSE
A01_A07_A06	Tripartite	A01	A07	A06	A06_A07_A01	NA	NA	NA	NA	NA	NA	TRUE	FALSE
A01_A07_A07	Tripartite	A01	A07	A07	A07_A07_A01	NA	NA	NA	NA	NA	NA	TRUE	FALSE
A01_A07_A08	Tripartite	A01	A07	A08	A08_A07_A01	NA	NA	NA	NA	NA	NA	TRUE	FALSE
A01_A07_A09	Tripartite	A01	A07	A09	A09_A07_A01	NA	NA	NA	NA	NA	NA	TRUE	FALSE
A01_A07_A10	Tripartite	A01	A07	A10	A10_A07_A01	NA	NA	NA	NA	NA	NA	TRUE	FALSE
A01_A07_A11	Tripartite	A01	A07	A11	A11_A07_A01	NA	NA	NA	NA	NA	NA	TRUE	FALSE
A01_A07_A12	Tripartite	A01	A07	A12	A12_A07_A01	NA	NA	NA	NA	NA	NA	TRUE	FALSE
A01_A07_A13	Tripartite	A01	A07	A13	A13_A07_A01	NA	NA	NA	NA	NA	NA	TRUE	FALSE
A01_A07_A14	Tripartite	A01	A07	A14	A14_A07_A01	NA	NA	NA	NA	NA	NA	TRUE	FALSE
A01_A07_A15	Tripartite	A01	A07	A15	A15_A07_A01	NA	NA	NA	NA	NA	NA	TRUE	FALSE
A01_A07_A16	Tripartite	A01	A07	A16	A16_A07_A01	NA	NA	NA	NA	NA	NA	TRUE	FALSE
A01_A07_A17	Tripartite	A01	A07	A17	A17_A07_A01	NA	NA	NA	NA	NA	NA	TRUE	FALSE
A01_A07_A18	Tripartite	A01	A07	A18	A18_A07_A01	NA	NA	NA	NA	NA	NA	TRUE	FALSE
A01_A07_A19	Tripartite	A01	A07	A19	A19_A07_A01	NA	NA	NA	NA	NA	NA	TRUE	FALSE
A01_A07_A20	Tripartite	A01	A07	A20	A20_A07_A01	NA	NA	NA	NA	NA	NA	TRUE	FALSE
A01_A07_A21	Tripartite	A01	A07	A21	A21_A07_A01	NA	NA	NA	NA	NA	NA	TRUE	FALSE
A01_A07_A22	Tripartite	A01	A07	A22	A22_A07_A01	NA	NA	NA	NA	NA	NA	TRUE	FALSE
A01_A07_A23	Tripartite	A01	A07	A23	A23_A07_A01	NA	NA	NA	NA	NA	NA	FALSE	TRUE
A01_A07_A24	Tripartite	A01	A07	A24	A24_A07_A01	NA	NA	NA	NA	NA	NA	FALSE	FALSE
A01_A07_A25	Tripartite	A01	A07	A25	A25_A07_A01	NA	NA	NA	NA	NA	NA	FALSE	TRUE
A01_A08_A02	Tripartite	A01	A08	A02	A02_A08_A01	NA	NA	NA	NA	NA	NA	TRUE	FALSE
A01_A08_A03	Tripartite	A01	A08	A03	A03_A08_A01	NA	NA	NA	NA	NA	NA	TRUE	FALSE
A01_A08_A04	Tripartite	A01	A08	A04	A04_A08_A01	NA	NA	NA	NA	NA	NA	TRUE	FALSE
A01_A08_A05	Tripartite	A01	A08	A05	A05_A08_A01	NA	NA	NA	NA	NA	NA	TRUE	FALSE
A01_A08_A06	Tripartite	A01	A08	A06	A06_A08_A01	NA	NA	NA	NA	NA	NA	TRUE	FALSE
A01_A08_A07	Tripartite	A01	A08	A07	A07_A08_A01	NA	NA	NA	NA	NA	NA	TRUE	FALSE
A01_A08_A08	Tripartite	A01	A08	A08	A08_A08_A01	NA	NA	NA	33.7815	136.908	39.2709	TRUE	FALSE
A01_A08_A09	Tripartite	A01	A08	A09	A09_A08_A01	NA	NA	NA	NA	NA	NA	TRUE	FALSE
A01_A08_A10	Tripartite	A01	A08	A10	A10_A08_A01	NA	NA	NA	NA	NA	NA	TRUE	FALSE
A01_A08_A11	Tripartite	A01	A08	A11	A11_A08_A01	NA	NA	NA	NA	NA	NA	TRUE	FALSE
A01_A08_A12	Tripartite	A01	A08	A12	A12_A08_A01	NA	NA	NA	NA	NA	NA	TRUE	FALSE
A01_A08_A13	Tripartite	A01	A08	A13	A13_A08_A01	NA	NA	NA	NA	NA	NA	TRUE	FALSE
A01_A08_A14	Tripartite	A01	A08	A14	A14_A08_A01	NA	NA	NA	NA	NA	NA	TRUE	FALSE
A01_A08_A15	Tripartite	A01	A08	A15	A15_A08_A01	NA	NA	NA	NA	NA	NA	TRUE	FALSE
A01_A08_A16	Tripartite	A01	A08	A16	A16_A08_A01	NA	NA	NA	NA	NA	NA	TRUE	FALSE
A01_A08_A17	Tripartite	A01	A08	A17	A17_A08_A01	NA	NA	NA	NA	NA	NA	TRUE	FALSE
A01_A08_A18	Tripartite	A01	A08	A18	A18_A08_A01	NA	NA	NA	NA	NA	NA	TRUE	FALSE
A01_A08_A19	Tripartite	A01	A08	A19	A19_A08_A01	NA	NA	NA	NA	NA	NA	TRUE	FALSE
A01_A08_A20	Tripartite	A01	A08	A20	A20_A08_A01	NA	NA	NA	NA	NA	NA	TRUE	FALSE
A01_A08_A21	Tripartite	A01	A08	A21	A21_A08_A01	NA	NA	NA	NA	NA	NA	TRUE	FALSE
A01_A08_A22	Tripartite	A01	A08	A22	A22_A08_A01	NA	NA	NA	NA	NA	NA	TRUE	FALSE
A01_A08_A23	Tripartite	A01	A08	A23	A23_A08_A01	NA	NA	NA	NA	NA	NA	FALSE	TRUE
A01_A08_A24	Tripartite	A01	A08	A24	A24_A08_A01	NA	NA	NA	NA	NA	NA	FALSE	FALSE
A01_A08_A25	Tripartite	A01	A08	A25	A25_A08_A01	NA	NA	NA	NA	NA	NA	FALSE	TRUE
A01_A09_A02	Tripartite	A01	A09	A02	A02_A09_A01	NA	NA	NA	NA	NA	NA	TRUE	FALSE
A01_A09_A03	Tripartite	A01	A09	A03	A03_A09_A01	NA	NA	NA	NA	NA	NA	TRUE	FALSE
A01_A09_A04	Tripartite	A01	A09	A04	A04_A09_A01	NA	NA	NA	NA	NA	NA	TRUE	FALSE
A01_A09_A05	Tripartite	A01	A09	A05	A05_A09_A01	NA	NA	NA	NA	NA	NA	TRUE	FALSE
A01_A09_A06	Tripartite	A01	A09	A06	A06_A09_A01	NA	NA	NA	NA	NA	NA	TRUE	FALSE
A01_A09_A07	Tripartite	A01	A09	A07	A07_A09_A01	NA	NA	NA	NA	NA	NA	TRUE	FALSE
A01_A09_A08	Tripartite	A01	A09	A08	A08_A09_A01	NA	NA	NA	NA	272.714	60.2754	TRUE	FALSE
A01_A09_A09	Tripartite	A01	A09	A09	A09_A09_A01	NA	NA	NA	NA	NA	NA	TRUE	FALSE
A01_A09_A10	Tripartite	A01	A09	A10	A10_A09_A01	NA	NA	NA	NA	NA	NA	TRUE	FALSE
A01_A09_A11	Tripartite	A01	A09	A11	A11_A09_A01	NA	NA	NA	NA	NA	NA	TRUE	FALSE
A01_A09_A12	Tripartite	A01	A09	A12	A12_A09_A01	NA	NA	NA	NA	NA	NA	TRUE	FALSE
A01_A09_A13	Tripartite	A01	A09	A13	A13_A09_A01	NA	NA	NA	NA	NA	NA	TRUE	FALSE
A01_A09_A14	Tripartite	A01	A09	A14	A14_A09_A01	NA	NA	NA	NA	NA	NA	TRUE	FALSE
A01_A09_A15	Tripartite	A01	A09	A15	A15_A09_A01	NA	NA	NA	NA	NA	NA	TRUE	FALSE
A01_A09_A16	Tripartite	A01	A09	A16	A16_A09_A01	NA	NA	NA	NA	NA	NA	TRUE	FALSE
A01_A09_A17	Tripartite	A01	A09	A17	A17_A09_A01	NA	NA	NA	NA	NA	NA	TRUE	FALSE
A01_A09_A18	Tripartite	A01	A09	A18	A18_A09_A01	NA	NA	NA	NA	NA	NA	TRUE	FALSE
A01_A09_A19	Tripartite	A01	A09	A19	A19_A09_A01	NA	NA	NA	NA	NA	NA	TRUE	FALSE
A01_A09_A20	Tripartite	A01	A09	A20	A20_A09_A01	NA	NA	NA	NA	NA	NA	TRUE	FALSE
A01_A09_A21	Tripartite	A01	A09	A21	A21_A09_A01	NA	NA	NA	NA	NA	NA	TRUE	FALSE
A01_A09_A22	Tripartite	A01	A09	A22	A22_A09_A01	NA	NA	NA	NA	NA	NA	TRUE	FALSE
A01_A09_A23	Tripartite	A01	A09	A23	A23_A09_A01	NA	NA	NA	NA	NA	NA	FALSE	TRUE
A01_A09_A24	Tripartite	A01	A09	A24	A24_A09_A01	NA	NA	NA	NA	NA	NA	FALSE	FALSE
A01_A09_A25	Tripartite	A01	A09	A25	A25_A09_A01	NA	NA	NA	NA	NA	NA	FALSE	TRUE
A01_A10_A02	Tripartite	A01	A10	A02	A02_A10_A01	NA	NA	NA	NA	NA	NA	TRUE	FALSE
A01_A10_A03	Tripartite	A01	A10	A03	A03_A10_A01	NA	NA	NA	NA	NA	NA	TRUE	FALSE
A01_A10_A04	Tripartite	A01	A10	A04	A04_A10_A01	NA	NA	NA	NA	NA	NA	TRUE	FALSE
A01_A10_A05	Tripartite	A01	A10	A05	A05_A10_A01	NA	NA	NA	NA	NA	NA	TRUE	FALSE
A01_A10_A06	Tripartite	A01	A10	A06	A06_A10_A01	NA	NA	NA	NA	NA	NA	TRUE	FALSE
A01_A10_A07	Tripartite	A01	A10	A07	A07_A10_A01	NA	NA	NA	NA	NA	NA	TRUE	FALSE
A01_A10_A08	Tripartite	A01	A10	A08	A08_A10_A01	NA	NA	NA	NA	NA	NA	TRUE	FALSE
A01_A10_A09	Tripartite	A01	A10	A09	A09_A10_A01	NA	NA	NA	NA	NA	NA	TRUE	FALSE
A01_A10_A10	Tripartite	A01	A10	A10	A10_A10_A01	NA	NA	NA	NA	451.804	NA	TRUE	FALSE
A01_A10_A11	Tripartite	A01	A10	A11	A11_A10_A01	NA	NA	NA	NA	NA	NA	TRUE	FALSE
A01_A10_A12	Tripartite	A01	A10	A12	A12_A10_A01	NA	NA	NA	NA	NA	NA	TRUE	FALSE
A01_A10_A13	Tripartite	A01	A10	A13	A13_A10_A01	NA	NA	NA	NA	NA	NA	TRUE	FALSE
A01_A10_A14	Tripartite	A01	A10	A14	A14_A10_A01	NA	NA	NA	NA	316.088	113.245	TRUE	FALSE
A01_A10_A15	Tripartite	A01	A10	A15	A15_A10_A01	NA	NA	NA	NA	NA	NA	TRUE	FALSE
A01_A10_A16	Tripartite	A01	A10	A16	A16_A10_A01	NA	NA	NA	NA	1209.27	NA	TRUE	FALSE
A01_A10_A17	Tripartite	A01	A10	A17	A17_A10_A01	NA	NA	NA	NA	317.711	156.104	TRUE	FALSE
A01_A10_A18	Tripartite	A01	A10	A18	A18_A10_A01	NA	NA	NA	NA	NA	NA	TRUE	FALSE
A01_A10_A19	Tripartite	A01	A10	A19	A19_A10_A01	NA	NA	NA	NA	NA	NA	TRUE	FALSE
A01_A10_A20	Tripartite	A01	A10	A20	A20_A10_A01	NA	NA	NA	NA	NA	NA	TRUE	FALSE
A01_A10_A21	Tripartite	A01	A10	A21	A21_A10_A01	NA	NA	NA	NA	NA	NA	TRUE	FALSE
A01_A10_A22	Tripartite	A01	A10	A22	A22_A10_A01	NA	NA	NA	NA	NA	NA	TRUE	FALSE
A01_A10_A23	Tripartite	A01	A10	A23	A23_A10_A01	NA	NA	NA	NA	NA	NA	FALSE	TRUE
A01_A10_A24	Tripartite	A01	A10	A24	A24_A10_A01	NA	NA	NA	NA	NA	NA	FALSE	FALSE
A01_A10_A25	Tripartite	A01	A10	A25	A25_A10_A01	NA	NA	NA	NA	235.327	43.3133	FALSE	TRUE
A01_A11_A02	Tripartite	A01	A11	A02	A02_A11_A01	NA	NA	NA	NA	NA	NA	TRUE	FALSE
A01_A11_A03	Tripartite	A01	A11	A03	A03_A11_A01	NA	NA	NA	NA	NA	NA	TRUE	FALSE
A01_A11_A04	Tripartite	A01	A11	A04	A04_A11_A01	NA	NA	NA	NA	NA	NA	TRUE	FALSE
A01_A11_A05	Tripartite	A01	A11	A05	A05_A11_A01	NA	NA	NA	NA	NA	NA	TRUE	FALSE
A01_A11_A06	Tripartite	A01	A11	A06	A06_A11_A01	NA	NA	NA	NA	NA	NA	TRUE	FALSE
A01_A11_A07	Tripartite	A01	A11	A07	A07_A11_A01	NA	NA	NA	83.6623	NA	NA	TRUE	FALSE
A01_A11_A08	Tripartite	A01	A11	A08	A08_A11_A01	NA	NA	NA	NA	NA	NA	TRUE	FALSE
A01_A11_A09	Tripartite	A01	A11	A09	A09_A11_A01	NA	NA	NA	NA	NA	NA	TRUE	FALSE
A01_A11_A10	Tripartite	A01	A11	A10	A10_A11_A01	NA	NA	NA	NA	NA	NA	TRUE	FALSE
A01_A11_A11	Tripartite	A01	A11	A11	A11_A11_A01	NA	NA	NA	NA	NA	NA	TRUE	FALSE
A01_A11_A12	Tripartite	A01	A11	A12	A12_A11_A01	NA	NA	NA	NA	NA	NA	TRUE	FALSE
A01_A11_A13	Tripartite	A01	A11	A13	A13_A11_A01	NA	NA	NA	NA	NA	NA	TRUE	FALSE
A01_A11_A14	Tripartite	A01	A11	A14	A14_A11_A01	NA	NA	NA	NA	NA	NA	TRUE	FALSE
A01_A11_A15	Tripartite	A01	A11	A15	A15_A11_A01	NA	NA	NA	NA	NA	NA	TRUE	FALSE
A01_A11_A16	Tripartite	A01	A11	A16	A16_A11_A01	NA	NA	NA	NA	NA	NA	TRUE	FALSE
A01_A11_A17	Tripartite	A01	A11	A17	A17_A11_A01	NA	NA	NA	NA	NA	NA	TRUE	FALSE
A01_A11_A18	Tripartite	A01	A11	A18	A18_A11_A01	NA	NA	NA	NA	NA	NA	TRUE	FALSE
A01_A11_A19	Tripartite	A01	A11	A19	A19_A11_A01	NA	NA	NA	NA	NA	NA	TRUE	FALSE
A01_A11_A20	Tripartite	A01	A11	A20	A20_A11_A01	NA	NA	NA	NA	NA	NA	TRUE	FALSE
A01_A11_A21	Tripartite	A01	A11	A21	A21_A11_A01	NA	NA	NA	NA	NA	NA	TRUE	FALSE
A01_A11_A22	Tripartite	A01	A11	A22	A22_A11_A01	NA	NA	NA	NA	NA	NA	TRUE	FALSE
A01_A11_A23	Tripartite	A01	A11	A23	A23_A11_A01	NA	NA	NA	NA	NA	NA	FALSE	TRUE
A01_A11_A24	Tripartite	A01	A11	A24	A24_A11_A01	NA	NA	NA	NA	NA	NA	FALSE	FALSE
A01_A11_A25	Tripartite	A01	A11	A25	A25_A11_A01	NA	NA	NA	NA	NA	NA	FALSE	TRUE
A01_A12_A02	Tripartite	A01	A12	A02	A02_A12_A01	NA	NA	NA	NA	NA	NA	TRUE	FALSE
A01_A12_A03	Tripartite	A01	A12	A03	A03_A12_A01	NA	NA	NA	NA	NA	NA	TRUE	FALSE
A01_A12_A04	Tripartite	A01	A12	A04	A04_A12_A01	NA	NA	NA	NA	NA	NA	TRUE	FALSE
A01_A12_A05	Tripartite	A01	A12	A05	A05_A12_A01	NA	NA	NA	NA	NA	NA	TRUE	FALSE
A01_A12_A06	Tripartite	A01	A12	A06	A06_A12_A01	NA	NA	NA	NA	NA	NA	TRUE	FALSE
A01_A12_A07	Tripartite	A01	A12	A07	A07_A12_A01	NA	NA	NA	NA	NA	NA	TRUE	FALSE
A01_A12_A08	Tripartite	A01	A12	A08	A08_A12_A01	NA	NA	NA	NA	NA	NA	TRUE	FALSE
A01_A12_A09	Tripartite	A01	A12	A09	A09_A12_A01	NA	NA	NA	NA	NA	NA	TRUE	FALSE
A01_A12_A10	Tripartite	A01	A12	A10	A10_A12_A01	NA	NA	NA	NA	NA	NA	TRUE	FALSE
A01_A12_A11	Tripartite	A01	A12	A11	A11_A12_A01	NA	NA	NA	NA	NA	NA	TRUE	FALSE
A01_A12_A12	Tripartite	A01	A12	A12	A12_A12_A01	NA	NA	NA	NA	660.781	NA	TRUE	FALSE
A01_A12_A13	Tripartite	A01	A12	A13	A13_A12_A01	NA	NA	NA	NA	NA	NA	TRUE	FALSE
A01_A12_A14	Tripartite	A01	A12	A14	A14_A12_A01	NA	NA	NA	NA	NA	NA	TRUE	FALSE
A01_A12_A15	Tripartite	A01	A12	A15	A15_A12_A01	NA	NA	NA	NA	NA	NA	TRUE	FALSE
A01_A12_A16	Tripartite	A01	A12	A16	A16_A12_A01	NA	NA	NA	NA	555.315	NA	TRUE	FALSE
A01_A12_A17	Tripartite	A01	A12	A17	A17_A12_A01	NA	NA	NA	NA	NA	NA	TRUE	FALSE
A01_A12_A18	Tripartite	A01	A12	A18	A18_A12_A01	NA	NA	NA	NA	NA	NA	TRUE	FALSE
A01_A12_A19	Tripartite	A01	A12	A19	A19_A12_A01	NA	NA	NA	NA	NA	NA	TRUE	FALSE
A01_A12_A20	Tripartite	A01	A12	A20	A20_A12_A01	NA	NA	NA	NA	NA	NA	TRUE	FALSE
A01_A12_A21	Tripartite	A01	A12	A21	A21_A12_A01	NA	NA	NA	NA	NA	NA	TRUE	FALSE
A01_A12_A22	Tripartite	A01	A12	A22	A22_A12_A01	NA	NA	NA	NA	NA	NA	TRUE	FALSE
A01_A12_A23	Tripartite	A01	A12	A23	A23_A12_A01	NA	NA	NA	NA	NA	48.6664	FALSE	TRUE
A01_A12_A24	Tripartite	A01	A12	A24	A24_A12_A01	NA	NA	NA	NA	NA	NA	FALSE	FALSE
A01_A12_A25	Tripartite	A01	A12	A25	A25_A12_A01	NA	NA	NA	NA	NA	NA	FALSE	TRUE
A01_A13_A02	Tripartite	A01	A13	A02	A02_A13_A01	NA	NA	NA	NA	NA	NA	TRUE	FALSE
A01_A13_A03	Tripartite	A01	A13	A03	A03_A13_A01	NA	NA	NA	NA	NA	NA	TRUE	FALSE
A01_A13_A04	Tripartite	A01	A13	A04	A04_A13_A01	NA	NA	NA	NA	487.515	47.0139	TRUE	FALSE
A01_A13_A05	Tripartite	A01	A13	A05	A05_A13_A01	NA	NA	NA	NA	NA	NA	TRUE	FALSE
A01_A13_A06	Tripartite	A01	A13	A06	A06_A13_A01	NA	NA	NA	NA	NA	NA	TRUE	FALSE
A01_A13_A07	Tripartite	A01	A13	A07	A07_A13_A01	NA	NA	NA	NA	NA	NA	TRUE	FALSE
A01_A13_A08	Tripartite	A01	A13	A08	A08_A13_A01	NA	NA	NA	NA	NA	NA	TRUE	FALSE
A01_A13_A09	Tripartite	A01	A13	A09	A09_A13_A01	NA	NA	NA	NA	NA	NA	TRUE	FALSE
A01_A13_A10	Tripartite	A01	A13	A10	A10_A13_A01	NA	NA	NA	NA	NA	105.873	TRUE	FALSE
A01_A13_A11	Tripartite	A01	A13	A11	A11_A13_A01	NA	NA	NA	NA	NA	NA	TRUE	FALSE
A01_A13_A12	Tripartite	A01	A13	A12	A12_A13_A01	NA	NA	NA	NA	NA	NA	TRUE	FALSE
A01_A13_A13	Tripartite	A01	A13	A13	A13_A13_A01	NA	NA	NA	NA	NA	NA	TRUE	FALSE
A01_A13_A14	Tripartite	A01	A13	A14	A14_A13_A01	NA	NA	NA	NA	596.407	123.9	TRUE	FALSE
A01_A13_A15	Tripartite	A01	A13	A15	A15_A13_A01	NA	NA	NA	NA	NA	NA	TRUE	FALSE
A01_A13_A16	Tripartite	A01	A13	A16	A16_A13_A01	NA	NA	NA	NA	636.36	87.1731	TRUE	FALSE
A01_A13_A17	Tripartite	A01	A13	A17	A17_A13_A01	NA	NA	NA	NA	NA	NA	TRUE	FALSE
A01_A13_A18	Tripartite	A01	A13	A18	A18_A13_A01	NA	NA	NA	NA	NA	NA	TRUE	FALSE
A01_A13_A19	Tripartite	A01	A13	A19	A19_A13_A01	NA	NA	NA	NA	NA	NA	TRUE	FALSE
A01_A13_A20	Tripartite	A01	A13	A20	A20_A13_A01	NA	NA	NA	NA	NA	NA	TRUE	FALSE
A01_A13_A21	Tripartite	A01	A13	A21	A21_A13_A01	NA	NA	NA	NA	NA	NA	TRUE	FALSE
A01_A13_A22	Tripartite	A01	A13	A22	A22_A13_A01	NA	NA	NA	NA	NA	NA	TRUE	FALSE
A01_A13_A23	Tripartite	A01	A13	A23	A23_A13_A01	NA	NA	NA	NA	NA	NA	FALSE	TRUE
A01_A13_A24	Tripartite	A01	A13	A24	A24_A13_A01	NA	NA	NA	NA	NA	NA	FALSE	FALSE
A01_A13_A25	Tripartite	A01	A13	A25	A25_A13_A01	NA	NA	NA	NA	NA	NA	FALSE	TRUE
A01_A14_A02	Tripartite	A01	A14	A02	A02_A14_A01	NA	NA	NA	NA	NA	NA	TRUE	FALSE
A01_A14_A03	Tripartite	A01	A14	A03	A03_A14_A01	NA	NA	NA	NA	NA	NA	TRUE	FALSE
A01_A14_A04	Tripartite	A01	A14	A04	A04_A14_A01	NA	NA	NA	105.734	NA	42.5702	TRUE	FALSE
A01_A14_A05	Tripartite	A01	A14	A05	A05_A14_A01	NA	NA	NA	NA	NA	NA	TRUE	FALSE
A01_A14_A06	Tripartite	A01	A14	A06	A06_A14_A01	NA	NA	NA	NA	NA	NA	TRUE	FALSE
A01_A14_A07	Tripartite	A01	A14	A07	A07_A14_A01	NA	NA	NA	NA	NA	NA	TRUE	FALSE
A01_A14_A08	Tripartite	A01	A14	A08	A08_A14_A01	NA	NA	NA	NA	NA	NA	TRUE	FALSE
A01_A14_A09	Tripartite	A01	A14	A09	A09_A14_A01	NA	NA	NA	NA	NA	NA	TRUE	FALSE
A01_A14_A10	Tripartite	A01	A14	A10	A10_A14_A01	NA	NA	NA	NA	NA	NA	TRUE	FALSE
A01_A14_A11	Tripartite	A01	A14	A11	A11_A14_A01	NA	NA	NA	NA	NA	NA	TRUE	FALSE
A01_A14_A12	Tripartite	A01	A14	A12	A12_A14_A01	NA	1902.5	107.314	NA	NA	NA	TRUE	FALSE
A01_A14_A13	Tripartite	A01	A14	A13	A13_A14_A01	NA	NA	NA	NA	NA	NA	TRUE	FALSE
A01_A14_A14	Tripartite	A01	A14	A14	A14_A14_A01	NA	NA	NA	NA	813.696	NA	TRUE	FALSE
A01_A14_A15	Tripartite	A01	A14	A15	A15_A14_A01	NA	NA	NA	NA	NA	NA	TRUE	FALSE
A01_A14_A16	Tripartite	A01	A14	A16	A16_A14_A01	NA	NA	NA	NA	NA	NA	TRUE	FALSE
A01_A14_A17	Tripartite	A01	A14	A17	A17_A14_A01	NA	NA	NA	NA	NA	NA	TRUE	FALSE
A01_A14_A18	Tripartite	A01	A14	A18	A18_A14_A01	NA	NA	NA	19.391	90.3439	51.034	TRUE	FALSE
A01_A14_A19	Tripartite	A01	A14	A19	A19_A14_A01	NA	NA	NA	NA	NA	NA	TRUE	FALSE
A01_A14_A20	Tripartite	A01	A14	A20	A20_A14_A01	NA	NA	NA	NA	NA	NA	TRUE	FALSE
A01_A14_A21	Tripartite	A01	A14	A21	A21_A14_A01	NA	NA	NA	NA	NA	NA	TRUE	FALSE
A01_A14_A22	Tripartite	A01	A14	A22	A22_A14_A01	NA	NA	NA	NA	NA	NA	TRUE	FALSE
A01_A14_A23	Tripartite	A01	A14	A23	A23_A14_A01	NA	NA	NA	NA	NA	NA	FALSE	TRUE
A01_A14_A24	Tripartite	A01	A14	A24	A24_A14_A01	NA	NA	NA	NA	NA	NA	FALSE	FALSE
A01_A14_A25	Tripartite	A01	A14	A25	A25_A14_A01	NA	NA	NA	NA	NA	NA	FALSE	TRUE
A01_A15_A02	Tripartite	A01	A15	A02	A02_A15_A01	NA	NA	NA	NA	NA	NA	TRUE	FALSE
A01_A15_A03	Tripartite	A01	A15	A03	A03_A15_A01	NA	NA	NA	NA	NA	NA	TRUE	FALSE
A01_A15_A04	Tripartite	A01	A15	A04	A04_A15_A01	NA	NA	NA	NA	NA	NA	TRUE	FALSE
A01_A15_A05	Tripartite	A01	A15	A05	A05_A15_A01	NA	NA	NA	NA	NA	NA	TRUE	FALSE
A01_A15_A06	Tripartite	A01	A15	A06	A06_A15_A01	NA	NA	NA	NA	NA	NA	TRUE	FALSE
A01_A15_A07	Tripartite	A01	A15	A07	A07_A15_A01	NA	NA	NA	NA	NA	NA	TRUE	FALSE
A01_A15_A08	Tripartite	A01	A15	A08	A08_A15_A01	NA	NA	NA	NA	NA	NA	TRUE	FALSE
A01_A15_A09	Tripartite	A01	A15	A09	A09_A15_A01	NA	NA	NA	NA	NA	NA	TRUE	FALSE
A01_A15_A10	Tripartite	A01	A15	A10	A10_A15_A01	NA	NA	NA	NA	NA	NA	TRUE	FALSE
A01_A15_A11	Tripartite	A01	A15	A11	A11_A15_A01	NA	NA	NA	NA	NA	NA	TRUE	FALSE
A01_A15_A12	Tripartite	A01	A15	A12	A12_A15_A01	NA	NA	NA	NA	NA	NA	TRUE	FALSE
A01_A15_A13	Tripartite	A01	A15	A13	A13_A15_A01	NA	NA	NA	NA	NA	NA	TRUE	FALSE
A01_A15_A14	Tripartite	A01	A15	A14	A14_A15_A01	NA	NA	NA	NA	610.314	NA	TRUE	FALSE
A01_A15_A15	Tripartite	A01	A15	A15	A15_A15_A01	NA	NA	NA	NA	NA	NA	TRUE	FALSE
A01_A15_A16	Tripartite	A01	A15	A16	A16_A15_A01	NA	NA	NA	NA	NA	NA	TRUE	FALSE
A01_A15_A17	Tripartite	A01	A15	A17	A17_A15_A01	NA	NA	NA	15.4317	63.4697	35.2482	TRUE	FALSE
A01_A15_A18	Tripartite	A01	A15	A18	A18_A15_A01	NA	NA	NA	NA	NA	NA	TRUE	FALSE
A01_A15_A19	Tripartite	A01	A15	A19	A19_A15_A01	NA	NA	NA	NA	NA	NA	TRUE	FALSE
A01_A15_A20	Tripartite	A01	A15	A20	A20_A15_A01	NA	NA	NA	NA	NA	NA	TRUE	FALSE
A01_A15_A21	Tripartite	A01	A15	A21	A21_A15_A01	NA	NA	NA	NA	NA	NA	TRUE	FALSE
A01_A15_A22	Tripartite	A01	A15	A22	A22_A15_A01	NA	NA	NA	NA	NA	NA	TRUE	FALSE
A01_A15_A23	Tripartite	A01	A15	A23	A23_A15_A01	NA	NA	NA	12.1388	86.5247	43.3318	FALSE	TRUE
A01_A15_A24	Tripartite	A01	A15	A24	A24_A15_A01	NA	NA	NA	NA	NA	NA	FALSE	FALSE
A01_A15_A25	Tripartite	A01	A15	A25	A25_A15_A01	NA	NA	NA	NA	NA	NA	FALSE	TRUE
A01_A16_A02	Tripartite	A01	A16	A02	A02_A16_A01	NA	NA	51.0202	NA	NA	NA	TRUE	FALSE
A01_A16_A03	Tripartite	A01	A16	A03	A03_A16_A01	NA	NA	NA	NA	NA	NA	TRUE	FALSE
A01_A16_A04	Tripartite	A01	A16	A04	A04_A16_A01	NA	NA	NA	NA	NA	NA	TRUE	FALSE
A01_A16_A05	Tripartite	A01	A16	A05	A05_A16_A01	NA	NA	NA	NA	NA	NA	TRUE	FALSE
A01_A16_A06	Tripartite	A01	A16	A06	A06_A16_A01	NA	NA	NA	NA	NA	NA	TRUE	FALSE
A01_A16_A07	Tripartite	A01	A16	A07	A07_A16_A01	NA	NA	NA	NA	NA	NA	TRUE	FALSE
A01_A16_A08	Tripartite	A01	A16	A08	A08_A16_A01	NA	NA	NA	NA	NA	NA	TRUE	FALSE
A01_A16_A09	Tripartite	A01	A16	A09	A09_A16_A01	NA	NA	NA	NA	NA	NA	TRUE	FALSE
A01_A16_A10	Tripartite	A01	A16	A10	A10_A16_A01	NA	NA	NA	NA	NA	NA	TRUE	FALSE
A01_A16_A11	Tripartite	A01	A16	A11	A11_A16_A01	NA	NA	NA	NA	NA	NA	TRUE	FALSE
A01_A16_A12	Tripartite	A01	A16	A12	A12_A16_A01	NA	NA	NA	NA	NA	NA	TRUE	FALSE
A01_A16_A13	Tripartite	A01	A16	A13	A13_A16_A01	NA	93.1828	NA	NA	NA	NA	TRUE	FALSE
A01_A16_A14	Tripartite	A01	A16	A14	A14_A16_A01	NA	NA	NA	NA	NA	NA	TRUE	FALSE
A01_A16_A15	Tripartite	A01	A16	A15	A15_A16_A01	NA	NA	NA	NA	NA	NA	TRUE	FALSE
A01_A16_A16	Tripartite	A01	A16	A16	A16_A16_A01	NA	NA	NA	NA	NA	NA	TRUE	FALSE
A01_A16_A17	Tripartite	A01	A16	A17	A17_A16_A01	NA	NA	NA	NA	272.877	101.68	TRUE	FALSE
A01_A16_A18	Tripartite	A01	A16	A18	A18_A16_A01	NA	NA	NA	NA	NA	NA	TRUE	FALSE
A01_A16_A19	Tripartite	A01	A16	A19	A19_A16_A01	NA	NA	NA	NA	NA	NA	TRUE	FALSE
A01_A16_A20	Tripartite	A01	A16	A20	A20_A16_A01	NA	NA	NA	NA	NA	NA	TRUE	FALSE
A01_A16_A21	Tripartite	A01	A16	A21	A21_A16_A01	NA	NA	NA	NA	NA	NA	TRUE	FALSE
A01_A16_A22	Tripartite	A01	A16	A22	A22_A16_A01	NA	NA	NA	NA	NA	NA	TRUE	FALSE
A01_A16_A23	Tripartite	A01	A16	A23	A23_A16_A01	NA	NA	87.4858	NA	NA	NA	FALSE	TRUE
A01_A16_A24	Tripartite	A01	A16	A24	A24_A16_A01	NA	NA	NA	NA	NA	NA	FALSE	FALSE
A01_A16_A25	Tripartite	A01	A16	A25	A25_A16_A01	NA	NA	NA	NA	NA	NA	FALSE	TRUE
A01_A17_A02	Tripartite	A01	A17	A02	A02_A17_A01	NA	NA	NA	NA	NA	NA	TRUE	FALSE
A01_A17_A03	Tripartite	A01	A17	A03	A03_A17_A01	NA	NA	NA	NA	NA	NA	TRUE	FALSE
A01_A17_A04	Tripartite	A01	A17	A04	A04_A17_A01	NA	NA	NA	NA	NA	NA	TRUE	FALSE
A01_A17_A05	Tripartite	A01	A17	A05	A05_A17_A01	NA	NA	NA	NA	NA	NA	TRUE	FALSE
A01_A17_A06	Tripartite	A01	A17	A06	A06_A17_A01	NA	NA	NA	NA	NA	NA	TRUE	FALSE
A01_A17_A07	Tripartite	A01	A17	A07	A07_A17_A01	NA	NA	NA	NA	NA	NA	TRUE	FALSE
A01_A17_A08	Tripartite	A01	A17	A08	A08_A17_A01	NA	NA	NA	NA	NA	NA	TRUE	FALSE
A01_A17_A09	Tripartite	A01	A17	A09	A09_A17_A01	NA	NA	NA	NA	NA	NA	TRUE	FALSE
A01_A17_A10	Tripartite	A01	A17	A10	A10_A17_A01	NA	NA	NA	NA	NA	NA	TRUE	FALSE
A01_A17_A11	Tripartite	A01	A17	A11	A11_A17_A01	NA	NA	NA	NA	NA	NA	TRUE	FALSE
A01_A17_A12	Tripartite	A01	A17	A12	A12_A17_A01	NA	NA	NA	NA	NA	NA	TRUE	FALSE
A01_A17_A13	Tripartite	A01	A17	A13	A13_A17_A01	NA	NA	NA	NA	NA	NA	TRUE	FALSE
A01_A17_A14	Tripartite	A01	A17	A14	A14_A17_A01	NA	NA	NA	NA	NA	NA	TRUE	FALSE
A01_A17_A15	Tripartite	A01	A17	A15	A15_A17_A01	NA	NA	NA	NA	NA	NA	TRUE	FALSE
A01_A17_A16	Tripartite	A01	A17	A16	A16_A17_A01	NA	NA	NA	NA	NA	NA	TRUE	FALSE
A01_A17_A17	Tripartite	A01	A17	A17	A17_A17_A01	NA	NA	NA	NA	NA	NA	TRUE	FALSE
A01_A17_A18	Tripartite	A01	A17	A18	A18_A17_A01	NA	NA	NA	NA	NA	NA	TRUE	FALSE
A01_A17_A19	Tripartite	A01	A17	A19	A19_A17_A01	NA	NA	NA	NA	NA	NA	TRUE	FALSE
A01_A17_A20	Tripartite	A01	A17	A20	A20_A17_A01	NA	NA	NA	NA	NA	NA	TRUE	FALSE
A01_A17_A21	Tripartite	A01	A17	A21	A21_A17_A01	NA	NA	NA	NA	NA	NA	TRUE	FALSE
A01_A17_A22	Tripartite	A01	A17	A22	A22_A17_A01	NA	NA	NA	NA	NA	NA	TRUE	FALSE
A01_A17_A23	Tripartite	A01	A17	A23	A23_A17_A01	NA	NA	NA	NA	NA	NA	FALSE	TRUE
A01_A17_A24	Tripartite	A01	A17	A24	A24_A17_A01	NA	NA	NA	NA	NA	NA	FALSE	FALSE
A01_A17_A25	Tripartite	A01	A17	A25	A25_A17_A01	NA	NA	NA	NA	NA	NA	FALSE	TRUE
A01_A18_A02	Tripartite	A01	A18	A02	A02_A18_A01	NA	NA	NA	NA	NA	NA	TRUE	FALSE
A01_A18_A03	Tripartite	A01	A18	A03	A03_A18_A01	NA	NA	NA	NA	NA	NA	TRUE	FALSE
A01_A18_A04	Tripartite	A01	A18	A04	A04_A18_A01	NA	NA	NA	NA	NA	NA	TRUE	FALSE
A01_A18_A05	Tripartite	A01	A18	A05	A05_A18_A01	NA	NA	NA	NA	NA	NA	TRUE	FALSE
A01_A18_A06	Tripartite	A01	A18	A06	A06_A18_A01	NA	NA	NA	NA	NA	NA	TRUE	FALSE
A01_A18_A07	Tripartite	A01	A18	A07	A07_A18_A01	NA	NA	NA	NA	NA	NA	TRUE	FALSE
A01_A18_A08	Tripartite	A01	A18	A08	A08_A18_A01	NA	NA	NA	NA	NA	NA	TRUE	FALSE
A01_A18_A09	Tripartite	A01	A18	A09	A09_A18_A01	NA	NA	NA	NA	NA	NA	TRUE	FALSE
A01_A18_A10	Tripartite	A01	A18	A10	A10_A18_A01	NA	NA	NA	NA	NA	NA	TRUE	FALSE
A01_A18_A11	Tripartite	A01	A18	A11	A11_A18_A01	NA	NA	NA	NA	NA	NA	TRUE	FALSE
A01_A18_A12	Tripartite	A01	A18	A12	A12_A18_A01	NA	NA	NA	NA	NA	NA	TRUE	FALSE
A01_A18_A13	Tripartite	A01	A18	A13	A13_A18_A01	NA	NA	NA	NA	NA	NA	TRUE	FALSE
A01_A18_A14	Tripartite	A01	A18	A14	A14_A18_A01	NA	NA	NA	NA	NA	NA	TRUE	FALSE
A01_A18_A15	Tripartite	A01	A18	A15	A15_A18_A01	NA	NA	NA	NA	NA	NA	TRUE	FALSE
A01_A18_A16	Tripartite	A01	A18	A16	A16_A18_A01	NA	NA	NA	NA	NA	NA	TRUE	FALSE
A01_A18_A17	Tripartite	A01	A18	A17	A17_A18_A01	NA	NA	NA	NA	837.801	91.3497	TRUE	FALSE
A01_A18_A18	Tripartite	A01	A18	A18	A18_A18_A01	NA	NA	NA	NA	NA	NA	TRUE	FALSE
A01_A18_A19	Tripartite	A01	A18	A19	A19_A18_A01	NA	NA	NA	NA	NA	NA	TRUE	FALSE
A01_A18_A20	Tripartite	A01	A18	A20	A20_A18_A01	NA	NA	NA	NA	NA	NA	TRUE	FALSE
A01_A18_A21	Tripartite	A01	A18	A21	A21_A18_A01	NA	NA	NA	NA	NA	NA	TRUE	FALSE
A01_A18_A22	Tripartite	A01	A18	A22	A22_A18_A01	NA	NA	NA	NA	NA	NA	TRUE	FALSE
A01_A18_A23	Tripartite	A01	A18	A23	A23_A18_A01	NA	NA	NA	NA	NA	NA	FALSE	TRUE
A01_A18_A24	Tripartite	A01	A18	A24	A24_A18_A01	NA	NA	NA	NA	NA	NA	FALSE	FALSE
A01_A18_A25	Tripartite	A01	A18	A25	A25_A18_A01	NA	NA	NA	59.2352	171.846	81.2352	FALSE	TRUE
A01_A19_A02	Tripartite	A01	A19	A02	A02_A19_A01	NA	NA	NA	NA	NA	NA	TRUE	FALSE
A01_A19_A03	Tripartite	A01	A19	A03	A03_A19_A01	NA	NA	NA	301.878	NA	NA	TRUE	FALSE
A01_A19_A04	Tripartite	A01	A19	A04	A04_A19_A01	NA	NA	NA	NA	NA	NA	TRUE	FALSE
A01_A19_A05	Tripartite	A01	A19	A05	A05_A19_A01	NA	NA	NA	NA	NA	96.3488	TRUE	FALSE
A01_A19_A06	Tripartite	A01	A19	A06	A06_A19_A01	NA	NA	NA	NA	NA	NA	TRUE	FALSE
A01_A19_A07	Tripartite	A01	A19	A07	A07_A19_A01	NA	NA	NA	53.9619	105.42	47.6083	TRUE	FALSE
A01_A19_A08	Tripartite	A01	A19	A08	A08_A19_A01	NA	NA	NA	NA	NA	NA	TRUE	FALSE
A01_A19_A09	Tripartite	A01	A19	A09	A09_A19_A01	NA	NA	NA	NA	NA	NA	TRUE	FALSE
A01_A19_A10	Tripartite	A01	A19	A10	A10_A19_A01	NA	NA	NA	NA	NA	NA	TRUE	FALSE
A01_A19_A11	Tripartite	A01	A19	A11	A11_A19_A01	NA	NA	NA	NA	NA	NA	TRUE	FALSE
A01_A19_A12	Tripartite	A01	A19	A12	A12_A19_A01	NA	NA	NA	NA	NA	NA	TRUE	FALSE
A01_A19_A13	Tripartite	A01	A19	A13	A13_A19_A01	NA	NA	NA	110.842	NA	27.5454	TRUE	FALSE
A01_A19_A14	Tripartite	A01	A19	A14	A14_A19_A01	NA	NA	NA	NA	NA	NA	TRUE	FALSE
A01_A19_A15	Tripartite	A01	A19	A15	A15_A19_A01	NA	NA	NA	NA	NA	NA	TRUE	FALSE
A01_A19_A16	Tripartite	A01	A19	A16	A16_A19_A01	NA	NA	NA	NA	NA	NA	TRUE	FALSE
A01_A19_A17	Tripartite	A01	A19	A17	A17_A19_A01	NA	NA	NA	NA	NA	48.7113	TRUE	FALSE
A01_A19_A18	Tripartite	A01	A19	A18	A18_A19_A01	NA	NA	NA	NA	NA	NA	TRUE	FALSE
A01_A19_A19	Tripartite	A01	A19	A19	A19_A19_A01	NA	NA	NA	NA	NA	NA	TRUE	FALSE
A01_A19_A20	Tripartite	A01	A19	A20	A20_A19_A01	NA	NA	NA	NA	NA	NA	TRUE	FALSE
A01_A19_A21	Tripartite	A01	A19	A21	A21_A19_A01	NA	NA	NA	NA	NA	NA	TRUE	FALSE
A01_A19_A22	Tripartite	A01	A19	A22	A22_A19_A01	NA	NA	NA	NA	NA	NA	TRUE	FALSE
A01_A19_A23	Tripartite	A01	A19	A23	A23_A19_A01	NA	NA	NA	NA	NA	NA	FALSE	TRUE
A01_A19_A24	Tripartite	A01	A19	A24	A24_A19_A01	NA	NA	NA	NA	NA	NA	FALSE	FALSE
A01_A19_A25	Tripartite	A01	A19	A25	A25_A19_A01	NA	NA	NA	NA	NA	NA	FALSE	TRUE
A01_A20_A02	Tripartite	A01	A20	A02	A02_A20_A01	NA	NA	NA	NA	NA	NA	TRUE	FALSE
A01_A20_A03	Tripartite	A01	A20	A03	A03_A20_A01	NA	NA	NA	NA	NA	NA	TRUE	FALSE
A01_A20_A04	Tripartite	A01	A20	A04	A04_A20_A01	NA	NA	NA	NA	NA	NA	TRUE	FALSE
A01_A20_A05	Tripartite	A01	A20	A05	A05_A20_A01	NA	NA	NA	NA	NA	NA	TRUE	FALSE
A01_A20_A06	Tripartite	A01	A20	A06	A06_A20_A01	NA	NA	NA	NA	NA	NA	TRUE	FALSE
A01_A20_A07	Tripartite	A01	A20	A07	A07_A20_A01	NA	NA	NA	NA	NA	NA	TRUE	FALSE
A01_A20_A08	Tripartite	A01	A20	A08	A08_A20_A01	NA	NA	NA	NA	NA	NA	TRUE	FALSE
A01_A20_A09	Tripartite	A01	A20	A09	A09_A20_A01	NA	NA	NA	NA	NA	NA	TRUE	FALSE
A01_A20_A10	Tripartite	A01	A20	A10	A10_A20_A01	NA	NA	NA	NA	NA	NA	TRUE	FALSE
A01_A20_A11	Tripartite	A01	A20	A11	A11_A20_A01	NA	NA	NA	NA	NA	NA	TRUE	FALSE
A01_A20_A12	Tripartite	A01	A20	A12	A12_A20_A01	NA	NA	NA	NA	NA	NA	TRUE	FALSE
A01_A20_A13	Tripartite	A01	A20	A13	A13_A20_A01	NA	NA	NA	NA	604.069	67.7612	TRUE	FALSE
A01_A20_A14	Tripartite	A01	A20	A14	A14_A20_A01	NA	NA	NA	NA	NA	NA	TRUE	FALSE
A01_A20_A15	Tripartite	A01	A20	A15	A15_A20_A01	NA	NA	NA	NA	NA	NA	TRUE	FALSE
A01_A20_A16	Tripartite	A01	A20	A16	A16_A20_A01	NA	NA	NA	NA	845.293	68.3984	TRUE	FALSE
A01_A20_A17	Tripartite	A01	A20	A17	A17_A20_A01	NA	NA	NA	NA	NA	NA	TRUE	FALSE
A01_A20_A18	Tripartite	A01	A20	A18	A18_A20_A01	NA	NA	NA	56.2058	NA	NA	TRUE	FALSE
A01_A20_A19	Tripartite	A01	A20	A19	A19_A20_A01	NA	NA	NA	NA	NA	NA	TRUE	FALSE
A01_A20_A20	Tripartite	A01	A20	A20	A20_A20_A01	NA	NA	NA	NA	NA	NA	TRUE	FALSE
A01_A20_A21	Tripartite	A01	A20	A21	A21_A20_A01	NA	NA	NA	NA	NA	NA	TRUE	FALSE
A01_A20_A22	Tripartite	A01	A20	A22	A22_A20_A01	NA	NA	NA	78.1457	85.7596	65.8985	TRUE	FALSE
A01_A20_A23	Tripartite	A01	A20	A23	A23_A20_A01	NA	NA	NA	21.2981	NA	NA	FALSE	TRUE
A01_A20_A24	Tripartite	A01	A20	A24	A24_A20_A01	NA	NA	NA	NA	NA	NA	FALSE	FALSE
A01_A20_A25	Tripartite	A01	A20	A25	A25_A20_A01	NA	NA	NA	NA	NA	NA	FALSE	TRUE
A01_A21_A02	Tripartite	A01	A21	A02	A02_A21_A01	NA	NA	NA	NA	NA	NA	TRUE	FALSE
A01_A21_A03	Tripartite	A01	A21	A03	A03_A21_A01	NA	NA	NA	NA	NA	NA	TRUE	FALSE
A01_A21_A04	Tripartite	A01	A21	A04	A04_A21_A01	NA	NA	NA	NA	NA	NA	TRUE	FALSE
A01_A21_A05	Tripartite	A01	A21	A05	A05_A21_A01	NA	NA	NA	47.7494	960.192	87.9992	TRUE	FALSE
A01_A21_A06	Tripartite	A01	A21	A06	A06_A21_A01	NA	NA	NA	NA	NA	NA	TRUE	FALSE
A01_A21_A07	Tripartite	A01	A21	A07	A07_A21_A01	NA	NA	NA	NA	NA	NA	TRUE	FALSE
A01_A21_A08	Tripartite	A01	A21	A08	A08_A21_A01	NA	NA	NA	NA	NA	NA	TRUE	FALSE
A01_A21_A09	Tripartite	A01	A21	A09	A09_A21_A01	NA	NA	NA	NA	NA	NA	TRUE	FALSE
A01_A21_A10	Tripartite	A01	A21	A10	A10_A21_A01	NA	NA	NA	NA	NA	NA	TRUE	FALSE
A01_A21_A11	Tripartite	A01	A21	A11	A11_A21_A01	NA	NA	NA	NA	NA	NA	TRUE	FALSE
A01_A21_A12	Tripartite	A01	A21	A12	A12_A21_A01	NA	NA	NA	330.638	1475.19	147.966	TRUE	FALSE
A01_A21_A13	Tripartite	A01	A21	A13	A13_A21_A01	NA	NA	NA	NA	NA	NA	TRUE	FALSE
A01_A21_A14	Tripartite	A01	A21	A14	A14_A21_A01	NA	NA	NA	NA	1139.23	113.495	TRUE	FALSE
A01_A21_A15	Tripartite	A01	A21	A15	A15_A21_A01	NA	NA	NA	NA	NA	NA	TRUE	FALSE
A01_A21_A16	Tripartite	A01	A21	A16	A16_A21_A01	NA	NA	NA	NA	319.778	61.9593	TRUE	FALSE
A01_A21_A17	Tripartite	A01	A21	A17	A17_A21_A01	NA	NA	NA	NA	NA	NA	TRUE	FALSE
A01_A21_A18	Tripartite	A01	A21	A18	A18_A21_A01	NA	NA	NA	NA	65.7846	24.4008	TRUE	FALSE
A01_A21_A19	Tripartite	A01	A21	A19	A19_A21_A01	NA	NA	NA	NA	NA	NA	TRUE	FALSE
A01_A21_A20	Tripartite	A01	A21	A20	A20_A21_A01	NA	NA	NA	NA	NA	NA	TRUE	FALSE
A01_A21_A21	Tripartite	A01	A21	A21	A21_A21_A01	NA	NA	NA	NA	NA	NA	TRUE	FALSE
A01_A21_A22	Tripartite	A01	A21	A22	A22_A21_A01	NA	NA	NA	71.8792	133.237	75.6281	TRUE	FALSE
A01_A21_A23	Tripartite	A01	A21	A23	A23_A21_A01	NA	NA	NA	NA	NA	NA	FALSE	TRUE
A01_A21_A24	Tripartite	A01	A21	A24	A24_A21_A01	NA	NA	NA	NA	NA	NA	FALSE	FALSE
A01_A21_A25	Tripartite	A01	A21	A25	A25_A21_A01	NA	NA	NA	13.4667	135.966	40.7902	FALSE	TRUE
A01_A22_A02	Tripartite	A01	A22	A02	A02_A22_A01	NA	NA	NA	NA	NA	NA	TRUE	FALSE
A01_A22_A03	Tripartite	A01	A22	A03	A03_A22_A01	NA	NA	NA	NA	NA	NA	TRUE	FALSE
A01_A22_A04	Tripartite	A01	A22	A04	A04_A22_A01	NA	NA	NA	NA	NA	NA	TRUE	FALSE
A01_A22_A05	Tripartite	A01	A22	A05	A05_A22_A01	NA	NA	NA	NA	NA	NA	TRUE	FALSE
A01_A22_A06	Tripartite	A01	A22	A06	A06_A22_A01	NA	NA	NA	NA	1562.15	NA	TRUE	FALSE
A01_A22_A07	Tripartite	A01	A22	A07	A07_A22_A01	NA	NA	NA	NA	NA	NA	TRUE	FALSE
A01_A22_A08	Tripartite	A01	A22	A08	A08_A22_A01	NA	NA	NA	247.444	1984.71	118.579	TRUE	FALSE
A01_A22_A09	Tripartite	A01	A22	A09	A09_A22_A01	NA	NA	NA	NA	NA	NA	TRUE	FALSE
A01_A22_A10	Tripartite	A01	A22	A10	A10_A22_A01	NA	NA	NA	NA	NA	NA	TRUE	FALSE
A01_A22_A11	Tripartite	A01	A22	A11	A11_A22_A01	NA	NA	NA	NA	NA	NA	TRUE	FALSE
A01_A22_A12	Tripartite	A01	A22	A12	A12_A22_A01	NA	NA	NA	NA	NA	NA	TRUE	FALSE
A01_A22_A13	Tripartite	A01	A22	A13	A13_A22_A01	NA	NA	NA	NA	NA	NA	TRUE	FALSE
A01_A22_A14	Tripartite	A01	A22	A14	A14_A22_A01	NA	NA	NA	NA	NA	NA	TRUE	FALSE
A01_A22_A15	Tripartite	A01	A22	A15	A15_A22_A01	NA	NA	NA	NA	NA	NA	TRUE	FALSE
A01_A22_A16	Tripartite	A01	A22	A16	A16_A22_A01	NA	NA	NA	NA	NA	NA	TRUE	FALSE
A01_A22_A17	Tripartite	A01	A22	A17	A17_A22_A01	NA	NA	NA	NA	NA	NA	TRUE	FALSE
A01_A22_A18	Tripartite	A01	A22	A18	A18_A22_A01	NA	NA	NA	NA	NA	NA	TRUE	FALSE
A01_A22_A19	Tripartite	A01	A22	A19	A19_A22_A01	NA	NA	NA	NA	NA	NA	TRUE	FALSE
A01_A22_A20	Tripartite	A01	A22	A20	A20_A22_A01	NA	NA	NA	NA	NA	NA	TRUE	FALSE
A01_A22_A21	Tripartite	A01	A22	A21	A21_A22_A01	NA	NA	NA	NA	NA	NA	TRUE	FALSE
A01_A22_A22	Tripartite	A01	A22	A22	A22_A22_A01	NA	NA	NA	30.4417	NA	NA	TRUE	FALSE
A01_A22_A23	Tripartite	A01	A22	A23	A23_A22_A01	NA	NA	NA	14.4915	NA	NA	FALSE	TRUE
A01_A22_A24	Tripartite	A01	A22	A24	A24_A22_A01	NA	NA	NA	NA	NA	NA	FALSE	FALSE
A01_A22_A25	Tripartite	A01	A22	A25	A25_A22_A01	NA	NA	NA	NA	NA	NA	FALSE	TRUE
A01_A23_A02	Tripartite	A01	A23	A02	A02_A23_A01	NA	NA	NA	NA	NA	NA	FALSE	TRUE
A01_A23_A03	Tripartite	A01	A23	A03	A03_A23_A01	NA	NA	NA	NA	NA	NA	FALSE	TRUE
A01_A23_A04	Tripartite	A01	A23	A04	A04_A23_A01	NA	NA	NA	NA	NA	NA	FALSE	TRUE
A01_A23_A05	Tripartite	A01	A23	A05	A05_A23_A01	NA	NA	NA	NA	NA	NA	FALSE	TRUE
A01_A23_A06	Tripartite	A01	A23	A06	A06_A23_A01	NA	NA	NA	NA	NA	NA	FALSE	TRUE
A01_A23_A07	Tripartite	A01	A23	A07	A07_A23_A01	NA	NA	NA	NA	NA	NA	FALSE	TRUE
A01_A23_A08	Tripartite	A01	A23	A08	A08_A23_A01	NA	NA	NA	NA	NA	NA	FALSE	TRUE
A01_A23_A09	Tripartite	A01	A23	A09	A09_A23_A01	NA	NA	NA	NA	NA	NA	FALSE	TRUE
A01_A23_A10	Tripartite	A01	A23	A10	A10_A23_A01	NA	NA	NA	NA	NA	NA	FALSE	TRUE
A01_A23_A11	Tripartite	A01	A23	A11	A11_A23_A01	NA	NA	NA	NA	NA	NA	FALSE	TRUE
A01_A23_A12	Tripartite	A01	A23	A12	A12_A23_A01	NA	NA	NA	NA	NA	NA	FALSE	TRUE
A01_A23_A13	Tripartite	A01	A23	A13	A13_A23_A01	NA	NA	NA	NA	NA	NA	FALSE	TRUE
A01_A23_A14	Tripartite	A01	A23	A14	A14_A23_A01	NA	NA	NA	NA	NA	NA	FALSE	TRUE
A01_A23_A15	Tripartite	A01	A23	A15	A15_A23_A01	NA	NA	NA	NA	NA	NA	FALSE	TRUE
A01_A23_A16	Tripartite	A01	A23	A16	A16_A23_A01	NA	NA	NA	NA	NA	NA	FALSE	TRUE
A01_A23_A17	Tripartite	A01	A23	A17	A17_A23_A01	NA	NA	NA	NA	NA	NA	FALSE	TRUE
A01_A23_A18	Tripartite	A01	A23	A18	A18_A23_A01	NA	NA	NA	NA	NA	NA	FALSE	TRUE
A01_A23_A19	Tripartite	A01	A23	A19	A19_A23_A01	NA	NA	NA	NA	NA	NA	FALSE	TRUE
A01_A23_A20	Tripartite	A01	A23	A20	A20_A23_A01	NA	NA	NA	NA	NA	64.2665	FALSE	TRUE
A01_A23_A21	Tripartite	A01	A23	A21	A21_A23_A01	NA	NA	NA	NA	NA	NA	FALSE	TRUE
A01_A23_A22	Tripartite	A01	A23	A22	A22_A23_A01	NA	NA	NA	NA	NA	NA	FALSE	TRUE
A01_A23_A23	Tripartite	A01	A23	A23	A23_A23_A01	NA	NA	NA	71.3986	518.605	67.6027	FALSE	FALSE
A01_A23_A24	Tripartite	A01	A23	A24	A24_A23_A01	NA	NA	NA	NA	NA	NA	FALSE	FALSE
A01_A23_A25	Tripartite	A01	A23	A25	A25_A23_A01	NA	NA	NA	NA	NA	NA	FALSE	FALSE
A01_A24_A02	Tripartite	A01	A24	A02	A02_A24_A01	NA	NA	NA	NA	NA	NA	FALSE	FALSE
A01_A24_A03	Tripartite	A01	A24	A03	A03_A24_A01	NA	NA	NA	NA	NA	NA	FALSE	FALSE
A01_A24_A04	Tripartite	A01	A24	A04	A04_A24_A01	NA	NA	NA	NA	NA	NA	FALSE	FALSE
A01_A24_A05	Tripartite	A01	A24	A05	A05_A24_A01	NA	NA	NA	NA	NA	NA	FALSE	FALSE
A01_A24_A06	Tripartite	A01	A24	A06	A06_A24_A01	NA	NA	NA	NA	NA	NA	FALSE	FALSE
A01_A24_A07	Tripartite	A01	A24	A07	A07_A24_A01	NA	NA	NA	NA	NA	NA	FALSE	FALSE
A01_A24_A08	Tripartite	A01	A24	A08	A08_A24_A01	NA	NA	NA	NA	NA	NA	FALSE	FALSE
A01_A24_A09	Tripartite	A01	A24	A09	A09_A24_A01	NA	NA	NA	NA	NA	NA	FALSE	FALSE
A01_A24_A10	Tripartite	A01	A24	A10	A10_A24_A01	NA	NA	NA	NA	NA	NA	FALSE	FALSE
A01_A24_A11	Tripartite	A01	A24	A11	A11_A24_A01	NA	NA	NA	NA	NA	NA	FALSE	FALSE
A01_A24_A12	Tripartite	A01	A24	A12	A12_A24_A01	NA	NA	NA	NA	NA	NA	FALSE	FALSE
A01_A24_A13	Tripartite	A01	A24	A13	A13_A24_A01	NA	NA	NA	NA	NA	NA	FALSE	FALSE
A01_A24_A14	Tripartite	A01	A24	A14	A14_A24_A01	NA	NA	NA	NA	NA	NA	FALSE	FALSE
A01_A24_A15	Tripartite	A01	A24	A15	A15_A24_A01	NA	NA	NA	NA	NA	NA	FALSE	FALSE
A01_A24_A16	Tripartite	A01	A24	A16	A16_A24_A01	NA	NA	NA	NA	NA	NA	FALSE	FALSE
A01_A24_A17	Tripartite	A01	A24	A17	A17_A24_A01	NA	NA	NA	NA	NA	NA	FALSE	FALSE
A01_A24_A18	Tripartite	A01	A24	A18	A18_A24_A01	NA	NA	NA	NA	NA	NA	FALSE	FALSE
A01_A24_A19	Tripartite	A01	A24	A19	A19_A24_A01	NA	NA	NA	NA	NA	NA	FALSE	FALSE
A01_A24_A20	Tripartite	A01	A24	A20	A20_A24_A01	NA	NA	NA	NA	NA	NA	FALSE	FALSE
A01_A24_A21	Tripartite	A01	A24	A21	A21_A24_A01	NA	NA	NA	NA	NA	NA	FALSE	FALSE
A01_A24_A22	Tripartite	A01	A24	A22	A22_A24_A01	NA	NA	NA	NA	NA	NA	FALSE	FALSE
A01_A24_A23	Tripartite	A01	A24	A23	A23_A24_A01	NA	NA	NA	NA	NA	NA	FALSE	FALSE
A01_A24_A24	Tripartite	A01	A24	A24	A24_A24_A01	NA	NA	NA	NA	NA	NA	FALSE	FALSE
A01_A24_A25	Tripartite	A01	A24	A25	A25_A24_A01	NA	NA	NA	NA	NA	NA	FALSE	FALSE
A01_A25_A02	Tripartite	A01	A25	A02	A02_A25_A01	NA	NA	NA	NA	NA	NA	FALSE	TRUE
A01_A25_A03	Tripartite	A01	A25	A03	A03_A25_A01	NA	NA	NA	NA	NA	NA	FALSE	TRUE
A01_A25_A04	Tripartite	A01	A25	A04	A04_A25_A01	NA	NA	NA	NA	NA	NA	FALSE	TRUE
A01_A25_A05	Tripartite	A01	A25	A05	A05_A25_A01	NA	NA	NA	NA	NA	NA	FALSE	TRUE
A01_A25_A06	Tripartite	A01	A25	A06	A06_A25_A01	NA	NA	NA	NA	NA	NA	FALSE	TRUE
A01_A25_A07	Tripartite	A01	A25	A07	A07_A25_A01	NA	NA	NA	NA	NA	NA	FALSE	TRUE
A01_A25_A08	Tripartite	A01	A25	A08	A08_A25_A01	NA	NA	NA	NA	NA	NA	FALSE	TRUE
A01_A25_A09	Tripartite	A01	A25	A09	A09_A25_A01	NA	NA	NA	NA	NA	NA	FALSE	TRUE
A01_A25_A10	Tripartite	A01	A25	A10	A10_A25_A01	NA	NA	NA	NA	NA	NA	FALSE	TRUE
A01_A25_A11	Tripartite	A01	A25	A11	A11_A25_A01	NA	NA	NA	NA	NA	NA	FALSE	TRUE
A01_A25_A12	Tripartite	A01	A25	A12	A12_A25_A01	NA	NA	NA	NA	NA	NA	FALSE	TRUE
A01_A25_A13	Tripartite	A01	A25	A13	A13_A25_A01	NA	NA	NA	NA	NA	NA	FALSE	TRUE
A01_A25_A14	Tripartite	A01	A25	A14	A14_A25_A01	NA	NA	NA	NA	NA	NA	FALSE	TRUE
A01_A25_A15	Tripartite	A01	A25	A15	A15_A25_A01	NA	NA	NA	NA	NA	NA	FALSE	TRUE
A01_A25_A16	Tripartite	A01	A25	A16	A16_A25_A01	NA	NA	NA	NA	NA	NA	FALSE	TRUE
A01_A25_A17	Tripartite	A01	A25	A17	A17_A25_A01	NA	NA	NA	NA	NA	NA	FALSE	TRUE
A01_A25_A18	Tripartite	A01	A25	A18	A18_A25_A01	NA	NA	NA	NA	NA	NA	FALSE	TRUE
A01_A25_A19	Tripartite	A01	A25	A19	A19_A25_A01	NA	NA	NA	NA	NA	NA	FALSE	TRUE
A01_A25_A20	Tripartite	A01	A25	A20	A20_A25_A01	NA	NA	NA	NA	NA	NA	FALSE	TRUE
A01_A25_A21	Tripartite	A01	A25	A21	A21_A25_A01	NA	NA	NA	NA	NA	NA	FALSE	TRUE
A01_A25_A22	Tripartite	A01	A25	A22	A22_A25_A01	NA	NA	NA	NA	NA	NA	FALSE	TRUE
A01_A25_A23	Tripartite	A01	A25	A23	A23_A25_A01	NA	NA	NA	NA	NA	NA	FALSE	FALSE
A01_A25_A24	Tripartite	A01	A25	A24	A24_A25_A01	NA	NA	NA	NA	NA	NA	FALSE	FALSE
A01_A25_A25	Tripartite	A01	A25	A25	A25_A25_A01	NA	NA	NA	26.1333	55.6141	33.0189	FALSE	FALSE
A02_A01_A03	Tripartite	A02	A01	A03	A03_A01_A02	NA	NA	NA	NA	NA	NA	TRUE	FALSE
A02_A01_A04	Tripartite	A02	A01	A04	A04_A01_A02	NA	NA	NA	NA	NA	NA	TRUE	FALSE
A02_A01_A05	Tripartite	A02	A01	A05	A05_A01_A02	NA	NA	NA	NA	NA	NA	TRUE	FALSE
A02_A01_A06	Tripartite	A02	A01	A06	A06_A01_A02	NA	NA	NA	NA	NA	NA	TRUE	FALSE
A02_A01_A07	Tripartite	A02	A01	A07	A07_A01_A02	NA	NA	NA	NA	NA	NA	TRUE	FALSE
A02_A01_A08	Tripartite	A02	A01	A08	A08_A01_A02	NA	NA	NA	NA	NA	NA	TRUE	FALSE
A02_A01_A09	Tripartite	A02	A01	A09	A09_A01_A02	NA	NA	NA	NA	NA	NA	TRUE	FALSE
A02_A01_A10	Tripartite	A02	A01	A10	A10_A01_A02	NA	NA	NA	NA	NA	NA	TRUE	FALSE
A02_A01_A11	Tripartite	A02	A01	A11	A11_A01_A02	NA	NA	NA	NA	NA	NA	TRUE	FALSE
A02_A01_A12	Tripartite	A02	A01	A12	A12_A01_A02	NA	NA	NA	NA	NA	NA	TRUE	FALSE
A02_A01_A13	Tripartite	A02	A01	A13	A13_A01_A02	NA	NA	NA	NA	NA	NA	TRUE	FALSE
A02_A01_A14	Tripartite	A02	A01	A14	A14_A01_A02	NA	NA	NA	NA	NA	NA	TRUE	FALSE
A02_A01_A15	Tripartite	A02	A01	A15	A15_A01_A02	NA	NA	NA	NA	NA	NA	TRUE	FALSE
A02_A01_A16	Tripartite	A02	A01	A16	A16_A01_A02	NA	NA	NA	NA	608.458	99.4395	TRUE	FALSE
A02_A01_A17	Tripartite	A02	A01	A17	A17_A01_A02	NA	NA	NA	NA	NA	NA	TRUE	FALSE
A02_A01_A18	Tripartite	A02	A01	A18	A18_A01_A02	NA	NA	NA	NA	NA	NA	TRUE	FALSE
A02_A01_A19	Tripartite	A02	A01	A19	A19_A01_A02	NA	NA	NA	NA	NA	NA	TRUE	FALSE
A02_A01_A20	Tripartite	A02	A01	A20	A20_A01_A02	NA	NA	NA	NA	NA	NA	TRUE	FALSE
A02_A01_A21	Tripartite	A02	A01	A21	A21_A01_A02	NA	NA	NA	NA	NA	NA	TRUE	FALSE
A02_A01_A22	Tripartite	A02	A01	A22	A22_A01_A02	NA	NA	NA	NA	NA	NA	TRUE	FALSE
A02_A01_A23	Tripartite	A02	A01	A23	A23_A01_A02	NA	NA	NA	NA	NA	NA	FALSE	TRUE
A02_A01_A24	Tripartite	A02	A01	A24	A24_A01_A02	NA	NA	NA	NA	NA	NA	FALSE	FALSE
A02_A01_A25	Tripartite	A02	A01	A25	A25_A01_A02	NA	NA	NA	NA	NA	NA	FALSE	TRUE
A02_A02_A03	Tripartite	A02	A02	A03	A03_A02_A02	NA	NA	NA	NA	NA	NA	TRUE	FALSE
A02_A02_A04	Tripartite	A02	A02	A04	A04_A02_A02	NA	NA	NA	NA	NA	NA	TRUE	FALSE
A02_A02_A05	Tripartite	A02	A02	A05	A05_A02_A02	NA	NA	NA	NA	NA	NA	TRUE	FALSE
A02_A02_A06	Tripartite	A02	A02	A06	A06_A02_A02	NA	NA	NA	NA	NA	NA	TRUE	FALSE
A02_A02_A07	Tripartite	A02	A02	A07	A07_A02_A02	NA	NA	NA	NA	NA	NA	TRUE	FALSE
A02_A02_A08	Tripartite	A02	A02	A08	A08_A02_A02	NA	NA	NA	NA	NA	NA	TRUE	FALSE
A02_A02_A09	Tripartite	A02	A02	A09	A09_A02_A02	NA	NA	NA	NA	NA	NA	TRUE	FALSE
A02_A02_A10	Tripartite	A02	A02	A10	A10_A02_A02	NA	NA	NA	NA	NA	NA	TRUE	FALSE
A02_A02_A11	Tripartite	A02	A02	A11	A11_A02_A02	NA	NA	NA	NA	NA	NA	TRUE	FALSE
A02_A02_A12	Tripartite	A02	A02	A12	A12_A02_A02	NA	NA	NA	NA	NA	NA	TRUE	FALSE
A02_A02_A13	Tripartite	A02	A02	A13	A13_A02_A02	NA	NA	NA	NA	NA	NA	TRUE	FALSE
A02_A02_A14	Tripartite	A02	A02	A14	A14_A02_A02	NA	673.995	57.6006	NA	NA	NA	TRUE	FALSE
A02_A02_A15	Tripartite	A02	A02	A15	A15_A02_A02	NA	NA	NA	NA	NA	NA	TRUE	FALSE
A02_A02_A16	Tripartite	A02	A02	A16	A16_A02_A02	NA	NA	NA	NA	NA	NA	TRUE	FALSE
A02_A02_A17	Tripartite	A02	A02	A17	A17_A02_A02	NA	NA	NA	NA	NA	NA	TRUE	FALSE
A02_A02_A18	Tripartite	A02	A02	A18	A18_A02_A02	78.7255	NA	NA	NA	NA	NA	TRUE	FALSE
A02_A02_A19	Tripartite	A02	A02	A19	A19_A02_A02	NA	NA	NA	NA	NA	NA	TRUE	FALSE
A02_A02_A20	Tripartite	A02	A02	A20	A20_A02_A02	NA	NA	NA	NA	NA	NA	TRUE	FALSE
A02_A02_A21	Tripartite	A02	A02	A21	A21_A02_A02	NA	NA	NA	NA	NA	NA	TRUE	FALSE
A02_A02_A22	Tripartite	A02	A02	A22	A22_A02_A02	NA	NA	NA	NA	NA	NA	TRUE	FALSE
A02_A02_A23	Tripartite	A02	A02	A23	A23_A02_A02	NA	NA	NA	NA	NA	NA	FALSE	TRUE
A02_A02_A24	Tripartite	A02	A02	A24	A24_A02_A02	NA	NA	NA	NA	NA	NA	FALSE	FALSE
A02_A02_A25	Tripartite	A02	A02	A25	A25_A02_A02	NA	NA	NA	44.9402	661.29	NA	FALSE	TRUE
A02_A03_A03	Tripartite	A02	A03	A03	A03_A03_A02	NA	NA	NA	NA	NA	NA	TRUE	FALSE
A02_A03_A04	Tripartite	A02	A03	A04	A04_A03_A02	NA	NA	NA	NA	NA	NA	TRUE	FALSE
A02_A03_A05	Tripartite	A02	A03	A05	A05_A03_A02	NA	NA	NA	NA	NA	NA	TRUE	FALSE
A02_A03_A06	Tripartite	A02	A03	A06	A06_A03_A02	NA	NA	NA	NA	NA	NA	TRUE	FALSE
A02_A03_A07	Tripartite	A02	A03	A07	A07_A03_A02	NA	NA	NA	NA	NA	NA	TRUE	FALSE
A02_A03_A08	Tripartite	A02	A03	A08	A08_A03_A02	NA	NA	NA	NA	NA	NA	TRUE	FALSE
A02_A03_A09	Tripartite	A02	A03	A09	A09_A03_A02	NA	NA	NA	NA	NA	NA	TRUE	FALSE
A02_A03_A10	Tripartite	A02	A03	A10	A10_A03_A02	NA	NA	NA	NA	NA	NA	TRUE	FALSE
A02_A03_A11	Tripartite	A02	A03	A11	A11_A03_A02	NA	NA	NA	NA	NA	NA	TRUE	FALSE
A02_A03_A12	Tripartite	A02	A03	A12	A12_A03_A02	NA	NA	NA	NA	NA	NA	TRUE	FALSE
A02_A03_A13	Tripartite	A02	A03	A13	A13_A03_A02	NA	NA	NA	NA	NA	NA	TRUE	FALSE
A02_A03_A14	Tripartite	A02	A03	A14	A14_A03_A02	NA	NA	NA	NA	NA	NA	TRUE	FALSE
A02_A03_A15	Tripartite	A02	A03	A15	A15_A03_A02	NA	NA	NA	NA	NA	NA	TRUE	FALSE
A02_A03_A16	Tripartite	A02	A03	A16	A16_A03_A02	NA	NA	NA	NA	NA	NA	TRUE	FALSE
A02_A03_A17	Tripartite	A02	A03	A17	A17_A03_A02	NA	NA	NA	NA	1039.5	NA	TRUE	FALSE
A02_A03_A18	Tripartite	A02	A03	A18	A18_A03_A02	NA	NA	NA	NA	NA	NA	TRUE	FALSE
A02_A03_A19	Tripartite	A02	A03	A19	A19_A03_A02	NA	NA	NA	NA	NA	NA	TRUE	FALSE
A02_A03_A20	Tripartite	A02	A03	A20	A20_A03_A02	NA	NA	NA	NA	NA	NA	TRUE	FALSE
A02_A03_A21	Tripartite	A02	A03	A21	A21_A03_A02	NA	NA	NA	NA	NA	NA	TRUE	FALSE
A02_A03_A22	Tripartite	A02	A03	A22	A22_A03_A02	NA	NA	NA	NA	NA	NA	TRUE	FALSE
A02_A03_A23	Tripartite	A02	A03	A23	A23_A03_A02	NA	NA	NA	NA	NA	NA	FALSE	TRUE
A02_A03_A24	Tripartite	A02	A03	A24	A24_A03_A02	NA	NA	NA	NA	NA	NA	FALSE	FALSE
A02_A03_A25	Tripartite	A02	A03	A25	A25_A03_A02	NA	NA	NA	NA	NA	NA	FALSE	TRUE
A02_A04_A03	Tripartite	A02	A04	A03	A03_A04_A02	NA	NA	NA	NA	NA	NA	TRUE	FALSE
A02_A04_A04	Tripartite	A02	A04	A04	A04_A04_A02	NA	NA	NA	NA	NA	NA	TRUE	FALSE
A02_A04_A05	Tripartite	A02	A04	A05	A05_A04_A02	NA	NA	NA	NA	NA	NA	TRUE	FALSE
A02_A04_A06	Tripartite	A02	A04	A06	A06_A04_A02	NA	NA	NA	NA	NA	NA	TRUE	FALSE
A02_A04_A07	Tripartite	A02	A04	A07	A07_A04_A02	NA	NA	NA	NA	NA	NA	TRUE	FALSE
A02_A04_A08	Tripartite	A02	A04	A08	A08_A04_A02	NA	NA	NA	NA	NA	NA	TRUE	FALSE
A02_A04_A09	Tripartite	A02	A04	A09	A09_A04_A02	NA	NA	NA	NA	NA	NA	TRUE	FALSE
A02_A04_A10	Tripartite	A02	A04	A10	A10_A04_A02	NA	NA	NA	NA	NA	NA	TRUE	FALSE
A02_A04_A11	Tripartite	A02	A04	A11	A11_A04_A02	NA	NA	NA	NA	NA	NA	TRUE	FALSE
A02_A04_A12	Tripartite	A02	A04	A12	A12_A04_A02	NA	NA	NA	NA	NA	30.7618	TRUE	FALSE
A02_A04_A13	Tripartite	A02	A04	A13	A13_A04_A02	NA	NA	NA	NA	NA	NA	TRUE	FALSE
A02_A04_A14	Tripartite	A02	A04	A14	A14_A04_A02	NA	NA	NA	NA	NA	NA	TRUE	FALSE
A02_A04_A15	Tripartite	A02	A04	A15	A15_A04_A02	NA	NA	NA	NA	NA	NA	TRUE	FALSE
A02_A04_A16	Tripartite	A02	A04	A16	A16_A04_A02	NA	NA	NA	NA	NA	NA	TRUE	FALSE
A02_A04_A17	Tripartite	A02	A04	A17	A17_A04_A02	NA	NA	NA	NA	NA	NA	TRUE	FALSE
A02_A04_A18	Tripartite	A02	A04	A18	A18_A04_A02	NA	NA	NA	NA	NA	NA	TRUE	FALSE
A02_A04_A19	Tripartite	A02	A04	A19	A19_A04_A02	NA	NA	NA	NA	NA	NA	TRUE	FALSE
A02_A04_A20	Tripartite	A02	A04	A20	A20_A04_A02	NA	NA	NA	NA	NA	NA	TRUE	FALSE
A02_A04_A21	Tripartite	A02	A04	A21	A21_A04_A02	NA	NA	NA	NA	NA	NA	TRUE	FALSE
A02_A04_A22	Tripartite	A02	A04	A22	A22_A04_A02	NA	NA	NA	NA	NA	NA	TRUE	FALSE
A02_A04_A23	Tripartite	A02	A04	A23	A23_A04_A02	NA	NA	NA	NA	NA	NA	FALSE	TRUE
A02_A04_A24	Tripartite	A02	A04	A24	A24_A04_A02	NA	NA	NA	NA	NA	NA	FALSE	FALSE
A02_A04_A25	Tripartite	A02	A04	A25	A25_A04_A02	NA	NA	NA	NA	NA	NA	FALSE	TRUE
A02_A05_A03	Tripartite	A02	A05	A03	A03_A05_A02	NA	NA	NA	NA	NA	NA	TRUE	FALSE
A02_A05_A04	Tripartite	A02	A05	A04	A04_A05_A02	NA	NA	NA	NA	NA	NA	TRUE	FALSE
A02_A05_A05	Tripartite	A02	A05	A05	A05_A05_A02	NA	NA	NA	NA	NA	NA	TRUE	FALSE
A02_A05_A06	Tripartite	A02	A05	A06	A06_A05_A02	NA	NA	NA	NA	NA	NA	TRUE	FALSE
A02_A05_A07	Tripartite	A02	A05	A07	A07_A05_A02	NA	NA	NA	NA	NA	NA	TRUE	FALSE
A02_A05_A08	Tripartite	A02	A05	A08	A08_A05_A02	NA	NA	NA	NA	NA	NA	TRUE	FALSE
A02_A05_A09	Tripartite	A02	A05	A09	A09_A05_A02	NA	NA	NA	NA	NA	NA	TRUE	FALSE
A02_A05_A10	Tripartite	A02	A05	A10	A10_A05_A02	NA	NA	NA	NA	NA	NA	TRUE	FALSE
A02_A05_A11	Tripartite	A02	A05	A11	A11_A05_A02	NA	NA	NA	NA	NA	NA	TRUE	FALSE
A02_A05_A12	Tripartite	A02	A05	A12	A12_A05_A02	NA	NA	NA	NA	NA	NA	TRUE	FALSE
A02_A05_A13	Tripartite	A02	A05	A13	A13_A05_A02	NA	NA	NA	NA	NA	NA	TRUE	FALSE
A02_A05_A14	Tripartite	A02	A05	A14	A14_A05_A02	NA	NA	NA	NA	NA	NA	TRUE	FALSE
A02_A05_A15	Tripartite	A02	A05	A15	A15_A05_A02	NA	NA	NA	NA	NA	NA	TRUE	FALSE
A02_A05_A16	Tripartite	A02	A05	A16	A16_A05_A02	NA	NA	NA	NA	NA	NA	TRUE	FALSE
A02_A05_A17	Tripartite	A02	A05	A17	A17_A05_A02	NA	NA	NA	NA	NA	NA	TRUE	FALSE
A02_A05_A18	Tripartite	A02	A05	A18	A18_A05_A02	NA	NA	NA	NA	NA	NA	TRUE	FALSE
A02_A05_A19	Tripartite	A02	A05	A19	A19_A05_A02	NA	NA	NA	NA	NA	NA	TRUE	FALSE
A02_A05_A20	Tripartite	A02	A05	A20	A20_A05_A02	NA	NA	NA	NA	NA	NA	TRUE	FALSE
A02_A05_A21	Tripartite	A02	A05	A21	A21_A05_A02	NA	NA	NA	NA	NA	NA	TRUE	FALSE
A02_A05_A22	Tripartite	A02	A05	A22	A22_A05_A02	NA	NA	NA	NA	NA	NA	TRUE	FALSE
A02_A05_A23	Tripartite	A02	A05	A23	A23_A05_A02	NA	NA	NA	NA	NA	NA	FALSE	TRUE
A02_A05_A24	Tripartite	A02	A05	A24	A24_A05_A02	NA	NA	NA	NA	NA	NA	FALSE	FALSE
A02_A05_A25	Tripartite	A02	A05	A25	A25_A05_A02	NA	NA	NA	NA	NA	NA	FALSE	TRUE
A02_A06_A03	Tripartite	A02	A06	A03	A03_A06_A02	NA	NA	NA	NA	NA	NA	TRUE	FALSE
A02_A06_A04	Tripartite	A02	A06	A04	A04_A06_A02	NA	NA	NA	NA	NA	NA	TRUE	FALSE
A02_A06_A05	Tripartite	A02	A06	A05	A05_A06_A02	NA	NA	NA	NA	NA	81.0786	TRUE	FALSE
A02_A06_A06	Tripartite	A02	A06	A06	A06_A06_A02	NA	NA	NA	NA	605.463	NA	TRUE	FALSE
A02_A06_A07	Tripartite	A02	A06	A07	A07_A06_A02	NA	NA	NA	NA	NA	NA	TRUE	FALSE
A02_A06_A08	Tripartite	A02	A06	A08	A08_A06_A02	NA	NA	NA	NA	NA	NA	TRUE	FALSE
A02_A06_A09	Tripartite	A02	A06	A09	A09_A06_A02	NA	NA	NA	NA	NA	NA	TRUE	FALSE
A02_A06_A10	Tripartite	A02	A06	A10	A10_A06_A02	NA	NA	NA	NA	NA	NA	TRUE	FALSE
A02_A06_A11	Tripartite	A02	A06	A11	A11_A06_A02	NA	NA	NA	NA	NA	NA	TRUE	FALSE
A02_A06_A12	Tripartite	A02	A06	A12	A12_A06_A02	NA	NA	NA	NA	NA	NA	TRUE	FALSE
A02_A06_A13	Tripartite	A02	A06	A13	A13_A06_A02	NA	NA	NA	NA	NA	NA	TRUE	FALSE
A02_A06_A14	Tripartite	A02	A06	A14	A14_A06_A02	NA	NA	NA	NA	NA	NA	TRUE	FALSE
A02_A06_A15	Tripartite	A02	A06	A15	A15_A06_A02	NA	NA	NA	NA	NA	NA	TRUE	FALSE
A02_A06_A16	Tripartite	A02	A06	A16	A16_A06_A02	NA	NA	NA	NA	198.003	38.5831	TRUE	FALSE
A02_A06_A17	Tripartite	A02	A06	A17	A17_A06_A02	NA	NA	NA	NA	NA	NA	TRUE	FALSE
A02_A06_A18	Tripartite	A02	A06	A18	A18_A06_A02	NA	NA	NA	NA	NA	NA	TRUE	FALSE
A02_A06_A19	Tripartite	A02	A06	A19	A19_A06_A02	NA	NA	NA	NA	NA	NA	TRUE	FALSE
A02_A06_A20	Tripartite	A02	A06	A20	A20_A06_A02	NA	NA	NA	NA	NA	NA	TRUE	FALSE
A02_A06_A21	Tripartite	A02	A06	A21	A21_A06_A02	NA	NA	NA	NA	NA	NA	TRUE	FALSE
A02_A06_A22	Tripartite	A02	A06	A22	A22_A06_A02	NA	NA	NA	NA	NA	NA	TRUE	FALSE
A02_A06_A23	Tripartite	A02	A06	A23	A23_A06_A02	NA	NA	NA	NA	NA	NA	FALSE	TRUE
A02_A06_A24	Tripartite	A02	A06	A24	A24_A06_A02	NA	NA	NA	NA	NA	NA	FALSE	FALSE
A02_A06_A25	Tripartite	A02	A06	A25	A25_A06_A02	NA	NA	NA	NA	NA	NA	FALSE	TRUE
A02_A07_A03	Tripartite	A02	A07	A03	A03_A07_A02	NA	NA	NA	NA	NA	NA	TRUE	FALSE
A02_A07_A04	Tripartite	A02	A07	A04	A04_A07_A02	NA	NA	NA	NA	NA	NA	TRUE	FALSE
A02_A07_A05	Tripartite	A02	A07	A05	A05_A07_A02	NA	NA	NA	NA	NA	NA	TRUE	FALSE
A02_A07_A06	Tripartite	A02	A07	A06	A06_A07_A02	NA	NA	NA	NA	NA	NA	TRUE	FALSE
A02_A07_A07	Tripartite	A02	A07	A07	A07_A07_A02	NA	NA	NA	NA	NA	NA	TRUE	FALSE
A02_A07_A08	Tripartite	A02	A07	A08	A08_A07_A02	NA	NA	NA	NA	NA	NA	TRUE	FALSE
A02_A07_A09	Tripartite	A02	A07	A09	A09_A07_A02	NA	NA	NA	NA	NA	NA	TRUE	FALSE
A02_A07_A10	Tripartite	A02	A07	A10	A10_A07_A02	NA	NA	NA	NA	NA	NA	TRUE	FALSE
A02_A07_A11	Tripartite	A02	A07	A11	A11_A07_A02	NA	NA	NA	NA	NA	NA	TRUE	FALSE
A02_A07_A12	Tripartite	A02	A07	A12	A12_A07_A02	NA	NA	NA	NA	NA	NA	TRUE	FALSE
A02_A07_A13	Tripartite	A02	A07	A13	A13_A07_A02	NA	NA	NA	NA	NA	NA	TRUE	FALSE
A02_A07_A14	Tripartite	A02	A07	A14	A14_A07_A02	NA	NA	NA	NA	NA	NA	TRUE	FALSE
A02_A07_A15	Tripartite	A02	A07	A15	A15_A07_A02	NA	NA	NA	NA	NA	NA	TRUE	FALSE
A02_A07_A16	Tripartite	A02	A07	A16	A16_A07_A02	NA	NA	NA	NA	NA	NA	TRUE	FALSE
A02_A07_A17	Tripartite	A02	A07	A17	A17_A07_A02	NA	NA	NA	NA	NA	NA	TRUE	FALSE
A02_A07_A18	Tripartite	A02	A07	A18	A18_A07_A02	NA	NA	NA	NA	NA	NA	TRUE	FALSE
A02_A07_A19	Tripartite	A02	A07	A19	A19_A07_A02	NA	NA	NA	NA	NA	NA	TRUE	FALSE
A02_A07_A20	Tripartite	A02	A07	A20	A20_A07_A02	NA	NA	NA	NA	NA	NA	TRUE	FALSE
A02_A07_A21	Tripartite	A02	A07	A21	A21_A07_A02	NA	NA	NA	NA	NA	NA	TRUE	FALSE
A02_A07_A22	Tripartite	A02	A07	A22	A22_A07_A02	NA	NA	NA	NA	NA	NA	TRUE	FALSE
A02_A07_A23	Tripartite	A02	A07	A23	A23_A07_A02	NA	NA	NA	NA	NA	NA	FALSE	TRUE
A02_A07_A24	Tripartite	A02	A07	A24	A24_A07_A02	NA	NA	NA	NA	NA	NA	FALSE	FALSE
A02_A07_A25	Tripartite	A02	A07	A25	A25_A07_A02	NA	NA	NA	NA	NA	NA	FALSE	TRUE
A02_A08_A03	Tripartite	A02	A08	A03	A03_A08_A02	NA	NA	NA	NA	NA	NA	TRUE	FALSE
A02_A08_A04	Tripartite	A02	A08	A04	A04_A08_A02	NA	NA	NA	NA	NA	NA	TRUE	FALSE
A02_A08_A05	Tripartite	A02	A08	A05	A05_A08_A02	NA	NA	NA	NA	NA	NA	TRUE	FALSE
A02_A08_A06	Tripartite	A02	A08	A06	A06_A08_A02	NA	NA	NA	NA	NA	NA	TRUE	FALSE
A02_A08_A07	Tripartite	A02	A08	A07	A07_A08_A02	NA	NA	NA	18.4622	NA	NA	TRUE	FALSE
A02_A08_A08	Tripartite	A02	A08	A08	A08_A08_A02	NA	NA	NA	NA	292.085	NA	TRUE	FALSE
A02_A08_A09	Tripartite	A02	A08	A09	A09_A08_A02	NA	NA	NA	NA	NA	NA	TRUE	FALSE
A02_A08_A10	Tripartite	A02	A08	A10	A10_A08_A02	NA	NA	NA	NA	NA	NA	TRUE	FALSE
A02_A08_A11	Tripartite	A02	A08	A11	A11_A08_A02	NA	NA	NA	NA	NA	NA	TRUE	FALSE
A02_A08_A12	Tripartite	A02	A08	A12	A12_A08_A02	NA	NA	NA	NA	NA	NA	TRUE	FALSE
A02_A08_A13	Tripartite	A02	A08	A13	A13_A08_A02	NA	NA	NA	115.28	412.392	NA	TRUE	FALSE
A02_A08_A14	Tripartite	A02	A08	A14	A14_A08_A02	NA	NA	NA	NA	NA	NA	TRUE	FALSE
A02_A08_A15	Tripartite	A02	A08	A15	A15_A08_A02	NA	NA	NA	NA	NA	NA	TRUE	FALSE
A02_A08_A16	Tripartite	A02	A08	A16	A16_A08_A02	NA	NA	NA	NA	NA	NA	TRUE	FALSE
A02_A08_A17	Tripartite	A02	A08	A17	A17_A08_A02	NA	NA	NA	NA	NA	NA	TRUE	FALSE
A02_A08_A18	Tripartite	A02	A08	A18	A18_A08_A02	NA	NA	NA	NA	NA	NA	TRUE	FALSE
A02_A08_A19	Tripartite	A02	A08	A19	A19_A08_A02	NA	NA	NA	NA	NA	NA	TRUE	FALSE
A02_A08_A20	Tripartite	A02	A08	A20	A20_A08_A02	NA	NA	NA	NA	NA	NA	TRUE	FALSE
A02_A08_A21	Tripartite	A02	A08	A21	A21_A08_A02	NA	NA	NA	NA	NA	NA	TRUE	FALSE
A02_A08_A22	Tripartite	A02	A08	A22	A22_A08_A02	NA	NA	NA	NA	NA	NA	TRUE	FALSE
A02_A08_A23	Tripartite	A02	A08	A23	A23_A08_A02	NA	NA	NA	NA	NA	NA	FALSE	TRUE
A02_A08_A24	Tripartite	A02	A08	A24	A24_A08_A02	NA	NA	NA	NA	NA	NA	FALSE	FALSE
A02_A08_A25	Tripartite	A02	A08	A25	A25_A08_A02	NA	NA	NA	NA	NA	NA	FALSE	TRUE
A02_A09_A03	Tripartite	A02	A09	A03	A03_A09_A02	NA	NA	NA	NA	NA	NA	TRUE	FALSE
A02_A09_A04	Tripartite	A02	A09	A04	A04_A09_A02	NA	NA	NA	NA	NA	NA	TRUE	FALSE
A02_A09_A05	Tripartite	A02	A09	A05	A05_A09_A02	NA	NA	NA	NA	1379.92	81.973	TRUE	FALSE
A02_A09_A06	Tripartite	A02	A09	A06	A06_A09_A02	NA	NA	NA	NA	NA	NA	TRUE	FALSE
A02_A09_A07	Tripartite	A02	A09	A07	A07_A09_A02	NA	NA	NA	NA	NA	NA	TRUE	FALSE
A02_A09_A08	Tripartite	A02	A09	A08	A08_A09_A02	NA	NA	NA	NA	NA	NA	TRUE	FALSE
A02_A09_A09	Tripartite	A02	A09	A09	A09_A09_A02	NA	NA	NA	NA	NA	NA	TRUE	FALSE
A02_A09_A10	Tripartite	A02	A09	A10	A10_A09_A02	NA	NA	NA	NA	NA	NA	TRUE	FALSE
A02_A09_A11	Tripartite	A02	A09	A11	A11_A09_A02	NA	NA	NA	NA	NA	NA	TRUE	FALSE
A02_A09_A12	Tripartite	A02	A09	A12	A12_A09_A02	NA	NA	NA	NA	NA	NA	TRUE	FALSE
A02_A09_A13	Tripartite	A02	A09	A13	A13_A09_A02	NA	NA	NA	NA	NA	NA	TRUE	FALSE
A02_A09_A14	Tripartite	A02	A09	A14	A14_A09_A02	NA	NA	NA	NA	NA	NA	TRUE	FALSE
A02_A09_A15	Tripartite	A02	A09	A15	A15_A09_A02	NA	NA	NA	NA	NA	NA	TRUE	FALSE
A02_A09_A16	Tripartite	A02	A09	A16	A16_A09_A02	NA	NA	NA	NA	NA	NA	TRUE	FALSE
A02_A09_A17	Tripartite	A02	A09	A17	A17_A09_A02	NA	NA	NA	NA	NA	NA	TRUE	FALSE
A02_A09_A18	Tripartite	A02	A09	A18	A18_A09_A02	NA	NA	NA	47.644	NA	NA	TRUE	FALSE
A02_A09_A19	Tripartite	A02	A09	A19	A19_A09_A02	NA	NA	NA	NA	NA	NA	TRUE	FALSE
A02_A09_A20	Tripartite	A02	A09	A20	A20_A09_A02	NA	NA	NA	NA	NA	NA	TRUE	FALSE
A02_A09_A21	Tripartite	A02	A09	A21	A21_A09_A02	NA	NA	NA	NA	NA	NA	TRUE	FALSE
A02_A09_A22	Tripartite	A02	A09	A22	A22_A09_A02	NA	NA	NA	NA	NA	NA	TRUE	FALSE
A02_A09_A23	Tripartite	A02	A09	A23	A23_A09_A02	NA	NA	NA	NA	NA	NA	FALSE	TRUE
A02_A09_A24	Tripartite	A02	A09	A24	A24_A09_A02	NA	NA	NA	NA	NA	NA	FALSE	FALSE
A02_A09_A25	Tripartite	A02	A09	A25	A25_A09_A02	NA	NA	NA	NA	NA	NA	FALSE	TRUE
A02_A10_A03	Tripartite	A02	A10	A03	A03_A10_A02	NA	NA	NA	NA	NA	NA	TRUE	FALSE
A02_A10_A04	Tripartite	A02	A10	A04	A04_A10_A02	NA	NA	NA	NA	NA	NA	TRUE	FALSE
A02_A10_A05	Tripartite	A02	A10	A05	A05_A10_A02	NA	NA	NA	NA	NA	NA	TRUE	FALSE
A02_A10_A06	Tripartite	A02	A10	A06	A06_A10_A02	NA	NA	NA	NA	NA	NA	TRUE	FALSE
A02_A10_A07	Tripartite	A02	A10	A07	A07_A10_A02	NA	NA	NA	NA	NA	NA	TRUE	FALSE
A02_A10_A08	Tripartite	A02	A10	A08	A08_A10_A02	NA	NA	NA	216.279	NA	NA	TRUE	FALSE
A02_A10_A09	Tripartite	A02	A10	A09	A09_A10_A02	NA	NA	NA	NA	NA	NA	TRUE	FALSE
A02_A10_A10	Tripartite	A02	A10	A10	A10_A10_A02	NA	NA	NA	NA	NA	NA	TRUE	FALSE
A02_A10_A11	Tripartite	A02	A10	A11	A11_A10_A02	NA	NA	NA	NA	NA	NA	TRUE	FALSE
A02_A10_A12	Tripartite	A02	A10	A12	A12_A10_A02	NA	NA	NA	NA	NA	NA	TRUE	FALSE
A02_A10_A13	Tripartite	A02	A10	A13	A13_A10_A02	NA	NA	NA	NA	NA	NA	TRUE	FALSE
A02_A10_A14	Tripartite	A02	A10	A14	A14_A10_A02	NA	NA	NA	NA	NA	NA	TRUE	FALSE
A02_A10_A15	Tripartite	A02	A10	A15	A15_A10_A02	NA	NA	NA	NA	NA	NA	TRUE	FALSE
A02_A10_A16	Tripartite	A02	A10	A16	A16_A10_A02	NA	NA	NA	NA	NA	NA	TRUE	FALSE
A02_A10_A17	Tripartite	A02	A10	A17	A17_A10_A02	NA	NA	NA	NA	861.429	NA	TRUE	FALSE
A02_A10_A18	Tripartite	A02	A10	A18	A18_A10_A02	NA	NA	NA	NA	NA	NA	TRUE	FALSE
A02_A10_A19	Tripartite	A02	A10	A19	A19_A10_A02	NA	NA	NA	NA	NA	NA	TRUE	FALSE
A02_A10_A20	Tripartite	A02	A10	A20	A20_A10_A02	NA	NA	NA	NA	NA	NA	TRUE	FALSE
A02_A10_A21	Tripartite	A02	A10	A21	A21_A10_A02	NA	NA	NA	NA	NA	NA	TRUE	FALSE
A02_A10_A22	Tripartite	A02	A10	A22	A22_A10_A02	NA	NA	NA	NA	NA	NA	TRUE	FALSE
A02_A10_A23	Tripartite	A02	A10	A23	A23_A10_A02	NA	NA	NA	NA	NA	NA	FALSE	TRUE
A02_A10_A24	Tripartite	A02	A10	A24	A24_A10_A02	NA	NA	NA	NA	NA	NA	FALSE	FALSE
A02_A10_A25	Tripartite	A02	A10	A25	A25_A10_A02	NA	NA	NA	NA	619.038	84.4008	FALSE	TRUE
A02_A11_A03	Tripartite	A02	A11	A03	A03_A11_A02	NA	NA	NA	NA	NA	NA	TRUE	FALSE
A02_A11_A04	Tripartite	A02	A11	A04	A04_A11_A02	NA	NA	NA	NA	NA	NA	TRUE	FALSE
A02_A11_A05	Tripartite	A02	A11	A05	A05_A11_A02	NA	NA	NA	NA	NA	NA	TRUE	FALSE
A02_A11_A06	Tripartite	A02	A11	A06	A06_A11_A02	NA	NA	NA	NA	NA	NA	TRUE	FALSE
A02_A11_A07	Tripartite	A02	A11	A07	A07_A11_A02	NA	NA	NA	NA	NA	NA	TRUE	FALSE
A02_A11_A08	Tripartite	A02	A11	A08	A08_A11_A02	NA	NA	NA	NA	NA	NA	TRUE	FALSE
A02_A11_A09	Tripartite	A02	A11	A09	A09_A11_A02	NA	NA	NA	NA	NA	NA	TRUE	FALSE
A02_A11_A10	Tripartite	A02	A11	A10	A10_A11_A02	NA	NA	NA	NA	NA	NA	TRUE	FALSE
A02_A11_A11	Tripartite	A02	A11	A11	A11_A11_A02	NA	NA	NA	NA	NA	NA	TRUE	FALSE
A02_A11_A12	Tripartite	A02	A11	A12	A12_A11_A02	NA	NA	NA	NA	NA	67.0589	TRUE	FALSE
A02_A11_A13	Tripartite	A02	A11	A13	A13_A11_A02	NA	NA	NA	NA	NA	NA	TRUE	FALSE
A02_A11_A14	Tripartite	A02	A11	A14	A14_A11_A02	NA	NA	NA	NA	NA	NA	TRUE	FALSE
A02_A11_A15	Tripartite	A02	A11	A15	A15_A11_A02	NA	NA	NA	NA	NA	NA	TRUE	FALSE
A02_A11_A16	Tripartite	A02	A11	A16	A16_A11_A02	NA	NA	NA	NA	NA	NA	TRUE	FALSE
A02_A11_A17	Tripartite	A02	A11	A17	A17_A11_A02	NA	NA	NA	NA	NA	NA	TRUE	FALSE
A02_A11_A18	Tripartite	A02	A11	A18	A18_A11_A02	NA	NA	NA	NA	NA	NA	TRUE	FALSE
A02_A11_A19	Tripartite	A02	A11	A19	A19_A11_A02	NA	NA	NA	NA	NA	NA	TRUE	FALSE
A02_A11_A20	Tripartite	A02	A11	A20	A20_A11_A02	NA	NA	NA	NA	NA	NA	TRUE	FALSE
A02_A11_A21	Tripartite	A02	A11	A21	A21_A11_A02	NA	NA	NA	NA	NA	NA	TRUE	FALSE
A02_A11_A22	Tripartite	A02	A11	A22	A22_A11_A02	NA	NA	NA	NA	NA	NA	TRUE	FALSE
A02_A11_A23	Tripartite	A02	A11	A23	A23_A11_A02	NA	NA	NA	55.2822	NA	NA	FALSE	TRUE
A02_A11_A24	Tripartite	A02	A11	A24	A24_A11_A02	NA	NA	NA	NA	NA	NA	FALSE	FALSE
A02_A11_A25	Tripartite	A02	A11	A25	A25_A11_A02	NA	NA	NA	NA	NA	NA	FALSE	TRUE
A02_A12_A03	Tripartite	A02	A12	A03	A03_A12_A02	NA	NA	NA	NA	NA	NA	TRUE	FALSE
A02_A12_A04	Tripartite	A02	A12	A04	A04_A12_A02	NA	NA	NA	NA	NA	NA	TRUE	FALSE
A02_A12_A05	Tripartite	A02	A12	A05	A05_A12_A02	NA	NA	NA	NA	NA	NA	TRUE	FALSE
A02_A12_A06	Tripartite	A02	A12	A06	A06_A12_A02	NA	NA	NA	NA	NA	NA	TRUE	FALSE
A02_A12_A07	Tripartite	A02	A12	A07	A07_A12_A02	NA	NA	NA	NA	NA	NA	TRUE	FALSE
A02_A12_A08	Tripartite	A02	A12	A08	A08_A12_A02	NA	NA	NA	NA	NA	NA	TRUE	FALSE
A02_A12_A09	Tripartite	A02	A12	A09	A09_A12_A02	NA	NA	NA	NA	NA	NA	TRUE	FALSE
A02_A12_A10	Tripartite	A02	A12	A10	A10_A12_A02	NA	NA	NA	NA	NA	NA	TRUE	FALSE
A02_A12_A11	Tripartite	A02	A12	A11	A11_A12_A02	NA	NA	NA	NA	NA	NA	TRUE	FALSE
A02_A12_A12	Tripartite	A02	A12	A12	A12_A12_A02	NA	NA	NA	NA	NA	NA	TRUE	FALSE
A02_A12_A13	Tripartite	A02	A12	A13	A13_A12_A02	NA	NA	NA	NA	NA	NA	TRUE	FALSE
A02_A12_A14	Tripartite	A02	A12	A14	A14_A12_A02	NA	NA	NA	NA	NA	NA	TRUE	FALSE
A02_A12_A15	Tripartite	A02	A12	A15	A15_A12_A02	NA	NA	NA	NA	NA	NA	TRUE	FALSE
A02_A12_A16	Tripartite	A02	A12	A16	A16_A12_A02	NA	NA	NA	NA	NA	NA	TRUE	FALSE
A02_A12_A17	Tripartite	A02	A12	A17	A17_A12_A02	NA	NA	NA	NA	NA	NA	TRUE	FALSE
A02_A12_A18	Tripartite	A02	A12	A18	A18_A12_A02	NA	NA	NA	41.1292	NA	NA	TRUE	FALSE
A02_A12_A19	Tripartite	A02	A12	A19	A19_A12_A02	NA	NA	NA	NA	NA	NA	TRUE	FALSE
A02_A12_A20	Tripartite	A02	A12	A20	A20_A12_A02	NA	NA	NA	NA	NA	NA	TRUE	FALSE
A02_A12_A21	Tripartite	A02	A12	A21	A21_A12_A02	NA	NA	NA	NA	NA	NA	TRUE	FALSE
A02_A12_A22	Tripartite	A02	A12	A22	A22_A12_A02	NA	NA	NA	229.118	231.859	145.513	TRUE	FALSE
A02_A12_A23	Tripartite	A02	A12	A23	A23_A12_A02	NA	NA	NA	NA	NA	NA	FALSE	TRUE
A02_A12_A24	Tripartite	A02	A12	A24	A24_A12_A02	NA	NA	NA	NA	NA	NA	FALSE	FALSE
A02_A12_A25	Tripartite	A02	A12	A25	A25_A12_A02	NA	NA	NA	NA	NA	NA	FALSE	TRUE
A02_A13_A03	Tripartite	A02	A13	A03	A03_A13_A02	NA	NA	NA	NA	NA	NA	TRUE	FALSE
A02_A13_A04	Tripartite	A02	A13	A04	A04_A13_A02	NA	NA	NA	NA	NA	NA	TRUE	FALSE
A02_A13_A05	Tripartite	A02	A13	A05	A05_A13_A02	NA	NA	NA	74.8465	NA	NA	TRUE	FALSE
A02_A13_A06	Tripartite	A02	A13	A06	A06_A13_A02	NA	NA	NA	NA	1258.27	63.1647	TRUE	FALSE
A02_A13_A07	Tripartite	A02	A13	A07	A07_A13_A02	NA	NA	NA	NA	NA	NA	TRUE	FALSE
A02_A13_A08	Tripartite	A02	A13	A08	A08_A13_A02	NA	NA	NA	NA	NA	NA	TRUE	FALSE
A02_A13_A09	Tripartite	A02	A13	A09	A09_A13_A02	NA	NA	NA	NA	NA	NA	TRUE	FALSE
A02_A13_A10	Tripartite	A02	A13	A10	A10_A13_A02	NA	NA	NA	NA	NA	NA	TRUE	FALSE
A02_A13_A11	Tripartite	A02	A13	A11	A11_A13_A02	NA	NA	NA	NA	NA	NA	TRUE	FALSE
A02_A13_A12	Tripartite	A02	A13	A12	A12_A13_A02	NA	NA	NA	NA	NA	NA	TRUE	FALSE
A02_A13_A13	Tripartite	A02	A13	A13	A13_A13_A02	NA	NA	NA	135.253	NA	NA	TRUE	FALSE
A02_A13_A14	Tripartite	A02	A13	A14	A14_A13_A02	NA	NA	NA	NA	633.846	NA	TRUE	FALSE
A02_A13_A15	Tripartite	A02	A13	A15	A15_A13_A02	NA	NA	NA	NA	NA	NA	TRUE	FALSE
A02_A13_A16	Tripartite	A02	A13	A16	A16_A13_A02	NA	NA	NA	NA	NA	NA	TRUE	FALSE
A02_A13_A17	Tripartite	A02	A13	A17	A17_A13_A02	NA	NA	NA	NA	NA	NA	TRUE	FALSE
A02_A13_A18	Tripartite	A02	A13	A18	A18_A13_A02	NA	NA	NA	NA	NA	NA	TRUE	FALSE
A02_A13_A19	Tripartite	A02	A13	A19	A19_A13_A02	NA	NA	NA	NA	NA	NA	TRUE	FALSE
A02_A13_A20	Tripartite	A02	A13	A20	A20_A13_A02	NA	NA	NA	NA	NA	NA	TRUE	FALSE
A02_A13_A21	Tripartite	A02	A13	A21	A21_A13_A02	NA	NA	NA	NA	NA	NA	TRUE	FALSE
A02_A13_A22	Tripartite	A02	A13	A22	A22_A13_A02	NA	NA	NA	NA	NA	NA	TRUE	FALSE
A02_A13_A23	Tripartite	A02	A13	A23	A23_A13_A02	NA	NA	NA	12.8906	95.68	44.0065	FALSE	TRUE
A02_A13_A24	Tripartite	A02	A13	A24	A24_A13_A02	NA	NA	NA	NA	NA	NA	FALSE	FALSE
A02_A13_A25	Tripartite	A02	A13	A25	A25_A13_A02	NA	NA	NA	31.854	230.193	25.1357	FALSE	TRUE
A02_A14_A03	Tripartite	A02	A14	A03	A03_A14_A02	NA	NA	NA	NA	NA	NA	TRUE	FALSE
A02_A14_A04	Tripartite	A02	A14	A04	A04_A14_A02	NA	NA	NA	NA	NA	NA	TRUE	FALSE
A02_A14_A05	Tripartite	A02	A14	A05	A05_A14_A02	NA	NA	NA	NA	NA	NA	TRUE	FALSE
A02_A14_A06	Tripartite	A02	A14	A06	A06_A14_A02	NA	NA	NA	NA	NA	NA	TRUE	FALSE
A02_A14_A07	Tripartite	A02	A14	A07	A07_A14_A02	NA	NA	NA	NA	NA	NA	TRUE	FALSE
A02_A14_A08	Tripartite	A02	A14	A08	A08_A14_A02	NA	NA	NA	NA	NA	NA	TRUE	FALSE
A02_A14_A09	Tripartite	A02	A14	A09	A09_A14_A02	NA	NA	NA	NA	NA	NA	TRUE	FALSE
A02_A14_A10	Tripartite	A02	A14	A10	A10_A14_A02	NA	NA	NA	NA	NA	NA	TRUE	FALSE
A02_A14_A11	Tripartite	A02	A14	A11	A11_A14_A02	NA	NA	NA	NA	NA	NA	TRUE	FALSE
A02_A14_A12	Tripartite	A02	A14	A12	A12_A14_A02	NA	NA	NA	NA	NA	NA	TRUE	FALSE
A02_A14_A13	Tripartite	A02	A14	A13	A13_A14_A02	NA	NA	NA	NA	NA	NA	TRUE	FALSE
A02_A14_A14	Tripartite	A02	A14	A14	A14_A14_A02	NA	1607.67	NA	82.8664	1405.95	81.1629	TRUE	FALSE
A02_A14_A15	Tripartite	A02	A14	A15	A15_A14_A02	NA	NA	NA	NA	NA	NA	TRUE	FALSE
A02_A14_A16	Tripartite	A02	A14	A16	A16_A14_A02	NA	NA	NA	NA	450.319	99.2055	TRUE	FALSE
A02_A14_A17	Tripartite	A02	A14	A17	A17_A14_A02	NA	NA	NA	NA	NA	NA	TRUE	FALSE
A02_A14_A18	Tripartite	A02	A14	A18	A18_A14_A02	NA	NA	NA	26.0931	126.896	40.8765	TRUE	FALSE
A02_A14_A19	Tripartite	A02	A14	A19	A19_A14_A02	NA	NA	NA	NA	NA	NA	TRUE	FALSE
A02_A14_A20	Tripartite	A02	A14	A20	A20_A14_A02	NA	NA	NA	NA	NA	NA	TRUE	FALSE
A02_A14_A21	Tripartite	A02	A14	A21	A21_A14_A02	NA	NA	NA	NA	NA	NA	TRUE	FALSE
A02_A14_A22	Tripartite	A02	A14	A22	A22_A14_A02	NA	NA	NA	103.547	222.822	80.3547	TRUE	FALSE
A02_A14_A23	Tripartite	A02	A14	A23	A23_A14_A02	NA	NA	NA	NA	1121.71	NA	FALSE	TRUE
A02_A14_A24	Tripartite	A02	A14	A24	A24_A14_A02	NA	NA	NA	NA	NA	NA	FALSE	FALSE
A02_A14_A25	Tripartite	A02	A14	A25	A25_A14_A02	NA	NA	NA	NA	NA	NA	FALSE	TRUE
A02_A15_A03	Tripartite	A02	A15	A03	A03_A15_A02	NA	NA	NA	NA	NA	NA	TRUE	FALSE
A02_A15_A04	Tripartite	A02	A15	A04	A04_A15_A02	NA	NA	NA	NA	NA	NA	TRUE	FALSE
A02_A15_A05	Tripartite	A02	A15	A05	A05_A15_A02	NA	NA	NA	NA	NA	NA	TRUE	FALSE
A02_A15_A06	Tripartite	A02	A15	A06	A06_A15_A02	NA	NA	NA	NA	NA	NA	TRUE	FALSE
A02_A15_A07	Tripartite	A02	A15	A07	A07_A15_A02	NA	NA	NA	NA	NA	NA	TRUE	FALSE
A02_A15_A08	Tripartite	A02	A15	A08	A08_A15_A02	NA	NA	NA	NA	NA	NA	TRUE	FALSE
A02_A15_A09	Tripartite	A02	A15	A09	A09_A15_A02	NA	NA	NA	NA	NA	NA	TRUE	FALSE
A02_A15_A10	Tripartite	A02	A15	A10	A10_A15_A02	NA	NA	NA	NA	NA	NA	TRUE	FALSE
A02_A15_A11	Tripartite	A02	A15	A11	A11_A15_A02	NA	NA	NA	NA	NA	NA	TRUE	FALSE
A02_A15_A12	Tripartite	A02	A15	A12	A12_A15_A02	NA	NA	NA	NA	NA	NA	TRUE	FALSE
A02_A15_A13	Tripartite	A02	A15	A13	A13_A15_A02	NA	NA	NA	NA	NA	NA	TRUE	FALSE
A02_A15_A14	Tripartite	A02	A15	A14	A14_A15_A02	NA	NA	NA	NA	NA	NA	TRUE	FALSE
A02_A15_A15	Tripartite	A02	A15	A15	A15_A15_A02	NA	NA	NA	NA	NA	NA	TRUE	FALSE
A02_A15_A16	Tripartite	A02	A15	A16	A16_A15_A02	NA	NA	NA	NA	NA	NA	TRUE	FALSE
A02_A15_A17	Tripartite	A02	A15	A17	A17_A15_A02	NA	NA	NA	NA	NA	NA	TRUE	FALSE
A02_A15_A18	Tripartite	A02	A15	A18	A18_A15_A02	NA	NA	NA	NA	NA	NA	TRUE	FALSE
A02_A15_A19	Tripartite	A02	A15	A19	A19_A15_A02	NA	NA	NA	NA	NA	NA	TRUE	FALSE
A02_A15_A20	Tripartite	A02	A15	A20	A20_A15_A02	NA	NA	NA	NA	NA	NA	TRUE	FALSE
A02_A15_A21	Tripartite	A02	A15	A21	A21_A15_A02	NA	NA	NA	NA	NA	NA	TRUE	FALSE
A02_A15_A22	Tripartite	A02	A15	A22	A22_A15_A02	NA	NA	NA	NA	NA	NA	TRUE	FALSE
A02_A15_A23	Tripartite	A02	A15	A23	A23_A15_A02	NA	NA	NA	NA	NA	NA	FALSE	TRUE
A02_A15_A24	Tripartite	A02	A15	A24	A24_A15_A02	NA	NA	NA	NA	NA	NA	FALSE	FALSE
A02_A15_A25	Tripartite	A02	A15	A25	A25_A15_A02	NA	NA	NA	NA	NA	NA	FALSE	TRUE
A02_A16_A03	Tripartite	A02	A16	A03	A03_A16_A02	NA	NA	NA	NA	NA	NA	TRUE	FALSE
A02_A16_A04	Tripartite	A02	A16	A04	A04_A16_A02	NA	NA	NA	NA	NA	NA	TRUE	FALSE
A02_A16_A05	Tripartite	A02	A16	A05	A05_A16_A02	NA	NA	NA	NA	NA	NA	TRUE	FALSE
A02_A16_A06	Tripartite	A02	A16	A06	A06_A16_A02	NA	NA	NA	96.2571	NA	56.0323	TRUE	FALSE
A02_A16_A07	Tripartite	A02	A16	A07	A07_A16_A02	NA	NA	NA	NA	NA	NA	TRUE	FALSE
A02_A16_A08	Tripartite	A02	A16	A08	A08_A16_A02	NA	NA	NA	NA	NA	34.0252	TRUE	FALSE
A02_A16_A09	Tripartite	A02	A16	A09	A09_A16_A02	NA	NA	NA	NA	NA	NA	TRUE	FALSE
A02_A16_A10	Tripartite	A02	A16	A10	A10_A16_A02	NA	NA	NA	NA	NA	NA	TRUE	FALSE
A02_A16_A11	Tripartite	A02	A16	A11	A11_A16_A02	NA	NA	NA	NA	NA	NA	TRUE	FALSE
A02_A16_A12	Tripartite	A02	A16	A12	A12_A16_A02	NA	NA	NA	NA	NA	NA	TRUE	FALSE
A02_A16_A13	Tripartite	A02	A16	A13	A13_A16_A02	NA	NA	NA	NA	113.55	NA	TRUE	FALSE
A02_A16_A14	Tripartite	A02	A16	A14	A14_A16_A02	NA	NA	NA	NA	NA	NA	TRUE	FALSE
A02_A16_A15	Tripartite	A02	A16	A15	A15_A16_A02	NA	NA	NA	NA	NA	NA	TRUE	FALSE
A02_A16_A16	Tripartite	A02	A16	A16	A16_A16_A02	NA	NA	NA	118.257	NA	NA	TRUE	FALSE
A02_A16_A17	Tripartite	A02	A16	A17	A17_A16_A02	NA	NA	NA	NA	NA	NA	TRUE	FALSE
A02_A16_A18	Tripartite	A02	A16	A18	A18_A16_A02	NA	NA	NA	NA	NA	NA	TRUE	FALSE
A02_A16_A19	Tripartite	A02	A16	A19	A19_A16_A02	NA	NA	NA	NA	NA	NA	TRUE	FALSE
A02_A16_A20	Tripartite	A02	A16	A20	A20_A16_A02	NA	NA	NA	NA	NA	NA	TRUE	FALSE
A02_A16_A21	Tripartite	A02	A16	A21	A21_A16_A02	NA	NA	NA	NA	NA	NA	TRUE	FALSE
A02_A16_A22	Tripartite	A02	A16	A22	A22_A16_A02	NA	NA	NA	NA	NA	NA	TRUE	FALSE
A02_A16_A23	Tripartite	A02	A16	A23	A23_A16_A02	NA	NA	NA	NA	NA	84.2144	FALSE	TRUE
A02_A16_A24	Tripartite	A02	A16	A24	A24_A16_A02	NA	NA	NA	NA	NA	NA	FALSE	FALSE
A02_A16_A25	Tripartite	A02	A16	A25	A25_A16_A02	NA	NA	NA	NA	NA	NA	FALSE	TRUE
A02_A17_A03	Tripartite	A02	A17	A03	A03_A17_A02	NA	NA	NA	NA	NA	NA	TRUE	FALSE
A02_A17_A04	Tripartite	A02	A17	A04	A04_A17_A02	NA	NA	NA	NA	NA	NA	TRUE	FALSE
A02_A17_A05	Tripartite	A02	A17	A05	A05_A17_A02	NA	NA	NA	NA	NA	NA	TRUE	FALSE
A02_A17_A06	Tripartite	A02	A17	A06	A06_A17_A02	NA	NA	NA	NA	NA	NA	TRUE	FALSE
A02_A17_A07	Tripartite	A02	A17	A07	A07_A17_A02	NA	NA	NA	NA	NA	NA	TRUE	FALSE
A02_A17_A08	Tripartite	A02	A17	A08	A08_A17_A02	NA	NA	NA	NA	NA	NA	TRUE	FALSE
A02_A17_A09	Tripartite	A02	A17	A09	A09_A17_A02	NA	NA	NA	NA	NA	NA	TRUE	FALSE
A02_A17_A10	Tripartite	A02	A17	A10	A10_A17_A02	NA	NA	NA	NA	NA	NA	TRUE	FALSE
A02_A17_A11	Tripartite	A02	A17	A11	A11_A17_A02	NA	NA	NA	NA	NA	NA	TRUE	FALSE
A02_A17_A12	Tripartite	A02	A17	A12	A12_A17_A02	NA	NA	NA	NA	NA	NA	TRUE	FALSE
A02_A17_A13	Tripartite	A02	A17	A13	A13_A17_A02	NA	NA	NA	NA	NA	NA	TRUE	FALSE
A02_A17_A14	Tripartite	A02	A17	A14	A14_A17_A02	NA	NA	NA	NA	NA	NA	TRUE	FALSE
A02_A17_A15	Tripartite	A02	A17	A15	A15_A17_A02	NA	NA	NA	NA	NA	NA	TRUE	FALSE
A02_A17_A16	Tripartite	A02	A17	A16	A16_A17_A02	NA	NA	NA	NA	NA	NA	TRUE	FALSE
A02_A17_A17	Tripartite	A02	A17	A17	A17_A17_A02	NA	NA	NA	NA	NA	NA	TRUE	FALSE
A02_A17_A18	Tripartite	A02	A17	A18	A18_A17_A02	NA	NA	NA	NA	NA	NA	TRUE	FALSE
A02_A17_A19	Tripartite	A02	A17	A19	A19_A17_A02	NA	NA	NA	NA	NA	NA	TRUE	FALSE
A02_A17_A20	Tripartite	A02	A17	A20	A20_A17_A02	NA	NA	NA	NA	NA	NA	TRUE	FALSE
A02_A17_A21	Tripartite	A02	A17	A21	A21_A17_A02	NA	NA	NA	NA	NA	NA	TRUE	FALSE
A02_A17_A22	Tripartite	A02	A17	A22	A22_A17_A02	NA	NA	NA	NA	NA	NA	TRUE	FALSE
A02_A17_A23	Tripartite	A02	A17	A23	A23_A17_A02	NA	NA	NA	NA	NA	NA	FALSE	TRUE
A02_A17_A24	Tripartite	A02	A17	A24	A24_A17_A02	NA	NA	NA	NA	NA	NA	FALSE	FALSE
A02_A17_A25	Tripartite	A02	A17	A25	A25_A17_A02	NA	NA	NA	NA	NA	NA	FALSE	TRUE
A02_A18_A03	Tripartite	A02	A18	A03	A03_A18_A02	NA	NA	NA	NA	NA	NA	TRUE	FALSE
A02_A18_A04	Tripartite	A02	A18	A04	A04_A18_A02	NA	NA	NA	NA	NA	NA	TRUE	FALSE
A02_A18_A05	Tripartite	A02	A18	A05	A05_A18_A02	NA	NA	NA	NA	NA	NA	TRUE	FALSE
A02_A18_A06	Tripartite	A02	A18	A06	A06_A18_A02	NA	NA	NA	NA	NA	NA	TRUE	FALSE
A02_A18_A07	Tripartite	A02	A18	A07	A07_A18_A02	NA	NA	NA	NA	NA	NA	TRUE	FALSE
A02_A18_A08	Tripartite	A02	A18	A08	A08_A18_A02	NA	NA	NA	103.777	499.429	47.3733	TRUE	FALSE
A02_A18_A09	Tripartite	A02	A18	A09	A09_A18_A02	NA	NA	NA	NA	NA	NA	TRUE	FALSE
A02_A18_A10	Tripartite	A02	A18	A10	A10_A18_A02	NA	NA	NA	NA	NA	NA	TRUE	FALSE
A02_A18_A11	Tripartite	A02	A18	A11	A11_A18_A02	NA	NA	NA	NA	NA	NA	TRUE	FALSE
A02_A18_A12	Tripartite	A02	A18	A12	A12_A18_A02	NA	NA	NA	NA	NA	NA	TRUE	FALSE
A02_A18_A13	Tripartite	A02	A18	A13	A13_A18_A02	NA	NA	NA	66.6047	NA	NA	TRUE	FALSE
A02_A18_A14	Tripartite	A02	A18	A14	A14_A18_A02	NA	NA	NA	NA	NA	NA	TRUE	FALSE
A02_A18_A15	Tripartite	A02	A18	A15	A15_A18_A02	NA	NA	NA	NA	NA	NA	TRUE	FALSE
A02_A18_A16	Tripartite	A02	A18	A16	A16_A18_A02	NA	NA	NA	NA	NA	NA	TRUE	FALSE
A02_A18_A17	Tripartite	A02	A18	A17	A17_A18_A02	NA	NA	NA	NA	NA	75.5579	TRUE	FALSE
A02_A18_A18	Tripartite	A02	A18	A18	A18_A18_A02	NA	NA	NA	NA	NA	NA	TRUE	FALSE
A02_A18_A19	Tripartite	A02	A18	A19	A19_A18_A02	NA	NA	NA	NA	NA	NA	TRUE	FALSE
A02_A18_A20	Tripartite	A02	A18	A20	A20_A18_A02	NA	NA	NA	NA	NA	NA	TRUE	FALSE
A02_A18_A21	Tripartite	A02	A18	A21	A21_A18_A02	NA	NA	NA	NA	NA	NA	TRUE	FALSE
A02_A18_A22	Tripartite	A02	A18	A22	A22_A18_A02	NA	NA	NA	NA	NA	87.6054	TRUE	FALSE
A02_A18_A23	Tripartite	A02	A18	A23	A23_A18_A02	NA	NA	NA	NA	NA	NA	FALSE	TRUE
A02_A18_A24	Tripartite	A02	A18	A24	A24_A18_A02	NA	NA	NA	NA	NA	NA	FALSE	FALSE
A02_A18_A25	Tripartite	A02	A18	A25	A25_A18_A02	NA	NA	NA	NA	NA	NA	FALSE	TRUE
A02_A19_A03	Tripartite	A02	A19	A03	A03_A19_A02	NA	NA	NA	NA	NA	NA	TRUE	FALSE
A02_A19_A04	Tripartite	A02	A19	A04	A04_A19_A02	NA	NA	NA	NA	NA	NA	TRUE	FALSE
A02_A19_A05	Tripartite	A02	A19	A05	A05_A19_A02	NA	NA	NA	NA	NA	NA	TRUE	FALSE
A02_A19_A06	Tripartite	A02	A19	A06	A06_A19_A02	NA	NA	NA	21.0238	223.169	45.1399	TRUE	FALSE
A02_A19_A07	Tripartite	A02	A19	A07	A07_A19_A02	NA	NA	NA	NA	NA	NA	TRUE	FALSE
A02_A19_A08	Tripartite	A02	A19	A08	A08_A19_A02	NA	NA	NA	NA	NA	NA	TRUE	FALSE
A02_A19_A09	Tripartite	A02	A19	A09	A09_A19_A02	NA	NA	NA	NA	NA	NA	TRUE	FALSE
A02_A19_A10	Tripartite	A02	A19	A10	A10_A19_A02	NA	NA	NA	NA	NA	NA	TRUE	FALSE
A02_A19_A11	Tripartite	A02	A19	A11	A11_A19_A02	NA	NA	NA	NA	NA	NA	TRUE	FALSE
A02_A19_A12	Tripartite	A02	A19	A12	A12_A19_A02	NA	NA	NA	NA	NA	NA	TRUE	FALSE
A02_A19_A13	Tripartite	A02	A19	A13	A13_A19_A02	NA	NA	NA	NA	NA	NA	TRUE	FALSE
A02_A19_A14	Tripartite	A02	A19	A14	A14_A19_A02	NA	NA	NA	NA	NA	NA	TRUE	FALSE
A02_A19_A15	Tripartite	A02	A19	A15	A15_A19_A02	NA	NA	NA	NA	NA	NA	TRUE	FALSE
A02_A19_A16	Tripartite	A02	A19	A16	A16_A19_A02	NA	NA	NA	NA	NA	NA	TRUE	FALSE
A02_A19_A17	Tripartite	A02	A19	A17	A17_A19_A02	NA	NA	NA	40.219	NA	75.3681	TRUE	FALSE
A02_A19_A18	Tripartite	A02	A19	A18	A18_A19_A02	NA	NA	NA	NA	NA	NA	TRUE	FALSE
A02_A19_A19	Tripartite	A02	A19	A19	A19_A19_A02	NA	NA	NA	NA	NA	NA	TRUE	FALSE
A02_A19_A20	Tripartite	A02	A19	A20	A20_A19_A02	NA	NA	NA	NA	NA	NA	TRUE	FALSE
A02_A19_A21	Tripartite	A02	A19	A21	A21_A19_A02	NA	NA	NA	NA	NA	NA	TRUE	FALSE
A02_A19_A22	Tripartite	A02	A19	A22	A22_A19_A02	NA	NA	NA	NA	NA	NA	TRUE	FALSE
A02_A19_A23	Tripartite	A02	A19	A23	A23_A19_A02	NA	NA	NA	18.0948	372.919	53.1443	FALSE	TRUE
A02_A19_A24	Tripartite	A02	A19	A24	A24_A19_A02	NA	NA	NA	NA	NA	NA	FALSE	FALSE
A02_A19_A25	Tripartite	A02	A19	A25	A25_A19_A02	NA	NA	NA	NA	NA	NA	FALSE	TRUE
A02_A20_A03	Tripartite	A02	A20	A03	A03_A20_A02	NA	NA	NA	NA	NA	NA	TRUE	FALSE
A02_A20_A04	Tripartite	A02	A20	A04	A04_A20_A02	NA	NA	NA	NA	NA	NA	TRUE	FALSE
A02_A20_A05	Tripartite	A02	A20	A05	A05_A20_A02	NA	NA	NA	93.576	1178.81	126.815	TRUE	FALSE
A02_A20_A06	Tripartite	A02	A20	A06	A06_A20_A02	NA	NA	NA	NA	NA	NA	TRUE	FALSE
A02_A20_A07	Tripartite	A02	A20	A07	A07_A20_A02	NA	NA	NA	NA	NA	NA	TRUE	FALSE
A02_A20_A08	Tripartite	A02	A20	A08	A08_A20_A02	NA	NA	NA	NA	NA	NA	TRUE	FALSE
A02_A20_A09	Tripartite	A02	A20	A09	A09_A20_A02	NA	NA	NA	NA	NA	NA	TRUE	FALSE
A02_A20_A10	Tripartite	A02	A20	A10	A10_A20_A02	NA	NA	NA	NA	NA	NA	TRUE	FALSE
A02_A20_A11	Tripartite	A02	A20	A11	A11_A20_A02	NA	NA	NA	NA	NA	NA	TRUE	FALSE
A02_A20_A12	Tripartite	A02	A20	A12	A12_A20_A02	NA	NA	NA	NA	NA	NA	TRUE	FALSE
A02_A20_A13	Tripartite	A02	A20	A13	A13_A20_A02	NA	NA	NA	NA	NA	NA	TRUE	FALSE
A02_A20_A14	Tripartite	A02	A20	A14	A14_A20_A02	NA	NA	NA	NA	NA	NA	TRUE	FALSE
A02_A20_A15	Tripartite	A02	A20	A15	A15_A20_A02	NA	NA	NA	NA	NA	NA	TRUE	FALSE
A02_A20_A16	Tripartite	A02	A20	A16	A16_A20_A02	NA	NA	NA	NA	NA	NA	TRUE	FALSE
A02_A20_A17	Tripartite	A02	A20	A17	A17_A20_A02	NA	NA	NA	107.985	792.507	114.366	TRUE	FALSE
A02_A20_A18	Tripartite	A02	A20	A18	A18_A20_A02	NA	NA	NA	NA	NA	34.5922	TRUE	FALSE
A02_A20_A19	Tripartite	A02	A20	A19	A19_A20_A02	NA	NA	NA	NA	NA	NA	TRUE	FALSE
A02_A20_A20	Tripartite	A02	A20	A20	A20_A20_A02	NA	NA	NA	NA	NA	NA	TRUE	FALSE
A02_A20_A21	Tripartite	A02	A20	A21	A21_A20_A02	NA	NA	NA	NA	NA	NA	TRUE	FALSE
A02_A20_A22	Tripartite	A02	A20	A22	A22_A20_A02	NA	NA	NA	241.532	310.952	127.01	TRUE	FALSE
A02_A20_A23	Tripartite	A02	A20	A23	A23_A20_A02	NA	NA	NA	NA	NA	NA	FALSE	TRUE
A02_A20_A24	Tripartite	A02	A20	A24	A24_A20_A02	NA	NA	NA	NA	NA	NA	FALSE	FALSE
A02_A20_A25	Tripartite	A02	A20	A25	A25_A20_A02	NA	NA	NA	NA	81.0339	NA	FALSE	TRUE
A02_A21_A03	Tripartite	A02	A21	A03	A03_A21_A02	NA	NA	NA	NA	NA	NA	TRUE	FALSE
A02_A21_A04	Tripartite	A02	A21	A04	A04_A21_A02	NA	NA	NA	NA	NA	61.0153	TRUE	FALSE
A02_A21_A05	Tripartite	A02	A21	A05	A05_A21_A02	NA	NA	NA	152.31	1662.74	123.244	TRUE	FALSE
A02_A21_A06	Tripartite	A02	A21	A06	A06_A21_A02	NA	NA	NA	NA	NA	NA	TRUE	FALSE
A02_A21_A07	Tripartite	A02	A21	A07	A07_A21_A02	NA	NA	NA	NA	NA	NA	TRUE	FALSE
A02_A21_A08	Tripartite	A02	A21	A08	A08_A21_A02	NA	NA	NA	NA	NA	NA	TRUE	FALSE
A02_A21_A09	Tripartite	A02	A21	A09	A09_A21_A02	NA	NA	NA	NA	NA	NA	TRUE	FALSE
A02_A21_A10	Tripartite	A02	A21	A10	A10_A21_A02	NA	NA	NA	NA	NA	NA	TRUE	FALSE
A02_A21_A11	Tripartite	A02	A21	A11	A11_A21_A02	NA	NA	NA	NA	NA	NA	TRUE	FALSE
A02_A21_A12	Tripartite	A02	A21	A12	A12_A21_A02	NA	NA	NA	114.633	1276.45	141.454	TRUE	FALSE
A02_A21_A13	Tripartite	A02	A21	A13	A13_A21_A02	NA	NA	NA	NA	NA	NA	TRUE	FALSE
A02_A21_A14	Tripartite	A02	A21	A14	A14_A21_A02	NA	NA	NA	NA	NA	NA	TRUE	FALSE
A02_A21_A15	Tripartite	A02	A21	A15	A15_A21_A02	NA	NA	NA	NA	NA	NA	TRUE	FALSE
A02_A21_A16	Tripartite	A02	A21	A16	A16_A21_A02	NA	NA	NA	132.602	535.903	59.7575	TRUE	FALSE
A02_A21_A17	Tripartite	A02	A21	A17	A17_A21_A02	NA	NA	NA	NA	NA	NA	TRUE	FALSE
A02_A21_A18	Tripartite	A02	A21	A18	A18_A21_A02	NA	NA	NA	NA	NA	NA	TRUE	FALSE
A02_A21_A19	Tripartite	A02	A21	A19	A19_A21_A02	NA	NA	NA	NA	NA	NA	TRUE	FALSE
A02_A21_A20	Tripartite	A02	A21	A20	A20_A21_A02	NA	NA	NA	NA	NA	NA	TRUE	FALSE
A02_A21_A21	Tripartite	A02	A21	A21	A21_A21_A02	NA	NA	NA	NA	NA	NA	TRUE	FALSE
A02_A21_A22	Tripartite	A02	A21	A22	A22_A21_A02	NA	NA	NA	40.8934	255.55	105.034	TRUE	FALSE
A02_A21_A23	Tripartite	A02	A21	A23	A23_A21_A02	NA	NA	NA	17.9853	161.134	50.0625	FALSE	TRUE
A02_A21_A24	Tripartite	A02	A21	A24	A24_A21_A02	NA	NA	NA	NA	NA	NA	FALSE	FALSE
A02_A21_A25	Tripartite	A02	A21	A25	A25_A21_A02	NA	NA	NA	NA	NA	NA	FALSE	TRUE
A02_A22_A03	Tripartite	A02	A22	A03	A03_A22_A02	NA	NA	NA	NA	NA	NA	TRUE	FALSE
A02_A22_A04	Tripartite	A02	A22	A04	A04_A22_A02	NA	NA	NA	NA	NA	NA	TRUE	FALSE
A02_A22_A05	Tripartite	A02	A22	A05	A05_A22_A02	NA	NA	NA	NA	NA	NA	TRUE	FALSE
A02_A22_A06	Tripartite	A02	A22	A06	A06_A22_A02	NA	NA	NA	NA	NA	NA	TRUE	FALSE
A02_A22_A07	Tripartite	A02	A22	A07	A07_A22_A02	NA	NA	NA	NA	NA	NA	TRUE	FALSE
A02_A22_A08	Tripartite	A02	A22	A08	A08_A22_A02	NA	NA	NA	NA	NA	NA	TRUE	FALSE
A02_A22_A09	Tripartite	A02	A22	A09	A09_A22_A02	NA	NA	NA	NA	NA	NA	TRUE	FALSE
A02_A22_A10	Tripartite	A02	A22	A10	A10_A22_A02	NA	NA	NA	NA	NA	NA	TRUE	FALSE
A02_A22_A11	Tripartite	A02	A22	A11	A11_A22_A02	NA	NA	NA	NA	NA	NA	TRUE	FALSE
A02_A22_A12	Tripartite	A02	A22	A12	A12_A22_A02	NA	NA	NA	NA	NA	NA	TRUE	FALSE
A02_A22_A13	Tripartite	A02	A22	A13	A13_A22_A02	NA	NA	NA	NA	NA	NA	TRUE	FALSE
A02_A22_A14	Tripartite	A02	A22	A14	A14_A22_A02	NA	NA	NA	NA	NA	169.656	TRUE	FALSE
A02_A22_A15	Tripartite	A02	A22	A15	A15_A22_A02	NA	NA	NA	NA	NA	NA	TRUE	FALSE
A02_A22_A16	Tripartite	A02	A22	A16	A16_A22_A02	NA	NA	NA	184.031	NA	NA	TRUE	FALSE
A02_A22_A17	Tripartite	A02	A22	A17	A17_A22_A02	NA	NA	NA	NA	NA	NA	TRUE	FALSE
A02_A22_A18	Tripartite	A02	A22	A18	A18_A22_A02	NA	NA	NA	NA	NA	NA	TRUE	FALSE
A02_A22_A19	Tripartite	A02	A22	A19	A19_A22_A02	NA	NA	NA	NA	NA	NA	TRUE	FALSE
A02_A22_A20	Tripartite	A02	A22	A20	A20_A22_A02	NA	NA	NA	NA	NA	NA	TRUE	FALSE
A02_A22_A21	Tripartite	A02	A22	A21	A21_A22_A02	NA	NA	NA	NA	NA	NA	TRUE	FALSE
A02_A22_A22	Tripartite	A02	A22	A22	A22_A22_A02	NA	NA	NA	114.095	519.274	106.321	TRUE	FALSE
A02_A22_A23	Tripartite	A02	A22	A23	A23_A22_A02	NA	NA	NA	NA	NA	NA	FALSE	TRUE
A02_A22_A24	Tripartite	A02	A22	A24	A24_A22_A02	NA	NA	NA	NA	NA	NA	FALSE	FALSE
A02_A22_A25	Tripartite	A02	A22	A25	A25_A22_A02	NA	NA	NA	24.3821	195.939	NA	FALSE	TRUE
A02_A23_A03	Tripartite	A02	A23	A03	A03_A23_A02	NA	NA	NA	NA	NA	NA	FALSE	TRUE
A02_A23_A04	Tripartite	A02	A23	A04	A04_A23_A02	NA	NA	NA	NA	NA	NA	FALSE	TRUE
A02_A23_A05	Tripartite	A02	A23	A05	A05_A23_A02	NA	NA	NA	NA	NA	NA	FALSE	TRUE
A02_A23_A06	Tripartite	A02	A23	A06	A06_A23_A02	NA	NA	NA	NA	NA	NA	FALSE	TRUE
A02_A23_A07	Tripartite	A02	A23	A07	A07_A23_A02	NA	NA	NA	NA	NA	NA	FALSE	TRUE
A02_A23_A08	Tripartite	A02	A23	A08	A08_A23_A02	NA	NA	NA	NA	NA	NA	FALSE	TRUE
A02_A23_A09	Tripartite	A02	A23	A09	A09_A23_A02	NA	NA	NA	NA	NA	NA	FALSE	TRUE
A02_A23_A10	Tripartite	A02	A23	A10	A10_A23_A02	NA	NA	NA	NA	NA	NA	FALSE	TRUE
A02_A23_A11	Tripartite	A02	A23	A11	A11_A23_A02	NA	NA	NA	NA	NA	NA	FALSE	TRUE
A02_A23_A12	Tripartite	A02	A23	A12	A12_A23_A02	NA	NA	NA	NA	NA	NA	FALSE	TRUE
A02_A23_A13	Tripartite	A02	A23	A13	A13_A23_A02	NA	NA	NA	NA	NA	NA	FALSE	TRUE
A02_A23_A14	Tripartite	A02	A23	A14	A14_A23_A02	NA	NA	NA	NA	NA	NA	FALSE	TRUE
A02_A23_A15	Tripartite	A02	A23	A15	A15_A23_A02	NA	NA	NA	NA	NA	NA	FALSE	TRUE
A02_A23_A16	Tripartite	A02	A23	A16	A16_A23_A02	NA	NA	NA	NA	NA	NA	FALSE	TRUE
A02_A23_A17	Tripartite	A02	A23	A17	A17_A23_A02	NA	NA	NA	NA	NA	NA	FALSE	TRUE
A02_A23_A18	Tripartite	A02	A23	A18	A18_A23_A02	NA	NA	NA	NA	NA	NA	FALSE	TRUE
A02_A23_A19	Tripartite	A02	A23	A19	A19_A23_A02	NA	NA	NA	NA	NA	NA	FALSE	TRUE
A02_A23_A20	Tripartite	A02	A23	A20	A20_A23_A02	NA	NA	NA	NA	NA	NA	FALSE	TRUE
A02_A23_A21	Tripartite	A02	A23	A21	A21_A23_A02	NA	NA	NA	NA	NA	NA	FALSE	TRUE
A02_A23_A22	Tripartite	A02	A23	A22	A22_A23_A02	NA	NA	NA	NA	NA	NA	FALSE	TRUE
A02_A23_A23	Tripartite	A02	A23	A23	A23_A23_A02	NA	NA	NA	NA	NA	NA	FALSE	FALSE
A02_A23_A24	Tripartite	A02	A23	A24	A24_A23_A02	NA	NA	NA	NA	NA	NA	FALSE	FALSE
A02_A23_A25	Tripartite	A02	A23	A25	A25_A23_A02	NA	NA	NA	NA	NA	NA	FALSE	FALSE
A02_A24_A03	Tripartite	A02	A24	A03	A03_A24_A02	NA	NA	NA	NA	NA	NA	FALSE	FALSE
A02_A24_A04	Tripartite	A02	A24	A04	A04_A24_A02	NA	NA	NA	NA	NA	NA	FALSE	FALSE
A02_A24_A05	Tripartite	A02	A24	A05	A05_A24_A02	NA	NA	NA	NA	NA	NA	FALSE	FALSE
A02_A24_A06	Tripartite	A02	A24	A06	A06_A24_A02	NA	NA	NA	NA	NA	NA	FALSE	FALSE
A02_A24_A07	Tripartite	A02	A24	A07	A07_A24_A02	NA	NA	NA	NA	NA	NA	FALSE	FALSE
A02_A24_A08	Tripartite	A02	A24	A08	A08_A24_A02	NA	NA	NA	NA	NA	NA	FALSE	FALSE
A02_A24_A09	Tripartite	A02	A24	A09	A09_A24_A02	NA	NA	NA	NA	NA	NA	FALSE	FALSE
A02_A24_A10	Tripartite	A02	A24	A10	A10_A24_A02	NA	NA	NA	NA	NA	NA	FALSE	FALSE
A02_A24_A11	Tripartite	A02	A24	A11	A11_A24_A02	NA	NA	NA	NA	NA	NA	FALSE	FALSE
A02_A24_A12	Tripartite	A02	A24	A12	A12_A24_A02	NA	NA	NA	NA	NA	NA	FALSE	FALSE
A02_A24_A13	Tripartite	A02	A24	A13	A13_A24_A02	NA	NA	NA	NA	NA	NA	FALSE	FALSE
A02_A24_A14	Tripartite	A02	A24	A14	A14_A24_A02	NA	NA	NA	NA	NA	NA	FALSE	FALSE
A02_A24_A15	Tripartite	A02	A24	A15	A15_A24_A02	NA	NA	NA	NA	NA	NA	FALSE	FALSE
A02_A24_A16	Tripartite	A02	A24	A16	A16_A24_A02	NA	NA	NA	NA	NA	NA	FALSE	FALSE
A02_A24_A17	Tripartite	A02	A24	A17	A17_A24_A02	NA	NA	NA	NA	NA	NA	FALSE	FALSE
A02_A24_A18	Tripartite	A02	A24	A18	A18_A24_A02	NA	NA	NA	NA	NA	NA	FALSE	FALSE
A02_A24_A19	Tripartite	A02	A24	A19	A19_A24_A02	NA	NA	NA	NA	NA	NA	FALSE	FALSE
A02_A24_A20	Tripartite	A02	A24	A20	A20_A24_A02	NA	NA	NA	NA	NA	NA	FALSE	FALSE
A02_A24_A21	Tripartite	A02	A24	A21	A21_A24_A02	NA	NA	NA	NA	NA	NA	FALSE	FALSE
A02_A24_A22	Tripartite	A02	A24	A22	A22_A24_A02	NA	NA	NA	NA	NA	NA	FALSE	FALSE
A02_A24_A23	Tripartite	A02	A24	A23	A23_A24_A02	NA	NA	NA	NA	NA	NA	FALSE	FALSE
A02_A24_A24	Tripartite	A02	A24	A24	A24_A24_A02	NA	NA	NA	NA	NA	NA	FALSE	FALSE
A02_A24_A25	Tripartite	A02	A24	A25	A25_A24_A02	NA	NA	NA	NA	NA	NA	FALSE	FALSE
A02_A25_A03	Tripartite	A02	A25	A03	A03_A25_A02	NA	NA	NA	NA	NA	NA	FALSE	TRUE
A02_A25_A04	Tripartite	A02	A25	A04	A04_A25_A02	NA	NA	NA	NA	NA	NA	FALSE	TRUE
A02_A25_A05	Tripartite	A02	A25	A05	A05_A25_A02	NA	NA	NA	NA	NA	NA	FALSE	TRUE
A02_A25_A06	Tripartite	A02	A25	A06	A06_A25_A02	NA	NA	NA	NA	NA	73.1716	FALSE	TRUE
A02_A25_A07	Tripartite	A02	A25	A07	A07_A25_A02	NA	NA	NA	NA	NA	NA	FALSE	TRUE
A02_A25_A08	Tripartite	A02	A25	A08	A08_A25_A02	NA	NA	NA	NA	NA	NA	FALSE	TRUE
A02_A25_A09	Tripartite	A02	A25	A09	A09_A25_A02	NA	NA	NA	NA	NA	NA	FALSE	TRUE
A02_A25_A10	Tripartite	A02	A25	A10	A10_A25_A02	NA	NA	NA	NA	NA	NA	FALSE	TRUE
A02_A25_A11	Tripartite	A02	A25	A11	A11_A25_A02	NA	NA	NA	NA	NA	NA	FALSE	TRUE
A02_A25_A12	Tripartite	A02	A25	A12	A12_A25_A02	NA	NA	NA	NA	NA	NA	FALSE	TRUE
A02_A25_A13	Tripartite	A02	A25	A13	A13_A25_A02	NA	NA	NA	NA	NA	NA	FALSE	TRUE
A02_A25_A14	Tripartite	A02	A25	A14	A14_A25_A02	NA	NA	NA	NA	NA	NA	FALSE	TRUE
A02_A25_A15	Tripartite	A02	A25	A15	A15_A25_A02	NA	NA	NA	NA	NA	NA	FALSE	TRUE
A02_A25_A16	Tripartite	A02	A25	A16	A16_A25_A02	NA	NA	NA	NA	877.259	NA	FALSE	TRUE
A02_A25_A17	Tripartite	A02	A25	A17	A17_A25_A02	NA	NA	NA	NA	NA	NA	FALSE	TRUE
A02_A25_A18	Tripartite	A02	A25	A18	A18_A25_A02	NA	NA	NA	NA	NA	NA	FALSE	TRUE
A02_A25_A19	Tripartite	A02	A25	A19	A19_A25_A02	NA	NA	NA	NA	NA	NA	FALSE	TRUE
A02_A25_A20	Tripartite	A02	A25	A20	A20_A25_A02	NA	NA	NA	NA	NA	NA	FALSE	TRUE
A02_A25_A21	Tripartite	A02	A25	A21	A21_A25_A02	NA	NA	NA	NA	NA	NA	FALSE	TRUE
A02_A25_A22	Tripartite	A02	A25	A22	A22_A25_A02	NA	NA	NA	NA	NA	NA	FALSE	TRUE
A02_A25_A23	Tripartite	A02	A25	A23	A23_A25_A02	NA	NA	NA	NA	NA	NA	FALSE	FALSE
A02_A25_A24	Tripartite	A02	A25	A24	A24_A25_A02	NA	NA	NA	NA	NA	NA	FALSE	FALSE
A02_A25_A25	Tripartite	A02	A25	A25	A25_A25_A02	NA	NA	NA	86.7198	NA	NA	FALSE	FALSE
A03_A01_A04	Tripartite	A03	A01	A04	A04_A01_A03	NA	NA	NA	NA	NA	NA	TRUE	FALSE
A03_A01_A05	Tripartite	A03	A01	A05	A05_A01_A03	NA	NA	NA	NA	NA	NA	TRUE	FALSE
A03_A01_A06	Tripartite	A03	A01	A06	A06_A01_A03	NA	NA	NA	NA	NA	NA	TRUE	FALSE
A03_A01_A07	Tripartite	A03	A01	A07	A07_A01_A03	NA	NA	NA	NA	NA	NA	TRUE	FALSE
A03_A01_A08	Tripartite	A03	A01	A08	A08_A01_A03	NA	NA	NA	NA	NA	NA	TRUE	FALSE
A03_A01_A09	Tripartite	A03	A01	A09	A09_A01_A03	NA	NA	NA	NA	NA	NA	TRUE	FALSE
A03_A01_A10	Tripartite	A03	A01	A10	A10_A01_A03	NA	NA	NA	NA	NA	NA	TRUE	FALSE
A03_A01_A11	Tripartite	A03	A01	A11	A11_A01_A03	NA	NA	NA	NA	NA	NA	TRUE	FALSE
A03_A01_A12	Tripartite	A03	A01	A12	A12_A01_A03	NA	NA	NA	NA	NA	NA	TRUE	FALSE
A03_A01_A13	Tripartite	A03	A01	A13	A13_A01_A03	NA	NA	NA	NA	NA	NA	TRUE	FALSE
A03_A01_A14	Tripartite	A03	A01	A14	A14_A01_A03	NA	NA	NA	NA	NA	NA	TRUE	FALSE
A03_A01_A15	Tripartite	A03	A01	A15	A15_A01_A03	NA	NA	NA	NA	NA	NA	TRUE	FALSE
A03_A01_A16	Tripartite	A03	A01	A16	A16_A01_A03	NA	NA	NA	NA	NA	NA	TRUE	FALSE
A03_A01_A17	Tripartite	A03	A01	A17	A17_A01_A03	NA	NA	NA	NA	NA	NA	TRUE	FALSE
A03_A01_A18	Tripartite	A03	A01	A18	A18_A01_A03	NA	NA	NA	NA	NA	NA	TRUE	FALSE
A03_A01_A19	Tripartite	A03	A01	A19	A19_A01_A03	NA	NA	NA	NA	NA	NA	TRUE	FALSE
A03_A01_A20	Tripartite	A03	A01	A20	A20_A01_A03	NA	NA	NA	NA	NA	NA	TRUE	FALSE
A03_A01_A21	Tripartite	A03	A01	A21	A21_A01_A03	NA	NA	NA	NA	NA	NA	TRUE	FALSE
A03_A01_A22	Tripartite	A03	A01	A22	A22_A01_A03	NA	NA	NA	NA	NA	NA	TRUE	FALSE
A03_A01_A23	Tripartite	A03	A01	A23	A23_A01_A03	NA	NA	NA	NA	NA	NA	FALSE	TRUE
A03_A01_A24	Tripartite	A03	A01	A24	A24_A01_A03	NA	NA	NA	NA	NA	NA	FALSE	FALSE
A03_A01_A25	Tripartite	A03	A01	A25	A25_A01_A03	NA	NA	NA	NA	NA	NA	FALSE	TRUE
A03_A02_A04	Tripartite	A03	A02	A04	A04_A02_A03	NA	NA	NA	NA	NA	NA	TRUE	FALSE
A03_A02_A05	Tripartite	A03	A02	A05	A05_A02_A03	NA	NA	NA	NA	NA	NA	TRUE	FALSE
A03_A02_A06	Tripartite	A03	A02	A06	A06_A02_A03	NA	NA	NA	NA	NA	NA	TRUE	FALSE
A03_A02_A07	Tripartite	A03	A02	A07	A07_A02_A03	NA	NA	NA	NA	NA	NA	TRUE	FALSE
A03_A02_A08	Tripartite	A03	A02	A08	A08_A02_A03	NA	NA	NA	NA	NA	NA	TRUE	FALSE
A03_A02_A09	Tripartite	A03	A02	A09	A09_A02_A03	NA	NA	NA	NA	NA	NA	TRUE	FALSE
A03_A02_A10	Tripartite	A03	A02	A10	A10_A02_A03	NA	NA	NA	NA	NA	NA	TRUE	FALSE
A03_A02_A11	Tripartite	A03	A02	A11	A11_A02_A03	NA	NA	NA	NA	NA	NA	TRUE	FALSE
A03_A02_A12	Tripartite	A03	A02	A12	A12_A02_A03	NA	NA	NA	NA	NA	NA	TRUE	FALSE
A03_A02_A13	Tripartite	A03	A02	A13	A13_A02_A03	NA	NA	NA	NA	NA	NA	TRUE	FALSE
A03_A02_A14	Tripartite	A03	A02	A14	A14_A02_A03	NA	NA	NA	NA	NA	NA	TRUE	FALSE
A03_A02_A15	Tripartite	A03	A02	A15	A15_A02_A03	NA	NA	NA	NA	NA	NA	TRUE	FALSE
A03_A02_A16	Tripartite	A03	A02	A16	A16_A02_A03	NA	NA	NA	NA	NA	NA	TRUE	FALSE
A03_A02_A17	Tripartite	A03	A02	A17	A17_A02_A03	NA	NA	NA	NA	NA	NA	TRUE	FALSE
A03_A02_A18	Tripartite	A03	A02	A18	A18_A02_A03	NA	NA	NA	NA	NA	NA	TRUE	FALSE
A03_A02_A19	Tripartite	A03	A02	A19	A19_A02_A03	NA	NA	NA	NA	NA	NA	TRUE	FALSE
A03_A02_A20	Tripartite	A03	A02	A20	A20_A02_A03	NA	NA	NA	NA	NA	NA	TRUE	FALSE
A03_A02_A21	Tripartite	A03	A02	A21	A21_A02_A03	NA	NA	NA	NA	NA	NA	TRUE	FALSE
A03_A02_A22	Tripartite	A03	A02	A22	A22_A02_A03	NA	NA	NA	NA	NA	NA	TRUE	FALSE
A03_A02_A23	Tripartite	A03	A02	A23	A23_A02_A03	NA	NA	NA	NA	NA	NA	FALSE	TRUE
A03_A02_A24	Tripartite	A03	A02	A24	A24_A02_A03	NA	NA	NA	NA	NA	NA	FALSE	FALSE
A03_A02_A25	Tripartite	A03	A02	A25	A25_A02_A03	NA	NA	NA	NA	NA	NA	FALSE	TRUE
A03_A03_A04	Tripartite	A03	A03	A04	A04_A03_A03	NA	NA	NA	NA	NA	NA	TRUE	FALSE
A03_A03_A05	Tripartite	A03	A03	A05	A05_A03_A03	NA	NA	NA	NA	NA	NA	TRUE	FALSE
A03_A03_A06	Tripartite	A03	A03	A06	A06_A03_A03	NA	NA	NA	NA	NA	NA	TRUE	FALSE
A03_A03_A07	Tripartite	A03	A03	A07	A07_A03_A03	NA	NA	NA	NA	NA	NA	TRUE	FALSE
A03_A03_A08	Tripartite	A03	A03	A08	A08_A03_A03	286.703	1114.98	NA	NA	NA	NA	TRUE	FALSE
A03_A03_A09	Tripartite	A03	A03	A09	A09_A03_A03	NA	NA	NA	NA	NA	NA	TRUE	FALSE
A03_A03_A10	Tripartite	A03	A03	A10	A10_A03_A03	202.486	990.92	NA	NA	995.906	NA	TRUE	FALSE
A03_A03_A11	Tripartite	A03	A03	A11	A11_A03_A03	NA	NA	NA	NA	NA	NA	TRUE	FALSE
A03_A03_A12	Tripartite	A03	A03	A12	A12_A03_A03	NA	NA	NA	NA	NA	NA	TRUE	FALSE
A03_A03_A13	Tripartite	A03	A03	A13	A13_A03_A03	NA	599.791	NA	NA	NA	NA	TRUE	FALSE
A03_A03_A14	Tripartite	A03	A03	A14	A14_A03_A03	NA	NA	NA	NA	582.245	NA	TRUE	FALSE
A03_A03_A15	Tripartite	A03	A03	A15	A15_A03_A03	NA	NA	NA	NA	NA	NA	TRUE	FALSE
A03_A03_A16	Tripartite	A03	A03	A16	A16_A03_A03	268.051	952.715	NA	NA	1153.64	NA	TRUE	FALSE
A03_A03_A17	Tripartite	A03	A03	A17	A17_A03_A03	116.472	NA	NA	NA	NA	NA	TRUE	FALSE
A03_A03_A18	Tripartite	A03	A03	A18	A18_A03_A03	161.121	869.909	NA	NA	NA	NA	TRUE	FALSE
A03_A03_A19	Tripartite	A03	A03	A19	A19_A03_A03	NA	NA	NA	NA	NA	NA	TRUE	FALSE
A03_A03_A20	Tripartite	A03	A03	A20	A20_A03_A03	230.438	1011.23	NA	NA	NA	NA	TRUE	FALSE
A03_A03_A21	Tripartite	A03	A03	A21	A21_A03_A03	NA	NA	NA	NA	NA	NA	TRUE	FALSE
A03_A03_A22	Tripartite	A03	A03	A22	A22_A03_A03	276.026	791.821	NA	NA	1829.05	NA	TRUE	FALSE
A03_A03_A23	Tripartite	A03	A03	A23	A23_A03_A03	288.442	1173.04	128.318	NA	1209.45	123.655	FALSE	TRUE
A03_A03_A24	Tripartite	A03	A03	A24	A24_A03_A03	NA	NA	NA	NA	NA	NA	FALSE	FALSE
A03_A03_A25	Tripartite	A03	A03	A25	A25_A03_A03	218.511	1174.68	NA	NA	1308.63	116.31	FALSE	TRUE
A03_A04_A04	Tripartite	A03	A04	A04	A04_A04_A03	NA	NA	NA	190.823	938.9	NA	TRUE	FALSE
A03_A04_A05	Tripartite	A03	A04	A05	A05_A04_A03	NA	NA	NA	NA	NA	NA	TRUE	FALSE
A03_A04_A06	Tripartite	A03	A04	A06	A06_A04_A03	NA	NA	NA	NA	NA	NA	TRUE	FALSE
A03_A04_A07	Tripartite	A03	A04	A07	A07_A04_A03	NA	NA	NA	NA	NA	NA	TRUE	FALSE
A03_A04_A08	Tripartite	A03	A04	A08	A08_A04_A03	NA	NA	NA	NA	NA	NA	TRUE	FALSE
A03_A04_A09	Tripartite	A03	A04	A09	A09_A04_A03	NA	NA	NA	NA	NA	NA	TRUE	FALSE
A03_A04_A10	Tripartite	A03	A04	A10	A10_A04_A03	NA	NA	NA	NA	NA	NA	TRUE	FALSE
A03_A04_A11	Tripartite	A03	A04	A11	A11_A04_A03	NA	NA	NA	NA	NA	NA	TRUE	FALSE
A03_A04_A12	Tripartite	A03	A04	A12	A12_A04_A03	NA	NA	NA	NA	NA	NA	TRUE	FALSE
A03_A04_A13	Tripartite	A03	A04	A13	A13_A04_A03	NA	NA	NA	NA	NA	NA	TRUE	FALSE
A03_A04_A14	Tripartite	A03	A04	A14	A14_A04_A03	NA	NA	NA	NA	NA	NA	TRUE	FALSE
A03_A04_A15	Tripartite	A03	A04	A15	A15_A04_A03	NA	NA	NA	NA	NA	NA	TRUE	FALSE
A03_A04_A16	Tripartite	A03	A04	A16	A16_A04_A03	NA	NA	NA	NA	NA	NA	TRUE	FALSE
A03_A04_A17	Tripartite	A03	A04	A17	A17_A04_A03	NA	NA	NA	NA	NA	NA	TRUE	FALSE
A03_A04_A18	Tripartite	A03	A04	A18	A18_A04_A03	NA	NA	NA	NA	NA	NA	TRUE	FALSE
A03_A04_A19	Tripartite	A03	A04	A19	A19_A04_A03	NA	NA	NA	NA	NA	NA	TRUE	FALSE
A03_A04_A20	Tripartite	A03	A04	A20	A20_A04_A03	NA	NA	NA	NA	NA	NA	TRUE	FALSE
A03_A04_A21	Tripartite	A03	A04	A21	A21_A04_A03	NA	NA	NA	NA	NA	NA	TRUE	FALSE
A03_A04_A22	Tripartite	A03	A04	A22	A22_A04_A03	NA	NA	NA	NA	NA	NA	TRUE	FALSE
A03_A04_A23	Tripartite	A03	A04	A23	A23_A04_A03	NA	NA	NA	NA	NA	NA	FALSE	TRUE
A03_A04_A24	Tripartite	A03	A04	A24	A24_A04_A03	NA	NA	NA	NA	NA	NA	FALSE	FALSE
A03_A04_A25	Tripartite	A03	A04	A25	A25_A04_A03	NA	NA	NA	NA	NA	NA	FALSE	TRUE
A03_A05_A04	Tripartite	A03	A05	A04	A04_A05_A03	NA	NA	NA	88.6355	NA	NA	TRUE	FALSE
A03_A05_A05	Tripartite	A03	A05	A05	A05_A05_A03	NA	NA	NA	NA	NA	NA	TRUE	FALSE
A03_A05_A06	Tripartite	A03	A05	A06	A06_A05_A03	NA	NA	NA	NA	NA	NA	TRUE	FALSE
A03_A05_A07	Tripartite	A03	A05	A07	A07_A05_A03	NA	NA	NA	NA	NA	NA	TRUE	FALSE
A03_A05_A08	Tripartite	A03	A05	A08	A08_A05_A03	NA	NA	NA	NA	NA	NA	TRUE	FALSE
A03_A05_A09	Tripartite	A03	A05	A09	A09_A05_A03	NA	NA	NA	NA	NA	NA	TRUE	FALSE
A03_A05_A10	Tripartite	A03	A05	A10	A10_A05_A03	NA	NA	NA	NA	NA	NA	TRUE	FALSE
A03_A05_A11	Tripartite	A03	A05	A11	A11_A05_A03	NA	NA	NA	NA	NA	NA	TRUE	FALSE
A03_A05_A12	Tripartite	A03	A05	A12	A12_A05_A03	NA	NA	NA	NA	NA	NA	TRUE	FALSE
A03_A05_A13	Tripartite	A03	A05	A13	A13_A05_A03	NA	NA	NA	NA	NA	NA	TRUE	FALSE
A03_A05_A14	Tripartite	A03	A05	A14	A14_A05_A03	NA	NA	NA	NA	NA	NA	TRUE	FALSE
A03_A05_A15	Tripartite	A03	A05	A15	A15_A05_A03	NA	NA	NA	NA	NA	NA	TRUE	FALSE
A03_A05_A16	Tripartite	A03	A05	A16	A16_A05_A03	NA	NA	NA	NA	NA	NA	TRUE	FALSE
A03_A05_A17	Tripartite	A03	A05	A17	A17_A05_A03	NA	NA	NA	NA	NA	NA	TRUE	FALSE
A03_A05_A18	Tripartite	A03	A05	A18	A18_A05_A03	NA	NA	NA	NA	NA	NA	TRUE	FALSE
A03_A05_A19	Tripartite	A03	A05	A19	A19_A05_A03	NA	NA	NA	NA	NA	NA	TRUE	FALSE
A03_A05_A20	Tripartite	A03	A05	A20	A20_A05_A03	NA	NA	NA	NA	NA	NA	TRUE	FALSE
A03_A05_A21	Tripartite	A03	A05	A21	A21_A05_A03	NA	NA	NA	NA	NA	NA	TRUE	FALSE
A03_A05_A22	Tripartite	A03	A05	A22	A22_A05_A03	NA	NA	NA	NA	NA	NA	TRUE	FALSE
A03_A05_A23	Tripartite	A03	A05	A23	A23_A05_A03	NA	NA	NA	NA	NA	NA	FALSE	TRUE
A03_A05_A24	Tripartite	A03	A05	A24	A24_A05_A03	NA	NA	NA	NA	NA	NA	FALSE	FALSE
A03_A05_A25	Tripartite	A03	A05	A25	A25_A05_A03	NA	NA	NA	84.6864	523.176	55.8799	FALSE	TRUE
A03_A06_A04	Tripartite	A03	A06	A04	A04_A06_A03	NA	NA	NA	NA	NA	NA	TRUE	FALSE
A03_A06_A05	Tripartite	A03	A06	A05	A05_A06_A03	NA	NA	NA	NA	NA	NA	TRUE	FALSE
A03_A06_A06	Tripartite	A03	A06	A06	A06_A06_A03	NA	NA	NA	NA	NA	NA	TRUE	FALSE
A03_A06_A07	Tripartite	A03	A06	A07	A07_A06_A03	NA	NA	NA	NA	NA	NA	TRUE	FALSE
A03_A06_A08	Tripartite	A03	A06	A08	A08_A06_A03	NA	NA	NA	NA	NA	NA	TRUE	FALSE
A03_A06_A09	Tripartite	A03	A06	A09	A09_A06_A03	NA	NA	NA	NA	NA	NA	TRUE	FALSE
A03_A06_A10	Tripartite	A03	A06	A10	A10_A06_A03	NA	NA	NA	NA	NA	NA	TRUE	FALSE
A03_A06_A11	Tripartite	A03	A06	A11	A11_A06_A03	NA	NA	NA	NA	NA	NA	TRUE	FALSE
A03_A06_A12	Tripartite	A03	A06	A12	A12_A06_A03	NA	NA	NA	NA	NA	NA	TRUE	FALSE
A03_A06_A13	Tripartite	A03	A06	A13	A13_A06_A03	NA	NA	NA	NA	NA	NA	TRUE	FALSE
A03_A06_A14	Tripartite	A03	A06	A14	A14_A06_A03	NA	NA	NA	NA	NA	NA	TRUE	FALSE
A03_A06_A15	Tripartite	A03	A06	A15	A15_A06_A03	NA	NA	NA	NA	NA	NA	TRUE	FALSE
A03_A06_A16	Tripartite	A03	A06	A16	A16_A06_A03	NA	NA	NA	NA	NA	NA	TRUE	FALSE
A03_A06_A17	Tripartite	A03	A06	A17	A17_A06_A03	NA	NA	NA	NA	NA	NA	TRUE	FALSE
A03_A06_A18	Tripartite	A03	A06	A18	A18_A06_A03	NA	NA	NA	NA	NA	NA	TRUE	FALSE
A03_A06_A19	Tripartite	A03	A06	A19	A19_A06_A03	NA	910.344	83.3215	NA	NA	NA	TRUE	FALSE
A03_A06_A20	Tripartite	A03	A06	A20	A20_A06_A03	NA	NA	NA	NA	NA	NA	TRUE	FALSE
A03_A06_A21	Tripartite	A03	A06	A21	A21_A06_A03	NA	NA	NA	NA	NA	NA	TRUE	FALSE
A03_A06_A22	Tripartite	A03	A06	A22	A22_A06_A03	NA	NA	NA	NA	NA	NA	TRUE	FALSE
A03_A06_A23	Tripartite	A03	A06	A23	A23_A06_A03	NA	NA	NA	NA	NA	NA	FALSE	TRUE
A03_A06_A24	Tripartite	A03	A06	A24	A24_A06_A03	NA	NA	NA	NA	NA	NA	FALSE	FALSE
A03_A06_A25	Tripartite	A03	A06	A25	A25_A06_A03	NA	NA	NA	NA	NA	NA	FALSE	TRUE
A03_A07_A04	Tripartite	A03	A07	A04	A04_A07_A03	NA	NA	NA	NA	NA	NA	TRUE	FALSE
A03_A07_A05	Tripartite	A03	A07	A05	A05_A07_A03	NA	NA	NA	NA	NA	NA	TRUE	FALSE
A03_A07_A06	Tripartite	A03	A07	A06	A06_A07_A03	NA	NA	NA	NA	NA	NA	TRUE	FALSE
A03_A07_A07	Tripartite	A03	A07	A07	A07_A07_A03	NA	NA	NA	NA	NA	NA	TRUE	FALSE
A03_A07_A08	Tripartite	A03	A07	A08	A08_A07_A03	NA	NA	NA	NA	NA	NA	TRUE	FALSE
A03_A07_A09	Tripartite	A03	A07	A09	A09_A07_A03	NA	NA	NA	NA	NA	NA	TRUE	FALSE
A03_A07_A10	Tripartite	A03	A07	A10	A10_A07_A03	NA	NA	NA	NA	NA	NA	TRUE	FALSE
A03_A07_A11	Tripartite	A03	A07	A11	A11_A07_A03	NA	NA	NA	NA	NA	NA	TRUE	FALSE
A03_A07_A12	Tripartite	A03	A07	A12	A12_A07_A03	NA	NA	NA	NA	NA	NA	TRUE	FALSE
A03_A07_A13	Tripartite	A03	A07	A13	A13_A07_A03	NA	NA	NA	NA	NA	NA	TRUE	FALSE
A03_A07_A14	Tripartite	A03	A07	A14	A14_A07_A03	NA	NA	NA	NA	NA	NA	TRUE	FALSE
A03_A07_A15	Tripartite	A03	A07	A15	A15_A07_A03	NA	NA	NA	NA	NA	NA	TRUE	FALSE
A03_A07_A16	Tripartite	A03	A07	A16	A16_A07_A03	NA	NA	NA	NA	NA	NA	TRUE	FALSE
A03_A07_A17	Tripartite	A03	A07	A17	A17_A07_A03	NA	NA	NA	NA	NA	NA	TRUE	FALSE
A03_A07_A18	Tripartite	A03	A07	A18	A18_A07_A03	NA	NA	NA	127.924	278.152	NA	TRUE	FALSE
A03_A07_A19	Tripartite	A03	A07	A19	A19_A07_A03	NA	NA	NA	NA	NA	NA	TRUE	FALSE
A03_A07_A20	Tripartite	A03	A07	A20	A20_A07_A03	NA	NA	NA	NA	NA	NA	TRUE	FALSE
A03_A07_A21	Tripartite	A03	A07	A21	A21_A07_A03	NA	NA	NA	NA	NA	NA	TRUE	FALSE
A03_A07_A22	Tripartite	A03	A07	A22	A22_A07_A03	NA	NA	NA	NA	NA	NA	TRUE	FALSE
A03_A07_A23	Tripartite	A03	A07	A23	A23_A07_A03	NA	NA	NA	NA	NA	NA	FALSE	TRUE
A03_A07_A24	Tripartite	A03	A07	A24	A24_A07_A03	NA	NA	NA	NA	NA	NA	FALSE	FALSE
A03_A07_A25	Tripartite	A03	A07	A25	A25_A07_A03	NA	NA	NA	NA	NA	NA	FALSE	TRUE
A03_A08_A04	Tripartite	A03	A08	A04	A04_A08_A03	NA	NA	NA	NA	NA	NA	TRUE	FALSE
A03_A08_A05	Tripartite	A03	A08	A05	A05_A08_A03	NA	NA	NA	125.843	NA	NA	TRUE	FALSE
A03_A08_A06	Tripartite	A03	A08	A06	A06_A08_A03	NA	NA	NA	NA	NA	NA	TRUE	FALSE
A03_A08_A07	Tripartite	A03	A08	A07	A07_A08_A03	NA	NA	NA	NA	NA	NA	TRUE	FALSE
A03_A08_A08	Tripartite	A03	A08	A08	A08_A08_A03	NA	NA	NA	241.944	875.844	68.6087	TRUE	FALSE
A03_A08_A09	Tripartite	A03	A08	A09	A09_A08_A03	NA	NA	NA	NA	NA	NA	TRUE	FALSE
A03_A08_A10	Tripartite	A03	A08	A10	A10_A08_A03	NA	NA	NA	NA	1948.98	NA	TRUE	FALSE
A03_A08_A11	Tripartite	A03	A08	A11	A11_A08_A03	NA	NA	NA	NA	NA	NA	TRUE	FALSE
A03_A08_A12	Tripartite	A03	A08	A12	A12_A08_A03	NA	NA	NA	NA	NA	NA	TRUE	FALSE
A03_A08_A13	Tripartite	A03	A08	A13	A13_A08_A03	NA	NA	NA	NA	NA	NA	TRUE	FALSE
A03_A08_A14	Tripartite	A03	A08	A14	A14_A08_A03	NA	NA	NA	NA	NA	NA	TRUE	FALSE
A03_A08_A15	Tripartite	A03	A08	A15	A15_A08_A03	NA	NA	NA	NA	NA	NA	TRUE	FALSE
A03_A08_A16	Tripartite	A03	A08	A16	A16_A08_A03	NA	NA	NA	308.689	429.374	NA	TRUE	FALSE
A03_A08_A17	Tripartite	A03	A08	A17	A17_A08_A03	NA	851.259	80.553	NA	NA	NA	TRUE	FALSE
A03_A08_A18	Tripartite	A03	A08	A18	A18_A08_A03	NA	NA	NA	57.1054	317.281	49.3193	TRUE	FALSE
A03_A08_A19	Tripartite	A03	A08	A19	A19_A08_A03	NA	NA	NA	NA	NA	NA	TRUE	FALSE
A03_A08_A20	Tripartite	A03	A08	A20	A20_A08_A03	NA	NA	NA	NA	NA	NA	TRUE	FALSE
A03_A08_A21	Tripartite	A03	A08	A21	A21_A08_A03	NA	NA	NA	NA	NA	NA	TRUE	FALSE
A03_A08_A22	Tripartite	A03	A08	A22	A22_A08_A03	NA	NA	NA	296.434	1423.31	NA	TRUE	FALSE
A03_A08_A23	Tripartite	A03	A08	A23	A23_A08_A03	NA	NA	NA	275.65	1329.92	103.17	FALSE	TRUE
A03_A08_A24	Tripartite	A03	A08	A24	A24_A08_A03	NA	NA	NA	NA	NA	NA	FALSE	FALSE
A03_A08_A25	Tripartite	A03	A08	A25	A25_A08_A03	NA	NA	NA	NA	NA	NA	FALSE	TRUE
A03_A09_A04	Tripartite	A03	A09	A04	A04_A09_A03	NA	NA	NA	NA	NA	NA	TRUE	FALSE
A03_A09_A05	Tripartite	A03	A09	A05	A05_A09_A03	NA	NA	NA	NA	NA	NA	TRUE	FALSE
A03_A09_A06	Tripartite	A03	A09	A06	A06_A09_A03	NA	NA	NA	NA	NA	NA	TRUE	FALSE
A03_A09_A07	Tripartite	A03	A09	A07	A07_A09_A03	NA	NA	NA	NA	NA	NA	TRUE	FALSE
A03_A09_A08	Tripartite	A03	A09	A08	A08_A09_A03	NA	NA	NA	NA	NA	NA	TRUE	FALSE
A03_A09_A09	Tripartite	A03	A09	A09	A09_A09_A03	NA	NA	NA	NA	NA	NA	TRUE	FALSE
A03_A09_A10	Tripartite	A03	A09	A10	A10_A09_A03	NA	NA	NA	NA	NA	NA	TRUE	FALSE
A03_A09_A11	Tripartite	A03	A09	A11	A11_A09_A03	NA	NA	NA	NA	NA	NA	TRUE	FALSE
A03_A09_A12	Tripartite	A03	A09	A12	A12_A09_A03	NA	NA	NA	NA	NA	NA	TRUE	FALSE
A03_A09_A13	Tripartite	A03	A09	A13	A13_A09_A03	NA	NA	NA	NA	NA	NA	TRUE	FALSE
A03_A09_A14	Tripartite	A03	A09	A14	A14_A09_A03	NA	NA	NA	NA	NA	NA	TRUE	FALSE
A03_A09_A15	Tripartite	A03	A09	A15	A15_A09_A03	NA	NA	NA	NA	NA	NA	TRUE	FALSE
A03_A09_A16	Tripartite	A03	A09	A16	A16_A09_A03	NA	NA	NA	NA	NA	NA	TRUE	FALSE
A03_A09_A17	Tripartite	A03	A09	A17	A17_A09_A03	NA	NA	NA	NA	NA	NA	TRUE	FALSE
A03_A09_A18	Tripartite	A03	A09	A18	A18_A09_A03	NA	NA	NA	NA	NA	NA	TRUE	FALSE
A03_A09_A19	Tripartite	A03	A09	A19	A19_A09_A03	NA	NA	NA	NA	NA	NA	TRUE	FALSE
A03_A09_A20	Tripartite	A03	A09	A20	A20_A09_A03	NA	NA	NA	NA	NA	NA	TRUE	FALSE
A03_A09_A21	Tripartite	A03	A09	A21	A21_A09_A03	NA	NA	NA	NA	NA	NA	TRUE	FALSE
A03_A09_A22	Tripartite	A03	A09	A22	A22_A09_A03	NA	NA	NA	NA	NA	NA	TRUE	FALSE
A03_A09_A23	Tripartite	A03	A09	A23	A23_A09_A03	NA	NA	NA	NA	NA	NA	FALSE	TRUE
A03_A09_A24	Tripartite	A03	A09	A24	A24_A09_A03	NA	NA	NA	NA	NA	NA	FALSE	FALSE
A03_A09_A25	Tripartite	A03	A09	A25	A25_A09_A03	NA	NA	NA	NA	NA	NA	FALSE	TRUE
A03_A10_A04	Tripartite	A03	A10	A04	A04_A10_A03	NA	NA	NA	NA	NA	NA	TRUE	FALSE
A03_A10_A05	Tripartite	A03	A10	A05	A05_A10_A03	NA	NA	NA	NA	1420.88	NA	TRUE	FALSE
A03_A10_A06	Tripartite	A03	A10	A06	A06_A10_A03	NA	NA	NA	NA	1213.39	NA	TRUE	FALSE
A03_A10_A07	Tripartite	A03	A10	A07	A07_A10_A03	NA	NA	NA	NA	NA	NA	TRUE	FALSE
A03_A10_A08	Tripartite	A03	A10	A08	A08_A10_A03	NA	NA	NA	NA	NA	NA	TRUE	FALSE
A03_A10_A09	Tripartite	A03	A10	A09	A09_A10_A03	NA	NA	NA	NA	NA	NA	TRUE	FALSE
A03_A10_A10	Tripartite	A03	A10	A10	A10_A10_A03	NA	NA	84.5808	165.387	957.06	78.2245	TRUE	FALSE
A03_A10_A11	Tripartite	A03	A10	A11	A11_A10_A03	NA	NA	NA	NA	NA	NA	TRUE	FALSE
A03_A10_A12	Tripartite	A03	A10	A12	A12_A10_A03	NA	NA	NA	NA	1479.96	NA	TRUE	FALSE
A03_A10_A13	Tripartite	A03	A10	A13	A13_A10_A03	NA	NA	NA	NA	NA	NA	TRUE	FALSE
A03_A10_A14	Tripartite	A03	A10	A14	A14_A10_A03	NA	NA	NA	168.529	503.855	NA	TRUE	FALSE
A03_A10_A15	Tripartite	A03	A10	A15	A15_A10_A03	NA	NA	NA	NA	NA	NA	TRUE	FALSE
A03_A10_A16	Tripartite	A03	A10	A16	A16_A10_A03	NA	NA	NA	252.035	NA	NA	TRUE	FALSE
A03_A10_A17	Tripartite	A03	A10	A17	A17_A10_A03	NA	NA	NA	201.242	1495.14	55.5216	TRUE	FALSE
A03_A10_A18	Tripartite	A03	A10	A18	A18_A10_A03	NA	NA	NA	NA	NA	NA	TRUE	FALSE
A03_A10_A19	Tripartite	A03	A10	A19	A19_A10_A03	NA	NA	NA	NA	NA	NA	TRUE	FALSE
A03_A10_A20	Tripartite	A03	A10	A20	A20_A10_A03	NA	NA	NA	NA	NA	NA	TRUE	FALSE
A03_A10_A21	Tripartite	A03	A10	A21	A21_A10_A03	NA	NA	NA	NA	NA	NA	TRUE	FALSE
A03_A10_A22	Tripartite	A03	A10	A22	A22_A10_A03	311.575	NA	NA	282.328	1338.53	NA	TRUE	FALSE
A03_A10_A23	Tripartite	A03	A10	A23	A23_A10_A03	NA	NA	NA	263.324	1666.4	140.716	FALSE	TRUE
A03_A10_A24	Tripartite	A03	A10	A24	A24_A10_A03	NA	NA	NA	NA	NA	NA	FALSE	FALSE
A03_A10_A25	Tripartite	A03	A10	A25	A25_A10_A03	NA	NA	NA	239.581	NA	NA	FALSE	TRUE
A03_A11_A04	Tripartite	A03	A11	A04	A04_A11_A03	NA	NA	NA	NA	NA	NA	TRUE	FALSE
A03_A11_A05	Tripartite	A03	A11	A05	A05_A11_A03	NA	NA	NA	NA	NA	NA	TRUE	FALSE
A03_A11_A06	Tripartite	A03	A11	A06	A06_A11_A03	NA	NA	NA	NA	NA	NA	TRUE	FALSE
A03_A11_A07	Tripartite	A03	A11	A07	A07_A11_A03	NA	NA	NA	NA	NA	NA	TRUE	FALSE
A03_A11_A08	Tripartite	A03	A11	A08	A08_A11_A03	NA	NA	NA	NA	NA	NA	TRUE	FALSE
A03_A11_A09	Tripartite	A03	A11	A09	A09_A11_A03	NA	NA	NA	NA	NA	NA	TRUE	FALSE
A03_A11_A10	Tripartite	A03	A11	A10	A10_A11_A03	NA	NA	NA	NA	NA	NA	TRUE	FALSE
A03_A11_A11	Tripartite	A03	A11	A11	A11_A11_A03	NA	NA	NA	NA	NA	NA	TRUE	FALSE
A03_A11_A12	Tripartite	A03	A11	A12	A12_A11_A03	NA	NA	NA	NA	NA	NA	TRUE	FALSE
A03_A11_A13	Tripartite	A03	A11	A13	A13_A11_A03	NA	NA	NA	NA	NA	NA	TRUE	FALSE
A03_A11_A14	Tripartite	A03	A11	A14	A14_A11_A03	NA	NA	NA	NA	NA	NA	TRUE	FALSE
A03_A11_A15	Tripartite	A03	A11	A15	A15_A11_A03	NA	NA	NA	NA	NA	NA	TRUE	FALSE
A03_A11_A16	Tripartite	A03	A11	A16	A16_A11_A03	NA	NA	NA	NA	NA	NA	TRUE	FALSE
A03_A11_A17	Tripartite	A03	A11	A17	A17_A11_A03	NA	NA	NA	NA	NA	NA	TRUE	FALSE
A03_A11_A18	Tripartite	A03	A11	A18	A18_A11_A03	NA	NA	NA	NA	277.441	NA	TRUE	FALSE
A03_A11_A19	Tripartite	A03	A11	A19	A19_A11_A03	NA	NA	NA	NA	NA	NA	TRUE	FALSE
A03_A11_A20	Tripartite	A03	A11	A20	A20_A11_A03	NA	NA	NA	NA	NA	NA	TRUE	FALSE
A03_A11_A21	Tripartite	A03	A11	A21	A21_A11_A03	NA	NA	NA	NA	NA	NA	TRUE	FALSE
A03_A11_A22	Tripartite	A03	A11	A22	A22_A11_A03	NA	NA	NA	NA	NA	NA	TRUE	FALSE
A03_A11_A23	Tripartite	A03	A11	A23	A23_A11_A03	NA	NA	NA	NA	NA	NA	FALSE	TRUE
A03_A11_A24	Tripartite	A03	A11	A24	A24_A11_A03	NA	NA	NA	NA	NA	NA	FALSE	FALSE
A03_A11_A25	Tripartite	A03	A11	A25	A25_A11_A03	NA	NA	NA	NA	NA	NA	FALSE	TRUE
A03_A12_A04	Tripartite	A03	A12	A04	A04_A12_A03	NA	NA	NA	NA	NA	NA	TRUE	FALSE
A03_A12_A05	Tripartite	A03	A12	A05	A05_A12_A03	NA	NA	NA	NA	NA	NA	TRUE	FALSE
A03_A12_A06	Tripartite	A03	A12	A06	A06_A12_A03	NA	NA	NA	NA	NA	NA	TRUE	FALSE
A03_A12_A07	Tripartite	A03	A12	A07	A07_A12_A03	NA	NA	NA	NA	NA	NA	TRUE	FALSE
A03_A12_A08	Tripartite	A03	A12	A08	A08_A12_A03	NA	NA	NA	NA	NA	NA	TRUE	FALSE
A03_A12_A09	Tripartite	A03	A12	A09	A09_A12_A03	NA	NA	NA	NA	NA	NA	TRUE	FALSE
A03_A12_A10	Tripartite	A03	A12	A10	A10_A12_A03	NA	NA	NA	NA	1064.57	NA	TRUE	FALSE
A03_A12_A11	Tripartite	A03	A12	A11	A11_A12_A03	NA	NA	NA	NA	NA	NA	TRUE	FALSE
A03_A12_A12	Tripartite	A03	A12	A12	A12_A12_A03	NA	NA	NA	202.06	865.746	59.9169	TRUE	FALSE
A03_A12_A13	Tripartite	A03	A12	A13	A13_A12_A03	NA	NA	NA	NA	NA	NA	TRUE	FALSE
A03_A12_A14	Tripartite	A03	A12	A14	A14_A12_A03	NA	1681.64	NA	NA	NA	NA	TRUE	FALSE
A03_A12_A15	Tripartite	A03	A12	A15	A15_A12_A03	NA	NA	NA	NA	NA	NA	TRUE	FALSE
A03_A12_A16	Tripartite	A03	A12	A16	A16_A12_A03	NA	NA	NA	NA	NA	NA	TRUE	FALSE
A03_A12_A17	Tripartite	A03	A12	A17	A17_A12_A03	NA	NA	NA	176.626	565.473	96.1499	TRUE	FALSE
A03_A12_A18	Tripartite	A03	A12	A18	A18_A12_A03	NA	NA	NA	61.271	362.831	NA	TRUE	FALSE
A03_A12_A19	Tripartite	A03	A12	A19	A19_A12_A03	NA	NA	NA	NA	NA	NA	TRUE	FALSE
A03_A12_A20	Tripartite	A03	A12	A20	A20_A12_A03	NA	NA	NA	NA	NA	NA	TRUE	FALSE
A03_A12_A21	Tripartite	A03	A12	A21	A21_A12_A03	NA	NA	NA	NA	NA	NA	TRUE	FALSE
A03_A12_A22	Tripartite	A03	A12	A22	A22_A12_A03	NA	NA	NA	NA	NA	NA	TRUE	FALSE
A03_A12_A23	Tripartite	A03	A12	A23	A23_A12_A03	NA	NA	NA	213.315	NA	NA	FALSE	TRUE
A03_A12_A24	Tripartite	A03	A12	A24	A24_A12_A03	NA	NA	NA	NA	NA	NA	FALSE	FALSE
A03_A12_A25	Tripartite	A03	A12	A25	A25_A12_A03	NA	NA	NA	NA	NA	NA	FALSE	TRUE
A03_A13_A04	Tripartite	A03	A13	A04	A04_A13_A03	NA	NA	NA	NA	NA	NA	TRUE	FALSE
A03_A13_A05	Tripartite	A03	A13	A05	A05_A13_A03	NA	NA	NA	NA	NA	NA	TRUE	FALSE
A03_A13_A06	Tripartite	A03	A13	A06	A06_A13_A03	NA	NA	NA	NA	NA	NA	TRUE	FALSE
A03_A13_A07	Tripartite	A03	A13	A07	A07_A13_A03	NA	NA	NA	NA	NA	NA	TRUE	FALSE
A03_A13_A08	Tripartite	A03	A13	A08	A08_A13_A03	NA	NA	NA	NA	NA	NA	TRUE	FALSE
A03_A13_A09	Tripartite	A03	A13	A09	A09_A13_A03	NA	NA	NA	NA	NA	NA	TRUE	FALSE
A03_A13_A10	Tripartite	A03	A13	A10	A10_A13_A03	NA	NA	NA	45.4504	307.168	92.4065	TRUE	FALSE
A03_A13_A11	Tripartite	A03	A13	A11	A11_A13_A03	NA	NA	NA	NA	NA	NA	TRUE	FALSE
A03_A13_A12	Tripartite	A03	A13	A12	A12_A13_A03	NA	NA	NA	NA	NA	NA	TRUE	FALSE
A03_A13_A13	Tripartite	A03	A13	A13	A13_A13_A03	NA	NA	NA	41.9669	NA	NA	TRUE	FALSE
A03_A13_A14	Tripartite	A03	A13	A14	A14_A13_A03	NA	NA	NA	NA	NA	NA	TRUE	FALSE
A03_A13_A15	Tripartite	A03	A13	A15	A15_A13_A03	NA	NA	NA	NA	NA	NA	TRUE	FALSE
A03_A13_A16	Tripartite	A03	A13	A16	A16_A13_A03	NA	NA	NA	NA	NA	NA	TRUE	FALSE
A03_A13_A17	Tripartite	A03	A13	A17	A17_A13_A03	NA	NA	NA	NA	NA	NA	TRUE	FALSE
A03_A13_A18	Tripartite	A03	A13	A18	A18_A13_A03	NA	NA	NA	39.4955	NA	NA	TRUE	FALSE
A03_A13_A19	Tripartite	A03	A13	A19	A19_A13_A03	NA	NA	122.141	NA	NA	NA	TRUE	FALSE
A03_A13_A20	Tripartite	A03	A13	A20	A20_A13_A03	251.894	884.337	NA	NA	NA	NA	TRUE	FALSE
A03_A13_A21	Tripartite	A03	A13	A21	A21_A13_A03	NA	NA	NA	NA	NA	NA	TRUE	FALSE
A03_A13_A22	Tripartite	A03	A13	A22	A22_A13_A03	NA	NA	NA	NA	NA	125.643	TRUE	FALSE
A03_A13_A23	Tripartite	A03	A13	A23	A23_A13_A03	NA	NA	NA	NA	29.6614	45.0699	FALSE	TRUE
A03_A13_A24	Tripartite	A03	A13	A24	A24_A13_A03	NA	NA	NA	NA	NA	NA	FALSE	FALSE
A03_A13_A25	Tripartite	A03	A13	A25	A25_A13_A03	NA	1052.82	NA	NA	NA	NA	FALSE	TRUE
A03_A14_A04	Tripartite	A03	A14	A04	A04_A14_A03	NA	NA	NA	NA	NA	NA	TRUE	FALSE
A03_A14_A05	Tripartite	A03	A14	A05	A05_A14_A03	NA	NA	NA	NA	NA	NA	TRUE	FALSE
A03_A14_A06	Tripartite	A03	A14	A06	A06_A14_A03	NA	NA	NA	NA	NA	NA	TRUE	FALSE
A03_A14_A07	Tripartite	A03	A14	A07	A07_A14_A03	NA	NA	NA	NA	NA	NA	TRUE	FALSE
A03_A14_A08	Tripartite	A03	A14	A08	A08_A14_A03	NA	NA	NA	NA	NA	NA	TRUE	FALSE
A03_A14_A09	Tripartite	A03	A14	A09	A09_A14_A03	NA	NA	NA	NA	NA	NA	TRUE	FALSE
A03_A14_A10	Tripartite	A03	A14	A10	A10_A14_A03	NA	NA	NA	NA	NA	NA	TRUE	FALSE
A03_A14_A11	Tripartite	A03	A14	A11	A11_A14_A03	NA	NA	NA	NA	NA	NA	TRUE	FALSE
A03_A14_A12	Tripartite	A03	A14	A12	A12_A14_A03	NA	NA	NA	NA	1564.14	NA	TRUE	FALSE
A03_A14_A13	Tripartite	A03	A14	A13	A13_A14_A03	NA	NA	NA	155.497	NA	NA	TRUE	FALSE
A03_A14_A14	Tripartite	A03	A14	A14	A14_A14_A03	NA	NA	NA	187.106	863.456	NA	TRUE	FALSE
A03_A14_A15	Tripartite	A03	A14	A15	A15_A14_A03	NA	NA	NA	NA	NA	NA	TRUE	FALSE
A03_A14_A16	Tripartite	A03	A14	A16	A16_A14_A03	258.742	719.54	126.882	83.594	687.033	71.6237	TRUE	FALSE
A03_A14_A17	Tripartite	A03	A14	A17	A17_A14_A03	182.562	823.686	93.9443	146.067	715.274	NA	TRUE	FALSE
A03_A14_A18	Tripartite	A03	A14	A18	A18_A14_A03	84.997	NA	NA	43.212	238.037	NA	TRUE	FALSE
A03_A14_A19	Tripartite	A03	A14	A19	A19_A14_A03	NA	NA	NA	NA	NA	NA	TRUE	FALSE
A03_A14_A20	Tripartite	A03	A14	A20	A20_A14_A03	211.324	NA	NA	NA	NA	NA	TRUE	FALSE
A03_A14_A21	Tripartite	A03	A14	A21	A21_A14_A03	NA	NA	NA	NA	NA	NA	TRUE	FALSE
A03_A14_A22	Tripartite	A03	A14	A22	A22_A14_A03	NA	NA	NA	181.45	NA	NA	TRUE	FALSE
A03_A14_A23	Tripartite	A03	A14	A23	A23_A14_A03	208.908	NA	NA	85.2183	528.907	NA	FALSE	TRUE
A03_A14_A24	Tripartite	A03	A14	A24	A24_A14_A03	NA	NA	NA	NA	NA	NA	FALSE	FALSE
A03_A14_A25	Tripartite	A03	A14	A25	A25_A14_A03	NA	NA	NA	148.304	1157.97	NA	FALSE	TRUE
A03_A15_A04	Tripartite	A03	A15	A04	A04_A15_A03	NA	NA	NA	NA	NA	NA	TRUE	FALSE
A03_A15_A05	Tripartite	A03	A15	A05	A05_A15_A03	NA	NA	NA	NA	NA	NA	TRUE	FALSE
A03_A15_A06	Tripartite	A03	A15	A06	A06_A15_A03	NA	NA	NA	NA	1830.73	NA	TRUE	FALSE
A03_A15_A07	Tripartite	A03	A15	A07	A07_A15_A03	NA	NA	NA	NA	NA	NA	TRUE	FALSE
A03_A15_A08	Tripartite	A03	A15	A08	A08_A15_A03	NA	NA	NA	227.681	NA	NA	TRUE	FALSE
A03_A15_A09	Tripartite	A03	A15	A09	A09_A15_A03	NA	NA	NA	NA	NA	NA	TRUE	FALSE
A03_A15_A10	Tripartite	A03	A15	A10	A10_A15_A03	NA	NA	NA	NA	NA	NA	TRUE	FALSE
A03_A15_A11	Tripartite	A03	A15	A11	A11_A15_A03	NA	NA	NA	NA	NA	NA	TRUE	FALSE
A03_A15_A12	Tripartite	A03	A15	A12	A12_A15_A03	NA	NA	NA	NA	NA	NA	TRUE	FALSE
A03_A15_A13	Tripartite	A03	A15	A13	A13_A15_A03	NA	NA	NA	NA	NA	NA	TRUE	FALSE
A03_A15_A14	Tripartite	A03	A15	A14	A14_A15_A03	NA	NA	NA	NA	NA	NA	TRUE	FALSE
A03_A15_A15	Tripartite	A03	A15	A15	A15_A15_A03	NA	NA	NA	NA	NA	NA	TRUE	FALSE
A03_A15_A16	Tripartite	A03	A15	A16	A16_A15_A03	NA	NA	NA	NA	NA	NA	TRUE	FALSE
A03_A15_A17	Tripartite	A03	A15	A17	A17_A15_A03	NA	NA	NA	NA	NA	NA	TRUE	FALSE
A03_A15_A18	Tripartite	A03	A15	A18	A18_A15_A03	NA	NA	NA	NA	NA	NA	TRUE	FALSE
A03_A15_A19	Tripartite	A03	A15	A19	A19_A15_A03	NA	NA	NA	NA	NA	NA	TRUE	FALSE
A03_A15_A20	Tripartite	A03	A15	A20	A20_A15_A03	NA	NA	NA	NA	NA	NA	TRUE	FALSE
A03_A15_A21	Tripartite	A03	A15	A21	A21_A15_A03	NA	NA	57.2555	NA	NA	NA	TRUE	FALSE
A03_A15_A22	Tripartite	A03	A15	A22	A22_A15_A03	NA	NA	NA	NA	NA	NA	TRUE	FALSE
A03_A15_A23	Tripartite	A03	A15	A23	A23_A15_A03	NA	NA	NA	NA	NA	NA	FALSE	TRUE
A03_A15_A24	Tripartite	A03	A15	A24	A24_A15_A03	NA	NA	NA	NA	NA	NA	FALSE	FALSE
A03_A15_A25	Tripartite	A03	A15	A25	A25_A15_A03	NA	NA	NA	NA	NA	NA	FALSE	TRUE
A03_A16_A04	Tripartite	A03	A16	A04	A04_A16_A03	NA	NA	NA	NA	NA	NA	TRUE	FALSE
A03_A16_A05	Tripartite	A03	A16	A05	A05_A16_A03	NA	NA	NA	NA	1378.44	NA	TRUE	FALSE
A03_A16_A06	Tripartite	A03	A16	A06	A06_A16_A03	NA	NA	NA	NA	NA	NA	TRUE	FALSE
A03_A16_A07	Tripartite	A03	A16	A07	A07_A16_A03	NA	NA	NA	NA	NA	NA	TRUE	FALSE
A03_A16_A08	Tripartite	A03	A16	A08	A08_A16_A03	NA	NA	NA	209.274	NA	NA	TRUE	FALSE
A03_A16_A09	Tripartite	A03	A16	A09	A09_A16_A03	NA	NA	NA	NA	NA	NA	TRUE	FALSE
A03_A16_A10	Tripartite	A03	A16	A10	A10_A16_A03	NA	NA	NA	237.014	906.827	NA	TRUE	FALSE
A03_A16_A11	Tripartite	A03	A16	A11	A11_A16_A03	NA	NA	NA	NA	NA	NA	TRUE	FALSE
A03_A16_A12	Tripartite	A03	A16	A12	A12_A16_A03	NA	NA	NA	NA	NA	NA	TRUE	FALSE
A03_A16_A13	Tripartite	A03	A16	A13	A13_A16_A03	NA	NA	NA	NA	NA	NA	TRUE	FALSE
A03_A16_A14	Tripartite	A03	A16	A14	A14_A16_A03	NA	NA	NA	186.79	NA	NA	TRUE	FALSE
A03_A16_A15	Tripartite	A03	A16	A15	A15_A16_A03	NA	NA	NA	NA	NA	NA	TRUE	FALSE
A03_A16_A16	Tripartite	A03	A16	A16	A16_A16_A03	182.061	1046.46	NA	294.8	1029.68	104.156	TRUE	FALSE
A03_A16_A17	Tripartite	A03	A16	A17	A17_A16_A03	NA	NA	NA	308.533	1099.3	82.3518	TRUE	FALSE
A03_A16_A18	Tripartite	A03	A16	A18	A18_A16_A03	NA	NA	NA	50.6082	NA	NA	TRUE	FALSE
A03_A16_A19	Tripartite	A03	A16	A19	A19_A16_A03	NA	NA	NA	NA	NA	NA	TRUE	FALSE
A03_A16_A20	Tripartite	A03	A16	A20	A20_A16_A03	NA	NA	NA	NA	NA	NA	TRUE	FALSE
A03_A16_A21	Tripartite	A03	A16	A21	A21_A16_A03	NA	NA	NA	NA	NA	NA	TRUE	FALSE
A03_A16_A22	Tripartite	A03	A16	A22	A22_A16_A03	301.374	NA	NA	NA	274.961	NA	TRUE	FALSE
A03_A16_A23	Tripartite	A03	A16	A23	A23_A16_A03	NA	NA	NA	333.906	1157.87	NA	FALSE	TRUE
A03_A16_A24	Tripartite	A03	A16	A24	A24_A16_A03	NA	NA	NA	NA	NA	NA	FALSE	FALSE
A03_A16_A25	Tripartite	A03	A16	A25	A25_A16_A03	NA	NA	NA	NA	NA	NA	FALSE	TRUE
A03_A17_A04	Tripartite	A03	A17	A04	A04_A17_A03	NA	NA	NA	NA	NA	NA	TRUE	FALSE
A03_A17_A05	Tripartite	A03	A17	A05	A05_A17_A03	NA	NA	NA	NA	NA	NA	TRUE	FALSE
A03_A17_A06	Tripartite	A03	A17	A06	A06_A17_A03	NA	NA	NA	NA	NA	NA	TRUE	FALSE
A03_A17_A07	Tripartite	A03	A17	A07	A07_A17_A03	NA	NA	NA	NA	NA	NA	TRUE	FALSE
A03_A17_A08	Tripartite	A03	A17	A08	A08_A17_A03	NA	NA	NA	NA	NA	NA	TRUE	FALSE
A03_A17_A09	Tripartite	A03	A17	A09	A09_A17_A03	NA	NA	NA	NA	NA	NA	TRUE	FALSE
A03_A17_A10	Tripartite	A03	A17	A10	A10_A17_A03	NA	NA	NA	NA	NA	NA	TRUE	FALSE
A03_A17_A11	Tripartite	A03	A17	A11	A11_A17_A03	NA	NA	NA	NA	NA	NA	TRUE	FALSE
A03_A17_A12	Tripartite	A03	A17	A12	A12_A17_A03	NA	NA	NA	NA	NA	NA	TRUE	FALSE
A03_A17_A13	Tripartite	A03	A17	A13	A13_A17_A03	NA	NA	NA	NA	NA	NA	TRUE	FALSE
A03_A17_A14	Tripartite	A03	A17	A14	A14_A17_A03	NA	NA	NA	NA	NA	NA	TRUE	FALSE
A03_A17_A15	Tripartite	A03	A17	A15	A15_A17_A03	NA	NA	NA	NA	NA	NA	TRUE	FALSE
A03_A17_A16	Tripartite	A03	A17	A16	A16_A17_A03	228.835	NA	NA	NA	NA	NA	TRUE	FALSE
A03_A17_A17	Tripartite	A03	A17	A17	A17_A17_A03	NA	NA	NA	NA	1461.27	NA	TRUE	FALSE
A03_A17_A18	Tripartite	A03	A17	A18	A18_A17_A03	NA	1033.18	57.5153	NA	NA	NA	TRUE	FALSE
A03_A17_A19	Tripartite	A03	A17	A19	A19_A17_A03	NA	NA	NA	NA	NA	NA	TRUE	FALSE
A03_A17_A20	Tripartite	A03	A17	A20	A20_A17_A03	NA	NA	NA	NA	NA	NA	TRUE	FALSE
A03_A17_A21	Tripartite	A03	A17	A21	A21_A17_A03	NA	NA	NA	NA	NA	NA	TRUE	FALSE
A03_A17_A22	Tripartite	A03	A17	A22	A22_A17_A03	NA	NA	NA	NA	NA	NA	TRUE	FALSE
A03_A17_A23	Tripartite	A03	A17	A23	A23_A17_A03	NA	NA	NA	NA	1264.28	134.558	FALSE	TRUE
A03_A17_A24	Tripartite	A03	A17	A24	A24_A17_A03	NA	NA	NA	NA	NA	NA	FALSE	FALSE
A03_A17_A25	Tripartite	A03	A17	A25	A25_A17_A03	NA	NA	NA	NA	NA	NA	FALSE	TRUE
A03_A18_A04	Tripartite	A03	A18	A04	A04_A18_A03	NA	1666.84	NA	147.415	1169.88	95.1585	TRUE	FALSE
A03_A18_A05	Tripartite	A03	A18	A05	A05_A18_A03	NA	NA	NA	204.509	940.145	NA	TRUE	FALSE
A03_A18_A06	Tripartite	A03	A18	A06	A06_A18_A03	NA	NA	NA	NA	NA	NA	TRUE	FALSE
A03_A18_A07	Tripartite	A03	A18	A07	A07_A18_A03	NA	NA	NA	NA	1034.86	NA	TRUE	FALSE
A03_A18_A08	Tripartite	A03	A18	A08	A08_A18_A03	NA	NA	NA	223.891	1022.96	108.371	TRUE	FALSE
A03_A18_A09	Tripartite	A03	A18	A09	A09_A18_A03	NA	NA	NA	NA	NA	NA	TRUE	FALSE
A03_A18_A10	Tripartite	A03	A18	A10	A10_A18_A03	106.56	NA	NA	NA	793.073	NA	TRUE	FALSE
A03_A18_A11	Tripartite	A03	A18	A11	A11_A18_A03	NA	NA	NA	NA	NA	NA	TRUE	FALSE
A03_A18_A12	Tripartite	A03	A18	A12	A12_A18_A03	185.501	NA	NA	NA	NA	NA	TRUE	FALSE
A03_A18_A13	Tripartite	A03	A18	A13	A13_A18_A03	NA	NA	NA	NA	NA	NA	TRUE	FALSE
A03_A18_A14	Tripartite	A03	A18	A14	A14_A18_A03	NA	NA	NA	80.0821	170.391	NA	TRUE	FALSE
A03_A18_A15	Tripartite	A03	A18	A15	A15_A18_A03	NA	NA	NA	NA	NA	NA	TRUE	FALSE
A03_A18_A16	Tripartite	A03	A18	A16	A16_A18_A03	341.239	NA	NA	NA	NA	NA	TRUE	FALSE
A03_A18_A17	Tripartite	A03	A18	A17	A17_A18_A03	NA	1428.1	NA	NA	NA	NA	TRUE	FALSE
A03_A18_A18	Tripartite	A03	A18	A18	A18_A18_A03	160.653	830.064	NA	77.6682	327.758	41.5169	TRUE	FALSE
A03_A18_A19	Tripartite	A03	A18	A19	A19_A18_A03	NA	NA	NA	NA	NA	NA	TRUE	FALSE
A03_A18_A20	Tripartite	A03	A18	A20	A20_A18_A03	272.126	1231.35	61.4216	NA	NA	NA	TRUE	FALSE
A03_A18_A21	Tripartite	A03	A18	A21	A21_A18_A03	NA	NA	NA	NA	NA	NA	TRUE	FALSE
A03_A18_A22	Tripartite	A03	A18	A22	A22_A18_A03	NA	733.786	NA	254.222	NA	NA	TRUE	FALSE
A03_A18_A23	Tripartite	A03	A18	A23	A23_A18_A03	NA	NA	NA	75.4455	725.782	87.4648	FALSE	TRUE
A03_A18_A24	Tripartite	A03	A18	A24	A24_A18_A03	NA	NA	NA	NA	NA	NA	FALSE	FALSE
A03_A18_A25	Tripartite	A03	A18	A25	A25_A18_A03	NA	NA	NA	NA	740.46	47.6178	FALSE	TRUE
A03_A19_A04	Tripartite	A03	A19	A04	A04_A19_A03	NA	NA	NA	NA	NA	NA	TRUE	FALSE
A03_A19_A05	Tripartite	A03	A19	A05	A05_A19_A03	NA	NA	NA	NA	NA	NA	TRUE	FALSE
A03_A19_A06	Tripartite	A03	A19	A06	A06_A19_A03	NA	NA	NA	NA	NA	NA	TRUE	FALSE
A03_A19_A07	Tripartite	A03	A19	A07	A07_A19_A03	NA	NA	NA	NA	NA	NA	TRUE	FALSE
A03_A19_A08	Tripartite	A03	A19	A08	A08_A19_A03	NA	NA	NA	NA	NA	43.4151	TRUE	FALSE
A03_A19_A09	Tripartite	A03	A19	A09	A09_A19_A03	NA	NA	NA	NA	NA	NA	TRUE	FALSE
A03_A19_A10	Tripartite	A03	A19	A10	A10_A19_A03	NA	NA	NA	NA	347.868	84.7573	TRUE	FALSE
A03_A19_A11	Tripartite	A03	A19	A11	A11_A19_A03	NA	NA	NA	NA	NA	NA	TRUE	FALSE
A03_A19_A12	Tripartite	A03	A19	A12	A12_A19_A03	NA	NA	NA	NA	NA	NA	TRUE	FALSE
A03_A19_A13	Tripartite	A03	A19	A13	A13_A19_A03	NA	NA	NA	NA	NA	NA	TRUE	FALSE
A03_A19_A14	Tripartite	A03	A19	A14	A14_A19_A03	NA	NA	NA	NA	NA	NA	TRUE	FALSE
A03_A19_A15	Tripartite	A03	A19	A15	A15_A19_A03	NA	NA	NA	NA	NA	NA	TRUE	FALSE
A03_A19_A16	Tripartite	A03	A19	A16	A16_A19_A03	NA	NA	NA	NA	NA	NA	TRUE	FALSE
A03_A19_A17	Tripartite	A03	A19	A17	A17_A19_A03	NA	NA	NA	NA	NA	NA	TRUE	FALSE
A03_A19_A18	Tripartite	A03	A19	A18	A18_A19_A03	NA	NA	NA	NA	NA	NA	TRUE	FALSE
A03_A19_A19	Tripartite	A03	A19	A19	A19_A19_A03	NA	NA	NA	NA	NA	NA	TRUE	FALSE
A03_A19_A20	Tripartite	A03	A19	A20	A20_A19_A03	NA	NA	NA	NA	NA	NA	TRUE	FALSE
A03_A19_A21	Tripartite	A03	A19	A21	A21_A19_A03	NA	NA	NA	NA	NA	NA	TRUE	FALSE
A03_A19_A22	Tripartite	A03	A19	A22	A22_A19_A03	NA	NA	NA	119.033	NA	NA	TRUE	FALSE
A03_A19_A23	Tripartite	A03	A19	A23	A23_A19_A03	NA	NA	NA	NA	NA	NA	FALSE	TRUE
A03_A19_A24	Tripartite	A03	A19	A24	A24_A19_A03	NA	NA	NA	NA	NA	NA	FALSE	FALSE
A03_A19_A25	Tripartite	A03	A19	A25	A25_A19_A03	NA	NA	NA	NA	NA	NA	FALSE	TRUE
A03_A20_A04	Tripartite	A03	A20	A04	A04_A20_A03	NA	NA	NA	NA	NA	NA	TRUE	FALSE
A03_A20_A05	Tripartite	A03	A20	A05	A05_A20_A03	NA	NA	NA	NA	NA	NA	TRUE	FALSE
A03_A20_A06	Tripartite	A03	A20	A06	A06_A20_A03	NA	NA	NA	NA	NA	NA	TRUE	FALSE
A03_A20_A07	Tripartite	A03	A20	A07	A07_A20_A03	NA	NA	NA	NA	NA	NA	TRUE	FALSE
A03_A20_A08	Tripartite	A03	A20	A08	A08_A20_A03	243.262	892.018	NA	336.644	NA	NA	TRUE	FALSE
A03_A20_A09	Tripartite	A03	A20	A09	A09_A20_A03	NA	1260.51	NA	NA	NA	NA	TRUE	FALSE
A03_A20_A10	Tripartite	A03	A20	A10	A10_A20_A03	NA	NA	NA	196.088	1050.51	78.9747	TRUE	FALSE
A03_A20_A11	Tripartite	A03	A20	A11	A11_A20_A03	NA	NA	NA	NA	NA	NA	TRUE	FALSE
A03_A20_A12	Tripartite	A03	A20	A12	A12_A20_A03	NA	NA	NA	NA	NA	NA	TRUE	FALSE
A03_A20_A13	Tripartite	A03	A20	A13	A13_A20_A03	NA	NA	NA	NA	NA	NA	TRUE	FALSE
A03_A20_A14	Tripartite	A03	A20	A14	A14_A20_A03	140.304	NA	NA	NA	NA	NA	TRUE	FALSE
A03_A20_A15	Tripartite	A03	A20	A15	A15_A20_A03	NA	NA	NA	NA	NA	NA	TRUE	FALSE
A03_A20_A16	Tripartite	A03	A20	A16	A16_A20_A03	NA	NA	NA	251.046	NA	NA	TRUE	FALSE
A03_A20_A17	Tripartite	A03	A20	A17	A17_A20_A03	NA	NA	NA	274.705	NA	NA	TRUE	FALSE
A03_A20_A18	Tripartite	A03	A20	A18	A18_A20_A03	274.639	1129.75	NA	80.6168	377.666	42.0865	TRUE	FALSE
A03_A20_A19	Tripartite	A03	A20	A19	A19_A20_A03	NA	NA	NA	NA	NA	NA	TRUE	FALSE
A03_A20_A20	Tripartite	A03	A20	A20	A20_A20_A03	248.651	1658.31	NA	NA	NA	NA	TRUE	FALSE
A03_A20_A21	Tripartite	A03	A20	A21	A21_A20_A03	NA	NA	NA	NA	NA	NA	TRUE	FALSE
A03_A20_A22	Tripartite	A03	A20	A22	A22_A20_A03	214.606	1256.9	NA	269.565	995.378	NA	TRUE	FALSE
A03_A20_A23	Tripartite	A03	A20	A23	A23_A20_A03	290.367	NA	NA	229.799	1022.15	108.399	FALSE	TRUE
A03_A20_A24	Tripartite	A03	A20	A24	A24_A20_A03	NA	NA	NA	NA	NA	NA	FALSE	FALSE
A03_A20_A25	Tripartite	A03	A20	A25	A25_A20_A03	NA	NA	NA	319.044	560.996	58.6665	FALSE	TRUE
A03_A21_A04	Tripartite	A03	A21	A04	A04_A21_A03	NA	NA	NA	NA	NA	NA	TRUE	FALSE
A03_A21_A05	Tripartite	A03	A21	A05	A05_A21_A03	NA	NA	NA	NA	NA	NA	TRUE	FALSE
A03_A21_A06	Tripartite	A03	A21	A06	A06_A21_A03	NA	NA	NA	NA	NA	NA	TRUE	FALSE
A03_A21_A07	Tripartite	A03	A21	A07	A07_A21_A03	NA	1521.21	NA	NA	721.953	69.099	TRUE	FALSE
A03_A21_A08	Tripartite	A03	A21	A08	A08_A21_A03	NA	NA	NA	NA	NA	NA	TRUE	FALSE
A03_A21_A09	Tripartite	A03	A21	A09	A09_A21_A03	NA	NA	NA	NA	NA	NA	TRUE	FALSE
A03_A21_A10	Tripartite	A03	A21	A10	A10_A21_A03	NA	NA	NA	134.048	NA	NA	TRUE	FALSE
A03_A21_A11	Tripartite	A03	A21	A11	A11_A21_A03	NA	NA	NA	NA	NA	NA	TRUE	FALSE
A03_A21_A12	Tripartite	A03	A21	A12	A12_A21_A03	NA	NA	NA	NA	NA	NA	TRUE	FALSE
A03_A21_A13	Tripartite	A03	A21	A13	A13_A21_A03	NA	NA	NA	NA	NA	NA	TRUE	FALSE
A03_A21_A14	Tripartite	A03	A21	A14	A14_A21_A03	NA	NA	NA	NA	NA	NA	TRUE	FALSE
A03_A21_A15	Tripartite	A03	A21	A15	A15_A21_A03	NA	NA	NA	NA	NA	NA	TRUE	FALSE
A03_A21_A16	Tripartite	A03	A21	A16	A16_A21_A03	NA	NA	NA	NA	120.587	NA	TRUE	FALSE
A03_A21_A17	Tripartite	A03	A21	A17	A17_A21_A03	NA	NA	NA	NA	158.185	62.9261	TRUE	FALSE
A03_A21_A18	Tripartite	A03	A21	A18	A18_A21_A03	NA	NA	NA	59.7931	NA	NA	TRUE	FALSE
A03_A21_A19	Tripartite	A03	A21	A19	A19_A21_A03	NA	NA	NA	NA	NA	NA	TRUE	FALSE
A03_A21_A20	Tripartite	A03	A21	A20	A20_A21_A03	NA	NA	NA	NA	NA	NA	TRUE	FALSE
A03_A21_A21	Tripartite	A03	A21	A21	A21_A21_A03	NA	NA	NA	NA	NA	NA	TRUE	FALSE
A03_A21_A22	Tripartite	A03	A21	A22	A22_A21_A03	NA	1674.86	NA	119.21	123.34	116.164	TRUE	FALSE
A03_A21_A23	Tripartite	A03	A21	A23	A23_A21_A03	NA	NA	NA	NA	NA	NA	FALSE	TRUE
A03_A21_A24	Tripartite	A03	A21	A24	A24_A21_A03	NA	NA	NA	NA	NA	NA	FALSE	FALSE
A03_A21_A25	Tripartite	A03	A21	A25	A25_A21_A03	NA	NA	NA	160.433	NA	NA	FALSE	TRUE
A03_A22_A04	Tripartite	A03	A22	A04	A04_A22_A03	NA	NA	NA	NA	NA	NA	TRUE	FALSE
A03_A22_A05	Tripartite	A03	A22	A05	A05_A22_A03	NA	NA	NA	265.277	1136.58	136.382	TRUE	FALSE
A03_A22_A06	Tripartite	A03	A22	A06	A06_A22_A03	78.0332	871.536	140.574	NA	NA	NA	TRUE	FALSE
A03_A22_A07	Tripartite	A03	A22	A07	A07_A22_A03	NA	NA	NA	NA	NA	NA	TRUE	FALSE
A03_A22_A08	Tripartite	A03	A22	A08	A08_A22_A03	NA	NA	NA	NA	1068.66	NA	TRUE	FALSE
A03_A22_A09	Tripartite	A03	A22	A09	A09_A22_A03	NA	NA	NA	NA	NA	NA	TRUE	FALSE
A03_A22_A10	Tripartite	A03	A22	A10	A10_A22_A03	NA	NA	NA	78.4783	642.146	85.9551	TRUE	FALSE
A03_A22_A11	Tripartite	A03	A22	A11	A11_A22_A03	NA	NA	NA	NA	NA	NA	TRUE	FALSE
A03_A22_A12	Tripartite	A03	A22	A12	A12_A22_A03	NA	NA	NA	NA	NA	NA	TRUE	FALSE
A03_A22_A13	Tripartite	A03	A22	A13	A13_A22_A03	NA	NA	NA	NA	NA	NA	TRUE	FALSE
A03_A22_A14	Tripartite	A03	A22	A14	A14_A22_A03	208.168	1271.48	146.563	NA	740.046	NA	TRUE	FALSE
A03_A22_A15	Tripartite	A03	A22	A15	A15_A22_A03	NA	NA	NA	NA	NA	NA	TRUE	FALSE
A03_A22_A16	Tripartite	A03	A22	A16	A16_A22_A03	NA	NA	NA	386.303	1678.32	128.416	TRUE	FALSE
A03_A22_A17	Tripartite	A03	A22	A17	A17_A22_A03	NA	NA	NA	NA	NA	NA	TRUE	FALSE
A03_A22_A18	Tripartite	A03	A22	A18	A18_A22_A03	295.12	1302.92	NA	NA	327.004	67.7296	TRUE	FALSE
A03_A22_A19	Tripartite	A03	A22	A19	A19_A22_A03	NA	NA	NA	NA	NA	NA	TRUE	FALSE
A03_A22_A20	Tripartite	A03	A22	A20	A20_A22_A03	NA	NA	NA	NA	NA	NA	TRUE	FALSE
A03_A22_A21	Tripartite	A03	A22	A21	A21_A22_A03	NA	NA	NA	NA	NA	NA	TRUE	FALSE
A03_A22_A22	Tripartite	A03	A22	A22	A22_A22_A03	NA	NA	NA	367.307	1203.51	NA	TRUE	FALSE
A03_A22_A23	Tripartite	A03	A22	A23	A23_A22_A03	NA	NA	NA	247.435	NA	NA	FALSE	TRUE
A03_A22_A24	Tripartite	A03	A22	A24	A24_A22_A03	NA	NA	NA	NA	NA	NA	FALSE	FALSE
A03_A22_A25	Tripartite	A03	A22	A25	A25_A22_A03	NA	NA	NA	NA	NA	NA	FALSE	TRUE
A03_A23_A04	Tripartite	A03	A23	A04	A04_A23_A03	NA	NA	NA	NA	NA	NA	FALSE	TRUE
A03_A23_A05	Tripartite	A03	A23	A05	A05_A23_A03	NA	NA	NA	NA	NA	NA	FALSE	TRUE
A03_A23_A06	Tripartite	A03	A23	A06	A06_A23_A03	NA	NA	NA	NA	NA	NA	FALSE	TRUE
A03_A23_A07	Tripartite	A03	A23	A07	A07_A23_A03	NA	NA	NA	NA	NA	NA	FALSE	TRUE
A03_A23_A08	Tripartite	A03	A23	A08	A08_A23_A03	NA	NA	NA	NA	1351.39	108.339	FALSE	TRUE
A03_A23_A09	Tripartite	A03	A23	A09	A09_A23_A03	NA	NA	NA	NA	NA	NA	FALSE	TRUE
A03_A23_A10	Tripartite	A03	A23	A10	A10_A23_A03	236.488	NA	NA	NA	NA	NA	FALSE	TRUE
A03_A23_A11	Tripartite	A03	A23	A11	A11_A23_A03	NA	NA	NA	NA	NA	NA	FALSE	TRUE
A03_A23_A12	Tripartite	A03	A23	A12	A12_A23_A03	NA	NA	NA	NA	NA	NA	FALSE	TRUE
A03_A23_A13	Tripartite	A03	A23	A13	A13_A23_A03	NA	NA	NA	NA	NA	NA	FALSE	TRUE
A03_A23_A14	Tripartite	A03	A23	A14	A14_A23_A03	NA	NA	NA	NA	NA	NA	FALSE	TRUE
A03_A23_A15	Tripartite	A03	A23	A15	A15_A23_A03	NA	NA	NA	NA	NA	NA	FALSE	TRUE
A03_A23_A16	Tripartite	A03	A23	A16	A16_A23_A03	NA	NA	NA	367.451	1282.3	107.057	FALSE	TRUE
A03_A23_A17	Tripartite	A03	A23	A17	A17_A23_A03	NA	NA	NA	NA	NA	NA	FALSE	TRUE
A03_A23_A18	Tripartite	A03	A23	A18	A18_A23_A03	NA	1049.56	NA	40.0588	NA	NA	FALSE	TRUE
A03_A23_A19	Tripartite	A03	A23	A19	A19_A23_A03	NA	NA	NA	NA	NA	NA	FALSE	TRUE
A03_A23_A20	Tripartite	A03	A23	A20	A20_A23_A03	NA	NA	NA	NA	NA	NA	FALSE	TRUE
A03_A23_A21	Tripartite	A03	A23	A21	A21_A23_A03	NA	NA	NA	NA	NA	NA	FALSE	TRUE
A03_A23_A22	Tripartite	A03	A23	A22	A22_A23_A03	NA	NA	NA	340.548	1192.34	108.3	FALSE	TRUE
A03_A23_A23	Tripartite	A03	A23	A23	A23_A23_A03	NA	1526.33	141.695	333.648	1520.7	128.376	FALSE	FALSE
A03_A23_A24	Tripartite	A03	A23	A24	A24_A23_A03	NA	NA	NA	NA	NA	NA	FALSE	FALSE
A03_A23_A25	Tripartite	A03	A23	A25	A25_A23_A03	322.566	NA	NA	262.814	1559.59	150.616	FALSE	FALSE
A03_A24_A04	Tripartite	A03	A24	A04	A04_A24_A03	NA	NA	NA	NA	NA	NA	FALSE	FALSE
A03_A24_A05	Tripartite	A03	A24	A05	A05_A24_A03	NA	NA	NA	NA	NA	NA	FALSE	FALSE
A03_A24_A06	Tripartite	A03	A24	A06	A06_A24_A03	NA	NA	NA	NA	NA	NA	FALSE	FALSE
A03_A24_A07	Tripartite	A03	A24	A07	A07_A24_A03	NA	NA	NA	NA	NA	NA	FALSE	FALSE
A03_A24_A08	Tripartite	A03	A24	A08	A08_A24_A03	NA	NA	NA	NA	NA	NA	FALSE	FALSE
A03_A24_A09	Tripartite	A03	A24	A09	A09_A24_A03	NA	NA	NA	NA	NA	NA	FALSE	FALSE
A03_A24_A10	Tripartite	A03	A24	A10	A10_A24_A03	NA	NA	NA	NA	1192.23	NA	FALSE	FALSE
A03_A24_A11	Tripartite	A03	A24	A11	A11_A24_A03	NA	NA	NA	NA	NA	NA	FALSE	FALSE
A03_A24_A12	Tripartite	A03	A24	A12	A12_A24_A03	NA	NA	NA	NA	NA	NA	FALSE	FALSE
A03_A24_A13	Tripartite	A03	A24	A13	A13_A24_A03	NA	NA	NA	NA	NA	NA	FALSE	FALSE
A03_A24_A14	Tripartite	A03	A24	A14	A14_A24_A03	NA	NA	NA	NA	NA	NA	FALSE	FALSE
A03_A24_A15	Tripartite	A03	A24	A15	A15_A24_A03	NA	NA	NA	NA	NA	NA	FALSE	FALSE
A03_A24_A16	Tripartite	A03	A24	A16	A16_A24_A03	NA	NA	NA	NA	NA	NA	FALSE	FALSE
A03_A24_A17	Tripartite	A03	A24	A17	A17_A24_A03	NA	NA	NA	NA	NA	NA	FALSE	FALSE
A03_A24_A18	Tripartite	A03	A24	A18	A18_A24_A03	NA	1083.02	39.6719	NA	NA	NA	FALSE	FALSE
A03_A24_A19	Tripartite	A03	A24	A19	A19_A24_A03	NA	NA	NA	NA	NA	NA	FALSE	FALSE
A03_A24_A20	Tripartite	A03	A24	A20	A20_A24_A03	NA	NA	NA	NA	NA	NA	FALSE	FALSE
A03_A24_A21	Tripartite	A03	A24	A21	A21_A24_A03	NA	NA	NA	NA	NA	NA	FALSE	FALSE
[truncated: 5,801 more rows]

## Sheet: Main 5d; Supp 23b
Construct	Activator type	P1	P2	P3	EPCAM_average	CXCR4_average	Reporter_average			AD	Single-domain median EPCAM	Single-domain median CXCR4	Single-domain median reporter	Bipartite median EPCAM	Bipartite median CXCR4	Bipartite median reporter	Tripartite median EPCAM	Tripartite median CXCR4	Tripartite median reporter
A01	Single-domain	A01			206.914	659.007	163.645			A01	206.914	659.007	163.645	249.16	612.605	120.693	77.5997	318.744	65.8985
A02	Single-domain	A02			174.872	1029.76	84.7736			A02	174.872	1029.76	84.7736	285.591	683.43	118.019	78.7255	519.274	74.2698
A03	Single-domain	A03			263.297	833.882	220.808			A03	263.297	833.882	220.808	400.668	703.693	200.709	214.451	1064.57	103.518
A04	Single-domain	A04			198.328	311.714	123.214			A04	198.328	311.714	123.214	230.515	565.044	118.519	140.02	654.927	63.307
A05	Single-domain	A05			280.4	1070.04	260.453			A05	280.4	1070.04	260.453	354.13	772.773	214.984	182.414	1279.18	98.4589
A06	Single-domain	A06			328.067	1190.6	190.938			A06	328.067	1190.6	190.938	348.891	784.686	138.284	113.774	945.8	66.6341
A07	Single-domain	A07			150.439	411.769	73.699			A07	150.439	411.769	73.699	227.078	538.45	116.156	139.797	721.586	68.3949
A08	Single-domain	A08			355.532	914.898	298.258			A08	355.532	914.898	298.258	479.688	782.243	209.117	233.625	1089.97	89.8471
A09	Single-domain	A09			235.21	679.597	177.75			A09	235.21	679.597	177.75	242.684	577.147	125.627	97.2074	478.117	81.6609
A10	Single-domain	A10			187.4	592.771	154.124			A10	187.4	592.771	154.124	321.938	719.56	149.448	165.387	904.71	96.5574
A11	Single-domain	A11			91.7632	674.217	126.805			A11	91.7632	674.217	126.805	257.932	658.529	124.998	55.2822	724.081	79.2115
A12	Single-domain	A12			286.6	1334.19	199.458			A12	286.6	1334.19	199.458	358.842	855.575	239.889	202.916	1126.8	93.2763
A13	Single-domain	A13			96.7025	271.398	52.0015			A13	96.7025	271.398	52.0015	250.676	558.379	108.273	166.376	515.691	86.1016
A14	Single-domain	A14			201.31	1118.91	276.625			A14	201.31	1118.91	276.625	295.226	696.694	191.079	133.934	674.529	84.3997
A15	Single-domain	A15			56.0498	497.468	115.005			A15	56.0498	497.468	115.005	220.047	596.169	128.869	40.3845	493.372	56.5782
A16	Single-domain	A16			280.219	542.308	242.726			A16	280.219	542.308	242.726	395.473	757.573	206.427	219.775	857.359	96.23
A17	Single-domain	A17			131.029	238.115	225.903			A17	131.029	238.115	225.903	289.339	679.923	186.105	146.38	858.822	87.8552
A18	Single-domain	A18			132.263	298.857	95.3479			A18	132.263	298.857	95.3479	205.823	482.642	50.107	134.801	621.651	55.6592
A19	Single-domain	A19			283.575	996.662	253.939			A19	283.575	996.662	253.939	397.586	847.462	202.534	118.732	858.096	71.1163
A20	Single-domain	A20			405.335	414.477	255.779			A20	405.335	414.477	255.779	460.445	720.014	150.675	223.194	877.051	71.7291
A21	Single-domain	A21			163.215	399.971	68.1102			A21	163.215	399.971	68.1102	281.182	703.773	140.377	114.383	600.384	80.0059
A22	Single-domain	A22			275.047	208.889	256.571			A22	275.047	208.889	256.571	378.172	729.56	191.5	226.534	961.52	103.362
A23	Single-domain	A23			71.5399	186.284	48.697			A23	71.5399	186.284	48.697	305.124	577.273	129.128	182.039	833.763	91.7721
A24	Single-domain	A24			72.7501	157.721	56.5151			A24	72.7501	157.721	56.5151	203.35	500.489	105.918	107.572	492.824	53.1756
A25	Single-domain	A25			64.456	167.83	46.8568			A25	64.456	167.83	46.8568	270.277	551.043	108.977	172.524	794.249	88.2042
A01_A01	Bipartite	A01	A01		195.912	564.514	112.296
A01_A02	Bipartite	A01	A02		217.35	688.337	119.099
A01_A03	Bipartite	A01	A03		323.929	513.22	149.827
A01_A04	Bipartite	A01	A04		170.823	548.932	120.696
A01_A05	Bipartite	A01	A05		258.262	575.795	160.493
A01_A06	Bipartite	A01	A06		302.391	695.569	198.431
A01_A07	Bipartite	A01	A07		172.91	466.316	132.769
A01_A08	Bipartite	A01	A08		274.54	565.756	165.955
A01_A09	Bipartite	A01	A09		114.499	488.72	90.6152
A01_A10	Bipartite	A01	A10		296.921	591.979	101.847
A01_A11	Bipartite	A01	A11		258.596	746.804	99.0983
A01_A12	Bipartite	A01	A12		248.576	663.206	156.189
A01_A13	Bipartite	A01	A13		260.583	550.392	85.1356
A01_A14	Bipartite	A01	A14		226.075	665.92	114.082
A01_A15	Bipartite	A01	A15		265.089	700.607	147.041
A01_A16	Bipartite	A01	A16		286.256	707.057	154.912
A01_A17	Bipartite	A01	A17		239.567	515.995	102.694
A01_A18	Bipartite	A01	A18		452.841	567.1	97.7663
A01_A19	Bipartite	A01	A19		262.635	506.968	140.63
A01_A20	Bipartite	A01	A20		291.224	613.516	114.889
A01_A21	Bipartite	A01	A21		278.155	611.695	98.8768
A01_A22	Bipartite	A01	A22		280.654	652.95	151.682
A01_A23	Bipartite	A01	A23		255.641	685.921	100.107
A01_A24	Bipartite	A01	A24		187.282	541.569	144.27
A01_A25	Bipartite	A01	A25		192.901	618.349	94.0226
A02_A01	Bipartite	A02	A01		245.768	662.823	126.014
A02_A02	Bipartite	A02	A02		240.634	691.755	115.108
A02_A03	Bipartite	A02	A03		285.861	501.844	107.859
A02_A04	Bipartite	A02	A04		246.741	521.905	81.9995
A02_A05	Bipartite	A02	A05		311.125	622.682	145.874
A02_A06	Bipartite	A02	A06		353.025	775.052	83.4644
A02_A07	Bipartite	A02	A07		265.151	678.522	143.432
A02_A08	Bipartite	A02	A08		344.294	612.983	109.312
A02_A09	Bipartite	A02	A09		218.995	495.869	115.341
A02_A10	Bipartite	A02	A10		290.826	608.112	162.562
A02_A11	Bipartite	A02	A11		270.554	803.273	104.679
A02_A12	Bipartite	A02	A12		274.968	711.728	122.201
A02_A13	Bipartite	A02	A13		314.265	613.521	102.308
A02_A14	Bipartite	A02	A14		242.645	595.718	149.892
A02_A15	Bipartite	A02	A15		264.706	695.893	120.294
A02_A16	Bipartite	A02	A16		356.921	792.448	162.129
A02_A17	Bipartite	A02	A17		291.767	696.765	115.241
A02_A18	Bipartite	A02	A18		382.246	613.939	69.6624
A02_A19	Bipartite	A02	A19		362.915	743.888	125.898
A02_A20	Bipartite	A02	A20		345.599	696.125	107.923
A02_A21	Bipartite	A02	A21		289.877	639.98	143.266
A02_A22	Bipartite	A02	A22		344.344	674.371	136.903
A02_A23	Bipartite	A02	A23		310.578	1043.21	155.224
A02_A24	Bipartite	A02	A24		252.622	655.099	117.918
A02_A25	Bipartite	A02	A25		342.002	754.411	107.245
A03_A01	Bipartite	A03	A01		231.054	571.687	154.012
A03_A02	Bipartite	A03	A02		207.341	597.322	145.455
A03_A03	Bipartite	A03	A03		425.116	574.217	230.762
A03_A04	Bipartite	A03	A04		330.522	767.172	183.968
A03_A05	Bipartite	A03	A05		348.57	756.489	179.646
A03_A06	Bipartite	A03	A06		302.767	511.013	132.436
A03_A07	Bipartite	A03	A07		408.893	701.483	195.791
A03_A08	Bipartite	A03	A08		538.821	870.672	235.638
A03_A09	Bipartite	A03	A09		246.369	554.765	126.348
A03_A10	Bipartite	A03	A10		469.989	885.145	259.941
A03_A11	Bipartite	A03	A11		238.638	705.902	158.569
A03_A12	Bipartite	A03	A12		428.02	765.679	249.954
A03_A13	Bipartite	A03	A13		346.379	636.068	164.341
A03_A14	Bipartite	A03	A14		413.971	720.206	229.878
A03_A15	Bipartite	A03	A15		268.227	546.75	175.167
A03_A16	Bipartite	A03	A16		429.814	930.974	221.091
A03_A17	Bipartite	A03	A17		439.172	1012.34	234.127
A03_A18	Bipartite	A03	A18		249.687	611.638	63.6477
A03_A19	Bipartite	A03	A19		439.033	696.243	201.132
A03_A20	Bipartite	A03	A20		581.697	719.077	251.499
A03_A21	Bipartite	A03	A21		392.444	584.499	202.544
A03_A22	Bipartite	A03	A22		582.226	1006.93	247.525
A03_A23	Bipartite	A03	A23		534.957	648.67	246.483
A03_A24	Bipartite	A03	A24		323.394	375.041	123.374
A03_A25	Bipartite	A03	A25		426.273	645.365	239.888
A04_A01	Bipartite	A04	A01		212.44	547.083	120.689
A04_A02	Bipartite	A04	A02		250.277	708.007	111.966
A04_A03	Bipartite	A04	A03		370.598	720.652	155.809
A04_A04	Bipartite	A04	A04		209.415	403.259	120.102
A04_A05	Bipartite	A04	A05		303.818	787.598	183.42
A04_A06	Bipartite	A04	A06		221.213	738.934	85.4731
A04_A07	Bipartite	A04	A07		310.729	440.451	100.387
A04_A08	Bipartite	A04	A08		509.169	846.488	182.481
A04_A09	Bipartite	A04	A09		222.569	572.475	90.4439
A04_A10	Bipartite	A04	A10		229.347	527.936	132.8
A04_A11	Bipartite	A04	A11		257.268	653.342	157.021
A04_A12	Bipartite	A04	A12		290.979	637.167	236.662
A04_A13	Bipartite	A04	A13		196.132	628.58	87.1347
A04_A14	Bipartite	A04	A14		198.511	692.452	155.533
A04_A15	Bipartite	A04	A15		211.752	552.044	101.285
A04_A16	Bipartite	A04	A16		231.682	609.25	146.629
A04_A17	Bipartite	A04	A17		150.712	489.409	107.837
A04_A18	Bipartite	A04	A18		218.274	367.947	41.5414
A04_A19	Bipartite	A04	A19		343.316	852.544	228.293
A04_A20	Bipartite	A04	A20		375.288	631.277	138.208
A04_A21	Bipartite	A04	A21		256.67	563.542	92.5861
A04_A22	Bipartite	A04	A22		310.229	514.294	134.487
A04_A23	Bipartite	A04	A23		245.114	468.612	82.1969
A04_A24	Bipartite	A04	A24		151.173	476.906	68.8718
A04_A25	Bipartite	A04	A25		160.055	401.711	92.0183
A05_A01	Bipartite	A05	A01		251.906	683.939	147.375
A05_A02	Bipartite	A05	A02		322.445	655.134	169.49
A05_A03	Bipartite	A05	A03		476.976	886.454	251.251
A05_A04	Bipartite	A05	A04		293.36	790.841	192.304
A05_A05	Bipartite	A05	A05		392.216	857.154	261.76
A05_A06	Bipartite	A05	A06		426.171	1055.64	139.211
A05_A07	Bipartite	A05	A07		253.891	727.503	230.169
A05_A08	Bipartite	A05	A08		536.293	886.746	224.659
A05_A09	Bipartite	A05	A09		277.443	728.369	136.729
A05_A10	Bipartite	A05	A10		414.717	971.267	212.06
A05_A11	Bipartite	A05	A11		358.251	766.695	230.351
A05_A12	Bipartite	A05	A12		430.826	996.219	275.048
A05_A13	Bipartite	A05	A13		320.079	636.515	145.829
A05_A14	Bipartite	A05	A14		341.8	686.944	230.044
A05_A15	Bipartite	A05	A15		271.273	692.049	211.806
A05_A16	Bipartite	A05	A16		501.003	1030.7	249.886
A05_A17	Bipartite	A05	A17		309.279	518.03	260.581
A05_A18	Bipartite	A05	A18		327.924	783.132	85.6923
A05_A19	Bipartite	A05	A19		405.562	646.25	234.289
A05_A20	Bipartite	A05	A20		623.292	1007.66	267.322
A05_A21	Bipartite	A05	A21		394.236	831.468	190.146
A05_A22	Bipartite	A05	A22		560.081	1118.61	276.98
A05_A23	Bipartite	A05	A23		515.039	1057.32	291.925
A05_A24	Bipartite	A05	A24		233.692	591.832	134.008
A05_A25	Bipartite	A05	A25		408.804	950.12	269.964
A06_A01	Bipartite	A06	A01		222.305	578.725	79.8695
A06_A02	Bipartite	A06	A02		324.511	832.238	139.054
A06_A03	Bipartite	A06	A03		371.232	741.621	127.158
A06_A04	Bipartite	A06	A04		276.106	676.85	116.929
A06_A05	Bipartite	A06	A05		412.644	958.279	170.072
A06_A06	Bipartite	A06	A06		461.864	999.825	124.401
A06_A07	Bipartite	A06	A07		271.751	784.301	149.165
A06_A08	Bipartite	A06	A08		423.526	785.072	168.091
A06_A09	Bipartite	A06	A09		330.614	683.109	163.097
A06_A10	Bipartite	A06	A10		371.115	886.681	200.271
A06_A11	Bipartite	A06	A11		339.683	869.296	135.955
A06_A12	Bipartite	A06	A12		406.949	968.425	159.968
A06_A13	Bipartite	A06	A13		287.86	738.977	115.814
A06_A14	Bipartite	A06	A14		309.786	634.751	144.939
A06_A15	Bipartite	A06	A15		299.617	860.618	91.1585
A06_A16	Bipartite	A06	A16		463.909	1152.32	210.25
A06_A17	Bipartite	A06	A17		400.011	753.648	185.309
A06_A18	Bipartite	A06	A18		304.131	702.415	79.7194
A06_A19	Bipartite	A06	A19		527.824	1021.26	153.739
A06_A20	Bipartite	A06	A20		473.683	767.914	127.001
A06_A21	Bipartite	A06	A21		344.756	914.085	117.37
A06_A22	Bipartite	A06	A22		467.654	1110.93	164.077
A06_A23	Bipartite	A06	A23		460.602	897.127	149.25
A06_A24	Bipartite	A06	A24		232.389	607.443	62.7021
A06_A25	Bipartite	A06	A25		386.854	999.062	130.989
A07_A01	Bipartite	A07	A01		185.626	633.156	128.718
A07_A02	Bipartite	A07	A02		230.134	600.993	109.389
A07_A03	Bipartite	A07	A03		409.094	845.555	124.919
A07_A04	Bipartite	A07	A04		310.397	481.675	126.032
A07_A05	Bipartite	A07	A05		354.79	651.76	177.926
A07_A06	Bipartite	A07	A06		264.556	683.191	138.518
A07_A07	Bipartite	A07	A07		156.197	450.712	87.8987
A07_A08	Bipartite	A07	A08		455.648	887.278	204.544
A07_A09	Bipartite	A07	A09		187.914	570.081	158.265
A07_A10	Bipartite	A07	A10		347.071	457.998	134.893
A07_A11	Bipartite	A07	A11		219.608	394.212	118.173
A07_A12	Bipartite	A07	A12		315.529	860.61	170.421
A07_A13	Bipartite	A07	A13		224.023	458.203	106.501
A07_A14	Bipartite	A07	A14		207.244	683.263	119.075
A07_A15	Bipartite	A07	A15		162.039	500.157	112.331
A07_A16	Bipartite	A07	A16		237.281	646.149	135.551
A07_A17	Bipartite	A07	A17		129.88	498.801	91.7049
A07_A18	Bipartite	A07	A18		206.095	364.14	31.8709
A07_A19	Bipartite	A07	A19		400.212	1059.85	157.793
A07_A20	Bipartite	A07	A20		325.606	585.706	124.953
A07_A21	Bipartite	A07	A21		242.033	655.764	82.7737
A07_A22	Bipartite	A07	A22		273.714	443.593	127.893
A07_A23	Bipartite	A07	A23		154.354	440.701	80.2835
A07_A24	Bipartite	A07	A24		120.583	451.576	106.531
A07_A25	Bipartite	A07	A25		133.291	430.565	86.4398
A08_A01	Bipartite	A08	A01		262.08	595.916	129.485
A08_A02	Bipartite	A08	A02		304.422	574.25	103.71
A08_A03	Bipartite	A08	A03		521.028	914.42	227.365
A08_A04	Bipartite	A08	A04		499.229	831.122	235.111
A08_A05	Bipartite	A08	A05		446.294	757.532	228.196
A08_A06	Bipartite	A08	A06		399.917	740.137	112.732
A08_A07	Bipartite	A08	A07		500.212	827.893	183.57
A08_A08	Bipartite	A08	A08		592.937	779.415	246.821
A08_A09	Bipartite	A08	A09		344.588	575.824	115.905
A08_A10	Bipartite	A08	A10		527.728	930.946	228.418
A08_A11	Bipartite	A08	A11		325.713	768.391	151.505
A08_A12	Bipartite	A08	A12		473.8	882.288	236.178
A08_A13	Bipartite	A08	A13		356.728	707.627	145.816
A08_A14	Bipartite	A08	A14		476.56	734.946	244.443
A08_A15	Bipartite	A08	A15		359.068	756.565	143.378
A08_A16	Bipartite	A08	A16		528.301	925.247	222.595
A08_A17	Bipartite	A08	A17		500.598	1027.06	239.221
A08_A18	Bipartite	A08	A18		302.686	601.379	70.5751
A08_A19	Bipartite	A08	A19		509.214	906.087	183.872
A08_A20	Bipartite	A08	A20		648.349	918.517	227.338
A08_A21	Bipartite	A08	A21		443.421	817.941	207.589
A08_A22	Bipartite	A08	A22		647.995	1032.15	272.544
A08_A23	Bipartite	A08	A23		637.446	582.178	230.485
A08_A24	Bipartite	A08	A24		393.218	406.216	119.551
A08_A25	Bipartite	A08	A25		568.224	633.765	222.063
A09_A01	Bipartite	A09	A01		167.705	514.727	132.676
A09_A02	Bipartite	A09	A02		238.998	566.22	90.9998
A09_A03	Bipartite	A09	A03		269.327	743.262	153.84
A09_A04	Bipartite	A09	A04		205.397	487.386	111.682
A09_A05	Bipartite	A09	A05		287.061	655.753	113.411
A09_A06	Bipartite	A09	A06		263.246	664.179	156.201
A09_A07	Bipartite	A09	A07		189.903	544.845	91.8528
A09_A08	Bipartite	A09	A08		362.162	749.401	130.442
A09_A09	Bipartite	A09	A09		174.45	565.465	124.983
A09_A10	Bipartite	A09	A10		395.62	735.18	114.508
A09_A11	Bipartite	A09	A11		220.802	578.249	111.853
A09_A12	Bipartite	A09	A12		275.382	746.832	127.902
A09_A13	Bipartite	A09	A13		211.902	573.553	143.333
A09_A14	Bipartite	A09	A14		223.08	575.92	138.914
A09_A15	Bipartite	A09	A15		175.895	626.049	176.355
A09_A16	Bipartite	A09	A16		319.207	832.142	156.408
A09_A17	Bipartite	A09	A17		330.992	546.711	96.1744
A09_A18	Bipartite	A09	A18		370.917	632.511	106.665
A09_A19	Bipartite	A09	A19		299.119	655.578	139.15
A09_A20	Bipartite	A09	A20		269.846	533.712	98.0247
A09_A21	Bipartite	A09	A21		276.044	711.377	101.576
A09_A22	Bipartite	A09	A22		381.256	830.126	158.751
A09_A23	Bipartite	A09	A23		265.982	546.327	119.893
A09_A24	Bipartite	A09	A24		166.366	571.639	94.6781
A09_A25	Bipartite	A09	A25		187.403	633.266	109.956
A10_A01	Bipartite	A10	A01		278.683	619.08	125.103
A10_A02	Bipartite	A10	A02		285.32	611.994	122.469
A10_A03	Bipartite	A10	A03		503.086	832.166	200.287
A10_A04	Bipartite	A10	A04		375.977	639.94	190.224
A10_A05	Bipartite	A10	A05		389.24	930.882	217.908
A10_A06	Bipartite	A10	A06		321.528	902.568	138.05
A10_A07	Bipartite	A10	A07		381.414	469.095	138.946
A10_A08	Bipartite	A10	A08		537.435	992.183	210.644
A10_A09	Bipartite	A10	A09		358.869	776.21	128.387
A10_A10	Bipartite	A10	A10		322.347	438.384	86.2929
A10_A11	Bipartite	A10	A11		295.948	869.51	153.518
A10_A12	Bipartite	A10	A12		287.149	809.805	293.262
A10_A13	Bipartite	A10	A13		268.051	540.462	62.9447
A10_A14	Bipartite	A10	A14		341.132	832.476	197.837
A10_A15	Bipartite	A10	A15		299.694	598.015	124.724
A10_A16	Bipartite	A10	A16		399.658	803.458	153.17
A10_A17	Bipartite	A10	A17		286.275	833.989	194.868
A10_A18	Bipartite	A10	A18		196.594	510.592	30.5585
A10_A19	Bipartite	A10	A19		413.104	1004.63	173.943
A10_A20	Bipartite	A10	A20		523.974	838.937	145.727
A10_A21	Bipartite	A10	A21		193.928	711.942	75.9358
A10_A22	Bipartite	A10	A22		421.576	902.155	229.468
A10_A23	Bipartite	A10	A23		299.67	583.022	91.5781
A10_A24	Bipartite	A10	A24		203.142	439.11	47.8083
A10_A25	Bipartite	A10	A25		220.013	442.586	70.8067
A11_A01	Bipartite	A11	A01		195.692	664.871	85.0757
A11_A02	Bipartite	A11	A02		266.855	768.564	119.023
A11_A03	Bipartite	A11	A03		300.641	685.04	186.458
A11_A04	Bipartite	A11	A04		192.773	604.437	116.935
A11_A05	Bipartite	A11	A05		278.559	680.89	203.788
A11_A06	Bipartite	A11	A06		330.784	701.134	115.184
A11_A07	Bipartite	A11	A07		164.312	576.498	97.0997
A11_A08	Bipartite	A11	A08		307.127	645.107	143.821
A11_A09	Bipartite	A11	A09		162.422	621.761	141.993
A11_A10	Bipartite	A11	A10		317.373	694.78	166.964
A11_A11	Bipartite	A11	A11		148.333	455.493	127.333
A11_A12	Bipartite	A11	A12		291.168	688.958	199.757
A11_A13	Bipartite	A11	A13		235.097	625.817	109.778
A11_A14	Bipartite	A11	A14		204.648	560.34	124.808
A11_A15	Bipartite	A11	A15		188.082	500.857	102.062
A11_A16	Bipartite	A11	A16		307.73	663.717	126.353
A11_A17	Bipartite	A11	A17		271.745	637.454	133.253
A11_A18	Bipartite	A11	A18		271.025	540.927	115.317
A11_A19	Bipartite	A11	A19		315.474	842.38	99.7288
A11_A20	Bipartite	A11	A20		347.65	623.709	124.269
A11_A21	Bipartite	A11	A21		212.027	591.753	102.354
A11_A22	Bipartite	A11	A22		327.47	737.552	160.736
A11_A23	Bipartite	A11	A23		175.504	594.301	114.842
A11_A24	Bipartite	A11	A24		112.771	535.511	115.279
A11_A25	Bipartite	A11	A25		154.54	510.439	104.639
A12_A01	Bipartite	A12	A01		251.692	731.927	132.926
A12_A02	Bipartite	A12	A02		251.607	723.823	136.269
A12_A03	Bipartite	A12	A03		370.127	961.391	299.398
A12_A04	Bipartite	A12	A04		283.171	828.249	201.402
A12_A05	Bipartite	A12	A05		402.589	1102.13	289.785
A12_A06	Bipartite	A12	A06		380.175	996.174	117.43
A12_A07	Bipartite	A12	A07		314.287	764.679	243.116
A12_A08	Bipartite	A12	A08		501.445	1083.47	302.066
A12_A09	Bipartite	A12	A09		206.791	715.428	111.532
A12_A10	Bipartite	A12	A10		349.788	889.56	335.519
A12_A11	Bipartite	A12	A11		284.345	815.568	125.188
A12_A12	Bipartite	A12	A12		363.654	983.568	279.967
A12_A13	Bipartite	A12	A13		302.697	789.258	165.384
A12_A14	Bipartite	A12	A14		337.37	910.662	305.416
A12_A15	Bipartite	A12	A15		277.333	702.741	133.968
A12_A16	Bipartite	A12	A16		462.429	1094.82	292.684
A12_A17	Bipartite	A12	A17		399.01	997.709	289.112
A12_A18	Bipartite	A12	A18		516.102	1148.08	180.413
A12_A19	Bipartite	A12	A19		471.949	1152.91	320.444
A12_A20	Bipartite	A12	A20		608.585	1102.88	276.421
A12_A21	Bipartite	A12	A21		351.2	706.37	216.435
A12_A22	Bipartite	A12	A22		550.494	1251.24	268.602
A12_A23	Bipartite	A12	A23		502.706	989.41	264.597
A12_A24	Bipartite	A12	A24		354.031	591.782	202.536
A12_A25	Bipartite	A12	A25		409.815	971.262	283.183
A13_A01	Bipartite	A13	A01		240.438	582.827	138.509
A13_A02	Bipartite	A13	A02		246.749	622.889	110.55
A13_A03	Bipartite	A13	A03		254.602	543.895	114.123
A13_A04	Bipartite	A13	A04		205.039	480.639	88.0235
A13_A05	Bipartite	A13	A05		285.386	682.819	163.172
A13_A06	Bipartite	A13	A06		259.06	566.366	117.92
A13_A07	Bipartite	A13	A07		187.093	532.056	92.1432
A13_A08	Bipartite	A13	A08		317.311	538.597	120.701
A13_A09	Bipartite	A13	A09		195.747	483.632	78.1905
A13_A10	Bipartite	A13	A10		233.884	428.596	128.492
A13_A11	Bipartite	A13	A11		190.341	465.514	96.0973
A13_A12	Bipartite	A13	A12		230.478	548.279	98.706
A13_A13	Bipartite	A13	A13		203.329	407.507	57.9622
A13_A14	Bipartite	A13	A14		335.546	730.855	145.898
A13_A15	Bipartite	A13	A15		184.12	435.515	101.969
A13_A16	Bipartite	A13	A16		201.184	486.925	129.073
A13_A17	Bipartite	A13	A17		239.013	764.67	119.922
A13_A18	Bipartite	A13	A18		344.953	475.065	48.1791
A13_A19	Bipartite	A13	A19		294.781	623.138	106.769
A13_A20	Bipartite	A13	A20		508.038	886.248	150.24
A13_A21	Bipartite	A13	A21		172.531	573.836	76.9893
A13_A22	Bipartite	A13	A22		301.188	605.525	166.744
A13_A23	Bipartite	A13	A23		242.614	459.49	103.477
A13_A24	Bipartite	A13	A24		195.241	475.291	120.903
A13_A25	Bipartite	A13	A25		167.726	532.002	99.5923
A14_A01	Bipartite	A14	A01		200.302	584.291	117.578
A14_A02	Bipartite	A14	A02		265.163	672.801	114.395
A14_A03	Bipartite	A14	A03		372.504	822.531	232.256
A14_A04	Bipartite	A14	A04		192.047	612.276	96.2656
A14_A05	Bipartite	A14	A05		304.162	761.675	206.427
A14_A06	Bipartite	A14	A06		241.238	692.503	184.805
A14_A07	Bipartite	A14	A07		223.262	660.198	110.342
A14_A08	Bipartite	A14	A08		482.816	996.892	234.51
A14_A09	Bipartite	A14	A09		182.893	553.467	137.031
A14_A10	Bipartite	A14	A10		294.256	818.623	204.602
A14_A11	Bipartite	A14	A11		190.232	559.721	154.723
A14_A12	Bipartite	A14	A12		336.187	800.089	249.134
A14_A13	Bipartite	A14	A13		418.728	808.959	172.293
A14_A14	Bipartite	A14	A14		339.602	901.979	233.838
A14_A15	Bipartite	A14	A15		180.802	678.097	143.675
A14_A16	Bipartite	A14	A16		391.287	1105.89	239.509
A14_A17	Bipartite	A14	A17		403.852	969.631	197.447
A14_A18	Bipartite	A14	A18		171.237	381.379	59.9712
A14_A19	Bipartite	A14	A19		291.702	737.199	162.182
A14_A20	Bipartite	A14	A20		566.993	835.403	197.438
A14_A21	Bipartite	A14	A21		201.554	570.854	164.987
A14_A22	Bipartite	A14	A22		465.042	1081.1	264.138
A14_A23	Bipartite	A14	A23		296.196	917.275	290.143
A14_A24	Bipartite	A14	A24		154.635	404.222	125.845
A14_A25	Bipartite	A14	A25		286.564	699.707	236.155
A15_A01	Bipartite	A15	A01		194.369	582.51	132.3
A15_A02	Bipartite	A15	A02		188.623	606.27	118.121
A15_A03	Bipartite	A15	A03		287.089	587.499	148.716
A15_A04	Bipartite	A15	A04		181.084	557.878	94.5502
A15_A05	Bipartite	A15	A05		250.556	604.739	209.958
A15_A06	Bipartite	A15	A06		227.035	647.273	125.009
A15_A07	Bipartite	A15	A07		153.216	516.39	97.5696
A15_A08	Bipartite	A15	A08		289.819	668.127	181.18
A15_A09	Bipartite	A15	A09		164.584	576.748	130.61
A15_A10	Bipartite	A15	A10		234.976	568.557	188.044
A15_A11	Bipartite	A15	A11		138.176	691.675	92.8105
A15_A12	Bipartite	A15	A12		250.067	681.389	164.936
A15_A13	Bipartite	A15	A13		196.889	533.918	110.98
A15_A14	Bipartite	A15	A14		179.07	482.631	159.794
A15_A15	Bipartite	A15	A15		138.754	463.294	95.3338
A15_A16	Bipartite	A15	A16		242.271	754.131	139.735
A15_A17	Bipartite	A15	A17		250.079	771.189	167.112
A15_A18	Bipartite	A15	A18		225.073	571.119	127.127
A15_A19	Bipartite	A15	A19		258.463	581.047	134.856
A15_A20	Bipartite	A15	A20		307.875	681.131	147.067
A15_A21	Bipartite	A15	A21		204.983	507.694	89.1367
A15_A22	Bipartite	A15	A22		253.021	663.915	171.823
A15_A23	Bipartite	A15	A23		114.362	594.324	104.351
A15_A24	Bipartite	A15	A24		123.83	509.687	91.8032
A15_A25	Bipartite	A15	A25		167.607	614.799	107.427
A16_A01	Bipartite	A16	A01		259.469	680.623	133.28
A16_A02	Bipartite	A16	A02		340.867	695.189	109.712
A16_A03	Bipartite	A16	A03		558.912	771.636	236.17
A16_A04	Bipartite	A16	A04		221.325	610.78	184.142
A16_A05	Bipartite	A16	A05		467.979	902.535	229.547
A16_A06	Bipartite	A16	A06		457.898	1010	175.374
A16_A07	Bipartite	A16	A07		199.709	498.437	156.336
A16_A08	Bipartite	A16	A08		613.644	864.902	231.792
A16_A09	Bipartite	A16	A09		319.66	766.671	126.27
A16_A10	Bipartite	A16	A10		418.921	727.177	208.919
A16_A11	Bipartite	A16	A11		370.534	774.654	238.642
A16_A12	Bipartite	A16	A12		462.032	930.838	303.679
A16_A13	Bipartite	A16	A13		266.781	512.067	103.027
A16_A14	Bipartite	A16	A14		296.704	536.964	240.695
A16_A15	Bipartite	A16	A15		310.486	683.684	195.93
A16_A16	Bipartite	A16	A16		415.774	683.278	245.528
A16_A17	Bipartite	A16	A17		332.328	561.473	244.585
A16_A18	Bipartite	A16	A18		296.165	509.628	61.1417
A16_A19	Bipartite	A16	A19		533.892	990.013	203.936
A16_A20	Bipartite	A16	A20		620.899	835.332	232.847
A16_A21	Bipartite	A16	A21		434.294	832.35	170.294
A16_A22	Bipartite	A16	A22		636.467	860.733	277.3
A16_A23	Bipartite	A16	A23		483.411	503.847	257.307
A16_A24	Bipartite	A16	A24		285.721	540.8	109.256
A16_A25	Bipartite	A16	A25		338.46	566.755	235.104
A17_A01	Bipartite	A17	A01		249.744	619.165	111.321
A17_A02	Bipartite	A17	A02		286.91	715.915	121.047
A17_A03	Bipartite	A17	A03		452.864	1018.48	215.176
A17_A04	Bipartite	A17	A04		183.627	453.003	128.482
A17_A05	Bipartite	A17	A05		282.881	666.165	252.47
A17_A06	Bipartite	A17	A06		428.259	905.504	186.901
A17_A07	Bipartite	A17	A07		102.894	564.151	108.158
A17_A08	Bipartite	A17	A08		447.752	973.712	265.167
A17_A09	Bipartite	A17	A09		282.705	577.547	128.215
A17_A10	Bipartite	A17	A10		266.795	706.958	201.937
A17_A11	Bipartite	A17	A11		299.534	951.029	221.698
A17_A12	Bipartite	A17	A12		404.578	850.539	292.498
A17_A13	Bipartite	A17	A13		300.265	581.647	91.5977
A17_A14	Bipartite	A17	A14		296.747	693.681	219.465
A17_A15	Bipartite	A17	A15		245.057	734.595	166.484
A17_A16	Bipartite	A17	A16		285.249	530.23	242.426
A17_A17	Bipartite	A17	A17		239.611	444.954	176.744
A17_A18	Bipartite	A17	A18		217.289	516.772	62.3173
A17_A19	Bipartite	A17	A19		439.173	946.534	255.463
A17_A20	Bipartite	A17	A20		569.408	794.794	201.12
A17_A21	Bipartite	A17	A21		370.156	823.036	178.134
A17_A22	Bipartite	A17	A22		337.251	521.721	281.968
A17_A23	Bipartite	A17	A23		334.812	447.413	226.403
A17_A24	Bipartite	A17	A24		209.76	454.046	102.654
A17_A25	Bipartite	A17	A25		223.849	504.698	198.882
A18_A01	Bipartite	A18	A01		187.089	458.725	113.393
A18_A02	Bipartite	A18	A02		202.621	450.521	99.4616
A18_A03	Bipartite	A18	A03		149.386	366.635	39.3387
A18_A04	Bipartite	A18	A04		197.332	370.316	36.2262
A18_A05	Bipartite	A18	A05		176.927	526.113	75.7843
A18_A06	Bipartite	A18	A06		235.397	488.906	73.7845
A18_A07	Bipartite	A18	A07		218.624	348.195	26.4983
A18_A08	Bipartite	A18	A08		184.685	447.872	30.9779
A18_A09	Bipartite	A18	A09		223.99	527.823	60.1563
A18_A10	Bipartite	A18	A10		162.297	419.11	27.5575
A18_A11	Bipartite	A18	A11		186.982	441.401	92.8543
A18_A12	Bipartite	A18	A12		253.036	571.011	45.7738
A18_A13	Bipartite	A18	A13		390.191	398.675	30.8628
A18_A14	Bipartite	A18	A14		177.477	482.474	37.585
A18_A15	Bipartite	A18	A15		189.501	482.809	92.2248
A18_A16	Bipartite	A18	A16		169.518	385.905	41.0672
A18_A17	Bipartite	A18	A17		178.133	413.341	35.6994
A18_A18	Bipartite	A18	A18		153.55	315.607	28.3088
A18_A19	Bipartite	A18	A19		190.279	499.615	54.9649
A18_A20	Bipartite	A18	A20		253.779	542.082	42.0055
A18_A21	Bipartite	A18	A21		200.799	489.542	30.3401
A18_A22	Bipartite	A18	A22		205.551	476.485	38.7644
A18_A23	Bipartite	A18	A23		174.202	403.59	25.0843
A18_A24	Bipartite	A18	A24		127.628	404.481	29.2175
A18_A25	Bipartite	A18	A25		152.687	413.598	27.0885
A19_A01	Bipartite	A19	A01		269.954	659.612	90.4853
A19_A02	Bipartite	A19	A02		399.43	603.599	121.726
A19_A03	Bipartite	A19	A03		489.674	945.143	214.088
A19_A04	Bipartite	A19	A04		352.419	866.619	194.742
A19_A05	Bipartite	A19	A05		353.47	530.332	244.692
A19_A06	Bipartite	A19	A06		483.828	873.358	171.449
A19_A07	Bipartite	A19	A07		315.179	893.763	219.347
A19_A08	Bipartite	A19	A08		584.957	894.71	247.864
A19_A09	Bipartite	A19	A09		264.631	610.508	132.415
A19_A10	Bipartite	A19	A10		444.297	942.901	222.863
A19_A11	Bipartite	A19	A11		319.917	757.208	224.454
A19_A12	Bipartite	A19	A12		521.555	1078.88	314.646
A19_A13	Bipartite	A19	A13		334.94	831.455	186.018
A19_A14	Bipartite	A19	A14		361.436	693.14	207.929
A19_A15	Bipartite	A19	A15		224.243	661.511	209.779
A19_A16	Bipartite	A19	A16		591.828	1145.78	230.6
A19_A17	Bipartite	A19	A17		377.735	723.188	252.371
A19_A18	Bipartite	A19	A18		359.505	802.938	94.5976
A19_A19	Bipartite	A19	A19		395.743	708.932	262.095
A19_A20	Bipartite	A19	A20		623.911	1016.61	253
A19_A21	Bipartite	A19	A21		413.616	871.799	165.255
A19_A22	Bipartite	A19	A22		601.677	1204.53	256.525
A19_A23	Bipartite	A19	A23		580.211	1129.76	295.845
A19_A24	Bipartite	A19	A24		246.419	597.957	152.064
A19_A25	Bipartite	A19	A25		486.716	1050.55	273.89
A20_A01	Bipartite	A20	A01		244.547	572.692	84.6213
A20_A02	Bipartite	A20	A02		287.67	717.684	101.017
A20_A03	Bipartite	A20	A03		553.901	822.915	203.243
A20_A04	Bipartite	A20	A04		238.73	542.777	94.6594
A20_A05	Bipartite	A20	A05		574.839	1065.74	188.799
A20_A06	Bipartite	A20	A06		360.333	727.133	103.798
A20_A07	Bipartite	A20	A07		316.36	505.569	114.14
A20_A08	Bipartite	A20	A08		675.756	929.501	199.458
A20_A09	Bipartite	A20	A09		247.76	549.553	121.541
A20_A10	Bipartite	A20	A10		634.642	1021.39	202.064
A20_A11	Bipartite	A20	A11		293.384	710.644	130.013
A20_A12	Bipartite	A20	A12		501.636	991.976	221.217
A20_A13	Bipartite	A20	A13		447.207	858.588	101.284
A20_A14	Bipartite	A20	A14		496.693	816.761	197.352
A20_A15	Bipartite	A20	A15		328.196	746.614	131.108
A20_A16	Bipartite	A20	A16		575.282	1053.02	189.815
A20_A17	Bipartite	A20	A17		445.549	796.101	140.858
A20_A18	Bipartite	A20	A18		367.552	617.241	70.4052
A20_A19	Bipartite	A20	A19		613.792	1033.84	151.109
A20_A20	Bipartite	A20	A20		517.367	553.238	185.662
A20_A21	Bipartite	A20	A21		441.065	605.925	178.24
A20_A22	Bipartite	A20	A22		653.144	983.094	246.629
A20_A23	Bipartite	A20	A23		439.789	446.728	206.11
A20_A24	Bipartite	A20	A24		231.625	427.803	140.425
A20_A25	Bipartite	A20	A25		395.614	559.892	144.163
A21_A01	Bipartite	A21	A01		271.925	733.314	142.391
A21_A02	Bipartite	A21	A02		276.381	819.264	150.409
A21_A03	Bipartite	A21	A03		281.641	610.798	132.306
A21_A04	Bipartite	A21	A04		210.452	566.546	87.2543
A21_A05	Bipartite	A21	A05		319.495	778.851	166.294
A21_A06	Bipartite	A21	A06		289.872	930.619	166.02
A21_A07	Bipartite	A21	A07		247.709	741.599	96.289
A21_A08	Bipartite	A21	A08		429.475	814.979	199.063
A21_A09	Bipartite	A21	A09		225.954	758.905	146.008
A21_A10	Bipartite	A21	A10		225.198	766.127	106.815
A21_A11	Bipartite	A21	A11		184.563	687.572	149.177
A21_A12	Bipartite	A21	A12		301.487	690.617	174.851
A21_A13	Bipartite	A21	A13		198.028	567.223	113.29
A21_A14	Bipartite	A21	A14		204.81	701.177	174.478
A21_A15	Bipartite	A21	A15		215.85	604.142	126.221
A21_A16	Bipartite	A21	A16		442.705	940.762	182.588
A21_A17	Bipartite	A21	A17		248.404	896.076	168.413
A21_A18	Bipartite	A21	A18		343.561	776.514	52.0349
A21_A19	Bipartite	A21	A19		363.211	802.442	167.922
A21_A20	Bipartite	A21	A20		491.138	720.952	146.557
A21_A21	Bipartite	A21	A21		292.956	628.83	103.706
A21_A22	Bipartite	A21	A22		497.774	1038.25	198.988
A21_A23	Bipartite	A21	A23		372.763	653.021	138.363
A21_A24	Bipartite	A21	A24		225.78	518.219	89.6216
A21_A25	Bipartite	A21	A25		280.724	591.007	94.1462
A22_A01	Bipartite	A22	A01		301.704	658.964	110.844
A22_A02	Bipartite	A22	A02		331.078	697.57	113.969
A22_A03	Bipartite	A22	A03		496.45	912.673	276.229
A22_A04	Bipartite	A22	A04		254.639	602.307	155.858
A22_A05	Bipartite	A22	A05		529.21	1090.49	275.733
A22_A06	Bipartite	A22	A06		371.014	930.87	164.992
A22_A07	Bipartite	A22	A07		284.682	434.606	92.5057
A22_A08	Bipartite	A22	A08		650.108	1079.28	311.5
A22_A09	Bipartite	A22	A09		311.924	661.323	150.991
A22_A10	Bipartite	A22	A10		503.394	881.015	265.805
A22_A11	Bipartite	A22	A11		335.953	708.842	184.012
A22_A12	Bipartite	A22	A12		448.208	913.417	286.386
A22_A13	Bipartite	A22	A13		308.833	721.568	102.477
A22_A14	Bipartite	A22	A14		356.825	770.487	289.089
A22_A15	Bipartite	A22	A15		249.539	582.62	165.879
A22_A16	Bipartite	A22	A16		587.105	1167.17	298.181
A22_A17	Bipartite	A22	A17		430.507	819.45	290.118
A22_A18	Bipartite	A22	A18		375.088	662.331	80.527
A22_A19	Bipartite	A22	A19		518.43	1043.73	206.497
A22_A20	Bipartite	A22	A20		622.225	753.698	220.566
A22_A21	Bipartite	A22	A21		366.839	754.173	148.555
A22_A22	Bipartite	A22	A22		424.043	480.939	232.349
A22_A23	Bipartite	A22	A23		359.654	412.14	170.463
A22_A24	Bipartite	A22	A24		159.321	377.93	56.0459
A22_A25	Bipartite	A22	A25		280.582	475.729	176.973
A23_A01	Bipartite	A23	A01		253.545	658.201	100.102
A23_A02	Bipartite	A23	A02		326.266	940.516	119.236
A23_A03	Bipartite	A23	A03		502.302	697.423	238.223
A23_A04	Bipartite	A23	A04		278.65	486.924	92.4827
A23_A05	Bipartite	A23	A05		525.338	1057.72	294.749
A23_A06	Bipartite	A23	A06		515.622	1061.48	165.28
A23_A07	Bipartite	A23	A07		168.811	459.166	48.5291
A23_A08	Bipartite	A23	A08		594.347	710.97	254.373
A23_A09	Bipartite	A23	A09		261.162	639.786	147.296
A23_A10	Bipartite	A23	A10		370.806	496.154	117.308
A23_A11	Bipartite	A23	A11		171.031	535.594	110.195
A23_A12	Bipartite	A23	A12		444.065	1005.42	280.069
A23_A13	Bipartite	A23	A13		265.835	451.574	62.9587
A23_A14	Bipartite	A23	A14		345.113	992.088	261.396
A23_A15	Bipartite	A23	A15		170.308	473.221	106.563
A23_A16	Bipartite	A23	A16		553.236	761.014	306.24
A23_A17	Bipartite	A23	A17		327.322	498.224	219.046
A23_A18	Bipartite	A23	A18		180.144	382.261	28.6844
A23_A19	Bipartite	A23	A19		540.535	1121.99	245.384
A23_A20	Bipartite	A23	A20		622.993	572.368	181.112
A23_A21	Bipartite	A23	A21		298.822	762.761	85.1103
A23_A22	Bipartite	A23	A22		564.737	464.775	262.23
A23_A23	Bipartite	A23	A23		135.518	372.871	40.9575
A23_A24	Bipartite	A23	A24		132.337	388.463	34.7973
A23_A25	Bipartite	A23	A25		131.381	359.887	51.8579
A24_A01	Bipartite	A24	A01		195.359	616.328	128.728
A24_A02	Bipartite	A24	A02		217.285	707.192	115.098
A24_A03	Bipartite	A24	A03		293.891	508.443	118.186
A24_A04	Bipartite	A24	A04		139.291	371.784	94.4238
A24_A05	Bipartite	A24	A05		350.647	655.805	229.02
A24_A06	Bipartite	A24	A06		263.077	579.26	111.404
A24_A07	Bipartite	A24	A07		144.03	369.124	73.0862
A24_A08	Bipartite	A24	A08		392.566	520.018	105.304
A24_A09	Bipartite	A24	A09		181.495	481.211	58.5601
A24_A10	Bipartite	A24	A10		200.238	430.714	45.5156
A24_A11	Bipartite	A24	A11		158.347	525.49	101.208
A24_A12	Bipartite	A24	A12		294.643	501.619	210.481
A24_A13	Bipartite	A24	A13		231.228	540.738	139.723
A24_A14	Bipartite	A24	A14		237.152	511.45	139.7
A24_A15	Bipartite	A24	A15		136.201	528.665	87.9882
A24_A16	Bipartite	A24	A16		261.386	374.441	116.842
A24_A17	Bipartite	A24	A17		275.058	579.898	139.134
A24_A18	Bipartite	A24	A18		171.687	431.82	30.1411
A24_A19	Bipartite	A24	A19		331.262	657.37	112.831
A24_A20	Bipartite	A24	A20		418.693	499.358	164.93
A24_A21	Bipartite	A24	A21		203.559	589.94	91.7553
A24_A22	Bipartite	A24	A22		209.257	422.046	76.56
A24_A23	Bipartite	A24	A23		131.158	458.038	66.388
A24_A24	Bipartite	A24	A24		126.373	454.089	92.0941
A24_A25	Bipartite	A24	A25		139.401	432.501	54.2125
A25_A01	Bipartite	A25	A01		219.102	617.681	107.999
A25_A02	Bipartite	A25	A02		363.277	826.384	120.719
A25_A03	Bipartite	A25	A03		443.897	659.204	223.641
A25_A04	Bipartite	A25	A04		156.015	472.312	80.4358
A25_A05	Bipartite	A25	A05		459.065	1070.96	261.206
A25_A06	Bipartite	A25	A06		372.102	933.78	147.385
A25_A07	Bipartite	A25	A07		180.996	503.529	86.5465
A25_A08	Bipartite	A25	A08		626.936	712.801	225.466
A25_A09	Bipartite	A25	A09		197.684	567.434	124.388
A25_A10	Bipartite	A25	A10		275.997	521.55	91.8564
A25_A11	Bipartite	A25	A11		138.466	542.195	104.83
A25_A12	Bipartite	A25	A12		443.952	849.842	280.595
A25_A13	Bipartite	A25	A13		216.397	439.453	85.8915
A25_A14	Bipartite	A25	A14		292.617	866.728	217.662
A25_A15	Bipartite	A25	A15		138.377	467.443	92.628
A25_A16	Bipartite	A25	A16		447.468	617.143	273.102
A25_A17	Bipartite	A25	A17		276.399	521.607	218.247
A25_A18	Bipartite	A25	A18		157.321	363.839	26.7206
A25_A19	Bipartite	A25	A19		471.003	1032.12	267.4
A25_A20	Bipartite	A25	A20		421.815	517.272	154.721
A25_A21	Bipartite	A25	A21		264.558	525.93	105.381
A25_A22	Bipartite	A25	A22		445.441	457.954	250.848
A25_A23	Bipartite	A25	A23		133.866	362.841	50.0035
A25_A24	Bipartite	A25	A24		114.287	388.637	58.628
A25_A25	Bipartite	A25	A25		106.953	383.38	62.1484
A01_A01_A01	Tripartite	A01	A01	A01	NA	NA	NA
A01_A01_A02	Tripartite	A01	A01	A02	NA	NA	NA
A01_A01_A03	Tripartite	A01	A01	A03	NA	NA	NA
A01_A01_A04	Tripartite	A01	A01	A04	NA	NA	NA
A01_A01_A05	Tripartite	A01	A01	A05	NA	NA	NA
A01_A01_A06	Tripartite	A01	A01	A06	NA	NA	NA
A01_A01_A07	Tripartite	A01	A01	A07	NA	NA	NA
A01_A01_A08	Tripartite	A01	A01	A08	NA	NA	NA
A01_A01_A09	Tripartite	A01	A01	A09	NA	NA	NA
A01_A01_A10	Tripartite	A01	A01	A10	NA	NA	NA
A01_A01_A11	Tripartite	A01	A01	A11	NA	NA	NA
A01_A01_A12	Tripartite	A01	A01	A12	NA	NA	NA
A01_A01_A13	Tripartite	A01	A01	A13	NA	NA	NA
A01_A01_A14	Tripartite	A01	A01	A14	133.316	NA	NA
A01_A01_A15	Tripartite	A01	A01	A15	NA	NA	NA
A01_A01_A16	Tripartite	A01	A01	A16	NA	NA	NA
A01_A01_A17	Tripartite	A01	A01	A17	NA	NA	NA
A01_A01_A18	Tripartite	A01	A01	A18	164.89	494.897	NA
A01_A01_A19	Tripartite	A01	A01	A19	NA	NA	NA
A01_A01_A20	Tripartite	A01	A01	A20	NA	NA	NA
A01_A01_A21	Tripartite	A01	A01	A21	NA	NA	NA
A01_A01_A22	Tripartite	A01	A01	A22	NA	NA	NA
A01_A01_A23	Tripartite	A01	A01	A23	NA	NA	NA
A01_A01_A24	Tripartite	A01	A01	A24	NA	NA	NA
A01_A01_A25	Tripartite	A01	A01	A25	NA	NA	NA
A01_A02_A01	Tripartite	A01	A02	A01	NA	NA	NA
A01_A02_A02	Tripartite	A01	A02	A02	NA	NA	NA
A01_A02_A03	Tripartite	A01	A02	A03	NA	NA	NA
A01_A02_A04	Tripartite	A01	A02	A04	NA	NA	NA
A01_A02_A05	Tripartite	A01	A02	A05	NA	NA	NA
A01_A02_A06	Tripartite	A01	A02	A06	NA	NA	NA
A01_A02_A07	Tripartite	A01	A02	A07	NA	NA	NA
A01_A02_A08	Tripartite	A01	A02	A08	NA	NA	NA
A01_A02_A09	Tripartite	A01	A02	A09	NA	NA	NA
[truncated: 15,591 more rows]

## Sheet: Supp 18b
AD	Single-domain EPCAM_average	Single-domain CXCR4_average	Single-domain reporter_average	Bipartite EPCAM_median with PFs	Bipartite CXCR4_median with PFs	Bipartite reporter_median with PFs	Tripartite EPCAM_median with PFs	Tripartite CXCR4_median with PFs	Tripartite reporter_median with PFs
[truncated: 22 more rows]

[truncated: 7 more sheets: Supp 20, Supp 21a (CXCR4), Supp 21a (reporter), Supp 21b (EPCAM), Supp 21b (CXCR4), Supp 21b (reporter), Supp 23a]
