# Supplementary material for: Combinatorial protein engineering identifies potent CRISPR activators with reduced toxicity
Source: Nat Commun. 2025 Nov 20;16:11114. doi: 10.1038/s41467-025-65986-4 (PMC12706070; doi:10.1038/s41467-025-65986-4)
Supplement: Supplementary file 18 — Source data 6 [file 41467_2025_65986_MOESM18_ESM.xlsx]

## Sheet: Main 6b,c; Supp 24
Protein	HSF1_VIRF2_log2FC	VIRF2_HSF1_log2FC	MLLx3_HSF1_log2FC	HSF1_BEL1_log2FC	BEL1_VP16x2_log2FC	VP16x2_BEL1_log2FC	VIRF2_ICP411_MLLx3_log2FC	E1A_HSF1_MLLx3_log2FC	MLLx3_HSF1_P65_log2FC	P65_HSF1_MLLx3_log2FC	HSF1_VIRF2_CITED2x4_log2FC	CITED2x4_VIRF2_HSF1_log2FC	HSF1_VIRF2_p-value	VIRF2_HSF1_p-value	MLLx3_HSF1_p-value	HSF1_BEL1_p-value	BEL1_VP16x2_p-value	VP16x2_BEL1_p-value	VIRF2_ICP411_MLLx3_p-value	E1A_HSF1_MLLx3_p-value	MLLx3_HSF1_P65_p-value	P65_HSF1_MLLx3_p-value	HSF1_VIRF2_CITED2x4_p-value	CITED2x4_VIRF2_HSF1_p-value
MYL12A	2.32045	2.70003	3.57342	1.85635	8.71441	8.57213	8.25938	7.12618	4.60906	3.60484	3.88665	4.48238	4.42669e-13	6.17594e-15	0	1.62919e-10	0	0	0	0	0	0	0	0
PYCR1	1.87744	1.48058	1.4614	1.59044	8.62597	8.80803	1.09265	1.30103	2.21065	2.0806	1.95725	2.57731	2.2645e-07	1.61704e-05	1.9321e-05	4.88824e-06	0	0	0.000800137	0.000105592	6.79597e-09	2.67989e-08	9.90366e-08	1.71717e-10
PYCR2	1.73721	1.1205	1.89416	1.84792	8.1718	8.29854	1.48691	2.89581	3.10379	3.09078	2.36416	2.7897	7.88672e-06	0.00204032	1.86992e-06	2.86339e-06	0	0	7.80901e-05	2.19922e-10	3.51252e-11	4.0572e-11	2.3087e-08	5.11734e-10
DBN1	0.572174	0.344375	1.4322	-0.487403	7.78222	7.60473	8.2412	6.72737	3.66886	2.59033	3.85607	4.29583	0.0397201	0.217353	4.5995e-06	0.14425	0	0	0	0	0	1.4986e-11	0	0
MTHFD1	2.43804	2.17331	1.78838	1.53292	7.69517	6.66472	0.818611	0.449666	1.76897	1.32129	1.43724	2.01925	1.13233e-07	1.00148e-06	2.3226e-05	0.000175684	0	0	0.0329111	0.292086	2.5718e-05	0.000946297	0.000379959	3.34131e-06
MYL6	2.14733	2.30586	3.17539	1.91842	7.60166	7.56476	7.30768	6.02839	4.01092	2.62547	3.63634	4.11336	3.2189e-14	3.2386e-15	0	7.38255e-13	0	0	0	0	0	0	0	0
PPP1R12A	1.5762	1.41332	1.7464	1.03151	7.32931	7.17364	7.11029	5.53705	2.77257	1.9677	2.50169	2.60813	9.96803e-05	0.000397904	2.48862e-05	0.00747399	0	0	0	0	4.34265e-09	3.56427e-06	4.13172e-08	1.73123e-08
DECR1	4.86522	4.56995	2.75091	4.20595	7.1431	6.91445	4.56618	2.44953	8.97797	7.11436	2.8537	3.84235	0	0	0	0	0	0	0	2.98508e-15	0	0	0	0
MYH9	2.63295	2.89877	3.84044	2.58168	6.61114	6.95827	7.08215	6.21899	4.90127	3.3449	4.23407	4.74699	0	0	0	0	0	0	0	0	0	0	0	0
CORO1C	0.73977	0.893304	1.99706	0.415482	6.52827	6.64732	6.41771	4.76629	3.15459	1.99198	2.83995	3.10461	0.00971882	0.00217392	8.14108e-09	0.143386	0	0	0	0	5.65797e-14	8.03385e-09	1.01418e-12	7.70686e-14
LRRFIP2	1.39947	0.933835	1.25036	0.527715	6.37603	6.19871	5.79586	4.64061	2.43325	1.0026	1.66121	2.56441	0.00495354	0.0556203	0.0114101	0.404768	5.28843e-15	9.40849e-15	5.89511e-14	1.96079e-11	8.61175e-06	0.0389158	0.00106451	3.70207e-06
LIMA1	-0.328309	-0.525417	0.282524	-0.508679	6.36433	6.04151	6.14714	4.56809	1.99938	0.600018	1.77627	2.11158	0.128092	0.0164171	0.196186	0.0202083	0	0	0	0	1.10734e-11	0.00642878	2.24757e-10	2.33481e-12
ACTB	1.16193	1.66794	2.56865	0.87206	6.31043	6.2315	7.12939	5.43898	3.62734	2.65754	3.20651	3.51745	4.50685e-05	9.63235e-08	3.42703e-12	0.00138229	0	0	0	0	0	1.32657e-12	6.37171e-15	0
LRPPRC	1.36217	1.37769	2.70509	1.22489	6.14973	5.34948	3.90458	2.00104	2.77099	3.40277	6.16089	3.8507	3.62935e-11	2.9931e-11	0	4.96556e-10	0	0	0	0	0	0	0	0
ACTG1	0.931511	1.13274	2.03703	0.737477	6.06325	6.15152	6.58596	5.4782	3.57474	2.47117	3.12009	3.83116	3.86859e-06	1.02598e-07	3.28739e-14	0.00012741	0	0	0	0	0	0	0	0
AMOT	1.35677	1.28697	1.60092	0.624966	5.84353	5.57769	5.64992	4.19448	2.96982	2.21283	1.4275	1.46829	0.000129222	0.000261788	1.35357e-05	0.0853908	0	0	0	8.56869e-15	5.88584e-11	4.17991e-08	6.72706e-05	4.62541e-05
ATAD3A	2.73623	2.94423	3.69545	2.68111	5.72115	5.67415	4.57815	4.70961	4.91045	4.42956	5.3268	6.13305	0	0	0	0	0	0	0	0	0	0	0	0
ACTG2	0.664939	0.885204	1.44246	0.272719	5.58601	6.06672	6.40971	4.73908	3.49454	2.32493	3.59692	3.98339	0.126433	0.0588841	0.00145113	0.554818	1.39505e-15	0	0	1.91333e-13	4.91484e-10	2.32911e-06	2.44978e-10	1.83593e-11
MYH10	0.640031	1.15408	2.10213	0.83023	5.51967	5.60002	6.03056	5.00973	3.67061	1.8238	2.7203	3.2117	0.000128573	3.32914e-09	0	2.56138e-06	0	0	0	0	0	1.3519e-14	0	0
SPECC1L	0.83876	1.21621	1.02369	0.894554	5.49965	5.29064	5.56763	3.90135	0.696692	-0.0867751	0.28393	0.694606	0.0578914	0.00731456	0.0223322	0.0450571	2.30142e-14	6.12315e-14	1.54586e-14	1.42992e-10	0.115118	0.865646	0.54028	0.115323
GNAI2	2.48055	2.63876	2.48945	2.73508	5.40569	5.34206	5.80803	3.9621	1.69202	1.10279	1.52011	1.19373	6.34797e-10	1.57144e-10	6.04308e-10	5.10821e-11	0	0	0	1.53882e-15	2.06224e-06	0.000828845	1.22446e-05	0.000334918
ATAD3B	2.24909	2.69644	3.17858	1.96856	5.36519	5.42249	4.6275	4.67631	4.40519	4.01183	4.58457	5.50779	4.27893e-13	3.2386e-15	0	1.51996e-11	0	0	0	0	0	0	0	0
CPNE3	0.342159	0.576918	0.884178	0.736044	5.35177	4.87457	4.74554	3.51279	1.06631	0.384146	1.48313	1.47308	0.273945	0.0853508	0.00563061	0.0200159	0	0	0	7.19591e-14	0.00100643	0.219044	1.57099e-05	1.75176e-05
TMED2	2.73354	2.86624	2.72139	2.57957	5.23371	4.84999	4.58198	3.59394	2.83236	2.71184	2.62653	2.68668	3.89679e-10	5.01688e-10	4.44948e-10	1.44759e-09	0	0	0	3.55708e-13	1.58227e-10	4.57247e-10	9.52266e-10	5.63834e-10
SLIRP	1.13425	0.781241	2.21813	0.903206	5.22223	4.45306	2.87389	1.57077	2.02623	2.7569	5.39704	3.37635	4.49219e-06	0.000773861	1.08859e-12	0.000131899	0	0	0	7.3607e-09	1.24541e-11	1.5648e-15	0	0
CALM1	1.1038	1.11629	1.62843	1.03237	5.21429	5.07801	5.03939	3.68066	2.17531	1.37436	2.47786	2.86069	1.3754e-07	1.17776e-07	1.5183e-11	5.34926e-07	0	0	0	0	2.78012e-15	1.08869e-09	0	0
ACTN4	1.09833	0.683274	1.38466	1.41753	5.05526	5.01082	5.17104	3.49448	1.80675	0.894196	1.29106	1.8419	0.00403653	0.0762742	0.000432091	0.000319802	0	0	0	1.67186e-11	1.22092e-05	0.0170065	0.000894264	9.19666e-06
VDAC1	3.60637	3.82238	3.90312	3.93196	5.00179	5.07778	4.86805	4.32471	4.05762	3.6062	2.98016	3.25013	0	0	0	0	0	0	0	0	0	0	0	0
TPM4	-0.0677911	-0.0985224	0.684789	0.290123	4.90557	4.88728	4.63194	3.53502	1.24161	0.238795	0.879171	1.19107	0.907823	0.873758	0.242384	0.639483	2.07789e-10	2.26818e-10	7.99107e-10	2.52917e-07	0.0329791	0.690689	0.138712	0.0399534
PDCD6	0.642861	0.0350662	0.111335	0.78073	4.89558	4.39693	4.282	2.73138	0.800476	0.619421	1.93737	1.69035	0.119478	0.941643	0.805049	0.0612768	2.40813e-14	3.80949e-13	7.19282e-13	2.3527e-08	0.0397573	0.133927	9.87531e-06	6.76409e-05
TRRAP	3.35241	3.11505	3.69572	4.46668	4.56243	4.72225	1.47513	3.91461	3.83029	3.73634	1.9145	2.92234	0	0	0	0	0	0	3.06537e-08	0	0	0	7.77297e-11	0
COX7A2	2.19222	1.81125	2.17176	2.97	4.45328	4.45239	4.19703	3.37407	2.85463	2.27543	1.75739	2.44671	0.00011321	0.00235895	0.000132358	2.3339e-06	4.81451e-10	4.89147e-10	1.74588e-09	1.43878e-07	2.58177e-06	7.01781e-05	0.00176302	4.16194e-05
SMC1A	2.43066	2.12255	2.8261	2.52469	4.39032	4.61137	2.78999	2.04486	3.00905	2.46228	2.85884	2.83756	0	0	0	0	0	0	0	0	0	0	0	0
SMC3	2.29985	2.2826	2.75464	2.47057	4.37396	4.51283	2.59843	1.95481	3.01703	2.3933	2.70499	2.8401	0	0	0	0	0	0	0	0	0	0	0	0
VDAC2	2.77891	2.87401	2.93483	3.15068	4.35585	4.32923	4.29194	3.66148	3.4117	2.92999	2.37228	2.60407	0	0	0	0	0	0	0	0	0	0	0	0
MTHFD1L	0.511186	0.187107	0.637431	0.927242	4.35294	3.82198	0.199968	-0.0789762	0.816645	0.702944	0.420298	0.720762	0.108152	0.571071	0.0474759	0.00461411	0	4.90382e-15	0.538215	0.818057	0.0115711	0.0280516	0.186795	0.0245718
SND1	2.37628	2.2037	2.69076	3.54349	4.3315	4.2093	2.68793	2.1427	2.58862	1.83943	2.61137	2.48314	0	0	0	0	0	0	0	0	0	0	0	0
ATP5PB	2.60872	2.73385	2.92445	2.94694	4.29347	4.2304	3.93332	3.21039	3.26187	3.0815	2.93647	3.5465	6.45112e-11	2.13294e-11	3.01408e-12	2.27718e-12	0	0	0	2.21093e-13	1.31859e-13	6.79082e-13	2.45275e-12	9.32587e-15
PHB1	2.37737	2.40047	2.10352	2.679	4.23839	4.02631	4.03189	3.24126	2.35911	2.22562	2.13441	2.27405	1.53723e-15	0	4.65636e-14	0	0	0	0	0	1.41922e-15	8.39704e-15	2.72048e-14	4.91423e-15
HADHB	1.59105	1.75215	4.22489	1.41408	4.21816	4.15145	5.27432	4.41406	3.61668	3.49533	5.26194	4.89042	0	0	0	5.17512e-15	0	0	0	0	0	0	0	0
RPN1	2.81485	2.62352	2.75836	3.35158	4.1783	3.9519	3.42372	2.63573	3.22696	2.57842	2.0537	2.27115	0	0	0	0	0	0	0	0	0	0	2.59052e-13	1.25381e-14
GLG1	1.63072	1.21483	1.64442	2.23676	4.13561	4.03453	2.70309	1.49263	3.15096	2.34687	2.38806	2.78535	0.0609436	0.164908	0.0753106	0.0117424	1.74609e-05	2.47951e-05	0.00260158	0.0901358	0.000559666	0.0080735	0.00708216	0.00196696
VDAC3	2.06949	2.36232	2.25794	2.34311	4.1217	3.93318	3.93288	3.05609	2.98161	2.33508	1.49825	1.93946	9.60067e-07	8.25086e-08	1.9509e-07	9.13123e-08	1.00589e-13	3.65146e-13	3.53297e-13	2.66651e-10	4.37795e-10	9.36105e-08	0.00013589	2.98373e-06
HADHA	1.7321	1.88781	4.13085	1.75983	4.10474	3.96471	5.30523	4.36709	3.61265	3.47842	5.19322	4.80952	0	0	0	0	0	0	0	0	0	0	0	0
BSG	1.15556	0.994561	1.08931	2.28424	4.07543	3.98674	3.5113	2.05641	1.85779	0.749011	1.03228	1.30092	0.000238976	0.0013123	0.000494733	1.1727e-09	0	0	1.02153e-14	1.43039e-08	1.1224e-07	0.0127456	0.000865166	5.14593e-05
TOMM20	2.07428	1.92394	2.12805	2.93661	4.04116	4.26958	4.36126	2.29764	2.73074	1.85798	2.47482	2.97356	3.30224e-05	9.7933e-05	2.34916e-05	7.66325e-08	5.09573e-11	1.20501e-11	6.55576e-12	7.37532e-06	3.23005e-07	0.000146474	2.0174e-06	5.92374e-08
SFXN1	1.75858	1.63644	2.17599	3.02216	4.02654	3.96571	2.95843	2.12397	2.73908	1.86546	2.15436	2.7007	0.00114056	0.00234105	0.000100729	5.56324e-07	1.37423e-09	1.91141e-09	8.16071e-07	0.000142663	3.13699e-06	0.000623929	0.000110234	3.8908e-06
ATP5F1B	1.85744	2.03684	2.19019	1.80892	4.00707	3.85853	3.63192	2.76429	2.76962	2.50387	2.37566	2.55259	4.35909e-13	3.08579e-14	2.79589e-15	8.18067e-13	0	0	0	0	0	0	0	0
CALD1	1.22964	0.638225	0.560109	0.05101	4.00218	3.61458	3.81719	1.90259	0.905501	0.841444	0.850505	0.660337	9.96803e-05	0.0324146	0.0603501	0.872058	0	2.54444e-15	0	6.02352e-08	0.00283026	0.00528399	0.00485037	0.0264332
ANXA2	0.5119	0.549253	0.552181	0.359237	3.98757	3.25351	3.3115	2.09855	-0.206606	-0.463753	0.0895094	0.347065	0.216752	0.187783	0.188874	0.404418	2.97251e-12	6.12886e-10	3.98382e-10	5.65648e-06	0.627839	0.26458	0.839116	0.412121
TMCO1	2.03736	1.80573	1.70566	2.03508	3.98053	3.77915	3.38862	1.90105	2.31947	1.82077	2.22131	2.98626	4.4488e-05	9.59992e-05	0.000176335	0.000226319	4.95056e-10	1.20706e-09	7.52782e-09	0.000106591	8.73047e-06	0.000702814	7.23231e-06	5.88313e-08
DDOST	1.81648	2.08669	2.55637	3.05982	3.97689	3.90332	3.36781	2.25109	2.62188	1.74476	2.09147	1.95609	2.14069e-06	1.71534e-07	2.21078e-09	2.44276e-11	1.97349e-14	3.03424e-14	1.88436e-12	3.6587e-08	1.11269e-09	4.13775e-06	1.56479e-07	5.58063e-07
NDUFA4	1.57363	1.96112	2.79549	4.0584	3.97503	3.98359	3.91375	3.14202	3.02733	2.3586	1.36832	1.17586	0.003919	0.00344124	2.86973e-06	2.75514e-09	4.35624e-09	4.05121e-09	5.87507e-09	4.04039e-07	7.47487e-07	3.4388e-05	0.0155137	0.0224722
BANF1	3.27343	3.72796	2.48778	2.88471	3.90001	4.2012	2.82257	1.97833	1.34253	-1.13887	1.03513	0.83467	5.81353e-13	1.88997e-14	5.10013e-10	1.33932e-11	5.28843e-15	0	2.26036e-11	7.13923e-08	4.53749e-05	0.00862501	0.00101317	0.00665546
IMMT	2.50869	2.51879	2.54551	2.51932	3.89972	3.7834	3.63758	3.03745	2.82266	2.98221	2.71616	2.7611	1.53723e-15	1.74714e-15	0	1.42696e-15	0	0	0	0	0	0	0	0
SPTAN1	0.534065	0.434701	0.279831	0.0885027	3.83054	3.6883	3.74743	2.23555	1.04778	0.704749	0.641098	0.987936	0.0496548	0.111838	0.311209	0.76038	0	0	0	3.00152e-10	0.000271838	0.0105404	0.0192781	0.000529734
HABP4	3.65559	2.74434	1.56393	0.846683	3.80831	3.69627	4.17793	4.56467	2.62388	1.92268	2.83324	2.56956	4.65554e-09	1.50671e-06	0.00237116	0.108693	1.85023e-09	3.53864e-09	2.08552e-10	2.38309e-11	3.13779e-06	0.000268182	8.32572e-07	4.38151e-06
MYO1B	0.448931	1.04811	1.74942	0.153514	3.76995	3.61623	4.25469	3.25672	3.22261	2.1268	2.73736	2.61537	0.108945	0.00041332	1.39062e-07	0.608891	0	1.30505e-15	0	3.15509e-14	4.00886e-14	1.98581e-09	3.46304e-12	1.12406e-11
DAD1	2.38891	2.68616	1.54983	2.11224	3.7571	3.44312	3.0766	1.39492	1.53019	0.874866	1.20851	1.17285	2.73833e-06	3.40557e-07	0.00100479	1.98509e-05	2.07789e-10	1.64729e-09	2.01912e-08	0.00283044	0.00108719	0.0524201	0.00830037	0.0104653
GNAS	0.986465	0.638587	0.583476	1.29585	3.73024	3.45292	3.87993	2.32087	0.832862	0.460051	1.46493	2.11373	0.0332247	0.167174	0.195691	0.00487024	3.76726e-10	2.11603e-09	1.48191e-10	4.97816e-06	0.0627402	0.303245	0.0015981	1.94741e-05
SLC25A5	2.63483	2.61477	3.54687	3.81766	3.66684	3.73827	3.48352	3.27481	3.63665	3.13896	3.20586	3.49049	0	0	0	0	0	0	0	0	0	0	0	0
ATP5F1A	2.29921	2.3373	2.48888	3.245	3.6655	3.424	3.19493	2.67303	2.98261	2.6959	2.76584	2.83791	0	0	0	0	0	0	0	0	0	0	0	0
RPN2	1.9252	1.8133	1.64889	2.37624	3.64551	3.62623	2.94691	2.34983	1.95467	1.81764	1.32441	2.07196	6.72358e-06	1.7948e-05	6.81919e-05	1.5576e-07	8.40293e-12	9.62287e-12	1.57702e-09	2.02155e-07	5.16103e-06	1.59746e-05	0.000899954	1.94749e-06
ATP1B3	-0.156532	0.0942487	-0.571361	0.240927	3.60845	3.43091	3.15976	1.4656	0.575027	0.476085	0.131877	0.0443405	0.792303	0.881902	0.348234	0.705963	3.19405e-07	7.8038e-07	3.23452e-06	0.0163597	0.341493	0.429419	0.839512	0.944034
PHB2	2.21447	2.11251	2.93909	3.32965	3.58941	3.57175	3.47184	2.97339	3.53661	2.66125	3.92458	4.0367	4.8679e-14	2.02932e-13	0	0	0	0	0	0	0	0	0	0
EPB41L2	2.67791	2.63093	3.32414	3.8376	3.54388	3.7215	3.15217	2.43977	2.86493	1.93323	2.42265	2.3869	5.87765e-15	9.12247e-15	0	0	0	0	0	8.40309e-14	0	5.11207e-11	9.3854e-14	1.37118e-13
DNAJA1	1.63843	1.28002	1.90818	3.64682	3.51119	3.58349	2.55868	1.80173	1.98633	1.02062	2.34598	2.56064	8.5679e-12	4.58515e-09	1.15111e-13	0	0	0	0	6.0986e-13	3.52954e-14	4.70928e-07	0	0
RCN2	4.41094	3.90384	3.76515	3.60872	3.46022	3.51593	3.99699	4.2144	1.37429	1.21274	1.42148	1.42469	1.49144e-09	2.49948e-08	5.15186e-08	1.16012e-07	2.7273e-07	1.93997e-07	1.34361e-08	4.42306e-09	0.018097	0.0352179	0.0143071	0.0142809
MCM5	2.00147	1.5027	1.97735	2.00813	3.42764	3.50971	2.61195	2.00239	2.44519	2.19246	2.95553	3.20254	1.52856e-12	2.712e-09	2.14284e-12	1.25279e-12	0	0	0	1.46606e-12	4.14181e-15	1.13386e-13	0	0
DNAJA2	2.22742	2.08576	2.49164	4.00768	3.39981	3.47009	1.9433	1.61797	1.88209	1.21782	2.18565	2.36782	0	3.2386e-15	0	0	0	0	2.63573e-14	5.54666e-12	7.68563e-14	6.8615e-09	0	0
COPA	2.68082	2.64804	3.647	2.82589	3.38903	3.46606	3.50202	3.47967	4.17907	3.05926	3.49948	3.7004	0	0	0	0	0	0	0	0	0	0	0	0
SLC25A13	1.93486	2.00588	3.19897	3.76053	3.38202	3.49616	2.6185	2.69096	3.67393	3.12475	2.47058	2.93156	1.17501e-09	5.73449e-10	1.43846e-15	0	0	0	4.5986e-13	2.45772e-13	0	2.98842e-15	2.29043e-12	1.79383e-14
SLC25A3	2.32611	2.48051	2.94894	3.30258	3.38043	3.35949	3.35112	3.00538	2.91921	2.57256	2.92888	3.11526	1.06654e-12	1.9035e-13	1.43846e-15	0	0	0	0	0	1.41922e-15	6.33452e-14	1.3498e-15	0
SUPT16H	2.73754	2.41884	3.18329	3.46146	3.3628	3.59381	3.14088	2.46469	2.70787	2.01116	2.23495	2.41067	0	0	0	0	0	0	0	0	0	0	0	0
HCFC1	2.90524	2.76303	3.71689	3.54391	3.28034	3.31582	3.00295	2.53561	3.49738	2.36101	3.6452	3.95895	0	0	0	0	0	0	0	0	0	1.5648e-15	0	0
CDC73	2.32346	2.00368	2.69232	2.47411	3.27812	3.19464	3.28983	2.32122	2.466	1.64712	4.72039	4.22511	0	2.54265e-14	0	0	0	0	0	0	0	5.94127e-12	0	0
CHD4	2.30179	2.41389	2.68673	2.58158	3.27729	3.3756	3.03637	2.89584	2.75496	2.07223	3.49869	3.62837	0	0	0	0	0	0	0	0	0	2.98842e-15	0	0
ATP5F1C	1.80808	1.55285	2.01736	1.69653	3.27203	3.38398	3.71714	2.11031	2.97094	2.33336	2.79612	2.95221	9.49401e-08	1.85298e-06	9.59449e-09	3.44435e-07	2.51357e-14	8.37857e-15	0	3.30824e-09	4.25024e-13	2.79947e-10	2.2503e-12	4.74147e-13
MAGED2	2.16015	2.32174	2.75342	3.31895	3.26455	3.37622	3.35229	1.93577	1.93686	1.45273	3.50305	3.1803	1.66533e-14	1.74714e-15	0	0	0	0	0	3.87993e-13	3.61035e-13	7.60407e-10	0	0
RAB13	1.87055	2.03216	2.18815	3.19967	3.25077	3.16064	3.04786	2.20063	2.4189	1.5574	1.87312	1.39795	3.90807e-07	8.00854e-08	1.65307e-08	9.94838e-13	6.38046e-13	1.41792e-12	3.79252e-12	1.43331e-08	1.47805e-09	9.80828e-06	3.89142e-07	5.12498e-05
VIM	1.77291	1.94317	1.85616	1.52945	3.2065	3.21632	2.88319	2.69729	2.31198	1.96286	2.69041	2.90306	0	0	0	0	0	0	0	0	0	0	0	0
POLR2B	0.534605	0.250354	0.83791	0.876728	3.19249	3.19151	1.32096	1.03315	1.88313	1.21463	2.01437	2.09377	0.17457	0.552346	0.036068	0.0284885	6.79701e-10	6.77328e-10	0.00134728	0.0108638	1.68696e-05	0.00289431	6.15729e-06	3.15443e-06
MTA2	3.37452	3.28335	3.10041	2.06723	3.18781	3.31633	3.69345	3.82141	3.37398	3.37801	4.25451	4.05297	0	0	0	0	0	0	0	0	0	0	0	0
MYO1D	0.0213239	-0.471582	0.559188	-0.0996805	3.13757	3.22457	3.70288	2.89466	2.153	1.21989	1.68629	1.80235	0.941853	0.0235922	0.00438361	0.651728	0	0	0	0	1.97342e-13	1.06419e-07	9.27537e-11	1.78771e-11
CLTC	1.80099	1.70873	2.3849	2.89066	3.11944	3.10029	2.909	2.47489	3.6402	2.13323	1.92672	2.67429	0	0	0	0	0	0	0	0	0	0	0	0
SLC25A6	1.85577	1.81769	2.47133	3.12583	3.1077	3.35499	2.97674	2.82538	2.80994	2.56614	2.47939	2.82377	3.33067e-14	6.54819e-14	0	0	0	0	0	0	0	0	0	0
SMARCA5	1.73414	1.68196	2.43193	2.25196	3.1071	3.21672	3.19271	2.07879	2.79422	1.90701	2.92297	3.07908	4.39346e-10	1.04119e-09	5.84563e-14	4.7946e-13	0	0	0	4.43367e-12	0	4.11687e-11	0	0
SSR4	1.93342	1.57892	1.59365	2.8658	3.09844	3.21748	2.54023	1.91383	2.31703	1.16827	1.00711	1.66337	1.65494e-08	1.00148e-06	8.39204e-07	8.45578e-13	9.3877e-14	2.93818e-14	2.19006e-11	2.14996e-08	2.33206e-10	0.000107956	0.0006422	3.58725e-07
VAPB	1.76193	1.5508	1.60486	1.8728	3.08549	2.87707	2.45781	1.80666	1.41631	1.16175	1.58632	1.73278	6.6798e-06	4.76101e-05	2.8724e-05	2.475e-06	6.14922e-11	3.41555e-10	1.21428e-08	4.73444e-06	0.000151305	0.00138105	3.2459e-05	8.68916e-06
DYNC1H1	3.23091	3.06481	3.31456	3.7765	3.05411	3.15708	3.10883	2.61404	3.13541	2.37	3.20831	3.15631	0	0	0	0	0	0	0	0	0	0	0	0
YWHAB	1.77485	1.59021	1.84138	1.86137	3.03837	2.84177	3.60705	1.93683	1.8006	1.35	1.73073	1.91774	4.50311e-10	6.85716e-09	1.87229e-10	1.30157e-10	0	0	0	5.05967e-11	3.02601e-10	1.92413e-07	8.07046e-10	6.0283e-11
SLC3A2	1.1589	0.92181	1.00358	2.51928	3.03317	2.69015	2.09581	1.52605	1.48269	0.773431	1.14525	0.726928	0.0587389	0.146753	0.115905	0.000134192	1.06575e-05	5.90092e-05	0.00109531	0.0149241	0.0170229	0.208354	0.0614581	0.237384
FLNB	1.46868	1.3584	1.13148	1.91339	3.03066	3.00561	3.0553	1.98573	1.37934	1.35475	1.11685	1.29516	1.11789e-09	7.69539e-09	3.3472e-07	1.0305e-12	0	0	0	3.92555e-13	4.62475e-09	7.29881e-09	4.23858e-07	1.99944e-08
PGRMC1	2.14758	2.32562	2.16367	2.78164	3.02719	2.9333	2.58558	2.01417	1.95315	1.93854	2.04598	2.09703	0	0	0	0	0	0	0	0	0	0	0	0
GTF2I	2.00912	2.04803	2.19983	2.46023	3.01497	3.05145	2.603	1.96912	2.11267	1.47906	3.6702	3.33248	0	0	0	0	0	0	0	0	0	2.98842e-15	0	0
PGAM5	2.46801	2.95633	2.73037	2.14577	3.00014	3.02422	2.83729	2.50775	2.81951	2.41609	2.01506	2.46792	7.79251e-14	0	4.1645e-15	3.17632e-12	0	0	1.30238e-15	4.93109e-14	1.41922e-15	1.40565e-13	1.62058e-11	6.55695e-14
RFC3	2.13828	2.34028	2.39378	2.33168	2.97756	3.03182	2.74763	1.38871	2.04553	1.37769	2.11151	2.55124	1.16405e-07	2.00994e-08	1.19532e-08	1.96483e-08	6.3637e-11	4.02925e-11	4.66231e-10	0.000147215	2.83751e-07	0.000152355	1.53467e-07	2.69424e-09
SLC25A1	1.40551	1.50023	2.10208	3.12063	2.97448	3.18091	2.16185	1.83439	2.05189	1.66866	2.1022	2.59603	0.00504807	0.00299735	7.27621e-05	9.44697e-08	2.50933e-07	6.46721e-08	4.85561e-05	0.000409936	9.75569e-05	0.00107961	7.01159e-05	2.8375e-06
ACLY	1.561	1.00352	1.30769	1.51717	2.97225	3.63049	1.38152	1.08089	1.21587	1.2444	1.11176	1.59415	2.64031e-13	2.14382e-08	3.32152e-11	5.2778e-13	0	0	6.92176e-12	3.75486e-09	2.03466e-10	1.15605e-10	1.83328e-09	1.18998e-13
MARCKSL1	1.64845	1.68384	1.83742	2.05527	2.96936	2.53884	2.73829	1.5068	0.987523	1.29371	0.988638	1.02134	0.000346472	0.000285963	9.45789e-05	1.90031e-05	2.52755e-08	5.4734e-07	1.30424e-07	0.000979315	0.0248007	0.00381412	0.024188	0.0203374
BCAP31	4.37377	4.20974	3.62558	1.29777	2.95974	3.1716	4.0675	5.22705	3.35231	4.75249	4.46746	3.6542	0	0	0	3.01711e-06	7.68162e-15	0	0	0	0	0	0	0
GTF3C1	0.932861	1.13613	1.61768	0.908886	2.95369	3.21086	2.47299	1.63755	2.15223	1.24184	3.02068	3.14415	0.000602012	5.71224e-05	1.51966e-07	0.000814921	7.12587e-14	6.09285e-15	8.19108e-12	1.21836e-07	2.72902e-10	1.45692e-05	3.56816e-14	1.15264e-14
SSBP1	2.32899	1.81343	1.73048	3.49884	2.94098	2.44182	1.11465	1.37397	2.73622	1.63264	1.45575	1.43705	0	8.07462e-14	2.85851e-13	0	0	0	2.00733e-08	1.52429e-10	0	1.44586e-12	3.15098e-11	4.32271e-11
SUGP2	1.08934	1.48916	1.81005	1.03681	2.92495	2.90317	2.77845	1.83785	1.94868	1.60793	5.24682	5.03178	2.06263e-07	2.06318e-10	9.85028e-13	5.56324e-07	0	0	0	6.3697e-13	1.15312e-13	2.44775e-11	0	0
PALS1	0.567272	0.609093	0.751605	0.461379	2.91872	2.71253	2.70461	1.79633	0.963998	1.34588	0.528292	0.925088	0.231244	0.175087	0.117034	0.41551	1.83126e-07	6.00788e-07	6.42564e-07	0.000197441	0.0339587	0.00311632	0.237392	0.0351145
POLR2L	1.81957	1.90497	1.60225	1.59507	2.89512	2.6015	1.51246	1.5399	1.65941	1.75603	1.78487	1.80306	1.70027e-07	7.52453e-08	1.82732e-06	1.97325e-06	4.36031e-12	6.61422e-11	4.63559e-06	3.72613e-06	9.68318e-07	4.15459e-06	2.52223e-07	2.04892e-07
DNAJA3	2.60124	2.49497	3.07295	3.61121	2.8457	2.94934	2.64783	2.7088	3.4327	2.82732	3.4366	3.47388	0	0	0	0	0	0	0	0	0	0	0	0
ATP2A2	1.2952	1.49717	1.07927	1.29517	2.82423	2.82995	2.44335	1.65242	1.7517	0.904376	0.841377	1.05273	4.37532e-05	4.9953e-06	0.000449094	4.34212e-05	5.46163e-12	5.14243e-12	2.12072e-10	9.1061e-07	2.94602e-07	0.0025922	0.00473967	0.000565319
CANX	1.73601	1.79185	1.65633	2.66949	2.78565	2.60615	2.40519	1.83663	1.93493	1.74605	1.38154	1.65047	7.61968e-11	3.75519e-11	2.52097e-10	0	0	0	7.00589e-15	1.70025e-11	4.03516e-12	6.34083e-11	1.72961e-08	2.53907e-10
MRPS34	-0.419195	-0.400076	-0.138882	-0.662797	2.77629	2.3325	1.99398	0.385611	-0.175857	-0.136152	2.00648	1.51238	0.152338	0.142954	0.623863	0.0484458	1.38778e-12	1.28626e-10	4.88086e-09	0.161849	0.524314	0.627152	4.32762e-09	1.25048e-06
DLST	1.09218	0.586217	1.46949	1.56306	2.76303	2.41656	2.24699	1.03049	1.30027	1.89278	0.831734	1.14578	0.0102755	0.164136	0.000812508	0.000397101	4.26319e-08	5.88538e-07	2.16776e-06	0.015936	0.00254224	3.33502e-05	0.0472907	0.00721886
SSRP1	1.76132	1.76121	2.34393	3.20359	2.75385	3.08423	2.71193	1.38493	1.65638	0.560879	1.67551	1.92319	8.92686e-06	9.31165e-06	4.94446e-08	3.02802e-11	1.32405e-09	8.47473e-11	1.85839e-09	0.000268915	2.24216e-05	0.116499	1.90738e-05	2.03636e-06
CLTA	1.39482	1.22819	1.66466	1.75687	2.74224	2.54097	2.2803	1.75053	2.91295	1.8711	1.45858	2.32369	2.30722e-07	2.60001e-06	5.76744e-09	1.46507e-09	7.68162e-15	7.27789e-14	1.61428e-12	1.6947e-09	1.41922e-15	3.23752e-10	9.50288e-08	9.44908e-13
LIN7C	0.799453	0.743287	0.902609	1.27964	2.6826	2.15787	2.49137	1.52352	1.07191	1.33715	1.01352	1.16394	0.0025736	0.00278648	0.000385953	2.6327e-06	8.81455e-14	3.2577e-11	6.60789e-13	1.03324e-07	4.0473e-05	1.13758e-06	8.77666e-05	1.21685e-05
MED4	0.613704	0.468777	0.223913	0.283031	2.67496	3.31684	0.98504	-0.670529	-0.0686466	-1.35928	-0.00522116	-0.132801	0.0137617	0.0409054	0.369274	0.218686	2.35114e-13	0	7.66518e-05	0.0182358	0.768738	1.45692e-05	0.985767	0.596522
ATP5PO	0.926204	0.593461	1.38402	1.65158	2.65992	2.57317	2.6762	1.6987	2.03014	1.5793	2.59228	3.22309	0.00010883	0.00941721	1.38201e-07	2.72044e-09	7.68162e-15	1.73385e-14	4.80878e-15	1.47917e-09	1.55216e-11	7.82819e-09	1.42314e-14	0
RAF1	1.91586	1.41812	2.57984	3.63001	2.61941	2.59644	2.13253	1.30332	2.43079	1.10099	1.84375	1.61475	4.61315e-05	0.00163125	3.55728e-07	2.02924e-10	2.67242e-07	3.05424e-07	9.34814e-06	0.00357811	1.0502e-06	0.0166244	7.7456e-05	0.000396755
FOCAD	4.19534	4.06958	3.69563	2.45376	2.6188	2.69494	3.71695	4.14746	4.02113	4.15482	4.04648	3.53736	0	0	0	0	0	0	0	0	0	0	0	0
MRPS26	-0.226665	-0.664674	-0.0904106	-0.849269	2.61613	2.35079	1.61584	0.698557	0.120768	-0.400428	2.21955	2.08133	0.211965	0.00119853	0.66101	2.09188e-05	0	1.30505e-15	4.04244e-11	0.000304602	0.513627	0.0283976	6.37171e-15	3.88742e-14
TRIM28	1.62663	1.58221	1.57159	1.33168	2.612	2.59311	2.68011	1.91636	1.70174	1.28952	4.28454	4.1654	9.04429e-11	2.06931e-10	2.20059e-10	1.06769e-08	0	0	0	1.08546e-12	2.65443e-11	2.17537e-08	0	0
NDUFS3	1.23367	0.707399	1.24269	1.58003	2.60508	2.8371	2.108	1.28366	1.66677	1.58628	1.6466	1.84712	0.0070294	0.116185	0.00668811	0.000755304	5.40885e-07	9.86581e-08	1.86338e-05	0.00546437	0.000410864	0.000726356	0.000477455	0.00011839
TMED9	0.489176	0.433616	-0.235124	-0.0150779	2.58406	2.42536	2.03136	0.713598	0.272679	-0.364128	0.207426	0.429074	0.448193	0.505907	0.728332	0.980583	0.00014863	0.000318152	0.00199988	0.271555	0.677602	0.576443	0.757894	0.510791
YTHDF2	1.96912	1.7664	2.32033	2.92531	2.57858	2.45866	2.48014	2.19904	1.74139	1.20216	1.91271	1.77955	7.30538e-12	1.42761e-10	6.89936e-14	0	2.73355e-15	1.16926e-14	8.08066e-15	3.38156e-13	1.70952e-10	6.16364e-07	1.47791e-11	9.71113e-11
RFC2	1.53604	1.64285	2.07281	1.55297	2.57041	2.42849	1.90745	1.40054	1.67936	0.890752	1.60648	1.79423	1.3045e-07	3.59892e-08	1.70196e-10	1.06448e-07	5.56788e-13	2.60615e-12	1.21287e-09	8.13656e-07	2.06285e-08	0.000573071	5.37748e-08	4.93656e-09
TFAM	2.01021	1.87066	0.504399	0.645552	2.56184	1.992	1.69103	-0.479812	-0.509884	-0.410104	0.207186	-0.46075	3.24564e-08	1.54015e-07	0.0988755	0.0349756	1.16879e-10	3.96549e-08	1.0132e-06	0.118452	0.0926357	0.212516	0.501594	0.128488
RBM39	1.83952	2.06723	1.62834	1.28168	2.55818	2.48891	2.39357	2.29388	1.94564	2.13474	2.74226	2.46216	1.00685e-11	4.22638e-13	2.42106e-10	5.88161e-08	0	1.30505e-15	4.80878e-15	1.92994e-14	2.05302e-12	1.58026e-13	0	2.53295e-15
RAP1A	1.72601	1.56699	1.97767	2.35401	2.55068	2.72717	2.60824	2.12583	1.83128	1.55999	1.61406	1.68185	0.000276085	0.0012964	0.000126164	7.12385e-06	1.56391e-06	9.08578e-07	1.72086e-06	0.000279999	0.000274789	0.00130794	0.000400578	0.000259532
COPB2	1.93599	1.76522	2.25211	2.24614	2.5499	2.61976	2.39544	2.38355	2.58522	1.75125	2.14282	2.32726	0	0	0	0	0	0	0	0	0	0	0	0
YWHAG	1.86769	1.62907	1.98721	1.98422	2.54628	2.37686	3.09225	1.87144	1.9827	1.78231	1.80806	1.77459	0	0	0	0	0	0	0	0	0	0	0	0
MTA1	3.73483	3.70222	3.63949	2.11787	2.53433	2.64744	3.43819	4.03837	4.04752	4.22234	3.97718	3.73409	0	0	0	0	0	0	0	0	0	0	0	0
G3BP2	0.768599	0.730137	1.06181	1.6108	2.53045	2.64689	1.78935	0.938522	0.917069	-0.0803855	2.64932	2.88193	0.00703384	0.0103261	0.000332971	6.10183e-07	2.561e-11	7.70139e-12	7.67705e-08	0.00128662	0.00150457	0.827886	7.28484e-12	7.23341e-13
MAP4	2.44999	2.27915	1.67596	0.669432	2.52594	2.12509	3.95292	1.43905	1.31048	1.61757	1.3525	0.934758	2.2848e-10	1.50144e-09	9.43936e-07	0.0272912	1.0408e-10	6.48988e-09	0	1.33121e-05	4.94006e-05	1.66963e-06	3.158e-05	0.00241379
FAF2	1.27582	0.790286	1.52061	3.22863	2.51269	2.51827	2.09969	0.906258	2.13267	1.5543	4.12535	3.34659	0.000517342	0.0253655	6.2366e-05	1.90841e-11	7.78061e-09	7.11795e-09	3.16095e-07	0.0114194	2.28209e-07	4.38478e-05	2.52163e-14	7.44582e-12
LRRC59	1.74194	1.84441	1.79126	1.6119	2.50149	2.27503	2.97005	1.35669	1.80104	1.70531	2.4887	2.51655	1.19904e-12	2.47421e-13	5.33766e-13	9.29483e-12	0	0	0	8.29213e-10	4.35494e-13	2.06919e-12	0	0
GTF3C3	0.915291	0.748425	1.29681	0.898622	2.50101	2.43535	1.71042	1.15857	1.96292	0.978046	2.91595	2.8702	0.0229349	0.0619915	0.00173901	0.0260621	1.33362e-07	2.17358e-07	7.17657e-05	0.00486986	9.62513e-06	0.0151537	5.20363e-09	7.46376e-09
YWHAE	1.52832	1.43309	1.69261	1.60599	2.4999	2.33713	2.80788	1.50971	1.48353	1.32808	1.39041	1.3269	8.10525e-13	5.27922e-12	4.02041e-14	1.78803e-13	0	0	0	1.09652e-12	1.72952e-12	3.54191e-11	9.87955e-12	3.37915e-11
TUBA1C	2.08895	1.93413	2.08437	3.97001	2.4926	2.34681	2.16428	1.90192	2.35214	1.1606	1.35829	1.62299	4.28437e-09	2.6245e-08	4.89944e-09	0	5.63581e-11	2.60969e-10	1.85839e-09	3.6587e-08	2.38407e-10	0.000155751	1.69709e-05	8.23937e-07
EPB41	1.34213	1.29339	2.14968	2.40283	2.46791	2.6047	2.3054	1.59497	1.92225	1.23099	1.48627	1.58293	0.000164263	0.000273957	7.40576e-08	6.45556e-09	3.61099e-09	1.03011e-09	1.59866e-08	1.59245e-05	6.36197e-07	0.000466457	4.19121e-05	1.68002e-05
COA3	1.53416	1.22263	1.47653	2.39215	2.46204	2.52635	2.13657	1.65722	1.94672	1.51752	2.20939	2.41488	0.000288978	0.00625056	0.000462732	3.73173e-07	2.20668e-07	1.30241e-07	2.64871e-06	0.000121831	1.18463e-05	0.00033067	1.56105e-06	3.05793e-07
RFC5	1.43474	1.6595	1.91872	2.20005	2.45769	2.66737	2.29675	1.24736	1.89924	1.26777	2.34307	2.46349	0.000492372	9.01596e-05	1.07524e-05	1.07965e-06	1.33334e-07	2.3797e-08	4.8539e-07	0.00217808	1.21119e-05	0.00178542	3.32932e-07	1.23154e-07
SMC2	1.82455	1.44692	2.1643	1.59745	2.45712	2.52575	2.56103	1.7006	2.238	1.35717	1.92747	2.13522	4.26404e-09	5.18286e-07	7.89345e-11	7.22899e-08	2.85104e-12	1.35903e-12	8.91853e-13	2.07513e-08	3.22901e-11	1.5153e-06	1.19353e-09	1.01033e-10
EPRS1	2.69749	2.42998	2.66282	3.41351	2.45523	2.51688	2.22428	1.85424	2.42628	1.76807	2.06441	2.16221	0	6.17594e-15	0	0	2.73355e-15	1.30505e-15	5.07927e-14	8.08563e-12	5.30585e-15	2.69165e-11	4.26589e-13	1.13983e-13
RFC4	1.54192	1.61262	1.60284	1.94721	2.45361	2.41315	2.09866	0.974615	1.84021	1.11698	2.16644	2.41074	1.36348e-05	6.83082e-06	7.4541e-06	2.14645e-07	1.33854e-09	1.9271e-09	4.47843e-08	0.00345939	6.38374e-07	0.0008968	2.28254e-08	2.05907e-09
RPA1	1.28164	1.25084	0.83052	1.74354	2.43586	2.71853	0.399539	-0.254823	0.410272	-0.863941	0.146669	-0.0228963	1.79276e-09	3.5761e-09	1.03649e-05	5.47473e-13	0	0	0.020632	0.141568	0.0175442	5.12155e-06	0.393118	0.903311
GTF2F2	2.90082	2.45381	2.25343	3.27565	2.43289	1.79474	2.47546	2.29823	1.35276	1.81774	2.28365	1.73771	2.44244e-05	0.000246634	0.000644436	3.56413e-06	0.000267542	0.00539443	0.000207873	0.000532789	0.0329521	0.00470624	0.000540244	0.00674135
DMAP1	0.555384	0.513333	0.860959	0.581822	2.43163	2.56462	2.28678	1.74844	2.15409	1.29144	2.32754	2.84502	0.0874663	0.128382	0.0121571	0.0863388	5.97533e-09	1.84156e-09	2.08928e-08	3.26846e-06	6.90941e-08	0.000222363	1.47954e-08	1.72333e-10
MBD3	2.64422	2.55427	2.57652	0.891783	2.42623	2.42948	2.80906	3.29534	2.86288	2.74441	3.56336	3.30425	1.34352e-08	3.00851e-08	2.48292e-08	0.0198878	8.11213e-08	7.79468e-08	3.45897e-09	8.4951e-11	2.21477e-09	5.99699e-09	1.06453e-11	7.23574e-11
NONO	2.14445	1.68505	1.77589	1.49136	2.42077	2.26809	2.17666	1.37136	2.38831	2.43452	2.97618	3.04285	0	0	0	0	0	0	0	1.38817e-14	0	0	0	0
MRPS17	-0.229034	-0.163542	-0.0501525	-0.601691	2.41138	1.96882	1.48861	0.784969	0.189707	-0.000747519	1.75302	1.37909	0.196569	0.427042	0.77975	0.00120442	0	2.61376e-14	4.35457e-11	1.80962e-05	0.251236	0.997186	6.40528e-13	2.74974e-10
AVEN	3.17257	3.19188	3.03398	1.80158	2.40635	2.4314	3.29942	3.54727	3.72252	3.68371	3.69845	2.82131	0	0	0	6.34043e-10	2.80246e-13	2.07606e-13	0	0	0	0	0	2.53295e-15
YWHAZ	1.26624	0.900107	1.54296	1.57571	2.40207	2.27526	2.90715	1.37289	1.2755	1.16545	1.15239	1.30912	4.11087e-11	1.21875e-07	1.72117e-13	8.91354e-14	0	0	0	4.63574e-12	3.22901e-11	3.27165e-10	4.22498e-10	1.53627e-11
KLC1	2.89138	2.40865	2.16306	1.69554	2.39785	2.51836	2.42622	2.76032	2.32316	3.06182	2.49626	2.05985	0	0	0	5.62896e-13	0	0	0	0	0	0	0	2.53295e-15
GOT2	3.25439	3.23309	2.97768	2.35894	2.39694	2.40311	2.41365	3.06553	3.25352	3.61638	3.19291	3.00908	0	0	0	5.17512e-15	2.73355e-15	2.54444e-15	2.47769e-15	0	0	0	0	0
KIF5B	2.61362	2.17652	2.13657	1.54198	2.37954	2.29621	2.1	2.26022	2.23722	2.64398	2.18811	1.95711	0	0	0	0	0	0	0	0	0	0	0	0
CRYBG3	3.08186	3.22491	2.7026	1.92901	2.36657	2.73111	3.25083	3.76513	3.00435	2.59242	3.203	3.20148	0	0	7.99361e-15	8.20412e-11	3.42004e-13	4.90382e-15	0	0	0	2.78222e-14	0	0
HAT1	1.38327	1.25234	1.29323	2.62924	2.36538	2.28728	1.95711	1.37691	1.09668	0.263198	2.21485	2.36404	2.41738e-10	3.00362e-09	1.31723e-09	0	0	0	1.33959e-14	2.76627e-10	4.98173e-08	0.121196	0	0
TIMM50	2.04196	1.70619	2.14401	3.19409	2.36114	2.36796	2.04983	1.34953	2.41433	1.88587	2.64873	2.79317	0	1.1891e-14	0	0	0	0	0	8.18514e-12	0	0	0	0
ALDH3A2	2.60026	2.76011	2.88325	3.12263	2.35972	2.42545	3.97229	2.86002	3.6158	3.11391	6.07431	5.67322	0	0	0	0	0	0	0	0	0	0	0	0
EIF3B	2.47818	2.3434	2.69343	2.68121	2.33822	2.58341	2.86729	2.49494	2.96591	2.2955	2.73889	2.54795	0	0	0	0	0	0	0	0	0	0	0	0
SSR1	0.812652	1.25181	0.506112	2.27752	2.33715	2.17775	1.83603	1.26348	0.654347	0.41564	0.93233	0.486382	0.0184992	0.000490314	0.142618	2.60626e-08	1.49733e-08	6.72493e-08	1.81689e-06	0.000447625	0.0564754	0.224169	0.00720386	0.155094
RAB5C	1.96636	1.47732	1.51845	2.5101	2.33363	1.79562	1.60601	1.08633	1.69644	1.47021	1.24474	1.15884	2.45274e-09	9.44113e-07	5.61315e-07	5.56416e-12	3.88175e-11	1.8177e-08	1.88138e-07	0.000116936	5.96562e-08	9.41866e-07	1.57647e-05	4.57565e-05
SFPQ	1.68724	1.23057	1.39698	1.26184	2.32611	2.04207	1.76616	0.883964	2.06676	1.997	2.12537	2.86584	0	1.27576e-13	2.79589e-15	5.19822e-14	0	0	0	8.29531e-10	0	0	0	0
MRPS22	-0.792916	-0.865397	-0.80831	-1.0911	2.31805	1.90227	0.977435	0.00223472	-0.627936	-0.672926	1.25685	0.953928	0.0019343	0.000850247	0.00330468	0.000132331	1.03002e-11	1.40517e-09	0.000201115	0.994417	0.0123648	0.00751893	5.62336e-06	0.000269368
MCM3	1.16178	1.3072	1.3415	1.64933	2.30956	2.02328	1.63409	1.48712	1.59899	1.69326	2.08694	2.11526	1.50335e-05	2.21549e-06	1.38633e-06	2.25397e-08	6.14549e-12	1.92476e-10	2.67988e-08	2.00944e-07	4.27358e-08	1.24664e-08	8.44118e-11	5.99254e-11
CAPZB	1.12481	0.887671	1.24487	0.678252	2.30377	2.52083	3.01231	2.378	2.02457	1.47581	1.58157	1.75584	1.2759e-09	2.37545e-07	1.0693e-10	2.44681e-05	0	0	0	0	0	1.05575e-12	1.36071e-13	6.10623e-15
SF3B3	1.36548	1.31535	1.02261	1.76413	2.29758	2.28224	1.47724	2.00175	1.76917	2.29219	2.1603	2.14736	8.62619e-15	2.54265e-14	2.82555e-11	0	0	0	0	0	0	0	0	0
CTNNA1	2.54081	1.31198	1.99085	0.656792	2.29321	1.90236	3.24318	2.53673	1.71438	3.13659	1.25488	1.41164	0	2.21747e-08	6.217e-13	0.00109733	1.00513e-14	2.03232e-12	0	0	3.33425e-11	0	5.25472e-08	3.98126e-09
GTF3C4	0.692287	0.77149	0.584458	0.208674	2.29172	2.51314	1.50089	0.516923	1.47446	0.863904	2.42636	2.85071	0.145376	0.118667	0.225998	0.684847	1.56448e-05	3.47066e-06	0.00234272	0.289499	0.00268663	0.0697454	6.24784e-06	3.68797e-07
ESYT2	2.9078	2.72864	3.09305	2.44481	2.26469	2.49861	3.1235	3.19165	3.06596	3.41843	3.14487	2.8122	0	0	0	0	0	0	0	0	0	0	0	0
CBX1	1.4411	1.85411	1.25979	1.79829	2.25622	2.50368	1.524	0.960974	1.38321	1.38085	1.72177	1.90509	0.00120007	7.8668e-05	0.00399794	0.000158344	5.06554e-06	1.59541e-06	0.000971263	0.0297181	0.00172202	0.00179145	0.000503479	0.000160317
MICOS13	1.55576	1.29635	2.21018	3.23781	2.25559	2.28063	1.61294	1.15586	2.60415	2.2408	2.57181	2.22915	0.0292208	0.0691718	0.00262386	3.21197e-05	0.00221494	0.00196316	0.0244683	0.119454	0.000495226	0.0022734	0.000575069	0.00235266
YWHAH	1.48974	1.23575	1.54642	1.63201	2.25345	2.04306	2.62395	1.58386	0.783665	0.833908	1.38939	1.43855	1.2864e-08	6.08781e-07	5.96216e-09	1.53e-09	3.48549e-13	5.3083e-12	3.67176e-15	3.3188e-09	0.000497977	0.000245666	5.70586e-08	2.7361e-08
RBBP7	3.02599	2.89123	2.8047	2.01501	2.22056	2.46845	3.10691	3.48773	3.51164	3.51002	3.3222	3.2219	0	0	0	6.22632e-13	3.78541e-14	1.30505e-15	0	0	0	0	0	0
RAE1	0.379033	0.386911	3.04221	0.166235	2.21617	2.13592	2.34216	2.53471	2.81947	3.1182	1.53741	1.85373	0.077795	0.0735537	0	0.459008	5.67205e-13	1.58342e-12	1.1082e-13	1.38817e-14	0	0	6.30983e-09	6.78188e-11
POLR2H	1.61679	1.35758	1.41642	1.60342	2.19913	2.24772	1.08569	1.21916	1.66681	1.0242	1.83807	1.8917	1.55916e-08	5.88357e-07	2.52086e-07	1.85885e-08	7.66477e-12	4.17243e-12	2.48429e-05	4.17748e-06	7.46429e-09	5.71049e-05	7.694e-10	3.74134e-10
ELOB	1.37453	1.27964	1.69574	2.02391	2.1928	2.12143	2.34177	1.5612	1.54118	1.20987	1.88996	1.98165	4.83705e-09	2.59543e-08	2.97726e-11	2.24255e-13	2.19343e-14	5.49681e-14	2.47769e-15	2.47856e-10	3.1183e-10	7.48108e-08	1.49058e-12	3.88427e-13
AKAP8L	0.638543	0.636436	1.07922	0.947333	2.18665	2.15459	1.57015	1.57771	2.2974	0.977772	2.6373	3.07479	0.0102468	0.0105797	4.80852e-05	0.000252653	2.87804e-11	4.14341e-11	6.66283e-08	6.46964e-08	7.66224e-12	0.000171722	1.57822e-13	2.53295e-15
MRPS25	-1.04834	-1.15693	-1.05275	-1.0969	2.18375	1.92206	0.520742	0.0636016	-0.349148	-0.559411	0.572784	1.03636	0.000335155	0.00027648	0.0026227	0.000488595	1.07004e-09	1.73532e-08	0.0601255	0.830466	0.206431	0.042913	0.0385426	0.000381694
NXF1	-0.299785	-0.333556	-0.289442	-0.26003	2.18177	1.77096	1.05826	0.5018	0.922913	0.395502	2.89559	2.94432	0.653701	0.641331	0.665051	0.711518	0.00120278	0.00703195	0.0967279	0.447525	0.14904	0.545027	4.1716e-05	3.38236e-05
EIF3I	2.20163	2.04927	2.45585	2.27714	2.17954	2.17833	2.61747	2.46412	2.52987	1.94423	2.38908	2.23635	0	0	0	0	0	0	0	0	0	0	0	0
EIF3C	1.81132	1.66782	1.55512	1.67696	2.16748	2.34406	2.17586	2.21963	1.84779	1.70257	2.43143	2.44634	0	1.04828e-14	7.65332e-14	7.51227e-15	0	0	0	0	0	5.71885e-15	0	0
CFL1	0.792081	0.786292	0.541626	0.986431	2.16463	2.07541	1.9474	0.55517	0.776834	0.591765	0.424672	0.412903	0.000173332	0.000203337	0.00762133	7.43898e-06	8.87796e-14	2.96125e-13	1.72925e-12	0.00661821	0.000223629	0.00366341	0.0337841	0.0387029
CAD	2.22532	2.16283	2.08866	2.7903	2.15834	2.18209	1.93349	1.96241	2.15704	1.38079	2.64613	2.9797	3.44096e-14	8.28778e-14	2.0079e-13	0	7.54274e-14	5.30577e-14	1.54542e-12	1.12209e-12	8.11795e-14	7.00965e-09	0	0
GATAD2B	2.6858	2.67722	2.23996	1.08248	2.13707	2.39262	2.76527	3.19848	2.74995	2.46847	3.2983	3.23086	6.64637e-13	7.68243e-13	7.34913e-11	8.32206e-05	2.22694e-10	1.29717e-11	2.58765e-13	5.83847e-15	3.24934e-13	5.94127e-12	2.63037e-15	2.53295e-15
RAB6B	1.45134	1.56973	1.7119	2.48926	2.11552	2.19442	2.04803	1.24718	1.9436	1.0148	1.44405	1.5283	0.000323648	0.000131612	4.07566e-05	6.0374e-08	1.39147e-06	6.88848e-07	2.32757e-06	0.00171995	5.59439e-06	0.00889567	0.000350042	0.000174157
MAP1B	2.39427	1.6732	1.83977	2.3892	2.10341	2.16635	2.3509	1.32642	2.21825	1.24421	1.09413	1.22671	6.1465e-05	0.00326728	0.00136861	6.29674e-05	0.000327183	0.000226172	7.7532e-05	0.018212	0.000165108	0.0589284	0.0473717	0.0269691
LARS1	2.38854	2.24298	2.54648	2.75998	2.09015	2.20564	2.11828	1.6573	2.01764	1.57401	1.79398	1.68226	0	0	0	0	0	0	0	7.27451e-14	0	3.26239e-13	6.37171e-15	3.97448e-14
G3BP1	0.731801	0.762669	0.743273	1.01713	2.08065	2.10508	1.48761	1.16112	0.994555	0.384375	2.61354	2.85707	0.0990961	0.107801	0.0978811	0.0208408	2.57004e-05	2.19335e-05	0.00118865	0.00950381	0.037204	0.482784	8.40466e-07	1.82896e-07
NKRF	0.768085	1.10433	2.04858	1.14286	2.07767	2.2549	2.07557	1.77096	2.26763	0.96345	1.97797	2.00612	5.10554e-06	3.98847e-09	0	1.52352e-09	0	0	0	1.12629e-14	0	6.98167e-08	0	0
SF3B5	1.51948	1.37687	1.23122	1.56011	2.07039	2.13365	0.567883	1.28661	0.866558	1.67219	1.0876	1.19609	9.54836e-06	4.49722e-05	0.000195485	6.2258e-06	2.80999e-08	1.40055e-08	0.0688995	0.000115682	0.00633848	1.80148e-06	0.000799484	0.000269286
ENY2	2.24582	2.01704	1.99158	1.72381	2.06833	2.23258	1.94033	2.04539	2.15708	1.50504	3.05098	2.86873	1.43583e-05	4.49722e-05	5.22229e-05	0.000315181	3.04421e-05	9.63412e-06	7.2019e-05	3.752e-05	1.57262e-05	0.00135669	3.24166e-08	1.12944e-07
MRPS27	-0.704821	-1.39666	-0.709065	-1.23827	2.05998	1.64479	1.00497	-0.0269546	-0.864743	-0.728971	1.2397	0.370598	0.0154857	1.98851e-06	0.00638642	7.65112e-05	1.52085e-10	2.07582e-08	8.15737e-05	0.913874	0.000492888	0.00266881	3.90458e-06	0.113303
GRB2	1.06976	0.943547	0.707834	0.763393	2.05981	1.51902	1.51292	1.30144	0.984114	0.806466	1.27004	1.04355	0.00057338	0.00111943	0.0178874	0.00695938	5.48777e-09	1.89918e-06	1.98494e-06	5.86045e-05	0.000678414	0.00730238	7.44692e-05	0.000361313
EIF3G	1.99374	1.48343	2.61172	1.99269	2.0569	2.14684	2.54893	2.3189	2.32162	1.4815	2.0806	1.97322	5.12234e-13	1.33074e-09	0	4.7369e-13	1.87219e-13	5.22378e-14	0	5.83847e-15	5.30585e-15	1.19803e-09	1.31437e-13	5.91198e-13
EIF3D	0.94751	0.921958	0.980282	1.08585	2.05321	2.105	1.62415	1.77528	1.6003	0.686859	2.38394	2.54144	4.37532e-05	6.76188e-05	2.74907e-05	5.35718e-06	3.42746e-12	1.69147e-12	1.47921e-09	1.72528e-10	2.0172e-09	0.00192092	4.54699e-14	7.19892e-15
CSDE1	1.82932	1.62256	1.69299	1.50835	2.0446	2.14717	2.39725	2.48676	1.70133	1.57374	1.70481	1.44327	1.40732e-14	4.79225e-13	1.27695e-13	3.18718e-12	0	0	0	0	1.09639e-13	1.0259e-12	9.50257e-14	1.01934e-11
AP3B1	1.78645	1.72255	1.88836	1.82236	2.02225	2.08484	1.91534	1.75887	2.09731	1.59975	2.00194	1.97124	2.98269e-15	9.12247e-15	0	1.42696e-15	0	0	0	4.44421e-15	0	7.40608e-14	0	0
RAD21	1.95142	2.06515	2.19844	2.51421	2.01565	2.25108	1.46924	1.48685	2.72278	1.93945	2.29512	2.08703	5.91617e-13	1.23989e-13	1.79297e-14	0	2.108e-13	7.22438e-15	9.95696e-10	7.70469e-10	0	6.73117e-13	5.19416e-15	7.15462e-14
DARS1	2.20061	1.98957	2.12612	2.03802	2.01552	2.17632	1.98233	1.719	2.0402	1.73809	1.82289	1.97224	0	1.46451e-14	1.43846e-15	5.17512e-15	7.68162e-15	0	1.12873e-14	8.84165e-13	5.30585e-15	6.41552e-13	1.49118e-13	1.36024e-14
SFN	1.23625	0.938526	1.21733	1.11664	2.00781	1.80649	2.42311	1.30732	1.28794	1.27187	1.28381	1.07572	1.29377e-07	1.77401e-05	1.84331e-07	9.38348e-07	1.24106e-12	2.10409e-11	4.80878e-15	4.45032e-08	5.57591e-08	7.17933e-08	6.11177e-08	1.78131e-06
YWHAQ	1.4978	1.27927	1.46084	1.39349	1.99741	2.01839	2.54227	1.38963	1.11681	1.06446	1.46139	1.15297	3.81435e-11	2.15504e-09	7.34592e-11	2.21343e-10	1.00513e-14	7.22438e-15	0	2.61541e-10	3.98438e-08	1.04138e-07	6.6922e-11	2.01723e-08
RPA3	0.629944	0.655012	0.778884	0.571439	1.99568	2.41661	-0.26438	-1.18638	0.0331257	-1.69571	0.00421847	-0.428471	0.178806	0.165615	0.128838	0.232367	9.05023e-05	5.3046e-06	0.581352	0.0137041	0.958661	0.00135788	0.993314	0.368823
RBBP4	2.70225	2.63244	2.4046	1.68582	1.9891	2.05793	2.49379	2.75136	2.58531	2.64852	3.01516	2.83171	0	0	0	0	0	0	0	0	0	0	0	0
HSD17B4	1.19471	0.885199	1.77575	2.01616	1.98423	2.0684	1.57824	1.29758	2.15164	1.58898	1.3725	1.33998	8.79154e-07	0.000108813	1.50254e-10	4.82421e-12	7.6518e-12	2.37635e-12	2.51831e-09	1.90647e-07	8.11795e-13	2.16211e-09	5.73253e-08	9.44467e-08
SNX27	2.64776	2.11602	2.30554	1.84583	1.97506	1.9533	2.16172	2.40963	2.26738	2.73513	1.89317	1.76141	4.51252e-14	2.48428e-11	2.21892e-12	6.34847e-10	1.24863e-10	1.66631e-10	1.12594e-11	6.41083e-13	3.33029e-12	1.7456e-14	3.42208e-10	2.04294e-09
DDX46	2.43907	2.38142	2.12914	2.10102	1.96165	1.92794	2.7303	2.51539	2.49086	2.43024	2.72783	2.57244	9.14534e-12	1.92693e-11	2.86936e-10	3.64394e-10	1.91773e-09	2.78343e-09	3.82439e-13	4.00407e-12	4.96285e-12	9.59032e-12	4.02172e-13	1.91761e-12
CCDC47	0.543389	0.61468	0.662775	1.55133	1.95762	2.18554	1.36433	0.642807	0.95361	0.375017	0.715797	0.757388	0.173696	0.0947526	0.0725344	9.63062e-05	3.37772e-06	4.77551e-07	0.000451696	0.0829567	0.0106474	0.32222	0.0505482	0.0394059
DYNLL2	1.22902	1.04043	0.970218	0.81996	1.95675	1.72162	1.72399	1.59851	1.43887	0.924335	1.57528	1.64219	4.79271e-05	0.000398815	0.000838527	0.00607205	1.64303e-08	2.01095e-07	5.27698e-07	2.08122e-06	4.58343e-06	0.00216465	1.03725e-06	4.78282e-07
ELOC	1.09063	0.776481	1.26752	1.85129	1.95623	2.12985	1.99675	1.32854	1.53388	0.815655	1.94284	1.97712	4.65474e-08	2.37691e-05	1.70514e-09	6.16448e-14	1.24866e-14	0	5.97561e-15	5.33506e-10	1.25454e-11	1.02191e-05	1.42314e-14	8.25393e-15
CTTN	1.11138	0.752386	0.919197	0.697804	1.95433	1.98827	1.68937	0.82195	0.981298	1.02012	0.825325	0.821274	2.21993e-08	3.01843e-05	1.06491e-06	8.28709e-05	7.68162e-15	4.90382e-15	5.32584e-13	7.66737e-06	2.96098e-07	1.30702e-07	6.85741e-06	7.28067e-06
POLDIP3	3.23484	3.03975	2.86799	0.296658	1.94535	2.20398	2.39441	3.00484	3.2236	3.81745	3.68617	3.37844	0	0	0	0.0394699	0	0	0	0	0	0	0	0
PCM1	0.505718	0.0757751	-0.0636778	-0.154074	1.94168	1.97454	2.73972	1.18071	-0.224497	0.519498	0.186981	0.229942	0.0502732	0.781649	0.820755	0.600896	2.37855e-09	1.60288e-09	3.39959e-13	3.0582e-05	0.390999	0.0444877	0.474984	0.380341
MRPS7	-0.0825367	-0.140096	0.201229	-0.0518142	1.94113	1.75044	1.66852	0.538244	0.816096	0.859725	1.8161	1.61629	0.714174	0.543507	0.376817	0.825931	4.26079e-11	5.85578e-10	1.83924e-09	0.0175863	0.000463411	0.000254194	2.24757e-10	3.93246e-09
VCP	1.72862	1.59397	1.4804	1.26537	1.93573	1.87083	1.94153	1.79751	1.06328	1.07185	2.26737	2.17623	0	0	0	8.39822e-14	0	0	0	0	1.1477e-11	9.36896e-12	0	0
CAPZA1	1.04463	1.12055	1.04472	0.762764	1.93246	2.18343	2.62739	1.96802	1.75008	1.54086	1.51554	1.70718	1.11244e-11	1.75956e-12	1.11826e-11	2.33261e-08	0	0	0	0	0	0	0	0
ADD1	1.25654	1.07195	2.01752	2.83554	1.92367	2.14393	1.52074	0.856684	1.69603	1.16169	0.948178	0.897614	9.21936e-05	0.000663003	2.5972e-08	6.01245e-12	6.75815e-08	6.12693e-09	5.26685e-06	0.00985549	7.89646e-07	0.000249375	0.00215128	0.00345967
HDAC2	2.56415	2.52612	2.36599	1.622	1.91114	2.14451	2.71611	3.02958	2.82061	3.00086	3.3837	3.09283	0	0	0	1.70558e-11	1.79566e-13	4.90382e-15	0	0	0	0	0	0
GFPT1	2.8759	3.04399	2.64508	1.58016	1.91072	2.4973	2.86722	3.15615	2.70299	2.43929	2.86809	2.64682	1.53723e-15	0	1.54681e-14	8.59e-09	9.97674e-11	6.88622e-14	1.30238e-15	0	7.80572e-15	1.56575e-13	1.3498e-15	1.25381e-14
DPY30	1.444	1.44974	1.78707	1.356	1.91039	2.05906	1.99933	1.39085	2.15701	1.41208	1.48153	2.12245	4.05324e-06	1.59637e-06	2.86073e-08	4.88824e-06	6.41204e-09	1.17298e-09	2.2937e-09	3.34438e-06	3.79327e-10	2.34263e-06	1.06124e-06	5.63943e-10
KLC2	2.10208	1.38927	1.51227	0.666834	1.90742	1.97833	2.08292	2.46667	1.82573	2.27683	2.09346	1.7786	3.5911e-12	6.37895e-08	1.06099e-08	0.00246755	4.26079e-11	1.64313e-11	4.12338e-12	4.58095e-14	1.21598e-10	4.15125e-13	3.67106e-12	2.27047e-10
HAX1	1.58789	1.56633	1.54062	2.71394	1.90022	1.75556	1.15436	0.607659	1.71785	1.36003	1.67154	1.99645	3.9973e-10	6.39179e-10	8.72195e-10	0	3.49996e-12	3.02663e-11	4.52285e-07	0.00309346	5.25109e-11	1.47885e-08	1.04213e-10	8.28241e-13
MARS1	2.16249	1.92685	2.28366	2.59367	1.89928	1.72947	1.63387	1.51147	2.14536	1.62469	1.40842	1.50724	1.94609e-12	4.85807e-11	4.10324e-13	9.95215e-15	6.13621e-11	6.45248e-10	2.49673e-09	1.56922e-08	2.29e-12	2.88356e-09	6.78945e-08	1.61783e-08
AP3M1	1.39393	0.755863	1.64461	2.07549	1.8947	1.92174	2.03914	1.60062	1.45196	1.46378	1.57626	1.23287	0.000202578	0.043191	4.957e-05	4.8159e-07	2.49669e-06	1.89661e-06	6.59361e-07	3.58306e-05	0.00012434	0.000111325	4.08773e-05	0.000799861
RANBP2	1.28127	1.11055	1.21289	1.85854	1.88953	1.98215	1.33345	1.24638	2.39877	1.92783	1.52872	1.98278	2.49201e-07	3.63051e-06	7.53192e-07	5.20938e-11	3.61608e-11	9.99007e-12	1.15788e-07	4.46905e-07	5.19747e-14	2.14201e-11	6.07947e-09	9.41556e-12
SF3A2	1.85585	1.83061	1.95167	1.81845	1.88868	1.80994	1.90022	2.04028	2.18453	2.23124	2.96471	2.80939	0	0	0	0	0	0	0	0	0	0	0	0
MED22	-0.514776	-0.636354	-0.140783	-0.411759	1.88863	2.18266	0.191253	-0.537737	-0.0135024	-0.414495	-0.433563	-0.00790197	0.0413043	0.0028189	0.5035	0.0469047	5.11333e-11	1.37591e-12	0.353584	0.0348894	0.953434	0.0437636	0.0833356	0.972354
TCEA1	2.47777	2.04487	1.80334	0.488776	1.88824	1.66118	2.02323	1.27913	1.02953	1.45032	1.28437	1.68981	2.15193e-08	9.47267e-07	7.74105e-06	0.383815	3.76786e-06	2.66961e-05	1.09631e-06	0.000729502	0.0051229	0.000162662	0.000665393	2.03215e-05
PRKAR2A	1.92063	1.62407	1.44429	0.80624	1.87201	1.95543	1.81046	1.9107	1.59488	1.6843	1.61257	1.40185	4.17928e-10	2.18497e-08	2.29669e-07	0.00118521	7.7198e-10	2.65941e-10	1.71364e-09	4.91188e-10	2.89172e-08	8.84378e-09	2.29232e-08	3.97934e-07
COPB1	2.09133	1.44845	1.63885	2.49037	1.87142	2.06036	1.6271	1.29759	1.6024	1.15672	1.46999	1.36653	6.4638e-12	4.61036e-08	2.96927e-09	4.49667e-14	1.13003e-10	9.06099e-12	3.23708e-09	4.05344e-07	4.46877e-09	3.05559e-06	3.11566e-08	1.40197e-07
KATNAL2	1.77971	1.81377	1.51887	1.43449	1.87034	1.82983	1.92043	1.77532	1.14522	1.24402	2.06311	2.13607	2.43049e-14	1.32354e-13	1.90736e-12	7.89146e-12	4.91091e-14	9.40849e-15	2.47769e-15	2.68254e-14	1.95735e-09	1.76645e-09	0	0
DCP1A	2.70285	2.19993	2.01577	1.34405	1.86024	2.26574	3.03301	3.09918	2.76558	2.3386	2.61685	2.67024	1.56762e-11	2.856e-09	1.9472e-08	2.92283e-05	9.94008e-08	1.24879e-09	6.12457e-13	3.7648e-13	8.1253e-12	5.87641e-10	3.40739e-11	1.92728e-11
RPS27A	-0.352318	-0.458268	-0.601752	-0.395126	1.84656	2.08646	1.7243	0.716652	0.132583	-0.393047	5.31475	3.77672	0.137476	0.0553995	0.0125339	0.0985856	7.57493e-10	3.40435e-11	3.75999e-09	0.00345021	0.585844	0.0978102	0	0
NAP1L1	1.3616	1.45481	1.168	2.03647	1.84169	1.892	1.35186	1.51357	1.10402	0.641195	0.86337	0.894351	4.35396e-09	1.04643e-09	1.27784e-07	1.0646e-13	1.8899e-12	8.84862e-13	5.04717e-09	3.59107e-10	3.74782e-07	0.00106471	2.52485e-05	1.48658e-05
NUP93	1.10758	0.780966	1.29807	2.01029	1.8292	1.94248	1.57179	1.23197	1.90159	1.77787	1.23729	1.73345	7.16751e-05	0.00347296	6.73431e-06	8.36458e-10	7.90176e-09	1.92269e-09	2.03997e-07	1.60048e-05	3.14522e-09	1.47885e-08	1.40508e-05	2.62847e-08
ARPC3	1.02945	0.891187	3.65256	0.810852	1.82753	1.66033	3.0244	2.31164	2.03931	2.88601	1.26423	1.23724	0.00159846	0.00372943	9.2637e-15	0.00785586	2.14938e-07	1.24511e-06	1.61045e-12	1.46777e-09	2.21734e-08	5.94127e-12	8.3991e-05	0.000112041
HSPA4	4.77857	5.99751	6.00872	7.14408	1.81525	1.80376	1.23212	2.62479	4.95429	2.76784	2.5245	6.32668	0	0	0	0	1.47987e-10	1.73846e-10	6.72232e-07	7.24481e-15	0	1.5648e-15	1.87583e-14	0
PARP1	1.57209	1.87578	1.23511	1.73427	1.81461	2.27707	0.919479	-0.0725879	0.245718	-0.829424	-0.00967317	0.0711161	4.44089e-15	0	4.9198e-12	0	0	0	7.59305e-09	0.594981	0.0607405	7.04166e-08	0.951137	0.596522
TUBB8	1.91921	1.25939	1.91694	3.37022	1.81393	2.00212	1.54456	1.3379	2.08994	1.20181	1.2208	1.20355	5.97253e-09	1.98686e-05	6.6902e-09	1.42696e-15	2.1901e-08	2.20457e-09	5.7737e-07	7.69966e-06	7.85205e-10	3.7363e-05	2.98042e-05	3.7258e-05
PPIH	0.857317	0.716275	1.16925	0.734483	1.81051	1.59305	1.98348	1.46986	1.64498	1.71146	3.23395	3.24298	0.00214774	0.00948398	6.38148e-05	0.013654	2.84148e-08	3.76408e-07	3.63778e-09	1.7806e-06	2.00889e-07	8.73948e-08	7.59886e-15	7.19892e-15
XYLT1	0.225805	0.120568	0.686199	0.566351	1.8028	1.15302	2.02027	0.596933	0.692208	0.684657	0.789508	0.335569	0.644465	0.814041	0.159287	0.249266	0.000422697	0.0184278	0.000100023	0.225023	0.151921	0.235877	0.100164	0.497901
AIFM1	2.01316	1.79897	2.26225	2.78685	1.79865	1.84443	1.48342	1.31807	2.25303	1.66833	1.46669	1.7945	0	2.54265e-14	0	0	2.19343e-14	9.40849e-15	5.25671e-12	1.34161e-10	0	2.17657e-13	7.28484e-12	2.21805e-14
CAMK2A	0.885175	1.34273	1.23817	0.290708	1.79861	0.688861	1.61995	2.87592	1.66135	1.88669	0.439502	0.372973	0.300135	0.115888	0.149398	0.74915	0.0363628	0.421513	0.0577355	0.0011517	0.0513801	0.0269922	0.615016	0.668775
TAF4	2.56421	2.59645	2.51041	1.57274	1.7906	1.67217	2.89562	2.53538	3.26303	2.98575	3.05802	3.03164	0	0	0	2.38119e-14	0	3.7928e-15	0	0	0	0	0	0
IARS1	2.30107	2.28587	2.34559	2.8534	1.79043	1.87849	1.88584	1.39447	2.13687	1.54437	1.65166	1.5068	0	0	0	0	0	0	0	8.08736e-14	0	2.98842e-15	0	7.19892e-15
NOP58	1.04862	1.22581	1.80091	0.858933	1.78759	1.9571	2.33056	1.18902	1.81147	1.05248	2.44588	2.47385	1.33698e-06	6.86487e-08	6.01876e-12	3.50797e-05	6.92564e-12	5.38072e-13	2.47769e-15	1.248e-07	4.83962e-12	1.2125e-06	0	0
KDM1A	1.9472	2.02725	1.65828	1.72215	1.77526	1.76084	1.85424	1.50595	1.71738	1.23568	1.70917	2.28801	1.82826e-05	1.02225e-05	0.000169041	0.000101427	7.02492e-05	7.72512e-05	3.7183e-05	0.000541987	0.00010541	0.00347364	0.000110728	1.27652e-06
MSH2	1.39109	0.785836	0.907769	1.13368	1.76545	1.76501	2.2972	0.640537	0.586475	1.426	1.57403	1.65125	0.0164049	0.171743	0.116165	0.0496556	0.00289303	0.00284555	0.000172433	0.274053	0.310228	0.0138297	0.0070128	0.00484183
FASN	1.39733	1.31672	1.42827	1.94287	1.76071	1.9135	1.64735	1.74207	1.85689	1.85403	1.36883	1.32775	6.10976e-14	3.62912e-13	3.05397e-14	0	0	0	0	0	0	0	9.8825e-14	2.32324e-13
SET	0.330362	-0.177413	-0.2774	-0.155841	1.74626	1.69728	0.455885	0.397839	-0.0195546	-0.198062	0.322117	0.487431	0.189619	0.494621	0.280581	0.560707	1.17609e-08	2.1342e-08	0.0714673	0.119937	0.947164	0.43737	0.201684	0.0535453
MTREX	0.933033	0.831076	0.499508	0.368844	1.7441	1.54498	1.11634	0.969225	1.14679	1.19858	1.62534	1.75658	0.000249451	0.000972215	0.0403607	0.130086	4.35624e-09	6.32604e-08	2.20559e-05	0.000165911	1.42968e-05	6.94744e-06	2.11093e-08	3.74476e-09
PSMD3	2.13456	2.00614	1.91286	1.83468	1.73227	1.80968	1.64567	1.67975	1.99414	1.98435	3.00386	3.04669	0	0	0	0	0	0	0	0	0	0	0	0
STUB1	1.81486	1.41862	1.49366	4.59113	1.72652	1.50012	1.23326	1.30739	1.74213	1.14185	2.6649	3.73811	7.81079e-06	0.000253386	0.000132035	3.98768e-15	1.75013e-05	0.00012214	0.00114215	0.000645757	1.44265e-05	0.00234606	4.99259e-09	1.0776e-12
MSH6	0.961406	1.36976	1.41683	1.43177	1.72536	1.80744	1.77756	0.886901	1.21008	0.257248	1.19508	1.14093	8.77462e-05	2.58832e-07	1.31046e-07	1.01359e-07	1.61184e-09	5.31028e-10	7.97808e-10	0.000261386	2.52836e-06	0.262746	3.16456e-06	6.77537e-06
LMNB1	1.51776	1.49867	1.72523	1.70737	1.72267	1.8207	1.47892	1.35764	2.20282	1.69821	2.11933	2.21214	4.04905e-14	6.31862e-14	0	0	0	0	7.18912e-14	9.76531e-13	0	1.5648e-15	0	0
TSSC4	1.74385	1.06189	1.29384	0.637445	1.71915	1.24841	2.48986	1.53505	1.76979	1.61208	2.47988	2.00042	0.000201107	0.0262294	0.00768775	0.276689	0.000133943	0.00334968	6.24561e-07	0.000496728	0.000171057	0.000272328	6.68293e-07	1.80089e-05
NUDC	2.09077	1.89448	2.21405	2.43429	1.71804	1.91436	1.82029	1.62402	1.91849	1.61127	1.94626	1.90495	0	0	0	0	5.28843e-15	0	0	3.15509e-14	0	4.02655e-14	0	0
NUP210	1.46665	1.28878	1.50508	3.03878	1.71488	1.87625	0.961867	0.802694	2.66282	1.68005	1.15841	1.53941	4.57718e-08	6.51987e-07	2.83625e-08	0	1.36209e-09	1.50776e-10	7.20275e-05	0.000697332	7.80572e-15	2.19543e-09	4.27786e-06	1.65361e-08
PRPF6	2.46409	2.3863	2.51206	1.0496	1.71159	1.82252	2.20969	2.77736	2.86001	3.16798	3.53156	3.44099	0	0	0	8.88377e-11	0	0	0	0	0	0	0	0
CAPZA2	0.829803	1.05078	0.750286	0.74094	1.70097	1.26544	2.33113	1.10165	0.625477	0.508857	0.192817	0.856192	0.0434414	0.0165573	0.0694626	0.0730641	0.000121001	0.00283871	9.38782e-07	0.00897974	0.148095	0.215391	0.649251	0.0375724
EIF4G1	1.28182	0.878831	1.12679	0.908222	1.6999	1.89991	2.15069	1.33349	1.24759	0.997306	2.29966	2.35814	7.30006e-07	0.000243875	7.10695e-06	0.000152584	2.08682e-09	1.49262e-10	5.7091e-12	3.6628e-07	1.22766e-06	4.33975e-05	9.4964e-13	4.63604e-13
TCERG1	1.43578	1.35994	1.93387	1.55352	1.69637	1.73062	1.39144	1.08865	2.02447	1.12562	1.80103	2.13471	7.63824e-07	2.1741e-06	1.43738e-09	1.69519e-07	2.73499e-08	1.70191e-08	1.37144e-06	7.38343e-05	4.23577e-10	4.24747e-05	7.01192e-09	1.12351e-10
PRPF3	-0.0220239	0.129868	-0.130355	-0.605372	1.69014	1.6127	1.77536	0.789132	0.135922	1.2758	2.85541	2.68817	0.954879	0.747985	0.765468	0.136711	5.53557e-05	0.000101004	2.67429e-05	0.0418963	0.729786	0.00139321	4.91401e-09	1.78415e-08
HSP90B1	1.33725	1.53547	1.58933	2.44122	1.68954	1.35828	1.47243	0.809627	1.98471	1.26925	1.99551	2.25261	2.88319e-08	1.48998e-09	5.95825e-10	5.17512e-15	1.25399e-10	2.0564e-08	3.4009e-09	0.000158639	1.7694e-12	8.43855e-08	1.47262e-12	4.48808e-14
WAPL	1.54089	1.61477	1.8147	0.965017	1.68816	1.66084	1.46868	0.9761	1.05401	1.45405	1.82445	1.24298	0.0250173	0.0194714	0.0091765	0.174907	0.015126	0.0165133	0.0326111	0.158097	0.122375	0.0335421	0.00848944	0.0683386
TOP2B	1.0345	1.1812	2.08061	1.24216	1.68811	1.89769	1.86009	1.12258	2.35782	1.26284	1.62632	1.89872	2.37753e-05	3.00494e-06	1.57038e-11	1.22891e-06	2.37338e-09	1.52525e-10	2.42776e-10	7.21534e-06	5.38074e-13	8.65407e-07	5.46969e-09	1.42297e-10
TUBB6	1.58504	1.1301	1.86354	3.2052	1.6875	1.84333	1.27124	1.47216	1.88633	1.16255	0.642442	0.91475	4.37532e-05	0.00228339	3.58634e-06	2.56301e-11	1.79485e-05	4.21843e-06	0.000694049	0.00012771	2.85394e-06	0.00170283	0.0724345	0.0117925
ARF1	1.29041	1.35115	1.59151	2.0211	1.68542	1.45572	1.74218	1.55805	1.52677	1.07383	1.21477	1.57689	0.00292745	0.00199423	0.000361989	1.485e-05	0.000183117	0.00094624	0.00011637	0.000669924	0.000549027	0.0116994	0.00477468	0.000385088
SEPTIN7	1.89206	0.964671	2.12019	2.21414	1.68155	1.7904	0.99564	0.842991	1.16441	1.63129	1.89934	1.31218	0.00117615	0.0866083	0.000355965	0.000204703	0.00361158	0.00203387	0.075395	0.164938	0.0387734	0.00443473	0.00112982	0.0292616
SNRPF	1.21832	1.1974	1.10311	2.18363	1.6809	1.84714	1.55275	1.25637	1.02147	0.863578	1.46946	1.32626	4.72952e-07	6.93057e-07	3.0035e-06	3.58441e-13	4.04047e-10	3.61599e-11	2.68367e-09	2.72937e-07	1.04852e-05	0.000119197	9.52582e-09	8.84712e-08
CSNK2B	1.6933	1.47673	1.63375	0.739317	1.67986	1.63973	1.95643	1.61182	2.04224	1.8103	2.34526	2.77127	2.13083e-09	4.96933e-08	5.34681e-09	0.00167497	2.56469e-09	4.40965e-09	5.72885e-11	7.04173e-09	1.91457e-11	4.21598e-10	4.02172e-13	2.53295e-15
NUP98	1.23286	0.869816	0.894867	1.14201	1.67945	1.51362	1.40058	1.41887	2.17724	1.92144	1.63885	2.23234	0.026969	0.106401	0.0978001	0.0349756	0.00250933	0.00587267	0.0102015	0.00992639	0.000151704	0.000654034	0.00298481	0.00011002
ARCN1	1.78014	1.42246	1.64603	1.5896	1.67889	1.60167	1.41093	1.22945	1.18264	0.889328	0.935633	1.29108	5.09795e-11	1.24692e-08	3.75553e-10	8.17854e-10	2.19718e-10	6.98004e-10	1.32753e-08	2.54539e-07	5.20562e-07	5.63909e-05	2.72269e-05	9.07596e-08
TBP	2.05539	2.48104	2.57401	2.18509	1.67722	1.59556	2.54883	1.01372	1.7038	1.47923	2.80488	2.01501	0.00175695	0.000241405	0.000148313	0.000968282	0.00975848	0.0135483	0.000162847	0.116011	0.00846116	0.0207853	4.46841e-05	0.00208861
HSPD1	1.11219	0.943078	1.11032	1.30508	1.67491	1.73849	1.63948	1.67949	1.60684	1.66439	1.30095	1.73499	0	1.04828e-14	0	0	0	0	0	0	0	0	0	0
TIMM13	1.01143	0.337081	0.950193	2.74701	1.67119	1.31423	0.953682	1.28547	9.02812	6.46938	1.16977	1.54382	0.00567012	0.355726	0.00915283	1.00628e-09	1.96002e-05	0.000472683	0.0087137	0.000625302	0	0	0.00156393	6.0438e-05
EIF3E	1.50477	1.12931	1.31509	0.882062	1.66714	1.68952	1.63455	1.85187	1.47584	1.41258	2.12783	2.18189	2.04257e-11	2.3143e-08	6.47178e-10	2.78873e-06	1.15674e-12	7.95111e-13	1.916e-12	6.11754e-14	3.24718e-11	1.03382e-10	0	0
PRPS1	2.18644	2.01624	3.60535	2.47218	1.65766	1.71067	3.65136	2.81934	2.53839	3.38417	2.06955	1.7387	1.6913e-08	9.89012e-08	4.46643e-14	9.78672e-10	3.82694e-06	2.15144e-06	2.71619e-14	3.98974e-11	5.11447e-10	2.85385e-13	5.46393e-08	1.57453e-06
RARS1	2.0696	1.9388	2.31141	2.3028	1.65669	2.00541	1.98186	1.7343	1.78529	1.65473	1.73383	1.63462	0	3.2386e-15	0	0	3.61219e-13	1.30505e-15	2.47769e-15	1.05306e-13	4.4823e-14	4.06442e-13	9.50257e-14	5.09992e-13
GIGYF2	1.88059	1.2792	1.15615	0.926578	1.63948	1.79952	1.80085	2.45241	1.57944	2.13737	2.13035	2.1736	2.29799e-05	0.00222372	0.00771349	0.0232436	0.000152804	4.39564e-05	4.26807e-05	2.7268e-07	0.00023274	6.97633e-06	3.30301e-06	2.30212e-06
NUP107	0.719175	0.822743	1.25501	2.22242	1.63887	1.73203	1.24551	0.642347	1.823	1.46205	1.39572	1.63795	0.0127567	0.00486366	4.99524e-05	9.68766e-10	6.50008e-07	2.16122e-07	5.39318e-05	0.026309	7.66004e-08	4.53018e-06	9.92862e-06	6.24785e-07
ACTR3	0.347075	0.257065	-0.114257	-0.161949	1.63647	1.32927	1.66213	0.834419	0.652558	0.998786	1.3855	0.793689	0.480031	0.605762	0.829152	0.753892	0.000785308	0.00514527	0.000652096	0.0740744	0.156214	0.0310641	0.00354841	0.0848337
RUVBL2	1.81659	1.62165	2.47286	3.02847	1.62908	1.68696	1.27058	1.57791	2.52268	1.83723	2.23718	2.58322	0	0	0	0	0	0	7.00589e-15	0	0	0	0	0
SKP1	1.37053	1.08762	2.3695	1.89785	1.62706	1.70516	2.25926	2.16399	2.02929	1.90381	1.61592	1.62331	1.11964e-10	2.81104e-08	0	1.22055e-14	1.03608e-12	2.74299e-13	0	0	1.41922e-15	1.10406e-14	1.23872e-12	1.04823e-12
ACTR2	1.00588	0.784703	1.18495	0.481436	1.62093	1.55566	0.803746	0.445269	0.261817	1.74814	1.62616	0.845122	0.0322387	0.0949455	0.012567	0.316458	0.000911923	0.00135772	0.0848703	0.354918	0.585179	0.000383022	0.000850429	0.0704512
DAP3	-0.197663	-0.592338	0.0321648	-0.521947	1.61302	1.47514	1.39477	-0.0133826	0.407148	0.178965	1.46161	1.5722	0.478241	0.174624	0.915477	0.0596546	4.96259e-07	2.3991e-06	5.97035e-06	0.965479	0.138872	0.523467	2.84313e-06	7.59827e-07
TUBB4A	2.18441	2.48578	2.3439	4.46001	1.60943	1.83759	2.16631	1.59271	1.89868	1.73592	1.05971	0.896275	2.20959e-05	3.02058e-06	7.74105e-06	1.3075e-11	0.000986115	0.000223247	2.48429e-05	0.00110751	0.000146984	0.000759164	0.0235705	0.0942688
PKM	1.72004	1.50394	1.37041	1.61966	1.60934	1.5698	1.40504	1.59151	-0.311881	-1.36021	0.910291	0.994651	3.71835e-10	9.1538e-09	6.27643e-08	1.46901e-09	1.7594e-09	3.03364e-09	3.48315e-08	2.35311e-09	0.14021	6.81321e-08	6.55887e-05	1.83445e-05
STAG2	1.38503	1.57896	1.64097	1.52124	1.60538	1.82442	1.48439	1.39265	1.99319	1.6919	1.7081	1.99414	2.01362e-05	2.50392e-06	1.25861e-06	4.62071e-06	1.87665e-06	1.65348e-07	6.64579e-06	1.95402e-05	2.65487e-08	6.68823e-07	5.92663e-07	2.67947e-08
SF3B6	2.91595	2.04056	1.27869	2.39526	1.60333	1.5003	3.05418	1.55738	2.1992	2.04616	2.96929	3.06356	1.66533e-14	3.03261e-10	4.57824e-06	3.97006e-12	6.50265e-08	2.41764e-07	3.67176e-15	1.21925e-07	3.86288e-11	2.46972e-10	8.75722e-15	2.53295e-15
PRMT1	2.66873	2.79048	2.5628	1.21255	1.60165	1.92582	2.85783	3.79384	2.80554	3.80012	3.75799	3.20816	0	0	0	2.1389e-10	1.09936e-13	0	0	0	0	0	0	0
NDUFA8	-0.202893	0.277729	0.393983	0.691113	1.59731	1.69809	1.45303	0.514174	0.412807	0.55076	0.219454	0.677732	0.654875	0.623324	0.391236	0.116296	0.000621565	0.000317234	0.00155065	0.247618	0.348531	0.221612	0.623771	0.120281
PDS5A	1.77324	1.55483	1.29906	0.873328	1.58149	1.72745	2.07354	1.32952	2.29291	1.98299	2.01027	2.14209	1.0552e-12	4.13621e-11	3.28766e-09	8.08523e-06	2.29818e-11	1.97893e-12	9.13127e-15	1.83241e-09	0	4.10281e-14	2.43421e-14	3.73035e-15
FLNA	1.30706	0.70473	0.495993	0.938091	1.57776	1.7043	1.88718	1.29858	0.962812	1.16043	0.910834	0.820563	1.04561e-07	0.00121502	0.0192908	3.50797e-05	1.60628e-09	2.44965e-10	1.65116e-11	1.248e-07	2.33962e-05	1.01538e-06	5.28663e-05	0.000209196
TUBB	1.61978	1.56619	1.50889	2.91998	1.57733	1.48411	1.25483	1.07938	1.12918	0.754855	0.639583	0.737466	2.98269e-15	6.17594e-15	1.54681e-14	0	4.04565e-15	2.39996e-14	2.98407e-12	1.80278e-10	5.28234e-11	4.74675e-07	9.22262e-06	7.59827e-07
CLPB	1.52318	1.28153	1.55019	2.05525	1.56364	1.70367	1.3544	1.1301	1.57067	1.63347	1.3468	1.74338	4.16187e-08	1.29989e-06	3.07193e-08	3.43068e-11	2.47931e-08	3.46899e-09	4.53418e-07	1.12922e-05	2.15287e-08	9.18844e-09	5.01646e-07	2.11713e-09
ABCF2	1.94146	1.49633	1.86482	2.55351	1.55959	2.19878	1.68718	1.16552	1.92897	1.46079	1.78055	1.96117	0.000142943	0.00245476	0.000245318	2.543e-06	0.00170375	2.67962e-05	0.000747257	0.0227144	0.000155713	0.0029401	0.000409572	0.000125731
PPIL1	1.71452	1.59622	1.43616	0.949527	1.55177	1.45632	2.13846	1.73795	1.75093	1.9003	2.36504	2.1888	0	6.17594e-15	1.0698e-13	5.26438e-09	1.00513e-14	6.38218e-14	0	0	0	0	0	0
SNW1	1.38982	1.18317	1.18365	0.828946	1.54769	1.64937	2.04771	1.53993	1.49277	1.88798	2.45864	2.18201	3.3877e-11	2.09184e-09	1.90923e-09	2.84077e-06	1.69085e-12	2.77085e-13	0	2.08176e-12	4.72947e-12	5.71885e-15	0	0
ARPC2	0.896462	0.602358	0.652968	0.366801	1.54647	1.61932	1.72836	1.00688	1.59188	1.82147	1.32336	1.19345	0.000181083	0.00898336	0.00482392	0.10748	1.51692e-08	5.14443e-09	1.15831e-09	4.1373e-05	7.46429e-09	3.16155e-10	3.84126e-07	2.54875e-06
PRPF8	1.77813	1.65846	1.96242	0.748405	1.5438	1.5645	2.45564	2.35397	2.58151	2.74858	3.11586	3.03516	0	0	0	5.08375e-11	0	0	0	0	0	0	0	0
TLE3	1.93695	1.3395	1.14149	1.95823	1.54297	0.984134	0.683821	1.31317	0.919042	0.47067	2.04139	1.18749	2.73997e-05	0.00218028	0.00796956	2.33306e-05	0.000521369	0.0208826	0.10329	0.002673	0.0305158	0.264567	1.23796e-05	0.00579681
DDX23	1.47684	1.64793	1.8056	-0.0741361	1.54288	1.57264	2.29304	2.28481	2.32185	2.78156	3.12003	3.07411	1.32104e-09	1.00739e-10	8.12513e-12	0.722314	4.54928e-10	2.82606e-10	7.00589e-15	9.92539e-15	5.30585e-15	0	0	0
TUBB2B	2.13725	1.80405	1.93382	3.4752	1.53816	1.81737	1.38237	1.18775	1.75097	1.13656	0.764454	0.842524	0	0	0	0	1.39505e-15	0	3.5663e-14	3.18828e-12	0	1.01498e-11	1.27689e-07	1.63121e-08
DDB1	1.23627	1.01765	1.06299	1.4689	1.53762	1.46583	1.1844	1.16081	1.44212	0.863648	2.06685	2.19854	1.1913e-08	6.79542e-07	2.86802e-07	1.86668e-10	6.11568e-11	2.06486e-10	2.95284e-08	4.93841e-08	3.00754e-10	1.09612e-05	1.42314e-14	2.53295e-15
POLR2E	1.69493	1.72924	1.25682	1.58575	1.53757	1.33654	0.856829	0.995619	0.960012	0.929057	1.53049	1.02272	3.52259e-07	2.54463e-07	4.99524e-05	1.22891e-06	2.17603e-06	2.05781e-05	0.00337606	0.000863055	0.0011647	0.00265517	2.30635e-06	0.00060194
SMCHD1	2.22946	1.6536	2.57524	2.41911	1.53217	1.70751	1.64802	1.35198	2.54441	1.61253	1.8945	2.06549	2.70498e-12	5.33188e-09	4.56198e-14	2.61615e-13	2.62253e-08	2.19837e-09	5.02439e-09	3.41202e-07	6.56242e-14	8.3137e-09	1.77155e-10	1.87635e-11
P4HB	0.946086	0.528581	1.05332	1.69759	1.52494	1.23724	0.796483	1.3801	1.83543	1.29539	0.453429	0.467891	0.0607467	0.302106	0.0386567	0.00126227	0.0034492	0.0157473	0.112784	0.00784204	0.000541903	0.011331	0.386178	0.360291
NDUFAB1	1.38108	0.817064	1.04005	0.895675	1.52153	1.17279	1.77274	1.01868	1.21199	1.57848	0.739159	0.830615	0.000115132	0.0103893	0.00140598	0.0053286	1.18037e-05	0.000389504	8.37283e-07	0.00176214	0.000255909	6.02643e-06	0.019067	0.0090508
YEATS4	0.997307	0.954783	0.73547	0.320946	1.51167	1.43348	1.30895	1.51742	1.01269	1.05295	1.51382	1.72756	0.00143081	0.00222413	0.0159793	0.323745	7.76795e-06	1.73307e-05	6.13707e-05	7.45634e-06	0.00120576	0.00140261	7.34446e-06	7.59827e-07
MAPK1	1.05285	0.281203	0.151895	1.76014	1.51154	1.30384	0.281443	-0.11496	0.505362	0.211613	0.30725	0.73543	0.0486892	0.593455	0.804595	0.00134067	0.00498295	0.0137851	0.623928	0.851345	0.344893	0.715717	0.556045	0.153099
LMNB2	1.17691	1.43326	1.76017	1.25789	1.50231	1.64781	1.47665	1.53706	2.21874	1.85353	1.66423	1.99818	0.000441503	3.81401e-05	1.36173e-06	0.000203463	1.85729e-05	4.14896e-06	2.32865e-05	1.35401e-05	1.29655e-08	4.90173e-07	3.54826e-06	1.18705e-07
SART1	1.10563	1.51753	1.4543	0.257792	1.49963	1.50697	1.52506	1.74615	1.84713	2.11659	2.46348	2.33118	0.0044078	0.000192039	0.000310618	0.61088	0.00021606	0.000201122	0.000170161	3.06439e-05	1.23739e-05	1.34473e-06	8.67797e-08	2.45916e-07
PDCD10	0.900909	0.781536	0.729545	0.352718	1.49594	1.20191	0.663498	0.744466	0.487305	0.648638	0.788568	1.16126	0.0035544	0.00730127	0.0117557	0.221191	3.97949e-06	9.54691e-05	0.0210176	0.0150856	0.0865102	0.0310189	0.00661653	0.000144289
EDC3	2.47228	2.09185	1.98329	1.51451	1.49571	1.60945	2.45843	2.49463	1.94066	1.75103	1.93221	1.81114	0	3.2386e-15	1.0517e-14	1.75508e-11	2.58091e-11	3.51747e-12	0	0	1.78697e-14	3.66799e-13	1.87583e-14	1.20448e-13
C1QBP	0.910041	0.618715	0.928889	0.341783	1.49448	1.24908	1.02917	1.09413	1.16524	1.22478	0.858752	1.45509	0.00201929	0.0318831	0.00170247	0.24102	3.17355e-06	5.15878e-05	0.000582563	0.000302487	0.000129559	6.57242e-05	0.00335116	4.69262e-06
SRP68	1.26175	0.977946	1.28935	0.631417	1.4893	1.44392	0.781566	0.088837	1.15427	0.328982	1.6656	1.37381	3.40374e-05	0.000858049	2.56594e-05	0.0260724	2.53226e-06	4.14896e-06	0.00621627	0.766004	0.000116336	0.2413	3.12707e-07	9.30123e-06
BCLAF1	3.7875	3.88925	3.52172	1.09737	1.47996	1.94596	2.7398	3.33332	4.15227	4.85149	4.47821	4.3283	0	0	0	1.84342e-10	5.11519e-14	0	0	0	0	0	0	0
ACP1	2.47571	2.27071	2.30311	2.92551	1.44996	1.63661	1.81837	1.6813	1.94318	1.51861	1.56323	1.51995	0	0	0	0	0	0	0	0	0	0	0	0
PLOD1	2.33292	2.06476	2.07766	0.834453	1.44539	1.34432	1.799	2.11611	2.34303	2.53312	2.07441	2.01856	2.77622e-13	9.05809e-12	6.91914e-12	0.00035443	4.49288e-08	1.97718e-07	2.79874e-10	4.10614e-12	2.23905e-13	2.40076e-14	6.56452e-12	1.33017e-11
TUBA1B	1.6723	1.35887	1.47192	3.0586	1.44475	1.51852	0.99796	0.753825	1.03978	0.565804	0.370963	0.43769	0	0	0	0	0	0	7.68599e-13	1.33892e-09	2.55323e-13	5.85238e-07	0.000370878	4.34841e-05
PSMC2	1.74904	1.17289	1.20043	1.40786	1.43278	1.48443	1.13001	1.38664	1.4953	1.34034	1.95249	2.49224	1.0727e-07	9.03486e-05	6.42802e-05	5.736e-06	4.42729e-06	2.36227e-06	0.00013807	7.7203e-06	2.06224e-06	1.21189e-05	1.04601e-08	2.95711e-11
ARPC4	0.186711	-0.288489	-0.239497	-0.131702	1.42222	1.39472	1.03265	0.774176	0.432201	0.999818	0.524814	0.19516	0.654647	0.495178	0.575049	0.764368	0.000924008	0.00110793	0.0132224	0.0631334	0.298336	0.0159726	0.201684	0.645572
SF3B2	1.73456	1.59582	1.60208	1.22866	1.42101	1.57176	2.15088	1.61707	1.84464	2.07066	2.72386	2.61193	0	0	0	1.04841e-13	1.39505e-15	0	0	0	0	0	0	0
HSP90AB1	1.60591	1.36034	1.36924	2.11103	1.41933	1.43165	1.51028	1.3144	1.10065	1.01834	1.4003	1.36879	0	0	0	0	0	0	0	0	5.30585e-15	4.77958e-14	0	0
SMARCB1	0.60858	0.253715	-0.0538307	0.901094	1.41527	1.71718	1.22749	0.953536	1.65711	0.723886	1.46483	2.00329	0.16803	0.578831	0.91232	0.0441513	0.00133511	0.000155275	0.00453956	0.0257549	0.00023274	0.084715	0.000905401	1.89822e-05
SMARCC1	1.39468	1.09315	0.906079	0.498766	1.41153	1.7558	1.84453	1.88562	1.85016	1.77016	2.24798	2.25947	2.08486e-09	4.09698e-07	1.09962e-05	0.00896656	1.57503e-09	5.78161e-12	1.42125e-12	8.46895e-13	1.36891e-12	4.77912e-12	5.19416e-15	3.73035e-15
ARHGEF1	2.31659	2.21917	1.99688	1.80916	1.40808	1.23641	1.68932	1.98618	2.083	1.73577	1.667	1.21772	7.0428e-05	0.000129461	0.000450965	0.0012655	0.010461	0.0231113	0.00239357	0.000495715	0.000267061	0.00186436	0.00266251	0.0247322
CREB1	2.4033	2.43049	2.08221	1.39061	1.40636	1.64046	2.39977	0.441111	1.50273	2.19903	0.647658	0.375332	3.71134e-08	3.24167e-08	1.88852e-06	0.000230357	0.000455754	2.71371e-05	3.79089e-08	0.250571	8.83786e-05	2.00357e-07	0.0843632	0.324356
ARHGEF7	3.10418	2.62435	2.42118	1.20056	1.40043	1.30037	2.7542	3.02896	2.45758	3.14951	2.6487	1.7576	0	0	0	3.25562e-08	1.01274e-09	5.46102e-09	0	0	0	0	0	2.73856e-12
PSMC4	1.94499	1.81835	1.81598	1.1496	1.39698	1.55655	1.34928	2.0455	1.66701	2.06298	2.41938	2.45738	7.07576e-07	2.53181e-06	2.57161e-06	0.00126227	0.000137658	3.01786e-05	0.000205462	2.82314e-07	1.04018e-05	2.17774e-07	7.68721e-09	5.48108e-09
STRAP	1.22653	1.06892	1.08824	1.33132	1.39685	1.47352	1.73265	1.68446	1.1504	1.01176	1.25323	1.25951	7.99361e-14	4.36045e-12	2.36975e-12	6.42606e-15	1.39505e-15	0	0	0	4.66573e-13	1.66663e-11	3.56816e-14	3.07205e-14
BAG2	2.17313	2.01406	2.10514	3.11648	1.39538	1.30707	1.73603	1.55979	2.55242	2.13498	3.54261	4.89184	3.49883e-08	1.76226e-07	7.16727e-08	6.32388e-12	7.67327e-05	0.000177384	2.56073e-06	1.585e-05	9.48645e-10	5.04247e-08	1.86327e-13	0
HSP90AA1	1.62225	1.30434	1.33221	1.94666	1.39535	1.41241	1.35198	1.12511	1.13536	1.09087	1.57146	1.48571	0	0	0	0	0	0	0	2.98508e-15	2.78012e-15	9.72804e-15	0	0
PSMD1	2.38022	1.66577	1.65882	1.48213	1.3855	1.53871	1.63978	1.7778	2.06203	1.97864	2.80005	2.99664	0	2.86646e-11	2.84247e-11	4.651e-10	2.43578e-09	1.91507e-10	3.5649e-11	4.33966e-12	6.35743e-14	2.18721e-13	0	0
PSMD11	2.09055	1.59857	1.20944	0.811473	1.34266	1.2889	1.73466	1.44748	1.946	2.14927	2.99568	3.15871	1.64989e-07	2.03157e-05	0.000735837	0.0196006	0.000219599	0.000357271	5.16117e-06	8.68432e-05	6.78592e-07	9.12213e-08	3.80821e-11	8.98109e-12
PRPF4	0.182412	0.531062	0.40651	-0.279079	1.33932	1.23126	1.35018	1.22135	1.04681	1.45302	2.55873	2.48083	0.203931	0.00108154	0.00577952	0.0749523	1.23761e-11	1.0845e-10	9.4879e-12	1.38245e-10	4.80994e-09	1.42984e-12	0	0
CCAR1	2.79175	2.13641	2.15745	1.92282	1.33651	1.32224	1.78442	1.97145	2.22228	3.08132	2.41911	1.94757	0	5.07534e-13	3.54638e-13	7.58119e-12	4.41727e-08	5.46982e-08	5.18473e-11	4.15188e-12	1.49957e-13	0	1.21402e-14	5.14053e-12
NUP214	2.17111	1.85418	1.51815	1.19481	1.33438	1.62895	1.66285	1.52385	2.44059	2.81021	2.4114	2.41892	1.74628e-09	6.21677e-08	2.6985e-06	0.000100545	2.17768e-05	7.31843e-07	5.07797e-07	2.61228e-06	9.60711e-11	2.4414e-12	1.30111e-10	1.19379e-10
RUVBL1	1.72947	1.51308	2.3843	2.90636	1.3338	1.41069	1.10479	1.33834	2.42664	1.62088	2.07869	2.39039	0	0	0	0	0	0	2.47769e-15	0	0	0	0	0
HDAC1	1.97037	2.02133	1.82797	1.17717	1.33275	1.49316	1.87149	2.21088	2.12433	2.29567	2.27864	2.23511	0	0	0	4.88073e-14	1.39505e-15	0	0	0	0	0	0	0
EFTUD2	1.24917	1.04421	1.54365	0.464485	1.32609	1.39403	2.24482	1.99752	2.35357	2.46997	2.88366	2.88994	1.53723e-15	2.63106e-13	0	1.82959e-05	0	0	0	0	0	0	0	0
SEH1L	1.38904	1.29959	2.45683	2.23414	1.32084	1.49049	1.68845	1.42927	2.08111	2.36718	1.25609	1.59002	0.000124996	0.00029848	6.40241e-09	4.54424e-08	0.000242973	5.05295e-05	7.53662e-06	9.36741e-05	1.86591e-07	1.32437e-08	0.000426209	1.92743e-05
PSMD13	1.91815	1.41799	1.43665	1.24448	1.31731	1.28769	1.35962	1.60432	1.6194	1.79648	2.34647	2.61764	2.59548e-13	8.68652e-10	5.69694e-10	1.54838e-08	4.30189e-09	6.93035e-09	2.02078e-09	3.37392e-11	2.51441e-11	1.51721e-12	0	0
MRPL12	0.246835	0.123026	0.191709	-0.568821	1.31286	1.47765	1.96685	-0.227422	0.00284836	0.475419	1.16544	1.25037	0.354597	0.648914	0.478295	0.0322893	6.91802e-06	8.19524e-07	1.91184e-09	0.404344	0.990653	0.0703842	4.08494e-05	1.43795e-05
SDHB	2.51062	2.68512	2.62831	2.47103	1.30055	1.22	1.83671	1.80778	2.8618	2.88654	2.85183	2.14377	8.62619e-15	0	2.79589e-15	1.22055e-14	1.62577e-07	5.52687e-07	5.17503e-11	8.50097e-11	0	0	0	7.3614e-13
AP3S1	1.57766	1.69419	0.364592	2.56616	1.30053	1.32529	0.68333	0.902083	1.39875	1.3624	1.28963	1.17777	1.81586e-05	6.16481e-06	0.281507	1.60114e-09	0.000250917	0.000197559	0.041542	0.0121741	9.75569e-05	0.000136574	0.00027179	0.000727103
TUBB4B	1.49392	1.2178	1.44622	2.81643	1.29687	1.38492	1.02612	0.796175	1.23826	0.697742	0.618379	0.638922	0	0	0	0	0	0	8.08066e-15	1.31477e-11	0	3.8548e-10	6.77743e-09	3.26807e-09
KHDRBS1	0.012836	0.522704	0.23312	0.361029	1.29446	1.37125	0.603114	0.263928	0.77112	0.960393	0.807328	0.733172	0.931805	0.00090089	0.125771	0.0183299	6.26776e-11	1.34096e-11	0.000163489	0.0838676	4.34964e-06	6.75622e-08	2.01868e-06	1.00195e-05
AIMP1	1.64111	1.2665	1.6126	0.970077	1.29019	1.51175	1.49476	0.796356	1.39854	0.899622	1.5578	1.41238	6.43462e-07	4.69683e-05	9.32705e-07	0.00112512	3.50992e-05	2.83627e-06	3.35796e-06	0.00674569	1.01081e-05	0.0022839	1.70801e-06	8.68916e-06
PSMC3	1.99013	1.79316	1.36399	1.67078	1.28599	1.44553	1.40778	1.41848	1.59344	1.68256	2.36215	2.53058	3.83493e-12	6.68741e-11	3.79563e-08	3.2746e-10	1.23929e-07	9.85873e-09	1.7709e-08	1.61379e-08	1.04133e-09	2.85998e-10	2.72048e-14	3.73035e-15
RBM22	2.4224	2.07213	1.84733	1.51441	1.27593	1.22965	1.9694	2.26154	2.19642	2.65176	2.27104	2.23017	0	0	0	3.98768e-15	6.21008e-13	1.75248e-12	0	0	0	0	0	0
CBX3	0.30469	-0.0631388	-0.41964	-0.195018	1.27555	1.68235	0.78785	0.883248	0.570756	-0.069499	1.13309	1.51314	0.37605	0.86229	0.221749	0.588165	0.000377695	8.2049e-06	0.021451	0.0109624	0.0925525	0.851805	0.0012844	4.05824e-05
SMU1	1.27703	1.13229	1.03282	0.428031	1.27394	1.16609	1.7044	1.66931	1.71773	2.22634	2.26457	2.22896	4.15252e-14	1.38961e-12	1.59686e-11	0.00035443	3.99861e-14	5.12314e-13	0	0	0	0	0	0
HSPA5	1.35944	1.59699	1.69766	3.40403	1.26814	1.97947	1.00547	1.31469	3.10423	1.77003	0.659047	1.59018	0	0	0	0	0	0	1.23474e-14	0	0	0	1.30689e-09	0
PSMD2	2.03329	1.68436	1.24769	1.48968	1.26094	1.39435	1.36436	1.39048	1.67136	1.41168	1.93677	2.32962	1.9511e-11	2.43903e-09	1.20593e-06	3.41848e-08	9.89165e-07	1.35315e-07	2.14496e-07	1.50438e-07	2.49541e-09	1.01169e-07	6.55351e-11	4.08356e-13
NUP133	1.01076	1.06319	0.890752	1.80505	1.25824	1.44308	1.31678	0.668336	1.97049	1.72622	1.53771	1.73418	0.01156	0.00835428	0.0254169	3.03496e-05	0.00212812	0.000527509	0.00134468	0.105318	8.0798e-06	5.62278e-05	0.000250224	5.32185e-05
DYNLL1	0.328277	0.267936	0.175831	0.444735	1.25311	1.27159	1.33173	0.90743	0.828666	0.658764	1.32058	1.04772	0.172337	0.271893	0.478295	0.0672544	3.46943e-06	2.57962e-06	1.11361e-06	0.000366246	0.000914859	0.00718626	1.33433e-06	5.38345e-05
SF3B1	1.75228	1.40234	0.821101	0.556097	1.25083	1.43567	1.79029	2.32154	1.71701	2.58119	2.70911	2.37265	1.25805e-11	3.67543e-09	6.84169e-05	0.00473234	4.25761e-08	1.84156e-09	6.38009e-12	2.98508e-15	2.0664e-11	0	0	2.53295e-15
TRAP1	1.98909	1.74549	2.02947	2.51916	1.2461	1.0281	0.711689	0.636267	2.5761	2.66707	2.24592	2.41999	1.35467e-05	9.151e-05	1.00757e-05	2.23582e-07	0.00343118	0.0142332	0.0838018	0.149001	1.40671e-07	6.98167e-08	1.8734e-06	4.71674e-07
SIN3A	1.55331	1.25337	1.36946	2.37198	1.24247	1.9559	2.27256	0.211568	1.41993	0.407985	1.19702	1.91482	0.00784303	0.0299829	0.0183072	0.000124393	0.032102	0.00110793	0.00020821	0.782073	0.014442	0.479511	0.0370796	0.00132041
SEC62	0.578852	-0.00487379	0.0935177	0.406926	1.23837	1.73622	0.390118	0.4328	-0.0883099	-0.174336	-0.214134	-0.131083	0.476187	0.995005	0.919834	0.633872	0.130505	0.0315135	0.633197	0.601039	0.919336	0.865646	0.8363	0.886482
RANGAP1	0.626331	0.632139	0.871223	1.24259	1.23665	1.15861	1.04841	0.994681	1.1368	1.12598	1.28058	1.23249	0.0140153	0.0134836	0.000923517	8.12226e-06	9.20833e-06	2.47445e-05	9.88655e-05	0.000207674	3.15466e-05	3.66056e-05	5.04429e-06	9.27562e-06
PSMC1	1.74289	1.6649	1.1228	0.799864	1.23139	1.30195	1.49097	1.30614	1.72368	1.89239	2.11392	2.38566	2.76993e-10	9.64063e-10	2.93636e-06	0.000367044	5.598e-07	1.83636e-07	1.04535e-08	1.80399e-07	3.42375e-10	3.41249e-11	1.65655e-12	5.10265e-14
CD2BP2	1.6704	1.08676	1.90623	0.23378	1.22997	0.937844	1.7773	2.41815	1.07413	2.39168	3.0695	3.20931	6.88205e-06	0.00169724	7.19565e-07	0.504335	0.000467072	0.00593645	2.38826e-06	5.51294e-09	0.00178819	6.8615e-09	1.56101e-11	4.6356e-12
TARDBP	0.836372	0.844387	1.38321	2.07341	1.22746	1.01501	0.861835	0.540302	1.81434	1.22597	1.762	1.7563	0.00148688	0.00140387	1.56569e-06	2.28609e-10	1.2058e-05	0.000175117	0.00111727	0.0360303	5.67311e-09	1.14499e-05	1.13228e-08	1.24853e-08
CACYBP	1.43266	1.29267	1.65125	1.89858	1.22353	1.15717	1.85935	1.35988	1.59247	1.41622	1.60136	1.65006	7.19033e-12	1.20853e-10	1.27695e-13	2.71422e-15	4.1369e-10	1.58666e-09	2.47769e-15	2.86202e-11	3.54355e-13	9.37895e-12	2.87649e-13	1.15472e-13
CNN3	0.909667	1.24467	1.442	0.994368	1.21861	0.95312	0.320568	0.730596	0.884518	0.997449	0.663215	0.654525	0.00641837	0.00264615	0.000878428	0.0366609	0.0134052	0.0432424	0.475952	0.116011	0.020495	0.0105105	0.0455739	0.047993
DCTN2	1.98299	1.89779	1.21258	1.10952	1.2184	1.11427	1.20754	1.18055	1.54782	1.86013	1.48366	1.21352	1.47647e-11	5.21035e-11	1.05682e-06	4.93606e-06	9.63496e-07	4.54712e-06	1.09631e-06	1.76176e-06	6.36098e-09	7.60459e-11	1.70587e-08	9.96422e-07
MACROH2A1	0.727111	0.976139	-0.00892406	0.719575	1.21638	1.46123	1.00509	-0.682747	-0.400085	-1.23338	-0.0240514	-0.14571	0.0273329	0.00372943	0.979788	0.0298481	0.000422697	3.82479e-05	0.00281674	0.0396186	0.223302	0.000345297	0.951137	0.667158
SNRNP200	1.45864	1.25483	1.59291	0.52144	1.2137	1.25282	2.22747	1.93159	1.87922	2.45087	2.86955	2.62944	0	3.89991e-14	0	1.88375e-05	8.81455e-14	3.35275e-14	0	0	0	0	0	0
RCC2	1.82279	1.4716	1.63445	1.44519	1.20876	1.06273	1.74037	0.603308	1.21012	1.27136	1.31252	0.926545	4.5058e-09	4.05757e-07	5.10329e-08	5.56324e-07	1.22549e-05	7.76643e-05	1.24471e-08	0.0175863	1.14357e-05	5.06418e-06	3.12491e-06	0.000412107
EEF1E1	0.995744	0.7668	0.979259	1.93906	1.20837	0.938701	0.92985	0.610166	1.37236	1.34509	1.19889	1.24591	0.013538	0.0687024	0.0153591	1.27011e-05	0.00333089	0.0266195	0.0208054	0.129868	0.00160217	0.00120514	0.0033801	0.00241905
TCP1	1.24164	0.780393	1.25415	1.64665	1.20801	1.15691	1.14816	0.685595	1.28962	1.03291	1.26674	1.08997	1.23528e-10	2.7907e-06	9.81523e-11	4.88073e-14	2.40692e-10	6.98004e-10	8.4824e-10	2.36678e-05	4.44533e-11	9.9038e-09	6.95667e-11	2.94965e-09
ALKBH5	2.0116	1.75011	1.52927	1.04688	1.20662	1.24323	1.24085	1.82718	1.28769	1.74306	2.39509	2.16955	1.52261e-08	2.88361e-07	3.41171e-06	0.000654776	0.000123108	8.12627e-05	8.10757e-05	1.22221e-07	4.83184e-05	2.85129e-07	2.33864e-10	2.71944e-09
UPF1	1.02347	0.751776	1.10346	1.55728	1.1979	1.05616	1.251	0.660423	1.50726	0.705548	1.39816	1.4946	4.52851e-05	0.00180606	1.52068e-05	2.38429e-08	4.06305e-06	2.91312e-05	1.80367e-06	0.00574066	4.69033e-08	0.00308207	2.26085e-07	5.73384e-08
PSMD8	2.18704	1.71867	1.83715	1.36525	1.19557	1.63566	1.66927	1.71162	1.83888	2.12405	2.62667	2.86943	8.96639e-10	1.93774e-07	4.94498e-08	1.14837e-05	8.33878e-05	4.82694e-07	3.32951e-07	2.08715e-07	4.48121e-08	1.77138e-09	7.60799e-12	6.36799e-13
PSMD12	1.81243	0.93028	0.618323	0.586779	1.19204	1.30099	0.869783	1.16358	1.10188	1.35056	2.18482	2.35278	0.000162444	0.0400286	0.172422	0.212248	0.00946568	0.00481622	0.0540081	0.0114194	0.0154472	0.0034219	1.22446e-05	3.71426e-06
DDX41	1.80917	1.22573	1.10547	0.648702	1.18604	1.10939	1.6899	1.92088	1.65211	1.04254	3.01244	2.75712	3.40297e-10	1.51069e-06	8.74213e-06	0.00495874	2.72903e-06	8.1567e-06	1.74588e-09	7.65161e-11	2.88388e-09	2.09187e-05	0	2.53295e-15
SNRNP40	1.62811	1.10367	1.33464	-0.0521339	1.18137	1.44836	1.69317	2.38968	2.82407	2.94697	3.29493	3.43378	2.82669e-08	3.48905e-05	1.52187e-06	0.8403	1.22109e-05	3.16243e-07	1.19912e-08	2.15698e-12	1.78697e-14	5.71885e-15	0	0
EIF3H	1.6066	1.61356	1.60997	1.31714	1.18079	1.10643	1.28443	1.53687	1.29147	1.44624	1.53428	1.2776	2.15193e-08	2.18497e-08	2.22835e-08	1.15935e-06	7.79436e-06	2.12392e-05	1.77099e-06	5.95779e-08	1.63298e-06	1.83858e-07	5.78755e-08	1.95096e-06
SF3B4	1.59959	1.46725	1.64295	1.22762	1.17106	1.29962	1.96237	1.32737	1.81842	1.79269	2.06619	2.17539	1.57902e-11	1.6395e-10	7.90789e-12	9.58409e-09	2.75296e-08	2.57558e-09	4.68037e-14	1.66352e-09	4.53217e-13	6.89772e-13	1.09912e-14	2.53295e-15
HSPH1	3.13291	3.26309	3.24018	4.03645	1.16933	1.09934	1.17133	2.4764	2.71054	1.84992	2.2994	3.75038	0	0	0	0	1.59977e-10	7.33136e-10	1.51728e-10	0	0	0	0	0
DDX3X	0.0341151	0.148468	0.0059501	-0.614137	1.16776	1.0636	0.919619	0.850654	0.334428	0.526771	0.830002	0.895774	0.727888	0.127004	0.952376	7.66325e-08	4.04565e-15	6.38218e-14	4.09039e-12	3.63748e-11	0.00088157	1.45391e-06	6.50314e-11	8.31711e-12
GIT1	3.18436	2.68822	2.05463	0.494254	1.16438	1.30236	3.46015	3.97919	2.70887	3.03011	3.31535	1.85673	1.94103e-05	0.000203337	0.00321809	0.484724	0.0877102	0.0552478	5.17154e-06	4.62551e-07	0.000174353	3.92412e-05	1.03895e-05	0.00706767
THRAP3	3.78098	3.95879	3.35273	1.07067	1.16254	1.3274	2.51909	3.35632	4.15989	4.92282	4.45743	4.14291	0	0	0	1.79306e-07	3.25261e-08	1.5828e-09	0	0	0	0	0	0
HUWE1	0.0835761	-0.0513337	0.0339194	0.112314	1.15341	1.22367	0.796055	0.129987	0.492436	-0.146614	4.39879	4.00512	0.735027	0.844148	0.90058	0.671772	1.80488e-05	6.96063e-06	0.0016852	0.609525	0.0452608	0.559163	0	0
PRPF31	1.57536	1.54776	1.52035	0.388136	1.14783	1.2318	2.91298	1.83367	1.34371	2.30314	2.3586	1.77241	3.69835e-07	5.51333e-07	7.64341e-07	0.152136	7.23797e-05	2.58577e-05	9.28192e-14	1.68581e-08	6.44331e-06	6.74293e-11	3.50972e-11	3.35094e-08
KARS1	1.51099	1.13358	1.23073	1.54249	1.14569	1.49693	1.42215	1.18101	1.16888	1.08287	1.27181	1.01099	1.0771e-07	1.89356e-05	4.93894e-06	7.11047e-08	1.59051e-05	1.30241e-07	3.64151e-07	1.01491e-05	1.11034e-05	3.50608e-05	2.84117e-06	9.15491e-05
BUB3	1.49339	1.29046	1.57978	1.64371	1.14424	1.15147	1.61291	1.31546	1.62612	1.62226	1.78524	1.91784	2.16736e-10	7.81285e-09	5.21619e-11	1.69137e-11	9.66719e-08	8.28739e-08	2.77971e-11	4.71613e-09	2.30766e-11	2.52166e-11	1.75481e-12	2.22351e-13
PPP2R1A	0.828866	0.134032	0.651003	0.964985	1.14313	0.94155	1.5976	0.753271	1.31652	1.14866	1.35545	1.2204	0.0375159	0.749569	0.104292	0.0168378	0.00499654	0.0190396	0.000152321	0.0609836	0.00133263	0.00459509	0.00101273	0.00274029
PLRG1	0.792956	1.15038	1.68428	1.32601	1.14148	0.959916	0.833417	1.92346	3.5102	2.4511	2.63427	2.98923	0.0459988	0.00477971	8.57289e-05	0.00132816	0.00512251	0.0170745	0.0367901	1.33121e-05	5.74053e-11	1.70972e-07	4.21343e-08	2.74082e-09
TRMT10C	0.880576	1.07626	1.27818	0.858357	1.14139	1.48877	1.89648	0.538225	1.51259	1.16104	1.52666	1.71484	0.0364597	0.0115859	0.00309624	0.0426311	0.00780736	0.00070683	3.32113e-05	0.207154	0.000566841	0.00660801	0.000525803	0.000129824
SNRPN	1.8499	1.54493	1.85759	2.15539	1.13877	1.15122	1.14851	1.00596	1.5855	1.16019	2.37073	2.31316	1.31734e-09	7.91904e-08	1.26499e-09	2.62796e-11	1.8886e-05	1.59388e-05	1.59538e-05	0.000115282	4.23071e-08	1.3427e-05	1.99616e-12	3.82747e-12
ACTR1A	1.50379	1.16763	1.06119	1.34883	1.12514	1.18761	1.26328	1.45607	1.79693	1.43437	1.72247	1.30033	2.87525e-05	0.000754354	0.00192981	0.00012954	0.00110311	0.000612212	0.000293362	4.95134e-05	1.57086e-06	5.62278e-05	3.33393e-06	0.000204233
DNAJC10	1.16506	0.666487	1.04269	1.44856	1.1248	1.37605	1.5455	1.20025	1.25353	1.58709	1.29788	1.3156	0.00192487	0.0654776	0.00502064	0.000131899	0.00205369	0.000250723	5.7791e-05	0.00153052	0.000670084	4.01396e-05	0.000474949	0.000567207
HSPA9	2.64062	2.9704	3.01341	3.90807	1.12117	1.34667	1.01636	1.60304	3.64699	2.39965	2.18526	3.24637	0	0	0	0	7.35027e-13	2.54444e-15	1.07885e-11	0	0	0	0	0
EEF1A1	1.9373	1.65658	1.84357	2.04065	1.10548	1.26581	1.3035	0.960737	1.37485	1.21918	1.04987	1.03401	0	0	0	0	1.98002e-13	2.54444e-15	1.30238e-15	1.05506e-11	0	1.2335e-14	8.5209e-13	1.24196e-12
HK1	1.27412	1.10599	1.52268	2.37854	1.09675	0.95606	0.921979	0.54439	0.683407	0.737817	0.702713	0.197643	0.00279346	0.0104524	0.000531204	1.47611e-06	0.00907946	0.0208755	0.0300424	0.20077	0.183089	0.0786803	0.0828847	0.665152
TRIR	1.97764	1.58274	1.32452	0.741039	1.09386	1.09785	1.64657	1.06177	0.697581	1.19736	1.18036	0.955652	1.15795e-09	3.96807e-08	1.23128e-06	0.00262989	2.7588e-05	2.59623e-05	1.55268e-08	4.46039e-05	0.00426079	6.44181e-06	8.49182e-06	0.00016748
PSMA6	1.70225	0.959065	0.472923	0.964025	1.08952	0.968514	0.811461	1.4012	1.27129	1.91155	1.30066	1.12922	6.48661e-08	0.000607534	0.0784094	0.000548896	0.00012879	0.000529665	0.00300433	2.92811e-06	1.34664e-05	5.22679e-09	9.59058e-06	7.68987e-05
FMR1	0.23304	0.0993173	0.299828	0.206532	1.08328	0.728045	1.77904	0.794143	1.36736	1.40589	1.16256	1.27333	0.534704	0.798906	0.560102	0.699693	0.00341374	0.0414255	1.25713e-05	0.0360303	0.00034823	0.000257526	0.00177919	0.000727103
EIF3A	1.50058	1.51878	1.64526	1.20952	1.07465	1.31642	1.29271	1.84235	1.73263	1.75619	2.01203	1.86142	1.75286e-11	1.43725e-11	1.41912e-12	3.5694e-09	5.13422e-08	4.91626e-10	7.68193e-10	5.52807e-14	3.12563e-13	2.23279e-13	2.63037e-15	3.47376e-14
HSPA4L	3.82288	4.66147	4.57439	5.49675	1.07447	1.28273	0.861317	2.41895	4.08387	2.29917	2.10095	4.68712	0	0	0	0	2.7273e-07	5.93798e-09	1.31208e-05	0	0	0	1.09912e-14	0
SRSF6	2.11958	1.65749	1.1889	-0.705792	1.07395	1.14199	2.51354	3.49686	1.94994	3.41403	3.32752	2.75929	9.90362e-12	5.09388e-09	3.68961e-06	0.00287444	1.93166e-05	7.16976e-06	6.912e-14	0	8.22377e-11	0	0	4.91423e-15
DYNC1LI1	1.67341	1.54226	1.5905	1.90599	1.06917	1.22017	1.27035	0.87985	0.687629	0.922331	1.60192	1.15904	0.000112405	0.000284142	0.00145113	2.42566e-05	0.00679171	0.00243457	0.00130066	0.0309053	0.0602817	0.0460283	0.000339464	0.00275543
MAIP1	0.679893	1.20906	1.5792	3.01723	1.06385	1.73385	0.893269	0.255816	1.78867	1.7599	1.61607	2.192	0.274813	0.116185	0.0429068	2.83653e-05	0.0828096	0.00644749	0.151035	0.750458	0.00503677	0.0242022	0.0100192	0.000904415
REPS2	0.778785	1.55592	-0.531198	-1.17688	1.052	-2.24961	0.758327	1.57545	-0.0501954	1.69468	-0.86827	-1.3789	0.621276	0.325047	0.750893	0.535439	0.514848	0.214469	0.633245	0.349883	0.975237	0.302717	0.604814	0.38139
PLCL1	1.54848	1.82356	1.0732	0.655404	1.0495	0.149185	2.56462	0.943415	0.686079	0.366972	0.806862	0.434298	0.000155043	1.64508e-05	0.00640398	0.0913945	0.00775738	0.710227	2.69265e-08	0.0163597	0.0755509	0.342949	0.0370796	0.264736
PSMD6	1.22133	0.553291	0.851759	0.321534	1.0471	1.08023	0.450319	1.15555	1.46808	1.27846	2.23628	2.67906	0.000391431	0.0931515	0.0106525	0.340202	0.00205369	0.0014863	0.167839	0.000771633	3.59656e-05	0.000230772	1.78954e-08	2.5819e-10
PSMA4	1.81553	1.43199	1.1522	1.34042	1.04447	1.00084	1.08569	1.55689	1.41035	1.81447	2.03924	1.79949	1.16627e-10	3.31206e-08	2.24733e-06	1.2242e-07	1.19061e-05	2.24304e-05	5.9714e-06	4.97638e-09	4.22859e-08	1.1543e-10	5.06814e-12	1.37096e-10
HTATSF1	1.81889	1.44096	1.24079	1.04002	1.03668	0.739259	1.33307	1.48991	1.05301	1.356	1.63418	1.26602	3.14755e-10	6.96138e-08	1.2545e-06	2.29309e-05	2.46555e-05	0.0015444	3.1846e-07	3.36599e-08	1.85893e-05	2.11976e-07	4.06022e-09	8.2619e-07
NME2	4.63199	3.96907	0.844682	2.25076	1.03128	0.966497	2.88733	0.11534	1.07368	0.285895	1.8522	1.91403	0	0	0.000140387	1.04325e-13	7.76795e-06	2.12378e-05	0	0.595725	3.76604e-06	0.170638	2.35869e-11	9.45651e-12
MRPS18B	-1.04838	-1.12872	-1.00098	-1.12989	1.02892	0.460212	-0.456107	-0.479375	-0.611409	-0.486974	-0.700438	-0.431805	0.0285785	0.0059097	0.0373577	0.00958968	0.0115169	0.24868	0.247502	0.235847	0.198328	0.220172	0.0773763	0.280308
SMARCE1	0.628152	1.09027	0.663715	0.0759105	1.02844	1.48996	1.10583	1.44548	1.75813	1.85535	2.34397	2.24783	0.0207476	0.000153257	0.0224515	0.790576	0.000308759	1.2424e-06	0.000120393	2.2472e-06	4.91002e-08	1.58482e-08	6.47248e-11	1.80464e-10
PBDC1	1.91321	1.47214	1.5703	2.25211	1.02362	1.53681	1.88753	1.24588	1.29924	0.978102	1.25001	1.08444	5.16159e-13	5.97456e-10	1.0693e-10	3.98768e-15	1.30679e-06	1.77982e-10	6.57146e-13	2.59595e-08	9.40429e-09	2.72889e-06	2.28254e-08	4.21366e-07
DNAJB11	1.90768	1.80852	1.43003	1.90505	1.02208	1.34053	1.61135	1.53468	2.25374	2.27355	2.06282	2.20935	6.42106e-11	2.77631e-10	5.75528e-08	6.02712e-11	2.41414e-05	2.03585e-07	3.80579e-09	1.25021e-08	6.52335e-13	5.26689e-13	7.35337e-12	1.05463e-12
PRMT5	1.00682	0.967459	0.840869	0.5669	1.01708	0.486453	0.791904	0.583584	0.554625	0.391001	0.58589	0.543675	0.027757	0.0539087	0.0664161	0.218944	0.0275345	0.286233	0.0808467	0.206631	0.222669	0.391798	0.196225	0.233999
PSMC6	1.71519	1.40899	1.48535	1.03406	1.01097	1.31474	1.25322	1.01849	1.80005	1.53078	2.59504	2.88878	0.000414766	0.0031251	0.00192644	0.0271984	0.0311127	0.00551693	0.00773337	0.0299692	0.00023616	0.00140261	9.41359e-07	1.1635e-07
SCN11A	1.17396	1.21136	1.14373	2.32991	1.00977	1.07223	1.05441	0.201967	0.739702	0.684203	0.378756	0.291457	0.000165727	0.000121518	0.000234362	6.09301e-09	0.000884036	0.000471619	0.000770303	0.503346	0.0134249	0.0287442	0.178617	0.421964
TFB1M	0.13706	0.817272	0.0690126	-0.188142	1.00831	0.738829	2.13884	-0.107735	0.0242655	0.723227	0.281877	0.530531	0.752592	0.0483565	0.885036	0.772607	0.0163103	0.0722702	8.0763e-06	0.818057	0.959044	0.138599	0.495003	0.280308
PDIA6	1.74157	1.55949	1.26142	1.86116	1.00669	0.967953	0.680569	0.927807	0.956375	1.0084	1.04046	1.24627	1.70737e-05	8.84345e-05	0.00106047	5.87892e-06	0.00778515	0.0101568	0.0667351	0.0140297	0.0109022	0.00735419	0.00580289	0.00114434
KHSRP	0.368503	0.412215	0.353788	0.757196	1.00622	0.923735	0.860138	0.863318	0.821247	0.812878	1.25914	0.775837	0.239215	0.189672	0.303076	0.0171854	0.0019331	0.00403352	0.00693184	0.00721536	0.00980679	0.0103368	0.000155077	0.014195
THOC5	1.49209	1.45833	1.61	1.19531	1.00291	1.04157	1.29343	1.41766	1.71621	2.12454	1.98845	1.57742	1.16405e-07	1.9458e-07	2.65642e-08	6.47409e-06	8.77235e-05	5.17217e-05	1.69358e-06	3.31018e-07	6.01944e-09	4.06863e-11	1.99848e-10	3.80263e-08
PAICS	1.74718	1.15955	1.61348	1.66587	1.00162	1.1387	0.596115	0.562806	1.25117	1.07173	1.28475	1.42217	0.000359749	0.0136586	0.00150636	0.000622245	0.032625	0.0154338	0.19556	0.258435	0.00806973	0.021491	0.00654413	0.0028413
NAP1L4	0.637948	0.260501	0.651973	1.27882	0.999367	1.03257	0.543488	0.578644	0.307725	0.375167	0.436657	0.444576	3.18156e-05	0.0669834	2.38066e-05	1.5465e-11	7.19739e-09	3.2872e-09	0.000268267	0.000130882	0.0307658	0.00889952	0.00264923	0.00223205
UCHL5	1.15702	0.795089	0.852859	0.84923	0.990068	1.04014	1.02109	0.838015	1.10581	1.12484	2.12586	2.04946	0.000312377	0.0101758	0.00602931	0.00634378	0.00172344	0.00103215	0.00122732	0.00722883	0.000518657	0.000439149	1.32128e-08	2.88679e-08
SRP9	1.3794	1.27786	0.943278	0.667964	0.989375	0.840659	1.55582	0.135806	0.434822	0.900458	0.413185	0.607555	1.27558e-14	1.25794e-13	4.26728e-10	7.61744e-07	1.2375e-10	6.09368e-09	0	0.261798	0.000448828	1.26756e-09	0.000799484	3.9981e-06
ALDH7A1	2.46753	1.89339	1.77394	1.72996	0.983785	0.821262	1.41918	1.83189	2.04906	2.64769	1.79671	1.8033	0	1.56134e-12	8.70336e-12	1.56902e-11	4.22754e-06	6.64569e-05	2.34849e-09	3.58216e-12	1.45941e-13	0	5.64125e-12	4.90835e-12
CTBP1	1.62409	1.6721	1.35971	1.89536	0.979649	0.581821	-0.0480903	0.209478	1.0696	1.52725	1.00054	0.515201	0.0242526	0.034166	0.0589174	0.00947781	0.173432	0.41846	0.946869	0.782073	0.134099	0.0329983	0.159166	0.480387
COPZ1	1.51612	1.2266	1.07564	1.56289	0.979067	0.876794	1.42515	0.957652	0.971289	1.10767	1.10896	1.12942	7.04452e-07	2.4275e-05	0.000141806	4.14537e-07	0.000906415	0.00137238	6.32814e-06	0.00114397	0.000458215	9.43067e-05	9.15758e-05	7.26721e-05
PPP2CA	0.653106	0.489896	0.918173	0.185882	0.977362	1.07162	1.03599	0.672455	0.68961	0.429554	0.508598	0.65323	0.0246523	0.0912023	0.00208279	0.543564	0.00115401	0.000420562	0.000609792	0.021869	0.018093	0.136702	0.0773649	0.0244741
PHF6	1.67204	1.37955	1.38472	0.72534	0.96895	1.29671	1.36333	0.598255	1.11342	0.590489	3.01057	2.51721	0.000114142	0.00105081	0.000999391	0.0866646	0.0235313	0.00184928	0.00114217	0.160021	0.00652155	0.200776	5.58532e-09	1.942e-07
PSMC5	2.10615	1.79383	1.67378	1.12106	0.966531	1.07524	1.59226	1.98846	1.71817	1.96165	2.36861	2.43299	1.9511e-11	1.27566e-09	6.04984e-09	1.30759e-05	0.000114507	2.51092e-05	1.68661e-08	8.89212e-11	2.97477e-09	1.19538e-10	7.13112e-13	3.21265e-13
PSMD14	1.5674	1.37548	1.08949	0.805902	0.961664	1.09635	0.937281	1.13251	1.55923	1.71664	2.10928	2.30965	5.21381e-11	1.50144e-09	2.23409e-07	3.82927e-05	2.37441e-06	1.92571e-07	3.47737e-06	1.05281e-07	5.59372e-11	4.47482e-12	1.09912e-14	0
MRPS31	-0.140882	-0.123531	0.0793962	0.474187	0.9575	1.20032	0.575433	-0.230045	0.746207	-0.372538	1.64803	1.53804	0.686641	0.73477	0.820755	0.14317	0.00387246	0.000419861	0.0734277	0.521952	0.0214806	0.283352	5.45572e-06	1.5751e-05
CSNK2A3	0.731922	0.30621	0.918342	0.125708	0.956417	1.33082	1.44535	1.52074	1.75981	1.42298	2.16785	2.37513	0.0102755	0.282468	0.00161335	0.679601	0.00108939	1.57617e-05	3.92786e-06	1.75431e-06	9.63227e-08	5.05415e-06	9.02253e-10	9.07725e-11
SRSF4	2.15981	2.17962	1.63823	-0.395803	0.952951	0.963379	2.41993	3.20556	2.15378	3.46996	3.24851	2.63347	8.74245e-08	7.79304e-08	1.27683e-05	0.251832	0.00617806	0.00557592	7.67868e-09	8.49464e-12	9.0343e-08	1.01457e-12	5.64125e-12	1.12705e-09
SRP72	0.560022	0.67578	0.504685	0.0733151	0.948724	0.930646	-0.839331	-0.564647	0.556372	0.0929072	0.568578	0.622339	0.0289642	0.00938151	0.0500235	0.787722	0.000416709	0.00051014	0.00148483	0.0291758	0.0305158	0.727396	0.0266023	0.0157562
SF3A1	1.36518	1.19882	1.16184	0.976794	0.936279	1.20077	1.50571	1.9339	2.09017	2.50099	2.4505	2.21499	4.84703e-09	8.89893e-08	1.64734e-07	4.08639e-06	8.46618e-06	8.10287e-08	4.74873e-10	6.36103e-13	6.64416e-14	0	0	1.04323e-14
CDK1	2.22105	1.5101	1.46615	1.3081	0.935652	1.35587	2.15733	1.34983	0.55713	1.3218	2.84472	2.81509	6.96183e-07	0.000274165	0.000382068	0.00128945	0.01876	0.00090532	1.2004e-06	0.000970134	0.155328	0.00115521	3.92524e-09	4.97796e-09
EIF3F	1.44316	0.979104	0.998673	1.63938	0.934729	1.00149	0.986612	1.47149	1.1386	1.24012	1.5276	1.41955	3.19159e-09	7.44427e-06	5.25707e-06	1.36709e-10	1.56448e-05	4.93082e-06	6.21926e-06	2.07509e-09	4.92502e-07	8.60937e-08	8.06385e-10	4.72105e-09
PSMB1	1.91651	1.49323	0.93768	1.30527	0.927899	0.742721	0.555051	1.40564	0.891558	1.84728	1.77926	1.15751	4.10339e-08	4.88558e-06	0.00192644	3.78409e-05	0.00214739	0.0124306	0.0586353	1.33308e-05	0.0029212	8.60925e-08	1.91371e-07	0.000187097
EIF4A1	0.641648	0.216991	-0.103884	0.0455822	0.925905	1.01023	1.0363	1.02523	0.767644	0.787655	2.41706	2.54515	0.000922116	0.250452	0.589694	0.818599	7.46727e-06	1.60582e-06	1.00355e-06	1.28991e-06	0.000112746	7.93576e-05	0	0
PRDX6	1.78603	1.0401	1.13409	1.62069	0.923935	0.631958	0.915946	0.878647	0.913463	0.592652	1.00451	0.426698	1.80897e-05	0.00829782	0.00436168	4.21065e-05	0.0100766	0.0704126	0.0127587	0.0142487	0.010593	0.119051	0.0067417	0.234371
SUMO2	1.05409	0.721615	0.76392	1.74069	0.923572	1.10627	0.999863	0.849712	1.42554	0.774155	1.67112	1.97845	2.657e-05	0.00067461	0.000138804	1.83267e-11	9.60865e-06	4.13845e-07	2.47081e-06	9.8701e-05	2.18738e-09	0.000112507	5.18504e-11	6.40552e-13
RPL23	0.897853	0.954067	1.07513	1.49437	0.920194	0.869808	0.743821	0.494207	1.37529	0.877548	2.99288	2.86863	1.97072e-06	6.79542e-07	6.27643e-08	2.23294e-11	1.31901e-06	3.47027e-06	4.04992e-05	0.00422854	1.9622e-10	2.8475e-06	0	0
TPR	1.57947	1.31515	1.03316	0.348795	0.903679	0.704306	1.30538	1.67018	1.43779	2.13343	2.0399	1.60733	1.83853e-12	2.63154e-10	6.27643e-08	0.0320955	8.73384e-07	5.09585e-05	2.71014e-10	3.77732e-13	2.22879e-11	0	0	9.79941e-13
AIP	1.54126	1.16774	0.652057	1.61791	0.898348	1.06526	0.681416	0.307022	0.991256	0.398573	0.663312	1.15464	0.000991172	0.0105123	0.149398	0.000602122	0.0469534	0.0188872	0.12619	0.521952	0.028305	0.375746	0.136623	0.0112037
PA2G4	1.05067	0.348321	0.0584684	0.811892	0.888664	0.650594	0.403427	0.199815	0.680017	0.469677	0.501132	1.37174	0.0232041	0.422956	0.90058	0.0579032	0.0386524	0.12613	0.345324	0.653221	0.138624	0.26899	0.237963	0.0017783
ZC3H11A	0.650721	0.495673	0.504955	-0.417327	0.887019	1.06849	1.62877	1.62552	1.1467	2.25307	4.21256	3.47267	0.00204986	0.0165676	0.014831	0.202474	6.25283e-05	3.59947e-06	7.22251e-10	7.75392e-10	1.0598e-06	1.8088e-13	0	0
SRP14	1.20788	1.06558	0.919012	0.020217	0.884322	0.936957	1.63689	0.426324	0.395612	1.13099	0.554909	0.548075	3.537e-10	7.69539e-09	1.68944e-07	0.902004	3.59102e-07	1.10437e-07	8.08537e-14	0.00584175	0.00967355	1.71566e-09	0.000439302	0.00049399
ETFRF1	0.974376	0.225935	0.338345	0.417537	0.870732	0.485319	1.57182	1.56035	1.00244	1.00186	0.985185	0.336702	0.0255931	0.611245	0.448954	0.364975	0.0466788	0.264508	0.000578518	0.000647526	0.0219922	0.0216745	0.0238488	0.446981
GRWD1	0.695039	0.332111	0.388987	0.0622475	0.870359	1.21473	1.02779	-0.293907	0.546025	-0.107598	3.56636	3.62369	0.00180253	0.124571	0.0728573	0.800288	0.000156162	8.85969e-07	1.46701e-05	0.178912	0.0200771	0.627152	0	0
PSMB4	2.30597	1.50742	0.882139	1.12657	0.865718	0.649446	0.656789	1.25365	1.32013	1.70533	1.49757	1.01729	4.93489e-10	3.71208e-06	0.00321809	0.000248099	0.00384608	0.0270725	0.0253877	6.69921e-05	2.92225e-05	3.62495e-07	4.08845e-06	0.00077719
PSMA3	1.91104	1.51335	1.22787	1.20365	0.857265	0.70008	1.02383	1.41152	0.909743	1.62053	1.32411	1.03481	6.60755e-10	1.17776e-07	5.25699e-06	7.13233e-06	0.000688889	0.00459385	7.71184e-05	4.46905e-07	0.000338728	2.67801e-08	1.43533e-06	6.72822e-05
CAMK2D	0.316468	0.330482	0.520951	0.843723	0.856613	0.939364	1.07224	0.340563	1.06888	0.918454	0.408991	0.714874	0.385267	0.351135	0.176904	0.0178081	0.0162506	0.00872514	0.00304447	0.341978	0.00308665	0.0122137	0.240035	0.047993
PCBP2	1.20632	0.62861	1.00837	1.86229	0.854709	0.593856	1.04634	1.03434	0.878922	0.589929	0.754695	0.764933	6.51266e-06	0.0104524	9.61038e-05	8.84905e-10	0.000711754	0.0152941	5.64425e-05	7.12398e-05	0.000497132	0.0154199	0.00237333	0.00207988
MRPS35	-0.678853	-0.0601031	0.052966	0.402635	0.837234	0.547616	0.101273	-0.299922	0.656171	0.470233	1.72092	1.78457	0.0964684	0.898091	0.906923	0.339276	0.0431016	0.184955	0.81118	0.482095	0.109491	0.251993	8.74812e-05	5.38448e-05
U2SURP	0.373538	-0.0715868	0.400712	0.0749747	0.832921	1.21186	1.00857	0.414555	1.32841	1.42182	1.55225	1.63493	0.311039	0.843998	0.244546	0.835043	0.0158319	0.00065642	0.00374608	0.231151	0.000222329	9.31113e-05	2.70364e-05	1.23673e-05
PRKDC	1.96397	2.08688	1.00557	1.60152	0.831527	1.24999	0.115353	-0.529541	-0.0287395	-0.940121	-0.0468117	-0.459504	0	0	3.26097e-10	0	2.67923e-08	9.13725e-13	0.359117	8.09246e-05	0.825855	1.60948e-09	0.725127	0.000435763
CCT3	1.19103	0.950105	1.17477	1.18092	0.827091	0.826028	0.971951	0.644141	1.11231	1.02506	1.12368	1.15134	2.66641e-08	2.38672e-06	3.84774e-08	3.25562e-08	2.27728e-05	2.29883e-05	1.51418e-06	0.000606792	1.11569e-07	5.48279e-07	9.28409e-08	5.59046e-08
PRPF19	1.248	1.12793	1.30563	0.959851	0.825335	0.788468	1.09652	1.5759	1.89427	2.06349	2.0388	2.04998	0	4.81873e-15	0	4.82071e-13	3.16415e-11	1.04376e-10	9.13127e-15	0	0	0	0	0
NACA	0.683164	0.70116	0.522601	0.603413	0.819912	1.05376	1.36626	1.24771	0.656053	0.534393	1.2291	1.59716	0.000920598	0.000737093	0.00956292	0.00311352	0.000113181	2.39919e-06	1.38717e-08	1.02616e-07	0.00136012	0.00795523	1.32714e-07	3.63075e-10
PCNA	0.87147	0.325365	0.462912	2.5301	0.811853	0.845986	0.265448	-0.000818093	0.320021	-0.0184424	-0.15365	-0.202508	3.82202e-06	0.0557317	0.00725105	0	1.27243e-05	6.33584e-06	0.114779	0.996907	0.0594145	0.918352	0.367329	0.233999
ADAR	0.699322	0.982386	1.02926	0.472061	0.811622	0.818907	1.00313	0.277149	0.988535	0.557491	1.23867	1.33848	6.30525e-07	4.33452e-10	1.21483e-10	0.000265252	3.1742e-08	2.51455e-08	2.20341e-10	0.0260875	3.09485e-10	2.84104e-05	7.49314e-13	7.53683e-14
EIF3J	1.62224	1.55425	1.46116	0.998444	0.808059	1.14923	1.59008	1.5884	0.824208	1.76786	1.80309	1.62279	1.87176e-09	5.73261e-09	2.18931e-08	2.32037e-05	0.000401019	2.37703e-06	2.96817e-09	3.2213e-09	0.000301728	2.32474e-10	1.35132e-10	1.89908e-09
PSMA1	2.25588	1.47369	1.27789	1.0296	0.807543	0.590463	0.788758	1.34764	1.40831	1.87144	1.48443	1.29858	1.23238e-11	2.63971e-07	3.60081e-06	9.42567e-05	0.0016151	0.017994	0.0019432	1.46454e-06	6.12895e-07	1.37438e-09	2.21788e-07	2.65513e-06
IDH3B	3.04951	2.03941	3.42495	3.43934	0.803276	0.8883	1.93653	2.57975	3.79635	3.71884	2.4316	2.4953	1.32332e-07	0.000112447	1.24975e-08	1.04679e-08	0.106158	0.0720422	0.000205462	3.26846e-06	1.05252e-09	1.77138e-09	8.28678e-06	5.31303e-06
SNRPD3	1.01424	1.09998	1.10698	0.992463	0.803059	0.652246	0.703154	1.02284	1.42249	1.13722	1.44001	1.44208	1.36343e-12	1.40817e-13	1.08707e-13	2.27934e-12	6.03723e-10	6.73765e-08	1.31869e-08	1.04986e-12	0	4.99949e-14	0	0
CDKN2A	1.84745	1.27196	1.04095	0.90498	0.798941	0.847863	1.67697	1.37142	0.808577	0.905649	1.93606	2.4348	1.47062e-05	0.00194442	0.00762133	0.0194721	0.0383165	0.0274744	5.74033e-05	0.000944907	0.0350441	0.0222416	7.23231e-06	1.30338e-07
BCAS2	0.940419	1.01451	1.22642	0.305532	0.798542	1.09955	0.897419	1.6724	2.1185	2.07176	2.46385	2.14838	0.00169016	0.000821765	8.12389e-05	0.304705	0.00709419	0.000323365	0.00260158	5.15926e-07	3.22889e-09	5.67366e-09	7.9124e-11	2.43917e-09
IK	0.956544	0.787699	0.186407	-0.375142	0.797463	1.26495	1.34795	1.09586	1.61684	2.3554	2.78414	2.63344	0.0135961	0.0413241	0.641205	0.558444	0.0394544	0.00148439	0.000774857	0.00549239	8.83786e-05	1.83154e-07	5.85254e-09	1.99243e-08
PSMB2	1.56769	0.872281	1.18547	1.29282	0.790654	0.476798	0.458078	1.12616	1.17969	1.41281	1.11834	1.20447	3.77917e-06	0.00360703	0.000827362	5.72869e-05	0.00775738	0.115757	0.108738	0.00032025	0.000818396	1.69343e-05	0.000571878	0.00420788
LSM12	1.35015	1.11609	1.20197	1.73859	0.782392	0.892748	1.11553	1.09159	1.21858	0.638689	0.928752	0.760773	4.99625e-09	2.94272e-07	6.62685e-08	9.36351e-12	9.75116e-05	1.44424e-05	1.20626e-06	4.46905e-07	4.68334e-08	0.00103111	7.60573e-06	0.00013389
RANBP1	1.21254	0.770608	0.848923	1.34081	0.775988	0.649009	1.13048	0.693802	0.972857	0.890774	0.874892	1.12704	2.92311e-07	0.00669685	3.18027e-05	1.66062e-05	0.000104762	0.000795127	3.20677e-07	0.00040551	4.0175e-06	1.50015e-05	1.981e-05	3.30528e-07
TRMT112	1.01074	0.499487	0.345001	0.684639	0.770968	0.625709	0.80168	0.547983	0.905956	0.513927	0.943303	1.31969	0.0246523	0.312748	0.464892	0.127233	0.0861096	0.161909	0.072361	0.226526	0.0429906	0.248795	0.0352465	0.00398667
AFDN	-0.210364	-0.316299	0.264843	0.292417	0.768295	0.733562	1.04247	0.323911	0.227074	0.199745	-0.816179	-0.564412	0.73594	0.600393	0.65609	0.704242	0.182324	0.202588	0.0703116	0.585814	0.698393	0.735829	0.257725	0.442654
TAF15	-0.6295	-0.800656	-1.46344	-1.46186	0.765661	0.0282209	-0.160575	-0.895157	-1.13223	-0.775753	0.273265	-0.187149	0.137967	0.0613822	0.00210573	0.00622919	0.0743612	0.947849	0.711387	0.0376775	0.00896243	0.0678559	0.526835	0.668775
IPO5	0.437698	0.450966	0.58175	0.908291	0.762214	1.02723	2.06247	0.31738	0.609097	0.470022	1.53158	2.45068	0.582421	0.596996	0.494751	0.254789	0.320316	0.19468	0.00897707	0.700285	0.443636	0.63128	0.0463016	0.00241379
SEC31A	1.07995	0.879518	0.908339	1.90566	0.760327	0.880093	0.825262	0.837531	0.922121	0.838628	0.161354	0.446336	0.00011321	0.00205499	0.000923901	5.89992e-08	0.00408389	0.000912869	0.00328578	0.00191763	0.000562295	0.00821807	0.598248	0.139833
RBM14	-0.939893	-0.414509	-0.477601	-0.495699	0.757717	0.681221	-0.117864	-0.380073	0.341513	-0.177958	1.57357	1.85518	3.41292e-05	0.0494967	0.0239948	0.0196136	0.00056263	0.00166127	0.581352	0.0732224	0.103456	0.398937	1.70198e-09	2.60262e-11
NUP62	1.30512	0.82832	-0.0314391	0.627573	0.75022	0.738215	1.14691	0.923299	0.72731	2.13031	1.44511	1.56932	0.00492987	0.0840428	0.950421	0.169111	0.100235	0.103603	0.0125538	0.0438821	0.108184	1.98812e-05	0.00203757	0.000895104
MSI1	0.21712	0.246942	0.412979	1.46646	0.749587	0.981426	0.364181	0.500539	0.552289	0.0873627	0.779657	1.14246	0.403405	0.344973	0.110339	7.11431e-07	0.00446912	0.000304064	0.153942	0.0537351	0.0325666	0.796194	0.0030733	4.14553e-05
DHX15	0.815774	0.69792	0.576308	0.449791	0.739534	0.656351	0.753525	0.957376	0.874676	1.11707	1.30223	1.2105	2.40889e-11	1.38023e-09	9.04451e-08	8.36545e-06	2.90273e-10	4.95628e-09	1.81173e-10	2.95426e-13	3.50565e-12	2.98842e-15	0	0
VPS26B	2.41565	1.97953	2.1704	1.29353	0.737235	0.889034	1.73241	2.10593	1.99616	2.66095	2.06762	1.47847	5.28966e-07	1.62746e-05	3.6131e-06	0.00254751	0.0778074	0.0332837	0.000100023	6.23462e-06	1.33657e-05	7.9155e-08	7.91688e-06	0.000650055
CRNKL1	0.323659	0.0150293	0.170965	-0.229275	0.732511	0.482625	0.514759	0.866227	1.21848	1.69479	2.49909	2.18554	0.522619	0.976205	0.750893	0.698758	0.147381	0.338445	0.304602	0.0987261	0.0166926	0.0012498	9.87531e-06	6.68422e-05
NUP54	0.497415	0.308228	0.472877	0.808011	0.721444	0.702354	0.745917	0.210499	1.44023	1.28517	1.16322	1.16844	0.00346333	0.0646163	0.00530913	9.65022e-06	5.52339e-05	7.84789e-05	3.30932e-05	0.212829	4.51739e-11	8.12321e-10	8.32423e-09	7.67357e-09
PRPSAP2	1.07679	0.303644	1.62791	1.45645	0.716884	0.616766	1.45698	0.417771	0.939023	0.866243	0.419366	0.796803	0.0281781	0.564757	0.00119131	0.00415725	0.141758	0.23168	0.00306106	0.402756	0.047106	0.0654564	0.415138	0.0891047
CCT4	0.739784	0.736882	0.989169	0.816289	0.703808	0.973134	1.23181	0.969764	0.996084	1.22924	0.563128	0.573597	1.75629e-06	1.96692e-06	4.94835e-09	2.79832e-07	4.3722e-06	6.40054e-09	1.85246e-11	7.47861e-09	3.7631e-09	2.094e-11	0.000116868	9.21593e-05
TIMM8B	-0.991236	-0.794613	-0.542875	0.067632	0.691251	0.498642	0.20532	0.632731	7.39423	5.56608	-0.174431	0.158946	0.145376	0.264157	0.454613	0.926994	0.316679	0.468121	0.775558	0.384137	1.33366e-12	1.08869e-09	0.809412	0.827195
SNRPB2	1.48475	1.85851	0.894293	0.68494	0.690401	1.48862	0.640099	-0.453891	-0.254441	-0.0189151	0.43265	0.172589	4.63213e-13	0	1.23157e-07	1.44586e-05	1.32214e-05	3.80949e-13	3.97081e-05	0.00233678	0.077745	0.902198	0.00335116	0.233999
CUL5	1.516	1.48139	1.89887	0.965055	0.684648	0.895266	0.893349	1.01145	1.44726	1.18546	1.60154	1.60498	0.00250783	0.000387257	0.000334247	0.00575167	0.0416997	0.009471	0.0186397	0.0341397	7.02525e-05	0.0010716	2.12314e-05	4.65415e-05
PRDX5	2.4399	1.38343	2.51033	2.87801	0.680111	0.261393	1.94069	1.62658	2.22816	2.67718	0.789779	0.923527	5.53419e-12	2.1541e-06	2.5012e-12	4.70465e-14	0.0100243	0.317234	1.83924e-09	9.79315e-08	5.74822e-11	4.08624e-13	0.00294493	0.000621437
SNRPD2	1.09042	0.905966	0.851436	0.0991387	0.678101	0.664653	1.3371	1.27769	1.40622	1.7867	1.74712	1.52976	6.88133e-09	3.62646e-07	1.16601e-06	0.543827	4.70713e-05	6.17686e-05	4.59737e-11	1.61376e-10	1.24463e-11	1.3519e-14	2.52163e-14	1.12245e-12
AKAP9	1.97746	1.83504	1.57673	0.941361	0.663018	0.920869	1.95005	2.40405	2.66542	2.97939	2.6842	2.38692	0.000641137	0.00144034	0.00533724	0.100114	0.248175	0.0955295	0.00076386	6.68274e-05	1.39487e-05	2.32911e-06	1.26925e-05	6.7919e-05
EIF3L	1.11563	0.901153	0.856308	0.288903	0.660856	0.772175	0.876166	1.33847	0.642272	0.555267	1.13593	1.02169	0.000180247	0.00196685	0.00307867	0.317529	0.0206471	0.00710471	0.00245643	1.51163e-05	0.0235071	0.0484279	0.000144325	0.000509181
WDR26	1.96422	1.81371	1.97842	1.12609	0.658405	1.22939	1.51171	1.17164	2.324	2.67497	2.11693	2.24096	2.15074e-08	1.20668e-07	1.9835e-08	0.000245447	0.0253275	8.14567e-05	3.37443e-06	0.000159846	4.26961e-10	1.25109e-11	4.0913e-09	1.08177e-09
VPS26A	2.40621	1.80413	2.21947	1.26519	0.657555	1.39939	2.12041	2.38162	2.64651	3.17428	2.42361	1.91546	8.14776e-10	4.01807e-07	5.63393e-09	0.000111246	0.0335068	7.23856e-05	1.39298e-08	1.05668e-09	7.58949e-11	6.63865e-13	6.64165e-10	1.18804e-07
CSNK2A2	1.11965	1.14911	1.13254	0.716711	0.648322	0.980133	1.2879	0.881635	1.04207	0.868055	1.55536	1.69997	0.000323648	0.000252963	0.000295838	0.0170654	0.0305517	0.00140017	5.44713e-05	0.00385977	0.000715037	0.00408159	2.94831e-06	5.71131e-07
HSPA8	2.6598	3.28769	3.32983	4.5596	0.645502	0.754175	0.396475	1.64154	2.82933	1.67608	1.95077	3.79962	0	0	0	0	6.89593e-10	1.25059e-11	1.24478e-05	0	0	0	0	0
HSPA6	2.6789	3.32519	3.17262	4.44349	0.631494	0.797538	0.417162	1.77271	2.86193	1.79189	1.7217	3.54879	0	0	0	0	7.62264e-07	5.50727e-09	0.000379282	0	0	0	0	0
NOP56	0.0391486	0.045933	0.522751	-0.279459	0.626386	1.05636	0.959328	0.302043	0.311063	-0.265717	1.60763	1.91077	0.81878	0.798906	0.00293742	0.104331	0.000481794	1.26158e-07	8.30334e-07	0.0808183	0.0690048	0.120119	5.19187e-12	3.47376e-14
TRA2B	1.32553	1.45541	0.276032	-0.215005	0.626295	0.37393	1.02257	2.78404	1.27251	3.25217	3.05938	2.1096	0.000545172	0.000195133	0.464811	0.61088	0.0902455	0.31191	0.00619403	1.62485e-09	0.000838352	3.39802e-11	1.52406e-10	5.60959e-07
NPM1	0.832378	0.350221	-0.000874175	0.987529	0.626129	0.604733	0.511304	0.231302	0.206417	0.0892073	0.126459	0.426475	5.81311e-07	0.0174013	0.995929	1.77894e-08	6.43498e-05	0.000101004	0.000757747	0.117274	0.156	0.550224	0.387651	0.00411988
PSMB6	2.04101	1.63978	0.929642	0.859572	0.624943	0.513488	0.778956	1.43217	0.934712	1.81282	1.17447	0.913543	8.13152e-11	1.65352e-08	0.000250158	0.000603594	0.010506	0.0335086	0.00166942	2.65712e-07	0.000225432	1.4883e-09	9.02624e-06	0.000296157
VPS35	2.41234	1.90401	2.20734	1.54025	0.620545	0.579015	1.69839	1.82852	2.0622	2.52202	1.98623	1.57214	0	0	0	2.71422e-15	7.38259e-06	2.15094e-05	0	0	0	0	0	1.37697e-15
TIMM8A	0.321225	0.263139	0.256609	1.14256	0.609956	0.88391	0.32527	0.360785	9.21861	6.48798	0.514246	1.08117	0.483465	0.573422	0.583183	0.0054223	0.294566	0.128201	0.426537	0.543115	0	4.4577e-13	0.258701	0.0117815
LYPLAL1	1.05628	0.900387	1.33925	3.00213	0.599933	0.139001	0.0526131	-0.332199	0.920535	0.723208	0.020413	0.506278	0.0250173	0.0554135	0.00547427	2.13028e-07	0.23113	0.770196	0.926053	0.519056	0.0654402	0.3037	0.970299	0.313103
EIF3K	0.794899	0.711845	0.0197068	0.205341	0.596861	0.284323	0.628202	1.13167	0.874692	1.30795	1.59964	1.23547	0.00847892	0.0178305	0.952376	0.510636	0.0466103	0.341973	0.0353882	0.000323364	0.00398263	4.57165e-05	1.94341e-06	0.000101017
PCBP1	1.22917	1.01312	1.01713	1.36792	0.591671	0.610385	0.893516	0.930454	0.992663	1.07553	1.06194	1.06383	0	5.25598e-14	4.11997e-14	0	4.47106e-08	2.20964e-08	1.55608e-12	5.54491e-13	8.30784e-14	8.39704e-15	9.9476e-15	9.32587e-15
PSMB5	1.79845	1.24349	0.929871	1.3053	0.59138	0.239157	0.498525	1.28668	1.39082	1.94752	1.62494	1.35695	2.00033e-07	9.15634e-05	0.00227525	4.44676e-05	0.0468314	0.421104	0.112215	5.88527e-05	1.73461e-05	3.97555e-08	1.38566e-06	2.54723e-05
PLS3	0.277055	-0.00764698	0.0169122	-0.245855	0.58908	0.417226	0.608878	0.236216	1.09838	0.654933	0.123803	0.285119	0.415873	0.982713	0.960856	0.484724	0.0827605	0.218851	0.0708398	0.499349	0.00158012	0.0515428	0.728203	0.40548
SH3GL1	1.33091	1.10724	1.18658	0.600891	0.585908	0.40411	0.709389	1.00304	1.05821	1.27463	0.950878	0.871145	3.63995e-13	5.93684e-11	8.60785e-12	1.76108e-05	2.62013e-05	0.00220626	1.06128e-06	6.48813e-10	1.60191e-10	1.14295e-12	2.22886e-09	1.68116e-08
MOGS	0.295195	-0.080489	0.252413	1.18247	0.583985	1.00219	1.89265	-0.16759	0.251244	-0.0330469	2.67615	2.72099	0.415873	0.832549	0.516389	0.0016851	0.107044	0.00671378	4.81526e-06	0.700706	0.491269	0.947814	9.02678e-09	6.55195e-09
DIMT1	-0.475579	-0.549091	-0.322174	-0.573081	0.580605	0.895928	0.278385	-0.263426	-0.14424	-0.193469	1.2622	1.35775	0.0241436	0.0101883	0.155437	0.084511	0.00695586	9.30422e-05	0.178442	0.438068	0.525859	0.391351	5.40719e-07	1.43482e-07
NUP155	-0.0899505	-0.0741133	0.340507	0.32917	0.574864	0.300416	0.394669	0.333343	1.93719	1.54386	1.0712	1.04658	0.856666	0.913059	0.460167	0.450046	0.173761	0.476229	0.348556	0.520788	3.58627e-05	0.000571657	0.012137	0.0142606
RPRD1A	0.467863	0.458399	0.143875	0.232122	0.572069	0.472182	0.445101	0.158341	0.602705	0.731542	2.33756	2.16686	0.388506	0.401072	0.812255	0.697845	0.290584	0.397288	0.425005	0.781592	0.262706	0.172534	6.92119e-05	0.000178988
CDC5L	0.826034	0.806145	0.801114	-0.142465	0.546194	0.558978	0.737444	1.29758	1.26687	2.00088	1.77722	1.51003	9.05299e-05	0.000130901	0.000139782	0.491001	0.00681872	0.00558847	0.000375303	3.68732e-08	5.65793e-08	6.83927e-13	1.69618e-11	1.10561e-09
MRPS15	-0.141524	-0.249728	-0.400463	-0.349851	0.543658	0.745256	1.01085	-0.377258	0.70414	-0.0497938	2.34247	1.51913	0.735027	0.539629	0.389702	0.460447	0.171962	0.0605512	0.0119791	0.35178	0.0749948	0.905123	6.10417e-07	0.000319256
RAN	1.04641	0.863565	0.811581	1.20758	0.538424	0.529728	0.438556	0.309174	1.08838	0.792363	0.848798	1.0315	2.71383e-09	1.87246e-07	6.18386e-07	7.60836e-11	0.000327372	0.000391865	0.00264438	0.0315941	1.03881e-09	8.94198e-07	2.52223e-07	3.85518e-09
MATR3	-0.0290328	-0.0089696	0.290667	-0.0911142	0.537117	0.73635	0.417095	0.559391	1.21222	0.620186	2.40602	2.68628	0.757256	0.92795	0.00262386	0.344836	5.96405e-07	5.98321e-10	3.9194e-05	2.7268e-07	0	3.06204e-08	0	0
PHGDH	1.77044	1.16745	1.40612	1.9261	0.530537	0.562605	1.45002	0.582477	1.26044	1.46071	0.969003	1.26405	0	0	0	0	6.19306e-09	1.57009e-09	0	7.08102e-10	0	0	0	0
PSMD4	1.82423	1.54	1.40271	1.04344	0.52569	0.789981	1.23832	1.28694	1.67176	1.59205	2.61656	2.61608	2.07729e-10	1.25653e-08	8.86107e-08	1.7739e-05	0.0199637	0.000680856	9.82494e-07	4.85336e-07	1.66107e-09	5.45191e-09	8.75722e-15	8.25393e-15
PLOD3	2.2582	2.30945	1.95137	0.804869	0.521116	0.647332	1.44391	1.718	2.19459	2.23135	2.35325	2.37041	0	0	0	3.56932e-08	7.5552e-05	2.5187e-06	7.00589e-15	0	0	0	0	0
PSMA5	1.65027	1.23963	0.707565	1.37573	0.514112	0.478934	0.665515	1.29211	0.986915	1.68727	1.42156	1.14112	3.48618e-07	4.6164e-05	0.0130238	8.9066e-06	0.0697144	0.089443	0.0191361	2.53944e-05	0.000726544	2.15995e-07	5.33441e-06	0.000133447
SNRPA1	1.53499	1.74337	1.15803	0.77552	0.509437	1.63097	0.909517	-0.339084	0.173175	0.0772691	0.290783	0.1004	1.05506e-13	3.2386e-15	2.23626e-10	1.32541e-06	0.000596029	1.51131e-14	5.64743e-08	0.0184963	0.222669	0.597034	0.0403379	0.48961
RPLP0	0.57841	0.509517	0.649682	1.57272	0.508004	0.62865	0.355899	0.155369	0.197722	-0.236739	0.518878	0.585443	1.78219e-06	1.57628e-05	2.02608e-07	0	1.61939e-05	3.76408e-07	0.00137513	0.15444	0.0662179	0.0280876	1.11212e-05	1.41807e-06
CCAR2	0.256549	-0.0178825	0.0548992	0.813393	0.507561	1.11569	0.372943	0.290717	1.00075	1.05111	3.59375	3.8365	0.395944	0.960891	0.86649	0.00767403	0.0910258	0.000402932	0.207972	0.342807	0.00122566	0.000764981	1.42314e-14	2.53295e-15
YTHDC1	0.178746	0.146027	0.417043	-0.155531	0.494634	0.401156	0.589523	1.05632	0.481117	1.06594	1.55365	1.37065	0.488986	0.591898	0.105779	0.577373	0.0555867	0.117512	0.0226323	0.000136366	0.0608797	0.000113235	3.12606e-07	2.80908e-06
ZC3HAV1	0.183697	0.406462	0.497262	0.607554	0.493856	0.885264	0.691543	0.116321	0.851954	0.116522	0.569786	0.354604	0.614529	0.365098	0.139161	0.0730641	0.141374	0.0119967	0.0618532	0.738072	0.0605497	0.804562	0.0873138	0.286511
EEF2	0.6072	0.305252	0.457304	0.858642	0.492429	0.548813	0.493201	0.27232	0.159436	0.0116715	0.545123	0.392922	4.14977e-07	0.0043173	4.97139e-05	1.7651e-10	1.65707e-05	2.70708e-06	1.54879e-05	0.0107168	0.126497	0.916977	3.09052e-06	0.000336803
H1-4	0.127792	0.302531	-0.826228	-0.15023	0.491941	0.844163	-0.529612	-0.913737	-0.871352	-2.12461	-1.28188	-2.20142	0.76385	0.489464	0.0539045	0.741512	0.252904	0.0483758	0.210321	0.0338161	0.0411746	6.21281e-06	0.00323495	3.48616e-06
EIF4E	0.983451	0.651684	0.682626	0.746515	0.467011	0.577605	0.821075	0.622128	0.735578	0.673962	0.581516	0.596324	2.04818e-08	3.86725e-05	1.90349e-05	4.44064e-06	0.00199356	0.000190589	8.06881e-07	7.598e-05	5.50508e-06	2.18762e-05	0.000171115	0.00012348
PSMA7	1.84762	1.38975	1.30329	1.47499	0.447322	0.348452	0.316144	1.11479	1.02437	1.5027	1.36016	1.28805	1.57674e-10	1.1329e-07	3.96189e-07	3.07237e-08	0.0468174	0.118694	0.154358	6.80105e-06	2.35405e-05	2.01232e-08	1.67064e-07	4.78282e-07
RBM25	0.499197	0.69355	0.572944	-0.0639571	0.440369	0.0662373	1.20258	1.6251	1.29432	2.26417	2.13302	1.6586	0.0431325	0.00616924	0.0217312	0.836027	0.137275	0.80458	3.66288e-05	8.72943e-08	4.49024e-06	6.81155e-11	2.57602e-10	5.56027e-08
HNRNPLL	0.69537	1.05621	1.63877	1.09994	0.43784	0.62676	0.50131	0.868963	1.16163	0.633586	0.902219	0.955045	0.0680599	0.00483659	5.07086e-05	0.00352914	0.228409	0.100884	0.224448	0.0253919	0.00210172	0.128175	0.0140404	0.013879
PTPN1	0.950031	0.955483	0.983214	1.19538	0.429099	0.838011	0.388704	0.17668	1.40776	0.399585	0.993467	0.912207	0.0761635	0.0762742	0.0688841	0.0276115	0.435958	0.11862	0.473382	0.756467	0.0123494	0.459958	0.0636467	0.0883328
RAG2	-0.917973	1.43676	1.80898	1.53202	0.423714	0.598108	1.52179	1.57105	1.89218	1.98762	1.65291	1.71563	0.477511	0.264157	0.0852855	0.14418	0.701013	0.72423	0.141982	0.136917	0.06997	0.0772719	0.110447	0.0992314
PECR	0.275502	0.326161	1.53283	0.203549	0.421468	0.122645	2.668	-0.612351	0.594257	3.20437	-0.423435	-0.812892	0.430451	0.352042	3.94634e-05	0.577373	0.224815	0.728672	7.99107e-10	0.0786965	0.0843441	7.0837e-12	0.218434	0.0191228
FRG1	0.566924	0.902638	0.202004	-0.144388	0.420203	0.633161	1.5158	0.783072	1.17859	0.39137	1.50748	1.37191	0.12276	0.0477077	0.592359	0.711518	0.189971	0.0488132	2.80733e-05	0.0167887	0.000560114	0.219044	3.00965e-05	0.000101718
CCT2	0.841189	0.602365	0.769098	0.655168	0.417772	0.472294	0.583943	0.596869	0.910241	0.865968	0.719761	0.667052	2.38528e-06	0.000327751	1.09576e-05	0.000109716	0.00990225	0.00375778	0.000454637	0.000372588	5.68921e-07	1.36762e-06	2.94096e-05	8.62396e-05
THOC7	0.507278	0.856892	0.385476	1.36675	0.415266	0.734804	0.937968	0.139834	2.02724	2.30886	2.13217	1.75466	0.206508	0.0272369	0.346888	0.00519425	0.263486	0.0487149	0.0163205	0.7419	5.01953e-06	6.68823e-07	2.45567e-06	3.69089e-05
SAP18	1.15217	1.10559	0.750249	0.19268	0.415225	0.448241	0.967238	1.71394	1.12776	2.05446	1.81846	1.50496	3.82168e-11	1.24477e-10	6.36955e-07	0.145649	0.00223877	0.00104488	2.79235e-09	0	6.17927e-11	0	0	1.79383e-14
MRPL22	0.276382	0.39293	0.703877	-0.28626	0.41283	0.470945	0.667791	0.350534	0.189084	0.239526	1.20181	1.08529	0.549207	0.44006	0.166819	0.642233	0.489612	0.322197	0.158104	0.473592	0.712073	0.620465	0.0149307	0.0224038
NUP88	1.45033	1.06196	1.0573	0.676799	0.410103	0.497975	1.29709	1.5946	1.8282	2.46018	1.8585	1.95932	4.46807e-12	1.15576e-08	1.2379e-08	4.11827e-05	0.00857757	0.00163135	8.15571e-11	3.18077e-13	5.30585e-15	0	2.63037e-15	0
PDS5B	0.285335	-0.0398712	0.406135	0.239333	0.376297	1.40812	1.33861	0.0424185	2.15991	1.31652	1.76307	2.21037	0.472586	0.92795	0.305654	0.63239	0.342535	0.000642832	0.001079	0.924636	1.68904e-06	0.00125983	3.92837e-05	1.11239e-06
DSTN	0.929668	0.694658	0.697375	1.03601	0.368544	0.20094	0.224472	0.559457	0.344333	1.0331	-0.140339	0.185585	0.00137068	0.0122849	0.0165137	0.000500481	0.191633	0.473819	0.42475	0.143002	0.361638	0.00868804	0.655718	0.515367
DNAJC8	1.44496	1.19396	1.09535	0.880036	0.361324	0.239886	0.729701	1.16967	1.49188	1.8435	1.34326	1.62039	5.20434e-06	9.61286e-05	0.000283222	0.00277185	0.210425	0.404946	0.0116753	0.0001284	3.04145e-06	5.04818e-08	1.66288e-05	6.71701e-07
CCT7	0.864701	0.770502	0.805375	0.465141	0.357875	0.0646025	0.526475	0.470828	0.873098	0.948814	0.691744	0.813676	2.20327e-05	0.000117446	6.35148e-05	0.0144503	0.0578763	0.737148	0.00576681	0.0136356	1.85893e-05	4.8554e-06	0.00042394	5.32185e-05
CCT5	0.502249	0.323692	0.337225	0.570492	0.357254	0.235278	0.155122	0.0856915	0.803782	0.845785	0.636721	0.419514	0.0385159	0.183053	0.167833	0.0200159	0.143397	0.334859	0.529857	0.739105	0.00130444	0.000797177	0.0093376	0.0827348
COLGALT1	2.36044	2.42339	2.00272	0.568947	0.356252	0.665402	1.22745	1.78908	2.08852	2.16408	2.40911	2.26594	2.98269e-15	1.74714e-15	3.49912e-13	0.00407017	0.0670002	0.00091857	6.83676e-08	8.08563e-12	1.02654e-13	3.79156e-14	1.3498e-15	8.25393e-15
HSDL2	1.79523	0.164094	3.12722	1.88074	0.344228	0.147686	1.95881	1.04252	2.46941	3.37454	0.747459	0.260486	0.0128764	0.827083	4.26623e-05	0.00775784	0.644843	0.849497	0.00558082	0.133998	0.00067601	1.36303e-05	0.27571	0.71169
NPM3	0.479966	0.0999502	0.24399	1.10481	0.343914	-0.234166	-0.15852	-0.152527	0.178687	0.345849	0.549158	0.621603	0.0828911	0.712224	0.357006	0.000202309	0.188861	0.402127	0.547874	0.573081	0.499137	0.214131	0.0354079	0.0179962
FBL	-0.106957	0.120853	-0.0157128	0.136031	0.338923	0.400612	-0.113129	-0.749672	0.130401	-0.236702	0.701694	1.03232	0.490063	0.439922	0.925042	0.391692	0.0289817	0.0101164	0.465615	9.60689e-06	0.400104	0.121927	2.48799e-05	2.0371e-08
PDHB	0.94382	0.60147	0.729386	1.50709	0.337875	0.398651	0.266995	-0.0282282	1.33933	1.07556	0.653721	0.81546	2.86785e-06	0.000560569	0.000138815	2.06297e-11	0.0432757	0.0174196	0.105297	0.876933	3.97868e-10	5.54222e-08	0.000201635	9.02722e-06
EEF1G	0.948144	0.764204	0.842861	0.696399	0.332081	0.475822	0.631089	0.838259	0.854452	0.98868	0.730427	0.797636	1.14194e-14	5.79255e-12	3.31598e-13	5.63365e-11	0.000122785	3.46951e-07	7.19814e-10	3.88044e-13	2.1633e-13	2.98842e-15	1.62434e-11	1.37808e-12
IPO9	1.09185	1.29529	1.50606	0.912929	0.327903	0.251885	0.923637	1.23651	0.574214	1.05353	0.401944	0.988459	0.0212901	0.0070786	0.00201083	0.0534909	0.500696	0.618191	0.0625591	0.0102377	0.221511	0.0335421	0.392868	0.0358866
HSPA1A	2.75153	3.33618	3.29145	4.53798	0.326247	0.308137	-0.041988	1.70848	2.78109	1.62863	1.67792	3.62512	0	0	0	0	0.000481794	0.000893058	0.645509	0	0	0	0	0
MPP2	0.405649	-0.0467938	0.00259738	0.224639	0.306883	0.348374	0.378514	0.0988674	0.257768	0.152706	-0.0957007	-0.0256552	0.173696	0.894908	0.995461	0.469206	0.276731	0.246213	0.174542	0.738072	0.446512	0.618585	0.78467	0.942432
PRDX1	0.923803	0.631684	0.647356	0.996818	0.306558	0.35339	0.397554	0.161341	0.683746	0.760331	0.295108	0.358224	0	9.50006e-12	4.38321e-12	0	3.38143e-05	3.47027e-06	4.08836e-07	0.0198007	9.06095e-13	4.43028e-14	5.62556e-05	2.71104e-06
SUB1	0.939066	1.22764	1.063	0.696747	0.303928	0.517958	0.731192	1.04999	0.673496	0.20313	1.27997	1.79386	0.000825763	3.10856e-05	0.000209182	0.0111155	0.263795	0.0553402	0.0076127	0.000251055	0.0135607	0.454826	1.56476e-05	3.35184e-08
PPIA	1.35159	0.699555	0.509445	1.84513	0.301823	0.152432	0.568274	0.11352	0.713633	0.590643	0.461195	0.500864	1.15658e-10	5.73586e-05	0.00217292	1.94067e-14	0.0635126	0.347852	0.000724499	0.499349	4.03044e-05	0.000467503	0.00499124	0.00245097
GAPDH	0.956625	0.385708	0.593427	0.872996	0.297284	0.243157	0.814939	0.309288	1.17161	1.59972	0.71659	1.4163	1.15658e-07	0.0135625	0.00027037	7.13096e-07	0.0559864	0.115757	2.40766e-06	0.0473444	1.2459e-09	3.64338e-13	1.98452e-05	9.51748e-12
A6NHQ2	0.0997739	0.0138918	0.139951	0.0976586	0.291258	0.267588	-0.0757976	-0.621729	0.38422	-0.209929	0.682339	1.1242	0.599266	0.941806	0.464811	0.623793	0.120576	0.151544	0.692539	0.00276626	0.0396075	0.259879	0.000470433	2.16036e-07
LSM4	0.237495	0.234546	0.137928	0.0621528	0.284844	0.354805	0.196849	0.510634	0.895624	0.968079	0.935083	0.831175	0.268326	0.379784	0.563606	0.799963	0.187685	0.0994851	0.398995	0.0303271	0.000315399	0.000126069	7.34857e-05	0.000307604
FECH	0.499462	0.723449	0.544672	1.15967	0.280681	0.320901	1.79094	0.364524	1.68598	1.18888	1.98426	1.81864	0.504539	0.435268	0.499974	0.123705	0.734665	0.694489	0.016221	0.656667	0.0227027	0.100701	0.00822798	0.0145325
BOLA2	0.67215	0.34415	0.527973	1.0358	0.278144	0.15203	1.11284	1.04802	0.411559	0.585489	0.734576	0.738763	0.067994	0.358507	0.155563	0.00605811	0.46514	0.692613	0.00607604	0.00568358	0.266344	0.112081	0.0464295	0.0452205
MTHFD2	0.852607	0.908115	4.38125	1.0259	0.27496	0.348616	4.95363	3.83755	3.46862	4.94084	0.884815	0.728356	8.83136e-05	3.85202e-05	0	5.51243e-06	0.180214	0.0877306	0	0	0	0	5.23398e-05	0.000590126
ZC3H14	0.692573	0.761974	0.429991	0.192816	0.274327	0.859846	0.905891	1.56859	1.03501	1.57459	1.30508	1.48826	0.282228	0.25655	0.554389	0.822606	0.71166	0.200317	0.197236	0.0189038	0.121577	0.0173458	0.051936	0.0240219
PDHA1	0.817534	0.198115	0.645036	1.77981	0.265867	0.662299	0.174241	-0.231749	1.07768	0.52689	0.6313	0.86085	0.000523957	0.424828	0.00513869	6.84413e-10	0.242112	0.00414932	0.478083	0.316302	1.36987e-05	0.0200257	0.00592621	0.000293683
MRPS28	-0.850094	-0.166145	0.109046	-0.269112	0.251171	-0.248359	-0.195028	0.0016446	0.102633	0.0409245	0.365572	1.26557	0.0680877	0.693235	0.86649	0.675057	0.521017	0.544682	0.638853	0.996907	0.792372	0.923232	0.334935	0.00334717
STIP1	0.159375	-0.545098	-0.536385	0.057779	0.248131	0.01104	-0.307742	-0.176549	-0.80566	-0.796871	0.0455486	0.281248	0.265516	0.000300965	0.000360225	0.705963	0.0848204	0.941481	0.0321334	0.225023	7.52443e-07	8.81553e-07	0.762198	0.0488774
RPL21	-0.483379	-0.859464	-1.04048	-1.96476	0.235855	-0.126127	0.720187	0.572416	-0.706391	0.437017	1.60776	2.33836	0.247943	0.0415974	0.0228123	5.76482e-05	0.590294	0.770196	0.0844138	0.178115	0.0916838	0.297764	0.000283456	1.04848e-06
ERH	2.75318	2.57541	2.64579	0.448772	0.226232	0.759845	1.59572	2.12764	3.5332	3.70621	3.22838	3.51075	1.53723e-15	1.46451e-14	5.43857e-15	0.0447579	0.314468	0.000982971	4.56371e-09	3.23759e-12	0	0	0	0
TUFM	2.12634	2.02109	2.11681	2.1468	0.225201	-0.0203293	-0.845574	-0.868642	2.28379	2.02097	1.39307	0.81432	6.98515e-06	1.59205e-05	7.65999e-06	6.0493e-06	0.629088	0.964012	0.175636	0.0534594	2.22744e-06	1.46239e-05	0.00134879	0.0501589
RPL28	-0.794393	-0.925258	-1.31167	-1.45192	0.195661	0.0425665	0.187146	-0.0661319	-0.78288	-0.790917	1.63139	1.44691	0.000388694	6.04629e-05	1.69974e-07	1.13951e-06	0.365981	0.84795	0.383215	0.770015	0.000458938	0.000415881	1.46554e-09	2.19064e-08
SMC6	0.412872	0.473669	0.607873	0.24396	0.194845	-0.143044	0.803522	0.700893	0.981232	0.623886	0.92894	1.02961	0.0292495	0.0133245	0.00183848	0.202722	0.308588	0.452781	7.15819e-05	0.000425361	3.26354e-06	0.0013924	8.28678e-06	1.38351e-06
FEN1	1.01153	0.900316	0.722661	0.398919	0.191592	-0.207857	0.582187	-0.0436595	0.578997	0.265862	0.994512	1.12134	0.00787335	0.0174293	0.0554312	0.298708	0.628042	0.585541	0.118054	0.913874	0.122322	0.482784	0.00869755	0.00340925
SNRPE	0.587327	0.515521	0.445324	0.318901	0.190708	-0.0592955	0.795801	0.640993	0.973985	0.895773	1.20432	1.29023	0.00765792	0.0184029	0.0410845	0.143386	0.387944	0.789126	0.000456356	0.00748517	3.2932e-05	0.000106745	1.0558e-06	2.80141e-07
RPS2	-0.279859	-0.457041	-0.309933	-0.86964	0.190464	0.287726	0.134535	-0.0891058	-0.246772	-0.557663	0.281348	0.34474	0.0351803	0.000937536	0.0206395	3.5619e-08	0.153728	0.0310226	0.310824	0.518344	0.0628913	8.25031e-05	0.0343032	0.0102562
H2AZ2	0.821182	1.10703	0.361509	0.426883	0.169433	0.405685	-0.195913	-0.174214	-0.0964184	-0.476388	0.0665995	0.319109	2.1234e-06	5.43486e-09	0.0203567	0.00672636	0.276731	0.00965687	0.201116	0.269399	0.538945	0.00261133	0.678525	0.0388065
U2AF2	1.3514	1.18292	0.785328	-0.50135	0.168126	0.400447	0.463999	1.17285	0.907409	1.96287	1.97597	1.55364	1.09258e-06	1.13091e-05	0.00188743	0.0421671	0.509181	0.102424	0.0587457	1.33121e-05	0.000399632	3.36299e-10	2.74915e-10	7.16044e-08
DNAJC7	1.52133	1.02113	1.18822	1.17014	0.162307	0.319858	0.94329	1.04423	1.26691	1.10142	1.73885	2.01189	1.91628e-14	1.04119e-09	2.00734e-11	2.71596e-11	0.224641	0.0169944	5.74892e-09	5.41503e-10	3.35394e-12	1.37652e-10	0	0
OXSM	2.77951	1.47995	1.84073	1.23008	0.145318	-0.00538711	0.546968	2.2272	1.88682	3.32084	2.13698	1.69696	5.71161e-10	8.88115e-05	3.04698e-06	0.000777967	0.697732	0.987713	0.116984	8.66898e-08	1.95209e-06	5.94127e-12	1.89128e-07	1.13854e-05
SDF2L1	0.61209	0.396136	0.325421	0.129137	0.142919	0.321075	0.49294	0.676483	1.19463	0.808313	1.53971	1.74096	0.0387523	0.180734	0.277924	0.722342	0.645718	0.278174	0.0933361	0.0242713	0.000163213	0.0105105	4.44834e-06	5.2066e-07
RPS15	-0.156154	-1.17723	-0.510825	-1.21966	0.141189	0.611468	0.25222	0.211891	-0.3361	-0.892453	0.0950571	0.259574	0.689509	0.00316616	0.193397	0.00230537	0.730834	0.11593	0.523649	0.599552	0.392308	0.0220641	0.816599	0.515367
SRRT	1.80571	1.90318	0.224673	0.499371	0.138792	0.378971	0.0815149	-0.0331681	0.0446912	0.501987	1.02707	0.425767	1.2882e-10	3.76399e-11	0.306411	0.022485	0.537539	0.08071	0.711563	0.889041	0.844631	0.0209589	1.43396e-05	0.0489405
RPL38	1.49407	1.17157	1.18652	0.138528	0.122758	0.134277	0.62846	-0.175846	0.506016	0.38362	1.58448	1.44221	1.84592e-09	3.52307e-07	2.69607e-07	0.505612	0.551971	0.503237	0.00210521	0.428245	0.0118077	0.0526779	4.38557e-10	4.22906e-09
LONP2	0.530532	1.32052	1.49184	-0.20751	0.120071	0.391059	0.88311	1.10733	2.19909	1.70691	0.436429	0.417336	0.0984379	0.00012861	2.31148e-05	0.543564	0.725763	0.228388	0.00705125	0.000992704	1.7156e-08	2.42824e-06	0.174498	0.196307
H2BC26	-0.0230136	0.502208	-0.248515	-0.211034	0.114336	0.209721	-0.451623	-1.05062	-0.747611	-1.75469	-0.717292	-0.86871	0.926557	0.0430931	0.320758	0.408249	0.659693	0.398242	0.0673042	0.000214026	0.00308665	7.94356e-09	0.00794006	0.000722977
RPL10A	-0.820007	-1.00795	-0.402135	-1.39703	0.106742	0.216259	0.741281	-0.385066	0.113947	-0.535749	1.10203	1.00152	6.25763e-05	2.54999e-06	0.0366496	2.99615e-09	0.592363	0.260036	0.000230745	0.045948	0.558634	0.00579226	4.83278e-07	2.73276e-06
RPL15	-0.406807	-0.878549	-0.819972	-1.11388	0.104367	0.33663	-0.4809	-0.377792	-0.299552	-0.624883	0.0971389	-0.152202	0.15385	0.00285102	0.00508285	0.000226597	0.730834	0.242566	0.0916842	0.194278	0.299225	0.0293244	0.748257	0.604073
SF3A3	1.1948	0.241834	0.553998	0.0493836	0.0996876	0.173965	0.418488	0.83364	1.43403	1.62986	2.0319	1.55487	0.00969652	0.604163	0.227768	0.926919	0.837615	0.728188	0.359362	0.0697674	0.00218788	0.000630464	3.98218e-05	0.0010015
PNN	0.731259	0.615634	0.125588	0.0640999	0.0955866	0.32204	1.35329	2.07119	1.73782	2.71491	3.51161	2.96746	0.0828911	0.146753	0.799253	0.926919	0.85676	0.478272	0.00215331	1.56954e-05	0.000153939	1.57917e-07	9.02493e-10	3.00553e-08
AGTPBP1	1.07272	1.26583	0.37039	1.0336	0.0939242	0.749438	-0.431379	-1.29751	-1.04142	-2.69948	-1.06584	-1.42712	9.48777e-05	8.63429e-06	0.154227	0.000152948	0.730834	0.00446189	0.0924038	5.89614e-06	0.000140278	2.67298e-13	0.000102092	1.02364e-06
RTRAF	0.22093	0.219857	0.164695	-0.0107268	0.0922338	-0.209573	0.472096	0.149379	0.140425	0.381151	0.769688	0.841218	0.3007	0.308533	0.453272	0.964137	0.683136	0.327313	0.0274259	0.499349	0.515277	0.0724915	0.000544354	0.000188837
CCT8	0.768469	0.658402	0.428852	0.683203	0.083612	0.0632559	0.102978	0.35578	0.707628	0.914997	0.637533	0.701934	5.81097e-07	9.26926e-06	0.00200001	4.88824e-06	0.550945	0.648789	0.449243	0.00972881	2.65712e-06	1.60788e-08	1.46219e-05	2.98373e-06
SRSF3	0.673409	0.761495	0.428258	-1.23102	0.0823324	-0.338904	0.485677	1.66331	0.979094	2.15805	1.9629	1.27448	0.0105122	0.00426724	0.101005	0.000255546	0.765017	0.19468	0.081962	8.73828e-08	0.000347256	2.55201e-10	2.33393e-09	9.77345e-06
MYBBP1A	-0.825116	-0.468774	-0.870161	-1.04381	0.0738951	0.0407757	1.04606	-0.927696	-0.0215187	-0.250354	2.66105	1.96698	0.013538	0.126852	0.00541967	0.0010408	0.819763	0.899023	0.00101733	0.00332097	0.950704	0.416423	5.34633e-11	6.21592e-08
RPS15A	0.0677735	-0.166044	-0.0562806	-0.495566	0.0645282	0.134394	0.238814	0.192425	0.0915942	0.0955661	0.278587	0.344356	0.492292	0.0908436	0.578641	5.05725e-06	0.525774	0.171647	0.0157006	0.0515063	0.353673	0.329237	0.00514623	0.000702785
HNRNPUL1	-1.47051	-1.38292	-1.39007	-0.872987	0.0615187	-0.178247	-0.563098	-1.07095	-1.14183	-1.71336	-0.482852	-0.646456	1.84592e-09	8.57426e-09	7.29052e-09	3.88555e-05	0.76763	0.367211	0.00499127	1.49897e-06	4.26922e-07	4.09315e-11	0.0146662	0.00143009
RPS4X	-0.494372	-0.592353	-0.385786	-1.24364	0.0544752	-0.0407943	1.12897	-0.100236	-0.440579	-0.400781	0.314429	0.523833	1.0263e-05	4.4071e-07	0.000328861	2.71422e-15	0.611081	0.700349	4.49114e-14	0.339619	5.65576e-05	0.000199554	0.00263995	3.8771e-06
SKIC8	0.0442814	-0.175464	0.335947	-0.163762	0.0531866	0.379291	0.236707	0.0301735	0.677503	0.153383	0.586743	1.04383	0.905824	0.641331	0.300085	0.733069	0.888585	0.261688	0.462186	0.933572	0.0371557	0.688283	0.0677263	0.00216508
RPLP1	-0.257727	-0.399759	-0.668543	0.0929064	0.0503953	0.284526	-0.163009	-0.143429	-0.248918	-0.60149	-0.0974244	-0.0562363	0.40328	0.190003	0.029466	0.772607	0.874799	0.352283	0.60028	0.653016	0.456084	0.0668774	0.761655	0.863649
HNRNPUL2	-0.26396	-0.164813	-0.645956	0.242366	0.0451778	-0.539605	-0.942699	-0.697289	-0.46472	-0.832086	0.0616543	0.249863	0.40608	0.636325	0.0977312	0.551872	0.888585	0.0887221	0.00724715	0.0751315	0.172291	0.032551	0.851543	0.436141
FKBP3	1.70966	1.27749	1.58035	0.797975	0.0440153	0.0611116	0.484091	1.06136	1.09799	1.50007	1.09871	1.23188	3.27017e-06	0.000246634	1.22826e-05	0.0168602	0.892648	0.858508	0.139358	0.00184489	0.00122971	2.628e-05	0.00124298	0.000356559
PELO	0.616618	-0.16767	0.695608	0.974206	0.0402869	0.202473	0.69572	0.107642	1.02938	0.614567	0.907919	0.801179	0.277955	0.786167	0.226098	0.0887371	0.946769	0.728511	0.216848	0.875454	0.0706305	0.279577	0.108199	0.158821
RPL22	0.514753	0.711355	0.414687	-0.0200959	0.0344728	-0.0189564	0.0350268	0.213644	0.592873	0.645722	0.756434	0.908216	1.20558e-05	3.00878e-08	0.000251756	0.859732	0.762876	0.865176	0.748886	0.0486062	1.07583e-06	1.98201e-07	7.02659e-09	8.10466e-11
RPL24	-0.51767	-0.677642	-0.5985	-1.14783	0.0305841	-0.0160009	-0.237456	-0.449357	-0.583926	-0.649409	1.23089	1.55376	2.17782e-05	2.0089e-07	2.04832e-06	4.7369e-13	0.79543	0.8927	0.0348075	0.000163946	3.09209e-06	4.24741e-07	5.95653e-14	0
RPL35	-0.953762	-0.721369	-0.723452	-1.46081	0.0159884	0.0375555	-0.0304713	-0.537365	-0.455166	-0.504658	0.379353	0.681265	0.00142444	0.0137985	0.0135671	5.39361e-06	0.957529	0.901067	0.918222	0.0663486	0.115699	0.080494	0.188666	0.0194356
H4C9	0.246047	0.608853	-0.14898	0.165094	0.0152279	0.511045	-0.529491	-1.02395	-0.939897	-1.8454	-0.677988	-0.529863	0.0268737	1.2312e-06	0.182849	0.138647	0.891282	2.24304e-05	1.2545e-05	8.41636e-12	7.66235e-11	0	1.5014e-07	1.24947e-05
TMA7	1.04507	0.454786	0.431202	-0.20871	0.00866231	0.0214717	0.569555	0.66224	0.642979	0.76615	0.112285	0.480774	0.0250173	0.330474	0.357872	0.699693	0.985744	0.964012	0.212462	0.156359	0.176817	0.0964427	0.816599	0.316835
NUDT21	1.21578	0.215798	0.814208	0.565518	-0.00298882	0.462906	0.570559	0.77927	1.3631	1.03866	1.05475	1.28241	0.00306786	0.633849	0.0487917	0.208783	0.994117	0.230951	0.196022	0.157933	0.00380002	0.013194	0.00846382	0.00194377
EIF4A3	1.38035	1.35753	0.868981	-0.619857	-0.00358496	-0.133787	1.15431	2.21939	1.50913	2.66513	2.48319	1.98131	2.8353e-12	5.06663e-12	1.87348e-07	5.66141e-05	0.981604	0.352772	3.01257e-10	0	2.19584e-13	0	0	0
RPL35A	-0.66663	-0.513687	-0.797114	-1.60276	-0.00882841	0.0846369	-0.338142	-0.276202	-0.77322	-1.04928	0.00279255	0.419445	0.00459875	0.0269211	0.000891526	9.68815e-09	0.971141	0.723407	0.139991	0.239387	0.00115947	2.64416e-05	0.991666	0.0681485
DDX21	-0.921071	-0.812923	-0.692332	-0.947123	-0.0170142	0.0314898	0.085643	-0.0505578	-0.22414	-0.249118	-0.16787	-0.142163	9.1235e-11	2.21121e-09	7.23191e-08	4.09029e-11	0.882062	0.77724	0.43644	0.656667	0.0400705	0.0226211	0.120614	0.192794
GART	1.06731	0.500741	0.513133	0.849917	-0.0232169	-0.276682	0.075586	-0.18825	0.899427	0.555165	0.775261	0.634238	1.26354e-07	0.00466011	0.0038013	8.22296e-06	0.892648	0.11026	0.670791	0.287848	3.19933e-06	0.00183638	3.36161e-05	0.000450284
RPL19	-0.360753	-0.797273	-1.22089	-1.61352	-0.0273048	-0.0590924	-0.0234294	-0.111594	-0.620859	-0.76551	1.03406	0.977977	0.0672816	0.000153585	1.40317e-07	1.59059e-09	0.891282	0.770196	0.908538	0.588303	0.00219393	0.000242462	3.0902e-06	7.64923e-06
EEF1D	0.994588	0.732914	0.641722	0.491349	-0.0274813	0.147701	0.504393	0.856806	0.886672	1.03175	0.604682	0.665494	2.73275e-13	9.85373e-10	1.97582e-08	3.4914e-06	0.78297	0.11953	2.14505e-06	1.62363e-11	6.19781e-12	9.07779e-14	6.56229e-08	8.20656e-09
EEF1B2	0.898173	0.726992	0.559724	0.407732	-0.0304263	-0.109416	0.387231	0.708449	0.725078	0.840393	0.671642	0.557471	1.00808e-12	3.03261e-10	1.07402e-07	2.78581e-05	0.749742	0.226323	5.81944e-05	5.20814e-10	2.72902e-10	5.94127e-12	1.78617e-09	1.12004e-07
PTBP1	-0.236326	-0.124296	-0.181549	0.109618	-0.0380593	0.0109179	-0.388506	-0.604796	0.0548391	-0.149019	0.56083	0.840804	0.0488193	0.308284	0.134199	0.377108	0.765141	0.931776	0.00171152	5.9345e-06	0.657022	0.215391	1.83069e-05	8.61706e-09
XRCC5	0.927441	0.963024	0.0180816	0.685866	-0.0450114	0.368509	-0.631974	-1.17635	-0.711191	-1.85711	-1.04592	-1.26914	3.1278e-12	1.19854e-12	0.866473	6.0945e-09	0.659115	0.000296756	3.71742e-08	2.98508e-15	2.60428e-09	0	9.3854e-14	0
TRIM21	1.10863	0.733727	0.880595	-0.0521198	-0.05027	0.320361	0.864498	1.00257	1.07646	1.11154	0.862165	0.103034	8.55944e-07	0.000427916	4.04445e-05	0.803391	0.810244	0.106641	5.07008e-05	5.5191e-06	1.50826e-06	7.94723e-07	5.1909e-05	0.611782
DHX30	-1.76999	-1.62897	-1.39142	-1.42205	-0.0502788	-0.48369	-0.694125	-0.78392	-0.626296	-1.20167	0.0894713	0.241038	3.39001e-05	2.55257e-06	4.25245e-06	2.96521e-06	0.847507	0.0484989	0.00555489	0.00209819	0.0116456	1.18813e-05	0.728203	0.326687
DDX6	-0.623618	-0.767659	-0.536114	-0.167455	-0.061	-0.147128	-0.16694	-1.01498	-0.738771	-1.14898	-0.622783	-0.631442	8.50609e-05	3.65346e-06	0.000558409	0.268393	0.699557	0.324942	0.258175	1.5381e-08	6.66574e-06	8.12321e-10	8.50337e-05	7.10227e-05
RPL13A	-1.16878	-1.02956	-1.37929	-1.84884	-0.0647288	-0.146651	-1.31586	-0.95865	-1.06916	-1.20023	0.568039	0.491626	2.76784e-06	2.30392e-05	1.26752e-07	1.39509e-10	0.78297	0.515875	3.17273e-07	6.62777e-05	1.20432e-05	1.66963e-06	0.0115782	0.0279053
RPS23	-0.129956	-0.150223	-0.34695	-0.896243	-0.0714184	0.0734876	0.397966	0.21342	-0.367974	-0.242723	0.373982	0.39561	0.549207	0.494395	0.107084	8.67608e-05	0.753133	0.737299	0.0630557	0.331981	0.0850184	0.256922	0.0790266	0.0638289
PRDX2	0.981539	0.712345	0.718176	0.894314	-0.091101	-0.18027	0.186627	0.213412	0.586071	1.01187	0.400889	0.392038	1.95306e-07	4.94261e-05	4.34798e-05	1.19365e-06	0.591983	0.269493	0.247698	0.19634	0.000541903	1.01974e-07	0.0142995	0.0166916
H2BC21	-0.538864	-1.06816	-1.51075	-0.378307	-0.0923034	0.0545024	-0.874221	-1.68441	-0.492272	-1.82177	-0.757008	-0.852056	0.239418	0.0209758	0.00145778	0.426413	0.850708	0.909497	0.0574449	0.000476284	0.285962	0.000173845	0.0962713	0.0627393
H2AC14	-0.00253459	0.257814	-0.452804	-0.184421	-0.0930907	0.508787	-0.361375	-1.21069	-0.667112	-1.75118	-0.574842	-0.685025	0.987113	0.101161	0.00473409	0.247366	0.569634	0.00166127	0.0221003	8.71069e-10	7.00247e-05	4.10281e-14	0.000457488	4.88477e-05
RPL3	-0.81949	-0.944051	-1.12765	-1.87122	-0.0938937	-0.199444	-0.38785	-0.457256	-0.810367	-0.860565	0.604748	0.381733	2.40239e-07	1.38231e-08	1.9038e-10	0	0.51025	0.147034	0.0055297	0.00132531	3.05007e-07	8.73948e-08	4.25898e-05	0.00619583
RPS11	-0.491744	-0.598542	-0.652163	-1.381	-0.102877	-0.106424	-0.016584	-0.0902402	-0.585363	-0.203385	0.417918	0.343987	2.61812e-05	1.02545e-06	1.9509e-07	0	0.346866	0.326418	0.882793	0.419241	1.50505e-06	0.0586763	0.000237627	0.00191458
ZNF207	0.739637	0.673633	0.54362	0.178532	-0.117399	0.205599	0.636004	0.123202	0.832292	0.785929	0.928222	1.3504	0.0210904	0.0247559	0.0883509	0.568164	0.725763	0.519343	0.0458061	0.711099	0.0100787	0.00923031	0.00255066	4.0299e-05
PHF5A	1.3248	0.85469	0.119865	-0.0212282	-0.12188	-0.46306	-0.0762475	0.520397	1.18686	1.72377	2.46783	1.48691	0.0420711	0.189971	0.86649	0.976077	0.857752	0.51506	0.916274	0.438837	0.0682786	0.00900967	0.000335726	0.0232005
HSPA14	-0.171387	-0.679565	-0.557861	-0.73066	-0.127751	-0.213575	-1.11144	-0.732984	0.297544	0.362312	0.0222892	-0.264316	0.800313	0.357978	0.455531	0.327637	0.854375	0.772636	0.127689	0.327228	0.689994	0.607146	0.977115	0.697097
VPS29	1.74976	1.37196	1.57513	0.877034	-0.128106	0.444511	1.27216	1.57162	1.83228	2.34618	1.44124	1.34567	5.94933e-09	9.65177e-07	6.29864e-08	0.000632907	0.621293	0.0715826	3.48121e-06	6.71901e-08	2.00556e-09	3.73848e-12	3.67872e-07	1.30363e-06
YARS1	1.2787	1.67525	1.65343	1.0794	-0.128866	0.0802925	0.368547	0.0253619	1.35528	0.868348	1.3193	1.45602	0.0431325	0.00938006	0.0101607	0.0887582	0.848604	0.93636	0.565693	0.972843	0.0329521	0.168797	0.0371503	0.0221296
TXN	1.25307	0.808121	0.537819	0.718036	-0.129652	-0.250035	0.260029	0.132219	0.0417602	0.129111	0.0208817	-0.00318209	0	2.84276e-12	5.68035e-08	5.61259e-11	0.123815	0.00352004	0.0024497	0.118348	0.626632	0.121814	0.814007	0.972354
MRPS2	-0.614222	-0.537451	-0.683928	-0.531877	-0.138212	-0.276022	-0.0855977	-0.633064	-0.171021	-0.509736	0.0718957	-0.0511612	0.00706372	0.0274001	0.00299273	0.0191067	0.551979	0.220735	0.707904	0.0059118	0.451713	0.0350363	0.761421	0.830243
RPS3	-0.656025	-0.766707	-0.741016	-1.12425	-0.141215	-0.116952	-0.417254	-0.409282	-0.548518	-0.50998	0.00351303	0.102989	6.45112e-11	1.03712e-12	2.45372e-12	0	0.0670002	0.126451	1.37144e-06	2.08122e-06	4.75333e-09	2.5005e-08	0.969767	0.178791
DDX5	-0.869083	-0.969879	-1.1115	-1.51972	-0.143082	-0.129343	0.0759264	0.0399748	-0.44453	-0.144103	0.261516	0.422587	2.32939e-12	1.11537e-13	1.43846e-15	0	0.112896	0.149651	0.400549	0.669458	6.91146e-06	0.107017	0.0041927	1.56344e-05
QRICH2	1.37426	0.654856	0.269683	0.74383	-0.143545	1.00494	-0.847827	-1.14204	-0.677966	-3.08556	-1.13826	-1.49754	0.00442117	0.167174	0.581473	0.117611	0.774471	0.0344136	0.0726154	0.0174375	0.151155	3.87071e-08	0.0165816	0.00204276
RPS26	-0.331769	-0.397466	-0.317603	-1.19889	-0.146565	-0.149453	0.0540731	-0.18235	-0.615089	-0.747957	-0.133637	-0.125918	0.043171	0.0165573	0.0544195	3.06843e-09	0.381098	0.365513	0.747333	0.276689	0.00034928	2.61587e-05	0.418774	0.453293
HMGB1	1.41473	1.15255	1.14852	0.591657	-0.157898	0.195454	0.747847	0.725286	0.330219	0.485734	0.52661	0.635318	4.23881e-05	0.000560078	0.000567817	0.077171	0.633718	0.537985	0.0191438	0.0237255	0.324487	0.143172	0.0928467	0.0442623
CCT6A	0.801435	0.862341	0.815727	0.6943	-0.160493	0.108177	-0.158735	0.157468	0.78502	0.998492	0.321549	0.693787	9.87686e-05	3.78031e-05	8.02295e-05	0.000571302	0.417671	0.58162	0.415205	0.431143	0.00012967	3.38871e-06	0.0935302	0.000562272
HNRNPF	-0.823507	-1.08709	-0.63462	-0.272084	-0.167181	-0.104783	-0.612546	-0.327101	-0.521131	-0.606122	-0.0495904	0.0776782	0.00148688	0.000166499	0.0125393	0.288155	0.521017	0.688905	0.0157006	0.199214	0.038513	0.0163125	0.85145	0.76616
RPL13	-0.545331	-0.54776	-0.849756	-1.65799	-0.170701	-0.10028	0.0740756	-0.376053	-0.748393	-0.85225	0.708453	0.868151	0.000373495	0.000376113	4.36726e-07	2.38119e-14	0.248175	0.497981	0.621986	0.0117318	4.21191e-06	3.84477e-07	1.04164e-05	2.77631e-07
XRCC6	0.794218	0.787088	-0.184432	0.42955	-0.172652	0.332706	-0.866436	-1.60836	-1.06256	-2.19881	-1.14092	-0.989915	7.13011e-07	9.008e-07	0.194556	0.00296592	0.223716	0.0190478	1.32654e-07	2.17543e-14	1.40178e-09	0	2.43621e-10	7.61022e-09
PPP2R2A	-0.167333	0.0374792	0.241701	0.115598	-0.177433	-0.0815077	0.607563	-0.128248	-0.080201	-0.322023	-0.276367	0.0677328	0.630328	0.913539	0.468996	0.739291	0.590055	0.799598	0.0563707	0.708227	0.812744	0.323096	0.38191	0.839045
CPSF3	-0.142194	-0.179863	0.130092	0.809159	-0.18312	0.0148602	-0.00830202	-0.25969	0.066936	-0.0786034	0.782665	0.527007	0.664672	0.591898	0.705843	0.0152742	0.706582	0.964608	0.981184	0.465821	0.844631	0.823636	0.0177354	0.105637
ADD3	0.63906	0.631696	0.479938	-0.086475	-0.184359	-0.662994	-0.247475	-0.299466	-0.498314	-0.282162	-0.452624	-0.809814	0.0452856	0.0492318	0.136164	0.799269	0.58068	0.0389105	0.442943	0.36124	0.118332	0.378865	0.154011	0.0121826
FUBP3	0.15453	-0.314453	0.243145	0.850894	-0.191063	0.547308	-0.0810594	-0.879629	0.951357	0.636628	1.84488	1.37465	0.736438	0.504603	0.638983	0.0658071	0.696333	0.236203	0.866074	0.122034	0.0390699	0.165846	0.000165955	0.00348314
RTCB	-0.0592977	-0.61465	-0.46886	-0.409375	-0.199375	-0.0764274	-0.388358	-0.613924	-0.0711777	-0.0144991	0.274381	0.237684	0.746269	0.00121502	0.0114856	0.026662	0.280449	0.688905	0.0345127	0.0012377	0.706295	0.939944	0.131131	0.194652
HNRNPU	-0.648335	-0.521505	-0.644105	-0.545573	-0.2058	-0.236473	-0.718923	-0.768191	-0.382913	-0.917911	-0.523335	-0.412478	1.67872e-08	1.38601e-06	2.06379e-08	5.83353e-07	0.0327777	0.0144759	1.56821e-09	3.21607e-10	0.000153939	2.88801e-12	1.27509e-06	5.69436e-05
EIF1AX	0.60136	0.387278	0.41936	-0.723954	-0.216439	-0.687277	0.389434	0.877081	0.196884	0.862867	0.578176	0.0364823	0.0709437	0.251056	0.214183	0.0315748	0.533457	0.040597	0.240184	0.0101479	0.563265	0.0105105	0.0819554	0.92068
RPL34	-0.807895	-0.814879	-0.981268	-1.68517	-0.222182	-0.346214	-0.404519	-0.542552	-0.564788	-0.797196	0.875054	1.00231	3.10848e-08	2.8356e-08	3.62256e-10	0	0.0716864	0.00559677	0.00139224	4.33465e-05	2.18588e-05	4.11201e-08	5.33154e-09	1.94633e-10
DDX1	-0.34572	-0.722352	-0.832037	-0.634644	-0.230343	-0.219376	-0.048976	-0.531022	-0.316728	4.40004e-05	0.147599	0.188102	0.158431	0.00417049	0.0011312	0.0111815	0.356775	0.375312	0.850708	0.0328793	0.198591	0.999845	0.556045	0.454931
PCMT1	0.465501	0.4529	0.0696819	-0.232478	-0.23942	0.100043	0.794441	0.673916	-0.0737735	-0.016509	0.559609	0.199036	0.00454536	0.00574998	0.678941	0.150108	0.139025	0.537465	7.28603e-06	9.242e-05	0.655769	0.922646	0.000802182	0.217163
RPS27	-0.185902	-0.333706	-0.448859	-0.743424	-0.241467	-0.315709	-0.234508	-0.481365	-0.647342	-0.693758	-0.0487025	-0.148829	0.164978	0.014085	0.00127436	1.08138e-06	0.0743612	0.0198388	0.0799871	0.000625682	1.12205e-05	3.48836e-06	0.731954	0.27191
RPS27L	0.061837	-0.0336641	0.321893	-0.348303	-0.248527	-0.166386	0.0219258	-0.465684	0.204089	0.441175	0.0713487	0.362339	0.833238	0.894908	0.219815	0.243928	0.306336	0.525446	0.928072	0.0554602	0.399981	0.0661708	0.777441	0.130963
RPL36	-0.683891	-0.783378	-1.32389	-1.73327	-0.250405	-0.376824	-0.529563	-0.517143	-0.986094	-0.79906	-0.529899	-0.0614891	0.0239757	0.0103893	4.80544e-05	2.26851e-06	0.417468	0.214178	0.0777774	0.0889089	0.00148237	0.00877536	0.0771827	0.847597
MAGOHB	0.823628	0.995075	0.442367	-0.707493	-0.250806	-0.584719	0.330461	1.72513	1.11846	2.23414	2.16844	1.54639	0.00215724	0.000304263	0.092739	0.00784709	0.344069	0.0262601	0.20245	3.25925e-08	6.43607e-05	6.61403e-11	1.36175e-10	2.8957e-07
RPS6	-0.373153	-0.777883	-0.721011	-1.35446	-0.257081	-0.374297	-0.321898	-0.132813	-0.519754	-0.305417	0.221618	0.258559	0.0012194	1.03422e-08	5.15186e-08	2.71422e-15	0.0229051	0.00120343	0.0046841	0.242718	1.86493e-05	0.00701861	0.0468667	0.0212414
ALYREF	0.0925981	-0.131361	-0.79611	-2.23596	-0.257248	-0.434282	-0.0428916	0.686255	-0.262982	1.19384	0.994374	0.782717	0.6977	0.591898	0.00119579	4.58771e-12	0.281974	0.0673492	0.863303	0.00482146	0.268691	5.23698e-06	8.3991e-05	0.00135571
PDIA3	-0.121515	0.534132	0.0668068	-0.0489495	-0.260729	-0.609091	-0.261764	-0.930512	0.442625	0.417385	0.656599	0.477105	0.850523	0.418533	0.925042	0.945259	0.703166	0.347852	0.692981	0.154568	0.500174	0.525538	0.309962	0.469862
RPL30	-0.821875	-0.772096	-1.23383	-1.43031	-0.263533	-0.523352	-0.566162	-0.535974	-1.19839	-0.84496	-0.312897	0.0348163	0.00842521	0.0131674	0.000158061	1.94701e-05	0.402354	0.089443	0.0658452	0.0843442	0.000222069	0.00681417	0.309962	0.918224
HSPBP1	2.83203	3.38869	2.98285	4.38364	-0.264705	-0.597346	-0.596623	0.623239	2.66829	1.01023	1.3854	3.44193	2.17513e-14	0	5.43857e-15	0	0.315906	0.0147129	0.0232275	0.0115093	1.11332e-13	9.47739e-05	6.44449e-07	0
RPL7	-0.906451	-1.0504	-1.30453	-2.10464	-0.273233	-0.152567	-0.538487	-0.614925	-1.20691	-1.13383	0.537859	0.547043	1.62791e-06	1.004e-07	7.60018e-10	1.42696e-15	0.106206	0.365927	0.00184199	0.000487961	4.39266e-09	1.83968e-08	0.00183786	0.00155231
CSTB	0.743525	0.401513	0.382123	0.496259	-0.28003	-0.358375	0.072057	0.175887	0.377367	0.0998839	-0.0318308	-0.0798087	0.000122947	0.0286567	0.0373674	0.00756542	0.127393	0.0499364	0.700744	0.347881	0.0389695	0.59523	0.866749	0.668775
PUF60	1.20859	0.998516	0.910783	0.252358	-0.292891	-0.058595	0.606921	1.25575	1.21688	1.44734	1.34984	1.05112	4.99813e-10	4.32246e-08	2.70131e-07	0.101029	0.0575475	0.712186	0.000178217	2.01019e-10	4.00905e-10	4.60359e-12	2.87842e-11	1.32628e-08
DDX39B	0.548188	0.227681	0.0469511	-0.134149	-0.29812	-0.505405	0.25296	0.932712	0.824553	1.5306	1.43257	1.06792	0.00102204	0.159312	0.789343	0.422474	0.0665153	0.00230135	0.114316	4.62551e-07	4.17725e-06	4.06662e-12	2.30086e-11	2.83164e-08
RPS9	-0.583861	-0.796676	-1.01473	-1.60358	-0.31859	-0.373474	-0.399751	-0.425904	-0.851017	-0.568943	0.366441	0.293818	5.5604e-07	7.53592e-10	1.15283e-12	0	0.00244012	0.000475294	0.000205462	9.86532e-05	1.21598e-10	8.75369e-07	0.000574176	0.00468672
PRPF40A	0.897511	0.732129	0.753407	0.0560687	-0.319183	0.411218	0.964893	1.49945	1.42992	2.08152	2.07468	1.79184	0.00861973	0.0306589	0.0262799	0.875306	0.348439	0.224282	0.00499629	4.43361e-05	7.86156e-05	1.57478e-07	1.76318e-07	2.5577e-06
RPL11	-0.857849	-1.20264	-0.926536	-1.59546	-0.329166	-0.795921	-0.416558	-0.755066	-0.996394	-0.986515	0.515894	0.544198	3.06712e-05	8.11291e-08	9.63171e-06	1.01639e-10	0.0854653	8.9304e-05	0.0291703	0.000185122	2.79346e-06	3.18708e-06	0.00741486	0.00491407
RPL23A	-0.926581	-1.32821	-1.41372	-1.75673	-0.336502	-0.312847	-0.680669	-0.424048	-0.92063	-0.787867	-0.326892	-0.115301	1.02622e-05	1.11109e-08	2.53195e-09	9.36351e-12	0.0805812	0.102231	0.000640991	0.0283859	1.12205e-05	0.000107956	0.0853525	0.559089
RBM8A	1.32538	1.26423	0.546861	-0.955569	-0.340456	-0.516071	0.78355	2.00585	1.29017	2.67235	2.36401	1.80962	2.30982e-06	5.28599e-06	0.0275676	0.015708	0.203481	0.0371185	0.00207665	5.32323e-10	3.63309e-06	3.8391e-13	8.74161e-12	5.29998e-09
RPS7	-0.768586	-1.02282	-1.15312	-1.9471	-0.343112	-0.386562	-0.0377793	0.0445951	-0.288274	-0.326785	0.287128	0.353042	0.012826	0.00126727	0.000339142	6.66309e-08	0.26619	0.209742	0.905337	0.894406	0.350685	0.285466	0.350196	0.250834
H2BC13	-0.834836	-0.592813	-1.11718	-0.834434	-0.348607	-0.561774	-1.1329	-1.36288	-1.66556	-1.78875	-1.00029	-2.0833	0.0797675	0.216352	0.02148	0.0832259	0.478976	0.241057	0.048688	0.0195632	0.00476189	0.00096223	0.0373427	0.000615084
RPL6	-1.35048	-1.4375	-1.6103	-2.44284	-0.351032	-0.34224	-0.760537	-0.811975	-0.897931	-1.23958	-0.158699	-0.0268852	9.86987e-10	2.44949e-10	1.1355e-11	0	0.0473606	0.0521924	5.65334e-05	2.33522e-05	4.33385e-06	7.29881e-09	0.369353	0.887626
RPL18	-1.2074	-0.937722	-1.25966	-2.07161	-0.361229	-0.314225	-0.396015	-0.719846	-1.02912	-1.16397	-0.149418	0.196014	8.18894e-11	3.40915e-08	2.75359e-11	0	0.0123699	0.0280728	0.00615926	5.42295e-06	3.80699e-09	2.02681e-10	0.294707	0.168189
PSME2	1.38844	1.13947	1.01786	0.753928	-0.36511	-0.344354	0.521943	1.27705	1.37437	1.16202	1.20378	1.06604	1.86774e-10	2.14803e-08	2.10563e-07	3.60881e-05	0.0324878	0.0423561	0.00260092	1.47442e-09	2.29797e-10	1.24664e-08	5.62179e-09	8.05531e-08
XRN2	-1.52587	-0.905309	-1.49769	-1.77592	-0.396041	-0.557012	-1.30191	-1.49519	-0.907196	-1.56689	0.213459	0.0280601	7.6902e-06	0.00406786	2.97761e-06	1.22329e-07	0.166738	0.0507531	2.67429e-05	3.19539e-06	0.00193106	1.26539e-06	0.45717	0.927726
NTPCR	1.03289	0.832875	0.939037	0.809102	-0.398164	-0.463113	0.190714	0.00535908	0.928644	0.912388	0.794578	0.84511	1.42352e-09	1.71534e-07	1.37387e-08	2.91327e-07	0.00444397	0.00108542	0.159963	0.972611	1.60537e-08	2.37559e-08	4.15584e-07	1.20288e-07
H2BC14	-0.166508	0.164029	-0.833301	-0.358546	-0.399972	0.0632837	-0.912326	-1.59232	-1.10933	-1.92582	-1.15827	-1.16315	0.382673	0.391871	4.18301e-05	0.0580922	0.0352383	0.742484	1.00578e-05	8.93953e-11	3.13215e-07	5.02284e-13	1.33919e-07	1.21062e-07
PSMD10	1.17875	0.623817	0.598744	0.578018	-0.413767	0.0782355	0.245077	0.568376	0.88464	0.727018	0.905854	0.717856	0.000114142	0.0309545	0.0385079	0.0456658	0.152664	0.789624	0.398191	0.0501036	0.00262533	0.0121254	0.00214741	0.0133258
RPL27A	-0.705037	-0.825236	-0.997744	-1.64008	-0.41549	-0.338092	-0.686332	-0.600912	-1.04607	-1.09362	-0.0490954	-0.0900156	6.68094e-05	6.3954e-06	1.9509e-07	1.06013e-12	0.0131094	0.0413656	9.50595e-05	0.000520698	7.06871e-08	2.77531e-08	0.777441	0.59638
SNRPG	0.148901	0.228913	-0.19143	0.434913	-0.435467	-1.09947	-0.692974	-0.218117	-0.37823	0.307865	0.0175589	0.144827	0.627485	0.461646	0.542446	0.325441	0.15858	0.00272864	0.027109	0.459809	0.269159	0.313724	0.965642	0.643036
RPS5	-0.662815	-1.03716	-1.19646	-1.98845	-0.435689	-0.557932	-0.0483868	-0.489004	-1.05242	-1.09178	-0.384587	-0.0318416	0.0271189	0.000874158	0.000162797	2.61876e-08	0.14772	0.0624365	0.877014	0.105845	0.000695752	0.000477916	0.196831	0.922038
UBA1	0.168049	-0.0909691	0.146131	-0.0116392	-0.440379	-0.658127	-0.714638	-0.431759	0.262628	0.440562	-0.285609	-0.00963021	0.610351	0.789141	0.665051	0.972154	0.175815	0.0425558	0.0413136	0.187829	0.45837	0.172534	0.3794	0.977371
RPL4	-1.18976	-0.997568	-1.3666	-2.04243	-0.442924	-0.231529	-0.428988	-0.59046	-1.29536	-1.30919	0.603482	0.863873	4.26339e-07	1.0149e-05	2.68603e-08	1.0191e-12	0.0325558	0.261322	0.0370047	0.00505849	7.66774e-08	6.17095e-08	0.00392557	8.07556e-05
HNRNPH2	-0.723915	-0.0827662	-0.769384	-0.440418	-0.448315	-0.761752	-0.90738	-0.615738	-0.589471	-0.175541	-0.077481	-0.0158849	0.0127988	0.781649	0.00868368	0.048256	0.015126	0.000126786	1.2331e-05	0.00129651	0.00181266	0.328316	0.67804	0.935419
Q5TEC6	-0.0971714	0.130148	-0.66939	-0.15169	-0.451934	0.451467	-0.901806	-1.59308	-1.381	-2.33652	-1.59543	-1.28963	0.625271	0.518516	0.00102273	0.458512	0.0229051	0.0223079	2.32176e-05	2.57149e-10	7.11704e-09	5.71885e-15	2.26712e-10	3.35094e-08
SRSF9	0.5578	0.876325	0.173944	-0.336025	-0.451964	-0.0743478	0.996794	2.17412	0.619724	2.63136	2.16681	1.49941	0.0244915	0.000711429	0.491722	0.404418	0.068501	0.770196	0.000150501	6.22982e-11	0.0130148	4.15125e-13	6.33517e-11	2.26861e-07
MRPS23	-1.28547	-1.35082	-1.34526	-1.49268	-0.453755	-0.763162	-0.496664	-0.764847	-0.641417	-0.795763	-0.159664	0.151537	2.05281e-05	3.17102e-05	1.08318e-05	0.000860919	0.118936	0.021527	0.0844138	0.0102054	0.018102	0.0039637	0.556045	0.579993
SNRPC	1.01907	0.714723	0.253111	0.381026	-0.458513	-0.52996	-0.181955	0.392167	0.330467	0.873266	0.745907	0.571402	0.000681348	0.0142912	0.390728	0.191858	0.114786	0.0668784	0.535904	0.180183	0.253554	0.00308266	0.0104352	0.0475779
OPA1	1.20399	0.916739	1.07256	0.664046	-0.461241	-0.235297	0.200712	0.459067	1.53035	1.70537	1.41162	1.43156	8.15715e-11	5.1805e-08	1.47912e-09	1.76374e-05	0.00168227	0.0975983	0.154358	0.00176685	1.07927e-13	4.44918e-15	1.0152e-12	6.63444e-13
ZFR	-1.00358	-1.0891	-1.09474	-0.870255	-0.464253	-0.618167	-0.683973	-0.707064	-0.528353	-1.00659	-0.511577	-0.407502	0.0357359	0.0241472	0.0235139	0.0205372	0.122529	0.0412476	0.0364453	0.13849	0.101356	0.00320732	0.0853525	0.170681
RPL10	-1.06923	-1.14207	-1.15521	-1.38041	-0.468725	-0.632815	-0.906013	-1.03926	-0.845982	-1.00611	0.918852	1.02463	0.00395723	0.00120844	0.00106049	0.000132331	0.169698	0.0623168	0.00840901	0.0029873	0.0135607	0.00367976	0.00751609	0.00314263
RPL8	-0.930768	-1.19467	-1.50219	-2.17324	-0.475724	-0.522806	-0.654975	-0.688427	-1.1323	-1.16821	-0.286615	-0.226323	0.000169332	4.64872e-06	6.27643e-08	8.71076e-12	0.0432757	0.0262601	0.00585781	0.00418383	3.37109e-05	6.23684e-06	0.218434	0.337038
ERAL1	-0.450937	-0.743986	-0.430249	0.919797	-0.481445	-0.283755	-0.142186	-1.06764	0.106851	0.0672579	0.294583	-0.0819197	0.184933	0.0454355	0.212941	0.00845965	0.162005	0.409021	0.685556	0.0126385	0.762763	0.853691	0.428008	0.822285
RPS21	-0.394774	-0.48357	-0.790946	-1.08303	-0.489213	-0.482166	-0.254211	-0.281413	-0.512105	-0.55831	-0.283631	-0.201517	0.00466307	0.00071493	4.68768e-07	4.38919e-10	0.000620075	0.000717582	0.0631906	0.0415941	0.000351222	0.000121726	0.0381913	0.139988
RPL17	-0.938616	-0.773912	-1.10037	-1.91239	-0.502532	-0.603597	-0.989923	-0.450444	-1.04713	-1.01428	-0.389353	0.0244181	0.00202094	0.00998707	0.000393379	4.75104e-08	0.0910258	0.0420227	0.00121488	0.132427	0.00065417	0.000949698	0.186546	0.938811
RPS8	-0.756029	-1.08729	-1.03537	-1.67014	-0.513848	-0.603628	-0.58451	-0.239054	-0.760871	-0.610795	-0.178923	-0.0767569	3.93863e-10	2.02061e-14	7.65332e-14	0	1.59143e-06	6.69642e-08	1.30629e-07	0.0133666	3.17727e-10	5.08571e-08	0.0584435	0.4274
RPS25	-0.713319	-0.875863	-1.14179	-1.8792	-0.518805	-0.611005	-0.30322	-0.553811	-0.893352	-0.63561	-0.333827	-0.232404	2.65662e-09	1.80814e-11	7.99361e-15	0	1.98826e-06	8.11832e-08	0.00231972	5.90635e-07	8.88424e-12	3.4928e-08	0.00089868	0.0172523
PTGES3	0.922283	0.272184	0.230087	0.467006	-0.529244	-0.0959255	0.296466	0.268038	0.570205	0.723681	0.642349	0.798195	0.000268869	0.260425	0.346241	0.0528112	0.0427733	0.700349	0.212256	0.313106	0.018361	0.00320347	0.00818564	0.0012901
RPS18	-0.974198	-1.10753	-1.18162	-1.79244	-0.53521	-0.652088	-0.517627	-0.594077	-0.981197	-0.739122	0.503937	0.564555	3.81274e-14	0	0	0	1.36024e-07	1.68742e-09	2.6595e-07	1.53933e-08	3.04423e-14	7.63164e-11	4.42865e-07	4.39859e-08
CSRP2	0.752948	0.483205	0.053668	0.121656	-0.554191	-0.734838	-0.254626	-0.162852	-0.150231	0.212975	-0.0842331	-0.19058	0.00782077	0.107487	0.861317	0.704242	0.0472959	0.0156489	0.398191	0.599552	0.595318	0.444123	0.772778	0.534471
RPL18A	-1.0009	-1.05949	-1.22326	-1.67455	-0.55949	-0.471662	-0.812127	-0.441446	-0.889842	-0.990126	-0.103195	-0.0295544	3.29e-09	9.85373e-10	2.31746e-11	2.71422e-15	0.00012886	0.000940485	2.99153e-07	0.00187443	4.44574e-08	4.27466e-09	0.45717	0.839045
RPS24	-0.47724	-0.629887	-0.590317	-1.23089	-0.570659	-0.352082	-0.460892	-0.222096	-0.498707	-0.333257	-0.640908	-0.174229	0.0826569	0.0237212	0.0339634	3.66941e-05	0.0405535	0.205822	0.0933361	0.437546	0.0706473	0.227172	0.020801	0.539756
RPSA	-0.61633	-0.835469	-0.822258	-0.937227	-0.576887	-0.569521	-0.634527	-0.4212	-0.759931	-0.679705	-0.453156	-0.421371	1.93021e-08	1.32354e-11	1.80446e-11	4.57745e-13	8.06898e-08	1.03634e-07	1.00477e-08	2.38143e-05	1.30585e-10	2.07133e-09	7.21589e-06	2.20408e-05
RACK1	-0.622893	-0.762432	-0.984209	-1.52894	-0.583199	-0.617275	-0.509939	-0.347976	-0.665719	-0.590157	0.050086	-0.19418	7.81749e-05	3.63693e-06	2.5972e-08	3.33753e-13	0.000189589	8.9304e-05	0.00087587	0.0199399	2.98789e-05	0.000157842	0.748257	0.188785
RPLP2	-0.902494	-1.14773	-1.30799	-1.43752	-0.585707	-0.327376	-0.687745	-0.841332	-0.796876	-0.743033	-0.413721	-0.244325	7.01088e-08	3.27305e-10	9.95238e-12	6.6566e-13	0.000113244	0.0222671	1.04265e-05	3.0263e-07	8.29022e-07	2.81519e-06	0.00430588	0.0847865
PTMA	-0.493857	-0.815273	-0.23653	-0.765214	-0.594624	-1.30044	-0.738113	-0.0953267	-1.02386	-1.66002	-1.79246	0.0410305	0.488162	0.326356	0.789288	0.363206	0.435958	0.1185	0.32409	0.904775	0.214351	0.103625	0.0795148	0.971499
SERBP1	-0.941844	-1.15333	-1.26087	-1.63604	-0.612997	-0.644519	-0.753598	-0.917406	-0.993767	-1.05547	-0.598411	-0.620819	3.86712e-09	2.94287e-11	2.34694e-12	0	1.63922e-05	7.16976e-06	4.46995e-07	7.36835e-09	1.04941e-09	2.48062e-10	2.25921e-05	1.2916e-05
EIF5A	0.295382	0.492682	0.0838725	0.0197476	-0.624924	-0.41162	-0.00296462	-0.179575	-0.0243787	-0.0171381	0.352539	0.355762	0.389033	0.146772	0.820755	0.958357	0.0670002	0.227503	0.992426	0.609525	0.950261	0.959456	0.299246	0.33584
RPL5	-1.16688	-1.47268	-1.37639	-1.83287	-0.64106	-0.476318	-0.658768	-0.682781	-0.801694	-1.07936	0.750215	1.32338	1.74914e-09	5.21413e-12	2.86212e-11	7.51227e-15	0.000114029	0.0028744	7.57902e-05	4.9842e-05	3.75948e-06	1.04042e-08	1.11854e-05	7.35342e-11
RPL27	-1.44804	-1.45349	-1.41189	-1.97623	-0.64185	-0.512413	-0.897097	-1.27611	-1.00584	-1.44107	-0.247211	-0.0648322	7.48752e-09	7.77564e-09	1.43418e-08	2.86767e-12	0.00246713	0.0140298	5.07885e-05	1.21836e-07	8.93177e-06	8.379e-09	0.229242	0.763528
RPS13	-0.780928	-0.796964	-0.992185	-1.47948	-0.642479	-0.506703	-0.543735	-0.578772	-0.86842	-0.623436	-0.108603	0.0624543	4.98441e-09	3.56892e-09	1.34719e-11	0	3.29202e-07	2.0489e-05	6.35866e-06	2.36798e-06	3.83549e-10	5.48279e-07	0.321074	0.578608
P62861	-0.553135	-0.901369	-1.07178	-1.59234	-0.663109	-0.566706	-0.51214	-0.361459	-0.662772	-0.501288	-0.236059	-0.115366	0.0110228	9.15634e-05	6.73109e-06	2.25764e-09	0.00273923	0.00951549	0.0183371	0.0964851	0.00261206	0.0203204	0.27292	0.600788
CA1	0.348951	0.164558	0.301865	0.175259	-0.669524	-0.49219	-0.173799	0.299887	-0.168498	0.120116	-0.258917	-0.386023	0.610351	0.723442	0.538916	0.729988	0.136797	0.27039	0.717936	0.516506	0.712073	0.801488	0.595015	0.477892
DDX17	-0.972162	-0.920932	-1.16141	-1.39823	-0.674077	-0.661034	-0.634769	-0.597574	-0.503331	-0.37903	-0.24369	-0.126126	1.61987e-12	7.99744e-12	7.99361e-15	0	1.55728e-08	2.29956e-08	5.55613e-08	2.03045e-07	4.54764e-06	0.000269885	0.0143183	0.202963
NCBP2	1.19173	1.2783	-0.0190119	0.230122	-0.677092	-0.549783	-1.02796	-0.447673	-0.425932	-0.41743	0.000150762	-0.3314	1.01135e-12	1.40817e-13	0.885036	0.0547992	6.62727e-07	2.24304e-05	5.04051e-11	0.000366246	0.000589608	0.000761361	0.998905	0.00619583
RPL26	-1.17316	-1.19469	-1.42011	-2.30418	-0.686588	-0.60308	-0.881742	-0.803203	-1.17351	-1.32946	0.117056	0.212739	1.2352e-06	9.36541e-07	2.91929e-08	1.10265e-13	0.00192203	0.00572318	0.00010777	0.000370524	1.25028e-06	1.05334e-07	0.59465	0.325646
PPA1	0.470589	-0.0510557	0.158005	0.393915	-0.691176	-0.641836	-0.0627677	0.0150714	0.576114	0.533692	0.512878	0.41925	0.0695516	0.85386	0.556211	0.131893	0.0320012	0.0149951	0.829874	0.962087	0.0278331	0.040058	0.0482092	0.105637
RPS10	-1.10443	-1.18472	-1.21095	-1.64146	-0.704004	-0.796282	-1.06112	-1.05109	-1.67035	-1.5252	-1.03129	-0.632533	7.21771e-05	2.79954e-05	1.96624e-05	7.8691e-08	0.00789176	0.00284671	0.000121898	0.000147861	5.35361e-08	3.32223e-07	0.000176758	0.0157562
RPS12	-0.608413	-0.860538	-0.848679	-0.979818	-0.704866	-0.662889	-0.608325	-0.731689	-0.737191	-0.707758	-0.456101	-0.393989	1.02622e-05	1.49048e-08	1.97582e-08	6.31872e-10	8.26594e-07	2.44929e-06	1.01362e-05	4.05344e-07	3.37951e-07	7.08358e-07	0.000504708	0.00222038
RPS20	-1.41529	-1.68749	-1.56077	-1.9949	-0.7068	-0.421819	-0.712151	-0.964436	-0.949019	-1.22803	-0.324096	-0.0557861	6.3199e-10	7.74699e-12	5.49823e-11	5.51196e-14	0.000222106	0.0208086	0.000196037	2.20926e-06	2.7772e-06	1.67147e-08	0.0723325	0.76666
LETM1	-0.143923	-0.296341	-0.246945	-0.487509	-0.710401	-0.640559	-0.249103	-0.281038	0.703769	0.716411	0.573146	0.188378	0.616618	0.38982	0.392637	0.0883701	0.0392378	0.0607121	0.414784	0.422108	0.0150871	0.0132315	0.0446195	0.515773
RPL32	-1.54238	-1.38825	-1.75145	-2.27706	-0.710613	-0.64789	-0.943617	-1.20568	-1.3528	-1.07864	-0.52628	-0.211408	9.36586e-10	1.19185e-08	3.89761e-11	2.29023e-14	0.00068653	0.00172771	1.60131e-05	2.21747e-07	1.87291e-08	1.66963e-06	0.0093376	0.295914
RPL12	-0.914422	-1.06731	-1.32456	-1.80136	-0.72513	-0.604096	-0.857188	-0.734429	-0.873326	-0.995232	-0.243442	-0.150318	2.33546e-07	1.00178e-08	4.9019e-11	7.51227e-15	1.50781e-05	0.000190442	8.28193e-07	1.26869e-05	5.82846e-07	4.09233e-08	0.108683	0.330779
RPS28	-0.690184	-0.951494	-0.998765	-1.87033	-0.741624	-0.880702	-0.508379	-0.451649	-0.870075	-0.512133	-0.537243	-0.724118	2.69531e-06	4.45792e-09	1.34114e-09	0	7.62264e-07	2.19646e-08	0.000241539	0.00097096	2.88989e-08	0.000222363	0.000119813	1.12976e-06
WHAMM	0.301737	0.722205	0.0603005	0.450329	-0.750607	-1.1587	0.113033	-0.290241	0.178093	-0.129924	0.19524	0.14367	0.669455	0.256271	0.936309	0.462018	0.206579	0.0508475	0.855411	0.637332	0.768738	0.838737	0.792429	0.819429
DHX9	-1.8485	-1.7914	-1.85996	-1.72335	-0.764543	-0.735929	-1.19412	-1.53663	-1.16832	-1.46976	-1.10045	-0.812148	0	0	0	0	3.48335e-07	6.96236e-07	9.58332e-12	8.56869e-15	1.82513e-11	3.02701e-14	8.44118e-11	1.01146e-07
CRKL	0.752162	0.491925	0.471761	0.324224	-0.782157	-0.375096	0.133057	0.117808	0.429686	0.564338	0.403858	0.220221	8.84376e-05	0.00722356	0.00970505	0.0730641	5.35795e-05	0.0378434	0.464162	0.52641	0.017777	0.00224146	0.0249801	0.222134
RPL7A	-1.81638	-1.645	-1.87555	-2.31107	-0.792557	-0.791889	-1.01554	-1.13861	-1.14669	-1.24106	-0.288377	0.0958562	1.47476e-12	2.46819e-11	5.85653e-13	1.42696e-15	6.23411e-05	6.23133e-05	1.11183e-06	1.26825e-07	1.02828e-07	1.93785e-08	0.114532	0.611694
HNRNPD	-1.5992	-1.52862	-1.86077	-1.41003	-0.804084	-0.839587	-1.48002	-1.49438	-1.19841	-1.49761	-1.08132	-0.719475	1.76239e-05	3.62809e-05	1.41995e-06	0.000104917	0.0200628	0.0151039	5.44713e-05	5.09732e-05	0.000715678	4.53166e-05	0.00205392	0.0353502
PFDN2	1.24008	1.08222	1.186	1.3956	-0.830868	-0.246486	0.360556	0.831363	1.203	1.17009	1.26344	1.26722	4.34645e-08	7.04033e-07	1.17166e-07	3.05889e-09	5.39264e-05	0.200317	0.0595773	5.55265e-05	8.12264e-08	1.40958e-07	2.94852e-08	2.77938e-08
RPL14	-1.2943	-1.13682	-1.35738	-2.01438	-0.833281	-0.865578	-0.865207	-0.839392	-1.12822	-1.04961	-0.0237938	0.224051	1.14252e-07	1.46293e-06	4.53371e-08	2.48216e-12	0.000168889	0.000101004	9.96653e-05	0.000158639	1.62346e-06	5.427e-06	0.917549	0.286836
FBRSL1	-0.520479	-0.679891	-0.588758	-1.54478	-0.841018	-1.70415	-1.24895	-0.480142	-0.865486	0.141212	-0.942637	-1.22273	0.358677	0.265917	0.300923	0.0263517	0.137159	0.00322528	0.0272176	0.407135	0.122415	0.8157	0.0909558	0.0440296
RPS19	-0.904485	-1.09301	-1.36049	-1.80884	-0.849816	-0.897592	-0.936169	-0.773656	-1.28357	-0.897413	-0.745781	-0.721964	3.892e-11	2.24071e-13	0	0	1.87866e-10	4.55844e-11	1.4222e-11	1.91013e-09	1.41922e-15	4.59869e-11	4.39118e-09	9.2582e-09
RPS16	-1.25758	-1.34903	-1.32554	-1.64649	-0.851896	-0.709546	-0.595214	-0.749363	-0.963446	-0.783779	-0.261249	-0.279606	0	0	0	0	2.96375e-11	2.70986e-09	1.31239e-07	7.83667e-10	1.00967e-12	2.50185e-10	0.00758515	0.00448778
C5AR1	0.0887902	-0.0336292	-0.0580231	-0.176801	-0.867951	-1.1329	-0.147918	0.313211	-0.546184	0.0972607	-0.367122	-0.80216	0.765466	0.915181	0.861317	0.577373	0.00457081	0.000317838	0.629484	0.30736	0.0676613	0.756625	0.218434	0.0081113
RPL9	-1.23272	-1.12875	-1.19952	-1.85934	-0.888093	-0.613629	-0.883452	-0.703415	-0.919846	-0.998234	-0.224012	0.164449	0.000519794	0.00138824	0.000735837	1.36608e-06	0.010356	0.0720422	0.0103903	0.0409471	0.00785059	0.0040489	0.51818	0.640157
RPS3A	-1.11083	-1.35902	-1.37025	-1.97692	-0.890702	-0.882468	-0.884894	-0.776158	-1.04043	-0.866476	-0.474641	-0.441863	1.06145e-12	3.2386e-15	2.79589e-15	0	3.53362e-10	4.50031e-10	4.14609e-10	9.64159e-09	6.08102e-12	6.95574e-10	6.77321e-05	0.00017354
HNRNPH1	-0.974397	-1.15399	-1.15108	-0.86233	-0.899897	-0.885454	-1.04779	-0.894949	-0.634785	-0.520269	-0.495172	-0.294727	0	0	0	2.71422e-15	0	1.30505e-15	0	0	2.15352e-11	3.13011e-09	9.54726e-09	0.000101281
SNU13	-0.549896	-0.915159	-0.756654	-1.21104	-0.917434	-0.885252	-0.883177	-0.61763	-0.400935	-0.126599	-0.212701	-0.090774	0.000392124	1.31988e-07	4.4723e-06	2.01606e-10	1.22372e-07	2.41981e-07	2.62155e-07	0.000100714	0.00776308	0.3956	0.149071	0.552841
SSB	0.490753	0.478641	-0.902491	0.00746805	-0.917454	-0.77749	-2.25231	-2.91064	-1.93305	-3.97385	-2.57363	-3.06721	0.0041971	0.00520098	1.79533e-06	0.967035	1.34691e-06	2.11865e-05	0	0	1.5512e-14	0	0	0
KPNA2	-1.79253	-1.83927	-2.38243	-0.831435	-0.934273	-1.1006	-2.17892	-3.01206	-2.14776	-2.78118	-2.12967	-2.42252	0	0	0	3.78484e-08	2.76804e-09	4.7847e-11	0	0	0	0	0	0
SHROOM3	0.512511	0.346242	0.363287	-0.315463	-0.941836	-0.833124	-0.413238	-0.425509	-0.236368	-0.0123447	-0.293148	-0.35548	0.00701361	0.0648322	0.0533703	0.0928208	5.65021e-06	3.70532e-05	0.0277001	0.0245993	0.206431	0.947814	0.113991	0.0566224
HSD17B10	0.614829	0.450718	0.578848	0.326407	-0.958841	-1.01361	-0.323115	-0.279368	0.792011	1.0914	0.487861	0.528908	0.000199631	0.00486067	0.000428229	0.0386433	1.52406e-07	4.7095e-08	0.0396933	0.0776281	5.05672e-06	9.27542e-09	0.00239931	0.00108586
PSME1	0.523589	0.574207	0.463029	-0.026544	-0.974422	-1.0343	-0.133156	0.256523	0.657751	0.491953	0.634492	0.576123	0.0365912	0.0228914	0.0658199	0.924297	0.000229339	0.000105133	0.602286	0.318129	0.00953168	0.0487654	0.0118809	0.0220211
MRPL53	-0.482662	-0.260429	-0.693941	-0.207665	-0.99101	-1.04195	-0.616706	-1.47524	-0.330021	-0.169349	-0.2552	-0.254278	0.169525	0.470377	0.0511688	0.577373	0.010168	0.00697926	0.0798935	0.000894154	0.353673	0.639162	0.474605	0.480387
PHF8	0.279793	-0.0734075	0.0466495	-0.385915	-0.995063	-1.12438	-0.642074	-0.0263575	-0.838515	-0.109314	-0.675778	-0.889754	0.20077	0.750664	0.847236	0.0807291	2.93032e-05	4.14896e-06	0.00416785	0.911743	0.000278831	0.627152	0.00266092	0.000133447
KPNA1	-2.40171	-2.89739	-2.52826	0.139614	-1.0035	-1.22847	-2.2859	-2.88948	-0.545392	-1.4651	-2.53851	-2.0208	1.86344e-10	1.37106e-12	5.06063e-11	0.656962	0.000965565	8.43544e-05	6.26219e-10	1.33447e-12	0.0622154	5.69304e-06	4.2297e-11	1.1263e-08
HNRNPK	-1.16183	-1.07052	-1.39425	-1.18645	-1.03711	-1.27586	-1.25123	-1.02965	-1.10675	-0.737512	-0.752832	-0.733948	0	6.17594e-15	0	0	1.4892e-14	0	0	2.17543e-14	2.78012e-15	1.99161e-10	1.12949e-10	2.14117e-10
RPS17	-1.61828	-2.11939	-2.15813	-2.42713	-1.05278	-0.869103	-0.683838	-0.842813	-1.12111	-1.04287	-0.922751	-0.608038	2.42661e-08	4.34576e-11	2.43981e-11	8.92511e-13	5.53814e-05	0.000605434	0.00561813	0.000864744	2.10562e-05	6.04941e-05	0.000298515	0.0130528
CBS	0.576717	0.258949	0.0850516	0.0264885	-1.10595	-1.06753	-0.692652	-0.18695	0.783865	0.721812	0.684944	0.53602	0.00782077	0.228281	0.706507	0.909667	3.56189e-06	6.23237e-06	0.00165946	0.397748	0.00044458	0.00110165	0.00182186	0.0129269
NCBP1	0.588077	0.747974	-0.844888	-0.443026	-1.10803	-1.14977	-1.59538	-1.55118	-1.16348	-1.05355	-0.445822	-1.15339	0.000459076	2.03216e-05	2.71344e-06	0.00691424	1.20513e-08	5.02916e-09	1.09181e-12	2.66713e-12	3.79282e-09	3.53798e-08	0.00632827	4.85216e-09
GAR1	-1.80389	-1.94115	-1.6328	-1.76126	-1.11947	-1.59004	-1.73879	-1.94689	-1.75048	-1.7162	-0.746955	-0.424997	1.90548e-08	2.13653e-07	0.000124483	1.08634e-06	4.47097e-05	1.92571e-07	1.30266e-06	2.04343e-08	1.34897e-07	4.76389e-08	0.00318768	0.0803016
ADI1	0.651585	-0.0612841	0.356853	0.0261519	-1.12915	-1.25689	-0.696292	-0.379042	0.623356	0.26819	0.249903	0.0585419	0.0778895	0.876319	0.345628	0.948794	0.00309178	0.00231309	0.0608544	0.319243	0.0924847	0.474363	0.506947	0.885131
PURA	-1.6452	-1.72386	-1.36113	-1.02555	-1.14167	-0.811524	-1.42303	-2.29227	-1.5769	-2.57009	-0.621543	-0.844228	1.72024e-08	6.87787e-09	8.1977e-07	7.38742e-05	1.62136e-05	0.00118416	3.45918e-07	5.25997e-12	4.23071e-08	1.87489e-12	0.0107121	0.000753382
ERP44	-0.738477	-0.930125	-1.00349	-0.586769	-1.14892	-1.41834	-1.52126	-1.29358	-0.951535	-0.424365	-0.758265	-0.917543	0.00395368	0.000979146	0.000169041	0.0202853	2.70477e-05	3.26623e-06	2.29582e-07	1.51258e-05	0.00030986	0.0884794	0.00308732	0.000466236
NCL	-2.09127	-2.26502	-2.51082	-2.92281	-1.15616	-1.20521	-1.73991	-1.86188	-2.47472	-2.11084	-2.18858	-1.67722	8.62619e-15	0	0	0	4.30451e-08	1.70191e-08	1.61145e-12	2.71333e-13	0	5.71885e-15	2.63037e-15	4.43888e-12
SNRPA	-0.595205	-0.953147	-0.890399	-1.56622	-1.1564	-1.3529	-1.34054	-0.570198	-0.774255	-0.282078	0.276623	-0.186871	0.077795	0.00316342	0.00548379	7.45169e-06	0.000469615	6.6319e-05	0.000196599	0.0719449	0.0231893	0.369468	0.3794	0.562729
CHTOP	-0.518403	-0.759714	-0.974537	-2.95482	-1.18525	-1.28453	-0.672608	0.00975449	-0.793951	0.936435	0.742823	0.310594	0.0815795	0.0122345	0.00165537	4.09656e-10	0.000193956	6.74889e-05	0.0254323	0.975016	0.00895756	0.00233732	0.0137007	0.302797
SPHKAP	0.388039	-0.564493	-0.84429	-0.862993	-1.1872	-1.0784	-1.04817	0.158197	0.299158	0.137243	-0.566463	0.0413063	0.24108	0.0898328	0.0119819	0.010467	0.000616048	0.00163135	0.00211236	0.649381	0.37211	0.690689	0.085506	0.910317
KDM6B	-0.395158	-0.51672	-0.468231	-0.482426	-1.1878	-1.23084	-0.668919	-0.0880906	-0.199597	-0.104784	-0.499176	-0.535325	0.0467905	0.010474	0.0198417	0.0168378	2.55109e-07	1.21093e-07	0.00117126	0.671636	0.320505	0.609815	0.0127605	0.00797359
HNRNPL	-1.27704	-1.39711	-1.29158	-0.782755	-1.19166	-1.1748	-1.44822	-1.383	-1.01118	-0.910035	-0.804761	-0.73817	2.45782e-10	2.79649e-11	1.89972e-10	6.59294e-06	1.32405e-09	1.82116e-09	8.52799e-12	3.2118e-11	5.19926e-08	4.28408e-07	4.20072e-06	1.67204e-05
PPIB	-0.531567	-0.842282	-0.629879	-0.960232	-1.20096	-0.91751	-0.72628	-0.381635	-0.171294	-0.00609267	-0.352906	-0.0574948	0.000151235	7.28192e-08	1.40753e-05	3.62676e-09	1.38188e-11	1.03188e-08	1.22083e-06	0.00501203	0.19627	0.962363	0.00839731	0.670955
RPL31	-0.87031	-1.12734	-1.09549	-2.02569	-1.2085	-1.14268	-1.16709	-1.03914	-0.990232	-0.729901	-0.573663	-0.302038	2.68947e-06	1.78052e-08	3.1717e-08	2.71422e-15	3.31757e-09	1.15771e-08	7.32204e-09	9.73274e-08	2.42044e-07	4.31332e-05	0.000857768	0.067854
KDM6A	-0.16154	-0.382817	-0.281325	-0.643875	-1.21138	-1.06543	-0.714215	-1.48033	-0.263545	-0.191758	-1.04107	-0.411374	0.666022	0.349084	0.46258	0.0856526	0.00350867	0.00527754	0.0561658	0.00182798	0.48754	0.61733	0.00614111	0.272162
HNRNPM	-2.24222	-1.9179	-1.98517	-2.23156	-1.21997	-1.15844	-1.37818	-1.25931	-1.20406	-1.66048	-0.546785	-0.020184	0	0	0	0	9.7807e-14	4.35214e-13	2.47769e-15	4.38264e-14	1.49661e-13	0	1.03431e-05	0.867928
RPS14	-1.63158	-2.05906	-1.8455	-2.09056	-1.25049	-1.04078	-1.03773	-1.22581	-0.995095	-0.711795	-0.617949	-0.348288	2.45576e-08	1.16903e-10	1.59517e-09	6.3885e-11	4.46459e-06	7.23856e-05	7.35806e-05	6.41119e-06	0.000129559	0.00430836	0.012217	0.154659
MANF	0.348025	0.176071	0.177896	-0.563112	-1.31017	-1.36631	-0.579223	0.016569	0.239736	0.522855	0.32229	0.85485	0.217651	0.546735	0.543434	0.0483615	2.2977e-05	1.2005e-05	0.0590325	0.959088	0.401931	0.0645585	0.255055	0.00318649
HPRT1	0.969205	0.801073	0.416528	0.178653	-1.31172	-1.4764	-1.11023	-0.975449	0.959832	0.16562	0.479754	0.719364	0.0188874	0.0517851	0.31648	0.685435	0.00194974	0.000565666	0.00754915	0.0189038	0.0200277	0.696548	0.240591	0.0781725
NUP50	-1.69515	-1.60168	-2.02839	-0.348419	-1.31476	-1.65499	-2.87976	-3.26513	-2.37676	-2.52554	-2.04625	-1.96328	9.33421e-11	4.39545e-10	7.34371e-13	0.0845562	3.70843e-08	1.69725e-10	0	0	6.58925e-15	0	5.27578e-13	1.60339e-12
LARP1	-1.97318	-2.23726	-2.02424	-2.06631	-1.33863	-1.25527	-1.83972	-1.19088	-1.87767	-1.92845	-1.01637	-1.29754	4.8244e-06	8.75426e-08	4.66061e-07	8.18522e-05	0.000158659	0.000134459	2.05315e-06	0.0135203	1.53148e-06	2.67563e-07	0.00122817	8.87444e-05
DSPP	-0.271396	-0.702646	-0.431809	-0.43335	-1.36043	-1.20586	-0.864156	-0.130614	-0.730883	-0.26903	-0.481904	-0.691924	0.150338	0.000416231	0.0237912	0.023526	4.72925e-09	6.69642e-08	2.60528e-05	0.506876	0.000248417	0.155398	0.0116666	0.000466703
SEPTIN4	-0.173772	-0.384916	-0.416206	-0.590961	-1.4168	-1.29862	-0.788821	-0.25763	-0.497347	-0.145631	-0.608631	-0.700947	0.126498	0.00116746	0.000494733	3.46717e-06	1.39505e-15	2.0688e-14	1.10501e-08	0.0257549	4.94596e-05	0.202889	2.07316e-06	1.37479e-07
PABPC1	-2.17172	-2.19215	-2.31204	-2.64385	-1.4329	-1.4277	-1.56315	-1.51091	-2.06577	-2.02215	-0.88167	-0.942618	0	0	0	0	1.39505e-15	1.30505e-15	0	0	0	0	9.44753e-10	1.78655e-10
ZNF326	-2.30746	-2.40283	-2.20962	-3.05241	-1.43301	-1.33793	-2.41985	-1.86254	-1.99075	-1.66438	-0.497079	-0.52642	5.32632e-08	2.72104e-10	1.79181e-09	3.75134e-12	8.28478e-06	2.31418e-05	1.96976e-10	7.22719e-08	1.67371e-08	5.79419e-07	0.0826667	0.0669876
FARSB	0.0285107	-0.170553	-0.116695	-0.619098	-1.48805	-1.54451	-1.70557	-1.22284	-0.209315	0.118788	0.111102	0.0367952	0.925736	0.579821	0.711763	0.0394699	6.7851e-06	3.47027e-06	5.7818e-07	0.000125085	0.491269	0.700893	0.726081	0.910419
PARK7	-0.0184212	0.0516336	-0.310855	-0.237744	-1.49566	-1.66734	-1.12446	-0.780878	-0.184859	-0.093316	-0.334873	-0.433161	0.931805	0.82155	0.152485	0.279025	1.0156e-08	7.88017e-10	2.90597e-06	0.000545328	0.395839	0.676784	0.117099	0.0442578
HNRNPA1	-2.79449	-2.82879	-3.11954	-3.10745	-1.49782	-1.67576	-2.07323	-2.0664	-1.93161	-1.74545	-1.52642	-1.02122	0	0	0	0	2.35633e-10	1.2522e-11	2.71619e-14	3.63282e-14	2.42442e-13	4.30192e-12	1.40314e-10	1.00034e-06
ELAVL1	-1.30237	-1.46464	-1.58579	-1.63716	-1.51608	-1.55994	-1.56193	-1.48786	-1.04674	-0.983597	-0.348754	-0.257118	1.79167e-14	0	0	0	0	0	0	0	8.42877e-12	4.4586e-11	0.00266092	0.0238648
ILF2	-1.74665	-1.73102	-2.01678	-1.23893	-1.55028	-1.56015	-1.86959	-1.92237	-1.61606	-1.57438	-1.06384	-1.08206	3.91403e-13	5.16421e-13	5.43857e-15	2.75514e-09	9.80572e-12	8.22616e-12	4.49114e-14	2.43071e-14	3.18892e-12	6.50117e-12	8.21299e-08	5.73889e-08
RBMX	-1.26742	-1.24296	-1.71514	-2.53828	-1.6219	-1.72925	-1.16755	-0.399568	-0.986943	0.0975834	-0.227786	-0.46387	6.82998e-14	1.2804e-13	0	0	0	0	6.38816e-13	0.000896496	6.31538e-11	0.399907	0.0480262	0.000148418
RSL1D1	-2.69951	-2.86137	-2.33	-2.88329	-1.62647	-1.55715	-1.21625	-2.64745	-1.69349	-2.26758	-1.38132	-1.2283	2.15193e-08	4.18786e-10	7.10232e-09	2.87657e-10	6.41099e-06	1.2365e-05	0.000333136	3.80026e-10	3.13779e-06	1.18251e-08	6.73373e-05	0.000294345
HNRNPA2B1	-2.37329	-2.61735	-3.0163	-3.00176	-1.64305	-1.94272	-2.25604	-2.25902	-2.27201	-1.81972	-1.82347	-1.61585	0	0	0	0	7.55321e-13	4.90382e-15	0	0	0	4.33129e-14	3.56816e-14	1.13759e-12
HNRNPA0	-1.94275	-2.21163	-2.27031	-1.91432	-1.65399	-1.30967	-2.11757	-1.70076	-2.10295	-1.40096	0.403017	0.000458653	7.14569e-05	1.09228e-05	7.01903e-06	8.67608e-05	0.000545122	0.00502262	2.04738e-05	0.000406759	2.23577e-05	0.0027665	0.379965	0.999132
ILF3	-1.90213	-1.81666	-2.20785	-1.91955	-1.67637	-1.80685	-2.13635	-2.11775	-1.91745	-1.80966	-1.61376	-1.43861	0	0	0	0	0	0	0	0	0	0	0	2.53295e-15
PABPC4	-2.24715	-2.43735	-2.54427	-2.86935	-1.69418	-1.69028	-1.94108	-1.56653	-2.18985	-2.25224	-0.639929	-0.685877	0	0	0	0	8.30945e-13	8.88457e-13	1.54586e-14	7.60276e-12	0	0	0.000281339	0.000116996
PRDX3	-0.861281	-1.23643	-1.33174	-0.860132	-1.76806	-1.8515	-1.93725	-1.63467	0.523676	0.457527	-0.533509	0.0706437	0.00700148	0.000219518	8.31871e-05	0.00721268	2.70489e-05	4.28052e-07	7.80457e-07	1.39685e-05	0.0933924	0.142628	0.0858284	0.831326
YBX1	-2.68568	-2.06098	-3.24894	-3.45633	-1.80682	-1.45918	-1.85079	-2.55943	-3.24434	-2.93682	-1.78762	-1.88439	1.47746e-10	6.84117e-08	9.70962e-13	1.57885e-13	8.65662e-07	2.91601e-05	5.39687e-07	4.95138e-10	9.56613e-13	1.05583e-10	1.03811e-06	3.75366e-07
PRSS3	-0.8749	-0.962903	-0.965576	-1.14494	-1.85687	-1.41084	-0.882717	-0.744503	-0.447093	-0.208482	-0.509822	-0.487861	7.72513e-06	5.94434e-06	1.51426e-06	2.66609e-07	5.00059e-13	5.76782e-10	6.56358e-06	8.7785e-05	0.0119466	0.234116	0.00447021	0.0111135
SYNCRIP	-2.2973	-2.16556	-2.34059	-2.32595	-1.88397	-2.12196	-2.26143	-2.22991	-2.19065	-2.08649	-1.76303	-1.8999	0	0	0	0	3.21272e-14	0	0	0	0	1.5648e-15	2.14542e-13	2.21805e-14
HNRNPDL	-3.42423	-3.92957	-2.6836	-3.82784	-1.90281	-2.76613	-2.15354	-2.31903	-2.79226	-2.28785	-3.09496	-2.85301	2.20682e-13	3.2386e-15	1.6028e-10	7.51227e-15	3.55565e-07	7.04576e-11	2.66647e-08	5.43928e-09	5.36063e-11	7.13668e-09	3.34186e-12	2.9502e-11
NUP153	-2.58261	-2.44711	-3.00067	-1.19176	-2.11355	-2.50671	-3.1372	-3.65499	-2.74197	-2.72755	-2.63675	-2.4865	0	3.2386e-15	0	2.31043e-07	1.6292e-13	0	0	0	0	0	0	1.37697e-15
RO60	-3.04595	-3.19844	-3.18341	-2.5534	-2.18636	-2.57174	-2.64589	-3.57083	-2.52644	-3.22756	-1.10707	-1.77808	5.41832e-09	2.21121e-09	1.36229e-10	3.04446e-09	7.52928e-08	2.62078e-09	1.47652e-09	8.61692e-12	3.79282e-09	9.43354e-11	0.00131401	2.93346e-06
NKAPL	-2.83979	-3.10025	-2.50811	-2.99924	-2.32724	-2.01944	-1.95079	-2.44414	-0.376062	-0.654077	-0.421315	-0.79639	5.12898e-05	4.68502e-05	0.000261026	6.99851e-05	0.000613971	0.00244251	0.00324006	0.000840442	0.566401	0.347061	0.518487	0.217825
KPNA6	-2.20265	-2.61441	-2.65324	0.339379	-2.34113	-2.05139	-2.96375	-2.9501	-1.08085	-2.13343	-2.99214	-2.93627	1.03148e-07	3.01372e-09	2.01581e-09	0.340388	2.99452e-08	4.07264e-07	1.37649e-10	1.0046e-09	0.00248169	1.83943e-07	6.84047e-10	1.08722e-09
RPP30	-2.48376	-2.91179	-2.46022	-2.71234	-2.35346	-2.21749	-1.64864	-3.07856	-2.75899	-2.85733	-1.44449	-1.17126	6.08029e-08	2.34146e-09	7.71984e-08	9.68815e-09	7.78494e-07	5.44715e-07	6.13904e-05	5.11216e-08	3.43856e-08	3.13319e-09	0.000327696	0.00269746
IGF2BP1	-2.67549	-2.72364	-2.96057	-2.98759	-2.36428	-2.10161	-2.47036	-2.35306	-2.75237	-2.59027	-1.63011	-1.56018	0	0	0	0	0	0	0	0	0	0	0	1.37697e-15
RALY	-2.615	-2.36647	-2.79651	-2.87625	-2.37508	-2.32055	-2.45672	-2.13251	-2.132	-1.90656	-0.144938	-0.17141	0	0	0	0	0	0	0	0	0	0	0.321323	0.241374
H1-10	-1.7741	-1.78984	-2.08405	-1.49366	-2.4801	-2.42227	-2.63246	-2.70702	-2.8877	-3.0403	-2.91698	-2.60862	2.04902e-05	5.51596e-05	3.81751e-05	0.000193123	7.60214e-08	1.17026e-07	1.04713e-07	3.60573e-05	3.43945e-09	6.13185e-09	2.86506e-09	2.8124e-08
HNRNPR	-2.55718	-2.69337	-2.79655	-2.88918	-2.51876	-2.69524	-2.87748	-2.62956	-2.54868	-2.2236	-2.09297	-1.8312	0	0	0	0	0	0	0	0	0	0	0	0
HNRNPC	-2.64289	-2.56412	-2.88061	-2.95146	-2.57188	-2.79087	-2.72084	-2.29742	-2.1068	-1.8053	-1.54208	-1.48993	0	0	0	0	0	0	0	0	0	0	0	0
HNRNPA3	-3.33545	-2.98067	-3.1446	-3.46557	-2.61159	-2.81557	-2.90191	-3.0386	-2.53325	-2.10402	-1.83886	-1.83173	2.98269e-15	6.77463e-14	1.30597e-14	0	2.51943e-12	2.96125e-13	1.15368e-13	3.63282e-14	5.92012e-12	7.21879e-10	1.6407e-08	1.80602e-08
YBX3	-2.55709	-2.31018	-3.60695	-3.83449	-2.80261	-2.06664	-2.49558	-2.98654	-3.90127	-3.84692	-2.66134	-2.98807	2.51654e-12	4.17658e-11	0	0	1.79566e-13	5.90644e-10	4.36283e-12	3.15509e-14	0	0	7.55575e-13	2.64734e-14
MOV10	-3.14393	-3.27516	-3.12841	-3.10951	-2.80636	-2.71144	-3.15192	-3.13221	-2.6381	-3.17872	-2.952	-2.53206	2.50163e-12	2.49697e-10	1.72117e-13	1.86478e-13	3.27006e-13	6.94403e-13	1.27998e-13	1.75649e-13	1.30209e-12	3.85966e-10	5.78296e-13	2.92744e-12
USP7	-3.64079	-3.80611	-3.71515	-2.1676	-2.84158	-3.04547	-4.07282	-4.14304	-3.66735	-3.93536	-3.49091	-3.46653	0	0	0	0	0	0	0	0	0	0	0	0
KPNA3	-2.77672	-2.87328	-3.28206	-0.871526	-2.94188	-3.20514	-4.09725	-4.2312	-2.40194	-3.11108	-3.68188	-3.80043	0	0	0	2.87802e-08	0	0	0	0	0	0	0	0
KPNB1	-3.53902	-3.45439	-3.70554	-1.69615	-3.07712	-3.34913	-3.97502	-4.13083	-2.50114	-2.82178	-3.7949	-3.334	0	0	0	1.22055e-14	0	0	0	0	0	0	0	0
KPNA4	-3.00089	-2.83584	-3.52565	-1.3995	-3.11711	-3.72465	-4.6116	-4.78865	-2.816	-4.04297	-4.42273	-4.57845	2.14643e-13	1.11303e-12	1.43846e-15	7.7779e-06	6.24186e-14	0	0	0	1.18134e-12	0	0	0
HNRNPAB	-3.04586	-3.33722	-3.9302	-3.1981	-3.17286	-3.35379	-3.70521	-3.78794	-2.70201	-2.75024	-2.11565	-2.14301	1.14767e-06	2.14528e-07	6.89612e-09	4.78109e-07	5.64589e-07	1.86321e-07	2.31111e-08	1.54061e-08	2.88484e-05	6.4916e-06	0.000274486	0.000230949

## Sheet: Main 6d
Construct_1	Construct_2	log2FC	P-value	Negative log 10(p-value)
MCP_A03_A22	MCP_A03_A22_A20	-1.40657	1e-15	15
MCP_A03_A22	MCP_A03_A22_A20	-6.22706	1e-15	15
MCP_A03_A22	MCP_A03_A22_A20	-7.9371	1e-15	15
MCP_A03_A22	MCP_A03_A22_A20	-8.07793	1e-15	15
MCP_A03_A22	MCP_A03_A22_A20	-8.96201	6.45306e-13	12.1902
MCP_A03_A22	MCP_A03_A22_A20	-1.2553	5.08423e-12	11.2938
MCP_A03_A22	MCP_A03_A22_A20	-1.56848	4.32439e-11	10.3641
MCP_A03_A22	MCP_A03_A22_A20	-0.921549	6.04241e-11	10.2188
MCP_A03_A22	MCP_A03_A22_A20	-2.08671	9.96639e-11	10.0015
MCP_A03_A22	MCP_A03_A22_A20	1.68229	1.10523e-10	9.95655
MCP_A03_A22	MCP_A03_A22_A20	-1.54858	1.7844e-09	8.74851
MCP_A03_A22	MCP_A03_A22_A20	-1.53771	2.19043e-09	8.65947
MCP_A03_A22	MCP_A03_A22_A20	-1.71685	2.19043e-09	8.65947
MCP_A03_A22	MCP_A03_A22_A20	-2.23666	2.20607e-09	8.65638
MCP_A03_A22	MCP_A03_A22_A20	1.03431	3.76638e-09	8.42408
MCP_A03_A22	MCP_A03_A22_A20	-1.2044	3.77896e-09	8.42263
MCP_A03_A22	MCP_A03_A22_A20	-0.809929	5.03366e-09	8.29812
MCP_A03_A22	MCP_A03_A22_A20	-1.54673	6.9372e-09	8.15882
MCP_A03_A22	MCP_A03_A22_A20	-1.59381	7.41944e-09	8.12963
MCP_A03_A22	MCP_A03_A22_A20	1.14873	7.91887e-09	8.10134
MCP_A03_A22	MCP_A03_A22_A20	-1.41736	2.11735e-08	7.67421
MCP_A03_A22	MCP_A03_A22_A20	-1.21499	2.44115e-08	7.61241
MCP_A03_A22	MCP_A03_A22_A20	0.989393	2.51222e-08	7.59994
MCP_A03_A22	MCP_A03_A22_A20	0.729272	2.5619e-08	7.59144
MCP_A03_A22	MCP_A03_A22_A20	-1.64863	3.0198e-08	7.52002
MCP_A03_A22	MCP_A03_A22_A20	-0.666967	3.28248e-08	7.4838
MCP_A03_A22	MCP_A03_A22_A20	-0.516291	6.00776e-08	7.22129
MCP_A03_A22	MCP_A03_A22_A20	0.790917	8.44357e-08	7.07347
MCP_A03_A22	MCP_A03_A22_A20	-0.619091	8.44712e-08	7.07329
MCP_A03_A22	MCP_A03_A22_A20	-1.82593	8.76609e-08	7.05719
MCP_A03_A22	MCP_A03_A22_A20	-1.06082	9.75878e-08	7.0106
MCP_A03_A22	MCP_A03_A22_A20	-1.93169	9.75878e-08	7.0106
MCP_A03_A22	MCP_A03_A22_A20	0.984855	1.40648e-07	6.85187
MCP_A03_A22	MCP_A03_A22_A20	-1.5702	1.45779e-07	6.83631
MCP_A03_A22	MCP_A03_A22_A20	-0.78111	1.45779e-07	6.83631
MCP_A03_A22	MCP_A03_A22_A20	-1.98287	2.20699e-07	6.6562
MCP_A03_A22	MCP_A03_A22_A20	-0.773808	2.57253e-07	6.58964
MCP_A03_A22	MCP_A03_A22_A20	-0.880121	2.91001e-07	6.53611
MCP_A03_A22	MCP_A03_A22_A20	-0.658079	3.20139e-07	6.49466
MCP_A03_A22	MCP_A03_A22_A20	1.61326	5.39168e-07	6.26828
MCP_A03_A22	MCP_A03_A22_A20	-2.42124	5.45753e-07	6.263
MCP_A03_A22	MCP_A03_A22_A20	-0.746568	5.80478e-07	6.23621
MCP_A03_A22	MCP_A03_A22_A20	-1.18793	5.8341e-07	6.23403
MCP_A03_A22	MCP_A03_A22_A20	-1.3689	7.61731e-07	6.1182
MCP_A03_A22	MCP_A03_A22_A20	-1.47318	8.08591e-07	6.09227
MCP_A03_A22	MCP_A03_A22_A20	-0.728196	8.87965e-07	6.0516
MCP_A03_A22	MCP_A03_A22_A20	-0.58864	9.81158e-07	6.00826
MCP_A03_A22	MCP_A03_A22_A20	0.878132	1.07695e-06	5.9678
MCP_A03_A22	MCP_A03_A22_A20	-0.705362	1.28024e-06	5.89271
MCP_A03_A22	MCP_A03_A22_A20	-0.496516	1.30776e-06	5.88347
MCP_A03_A22	MCP_A03_A22_A20	1.03056	1.4194e-06	5.84789
MCP_A03_A22	MCP_A03_A22_A20	-1.00575	1.80091e-06	5.74451
MCP_A03_A22	MCP_A03_A22_A20	-1.48943	1.82954e-06	5.73766
MCP_A03_A22	MCP_A03_A22_A20	0.500497	1.92378e-06	5.71584
MCP_A03_A22	MCP_A03_A22_A20	-0.68491	2.21699e-06	5.65424
MCP_A03_A22	MCP_A03_A22_A20	-1.18588	2.46426e-06	5.60831
MCP_A03_A22	MCP_A03_A22_A20	1.05443	2.60246e-06	5.58462
MCP_A03_A22	MCP_A03_A22_A20	0.496059	2.60458e-06	5.58426
MCP_A03_A22	MCP_A03_A22_A20	-0.669775	3.25547e-06	5.48739
MCP_A03_A22	MCP_A03_A22_A20	-0.967353	3.69525e-06	5.43236
MCP_A03_A22	MCP_A03_A22_A20	-1.85541	3.74968e-06	5.42601
MCP_A03_A22	MCP_A03_A22_A20	0.510361	5.02215e-06	5.29911
MCP_A03_A22	MCP_A03_A22_A20	-0.63358	5.48647e-06	5.26071
MCP_A03_A22	MCP_A03_A22_A20	-1.22661	6.85676e-06	5.16388
MCP_A03_A22	MCP_A03_A22_A20	-1.29313	6.91233e-06	5.16038
MCP_A03_A22	MCP_A03_A22_A20	-0.993848	7.3693e-06	5.13257
MCP_A03_A22	MCP_A03_A22_A20	-1.52292	1.01733e-05	4.99254
MCP_A03_A22	MCP_A03_A22_A20	1.41181	1.08046e-05	4.96639
MCP_A03_A22	MCP_A03_A22_A20	-1.58117	1.13441e-05	4.94523
MCP_A03_A22	MCP_A03_A22_A20	-0.752618	1.25023e-05	4.90301
MCP_A03_A22	MCP_A03_A22_A20	-1.15775	1.54069e-05	4.81229
MCP_A03_A22	MCP_A03_A22_A20	-1.24829	1.5625e-05	4.80618
MCP_A03_A22	MCP_A03_A22_A20	-1.21818	1.62954e-05	4.78794
MCP_A03_A22	MCP_A03_A22_A20	-0.691644	1.76237e-05	4.7539
MCP_A03_A22	MCP_A03_A22_A20	-0.779695	2.06282e-05	4.68554
MCP_A03_A22	MCP_A03_A22_A20	-1.64177	2.09098e-05	4.67965
MCP_A03_A22	MCP_A03_A22_A20	-0.612421	2.70497e-05	4.56784
MCP_A03_A22	MCP_A03_A22_A20	0.608215	2.83408e-05	4.54759
MCP_A03_A22	MCP_A03_A22_A20	-1.15773	3.34015e-05	4.47623
MCP_A03_A22	MCP_A03_A22_A20	2.39086	4.15538e-05	4.38139
MCP_A03_A22	MCP_A03_A22_A20	-2.05207	4.16999e-05	4.37986
MCP_A03_A22	MCP_A03_A22_A20	-0.94408	4.17335e-05	4.37952
MCP_A03_A22	MCP_A03_A22_A20	-0.770907	4.17335e-05	4.37952
MCP_A03_A22	MCP_A03_A22_A20	-0.941877	4.91979e-05	4.30805
MCP_A03_A22	MCP_A03_A22_A20	-1.22544	6.36225e-05	4.19639
MCP_A03_A22	MCP_A03_A22_A20	-1.0587	6.51104e-05	4.18635
MCP_A03_A22	MCP_A03_A22_A20	-0.928338	6.89895e-05	4.16122
MCP_A03_A22	MCP_A03_A22_A20	-0.777602	8.12249e-05	4.09031
MCP_A03_A22	MCP_A03_A22_A20	-0.539054	0.000101741	3.9925
MCP_A03_A22	MCP_A03_A22_A20	-1.75378	0.00010223	3.99042
MCP_A03_A22	MCP_A03_A22_A20	-0.630548	0.000116454	3.93385
MCP_A03_A22	MCP_A03_A22_A20	-0.871528	0.000134905	3.86997
MCP_A03_A22	MCP_A03_A22_A20	-0.895908	0.000135413	3.86834
MCP_A03_A22	MCP_A03_A22_A20	-1.12455	0.000152187	3.81762
MCP_A03_A22	MCP_A03_A22_A20	-1.03564	0.000165525	3.78114
MCP_A03_A22	MCP_A03_A22_A20	1.14526	0.000173576	3.76051
MCP_A03_A22	MCP_A03_A22_A20	-0.732551	0.000173576	3.76051
MCP_A03_A22	MCP_A03_A22_A20	-0.807161	0.000173576	3.76051
MCP_A03_A22	MCP_A03_A22_A20	-0.744295	0.000177233	3.75145
MCP_A03_A22	MCP_A03_A22_A20	-0.958987	0.000177233	3.75145
MCP_A03_A22	MCP_A03_A22_A20	-0.664508	0.000177233	3.75145
MCP_A03_A22	MCP_A03_A22_A20	-1.71094	0.000203789	3.69082
MCP_A03_A22	MCP_A03_A22_A20	-1.42156	0.000203789	3.69082
MCP_A03_A22	MCP_A03_A22_A20	-1.57239	0.000220404	3.65678
MCP_A03_A22	MCP_A03_A22_A20	0.712017	0.000220404	3.65678
MCP_A03_A22	MCP_A03_A22_A20	0.912629	0.000221218	3.65518
MCP_A03_A22	MCP_A03_A22_A20	0.468719	0.000224927	3.64796
MCP_A03_A22	MCP_A03_A22_A20	1.12254	0.000225585	3.64669
MCP_A03_A22	MCP_A03_A22_A20	-0.640146	0.000226958	3.64405
MCP_A03_A22	MCP_A03_A22_A20	-1.15752	0.000263496	3.57923
MCP_A03_A22	MCP_A03_A22_A20	-0.640297	0.000264764	3.57714
MCP_A03_A22	MCP_A03_A22_A20	-0.835525	0.000287841	3.54085
MCP_A03_A22	MCP_A03_A22_A20	0.518206	0.000301813	3.52026
MCP_A03_A22	MCP_A03_A22_A20	0.816563	0.000311062	3.50715
MCP_A03_A22	MCP_A03_A22_A20	0.432136	0.000318681	3.49664
MCP_A03_A22	MCP_A03_A22_A20	-0.468193	0.000379586	3.42069
MCP_A03_A22	MCP_A03_A22_A20	0.508456	0.000386031	3.41338
MCP_A03_A22	MCP_A03_A22_A20	-1.03703	0.000398223	3.39987
MCP_A03_A22	MCP_A03_A22_A20	-1.07974	0.000398223	3.39987
MCP_A03_A22	MCP_A03_A22_A20	-1.02616	0.000406454	3.39099
MCP_A03_A22	MCP_A03_A22_A20	-1.36368	0.000436979	3.35954
MCP_A03_A22	MCP_A03_A22_A20	0.45196	0.000502954	3.29847
MCP_A03_A22	MCP_A03_A22_A20	-0.938915	0.000602573	3.21999
MCP_A03_A22	MCP_A03_A22_A20	-1.04522	0.000628636	3.2016
MCP_A03_A22	MCP_A03_A22_A20	-0.712369	0.000811482	3.09072
MCP_A03_A22	MCP_A03_A22_A20	-1.09442	0.000820566	3.08589
MCP_A03_A22	MCP_A03_A22_A20	0.885164	0.000847615	3.0718
MCP_A03_A22	MCP_A03_A22_A20	-0.797742	0.000853164	3.06897
MCP_A03_A22	MCP_A03_A22_A20	-0.923246	0.000856629	3.06721
MCP_A03_A22	MCP_A03_A22_A20	-0.887405	0.000932155	3.03051
MCP_A03_A22	MCP_A03_A22_A20	-0.920514	0.00101471	2.99366
MCP_A03_A22	MCP_A03_A22_A20	-0.728858	0.00104453	2.98108
MCP_A03_A22	MCP_A03_A22_A20	1.19935	0.00111893	2.9512
MCP_A03_A22	MCP_A03_A22_A20	-0.493734	0.00111893	2.9512
MCP_A03_A22	MCP_A03_A22_A20	-0.746292	0.00113311	2.94573
MCP_A03_A22	MCP_A03_A22_A20	-0.819114	0.0012202	2.91357
MCP_A03_A22	MCP_A03_A22_A20	-0.65956	0.00151909	2.81842
MCP_A03_A22	MCP_A03_A22_A20	0.762759	0.00159548	2.79711
MCP_A03_A22	MCP_A03_A22_A20	-0.779786	0.00165283	2.78177
MCP_A03_A22	MCP_A03_A22_A20	-1.18289	0.00165283	2.78177
MCP_A03_A22	MCP_A03_A22_A20	-0.991469	0.00175768	2.75506
MCP_A03_A22	MCP_A03_A22_A20	-0.810581	0.00175768	2.75506
MCP_A03_A22	MCP_A03_A22_A20	-1.03416	0.00181667	2.74072
MCP_A03_A22	MCP_A03_A22_A20	-0.455829	0.00182078	2.73974
MCP_A03_A22	MCP_A03_A22_A20	0.681636	0.00188596	2.72447
MCP_A03_A22	MCP_A03_A22_A20	-0.578178	0.00188801	2.724
MCP_A03_A22	MCP_A03_A22_A20	-1.28238	0.00188801	2.724
MCP_A03_A22	MCP_A03_A22_A20	-0.362096	0.00188801	2.724
MCP_A03_A22	MCP_A03_A22_A20	0.529644	0.0018968	2.72198
MCP_A03_A22	MCP_A03_A22_A20	-1.61223	0.00193381	2.71359
MCP_A03_A22	MCP_A03_A22_A20	-1.49599	0.00204263	2.68981
MCP_A03_A22	MCP_A03_A22_A20	-1.59668	0.00204263	2.68981
MCP_A03_A22	MCP_A03_A22_A20	-1.43043	0.00204374	2.68958
MCP_A03_A22	MCP_A03_A22_A20	-1.20963	0.00204374	2.68958
MCP_A03_A22	MCP_A03_A22_A20	-0.823714	0.00207486	2.68301
MCP_A03_A22	MCP_A03_A22_A20	-0.574692	0.00213709	2.67018
MCP_A03_A22	MCP_A03_A22_A20	-1.166	0.00222916	2.65186
MCP_A03_A22	MCP_A03_A22_A20	-1.06268	0.0025089	2.60052
MCP_A03_A22	MCP_A03_A22_A20	-0.672433	0.00257673	2.58893
MCP_A03_A22	MCP_A03_A22_A20	0.711611	0.00257673	2.58893
MCP_A03_A22	MCP_A03_A22_A20	1.04859	0.00267975	2.57191
MCP_A03_A22	MCP_A03_A22_A20	-0.511111	0.00280363	2.55228
MCP_A03_A22	MCP_A03_A22_A20	1.06696	0.00280363	2.55228
MCP_A03_A22	MCP_A03_A22_A20	-0.554783	0.00280363	2.55228
MCP_A03_A22	MCP_A03_A22_A20	0.41712	0.00287311	2.54165
MCP_A03_A22	MCP_A03_A22_A20	0.815541	0.00297033	2.5272
MCP_A03_A22	MCP_A03_A22_A20	-0.869204	0.00298259	2.52541
MCP_A03_A22	MCP_A03_A22_A20	0.856061	0.0030077	2.52177
MCP_A03_A22	MCP_A03_A22_A20	-0.537999	0.00301645	2.5205
MCP_A03_A22	MCP_A03_A22_A20	-0.990396	0.00302218	2.51968
MCP_A03_A22	MCP_A03_A22_A20	-0.706931	0.00302218	2.51968
MCP_A03_A22	MCP_A03_A22_A20	0.609549	0.00318635	2.49671
MCP_A03_A22	MCP_A03_A22_A20	-0.950714	0.00326479	2.48615
MCP_A03_A22	MCP_A03_A22_A20	-0.884884	0.00331322	2.47975
MCP_A03_A22	MCP_A03_A22_A20	-0.477596	0.00331322	2.47975
MCP_A03_A22	MCP_A03_A22_A20	-0.66162	0.00331322	2.47975
MCP_A03_A22	MCP_A03_A22_A20	-0.976794	0.00343448	2.46414
MCP_A03_A22	MCP_A03_A22_A20	0.528837	0.00353949	2.45106
MCP_A03_A22	MCP_A03_A22_A20	-1.01232	0.0036552	2.43709
MCP_A03_A22	MCP_A03_A22_A20	-0.850408	0.00372873	2.42844
MCP_A03_A22	MCP_A03_A22_A20	0.523399	0.00375846	2.42499
MCP_A03_A22	MCP_A03_A22_A20	-0.458585	0.00382347	2.41754
MCP_A03_A22	MCP_A03_A22_A20	-0.922435	0.00385748	2.4137
MCP_A03_A22	MCP_A03_A22_A20	-1.08146	0.0038855	2.41055
MCP_A03_A22	MCP_A03_A22_A20	-1.14345	0.00394868	2.40355
MCP_A03_A22	MCP_A03_A22_A20	-0.518168	0.00403481	2.39418
MCP_A03_A22	MCP_A03_A22_A20	-0.767948	0.00403481	2.39418
MCP_A03_A22	MCP_A03_A22_A20	0.680501	0.0042053	2.3762
MCP_A03_A22	MCP_A03_A22_A20	0.40692	0.00429654	2.36688
MCP_A03_A22	MCP_A03_A22_A20	-0.945848	0.00442391	2.35419
MCP_A03_A22	MCP_A03_A22_A20	-0.41648	0.00446765	2.34992
MCP_A03_A22	MCP_A03_A22_A20	-0.609947	0.00447588	2.34912
MCP_A03_A22	MCP_A03_A22_A20	-0.775962	0.00447588	2.34912
MCP_A03_A22	MCP_A03_A22_A20	-0.328478	0.004635	2.33395
MCP_A03_A22	MCP_A03_A22_A20	-0.428623	0.004635	2.33395
MCP_A03_A22	MCP_A03_A22_A20	-0.611748	0.004635	2.33395
MCP_A03_A22	MCP_A03_A22_A20	1.01428	0.00531382	2.27459
MCP_A03_A22	MCP_A03_A22_A20	-1.36262	0.00540466	2.26723
MCP_A03_A22	MCP_A03_A22_A20	-0.770501	0.00540466	2.26723
MCP_A03_A22	MCP_A03_A22_A20	-0.51984	0.00572067	2.24255
MCP_A03_A22	MCP_A03_A22_A20	-0.76104	0.00572067	2.24255
MCP_A03_A22	MCP_A03_A22_A20	0.978252	0.00572067	2.24255
MCP_A03_A22	MCP_A03_A22_A20	-0.953578	0.0057424	2.24091
MCP_A03_A22	MCP_A03_A22_A20	-0.644275	0.00575541	2.23992
MCP_A03_A22	MCP_A03_A22_A20	-2.13205	0.00595342	2.22523
MCP_A03_A22	MCP_A03_A22_A20	0.526119	0.00603235	2.21951
MCP_A03_A22	MCP_A03_A22_A20	-0.698813	0.00614134	2.21174
MCP_A03_A22	MCP_A03_A22_A20	-0.408024	0.00614134	2.21174
MCP_A03_A22	MCP_A03_A22_A20	-1.04752	0.00621951	2.20624
MCP_A03_A22	MCP_A03_A22_A20	-0.615519	0.00621951	2.20624
MCP_A03_A22	MCP_A03_A22_A20	0.359926	0.0063015	2.20056
MCP_A03_A22	MCP_A03_A22_A20	-0.298368	0.00636764	2.19602
MCP_A03_A22	MCP_A03_A22_A20	-0.534555	0.00663308	2.17828
MCP_A03_A22	MCP_A03_A22_A20	-0.457788	0.00682577	2.16585
MCP_A03_A22	MCP_A03_A22_A20	-0.579432	0.00708109	2.1499
MCP_A03_A22	MCP_A03_A22_A20	0.599655	0.00718595	2.14352
MCP_A03_A22	MCP_A03_A22_A20	-0.287499	0.00752689	2.12338
MCP_A03_A22	MCP_A03_A22_A20	1.5844	0.00757477	2.12063
MCP_A03_A22	MCP_A03_A22_A20	-0.866059	0.00769292	2.11391
MCP_A03_A22	MCP_A03_A22_A20	-0.532066	0.00779811	2.10801
MCP_A03_A22	MCP_A03_A22_A20	-0.676512	0.00795443	2.09939
MCP_A03_A22	MCP_A03_A22_A20	-0.89311	0.00845699	2.07278
MCP_A03_A22	MCP_A03_A22_A20	0.475415	0.00847573	2.07182
MCP_A03_A22	MCP_A03_A22_A20	-0.509992	0.00848526	2.07134
MCP_A03_A22	MCP_A03_A22_A20	-0.63381	0.00859439	2.06579
MCP_A03_A22	MCP_A03_A22_A20	0.884121	0.00874599	2.05819
MCP_A03_A22	MCP_A03_A22_A20	-0.721379	0.00874599	2.05819
MCP_A03_A22	MCP_A03_A22_A20	-0.64174	0.00879181	2.05592
MCP_A03_A22	MCP_A03_A22_A20	-0.96145	0.00895181	2.04809
MCP_A03_A22	MCP_A03_A22_A20	-1.21394	0.00906234	2.04276
MCP_A03_A22	MCP_A03_A22_A20	-0.534387	0.00930584	2.03124
MCP_A03_A22	MCP_A03_A22_A20	-0.723663	0.00930584	2.03124
MCP_A03_A22	MCP_A03_A22_A20	-1.0887	0.00933381	2.02994
MCP_A03_A22	MCP_A03_A22_A20	-0.734334	0.00969776	2.01333
MCP_A03_A22	MCP_A03_A22_A20	0.901095	0.00976118	2.0105
MCP_A03_A22	MCP_A03_A22_A20	-0.315509	0.00987773	2.00534
MCP_A03_A22	MCP_A03_A22_A20	-0.892086	0.0100706	1.99694
MCP_A03_A22	MCP_A03_A22_A20	0.849896	0.0101814	1.99219
MCP_A03_A22	MCP_A03_A22_A20	0.832096	0.0107372	1.96911
MCP_A03_A22	MCP_A03_A22_A20	-0.941643	0.0107551	1.96838
MCP_A03_A22	MCP_A03_A22_A20	-0.546883	0.0107722	1.9677
MCP_A03_A22	MCP_A03_A22_A20	-0.600027	0.010965	1.95999
MCP_A03_A22	MCP_A03_A22_A20	-0.600874	0.0109887	1.95905
MCP_A03_A22	MCP_A03_A22_A20	-0.757696	0.0114648	1.94063
MCP_A03_A22	MCP_A03_A22_A20	-1.14639	0.0115927	1.93582
MCP_A03_A22	MCP_A03_A22_A20	-0.976585	0.0117248	1.93089
MCP_A03_A22	MCP_A03_A22_A20	-0.743305	0.0117248	1.93089
MCP_A03_A22	MCP_A03_A22_A20	1.16086	0.0119557	1.92243
MCP_A03_A22	MCP_A03_A22_A20	-0.597516	0.0119557	1.92243
MCP_A03_A22	MCP_A03_A22_A20	-0.798368	0.0122123	1.9132
MCP_A03_A22	MCP_A03_A22_A20	-0.841468	0.0122123	1.9132
MCP_A03_A22	MCP_A03_A22_A20	-0.688538	0.0123298	1.90904
MCP_A03_A22	MCP_A03_A22_A20	0.457927	0.0128524	1.89102
MCP_A03_A22	MCP_A03_A22_A20	-0.329819	0.0128906	1.88973
MCP_A03_A22	MCP_A03_A22_A20	-1.21235	0.0128906	1.88973
MCP_A03_A22	MCP_A03_A22_A20	-0.736633	0.0133008	1.87612
MCP_A03_A22	MCP_A03_A22_A20	-0.451237	0.0133008	1.87612
MCP_A03_A22	MCP_A03_A22_A20	-0.518483	0.0134494	1.8713
MCP_A03_A22	MCP_A03_A22_A20	-1.38686	0.0135791	1.86713
MCP_A03_A22	MCP_A03_A22_A20	0.444543	0.01376	1.86138
MCP_A03_A22	MCP_A03_A22_A20	0.636955	0.0137711	1.86103
MCP_A03_A22	MCP_A03_A22_A20	-0.889999	0.0137711	1.86103
MCP_A03_A22	MCP_A03_A22_A20	0.268598	0.0138404	1.85885
MCP_A03_A22	MCP_A03_A22_A20	0.818301	0.0140478	1.85239
MCP_A03_A22	MCP_A03_A22_A20	0.379712	0.0151295	1.82018
MCP_A03_A22	MCP_A03_A22_A20	-0.274496	0.0151891	1.81847
MCP_A03_A22	MCP_A03_A22_A20	-0.897811	0.0155982	1.80693
MCP_A03_A22	MCP_A03_A22_A20	-0.620017	0.0156654	1.80506
MCP_A03_A22	MCP_A03_A22_A20	-0.765126	0.0156654	1.80506
MCP_A03_A22	MCP_A03_A22_A20	-0.476869	0.0157305	1.80326
MCP_A03_A22	MCP_A03_A22_A20	-0.64612	0.0158612	1.79966
MCP_A03_A22	MCP_A03_A22_A20	-0.377515	0.0162168	1.79004
MCP_A03_A22	MCP_A03_A22_A20	0.297868	0.0169169	1.77168
MCP_A03_A22	MCP_A03_A22_A20	1.20019	0.0172344	1.7636
MCP_A03_A22	MCP_A03_A22_A20	-0.911199	0.0178173	1.74916
MCP_A03_A22	MCP_A03_A22_A20	-0.864842	0.0178173	1.74916
MCP_A03_A22	MCP_A03_A22_A20	0.626935	0.0178173	1.74916
MCP_A03_A22	MCP_A03_A22_A20	-0.347942	0.0194324	1.71147
MCP_A03_A22	MCP_A03_A22_A20	-0.296365	0.0198042	1.70324
MCP_A03_A22	MCP_A03_A22_A20	-0.76848	0.0200905	1.69701
MCP_A03_A22	MCP_A03_A22_A20	0.310697	0.0204545	1.68921
MCP_A03_A22	MCP_A03_A22_A20	-0.349093	0.0204652	1.68898
MCP_A03_A22	MCP_A03_A22_A20	-1.1046	0.0205092	1.68805
MCP_A03_A22	MCP_A03_A22_A20	-0.848643	0.0206632	1.6848
MCP_A03_A22	MCP_A03_A22_A20	-0.600059	0.0207067	1.68389
MCP_A03_A22	MCP_A03_A22_A20	-0.723375	0.0209494	1.67883
MCP_A03_A22	MCP_A03_A22_A20	-0.612061	0.0211812	1.67405
MCP_A03_A22	MCP_A03_A22_A20	-0.614867	0.0211812	1.67405
MCP_A03_A22	MCP_A03_A22_A20	0.626449	0.0212362	1.67292
MCP_A03_A22	MCP_A03_A22_A20	-0.524345	0.0220407	1.65677
MCP_A03_A22	MCP_A03_A22_A20	-0.261192	0.0220667	1.65626
MCP_A03_A22	MCP_A03_A22_A20	0.578943	0.0220667	1.65626
MCP_A03_A22	MCP_A03_A22_A20	-0.749812	0.0221493	1.65464
MCP_A03_A22	MCP_A03_A22_A20	-0.927697	0.0226138	1.64563
MCP_A03_A22	MCP_A03_A22_A20	0.938568	0.0226138	1.64563
MCP_A03_A22	MCP_A03_A22_A20	-0.694532	0.0229759	1.63873
MCP_A03_A22	MCP_A03_A22_A20	0.490522	0.0230238	1.63782
MCP_A03_A22	MCP_A03_A22_A20	-0.996481	0.0232126	1.63428
MCP_A03_A22	MCP_A03_A22_A20	0.707022	0.0234635	1.62961
MCP_A03_A22	MCP_A03_A22_A20	-0.516082	0.0235931	1.62721
MCP_A03_A22	MCP_A03_A22_A20	-0.652835	0.0235931	1.62721
MCP_A03_A22	MCP_A03_A22_A20	1.01772	0.0237392	1.62453
MCP_A03_A22	MCP_A03_A22_A20	-0.809158	0.023936	1.62095
MCP_A03_A22	MCP_A03_A22_A20	-0.647285	0.0252678	1.59743
MCP_A03_A22	MCP_A03_A22_A20	-0.854985	0.0263725	1.57885
MCP_A03_A22	MCP_A03_A22_A20	-0.96016	0.0267511	1.57266
MCP_A03_A22	MCP_A03_A22_A20	-0.516253	0.0267873	1.57207
MCP_A03_A22	MCP_A03_A22_A20	-0.64288	0.0268518	1.57103
MCP_A03_A22	MCP_A03_A22_A20	-0.666102	0.0280973	1.55134
MCP_A03_A22	MCP_A03_A22_A20	0.532117	0.0285358	1.54461
MCP_A03_A22	MCP_A03_A22_A20	1.05848	0.0286824	1.54238
MCP_A03_A22	MCP_A03_A22_A20	-0.333101	0.0293214	1.53282
MCP_A03_A22	MCP_A03_A22_A20	-0.703842	0.0296409	1.52811
MCP_A03_A22	MCP_A03_A22_A20	-1.05995	0.030241	1.5194
MCP_A03_A22	MCP_A03_A22_A20	-0.666961	0.0305515	1.51497
MCP_A03_A22	MCP_A03_A22_A20	-0.538765	0.0308631	1.51056
MCP_A03_A22	MCP_A03_A22_A20	-0.469731	0.0308631	1.51056
MCP_A03_A22	MCP_A03_A22_A20	-0.67609	0.0309372	1.50952
MCP_A03_A22	MCP_A03_A22_A20	-0.24495	0.0314334	1.50261
MCP_A03_A22	MCP_A03_A22_A20	-0.493085	0.0314446	1.50245
MCP_A03_A22	MCP_A03_A22_A20	-0.248443	0.0327649	1.48459
MCP_A03_A22	MCP_A03_A22_A20	-0.286313	0.0330079	1.48138
MCP_A03_A22	MCP_A03_A22_A20	-0.602883	0.0330079	1.48138
MCP_A03_A22	MCP_A03_A22_A20	-0.771227	0.0331182	1.47993
MCP_A03_A22	MCP_A03_A22_A20	-0.359751	0.0338829	1.47002
MCP_A03_A22	MCP_A03_A22_A20	1.02069	0.0339543	1.4691
MCP_A03_A22	MCP_A03_A22_A20	-0.785229	0.0340555	1.46781
MCP_A03_A22	MCP_A03_A22_A20	1.27723	0.0358091	1.44601
MCP_A03_A22	MCP_A03_A22_A20	-0.454618	0.03624	1.44081
MCP_A03_A22	MCP_A03_A22_A20	-0.803612	0.0362979	1.44012
MCP_A03_A22	MCP_A03_A22_A20	-0.467442	0.0362979	1.44012
MCP_A03_A22	MCP_A03_A22_A20	-0.192498	0.0363425	1.43958
MCP_A03_A22	MCP_A03_A22_A20	0.797429	0.0363951	1.43896
MCP_A03_A22	MCP_A03_A22_A20	-0.404627	0.0369234	1.4327
MCP_A03_A22	MCP_A03_A22_A20	-0.709654	0.0375162	1.42578
MCP_A03_A22	MCP_A03_A22_A20	0.991984	0.0377365	1.42324
MCP_A03_A22	MCP_A03_A22_A20	-0.355613	0.0386963	1.41233
MCP_A03_A22	MCP_A03_A22_A20	0.373648	0.0391833	1.4069
MCP_A03_A22	MCP_A03_A22_A20	-0.528791	0.0392124	1.40658
MCP_A03_A22	MCP_A03_A22_A20	0.875062	0.0392124	1.40658
MCP_A03_A22	MCP_A03_A22_A20	-0.812882	0.039548	1.40288
MCP_A03_A22	MCP_A03_A22_A20	-0.290404	0.03993	1.3987
MCP_A03_A22	MCP_A03_A22_A20	-0.272774	0.0410863	1.3863
MCP_A03_A22	MCP_A03_A22_A20	0.420248	0.0413801	1.38321
MCP_A03_A22	MCP_A03_A22_A20	0.735463	0.0415617	1.38131
MCP_A03_A22	MCP_A03_A22_A20	-0.782117	0.0427047	1.36952
MCP_A03_A22	MCP_A03_A22_A20	-0.528661	0.0427426	1.36914
MCP_A03_A22	MCP_A03_A22_A20	-0.272477	0.0429633	1.3669
MCP_A03_A22	MCP_A03_A22_A20	0.902875	0.0429633	1.3669
MCP_A03_A22	MCP_A03_A22_A20	-0.567987	0.0429786	1.36675
MCP_A03_A22	MCP_A03_A22_A20	-0.333421	0.0434009	1.3625
MCP_A03_A22	MCP_A03_A22_A20	0.344248	0.0434024	1.36249
MCP_A03_A22	MCP_A03_A22_A20	-0.546639	0.0438467	1.35806
MCP_A03_A22	MCP_A03_A22_A20	0.93185	0.0439012	1.35752
MCP_A03_A22	MCP_A03_A22_A20	-0.664091	0.0448297	1.34843
MCP_A03_A22	MCP_A03_A22_A20	0.989459	0.0459502	1.33771
MCP_A03_A22	MCP_A03_A22_A20	-0.619692	0.046115	1.33616
MCP_A03_A22	MCP_A03_A22_A20	-0.355719	0.0461849	1.3355
MCP_A03_A22	MCP_A03_A22_A20	-0.749255	0.0471457	1.32656
MCP_A03_A22	MCP_A03_A22_A20	-0.4686	0.048	1.31876
MCP_A03_A22	MCP_A03_A22_A20	0.207962	0.0488249	1.31136
MCP_A03_A22	MCP_A03_A22_A20	-0.400721	0.048915	1.31056
MCP_A03_A22	MCP_A03_A22_A20	-0.707246	0.0496495	1.30408
MCP_A03_A22	MCP_A03_A22_A20	-0.314768	0.0496495	1.30408
MCP_A03_A22	MCP_A03_A22_A20	-0.343007	0.0501063	1.30011
MCP_A03_A22	MCP_A03_A22_A20	-0.465758	0.0508749	1.2935
MCP_A03_A22	MCP_A03_A22_A20	0.687555	0.0512945	1.28993
MCP_A03_A22	MCP_A03_A22_A20	-0.474961	0.055065	1.25912
MCP_A03_A22	MCP_A03_A22_A20	-0.313458	0.0552664	1.25754
MCP_A03_A22	MCP_A03_A22_A20	0.773812	0.055422	1.25632
MCP_A03_A22	MCP_A03_A22_A20	-1.06753	0.055422	1.25632
MCP_A03_A22	MCP_A03_A22_A20	-0.603525	0.0555997	1.25493
MCP_A03_A22	MCP_A03_A22_A20	0.90902	0.0557967	1.25339
MCP_A03_A22	MCP_A03_A22_A20	-0.317278	0.0559585	1.25213
MCP_A03_A22	MCP_A03_A22_A20	-1.82554	0.0561216	1.25087
MCP_A03_A22	MCP_A03_A22_A20	-0.200421	0.0566927	1.24647
MCP_A03_A22	MCP_A03_A22_A20	-0.467845	0.0569096	1.24481
MCP_A03_A22	MCP_A03_A22_A20	0.688891	0.0577715	1.23829
MCP_A03_A22	MCP_A03_A22_A20	-0.512906	0.0586861	1.23146
MCP_A03_A22	MCP_A03_A22_A20	-0.784482	0.059038	1.22887
MCP_A03_A22	MCP_A03_A22_A20	-0.562032	0.0598701	1.22279
MCP_A03_A22	MCP_A03_A22_A20	-1.1425	0.0619666	1.20784
MCP_A03_A22	MCP_A03_A22_A20	-0.611356	0.0628593	1.20163
MCP_A03_A22	MCP_A03_A22_A20	0.463387	0.0639237	1.19434
MCP_A03_A22	MCP_A03_A22_A20	-0.533128	0.0639497	1.19416
MCP_A03_A22	MCP_A03_A22_A20	-0.554355	0.065453	1.18407
MCP_A03_A22	MCP_A03_A22_A20	-0.386294	0.0667068	1.17583
MCP_A03_A22	MCP_A03_A22_A20	-0.466819	0.0678226	1.16863
MCP_A03_A22	MCP_A03_A22_A20	-1.01847	0.0684489	1.16463
MCP_A03_A22	MCP_A03_A22_A20	-0.325495	0.0685835	1.16378
MCP_A03_A22	MCP_A03_A22_A20	-0.735745	0.0686582	1.16331
MCP_A03_A22	MCP_A03_A22_A20	-0.632103	0.0706374	1.15097
MCP_A03_A22	MCP_A03_A22_A20	-0.397682	0.0764735	1.11649
MCP_A03_A22	MCP_A03_A22_A20	0.69651	0.0777394	1.10936
MCP_A03_A22	MCP_A03_A22_A20	0.369983	0.0778399	1.1088
MCP_A03_A22	MCP_A03_A22_A20	-0.31849	0.0785948	1.10461
MCP_A03_A22	MCP_A03_A22_A20	-0.403207	0.0804741	1.09434
MCP_A03_A22	MCP_A03_A22_A20	-0.344391	0.0805971	1.09368
MCP_A03_A22	MCP_A03_A22_A20	-0.736564	0.0809279	1.0919
MCP_A03_A22	MCP_A03_A22_A20	-0.246273	0.0809279	1.0919
MCP_A03_A22	MCP_A03_A22_A20	-0.677095	0.0822685	1.08477
MCP_A03_A22	MCP_A03_A22_A20	0.557334	0.0828347	1.08179
MCP_A03_A22	MCP_A03_A22_A20	-0.242556	0.0833674	1.079
MCP_A03_A22	MCP_A03_A22_A20	0.923132	0.0837776	1.07687
MCP_A03_A22	MCP_A03_A22_A20	-0.395378	0.0839735	1.07586
MCP_A03_A22	MCP_A03_A22_A20	0.669293	0.0841608	1.07489
MCP_A03_A22	MCP_A03_A22_A20	-0.550836	0.0842378	1.07449
MCP_A03_A22	MCP_A03_A22_A20	-0.354415	0.0842378	1.07449
MCP_A03_A22	MCP_A03_A22_A20	0.934477	0.0848386	1.07141
MCP_A03_A22	MCP_A03_A22_A20	0.196848	0.0848517	1.07134
MCP_A03_A22	MCP_A03_A22_A20	-0.379134	0.0848577	1.07131
MCP_A03_A22	MCP_A03_A22_A20	0.511326	0.0850727	1.07021
MCP_A03_A22	MCP_A03_A22_A20	0.827571	0.0850727	1.07021
MCP_A03_A22	MCP_A03_A22_A20	-0.356504	0.0853679	1.06871
MCP_A03_A22	MCP_A03_A22_A20	-0.567619	0.0859281	1.06586
MCP_A03_A22	MCP_A03_A22_A20	0.767134	0.0859281	1.06586
MCP_A03_A22	MCP_A03_A22_A20	0.721771	0.0873436	1.05877
MCP_A03_A22	MCP_A03_A22_A20	-1.1205	0.0873436	1.05877
MCP_A03_A22	MCP_A03_A22_A20	-0.570171	0.0877045	1.05698
MCP_A03_A22	MCP_A03_A22_A20	-0.515309	0.0878663	1.05618
MCP_A03_A22	MCP_A03_A22_A20	-0.490301	0.0882133	1.05447
MCP_A03_A22	MCP_A03_A22_A20	-0.88003	0.0883683	1.0537
MCP_A03_A22	MCP_A03_A22_A20	-0.497482	0.0886512	1.05232
MCP_A03_A22	MCP_A03_A22_A20	-0.712225	0.0892241	1.04952
MCP_A03_A22	MCP_A03_A22_A20	0.47833	0.0892241	1.04952
MCP_A03_A22	MCP_A03_A22_A20	0.340202	0.0892241	1.04952
MCP_A03_A22	MCP_A03_A22_A20	-0.703598	0.0892241	1.04952
MCP_A03_A22	MCP_A03_A22_A20	-0.254846	0.0892241	1.04952
MCP_A03_A22	MCP_A03_A22_A20	-0.468651	0.0892241	1.04952
MCP_A03_A22	MCP_A03_A22_A20	-0.590489	0.0892241	1.04952
MCP_A03_A22	MCP_A03_A22_A20	0.424328	0.0892241	1.04952
MCP_A03_A22	MCP_A03_A22_A20	0.404031	0.0892241	1.04952
MCP_A03_A22	MCP_A03_A22_A20	-0.645579	0.0892618	1.04933
MCP_A03_A22	MCP_A03_A22_A20	-0.567375	0.089558	1.0479
MCP_A03_A22	MCP_A03_A22_A20	-0.278776	0.089558	1.0479
MCP_A03_A22	MCP_A03_A22_A20	-0.66681	0.089558	1.0479
MCP_A03_A22	MCP_A03_A22_A20	-0.682869	0.0904485	1.0436
MCP_A03_A22	MCP_A03_A22_A20	-0.362287	0.0907231	1.04228
MCP_A03_A22	MCP_A03_A22_A20	-1.22818	0.0907231	1.04228
MCP_A03_A22	MCP_A03_A22_A20	-0.338602	0.0920685	1.03589
MCP_A03_A22	MCP_A03_A22_A20	-0.267106	0.0920685	1.03589
MCP_A03_A22	MCP_A03_A22_A20	-0.292666	0.0920685	1.03589
MCP_A03_A22	MCP_A03_A22_A20	0.459204	0.0920847	1.03581
MCP_A03_A22	MCP_A03_A22_A20	0.839271	0.0920847	1.03581
MCP_A03_A22	MCP_A03_A22_A20	0.295563	0.0920847	1.03581
MCP_A03_A22	MCP_A03_A22_A20	1.04355	0.0940133	1.02681
MCP_A03_A22	MCP_A03_A22_A20	-0.278841	0.0943751	1.02514
MCP_A03_A22	MCP_A03_A22_A20	-0.893653	0.0961155	1.01721
MCP_A03_A22	MCP_A03_A22_A20	-0.616322	0.0970913	1.01282
MCP_A03_A22	MCP_A03_A22_A20	-0.54213	0.0975487	1.01078
MCP_A03_A22	MCP_A03_A22_A20	0.499096	0.0975487	1.01078
MCP_A03_A22	MCP_A03_A22_A20	-0.490327	0.0978248	1.00955
MCP_A03_A22	MCP_A03_A22_A20	-0.547931	0.0979653	1.00893
MCP_A03_A22	MCP_A03_A22_A20	-0.458517	0.0981936	1.00792
MCP_A03_A22	MCP_A03_A22_A20	-1.1413	0.0982721	1.00757
MCP_A03_A22	MCP_A03_A22_A20	0.344027	0.0996941	1.00133
MCP_A03_A22	MCP_A03_A22_A20	0.947648	0.10052	0.997749
MCP_A03_A22	MCP_A03_A22_A20	-1.00767	0.101203	0.994806
MCP_A03_A22	MCP_A03_A22_A20	-0.93823	0.101203	0.994806
MCP_A03_A22	MCP_A03_A22_A20	-0.306095	0.101203	0.994806
MCP_A03_A22	MCP_A03_A22_A20	-0.262389	0.101203	0.994806
MCP_A03_A22	MCP_A03_A22_A20	0.978935	0.10307	0.986867
MCP_A03_A22	MCP_A03_A22_A20	-0.398654	0.10307	0.986867
MCP_A03_A22	MCP_A03_A22_A20	-0.488808	0.10307	0.986867
MCP_A03_A22	MCP_A03_A22_A20	-0.636512	0.103177	0.986419
MCP_A03_A22	MCP_A03_A22_A20	0.702912	0.103791	0.98384
MCP_A03_A22	MCP_A03_A22_A20	0.318592	0.103989	0.983012
MCP_A03_A22	MCP_A03_A22_A20	-0.243216	0.104042	0.98279
MCP_A03_A22	MCP_A03_A22_A20	-0.515336	0.10493	0.979099
MCP_A03_A22	MCP_A03_A22_A20	-0.967006	0.105023	0.978716
MCP_A03_A22	MCP_A03_A22_A20	-0.373359	0.105023	0.978716
MCP_A03_A22	MCP_A03_A22_A20	-0.406043	0.105295	0.977593
MCP_A03_A22	MCP_A03_A22_A20	0.702013	0.105808	0.975482
MCP_A03_A22	MCP_A03_A22_A20	-0.236388	0.106292	0.973499
MCP_A03_A22	MCP_A03_A22_A20	-0.27721	0.107226	0.9697
MCP_A03_A22	MCP_A03_A22_A20	-1.50654	0.10825	0.965573
MCP_A03_A22	MCP_A03_A22_A20	-0.309115	0.108905	0.96295
MCP_A03_A22	MCP_A03_A22_A20	0.579885	0.108941	0.962809
MCP_A03_A22	MCP_A03_A22_A20	0.393454	0.109223	0.961686
MCP_A03_A22	MCP_A03_A22_A20	0.145679	0.109683	0.95986
MCP_A03_A22	MCP_A03_A22_A20	-0.273563	0.110169	0.957941
MCP_A03_A22	MCP_A03_A22_A20	0.331962	0.110169	0.957941
MCP_A03_A22	MCP_A03_A22_A20	-0.276797	0.110169	0.957941
MCP_A03_A22	MCP_A03_A22_A20	-0.777144	0.110169	0.957941
MCP_A03_A22	MCP_A03_A22_A20	-0.662364	0.110536	0.956495
MCP_A03_A22	MCP_A03_A22_A20	-0.613818	0.110536	0.956495
MCP_A03_A22	MCP_A03_A22_A20	0.236539	0.114037	0.942952
MCP_A03_A22	MCP_A03_A22_A20	-0.466558	0.114509	0.941162
MCP_A03_A22	MCP_A03_A22_A20	-0.62699	0.114509	0.941162
MCP_A03_A22	MCP_A03_A22_A20	0.488034	0.114728	0.940332
MCP_A03_A22	MCP_A03_A22_A20	-0.43264	0.114968	0.939423
MCP_A03_A22	MCP_A03_A22_A20	-0.539894	0.11523	0.938436
MCP_A03_A22	MCP_A03_A22_A20	0.559042	0.115762	0.936435
MCP_A03_A22	MCP_A03_A22_A20	-0.468344	0.117215	0.931015
MCP_A03_A22	MCP_A03_A22_A20	-0.409011	0.119166	0.923849
MCP_A03_A22	MCP_A03_A22_A20	-0.758749	0.119878	0.92126
MCP_A03_A22	MCP_A03_A22_A20	0.532025	0.119878	0.92126
MCP_A03_A22	MCP_A03_A22_A20	0.269275	0.123719	0.907565
MCP_A03_A22	MCP_A03_A22_A20	-0.766816	0.124315	0.905477
MCP_A03_A22	MCP_A03_A22_A20	-0.232863	0.126362	0.898384
MCP_A03_A22	MCP_A03_A22_A20	0.409071	0.126362	0.898384
MCP_A03_A22	MCP_A03_A22_A20	-0.423671	0.127084	0.895909
MCP_A03_A22	MCP_A03_A22_A20	-0.470191	0.127669	0.893914
MCP_A03_A22	MCP_A03_A22_A20	0.636244	0.129286	0.888448
MCP_A03_A22	MCP_A03_A22_A20	0.64574	0.129341	0.888264
MCP_A03_A22	MCP_A03_A22_A20	-0.515547	0.129565	0.887513
MCP_A03_A22	MCP_A03_A22_A20	-0.270321	0.130095	0.885741
MCP_A03_A22	MCP_A03_A22_A20	-1.42671	0.13032	0.884989
MCP_A03_A22	MCP_A03_A22_A20	-1.89946	0.131321	0.881665
MCP_A03_A22	MCP_A03_A22_A20	-0.603176	0.131547	0.880919
MCP_A03_A22	MCP_A03_A22_A20	-0.656966	0.131746	0.880263
MCP_A03_A22	MCP_A03_A22_A20	-0.706647	0.131746	0.880263
MCP_A03_A22	MCP_A03_A22_A20	-0.165355	0.131746	0.880263
MCP_A03_A22	MCP_A03_A22_A20	-0.234675	0.131746	0.880263
MCP_A03_A22	MCP_A03_A22_A20	0.26746	0.131746	0.880263
MCP_A03_A22	MCP_A03_A22_A20	-0.630755	0.131746	0.880263
MCP_A03_A22	MCP_A03_A22_A20	0.955785	0.132041	0.879291
MCP_A03_A22	MCP_A03_A22_A20	-0.560955	0.132041	0.879291
MCP_A03_A22	MCP_A03_A22_A20	-0.504883	0.133102	0.875815
MCP_A03_A22	MCP_A03_A22_A20	-0.693035	0.13396	0.873024
MCP_A03_A22	MCP_A03_A22_A20	-0.415609	0.134867	0.870095
MCP_A03_A22	MCP_A03_A22_A20	-0.247869	0.135124	0.869268
MCP_A03_A22	MCP_A03_A22_A20	0.758786	0.135124	0.869268
MCP_A03_A22	MCP_A03_A22_A20	0.451121	0.135174	0.869107
MCP_A03_A22	MCP_A03_A22_A20	-0.52042	0.137309	0.862302
MCP_A03_A22	MCP_A03_A22_A20	0.297486	0.138326	0.859096
MCP_A03_A22	MCP_A03_A22_A20	-0.44578	0.139051	0.856825
MCP_A03_A22	MCP_A03_A22_A20	-0.201257	0.140699	0.85171
MCP_A03_A22	MCP_A03_A22_A20	0.519313	0.142756	0.845405
MCP_A03_A22	MCP_A03_A22_A20	-0.42209	0.143328	0.84367
MCP_A03_A22	MCP_A03_A22_A20	-0.408494	0.143328	0.84367
MCP_A03_A22	MCP_A03_A22_A20	-0.476035	0.143328	0.84367
MCP_A03_A22	MCP_A03_A22_A20	0.715131	0.144541	0.840009
MCP_A03_A22	MCP_A03_A22_A20	-0.300161	0.144714	0.839489
MCP_A03_A22	MCP_A03_A22_A20	-0.280407	0.145134	0.83823
MCP_A03_A22	MCP_A03_A22_A20	-0.689142	0.147279	0.831859
MCP_A03_A22	MCP_A03_A22_A20	0.389503	0.149811	0.824456
MCP_A03_A22	MCP_A03_A22_A20	0.459402	0.149858	0.824321
MCP_A03_A22	MCP_A03_A22_A20	0.80365	0.149858	0.824321
MCP_A03_A22	MCP_A03_A22_A20	0.760695	0.152189	0.817618
MCP_A03_A22	MCP_A03_A22_A20	-0.458569	0.152206	0.817568
MCP_A03_A22	MCP_A03_A22_A20	-1.2888	0.152421	0.816955
MCP_A03_A22	MCP_A03_A22_A20	-0.375895	0.152496	0.816742
MCP_A03_A22	MCP_A03_A22_A20	0.375722	0.152609	0.816419
MCP_A03_A22	MCP_A03_A22_A20	-0.475729	0.153263	0.814562
MCP_A03_A22	MCP_A03_A22_A20	-1.53308	0.157468	0.802807
MCP_A03_A22	MCP_A03_A22_A20	0.348371	0.15873	0.799341
MCP_A03_A22	MCP_A03_A22_A20	-0.403793	0.159392	0.797534
MCP_A03_A22	MCP_A03_A22_A20	-0.560533	0.159392	0.797534
MCP_A03_A22	MCP_A03_A22_A20	-0.486295	0.16091	0.793416
MCP_A03_A22	MCP_A03_A22_A20	-0.369945	0.164689	0.783335
MCP_A03_A22	MCP_A03_A22_A20	-0.563085	0.165638	0.780841
MCP_A03_A22	MCP_A03_A22_A20	-0.256038	0.16597	0.779971
MCP_A03_A22	MCP_A03_A22_A20	-0.36172	0.16597	0.779971
MCP_A03_A22	MCP_A03_A22_A20	-0.48356	0.169186	0.771635
MCP_A03_A22	MCP_A03_A22_A20	0.788023	0.170464	0.768368
MCP_A03_A22	MCP_A03_A22_A20	-0.431132	0.172746	0.762591
MCP_A03_A22	MCP_A03_A22_A20	-0.460946	0.173781	0.759997
MCP_A03_A22	MCP_A03_A22_A20	-0.819353	0.177557	0.750663
MCP_A03_A22	MCP_A03_A22_A20	-0.447282	0.178257	0.748953
MCP_A03_A22	MCP_A03_A22_A20	-0.665515	0.178257	0.748953
MCP_A03_A22	MCP_A03_A22_A20	-0.44854	0.178257	0.748953
MCP_A03_A22	MCP_A03_A22_A20	0.375782	0.178903	0.747383
MCP_A03_A22	MCP_A03_A22_A20	-0.180705	0.178903	0.747383
MCP_A03_A22	MCP_A03_A22_A20	-0.178186	0.181388	0.741392
MCP_A03_A22	MCP_A03_A22_A20	-0.208207	0.182116	0.739652
MCP_A03_A22	MCP_A03_A22_A20	-0.440754	0.183199	0.737076
MCP_A03_A22	MCP_A03_A22_A20	-0.354873	0.184733	0.733455
MCP_A03_A22	MCP_A03_A22_A20	-0.392835	0.185628	0.731356
MCP_A03_A22	MCP_A03_A22_A20	-0.357555	0.185628	0.731356
MCP_A03_A22	MCP_A03_A22_A20	0.515647	0.185628	0.731356
MCP_A03_A22	MCP_A03_A22_A20	0.579472	0.186659	0.728951
MCP_A03_A22	MCP_A03_A22_A20	-0.402362	0.186659	0.728951
MCP_A03_A22	MCP_A03_A22_A20	-1.067	0.187477	0.727052
MCP_A03_A22	MCP_A03_A22_A20	0.48816	0.18937	0.72269
MCP_A03_A22	MCP_A03_A22_A20	0.208721	0.18937	0.72269
MCP_A03_A22	MCP_A03_A22_A20	-0.242731	0.189745	0.721829
MCP_A03_A22	MCP_A03_A22_A20	-0.671699	0.190505	0.720094
MCP_A03_A22	MCP_A03_A22_A20	-0.637184	0.190856	0.719295
MCP_A03_A22	MCP_A03_A22_A20	-0.72536	0.19162	0.71756
MCP_A03_A22	MCP_A03_A22_A20	-0.230539	0.19224	0.716155
MCP_A03_A22	MCP_A03_A22_A20	-0.546623	0.19224	0.716155
MCP_A03_A22	MCP_A03_A22_A20	0.449726	0.19224	0.716155
MCP_A03_A22	MCP_A03_A22_A20	0.318126	0.19372	0.712826
MCP_A03_A22	MCP_A03_A22_A20	0.477134	0.193766	0.712722
MCP_A03_A22	MCP_A03_A22_A20	-0.418109	0.195843	0.708092
MCP_A03_A22	MCP_A03_A22_A20	-0.316672	0.195843	0.708092
MCP_A03_A22	MCP_A03_A22_A20	-0.602687	0.196193	0.707316
MCP_A03_A22	MCP_A03_A22_A20	-0.547661	0.196193	0.707316
MCP_A03_A22	MCP_A03_A22_A20	-0.163712	0.196757	0.706069
MCP_A03_A22	MCP_A03_A22_A20	0.51799	0.199202	0.700706
MCP_A03_A22	MCP_A03_A22_A20	-0.317305	0.204084	0.69019
MCP_A03_A22	MCP_A03_A22_A20	-0.266355	0.206278	0.685546
MCP_A03_A22	MCP_A03_A22_A20	0.299074	0.206615	0.684837
MCP_A03_A22	MCP_A03_A22_A20	-0.353833	0.208906	0.680049
MCP_A03_A22	MCP_A03_A22_A20	-0.5371	0.209278	0.679277
MCP_A03_A22	MCP_A03_A22_A20	0.953698	0.210907	0.675909
MCP_A03_A22	MCP_A03_A22_A20	-0.20895	0.211994	0.673677
MCP_A03_A22	MCP_A03_A22_A20	-0.588969	0.213683	0.670231
MCP_A03_A22	MCP_A03_A22_A20	-0.514903	0.215619	0.666313
MCP_A03_A22	MCP_A03_A22_A20	0.366372	0.218695	0.660161
MCP_A03_A22	MCP_A03_A22_A20	0.503519	0.218901	0.659752
MCP_A03_A22	MCP_A03_A22_A20	0.900668	0.21998	0.657617
MCP_A03_A22	MCP_A03_A22_A20	0.276464	0.21998	0.657617
MCP_A03_A22	MCP_A03_A22_A20	-0.335244	0.223852	0.650038
MCP_A03_A22	MCP_A03_A22_A20	0.520462	0.223922	0.649904
MCP_A03_A22	MCP_A03_A22_A20	-0.654241	0.225474	0.646904
MCP_A03_A22	MCP_A03_A22_A20	-0.275841	0.227203	0.643586
MCP_A03_A22	MCP_A03_A22_A20	-0.556826	0.227203	0.643586
MCP_A03_A22	MCP_A03_A22_A20	-0.71957	0.227203	0.643586
MCP_A03_A22	MCP_A03_A22_A20	-0.473002	0.228929	0.640299
MCP_A03_A22	MCP_A03_A22_A20	0.527421	0.229646	0.638941
MCP_A03_A22	MCP_A03_A22_A20	0.657812	0.229726	0.63879
MCP_A03_A22	MCP_A03_A22_A20	-0.147875	0.230702	0.636948
MCP_A03_A22	MCP_A03_A22_A20	-0.391752	0.23203	0.634456
MCP_A03_A22	MCP_A03_A22_A20	-0.427048	0.23203	0.634456
MCP_A03_A22	MCP_A03_A22_A20	0.43963	0.23203	0.634456
MCP_A03_A22	MCP_A03_A22_A20	-0.437989	0.234507	0.629845
MCP_A03_A22	MCP_A03_A22_A20	0.290098	0.237905	0.623597
MCP_A03_A22	MCP_A03_A22_A20	-0.516513	0.237905	0.623597
MCP_A03_A22	MCP_A03_A22_A20	-0.740338	0.237905	0.623597
MCP_A03_A22	MCP_A03_A22_A20	-0.609537	0.242611	0.615089
MCP_A03_A22	MCP_A03_A22_A20	0.870212	0.243818	0.612935
MCP_A03_A22	MCP_A03_A22_A20	0.198483	0.243818	0.612935
MCP_A03_A22	MCP_A03_A22_A20	0.18285	0.243818	0.612935
MCP_A03_A22	MCP_A03_A22_A20	-0.603205	0.246376	0.608402
MCP_A03_A22	MCP_A03_A22_A20	-0.369895	0.247257	0.606851
MCP_A03_A22	MCP_A03_A22_A20	0.276028	0.247257	0.606851
MCP_A03_A22	MCP_A03_A22_A20	0.482362	0.248006	0.605538
MCP_A03_A22	MCP_A03_A22_A20	0.599964	0.248284	0.605051
MCP_A03_A22	MCP_A03_A22_A20	-0.352221	0.251776	0.598985
MCP_A03_A22	MCP_A03_A22_A20	-0.239859	0.252086	0.598452
MCP_A03_A22	MCP_A03_A22_A20	0.271053	0.253429	0.596143
MCP_A03_A22	MCP_A03_A22_A20	0.454425	0.254461	0.594378
MCP_A03_A22	MCP_A03_A22_A20	-0.313211	0.254562	0.594206
MCP_A03_A22	MCP_A03_A22_A20	0.318495	0.255092	0.593303
MCP_A03_A22	MCP_A03_A22_A20	0.558081	0.255092	0.593303
MCP_A03_A22	MCP_A03_A22_A20	-0.219045	0.25563	0.592388
MCP_A03_A22	MCP_A03_A22_A20	-0.627611	0.25563	0.592388
MCP_A03_A22	MCP_A03_A22_A20	-0.301757	0.25563	0.592388
MCP_A03_A22	MCP_A03_A22_A20	0.441677	0.257224	0.589688
MCP_A03_A22	MCP_A03_A22_A20	-0.275119	0.25879	0.587053
MCP_A03_A22	MCP_A03_A22_A20	-0.425975	0.260267	0.584582
MCP_A03_A22	MCP_A03_A22_A20	-0.855405	0.260628	0.583979
MCP_A03_A22	MCP_A03_A22_A20	-0.708212	0.260822	0.583656
MCP_A03_A22	MCP_A03_A22_A20	-0.207291	0.26378	0.578759
MCP_A03_A22	MCP_A03_A22_A20	-0.340118	0.264316	0.577876
MCP_A03_A22	MCP_A03_A22_A20	-0.201401	0.265821	0.57541
MCP_A03_A22	MCP_A03_A22_A20	0.557484	0.266363	0.574527
MCP_A03_A22	MCP_A03_A22_A20	0.210525	0.267492	0.572689
MCP_A03_A22	MCP_A03_A22_A20	-0.479883	0.26817	0.57159
MCP_A03_A22	MCP_A03_A22_A20	0.735393	0.26817	0.57159
MCP_A03_A22	MCP_A03_A22_A20	-0.471623	0.273537	0.562984
MCP_A03_A22	MCP_A03_A22_A20	0.335764	0.273537	0.562984
MCP_A03_A22	MCP_A03_A22_A20	0.321902	0.273621	0.56285
MCP_A03_A22	MCP_A03_A22_A20	-0.365751	0.273621	0.56285
MCP_A03_A22	MCP_A03_A22_A20	-0.310135	0.275992	0.559103
MCP_A03_A22	MCP_A03_A22_A20	-0.425525	0.276057	0.559001
MCP_A03_A22	MCP_A03_A22_A20	-0.437474	0.276058	0.559
MCP_A03_A22	MCP_A03_A22_A20	-0.396528	0.277179	0.55724
MCP_A03_A22	MCP_A03_A22_A20	0.20908	0.279432	0.553723
MCP_A03_A22	MCP_A03_A22_A20	-0.27715	0.279432	0.553723
MCP_A03_A22	MCP_A03_A22_A20	-0.37721	0.279432	0.553723
MCP_A03_A22	MCP_A03_A22_A20	-0.467459	0.279432	0.553723
MCP_A03_A22	MCP_A03_A22_A20	0.407225	0.279992	0.552855
MCP_A03_A22	MCP_A03_A22_A20	-0.416876	0.281145	0.55107
MCP_A03_A22	MCP_A03_A22_A20	-0.367557	0.282694	0.548683
MCP_A03_A22	MCP_A03_A22_A20	-0.278607	0.284251	0.546298
MCP_A03_A22	MCP_A03_A22_A20	0.214308	0.284251	0.546298
MCP_A03_A22	MCP_A03_A22_A20	-0.618194	0.284577	0.5458
MCP_A03_A22	MCP_A03_A22_A20	0.202657	0.284677	0.545647
MCP_A03_A22	MCP_A03_A22_A20	-0.374984	0.285097	0.545008
MCP_A03_A22	MCP_A03_A22_A20	0.810319	0.285097	0.545008
MCP_A03_A22	MCP_A03_A22_A20	-0.213164	0.285373	0.544588
MCP_A03_A22	MCP_A03_A22_A20	0.524204	0.287123	0.541933
MCP_A03_A22	MCP_A03_A22_A20	-0.548896	0.287775	0.540947
MCP_A03_A22	MCP_A03_A22_A20	0.40156	0.287775	0.540947
MCP_A03_A22	MCP_A03_A22_A20	0.890122	0.287775	0.540947
MCP_A03_A22	MCP_A03_A22_A20	-0.621549	0.287775	0.540947
MCP_A03_A22	MCP_A03_A22_A20	-0.268634	0.288994	0.539111
MCP_A03_A22	MCP_A03_A22_A20	-0.255595	0.288994	0.539111
MCP_A03_A22	MCP_A03_A22_A20	-0.206291	0.291025	0.53607
MCP_A03_A22	MCP_A03_A22_A20	0.396145	0.291025	0.53607
MCP_A03_A22	MCP_A03_A22_A20	-0.353145	0.291537	0.535306
MCP_A03_A22	MCP_A03_A22_A20	-0.505578	0.291839	0.534857
MCP_A03_A22	MCP_A03_A22_A20	-0.474924	0.296199	0.528417
MCP_A03_A22	MCP_A03_A22_A20	0.490965	0.297628	0.526326
MCP_A03_A22	MCP_A03_A22_A20	-0.543304	0.299196	0.524045
MCP_A03_A22	MCP_A03_A22_A20	-0.276657	0.299616	0.523435
MCP_A03_A22	MCP_A03_A22_A20	0.377186	0.301272	0.521042
MCP_A03_A22	MCP_A03_A22_A20	-0.505369	0.302738	0.518933
MCP_A03_A22	MCP_A03_A22_A20	-0.25295	0.302838	0.51879
MCP_A03_A22	MCP_A03_A22_A20	0.40604	0.30434	0.51664
MCP_A03_A22	MCP_A03_A22_A20	-0.244269	0.30499	0.515714
MCP_A03_A22	MCP_A03_A22_A20	0.615909	0.306306	0.513845
MCP_A03_A22	MCP_A03_A22_A20	-0.341556	0.306614	0.513409
MCP_A03_A22	MCP_A03_A22_A20	0.335003	0.307745	0.511809
MCP_A03_A22	MCP_A03_A22_A20	0.242889	0.308341	0.510969
MCP_A03_A22	MCP_A03_A22_A20	0.314567	0.308341	0.510969
MCP_A03_A22	MCP_A03_A22_A20	-0.689618	0.308431	0.510843
MCP_A03_A22	MCP_A03_A22_A20	-0.294873	0.308431	0.510843
MCP_A03_A22	MCP_A03_A22_A20	-0.2587	0.308431	0.510843
MCP_A03_A22	MCP_A03_A22_A20	-0.6397	0.308431	0.510843
MCP_A03_A22	MCP_A03_A22_A20	0.460207	0.308431	0.510843
MCP_A03_A22	MCP_A03_A22_A20	-0.247861	0.313774	0.503383
MCP_A03_A22	MCP_A03_A22_A20	0.226313	0.314523	0.502348
MCP_A03_A22	MCP_A03_A22_A20	-0.389291	0.314523	0.502348
MCP_A03_A22	MCP_A03_A22_A20	-0.738816	0.315874	0.500487
MCP_A03_A22	MCP_A03_A22_A20	-0.345575	0.315874	0.500487
MCP_A03_A22	MCP_A03_A22_A20	0.373474	0.316082	0.500201
MCP_A03_A22	MCP_A03_A22_A20	-0.419625	0.317744	0.497923
MCP_A03_A22	MCP_A03_A22_A20	0.296804	0.317744	0.497923
MCP_A03_A22	MCP_A03_A22_A20	0.343844	0.317744	0.497923
MCP_A03_A22	MCP_A03_A22_A20	-0.356957	0.317744	0.497923
MCP_A03_A22	MCP_A03_A22_A20	-0.364548	0.320306	0.494435
MCP_A03_A22	MCP_A03_A22_A20	-0.373294	0.32211	0.491996
MCP_A03_A22	MCP_A03_A22_A20	-0.305774	0.322436	0.491556
MCP_A03_A22	MCP_A03_A22_A20	0.219508	0.322436	0.491556
MCP_A03_A22	MCP_A03_A22_A20	-0.204188	0.322436	0.491556
MCP_A03_A22	MCP_A03_A22_A20	-0.507803	0.322436	0.491556
MCP_A03_A22	MCP_A03_A22_A20	-0.334552	0.322436	0.491556
MCP_A03_A22	MCP_A03_A22_A20	-0.248236	0.322754	0.491128
MCP_A03_A22	MCP_A03_A22_A20	-0.290835	0.326001	0.486781
MCP_A03_A22	MCP_A03_A22_A20	-0.458829	0.327035	0.485405
MCP_A03_A22	MCP_A03_A22_A20	0.514793	0.327035	0.485405
MCP_A03_A22	MCP_A03_A22_A20	0.278918	0.328609	0.48332
MCP_A03_A22	MCP_A03_A22_A20	0.348249	0.328609	0.48332
MCP_A03_A22	MCP_A03_A22_A20	-0.230125	0.328923	0.482905
MCP_A03_A22	MCP_A03_A22_A20	0.409186	0.330672	0.480603
MCP_A03_A22	MCP_A03_A22_A20	0.606897	0.330835	0.480388
MCP_A03_A22	MCP_A03_A22_A20	0.211688	0.33422	0.475968
MCP_A03_A22	MCP_A03_A22_A20	-0.182954	0.334711	0.47533
MCP_A03_A22	MCP_A03_A22_A20	0.207389	0.334711	0.47533
MCP_A03_A22	MCP_A03_A22_A20	-0.279216	0.336049	0.473597
MCP_A03_A22	MCP_A03_A22_A20	0.396597	0.336049	0.473597
MCP_A03_A22	MCP_A03_A22_A20	0.710119	0.336049	0.473597
MCP_A03_A22	MCP_A03_A22_A20	0.745759	0.337625	0.471566
MCP_A03_A22	MCP_A03_A22_A20	0.179151	0.340115	0.468374
MCP_A03_A22	MCP_A03_A22_A20	0.365482	0.343765	0.463738
MCP_A03_A22	MCP_A03_A22_A20	0.300516	0.348215	0.458152
MCP_A03_A22	MCP_A03_A22_A20	-0.269045	0.348677	0.457577
MCP_A03_A22	MCP_A03_A22_A20	-0.310257	0.350415	0.455418
MCP_A03_A22	MCP_A03_A22_A20	-0.286362	0.352691	0.452606
MCP_A03_A22	MCP_A03_A22_A20	-0.229451	0.352691	0.452606
MCP_A03_A22	MCP_A03_A22_A20	-0.373013	0.352691	0.452606
MCP_A03_A22	MCP_A03_A22_A20	-0.339199	0.352844	0.452418
MCP_A03_A22	MCP_A03_A22_A20	0.29256	0.353415	0.451715
MCP_A03_A22	MCP_A03_A22_A20	0.391161	0.354286	0.450646
MCP_A03_A22	MCP_A03_A22_A20	-0.258145	0.354286	0.450646
MCP_A03_A22	MCP_A03_A22_A20	0.273269	0.354286	0.450646
MCP_A03_A22	MCP_A03_A22_A20	-0.265372	0.354286	0.450646
MCP_A03_A22	MCP_A03_A22_A20	-0.423291	0.354286	0.450646
MCP_A03_A22	MCP_A03_A22_A20	-0.363845	0.356333	0.448143
MCP_A03_A22	MCP_A03_A22_A20	-0.327216	0.356956	0.447385
MCP_A03_A22	MCP_A03_A22_A20	-0.235208	0.360301	0.443335
MCP_A03_A22	MCP_A03_A22_A20	0.445212	0.363549	0.439437
MCP_A03_A22	MCP_A03_A22_A20	0.418423	0.363581	0.439399
MCP_A03_A22	MCP_A03_A22_A20	-0.311743	0.364266	0.438581
MCP_A03_A22	MCP_A03_A22_A20	0.327002	0.364266	0.438581
MCP_A03_A22	MCP_A03_A22_A20	-0.566387	0.364266	0.438581
MCP_A03_A22	MCP_A03_A22_A20	0.364657	0.364266	0.438581
MCP_A03_A22	MCP_A03_A22_A20	-0.345391	0.366374	0.436075
MCP_A03_A22	MCP_A03_A22_A20	-0.207703	0.367863	0.434314
MCP_A03_A22	MCP_A03_A22_A20	0.145145	0.368281	0.433821
MCP_A03_A22	MCP_A03_A22_A20	-0.424543	0.368901	0.43309
MCP_A03_A22	MCP_A03_A22_A20	-0.424079	0.369592	0.432277
MCP_A03_A22	MCP_A03_A22_A20	0.196551	0.370045	0.431745
MCP_A03_A22	MCP_A03_A22_A20	0.290572	0.370868	0.43078
MCP_A03_A22	MCP_A03_A22_A20	-0.246598	0.371315	0.430257
MCP_A03_A22	MCP_A03_A22_A20	-0.807728	0.371364	0.4302
MCP_A03_A22	MCP_A03_A22_A20	0.795346	0.371405	0.430152
MCP_A03_A22	MCP_A03_A22_A20	-0.605023	0.371405	0.430152
MCP_A03_A22	MCP_A03_A22_A20	-0.620364	0.373002	0.428289
MCP_A03_A22	MCP_A03_A22_A20	-0.479115	0.374095	0.427018
MCP_A03_A22	MCP_A03_A22_A20	-0.25749	0.378782	0.421611
MCP_A03_A22	MCP_A03_A22_A20	-0.123765	0.379162	0.421175
MCP_A03_A22	MCP_A03_A22_A20	0.723911	0.379162	0.421175
MCP_A03_A22	MCP_A03_A22_A20	-0.277219	0.382196	0.417714
MCP_A03_A22	MCP_A03_A22_A20	-0.411135	0.382196	0.417714
MCP_A03_A22	MCP_A03_A22_A20	-0.320464	0.384886	0.414668
MCP_A03_A22	MCP_A03_A22_A20	-0.337793	0.385507	0.413967
MCP_A03_A22	MCP_A03_A22_A20	-0.393101	0.385744	0.413701
MCP_A03_A22	MCP_A03_A22_A20	0.312011	0.388337	0.410791
MCP_A03_A22	MCP_A03_A22_A20	0.272092	0.388337	0.410791
MCP_A03_A22	MCP_A03_A22_A20	0.222741	0.388337	0.410791
MCP_A03_A22	MCP_A03_A22_A20	0.246696	0.388337	0.410791
MCP_A03_A22	MCP_A03_A22_A20	-0.36392	0.388337	0.410791
MCP_A03_A22	MCP_A03_A22_A20	-0.475947	0.38981	0.409147
MCP_A03_A22	MCP_A03_A22_A20	-0.275893	0.390501	0.408377
MCP_A03_A22	MCP_A03_A22_A20	0.640235	0.390501	0.408377
MCP_A03_A22	MCP_A03_A22_A20	-0.337419	0.390501	0.408377
MCP_A03_A22	MCP_A03_A22_A20	0.332882	0.390501	0.408377
MCP_A03_A22	MCP_A03_A22_A20	0.221903	0.391565	0.407196
MCP_A03_A22	MCP_A03_A22_A20	-0.100654	0.3925	0.40616
MCP_A03_A22	MCP_A03_A22_A20	-0.228994	0.395334	0.403036
MCP_A03_A22	MCP_A03_A22_A20	-0.229157	0.395334	0.403036
MCP_A03_A22	MCP_A03_A22_A20	-0.23349	0.395914	0.402399
MCP_A03_A22	MCP_A03_A22_A20	0.309426	0.395914	0.402399
MCP_A03_A22	MCP_A03_A22_A20	-0.12498	0.39757	0.400586
MCP_A03_A22	MCP_A03_A22_A20	0.254913	0.39872	0.399332
MCP_A03_A22	MCP_A03_A22_A20	0.500886	0.399418	0.398572
MCP_A03_A22	MCP_A03_A22_A20	0.282165	0.399824	0.398131
MCP_A03_A22	MCP_A03_A22_A20	-0.175471	0.403194	0.394486
MCP_A03_A22	MCP_A03_A22_A20	-0.248469	0.403884	0.393744
MCP_A03_A22	MCP_A03_A22_A20	-0.322718	0.405561	0.391944
MCP_A03_A22	MCP_A03_A22_A20	-0.211178	0.407715	0.389643
MCP_A03_A22	MCP_A03_A22_A20	0.321492	0.408626	0.388674
MCP_A03_A22	MCP_A03_A22_A20	0.367635	0.408626	0.388674
MCP_A03_A22	MCP_A03_A22_A20	0.470363	0.417494	0.37935
MCP_A03_A22	MCP_A03_A22_A20	-0.250392	0.4184	0.378408
MCP_A03_A22	MCP_A03_A22_A20	-0.265574	0.421234	0.375477
MCP_A03_A22	MCP_A03_A22_A20	-0.186813	0.423218	0.373435
MCP_A03_A22	MCP_A03_A22_A20	0.24224	0.424372	0.372253
MCP_A03_A22	MCP_A03_A22_A20	-0.257149	0.424372	0.372253
MCP_A03_A22	MCP_A03_A22_A20	0.294323	0.425537	0.371062
MCP_A03_A22	MCP_A03_A22_A20	-0.34991	0.431819	0.364698
MCP_A03_A22	MCP_A03_A22_A20	0.428692	0.431819	0.364698
MCP_A03_A22	MCP_A03_A22_A20	-0.257845	0.440866	0.355693
MCP_A03_A22	MCP_A03_A22_A20	0.202094	0.441274	0.355292
MCP_A03_A22	MCP_A03_A22_A20	0.235757	0.441274	0.355292
MCP_A03_A22	MCP_A03_A22_A20	0.454569	0.441274	0.355292
MCP_A03_A22	MCP_A03_A22_A20	0.548382	0.441274	0.355292
MCP_A03_A22	MCP_A03_A22_A20	-0.269688	0.442674	0.353916
MCP_A03_A22	MCP_A03_A22_A20	0.451612	0.442686	0.353904
MCP_A03_A22	MCP_A03_A22_A20	-0.27628	0.447636	0.349075
MCP_A03_A22	MCP_A03_A22_A20	0.353041	0.448496	0.348241
MCP_A03_A22	MCP_A03_A22_A20	0.387118	0.448496	0.348241
MCP_A03_A22	MCP_A03_A22_A20	0.324223	0.448496	0.348241
MCP_A03_A22	MCP_A03_A22_A20	0.128373	0.448496	0.348241
MCP_A03_A22	MCP_A03_A22_A20	-0.182752	0.448496	0.348241
MCP_A03_A22	MCP_A03_A22_A20	0.288297	0.448809	0.347938
MCP_A03_A22	MCP_A03_A22_A20	-0.242024	0.448809	0.347938
MCP_A03_A22	MCP_A03_A22_A20	0.286244	0.449817	0.346964
MCP_A03_A22	MCP_A03_A22_A20	-0.285896	0.450195	0.346599
MCP_A03_A22	MCP_A03_A22_A20	-0.231245	0.450195	0.346599
MCP_A03_A22	MCP_A03_A22_A20	-0.27935	0.450195	0.346599
MCP_A03_A22	MCP_A03_A22_A20	0.278495	0.450195	0.346599
MCP_A03_A22	MCP_A03_A22_A20	0.308308	0.450195	0.346599
MCP_A03_A22	MCP_A03_A22_A20	-0.195868	0.453157	0.343751
MCP_A03_A22	MCP_A03_A22_A20	-0.309227	0.453206	0.343705
MCP_A03_A22	MCP_A03_A22_A20	-0.417884	0.456122	0.340919
MCP_A03_A22	MCP_A03_A22_A20	-0.12869	0.457712	0.339408
MCP_A03_A22	MCP_A03_A22_A20	-0.291015	0.457712	0.339408
MCP_A03_A22	MCP_A03_A22_A20	-0.154497	0.457925	0.339206
MCP_A03_A22	MCP_A03_A22_A20	-0.134565	0.463137	0.33429
MCP_A03_A22	MCP_A03_A22_A20	0.232378	0.463751	0.333715
MCP_A03_A22	MCP_A03_A22_A20	-0.374331	0.463751	0.333715
MCP_A03_A22	MCP_A03_A22_A20	0.223272	0.463751	0.333715
MCP_A03_A22	MCP_A03_A22_A20	-0.222247	0.463751	0.333715
MCP_A03_A22	MCP_A03_A22_A20	-1.03406	0.463751	0.333715
MCP_A03_A22	MCP_A03_A22_A20	0.426141	0.464561	0.332957
MCP_A03_A22	MCP_A03_A22_A20	0.787328	0.464561	0.332957
MCP_A03_A22	MCP_A03_A22_A20	-0.1601	0.466275	0.331358
MCP_A03_A22	MCP_A03_A22_A20	-0.214942	0.466651	0.331008
MCP_A03_A22	MCP_A03_A22_A20	-0.231701	0.466651	0.331008
MCP_A03_A22	MCP_A03_A22_A20	-0.160744	0.467943	0.329807
MCP_A03_A22	MCP_A03_A22_A20	-0.287414	0.468022	0.329734
MCP_A03_A22	MCP_A03_A22_A20	-0.146114	0.469749	0.328134
MCP_A03_A22	MCP_A03_A22_A20	0.41661	0.470027	0.327877
MCP_A03_A22	MCP_A03_A22_A20	0.258345	0.484142	0.315028
MCP_A03_A22	MCP_A03_A22_A20	-0.423897	0.484142	0.315028
MCP_A03_A22	MCP_A03_A22_A20	-0.333775	0.485291	0.313998
MCP_A03_A22	MCP_A03_A22_A20	-0.268286	0.487298	0.312205
MCP_A03_A22	MCP_A03_A22_A20	-0.364278	0.487689	0.311857
MCP_A03_A22	MCP_A03_A22_A20	-0.267767	0.487735	0.311816
MCP_A03_A22	MCP_A03_A22_A20	-0.257009	0.488535	0.311104
MCP_A03_A22	MCP_A03_A22_A20	0.214063	0.493159	0.307013
MCP_A03_A22	MCP_A03_A22_A20	-0.288672	0.493787	0.30646
MCP_A03_A22	MCP_A03_A22_A20	-0.300462	0.493787	0.30646
MCP_A03_A22	MCP_A03_A22_A20	0.37622	0.496201	0.304342
MCP_A03_A22	MCP_A03_A22_A20	0.107866	0.496976	0.303665
MCP_A03_A22	MCP_A03_A22_A20	0.418713	0.501636	0.299612
MCP_A03_A22	MCP_A03_A22_A20	0.206755	0.501873	0.299406
MCP_A03_A22	MCP_A03_A22_A20	-0.670027	0.501873	0.299406
MCP_A03_A22	MCP_A03_A22_A20	-0.24466	0.502398	0.298952
MCP_A03_A22	MCP_A03_A22_A20	0.215766	0.504921	0.296776
MCP_A03_A22	MCP_A03_A22_A20	-0.149944	0.505117	0.296608
MCP_A03_A22	MCP_A03_A22_A20	0.143455	0.505444	0.296327
MCP_A03_A22	MCP_A03_A22_A20	-0.177232	0.506213	0.295666
MCP_A03_A22	MCP_A03_A22_A20	0.362314	0.506213	0.295666
MCP_A03_A22	MCP_A03_A22_A20	-0.111488	0.506213	0.295666
MCP_A03_A22	MCP_A03_A22_A20	0.321294	0.506213	0.295666
MCP_A03_A22	MCP_A03_A22_A20	-0.230166	0.506213	0.295666
MCP_A03_A22	MCP_A03_A22_A20	0.615345	0.506213	0.295666
MCP_A03_A22	MCP_A03_A22_A20	-0.141143	0.506213	0.295666
MCP_A03_A22	MCP_A03_A22_A20	-0.210837	0.506213	0.295666
MCP_A03_A22	MCP_A03_A22_A20	-0.249386	0.507216	0.294807
MCP_A03_A22	MCP_A03_A22_A20	0.154565	0.510574	0.291941
MCP_A03_A22	MCP_A03_A22_A20	-0.393978	0.510574	0.291941
MCP_A03_A22	MCP_A03_A22_A20	-0.403547	0.510574	0.291941
MCP_A03_A22	MCP_A03_A22_A20	-0.363243	0.510574	0.291941
MCP_A03_A22	MCP_A03_A22_A20	0.287702	0.511909	0.290807
MCP_A03_A22	MCP_A03_A22_A20	-0.318815	0.51338	0.289561
MCP_A03_A22	MCP_A03_A22_A20	0.42062	0.51338	0.289561
MCP_A03_A22	MCP_A03_A22_A20	-0.291835	0.51338	0.289561
MCP_A03_A22	MCP_A03_A22_A20	0.236196	0.51338	0.289561
MCP_A03_A22	MCP_A03_A22_A20	0.191899	0.519306	0.284576
MCP_A03_A22	MCP_A03_A22_A20	-0.35756	0.520907	0.283239
MCP_A03_A22	MCP_A03_A22_A20	0.188556	0.523945	0.280714
MCP_A03_A22	MCP_A03_A22_A20	0.228563	0.523945	0.280714
MCP_A03_A22	MCP_A03_A22_A20	-0.545484	0.523945	0.280714
MCP_A03_A22	MCP_A03_A22_A20	-0.354691	0.523945	0.280714
MCP_A03_A22	MCP_A03_A22_A20	-0.353467	0.529332	0.276272
MCP_A03_A22	MCP_A03_A22_A20	0.142891	0.530405	0.275393
MCP_A03_A22	MCP_A03_A22_A20	0.187787	0.536821	0.27017
MCP_A03_A22	MCP_A03_A22_A20	0.227432	0.536821	0.27017
MCP_A03_A22	MCP_A03_A22_A20	-0.177987	0.536821	0.27017
MCP_A03_A22	MCP_A03_A22_A20	0.222449	0.536821	0.27017
MCP_A03_A22	MCP_A03_A22_A20	-0.224443	0.536821	0.27017
MCP_A03_A22	MCP_A03_A22_A20	0.271301	0.536821	0.27017
MCP_A03_A22	MCP_A03_A22_A20	0.179982	0.536821	0.27017
MCP_A03_A22	MCP_A03_A22_A20	0.220629	0.540207	0.26744
MCP_A03_A22	MCP_A03_A22_A20	-0.278052	0.540207	0.26744
MCP_A03_A22	MCP_A03_A22_A20	-0.236348	0.540207	0.26744
MCP_A03_A22	MCP_A03_A22_A20	-0.182131	0.540207	0.26744
MCP_A03_A22	MCP_A03_A22_A20	0.305043	0.540931	0.266858
MCP_A03_A22	MCP_A03_A22_A20	-0.279674	0.541441	0.266449
MCP_A03_A22	MCP_A03_A22_A20	0.241581	0.542271	0.265783
MCP_A03_A22	MCP_A03_A22_A20	0.24847	0.544929	0.26366
MCP_A03_A22	MCP_A03_A22_A20	-0.371398	0.545663	0.263076
MCP_A03_A22	MCP_A03_A22_A20	0.132105	0.546201	0.262648
MCP_A03_A22	MCP_A03_A22_A20	-0.512952	0.547009	0.262006
MCP_A03_A22	MCP_A03_A22_A20	0.232905	0.54701	0.262005
MCP_A03_A22	MCP_A03_A22_A20	0.102143	0.548464	0.260852
MCP_A03_A22	MCP_A03_A22_A20	-0.4525	0.548966	0.260455
MCP_A03_A22	MCP_A03_A22_A20	-0.335063	0.549253	0.260227
MCP_A03_A22	MCP_A03_A22_A20	0.220118	0.550166	0.259506
MCP_A03_A22	MCP_A03_A22_A20	-0.266276	0.561534	0.250624
MCP_A03_A22	MCP_A03_A22_A20	-0.626622	0.567668	0.245906
MCP_A03_A22	MCP_A03_A22_A20	-0.194722	0.569507	0.244501
MCP_A03_A22	MCP_A03_A22_A20	-0.349002	0.57496	0.240362
MCP_A03_A22	MCP_A03_A22_A20	-0.184281	0.578222	0.237906
MCP_A03_A22	MCP_A03_A22_A20	-0.138626	0.578222	0.237906
MCP_A03_A22	MCP_A03_A22_A20	-0.218865	0.581465	0.235476
MCP_A03_A22	MCP_A03_A22_A20	-0.260951	0.581653	0.235336
MCP_A03_A22	MCP_A03_A22_A20	-0.169302	0.581653	0.235336
MCP_A03_A22	MCP_A03_A22_A20	0.214036	0.581653	0.235336
MCP_A03_A22	MCP_A03_A22_A20	0.377297	0.585288	0.23263
MCP_A03_A22	MCP_A03_A22_A20	-0.28402	0.587129	0.231266
MCP_A03_A22	MCP_A03_A22_A20	-0.389574	0.587129	0.231266
MCP_A03_A22	MCP_A03_A22_A20	0.25949	0.587376	0.231084
MCP_A03_A22	MCP_A03_A22_A20	-0.19543	0.587376	0.231084
MCP_A03_A22	MCP_A03_A22_A20	0.16161	0.587478	0.231009
MCP_A03_A22	MCP_A03_A22_A20	-0.0769231	0.590033	0.229124
MCP_A03_A22	MCP_A03_A22_A20	0.209963	0.590033	0.229124
MCP_A03_A22	MCP_A03_A22_A20	0.194145	0.590033	0.229124
MCP_A03_A22	MCP_A03_A22_A20	-0.177935	0.590033	0.229124
MCP_A03_A22	MCP_A03_A22_A20	-0.264793	0.590174	0.22902
MCP_A03_A22	MCP_A03_A22_A20	-0.237375	0.590174	0.22902
MCP_A03_A22	MCP_A03_A22_A20	0.115404	0.590174	0.22902
MCP_A03_A22	MCP_A03_A22_A20	-0.123934	0.590174	0.22902
MCP_A03_A22	MCP_A03_A22_A20	-0.334086	0.590174	0.22902
MCP_A03_A22	MCP_A03_A22_A20	-0.378484	0.590174	0.22902
MCP_A03_A22	MCP_A03_A22_A20	-0.314698	0.590174	0.22902
MCP_A03_A22	MCP_A03_A22_A20	-0.240516	0.590174	0.22902
MCP_A03_A22	MCP_A03_A22_A20	-0.0740247	0.590174	0.22902
MCP_A03_A22	MCP_A03_A22_A20	0.228422	0.590174	0.22902
MCP_A03_A22	MCP_A03_A22_A20	0.203899	0.590174	0.22902
MCP_A03_A22	MCP_A03_A22_A20	-0.31454	0.590174	0.22902
MCP_A03_A22	MCP_A03_A22_A20	0.307492	0.590174	0.22902
MCP_A03_A22	MCP_A03_A22_A20	0.29877	0.591322	0.228176
MCP_A03_A22	MCP_A03_A22_A20	-0.437541	0.591952	0.227714
MCP_A03_A22	MCP_A03_A22_A20	-0.133452	0.59361	0.226499
MCP_A03_A22	MCP_A03_A22_A20	-0.431933	0.59361	0.226499
MCP_A03_A22	MCP_A03_A22_A20	0.180276	0.594142	0.22611
MCP_A03_A22	MCP_A03_A22_A20	-0.231839	0.594645	0.225742
MCP_A03_A22	MCP_A03_A22_A20	-0.154249	0.594645	0.225742
MCP_A03_A22	MCP_A03_A22_A20	-0.230743	0.595311	0.225256
MCP_A03_A22	MCP_A03_A22_A20	0.18886	0.595311	0.225256
MCP_A03_A22	MCP_A03_A22_A20	-0.425017	0.595311	0.225256
MCP_A03_A22	MCP_A03_A22_A20	-0.251282	0.595311	0.225256
MCP_A03_A22	MCP_A03_A22_A20	-0.33121	0.595311	0.225256
MCP_A03_A22	MCP_A03_A22_A20	-0.196422	0.595311	0.225256
MCP_A03_A22	MCP_A03_A22_A20	-0.266503	0.595311	0.225256
MCP_A03_A22	MCP_A03_A22_A20	0.448225	0.595311	0.225256
MCP_A03_A22	MCP_A03_A22_A20	0.0871586	0.595494	0.225122
MCP_A03_A22	MCP_A03_A22_A20	-0.244421	0.59678	0.224185
MCP_A03_A22	MCP_A03_A22_A20	0.0811408	0.597363	0.223761
MCP_A03_A22	MCP_A03_A22_A20	-0.106212	0.597363	0.223761
MCP_A03_A22	MCP_A03_A22_A20	-0.326296	0.597363	0.223761
MCP_A03_A22	MCP_A03_A22_A20	0.300637	0.597363	0.223761
MCP_A03_A22	MCP_A03_A22_A20	-0.139929	0.597726	0.223498
MCP_A03_A22	MCP_A03_A22_A20	-0.227646	0.59973	0.222044
MCP_A03_A22	MCP_A03_A22_A20	-0.255171	0.603728	0.219159
MCP_A03_A22	MCP_A03_A22_A20	-0.101364	0.609356	0.215129
MCP_A03_A22	MCP_A03_A22_A20	-0.221702	0.610886	0.21404
MCP_A03_A22	MCP_A03_A22_A20	-0.234412	0.615562	0.210729
MCP_A03_A22	MCP_A03_A22_A20	-0.0623265	0.616696	0.209929
MCP_A03_A22	MCP_A03_A22_A20	-0.0812851	0.616945	0.209754
MCP_A03_A22	MCP_A03_A22_A20	-0.150599	0.617966	0.209036
MCP_A03_A22	MCP_A03_A22_A20	-0.130143	0.61955	0.207924
MCP_A03_A22	MCP_A03_A22_A20	-0.180374	0.619641	0.20786
MCP_A03_A22	MCP_A03_A22_A20	-0.157038	0.619641	0.20786
MCP_A03_A22	MCP_A03_A22_A20	-0.211777	0.619641	0.20786
MCP_A03_A22	MCP_A03_A22_A20	-0.399443	0.619764	0.207774
MCP_A03_A22	MCP_A03_A22_A20	-0.210032	0.619792	0.207754
MCP_A03_A22	MCP_A03_A22_A20	0.160819	0.619792	0.207754
MCP_A03_A22	MCP_A03_A22_A20	0.126196	0.619792	0.207754
MCP_A03_A22	MCP_A03_A22_A20	-0.281728	0.619792	0.207754
MCP_A03_A22	MCP_A03_A22_A20	-0.233888	0.620178	0.207483
MCP_A03_A22	MCP_A03_A22_A20	-0.25959	0.620178	0.207483
MCP_A03_A22	MCP_A03_A22_A20	0.222476	0.621668	0.206441
MCP_A03_A22	MCP_A03_A22_A20	0.174241	0.621668	0.206441
MCP_A03_A22	MCP_A03_A22_A20	-0.160536	0.621668	0.206441
MCP_A03_A22	MCP_A03_A22_A20	-0.120801	0.627689	0.202256
MCP_A03_A22	MCP_A03_A22_A20	0.176634	0.628899	0.201419
MCP_A03_A22	MCP_A03_A22_A20	-0.196116	0.631792	0.199426
MCP_A03_A22	MCP_A03_A22_A20	-0.0891311	0.632265	0.199101
MCP_A03_A22	MCP_A03_A22_A20	-0.510967	0.634355	0.197668
MCP_A03_A22	MCP_A03_A22_A20	-0.20971	0.635035	0.197202
MCP_A03_A22	MCP_A03_A22_A20	0.290111	0.636272	0.196357
MCP_A03_A22	MCP_A03_A22_A20	0.276014	0.636452	0.196235
MCP_A03_A22	MCP_A03_A22_A20	-0.173005	0.637558	0.19548
MCP_A03_A22	MCP_A03_A22_A20	-0.179914	0.640323	0.193601
MCP_A03_A22	MCP_A03_A22_A20	-0.105255	0.640323	0.193601
MCP_A03_A22	MCP_A03_A22_A20	0.157284	0.640323	0.193601
MCP_A03_A22	MCP_A03_A22_A20	-0.182129	0.644157	0.191008
MCP_A03_A22	MCP_A03_A22_A20	-0.18162	0.647968	0.188447
MCP_A03_A22	MCP_A03_A22_A20	0.138302	0.647968	0.188447
MCP_A03_A22	MCP_A03_A22_A20	-0.181213	0.647975	0.188442
MCP_A03_A22	MCP_A03_A22_A20	-0.127281	0.647975	0.188442
MCP_A03_A22	MCP_A03_A22_A20	0.216066	0.647975	0.188442
MCP_A03_A22	MCP_A03_A22_A20	0.192652	0.647975	0.188442
MCP_A03_A22	MCP_A03_A22_A20	-0.0667997	0.648901	0.187821
MCP_A03_A22	MCP_A03_A22_A20	0.0918244	0.650374	0.186837
MCP_A03_A22	MCP_A03_A22_A20	0.155677	0.650906	0.186482
MCP_A03_A22	MCP_A03_A22_A20	-0.087722	0.65485	0.183858
MCP_A03_A22	MCP_A03_A22_A20	-0.302753	0.657531	0.182084
MCP_A03_A22	MCP_A03_A22_A20	-0.089782	0.65873	0.181293
MCP_A03_A22	MCP_A03_A22_A20	-0.348508	0.65873	0.181293
MCP_A03_A22	MCP_A03_A22_A20	-0.212393	0.65873	0.181293
MCP_A03_A22	MCP_A03_A22_A20	-0.180586	0.65873	0.181293
MCP_A03_A22	MCP_A03_A22_A20	-0.152141	0.658795	0.18125
MCP_A03_A22	MCP_A03_A22_A20	-0.291899	0.660705	0.179992
MCP_A03_A22	MCP_A03_A22_A20	-0.0786978	0.664968	0.177199
MCP_A03_A22	MCP_A03_A22_A20	-0.171941	0.665005	0.177175
MCP_A03_A22	MCP_A03_A22_A20	0.20911	0.669269	0.174399
MCP_A03_A22	MCP_A03_A22_A20	-0.125996	0.669959	0.173952
MCP_A03_A22	MCP_A03_A22_A20	0.127697	0.669959	0.173952
MCP_A03_A22	MCP_A03_A22_A20	-0.0976131	0.67145	0.172986
MCP_A03_A22	MCP_A03_A22_A20	-0.375818	0.67145	0.172986
MCP_A03_A22	MCP_A03_A22_A20	-0.284851	0.67145	0.172986
MCP_A03_A22	MCP_A03_A22_A20	-0.165496	0.67145	0.172986
MCP_A03_A22	MCP_A03_A22_A20	-0.222671	0.682762	0.165731
MCP_A03_A22	MCP_A03_A22_A20	-0.160766	0.687036	0.163021
MCP_A03_A22	MCP_A03_A22_A20	-0.179213	0.687036	0.163021
MCP_A03_A22	MCP_A03_A22_A20	0.192537	0.689559	0.161428
MCP_A03_A22	MCP_A03_A22_A20	-0.130507	0.691515	0.160198
MCP_A03_A22	MCP_A03_A22_A20	0.101105	0.691515	0.160198
MCP_A03_A22	MCP_A03_A22_A20	-0.0621646	0.691515	0.160198
MCP_A03_A22	MCP_A03_A22_A20	-0.0736909	0.692365	0.159665
MCP_A03_A22	MCP_A03_A22_A20	0.1868	0.692673	0.159472
MCP_A03_A22	MCP_A03_A22_A20	-0.249058	0.694223	0.158501
MCP_A03_A22	MCP_A03_A22_A20	-0.13931	0.697775	0.156284
MCP_A03_A22	MCP_A03_A22_A20	0.310509	0.697775	0.156284
MCP_A03_A22	MCP_A03_A22_A20	0.0547927	0.702024	0.153648
MCP_A03_A22	MCP_A03_A22_A20	0.129449	0.703269	0.152879
MCP_A03_A22	MCP_A03_A22_A20	-0.0363893	0.704503	0.152117
MCP_A03_A22	MCP_A03_A22_A20	0.272466	0.705533	0.151482
MCP_A03_A22	MCP_A03_A22_A20	-0.130419	0.707552	0.150242
MCP_A03_A22	MCP_A03_A22_A20	0.287944	0.707552	0.150242
MCP_A03_A22	MCP_A03_A22_A20	0.199925	0.707613	0.150204
MCP_A03_A22	MCP_A03_A22_A20	-0.0873765	0.709008	0.149349
MCP_A03_A22	MCP_A03_A22_A20	0.160944	0.709867	0.148823
MCP_A03_A22	MCP_A03_A22_A20	-0.235241	0.710326	0.148543
MCP_A03_A22	MCP_A03_A22_A20	0.135079	0.7112	0.148008
MCP_A03_A22	MCP_A03_A22_A20	0.144744	0.712467	0.147235
MCP_A03_A22	MCP_A03_A22_A20	-0.216496	0.714698	0.145878
MCP_A03_A22	MCP_A03_A22_A20	0.298149	0.715482	0.145401
MCP_A03_A22	MCP_A03_A22_A20	-0.166625	0.715482	0.145401
MCP_A03_A22	MCP_A03_A22_A20	0.221486	0.715482	0.145401
MCP_A03_A22	MCP_A03_A22_A20	-0.355448	0.71895	0.143301
MCP_A03_A22	MCP_A03_A22_A20	0.0859202	0.722931	0.140903
MCP_A03_A22	MCP_A03_A22_A20	-0.122081	0.725198	0.139544
MCP_A03_A22	MCP_A03_A22_A20	-0.423175	0.725756	0.139209
MCP_A03_A22	MCP_A03_A22_A20	0.169216	0.727317	0.138276
MCP_A03_A22	MCP_A03_A22_A20	0.276727	0.727317	0.138276
MCP_A03_A22	MCP_A03_A22_A20	0.156996	0.728808	0.137387
MCP_A03_A22	MCP_A03_A22_A20	-0.133027	0.729829	0.136779
MCP_A03_A22	MCP_A03_A22_A20	0.125219	0.729829	0.136779
MCP_A03_A22	MCP_A03_A22_A20	0.351652	0.734794	0.133835
MCP_A03_A22	MCP_A03_A22_A20	-0.144044	0.734794	0.133835
MCP_A03_A22	MCP_A03_A22_A20	-0.200717	0.734794	0.133835
MCP_A03_A22	MCP_A03_A22_A20	-0.0631608	0.738135	0.131864
MCP_A03_A22	MCP_A03_A22_A20	-0.162129	0.738135	0.131864
MCP_A03_A22	MCP_A03_A22_A20	-0.134605	0.739184	0.131248
MCP_A03_A22	MCP_A03_A22_A20	-0.0737027	0.741103	0.130121
MCP_A03_A22	MCP_A03_A22_A20	-0.0423403	0.741843	0.129688
MCP_A03_A22	MCP_A03_A22_A20	-0.123421	0.743403	0.128776
MCP_A03_A22	MCP_A03_A22_A20	0.161749	0.743989	0.128434
MCP_A03_A22	MCP_A03_A22_A20	-0.0498169	0.746467	0.12699
MCP_A03_A22	MCP_A03_A22_A20	-0.281738	0.749857	0.125022
MCP_A03_A22	MCP_A03_A22_A20	0.117803	0.752097	0.123726
MCP_A03_A22	MCP_A03_A22_A20	-0.113488	0.753671	0.122818
MCP_A03_A22	MCP_A03_A22_A20	-0.174725	0.755736	0.12163
MCP_A03_A22	MCP_A03_A22_A20	-0.0815594	0.756413	0.121241
MCP_A03_A22	MCP_A03_A22_A20	-0.181236	0.756413	0.121241
MCP_A03_A22	MCP_A03_A22_A20	-0.341248	0.758623	0.119974
MCP_A03_A22	MCP_A03_A22_A20	-0.0857983	0.758623	0.119974
MCP_A03_A22	MCP_A03_A22_A20	0.23545	0.759999	0.119187
MCP_A03_A22	MCP_A03_A22_A20	0.122243	0.759999	0.119187
MCP_A03_A22	MCP_A03_A22_A20	-0.0683816	0.759999	0.119187
MCP_A03_A22	MCP_A03_A22_A20	0.139612	0.759999	0.119187
MCP_A03_A22	MCP_A03_A22_A20	-0.0781479	0.759999	0.119187
MCP_A03_A22	MCP_A03_A22_A20	-0.0706031	0.759999	0.119187
MCP_A03_A22	MCP_A03_A22_A20	-0.148234	0.759999	0.119187
MCP_A03_A22	MCP_A03_A22_A20	0.148963	0.759999	0.119187
MCP_A03_A22	MCP_A03_A22_A20	-0.166981	0.759999	0.119187
MCP_A03_A22	MCP_A03_A22_A20	0.435897	0.759999	0.119187
MCP_A03_A22	MCP_A03_A22_A20	-0.146569	0.759999	0.119187
MCP_A03_A22	MCP_A03_A22_A20	-0.0478068	0.759999	0.119187
MCP_A03_A22	MCP_A03_A22_A20	-0.153509	0.759999	0.119187
MCP_A03_A22	MCP_A03_A22_A20	-0.151955	0.760018	0.119176
MCP_A03_A22	MCP_A03_A22_A20	0.104355	0.761432	0.118369
MCP_A03_A22	MCP_A03_A22_A20	-0.185833	0.761475	0.118345
MCP_A03_A22	MCP_A03_A22_A20	-0.0727837	0.761475	0.118345
MCP_A03_A22	MCP_A03_A22_A20	-0.100399	0.762093	0.117992
MCP_A03_A22	MCP_A03_A22_A20	-0.221316	0.762994	0.117479
MCP_A03_A22	MCP_A03_A22_A20	0.14905	0.762994	0.117479
MCP_A03_A22	MCP_A03_A22_A20	-0.0659002	0.762994	0.117479
MCP_A03_A22	MCP_A03_A22_A20	-0.27485	0.762994	0.117479
MCP_A03_A22	MCP_A03_A22_A20	-0.1517	0.762994	0.117479
MCP_A03_A22	MCP_A03_A22_A20	0.159374	0.770366	0.113303
MCP_A03_A22	MCP_A03_A22_A20	0.13816	0.773033	0.111802
MCP_A03_A22	MCP_A03_A22_A20	0.146393	0.773033	0.111802
MCP_A03_A22	MCP_A03_A22_A20	-0.110973	0.773033	0.111802
MCP_A03_A22	MCP_A03_A22_A20	-0.113869	0.773033	0.111802
MCP_A03_A22	MCP_A03_A22_A20	0.134114	0.773458	0.111563
MCP_A03_A22	MCP_A03_A22_A20	0.232583	0.773458	0.111563
MCP_A03_A22	MCP_A03_A22_A20	-0.0682322	0.774908	0.11075
MCP_A03_A22	MCP_A03_A22_A20	-0.106373	0.779001	0.108462
MCP_A03_A22	MCP_A03_A22_A20	-0.0640741	0.779001	0.108462
MCP_A03_A22	MCP_A03_A22_A20	-0.0648304	0.78366	0.105872
MCP_A03_A22	MCP_A03_A22_A20	0.0816457	0.786792	0.10414
MCP_A03_A22	MCP_A03_A22_A20	0.143663	0.789453	0.102674
MCP_A03_A22	MCP_A03_A22_A20	0.0587851	0.789633	0.102575
MCP_A03_A22	MCP_A03_A22_A20	-0.137448	0.791201	0.101713
MCP_A03_A22	MCP_A03_A22_A20	-0.481002	0.791201	0.101713
MCP_A03_A22	MCP_A03_A22_A20	-0.0621014	0.794725	0.0997831
MCP_A03_A22	MCP_A03_A22_A20	-0.181331	0.795231	0.0995067
MCP_A03_A22	MCP_A03_A22_A20	-0.147761	0.795231	0.0995067
MCP_A03_A22	MCP_A03_A22_A20	0.069858	0.798852	0.0975339
MCP_A03_A22	MCP_A03_A22_A20	-0.167355	0.798852	0.0975339
MCP_A03_A22	MCP_A03_A22_A20	-0.149752	0.798852	0.0975339
MCP_A03_A22	MCP_A03_A22_A20	-0.0529517	0.800981	0.0963779
MCP_A03_A22	MCP_A03_A22_A20	-0.0677229	0.800981	0.0963779
MCP_A03_A22	MCP_A03_A22_A20	-0.133196	0.800981	0.0963779
MCP_A03_A22	MCP_A03_A22_A20	-0.0906011	0.806312	0.093497
MCP_A03_A22	MCP_A03_A22_A20	-0.209475	0.810131	0.0914449
MCP_A03_A22	MCP_A03_A22_A20	0.0624593	0.810948	0.0910071
MCP_A03_A22	MCP_A03_A22_A20	-0.0712342	0.811186	0.0908798
MCP_A03_A22	MCP_A03_A22_A20	0.124809	0.812277	0.090296
MCP_A03_A22	MCP_A03_A22_A20	-0.116145	0.812371	0.0902456
MCP_A03_A22	MCP_A03_A22_A20	0.244079	0.812371	0.0902456
MCP_A03_A22	MCP_A03_A22_A20	0.0639814	0.815674	0.0884834
MCP_A03_A22	MCP_A03_A22_A20	0.100469	0.815674	0.0884834
MCP_A03_A22	MCP_A03_A22_A20	0.114071	0.815767	0.0884339
MCP_A03_A22	MCP_A03_A22_A20	0.108655	0.817532	0.0874954
MCP_A03_A22	MCP_A03_A22_A20	-0.116497	0.817687	0.0874131
MCP_A03_A22	MCP_A03_A22_A20	0.0407249	0.817746	0.0873816
MCP_A03_A22	MCP_A03_A22_A20	-0.0916102	0.817746	0.0873816
MCP_A03_A22	MCP_A03_A22_A20	-0.106707	0.817746	0.0873816
MCP_A03_A22	MCP_A03_A22_A20	-0.142187	0.817746	0.0873816
MCP_A03_A22	MCP_A03_A22_A20	0.0904691	0.817923	0.0872874
MCP_A03_A22	MCP_A03_A22_A20	0.118943	0.818144	0.0871704
MCP_A03_A22	MCP_A03_A22_A20	0.146961	0.818144	0.0871704
MCP_A03_A22	MCP_A03_A22_A20	0.108251	0.825307	0.0833842
MCP_A03_A22	MCP_A03_A22_A20	-0.0579095	0.825831	0.0831086
MCP_A03_A22	MCP_A03_A22_A20	0.116414	0.827614	0.082172
MCP_A03_A22	MCP_A03_A22_A20	0.169725	0.828522	0.0816962
MCP_A03_A22	MCP_A03_A22_A20	0.0759956	0.828522	0.0816962
MCP_A03_A22	MCP_A03_A22_A20	0.0926204	0.83034	0.0807441
MCP_A03_A22	MCP_A03_A22_A20	-0.174476	0.835593	0.0780054
MCP_A03_A22	MCP_A03_A22_A20	0.117682	0.84006	0.0756897
MCP_A03_A22	MCP_A03_A22_A20	-0.22665	0.840105	0.0756665
MCP_A03_A22	MCP_A03_A22_A20	-0.193197	0.840671	0.0753737
MCP_A03_A22	MCP_A03_A22_A20	0.063387	0.840671	0.0753737
MCP_A03_A22	MCP_A03_A22_A20	0.0753044	0.840671	0.0753737
MCP_A03_A22	MCP_A03_A22_A20	0.0483274	0.841417	0.0749889
MCP_A03_A22	MCP_A03_A22_A20	0.181828	0.844472	0.0734149
MCP_A03_A22	MCP_A03_A22_A20	-0.0914195	0.845147	0.0730679
MCP_A03_A22	MCP_A03_A22_A20	-0.14581	0.848458	0.0713696
MCP_A03_A22	MCP_A03_A22_A20	0.0554874	0.84974	0.0707142
MCP_A03_A22	MCP_A03_A22_A20	0.0995034	0.852265	0.0694255
MCP_A03_A22	MCP_A03_A22_A20	0.0618596	0.852265	0.0694255
MCP_A03_A22	MCP_A03_A22_A20	0.0426268	0.852345	0.0693847
MCP_A03_A22	MCP_A03_A22_A20	0.065303	0.854991	0.0680383
MCP_A03_A22	MCP_A03_A22_A20	-0.077356	0.857085	0.066976
MCP_A03_A22	MCP_A03_A22_A20	0.0244639	0.857085	0.066976
MCP_A03_A22	MCP_A03_A22_A20	-0.0612852	0.857217	0.0669094
MCP_A03_A22	MCP_A03_A22_A20	-0.0744562	0.865284	0.0628412
MCP_A03_A22	MCP_A03_A22_A20	-0.174988	0.865284	0.0628412
MCP_A03_A22	MCP_A03_A22_A20	-0.0463395	0.867596	0.0616826
MCP_A03_A22	MCP_A03_A22_A20	-0.0861213	0.867596	0.0616826
MCP_A03_A22	MCP_A03_A22_A20	0.0647358	0.87513	0.0579274
MCP_A03_A22	MCP_A03_A22_A20	-0.116358	0.876533	0.0572317
MCP_A03_A22	MCP_A03_A22_A20	-0.0571546	0.877508	0.0567488
MCP_A03_A22	MCP_A03_A22_A20	-0.035474	0.877532	0.056737
MCP_A03_A22	MCP_A03_A22_A20	0.0631559	0.877532	0.056737
MCP_A03_A22	MCP_A03_A22_A20	-0.0655096	0.877599	0.0567039
MCP_A03_A22	MCP_A03_A22_A20	-0.119887	0.877654	0.0566768
MCP_A03_A22	MCP_A03_A22_A20	0.0420755	0.878888	0.0560664
MCP_A03_A22	MCP_A03_A22_A20	-0.0490976	0.883487	0.0537996
MCP_A03_A22	MCP_A03_A22_A20	-0.0590996	0.884105	0.0534962
MCP_A03_A22	MCP_A03_A22_A20	-0.0904114	0.885918	0.0526062
MCP_A03_A22	MCP_A03_A22_A20	0.0495437	0.887058	0.052048
MCP_A03_A22	MCP_A03_A22_A20	-0.134055	0.888735	0.0512276
MCP_A03_A22	MCP_A03_A22_A20	-0.0569873	0.888735	0.0512276
MCP_A03_A22	MCP_A03_A22_A20	-0.0618406	0.888735	0.0512276
MCP_A03_A22	MCP_A03_A22_A20	-0.0363988	0.888735	0.0512276
MCP_A03_A22	MCP_A03_A22_A20	0.0673027	0.889724	0.0507446
MCP_A03_A22	MCP_A03_A22_A20	0.0732907	0.889724	0.0507446
MCP_A03_A22	MCP_A03_A22_A20	0.0824823	0.891618	0.0498211
MCP_A03_A22	MCP_A03_A22_A20	-0.0720031	0.891618	0.0498211
MCP_A03_A22	MCP_A03_A22_A20	-0.0519592	0.892923	0.0491862
MCP_A03_A22	MCP_A03_A22_A20	-0.051687	0.895842	0.0477685
MCP_A03_A22	MCP_A03_A22_A20	-0.0360951	0.895842	0.0477685
MCP_A03_A22	MCP_A03_A22_A20	-0.0889428	0.895842	0.0477685
MCP_A03_A22	MCP_A03_A22_A20	-0.0459943	0.895842	0.0477685
MCP_A03_A22	MCP_A03_A22_A20	0.0632958	0.898858	0.0463087
MCP_A03_A22	MCP_A03_A22_A20	0.0635752	0.901564	0.0450032
MCP_A03_A22	MCP_A03_A22_A20	0.0514933	0.904509	0.0435873
MCP_A03_A22	MCP_A03_A22_A20	-0.0443954	0.904788	0.0434534
MCP_A03_A22	MCP_A03_A22_A20	0.0270942	0.907863	0.0419798
MCP_A03_A22	MCP_A03_A22_A20	0.040776	0.90962	0.0411402
MCP_A03_A22	MCP_A03_A22_A20	-0.0532343	0.910754	0.040599
MCP_A03_A22	MCP_A03_A22_A20	-0.0556961	0.911314	0.0403321
MCP_A03_A22	MCP_A03_A22_A20	0.0364513	0.911314	0.0403321
MCP_A03_A22	MCP_A03_A22_A20	-0.117793	0.911516	0.0402357
MCP_A03_A22	MCP_A03_A22_A20	0.0381626	0.911804	0.0400986
MCP_A03_A22	MCP_A03_A22_A20	0.0461224	0.91418	0.0389681
MCP_A03_A22	MCP_A03_A22_A20	-0.0640761	0.91418	0.0389681
MCP_A03_A22	MCP_A03_A22_A20	-0.0635658	0.91418	0.0389681
MCP_A03_A22	MCP_A03_A22_A20	-0.055108	0.91418	0.0389681
MCP_A03_A22	MCP_A03_A22_A20	-0.0380876	0.917204	0.037534
MCP_A03_A22	MCP_A03_A22_A20	-0.0641406	0.917401	0.0374409
MCP_A03_A22	MCP_A03_A22_A20	0.0307062	0.917907	0.0372011
MCP_A03_A22	MCP_A03_A22_A20	0.0501953	0.917907	0.0372011
MCP_A03_A22	MCP_A03_A22_A20	-1.64869	0.917907	0.0372011
MCP_A03_A22	MCP_A03_A22_A20	0.0932284	0.917907	0.0372011
MCP_A03_A22	MCP_A03_A22_A20	0.0297268	0.917907	0.0372011
MCP_A03_A22	MCP_A03_A22_A20	-0.0474112	0.917907	0.0372011
MCP_A03_A22	MCP_A03_A22_A20	-0.0530324	0.917907	0.0372011
MCP_A03_A22	MCP_A03_A22_A20	-0.0693859	0.920757	0.0358547
MCP_A03_A22	MCP_A03_A22_A20	0.0308359	0.927377	0.0327439
MCP_A03_A22	MCP_A03_A22_A20	0.0321156	0.927377	0.0327439
MCP_A03_A22	MCP_A03_A22_A20	-0.0596053	0.927748	0.0325701
MCP_A03_A22	MCP_A03_A22_A20	-0.0115911	0.928211	0.0323534
MCP_A03_A22	MCP_A03_A22_A20	-0.0504674	0.930084	0.031478
MCP_A03_A22	MCP_A03_A22_A20	0.0369752	0.932967	0.0301338
MCP_A03_A22	MCP_A03_A22_A20	-0.0987389	0.934406	0.0294644
MCP_A03_A22	MCP_A03_A22_A20	-0.059574	0.934691	0.0293319
MCP_A03_A22	MCP_A03_A22_A20	-0.0460933	0.934968	0.0292035
MCP_A03_A22	MCP_A03_A22_A20	-0.0145743	0.935347	0.0290272
MCP_A03_A22	MCP_A03_A22_A20	0.0242701	0.940762	0.0265204
MCP_A03_A22	MCP_A03_A22_A20	-0.0374182	0.941394	0.0262286
MCP_A03_A22	MCP_A03_A22_A20	-0.06773	0.944191	0.0249403
MCP_A03_A22	MCP_A03_A22_A20	-0.0354457	0.945667	0.0242616
MCP_A03_A22	MCP_A03_A22_A20	-0.0278145	0.947106	0.0236013
MCP_A03_A22	MCP_A03_A22_A20	0.0451238	0.952154	0.021293
MCP_A03_A22	MCP_A03_A22_A20	-0.0238939	0.952154	0.021293
MCP_A03_A22	MCP_A03_A22_A20	0.0377689	0.952154	0.021293
MCP_A03_A22	MCP_A03_A22_A20	0.0447471	0.952154	0.021293
MCP_A03_A22	MCP_A03_A22_A20	0.030395	0.952154	0.021293
MCP_A03_A22	MCP_A03_A22_A20	-0.0311776	0.953418	0.0207166
MCP_A03_A22	MCP_A03_A22_A20	0.0210232	0.954902	0.0200411
MCP_A03_A22	MCP_A03_A22_A20	-0.0196585	0.955066	0.0199666
MCP_A03_A22	MCP_A03_A22_A20	-0.0204852	0.955505	0.0197668
MCP_A03_A22	MCP_A03_A22_A20	-0.0268529	0.955505	0.0197668
MCP_A03_A22	MCP_A03_A22_A20	-0.0387544	0.956922	0.0191236
MCP_A03_A22	MCP_A03_A22_A20	-0.0299281	0.956922	0.0191236
MCP_A03_A22	MCP_A03_A22_A20	-0.0166051	0.956922	0.0191236
MCP_A03_A22	MCP_A03_A22_A20	-0.0249731	0.956922	0.0191236
MCP_A03_A22	MCP_A03_A22_A20	-0.0311637	0.956922	0.0191236
MCP_A03_A22	MCP_A03_A22_A20	-0.037002	0.956922	0.0191236
MCP_A03_A22	MCP_A03_A22_A20	-0.0169995	0.956922	0.0191236
MCP_A03_A22	MCP_A03_A22_A20	-0.0137822	0.957163	0.0190139
MCP_A03_A22	MCP_A03_A22_A20	-0.073772	0.957163	0.0190139
MCP_A03_A22	MCP_A03_A22_A20	0.0194138	0.95984	0.0178013
MCP_A03_A22	MCP_A03_A22_A20	-0.0831997	0.95984	0.0178013
MCP_A03_A22	MCP_A03_A22_A20	0.0260717	0.95984	0.0178013
MCP_A03_A22	MCP_A03_A22_A20	0.019477	0.960409	0.0175438
MCP_A03_A22	MCP_A03_A22_A20	0.061966	0.960889	0.0173268
MCP_A03_A22	MCP_A03_A22_A20	0.0103934	0.961201	0.0171859
MCP_A03_A22	MCP_A03_A22_A20	-0.0333203	0.961905	0.016868
MCP_A03_A22	MCP_A03_A22_A20	-0.0248459	0.961905	0.016868
MCP_A03_A22	MCP_A03_A22_A20	-0.0158479	0.965228	0.0153702
MCP_A03_A22	MCP_A03_A22_A20	-0.0601141	0.965228	0.0153702
MCP_A03_A22	MCP_A03_A22_A20	-0.0227941	0.965228	0.0153702
MCP_A03_A22	MCP_A03_A22_A20	-0.0188238	0.967955	0.014145
MCP_A03_A22	MCP_A03_A22_A20	-0.03578	0.970832	0.0128558
MCP_A03_A22	MCP_A03_A22_A20	0.00921993	0.970911	0.0128205
MCP_A03_A22	MCP_A03_A22_A20	0.030003	0.972213	0.0122387
MCP_A03_A22	MCP_A03_A22_A20	-0.00834466	0.972213	0.0122387
MCP_A03_A22	MCP_A03_A22_A20	0.019643	0.972213	0.0122387
MCP_A03_A22	MCP_A03_A22_A20	-0.00977379	0.972213	0.0122387
MCP_A03_A22	MCP_A03_A22_A20	-0.0105589	0.972213	0.0122387
MCP_A03_A22	MCP_A03_A22_A20	-0.0177806	0.97261	0.0120613
MCP_A03_A22	MCP_A03_A22_A20	-0.00691478	0.97261	0.0120613
MCP_A03_A22	MCP_A03_A22_A20	0.0111203	0.97261	0.0120613
MCP_A03_A22	MCP_A03_A22_A20	0.0182145	0.97261	0.0120613
MCP_A03_A22	MCP_A03_A22_A20	-0.0132204	0.97261	0.0120613
MCP_A03_A22	MCP_A03_A22_A20	-0.0273469	0.974912	0.0110347
MCP_A03_A22	MCP_A03_A22_A20	0.00451306	0.980913	0.00836964
MCP_A03_A22	MCP_A03_A22_A20	0.00475627	0.989069	0.00477361
MCP_A03_A22	MCP_A03_A22_A20	0.0149986	0.989069	0.00477361
MCP_A03_A22	MCP_A03_A22_A20	0.00801004	0.989069	0.00477361
MCP_A03_A22	MCP_A03_A22_A20	-0.00454079	0.991063	0.00389871
MCP_A03_A22	MCP_A03_A22_A20	-0.00507046	0.991063	0.00389871
MCP_A03_A22	MCP_A03_A22_A20	-0.0056852	0.991321	0.00378585
MCP_A03_A22	MCP_A03_A22_A20	0.00578052	0.992287	0.00336266
MCP_A03_A22	MCP_A03_A22_A20	-0.00400294	0.992287	0.00336266
MCP_A03_A22	MCP_A03_A22_A20	-0.00460522	0.993606	0.00278564
MCP_A03_A22	MCP_A03_A22_A20	-0.00600904	0.993643	0.00276943
MCP_A03_A22	MCP_A03_A22_A20	0.00641265	0.995179	0.00209884
MCP_A03_A22	MCP_A03_A22_A20	-0.00172813	0.99851	0.000647423
MCP_A03_A22	MCP_A03_A22_A20	0.00116826	0.998795	0.000523651
MCP_A03_A22	MCP_A03_A22_A20	0.000823767	0.998795	0.000523651
MCP_A03_A22	MCP_A03_A22_A20	0.001841	0.998795	0.000523651
MCP_A03_A22	MCP_A03_A22_A20	0.000956528	0.998942	0.000459552
MCP_A03_A22	MCP_A03_A22_A20	-0.000275972	0.999875	5.44879e-05
MCP_A08_A22	MCP_A18_A08_A22	-2.977	1e-15	15
MCP_A08_A22	MCP_A18_A08_A22	-5.01323	1e-15	15
MCP_A08_A22	MCP_A18_A08_A22	3.54585	1e-15	15
MCP_A08_A22	MCP_A18_A08_A22	1.80466	1e-15	15
MCP_A08_A22	MCP_A18_A08_A22	1.777	1e-15	15
MCP_A08_A22	MCP_A18_A08_A22	2.23217	1e-15	15
MCP_A08_A22	MCP_A18_A08_A22	-1.39247	1e-15	15
MCP_A08_A22	MCP_A18_A08_A22	-1.63528	1e-15	15
MCP_A08_A22	MCP_A18_A08_A22	-2.05762	1e-15	15
MCP_A08_A22	MCP_A18_A08_A22	-2.9217	1e-15	15
MCP_A08_A22	MCP_A18_A08_A22	-2.47301	1e-15	15
MCP_A08_A22	MCP_A18_A08_A22	-2.69525	1e-15	15
MCP_A08_A22	MCP_A18_A08_A22	-2.79606	1e-15	15
MCP_A08_A22	MCP_A18_A08_A22	-1.81719	1e-15	15
MCP_A08_A22	MCP_A18_A08_A22	-2.91311	1e-15	15
MCP_A08_A22	MCP_A18_A08_A22	-1.89771	1e-15	15
MCP_A08_A22	MCP_A18_A08_A22	1.6097	1e-15	15
MCP_A08_A22	MCP_A18_A08_A22	-3.13827	1e-15	15
MCP_A08_A22	MCP_A18_A08_A22	-1.67208	1e-15	15
MCP_A08_A22	MCP_A18_A08_A22	-4.23499	1e-15	15
MCP_A08_A22	MCP_A18_A08_A22	-2.69842	1e-15	15
MCP_A08_A22	MCP_A18_A08_A22	2.54639	1e-15	15
MCP_A08_A22	MCP_A18_A08_A22	-2.2314	1e-15	15
MCP_A08_A22	MCP_A18_A08_A22	-2.5832	1e-15	15
MCP_A08_A22	MCP_A18_A08_A22	-2.78889	1e-15	15
MCP_A08_A22	MCP_A18_A08_A22	-1.84573	1e-15	15
MCP_A08_A22	MCP_A18_A08_A22	-3.95145	1e-15	15
MCP_A08_A22	MCP_A18_A08_A22	-2.81135	1e-15	15
MCP_A08_A22	MCP_A18_A08_A22	-2.22143	1e-15	15
MCP_A08_A22	MCP_A18_A08_A22	-1.3767	1e-15	15
MCP_A08_A22	MCP_A18_A08_A22	-4.05646	1e-15	15
MCP_A08_A22	MCP_A18_A08_A22	-3.43011	1e-15	15
MCP_A08_A22	MCP_A18_A08_A22	-3.54262	1e-15	15
MCP_A08_A22	MCP_A18_A08_A22	-3.29157	1e-15	15
MCP_A08_A22	MCP_A18_A08_A22	-2.74601	1e-15	15
MCP_A08_A22	MCP_A18_A08_A22	-3.18882	1e-15	15
MCP_A08_A22	MCP_A18_A08_A22	-2.637	1e-15	15
MCP_A08_A22	MCP_A18_A08_A22	-2.19506	1e-15	15
MCP_A08_A22	MCP_A18_A08_A22	-2.83008	1e-15	15
MCP_A08_A22	MCP_A18_A08_A22	-2.32816	7.28861e-15	14.1374
MCP_A08_A22	MCP_A18_A08_A22	-1.94977	1.3252e-14	13.8777
MCP_A08_A22	MCP_A18_A08_A22	-1.37462	1.3252e-14	13.8777
MCP_A08_A22	MCP_A18_A08_A22	-1.84821	1.3252e-14	13.8777
MCP_A08_A22	MCP_A18_A08_A22	1.53868	1.3252e-14	13.8777
MCP_A08_A22	MCP_A18_A08_A22	-0.859261	1.94363e-14	13.7114
MCP_A08_A22	MCP_A18_A08_A22	-2.38289	2.48123e-14	13.6053
MCP_A08_A22	MCP_A18_A08_A22	-2.75451	2.48123e-14	13.6053
MCP_A08_A22	MCP_A18_A08_A22	1.90136	3.64431e-14	13.4384
MCP_A08_A22	MCP_A18_A08_A22	-2.00802	4.16492e-14	13.3804
MCP_A08_A22	MCP_A18_A08_A22	1.68592	4.40067e-14	13.3565
MCP_A08_A22	MCP_A18_A08_A22	-2.62963	4.40067e-14	13.3565
MCP_A08_A22	MCP_A18_A08_A22	-1.91111	4.40067e-14	13.3565
MCP_A08_A22	MCP_A18_A08_A22	-2.59511	4.40067e-14	13.3565
MCP_A08_A22	MCP_A18_A08_A22	1.64297	5.39897e-14	13.2677
MCP_A08_A22	MCP_A18_A08_A22	-2.36817	5.83089e-14	13.2343
MCP_A08_A22	MCP_A18_A08_A22	-1.95698	6.24738e-14	13.2043
MCP_A08_A22	MCP_A18_A08_A22	-1.35779	7.16074e-14	13.145
MCP_A08_A22	MCP_A18_A08_A22	-1.91456	8.54527e-14	13.0683
MCP_A08_A22	MCP_A18_A08_A22	-0.869696	9.38872e-14	13.0274
MCP_A08_A22	MCP_A18_A08_A22	4.93865	1.069e-13	12.971
MCP_A08_A22	MCP_A18_A08_A22	-1.29729	1.24265e-13	12.9057
MCP_A08_A22	MCP_A18_A08_A22	-2.5563	1.88093e-13	12.7256
MCP_A08_A22	MCP_A18_A08_A22	-1.06942	1.94363e-13	12.7114
MCP_A08_A22	MCP_A18_A08_A22	2.8933	2.55101e-13	12.5933
MCP_A08_A22	MCP_A18_A08_A22	-1.94559	2.60147e-13	12.5848
MCP_A08_A22	MCP_A18_A08_A22	-1.11619	2.61085e-13	12.5832
MCP_A08_A22	MCP_A18_A08_A22	-3.85438	2.61085e-13	12.5832
MCP_A08_A22	MCP_A18_A08_A22	-1.86483	2.95832e-13	12.529
MCP_A08_A22	MCP_A18_A08_A22	-1.24953	3.0422e-13	12.5168
MCP_A08_A22	MCP_A18_A08_A22	-2.37217	3.16534e-13	12.4996
MCP_A08_A22	MCP_A18_A08_A22	-2.26969	3.57245e-13	12.447
MCP_A08_A22	MCP_A18_A08_A22	-2.86807	3.96825e-13	12.4014
MCP_A08_A22	MCP_A18_A08_A22	-1.6712	4.15351e-13	12.3816
MCP_A08_A22	MCP_A18_A08_A22	-1.09049	4.92474e-13	12.3076
MCP_A08_A22	MCP_A18_A08_A22	-1.01053	5.21711e-13	12.2826
MCP_A08_A22	MCP_A18_A08_A22	-1.20753	5.21711e-13	12.2826
MCP_A08_A22	MCP_A18_A08_A22	-2.43836	5.90662e-13	12.2287
MCP_A08_A22	MCP_A18_A08_A22	-1.28445	7.17648e-13	12.1441
MCP_A08_A22	MCP_A18_A08_A22	-2.00947	7.45468e-13	12.1276
MCP_A08_A22	MCP_A18_A08_A22	-2.87778	7.54372e-13	12.1224
MCP_A08_A22	MCP_A18_A08_A22	2.69295	8.89031e-13	12.0511
MCP_A08_A22	MCP_A18_A08_A22	-1.75148	1.1164e-12	11.9522
MCP_A08_A22	MCP_A18_A08_A22	-2.27393	1.15213e-12	11.9385
MCP_A08_A22	MCP_A18_A08_A22	1.13872	1.38831e-12	11.8575
MCP_A08_A22	MCP_A18_A08_A22	-2.31301	1.47487e-12	11.8312
MCP_A08_A22	MCP_A18_A08_A22	2.05504	4.83422e-12	11.3157
MCP_A08_A22	MCP_A18_A08_A22	-0.791912	4.87918e-12	11.3117
MCP_A08_A22	MCP_A18_A08_A22	-2.86034	4.96951e-12	11.3037
MCP_A08_A22	MCP_A18_A08_A22	-0.922052	5.03488e-12	11.298
MCP_A08_A22	MCP_A18_A08_A22	-1.80757	5.17006e-12	11.2865
MCP_A08_A22	MCP_A18_A08_A22	-2.27479	5.64507e-12	11.2483
MCP_A08_A22	MCP_A18_A08_A22	-2.31949	6.31366e-12	11.1997
MCP_A08_A22	MCP_A18_A08_A22	-0.877305	6.31366e-12	11.1997
MCP_A08_A22	MCP_A18_A08_A22	-2.33169	6.70553e-12	11.1736
MCP_A08_A22	MCP_A18_A08_A22	-1.7444	6.80271e-12	11.1673
MCP_A08_A22	MCP_A18_A08_A22	0.811303	6.80271e-12	11.1673
MCP_A08_A22	MCP_A18_A08_A22	-1.41591	7.31566e-12	11.1357
MCP_A08_A22	MCP_A18_A08_A22	-1.32578	7.55636e-12	11.1217
MCP_A08_A22	MCP_A18_A08_A22	-1.92419	7.6744e-12	11.115
MCP_A08_A22	MCP_A18_A08_A22	-1.09668	8.96208e-12	11.0476
MCP_A08_A22	MCP_A18_A08_A22	-1.59745	1.12721e-11	10.948
MCP_A08_A22	MCP_A18_A08_A22	-1.82123	1.13902e-11	10.9435
MCP_A08_A22	MCP_A18_A08_A22	-1.8075	1.19477e-11	10.9227
MCP_A08_A22	MCP_A18_A08_A22	-2.33011	1.22953e-11	10.9103
MCP_A08_A22	MCP_A18_A08_A22	-1.74085	1.31861e-11	10.8799
MCP_A08_A22	MCP_A18_A08_A22	-2.68491	1.62e-11	10.7905
MCP_A08_A22	MCP_A18_A08_A22	-1.07419	1.79695e-11	10.7455
MCP_A08_A22	MCP_A18_A08_A22	-1.03644	2.13313e-11	10.671
MCP_A08_A22	MCP_A18_A08_A22	0.921184	2.2029e-11	10.657
MCP_A08_A22	MCP_A18_A08_A22	-1.16346	2.2168e-11	10.6543
MCP_A08_A22	MCP_A18_A08_A22	-2.5267	2.56927e-11	10.5902
MCP_A08_A22	MCP_A18_A08_A22	-1.74683	2.79258e-11	10.554
MCP_A08_A22	MCP_A18_A08_A22	-2.27353	3.05064e-11	10.5156
MCP_A08_A22	MCP_A18_A08_A22	-1.86144	3.89289e-11	10.4097
MCP_A08_A22	MCP_A18_A08_A22	-1.63171	4.65052e-11	10.3325
MCP_A08_A22	MCP_A18_A08_A22	-0.961573	5.99074e-11	10.2225
MCP_A08_A22	MCP_A18_A08_A22	-1.01612	6.10499e-11	10.2143
MCP_A08_A22	MCP_A18_A08_A22	-1.77525	6.36555e-11	10.1962
MCP_A08_A22	MCP_A18_A08_A22	-1.92831	8.9955e-11	10.046
MCP_A08_A22	MCP_A18_A08_A22	-0.942529	1.04832e-10	9.97951
MCP_A08_A22	MCP_A18_A08_A22	-1.04055	1.12218e-10	9.94994
MCP_A08_A22	MCP_A18_A08_A22	-2.80148	1.12226e-10	9.94991
MCP_A08_A22	MCP_A18_A08_A22	1.11944	1.23475e-10	9.90842
MCP_A08_A22	MCP_A18_A08_A22	2.00939	1.70168e-10	9.76912
MCP_A08_A22	MCP_A18_A08_A22	-1.05469	2.34204e-10	9.63041
MCP_A08_A22	MCP_A18_A08_A22	-1.84951	2.43028e-10	9.61434
MCP_A08_A22	MCP_A18_A08_A22	1.97646	2.92972e-10	9.53317
MCP_A08_A22	MCP_A18_A08_A22	-2.21131	2.97193e-10	9.52696
MCP_A08_A22	MCP_A18_A08_A22	-1.69985	3.23027e-10	9.49076
MCP_A08_A22	MCP_A18_A08_A22	-1.90684	4.06184e-10	9.39128
MCP_A08_A22	MCP_A18_A08_A22	-0.96555	4.33351e-10	9.36316
MCP_A08_A22	MCP_A18_A08_A22	-0.917155	4.70816e-10	9.32715
MCP_A08_A22	MCP_A18_A08_A22	-2.12178	5.57497e-10	9.25376
MCP_A08_A22	MCP_A18_A08_A22	-0.794806	9.04145e-10	9.04376
MCP_A08_A22	MCP_A18_A08_A22	-0.965099	9.13688e-10	9.0392
MCP_A08_A22	MCP_A18_A08_A22	-1.41062	9.40193e-10	9.02678
MCP_A08_A22	MCP_A18_A08_A22	-1.13374	1.09216e-09	8.96172
MCP_A08_A22	MCP_A18_A08_A22	-0.959892	1.25403e-09	8.90169
MCP_A08_A22	MCP_A18_A08_A22	-1.78235	1.29783e-09	8.88678
MCP_A08_A22	MCP_A18_A08_A22	-1.47931	1.29783e-09	8.88678
MCP_A08_A22	MCP_A18_A08_A22	-2.43575	1.38435e-09	8.85875
MCP_A08_A22	MCP_A18_A08_A22	-0.859418	1.41859e-09	8.84814
MCP_A08_A22	MCP_A18_A08_A22	-0.978776	1.45446e-09	8.8373
MCP_A08_A22	MCP_A18_A08_A22	-1.75639	1.45446e-09	8.8373
MCP_A08_A22	MCP_A18_A08_A22	-1.39712	1.6232e-09	8.78963
MCP_A08_A22	MCP_A18_A08_A22	-2.5583	1.65822e-09	8.78036
MCP_A08_A22	MCP_A18_A08_A22	0.961522	2.01683e-09	8.69533
MCP_A08_A22	MCP_A18_A08_A22	-0.747306	2.51561e-09	8.59936
MCP_A08_A22	MCP_A18_A08_A22	-2.12256	2.70595e-09	8.56768
MCP_A08_A22	MCP_A18_A08_A22	2.33141	3.15995e-09	8.50032
MCP_A08_A22	MCP_A18_A08_A22	-2.15179	3.68793e-09	8.43322
MCP_A08_A22	MCP_A18_A08_A22	-3.09499	3.77472e-09	8.42312
MCP_A08_A22	MCP_A18_A08_A22	-1.61948	4.23517e-09	8.37313
MCP_A08_A22	MCP_A18_A08_A22	-0.979255	4.24983e-09	8.37163
MCP_A08_A22	MCP_A18_A08_A22	-3.19782	4.30477e-09	8.36605
MCP_A08_A22	MCP_A18_A08_A22	-1.02993	4.45771e-09	8.35089
MCP_A08_A22	MCP_A18_A08_A22	-0.990762	4.94296e-09	8.30601
MCP_A08_A22	MCP_A18_A08_A22	-1.08699	5.18328e-09	8.2854
MCP_A08_A22	MCP_A18_A08_A22	1.27374	5.4493e-09	8.26366
MCP_A08_A22	MCP_A18_A08_A22	2.66464	6.0333e-09	8.21945
MCP_A08_A22	MCP_A18_A08_A22	-1.54263	6.10458e-09	8.21434
MCP_A08_A22	MCP_A18_A08_A22	-2.06892	7.36279e-09	8.13296
MCP_A08_A22	MCP_A18_A08_A22	-1.42618	7.85996e-09	8.10458
MCP_A08_A22	MCP_A18_A08_A22	-1.46682	8.3987e-09	8.07579
MCP_A08_A22	MCP_A18_A08_A22	-1.23146	8.77823e-09	8.05659
MCP_A08_A22	MCP_A18_A08_A22	-1.90216	9.07626e-09	8.04209
MCP_A08_A22	MCP_A18_A08_A22	-1.37697	9.07626e-09	8.04209
MCP_A08_A22	MCP_A18_A08_A22	-1.81933	1.0088e-08	7.9962
MCP_A08_A22	MCP_A18_A08_A22	1.41977	1.0088e-08	7.9962
MCP_A08_A22	MCP_A18_A08_A22	-1.28062	1.02651e-08	7.98864
MCP_A08_A22	MCP_A18_A08_A22	-0.832012	1.14001e-08	7.94309
MCP_A08_A22	MCP_A18_A08_A22	-1.21448	1.26134e-08	7.89917
MCP_A08_A22	MCP_A18_A08_A22	-1.83885	1.28183e-08	7.89217
MCP_A08_A22	MCP_A18_A08_A22	-2.1933	1.37455e-08	7.86184
MCP_A08_A22	MCP_A18_A08_A22	-1.20064	1.43518e-08	7.84309
MCP_A08_A22	MCP_A18_A08_A22	-1.33087	1.56735e-08	7.80484
MCP_A08_A22	MCP_A18_A08_A22	1.32718	1.78926e-08	7.74733
MCP_A08_A22	MCP_A18_A08_A22	0.927151	1.82765e-08	7.73811
MCP_A08_A22	MCP_A18_A08_A22	-3.09819	2.08715e-08	7.68045
MCP_A08_A22	MCP_A18_A08_A22	-2.59066	2.1697e-08	7.6636
MCP_A08_A22	MCP_A18_A08_A22	-1.71077	2.17351e-08	7.66284
MCP_A08_A22	MCP_A18_A08_A22	-2.12577	2.51958e-08	7.59867
MCP_A08_A22	MCP_A18_A08_A22	-1.37566	2.60007e-08	7.58502
MCP_A08_A22	MCP_A18_A08_A22	-0.97891	2.97807e-08	7.52607
MCP_A08_A22	MCP_A18_A08_A22	-1.91245	3.07116e-08	7.5127
MCP_A08_A22	MCP_A18_A08_A22	-1.19592	3.45809e-08	7.46116
MCP_A08_A22	MCP_A18_A08_A22	-2.1667	3.70876e-08	7.43077
MCP_A08_A22	MCP_A18_A08_A22	-1.52119	3.70876e-08	7.43077
MCP_A08_A22	MCP_A18_A08_A22	1.47741	3.70876e-08	7.43077
MCP_A08_A22	MCP_A18_A08_A22	0.750767	3.98845e-08	7.3992
MCP_A08_A22	MCP_A18_A08_A22	-1.53138	4.06438e-08	7.39101
MCP_A08_A22	MCP_A18_A08_A22	-2.16615	4.28682e-08	7.36786
MCP_A08_A22	MCP_A18_A08_A22	-1.22462	4.43079e-08	7.35352
MCP_A08_A22	MCP_A18_A08_A22	-0.779093	4.59405e-08	7.3378
MCP_A08_A22	MCP_A18_A08_A22	-1.38866	4.63577e-08	7.33388
MCP_A08_A22	MCP_A18_A08_A22	-1.64007	4.64981e-08	7.33257
MCP_A08_A22	MCP_A18_A08_A22	-1.56726	4.69021e-08	7.32881
MCP_A08_A22	MCP_A18_A08_A22	-1.81717	5.24952e-08	7.27988
MCP_A08_A22	MCP_A18_A08_A22	-2.04054	5.4312e-08	7.2651
MCP_A08_A22	MCP_A18_A08_A22	-1.76725	5.59322e-08	7.25234
MCP_A08_A22	MCP_A18_A08_A22	-1.03059	5.73302e-08	7.24162
MCP_A08_A22	MCP_A18_A08_A22	-2.33337	5.90497e-08	7.22878
MCP_A08_A22	MCP_A18_A08_A22	-1.84342	6.40256e-08	7.19365
MCP_A08_A22	MCP_A18_A08_A22	-0.643459	6.40256e-08	7.19365
MCP_A08_A22	MCP_A18_A08_A22	-3.51727	6.64288e-08	7.17764
MCP_A08_A22	MCP_A18_A08_A22	0.578881	6.90138e-08	7.16106
MCP_A08_A22	MCP_A18_A08_A22	-1.18089	7.50879e-08	7.12443
MCP_A08_A22	MCP_A18_A08_A22	-2.20734	7.70054e-08	7.11348
MCP_A08_A22	MCP_A18_A08_A22	-1.40743	7.74278e-08	7.1111
MCP_A08_A22	MCP_A18_A08_A22	-1.19965	7.93146e-08	7.10065
MCP_A08_A22	MCP_A18_A08_A22	-2.17051	8.10133e-08	7.09144
MCP_A08_A22	MCP_A18_A08_A22	-1.14069	8.25826e-08	7.08311
MCP_A08_A22	MCP_A18_A08_A22	-1.1117	8.6864e-08	7.06116
MCP_A08_A22	MCP_A18_A08_A22	-2.04569	8.6864e-08	7.06116
MCP_A08_A22	MCP_A18_A08_A22	-1.36087	9.15104e-08	7.03853
MCP_A08_A22	MCP_A18_A08_A22	-2.34026	9.82086e-08	7.00785
MCP_A08_A22	MCP_A18_A08_A22	-1.24804	9.82086e-08	7.00785
MCP_A08_A22	MCP_A18_A08_A22	-1.25437	1.30199e-07	6.88539
MCP_A08_A22	MCP_A18_A08_A22	-1.87641	1.33161e-07	6.87562
MCP_A08_A22	MCP_A18_A08_A22	-0.903404	1.57797e-07	6.8019
MCP_A08_A22	MCP_A18_A08_A22	-0.862168	1.60892e-07	6.79346
MCP_A08_A22	MCP_A18_A08_A22	-1.21291	1.61558e-07	6.79167
MCP_A08_A22	MCP_A18_A08_A22	0.918397	1.62022e-07	6.79043
MCP_A08_A22	MCP_A18_A08_A22	-1.30194	1.68983e-07	6.77216
MCP_A08_A22	MCP_A18_A08_A22	0.828724	1.71777e-07	6.76503
MCP_A08_A22	MCP_A18_A08_A22	-0.998837	1.76097e-07	6.75425
MCP_A08_A22	MCP_A18_A08_A22	-3.27787	1.79401e-07	6.74618
MCP_A08_A22	MCP_A18_A08_A22	-1.05236	1.94559e-07	6.71095
MCP_A08_A22	MCP_A18_A08_A22	-1.05258	2.09249e-07	6.67934
MCP_A08_A22	MCP_A18_A08_A22	-1.51135	2.31887e-07	6.63472
MCP_A08_A22	MCP_A18_A08_A22	-2.07922	2.33981e-07	6.63082
MCP_A08_A22	MCP_A18_A08_A22	-1.16632	2.39306e-07	6.62105
MCP_A08_A22	MCP_A18_A08_A22	-1.48533	2.45701e-07	6.60959
MCP_A08_A22	MCP_A18_A08_A22	-2.74267	2.60048e-07	6.58495
MCP_A08_A22	MCP_A18_A08_A22	-0.51193	2.72227e-07	6.56507
MCP_A08_A22	MCP_A18_A08_A22	-0.67076	2.92858e-07	6.53334
MCP_A08_A22	MCP_A18_A08_A22	1.74261	3.07266e-07	6.51249
MCP_A08_A22	MCP_A18_A08_A22	-1.76402	3.07266e-07	6.51249
MCP_A08_A22	MCP_A18_A08_A22	-2.35094	3.07266e-07	6.51249
MCP_A08_A22	MCP_A18_A08_A22	-1.0015	3.08653e-07	6.51053
MCP_A08_A22	MCP_A18_A08_A22	-1.00608	3.44276e-07	6.46309
MCP_A08_A22	MCP_A18_A08_A22	-1.25684	3.44276e-07	6.46309
MCP_A08_A22	MCP_A18_A08_A22	0.779064	3.48343e-07	6.45799
MCP_A08_A22	MCP_A18_A08_A22	-1.2818	4.02589e-07	6.39514
MCP_A08_A22	MCP_A18_A08_A22	-0.80178	4.13561e-07	6.38346
MCP_A08_A22	MCP_A18_A08_A22	0.942839	4.59568e-07	6.33765
MCP_A08_A22	MCP_A18_A08_A22	-1.87001	4.7325e-07	6.32491
MCP_A08_A22	MCP_A18_A08_A22	-0.916992	4.82057e-07	6.3169
MCP_A08_A22	MCP_A18_A08_A22	-0.911468	5.81888e-07	6.23516
MCP_A08_A22	MCP_A18_A08_A22	0.622569	5.81888e-07	6.23516
MCP_A08_A22	MCP_A18_A08_A22	-0.901789	5.8704e-07	6.23133
MCP_A08_A22	MCP_A18_A08_A22	-1.11031	5.93217e-07	6.22679
MCP_A08_A22	MCP_A18_A08_A22	-0.784787	6.03807e-07	6.2191
MCP_A08_A22	MCP_A18_A08_A22	-2.56743	6.20577e-07	6.2072
MCP_A08_A22	MCP_A18_A08_A22	-2.78224	6.36131e-07	6.19645
MCP_A08_A22	MCP_A18_A08_A22	-0.875719	6.81269e-07	6.16668
MCP_A08_A22	MCP_A18_A08_A22	2.50396	7.05871e-07	6.15127
MCP_A08_A22	MCP_A18_A08_A22	-1.17684	7.20364e-07	6.14245
MCP_A08_A22	MCP_A18_A08_A22	-0.868165	7.38812e-07	6.13147
MCP_A08_A22	MCP_A18_A08_A22	-0.897356	7.40912e-07	6.13023
MCP_A08_A22	MCP_A18_A08_A22	-1.56982	8.08093e-07	6.09254
MCP_A08_A22	MCP_A18_A08_A22	-0.826346	9.76522e-07	6.01032
MCP_A08_A22	MCP_A18_A08_A22	-2.0944	9.89046e-07	6.00478
MCP_A08_A22	MCP_A18_A08_A22	1.94112	1.04596e-06	5.98048
MCP_A08_A22	MCP_A18_A08_A22	-1.31935	1.04911e-06	5.97918
MCP_A08_A22	MCP_A18_A08_A22	-1.19019	1.10487e-06	5.95669
MCP_A08_A22	MCP_A18_A08_A22	-2.35183	1.14078e-06	5.9428
MCP_A08_A22	MCP_A18_A08_A22	-1.29454	1.35076e-06	5.86942
MCP_A08_A22	MCP_A18_A08_A22	-1.65758	1.35076e-06	5.86942
MCP_A08_A22	MCP_A18_A08_A22	0.670301	1.46397e-06	5.83447
MCP_A08_A22	MCP_A18_A08_A22	2.05516	1.51275e-06	5.82023
MCP_A08_A22	MCP_A18_A08_A22	-1.57628	1.57743e-06	5.80205
MCP_A08_A22	MCP_A18_A08_A22	-1.4813	1.62833e-06	5.78826
MCP_A08_A22	MCP_A18_A08_A22	-2.25024	1.69681e-06	5.77037
MCP_A08_A22	MCP_A18_A08_A22	-0.51258	1.79769e-06	5.74528
MCP_A08_A22	MCP_A18_A08_A22	-0.824385	1.98187e-06	5.70292
MCP_A08_A22	MCP_A18_A08_A22	-1.40634	2.19843e-06	5.65789
MCP_A08_A22	MCP_A18_A08_A22	1.37092	2.36271e-06	5.62659
MCP_A08_A22	MCP_A18_A08_A22	1.66483	2.40995e-06	5.61799
MCP_A08_A22	MCP_A18_A08_A22	-0.778516	2.71363e-06	5.56645
MCP_A08_A22	MCP_A18_A08_A22	-2.31792	2.78584e-06	5.55504
MCP_A08_A22	MCP_A18_A08_A22	-0.769622	2.9005e-06	5.53753
MCP_A08_A22	MCP_A18_A08_A22	-1.34482	2.90783e-06	5.53643
MCP_A08_A22	MCP_A18_A08_A22	-0.936794	3.07749e-06	5.5118
MCP_A08_A22	MCP_A18_A08_A22	-1.69318	3.453e-06	5.4618
MCP_A08_A22	MCP_A18_A08_A22	-1.01617	4.1848e-06	5.37833
MCP_A08_A22	MCP_A18_A08_A22	2.54895	4.59471e-06	5.33774
MCP_A08_A22	MCP_A18_A08_A22	-1.76886	4.78175e-06	5.32041
MCP_A08_A22	MCP_A18_A08_A22	-0.713473	5.48482e-06	5.26084
MCP_A08_A22	MCP_A18_A08_A22	2.47916	6.00902e-06	5.2212
MCP_A08_A22	MCP_A18_A08_A22	-0.5104	6.28112e-06	5.20196
MCP_A08_A22	MCP_A18_A08_A22	-0.840235	6.29479e-06	5.20102
MCP_A08_A22	MCP_A18_A08_A22	-1.58278	6.32384e-06	5.19902
MCP_A08_A22	MCP_A18_A08_A22	-2.0171	6.59007e-06	5.18111
MCP_A08_A22	MCP_A18_A08_A22	-2.31357	6.70499e-06	5.1736
MCP_A08_A22	MCP_A18_A08_A22	-1.61603	6.91579e-06	5.16016
MCP_A08_A22	MCP_A18_A08_A22	-0.860214	7.0357e-06	5.15269
MCP_A08_A22	MCP_A18_A08_A22	-1.63058	7.03834e-06	5.15253
MCP_A08_A22	MCP_A18_A08_A22	-2.35432	7.43321e-06	5.12882
MCP_A08_A22	MCP_A18_A08_A22	-0.934168	7.66378e-06	5.11556
MCP_A08_A22	MCP_A18_A08_A22	-0.816868	7.73383e-06	5.11161
MCP_A08_A22	MCP_A18_A08_A22	0.866749	7.73383e-06	5.11161
MCP_A08_A22	MCP_A18_A08_A22	-0.586628	7.73901e-06	5.11131
MCP_A08_A22	MCP_A18_A08_A22	-1.6692	8.66765e-06	5.0621
MCP_A08_A22	MCP_A18_A08_A22	0.787921	8.78623e-06	5.0562
MCP_A08_A22	MCP_A18_A08_A22	-1.85446	9.47547e-06	5.0234
MCP_A08_A22	MCP_A18_A08_A22	-0.970304	1.06491e-05	4.97269
MCP_A08_A22	MCP_A18_A08_A22	-2.14336	1.0886e-05	4.96313
MCP_A08_A22	MCP_A18_A08_A22	-0.717522	1.14892e-05	4.93971
MCP_A08_A22	MCP_A18_A08_A22	-0.582269	1.24371e-05	4.90528
MCP_A08_A22	MCP_A18_A08_A22	-1.70651	1.25584e-05	4.90107
MCP_A08_A22	MCP_A18_A08_A22	-1.50236	1.28965e-05	4.88953
MCP_A08_A22	MCP_A18_A08_A22	-0.825305	1.32989e-05	4.87618
MCP_A08_A22	MCP_A18_A08_A22	-1.70456	1.3811e-05	4.85977
MCP_A08_A22	MCP_A18_A08_A22	-1.79186	1.3811e-05	4.85977
MCP_A08_A22	MCP_A18_A08_A22	-1.19481	1.44108e-05	4.84131
MCP_A08_A22	MCP_A18_A08_A22	-1.05971	1.54839e-05	4.81012
MCP_A08_A22	MCP_A18_A08_A22	0.845674	1.54839e-05	4.81012
MCP_A08_A22	MCP_A18_A08_A22	1.27315	1.54839e-05	4.81012
MCP_A08_A22	MCP_A18_A08_A22	-1.4225	1.55466e-05	4.80836
MCP_A08_A22	MCP_A18_A08_A22	-1.26573	1.55657e-05	4.80783
MCP_A08_A22	MCP_A18_A08_A22	-2.56294	1.60393e-05	4.79482
MCP_A08_A22	MCP_A18_A08_A22	-2.16454	1.60668e-05	4.79407
MCP_A08_A22	MCP_A18_A08_A22	-1.09871	1.72747e-05	4.76259
MCP_A08_A22	MCP_A18_A08_A22	-1.70846	1.76672e-05	4.75283
MCP_A08_A22	MCP_A18_A08_A22	-1.85093	1.7924e-05	4.74657
MCP_A08_A22	MCP_A18_A08_A22	-0.896	1.92623e-05	4.71529
MCP_A08_A22	MCP_A18_A08_A22	1.44151	1.92623e-05	4.71529
MCP_A08_A22	MCP_A18_A08_A22	-0.931364	1.99983e-05	4.69901
MCP_A08_A22	MCP_A18_A08_A22	-1.39937	2.01714e-05	4.69526
MCP_A08_A22	MCP_A18_A08_A22	-1.40263	2.01714e-05	4.69526
MCP_A08_A22	MCP_A18_A08_A22	-2.21208	2.02041e-05	4.69456
MCP_A08_A22	MCP_A18_A08_A22	-1.5568	2.07812e-05	4.68233
MCP_A08_A22	MCP_A18_A08_A22	-1.51615	2.08631e-05	4.68062
MCP_A08_A22	MCP_A18_A08_A22	-1.07607	2.10891e-05	4.67594
MCP_A08_A22	MCP_A18_A08_A22	-0.715012	2.11043e-05	4.67563
MCP_A08_A22	MCP_A18_A08_A22	-1.39686	2.23099e-05	4.6515
MCP_A08_A22	MCP_A18_A08_A22	-1.1018	2.43484e-05	4.61353
MCP_A08_A22	MCP_A18_A08_A22	-1.84574	2.58273e-05	4.58792
MCP_A08_A22	MCP_A18_A08_A22	-1.47515	2.75972e-05	4.55913
MCP_A08_A22	MCP_A18_A08_A22	1.78087	2.92004e-05	4.53461
MCP_A08_A22	MCP_A18_A08_A22	-1.25507	2.97934e-05	4.52588
MCP_A08_A22	MCP_A18_A08_A22	-1.66157	3.0257e-05	4.51917
MCP_A08_A22	MCP_A18_A08_A22	-1.49089	3.14544e-05	4.50232
MCP_A08_A22	MCP_A18_A08_A22	-1.0955	3.16887e-05	4.4991
MCP_A08_A22	MCP_A18_A08_A22	-1.63307	3.63038e-05	4.44005
MCP_A08_A22	MCP_A18_A08_A22	-0.852335	3.64964e-05	4.43775
MCP_A08_A22	MCP_A18_A08_A22	1.22654	3.69591e-05	4.43228
MCP_A08_A22	MCP_A18_A08_A22	-1.25651	3.77784e-05	4.42276
MCP_A08_A22	MCP_A18_A08_A22	1.33247	4.0422e-05	4.39338
MCP_A08_A22	MCP_A18_A08_A22	1.42042	4.13432e-05	4.3836
MCP_A08_A22	MCP_A18_A08_A22	-1.31147	4.18195e-05	4.37862
MCP_A08_A22	MCP_A18_A08_A22	-1.74957	4.18195e-05	4.37862
MCP_A08_A22	MCP_A18_A08_A22	-1.15756	4.18195e-05	4.37862
MCP_A08_A22	MCP_A18_A08_A22	2.07824	4.23538e-05	4.37311
MCP_A08_A22	MCP_A18_A08_A22	-1.07348	4.23538e-05	4.37311
MCP_A08_A22	MCP_A18_A08_A22	0.583251	4.53627e-05	4.3433
MCP_A08_A22	MCP_A18_A08_A22	-1.86554	4.53627e-05	4.3433
MCP_A08_A22	MCP_A18_A08_A22	-0.858561	4.55034e-05	4.34196
MCP_A08_A22	MCP_A18_A08_A22	-0.940321	4.99013e-05	4.30189
MCP_A08_A22	MCP_A18_A08_A22	1.44503	5.00799e-05	4.30034
MCP_A08_A22	MCP_A18_A08_A22	2.1524	5.00799e-05	4.30034
MCP_A08_A22	MCP_A18_A08_A22	-1.24814	5.00799e-05	4.30034
MCP_A08_A22	MCP_A18_A08_A22	-1.56013	5.18946e-05	4.28488
MCP_A08_A22	MCP_A18_A08_A22	-0.414098	5.37147e-05	4.26991
MCP_A08_A22	MCP_A18_A08_A22	-1.74053	5.38186e-05	4.26907
MCP_A08_A22	MCP_A18_A08_A22	-0.925684	5.8103e-05	4.2358
MCP_A08_A22	MCP_A18_A08_A22	-1.15862	5.87914e-05	4.23069
MCP_A08_A22	MCP_A18_A08_A22	-1.37587	5.93304e-05	4.22672
MCP_A08_A22	MCP_A18_A08_A22	-1.23717	5.94429e-05	4.2259
MCP_A08_A22	MCP_A18_A08_A22	-1.11562	5.94464e-05	4.22587
MCP_A08_A22	MCP_A18_A08_A22	1.34439	6.44467e-05	4.1908
MCP_A08_A22	MCP_A18_A08_A22	-0.73522	6.78224e-05	4.16863
MCP_A08_A22	MCP_A18_A08_A22	-0.592577	6.78224e-05	4.16863
MCP_A08_A22	MCP_A18_A08_A22	-1.87087	6.9921e-05	4.15539
MCP_A08_A22	MCP_A18_A08_A22	-0.562037	7.92346e-05	4.10108
MCP_A08_A22	MCP_A18_A08_A22	-1.023	7.92346e-05	4.10108
MCP_A08_A22	MCP_A18_A08_A22	-0.872237	8.36719e-05	4.07742
MCP_A08_A22	MCP_A18_A08_A22	-1.16284	8.65537e-05	4.06271
MCP_A08_A22	MCP_A18_A08_A22	-1.39588	8.94737e-05	4.0483
MCP_A08_A22	MCP_A18_A08_A22	-0.688296	9.30156e-05	4.03144
MCP_A08_A22	MCP_A18_A08_A22	-0.963893	9.42522e-05	4.02571
MCP_A08_A22	MCP_A18_A08_A22	-0.623782	9.46186e-05	4.02402
MCP_A08_A22	MCP_A18_A08_A22	-0.708144	9.46186e-05	4.02402
MCP_A08_A22	MCP_A18_A08_A22	-1.02329	0.000105176	3.97808
MCP_A08_A22	MCP_A18_A08_A22	-1.16477	0.00011695	3.932
MCP_A08_A22	MCP_A18_A08_A22	-1.12734	0.000121082	3.91692
MCP_A08_A22	MCP_A18_A08_A22	1.77157	0.000129665	3.88718
MCP_A08_A22	MCP_A18_A08_A22	1.26959	0.000130803	3.88338
MCP_A08_A22	MCP_A18_A08_A22	-0.557506	0.000131879	3.87983
MCP_A08_A22	MCP_A18_A08_A22	-1.14894	0.000133369	3.87494
MCP_A08_A22	MCP_A18_A08_A22	-0.93534	0.000148484	3.82832
MCP_A08_A22	MCP_A18_A08_A22	1.7878	0.000152054	3.818
MCP_A08_A22	MCP_A18_A08_A22	-0.658942	0.000157918	3.80157
MCP_A08_A22	MCP_A18_A08_A22	-1.84468	0.000181078	3.74214
MCP_A08_A22	MCP_A18_A08_A22	-0.965046	0.000184594	3.73378
MCP_A08_A22	MCP_A18_A08_A22	-0.968342	0.000189208	3.72306
MCP_A08_A22	MCP_A18_A08_A22	-1.30707	0.000189524	3.72234
MCP_A08_A22	MCP_A18_A08_A22	-1.18054	0.000190537	3.72002
MCP_A08_A22	MCP_A18_A08_A22	-1.21103	0.000206954	3.68413
MCP_A08_A22	MCP_A18_A08_A22	-0.532507	0.000215526	3.6665
MCP_A08_A22	MCP_A18_A08_A22	-0.778064	0.00021799	3.66156
MCP_A08_A22	MCP_A18_A08_A22	1.51331	0.000224826	3.64815
MCP_A08_A22	MCP_A18_A08_A22	-1.15076	0.000244338	3.61201
MCP_A08_A22	MCP_A18_A08_A22	-0.933132	0.000250022	3.60202
MCP_A08_A22	MCP_A18_A08_A22	-1.95102	0.000250998	3.60033
MCP_A08_A22	MCP_A18_A08_A22	-0.62379	0.000256848	3.59032
MCP_A08_A22	MCP_A18_A08_A22	0.727598	0.000283809	3.54697
MCP_A08_A22	MCP_A18_A08_A22	0.273459	0.000286465	3.54293
MCP_A08_A22	MCP_A18_A08_A22	-0.500611	0.00030274	3.51893
MCP_A08_A22	MCP_A18_A08_A22	-1.36252	0.000315439	3.50108
MCP_A08_A22	MCP_A18_A08_A22	-0.702011	0.000315633	3.50082
MCP_A08_A22	MCP_A18_A08_A22	-0.590627	0.000319063	3.49612
MCP_A08_A22	MCP_A18_A08_A22	-2.13635	0.00033858	3.47034
MCP_A08_A22	MCP_A18_A08_A22	-0.838398	0.000345604	3.46142
MCP_A08_A22	MCP_A18_A08_A22	-1.24866	0.000365592	3.437
MCP_A08_A22	MCP_A18_A08_A22	-1.13387	0.000396923	3.40129
MCP_A08_A22	MCP_A18_A08_A22	-1.65794	0.00040628	3.39117
MCP_A08_A22	MCP_A18_A08_A22	-0.915738	0.000408975	3.3883
MCP_A08_A22	MCP_A18_A08_A22	-1.48914	0.000414814	3.38215
MCP_A08_A22	MCP_A18_A08_A22	-0.914078	0.000453827	3.34311
MCP_A08_A22	MCP_A18_A08_A22	-1.31383	0.000457783	3.33934
MCP_A08_A22	MCP_A18_A08_A22	-0.568252	0.000458773	3.3384
MCP_A08_A22	MCP_A18_A08_A22	-0.717145	0.000466643	3.33102
MCP_A08_A22	MCP_A18_A08_A22	-0.648969	0.000469354	3.3285
MCP_A08_A22	MCP_A18_A08_A22	1.59804	0.000470869	3.3271
MCP_A08_A22	MCP_A18_A08_A22	-0.737416	0.000471134	3.32686
MCP_A08_A22	MCP_A18_A08_A22	-0.672138	0.000483165	3.3159
MCP_A08_A22	MCP_A18_A08_A22	-0.925507	0.000498333	3.30248
MCP_A08_A22	MCP_A18_A08_A22	-1.19225	0.000501999	3.2993
MCP_A08_A22	MCP_A18_A08_A22	-0.925748	0.000523848	3.28079
MCP_A08_A22	MCP_A18_A08_A22	-1.78614	0.000530029	3.2757
MCP_A08_A22	MCP_A18_A08_A22	-1.2932	0.000541606	3.26632
MCP_A08_A22	MCP_A18_A08_A22	-0.772389	0.000553541	3.25685
MCP_A08_A22	MCP_A18_A08_A22	1.41941	0.000607901	3.21617
MCP_A08_A22	MCP_A18_A08_A22	0.701722	0.000615101	3.21105
MCP_A08_A22	MCP_A18_A08_A22	-0.736467	0.000637766	3.19534
MCP_A08_A22	MCP_A18_A08_A22	-0.336573	0.000648875	3.18784
MCP_A08_A22	MCP_A18_A08_A22	-1.31461	0.000655273	3.18358
MCP_A08_A22	MCP_A18_A08_A22	0.816347	0.000687906	3.16247
MCP_A08_A22	MCP_A18_A08_A22	-0.466549	0.00069027	3.16098
MCP_A08_A22	MCP_A18_A08_A22	-1.65528	0.00071183	3.14762
MCP_A08_A22	MCP_A18_A08_A22	0.560718	0.000713913	3.14635
MCP_A08_A22	MCP_A18_A08_A22	-1.43681	0.000729051	3.13724
MCP_A08_A22	MCP_A18_A08_A22	-0.910454	0.000729051	3.13724
MCP_A08_A22	MCP_A18_A08_A22	-1.35415	0.000740682	3.13037
MCP_A08_A22	MCP_A18_A08_A22	-1.07453	0.000745182	3.12774
MCP_A08_A22	MCP_A18_A08_A22	-0.82453	0.000799132	3.09738
MCP_A08_A22	MCP_A18_A08_A22	-1.17401	0.000826608	3.0827
MCP_A08_A22	MCP_A18_A08_A22	-0.952479	0.000826608	3.0827
MCP_A08_A22	MCP_A18_A08_A22	-0.786002	0.000826762	3.08262
MCP_A08_A22	MCP_A18_A08_A22	-1.6891	0.000826762	3.08262
MCP_A08_A22	MCP_A18_A08_A22	-0.87963	0.000862553	3.06421
MCP_A08_A22	MCP_A18_A08_A22	-0.720755	0.000875351	3.05782
MCP_A08_A22	MCP_A18_A08_A22	-0.514817	0.00088562	3.05275
MCP_A08_A22	MCP_A18_A08_A22	-1.2193	0.000890927	3.05016
MCP_A08_A22	MCP_A18_A08_A22	0.532219	0.000891743	3.04976
MCP_A08_A22	MCP_A18_A08_A22	0.572252	0.000906535	3.04262
MCP_A08_A22	MCP_A18_A08_A22	-0.810031	0.000909204	3.04134
MCP_A08_A22	MCP_A18_A08_A22	1.38926	0.000985335	3.00642
MCP_A08_A22	MCP_A18_A08_A22	-0.371044	0.0010173	2.99255
MCP_A08_A22	MCP_A18_A08_A22	-0.91191	0.00104933	2.97909
MCP_A08_A22	MCP_A18_A08_A22	-0.77471	0.00105763	2.97566
MCP_A08_A22	MCP_A18_A08_A22	-1.07031	0.00106529	2.97253
MCP_A08_A22	MCP_A18_A08_A22	-0.808062	0.00108863	2.96312
MCP_A08_A22	MCP_A18_A08_A22	-0.703881	0.00108863	2.96312
MCP_A08_A22	MCP_A18_A08_A22	1.43704	0.00112633	2.94834
MCP_A08_A22	MCP_A18_A08_A22	-1.75856	0.00113666	2.94437
MCP_A08_A22	MCP_A18_A08_A22	0.488411	0.0011654	2.93352
MCP_A08_A22	MCP_A18_A08_A22	-1.60063	0.00123464	2.90846
MCP_A08_A22	MCP_A18_A08_A22	-1.78667	0.00123464	2.90846
MCP_A08_A22	MCP_A18_A08_A22	-1.0958	0.00123852	2.9071
MCP_A08_A22	MCP_A18_A08_A22	-1.09673	0.00130136	2.8856
MCP_A08_A22	MCP_A18_A08_A22	-1.28959	0.00131178	2.88214
MCP_A08_A22	MCP_A18_A08_A22	-0.815211	0.00135343	2.86856
MCP_A08_A22	MCP_A18_A08_A22	-0.89552	0.00140475	2.8524
MCP_A08_A22	MCP_A18_A08_A22	-1.42036	0.00141933	2.84792
MCP_A08_A22	MCP_A18_A08_A22	-2.13048	0.00148943	2.82698
MCP_A08_A22	MCP_A18_A08_A22	-1.47979	0.00154344	2.81151
MCP_A08_A22	MCP_A18_A08_A22	-1.13766	0.00154344	2.81151
MCP_A08_A22	MCP_A18_A08_A22	-0.487296	0.00154344	2.81151
MCP_A08_A22	MCP_A18_A08_A22	1.07567	0.00157957	2.80146
MCP_A08_A22	MCP_A18_A08_A22	-0.627384	0.00157957	2.80146
MCP_A08_A22	MCP_A18_A08_A22	0.517506	0.00157957	2.80146
MCP_A08_A22	MCP_A18_A08_A22	-0.897772	0.00157957	2.80146
MCP_A08_A22	MCP_A18_A08_A22	1.12185	0.00165855	2.78027
MCP_A08_A22	MCP_A18_A08_A22	-0.553642	0.00168636	2.77305
MCP_A08_A22	MCP_A18_A08_A22	1.02883	0.0017276	2.76256
MCP_A08_A22	MCP_A18_A08_A22	-0.634746	0.00173734	2.76012
MCP_A08_A22	MCP_A18_A08_A22	-0.846896	0.0017991	2.74494
MCP_A08_A22	MCP_A18_A08_A22	-0.826452	0.0018033	2.74393
MCP_A08_A22	MCP_A18_A08_A22	1.5895	0.0018033	2.74393
MCP_A08_A22	MCP_A18_A08_A22	-1.16686	0.00182745	2.73816
MCP_A08_A22	MCP_A18_A08_A22	-0.813654	0.00186793	2.72864
MCP_A08_A22	MCP_A18_A08_A22	-1.00532	0.00192125	2.71642
MCP_A08_A22	MCP_A18_A08_A22	-1.20674	0.00192125	2.71642
MCP_A08_A22	MCP_A18_A08_A22	-1.31933	0.00193229	2.71393
MCP_A08_A22	MCP_A18_A08_A22	-0.342105	0.00207878	2.68219
MCP_A08_A22	MCP_A18_A08_A22	-1.305	0.00217303	2.66293
MCP_A08_A22	MCP_A18_A08_A22	-1.07656	0.00218415	2.66072
MCP_A08_A22	MCP_A18_A08_A22	-0.587263	0.00226797	2.64436
MCP_A08_A22	MCP_A18_A08_A22	-0.587804	0.00226845	2.64427
MCP_A08_A22	MCP_A18_A08_A22	1.13905	0.00227046	2.64389
MCP_A08_A22	MCP_A18_A08_A22	-0.480828	0.00229249	2.63969
MCP_A08_A22	MCP_A18_A08_A22	-0.812606	0.00234506	2.62985
MCP_A08_A22	MCP_A18_A08_A22	-2.30386	0.00238696	2.62215
MCP_A08_A22	MCP_A18_A08_A22	-0.439048	0.00243513	2.61348
MCP_A08_A22	MCP_A18_A08_A22	-0.535692	0.00245167	2.61054
MCP_A08_A22	MCP_A18_A08_A22	1.06898	0.00253472	2.59607
MCP_A08_A22	MCP_A18_A08_A22	-1.99971	0.00256224	2.59138
MCP_A08_A22	MCP_A18_A08_A22	-0.288938	0.00273555	2.56296
MCP_A08_A22	MCP_A18_A08_A22	-0.607409	0.00277431	2.55685
MCP_A08_A22	MCP_A18_A08_A22	-0.779783	0.00283192	2.54792
MCP_A08_A22	MCP_A18_A08_A22	-0.803993	0.00284224	2.54634
MCP_A08_A22	MCP_A18_A08_A22	-1.06426	0.00287033	2.54207
MCP_A08_A22	MCP_A18_A08_A22	-0.37805	0.00293609	2.53223
MCP_A08_A22	MCP_A18_A08_A22	-0.742826	0.0031975	2.49519
MCP_A08_A22	MCP_A18_A08_A22	0.630694	0.00325876	2.48695
MCP_A08_A22	MCP_A18_A08_A22	0.9199	0.00332372	2.47838
MCP_A08_A22	MCP_A18_A08_A22	-1.43172	0.00348189	2.45818
MCP_A08_A22	MCP_A18_A08_A22	-1.08298	0.00354522	2.45036
MCP_A08_A22	MCP_A18_A08_A22	-0.768234	0.00355169	2.44957
MCP_A08_A22	MCP_A18_A08_A22	1.40168	0.00355523	2.44913
MCP_A08_A22	MCP_A18_A08_A22	-0.621361	0.00355523	2.44913
MCP_A08_A22	MCP_A18_A08_A22	-0.566702	0.00364292	2.43855
MCP_A08_A22	MCP_A18_A08_A22	-0.43519	0.00364632	2.43815
MCP_A08_A22	MCP_A18_A08_A22	0.684262	0.00376587	2.42413
MCP_A08_A22	MCP_A18_A08_A22	-0.772777	0.0037803	2.42247
MCP_A08_A22	MCP_A18_A08_A22	-0.749978	0.0037803	2.42247
MCP_A08_A22	MCP_A18_A08_A22	0.527872	0.00387594	2.41162
MCP_A08_A22	MCP_A18_A08_A22	-0.948587	0.00388361	2.41076
MCP_A08_A22	MCP_A18_A08_A22	-1.31703	0.00388859	2.41021
MCP_A08_A22	MCP_A18_A08_A22	-0.672711	0.00395498	2.40286
MCP_A08_A22	MCP_A18_A08_A22	-1.31304	0.00396235	2.40205
MCP_A08_A22	MCP_A18_A08_A22	-1.70932	0.00401129	2.39672
MCP_A08_A22	MCP_A18_A08_A22	1.20677	0.00401251	2.39658
MCP_A08_A22	MCP_A18_A08_A22	-1.13972	0.00402873	2.39483
MCP_A08_A22	MCP_A18_A08_A22	-0.339577	0.00428193	2.36836
MCP_A08_A22	MCP_A18_A08_A22	-0.774765	0.00489542	2.31021
MCP_A08_A22	MCP_A18_A08_A22	-0.628452	0.00489949	2.30985
MCP_A08_A22	MCP_A18_A08_A22	-0.933369	0.00489949	2.30985
MCP_A08_A22	MCP_A18_A08_A22	-0.399363	0.00492152	2.3079
MCP_A08_A22	MCP_A18_A08_A22	0.706516	0.00499653	2.30133
MCP_A08_A22	MCP_A18_A08_A22	0.726238	0.00503301	2.29817
MCP_A08_A22	MCP_A18_A08_A22	0.903179	0.00505194	2.29654
MCP_A08_A22	MCP_A18_A08_A22	-0.876587	0.00536893	2.27011
MCP_A08_A22	MCP_A18_A08_A22	-1.25228	0.00565175	2.24782
MCP_A08_A22	MCP_A18_A08_A22	-0.763597	0.00584952	2.23288
MCP_A08_A22	MCP_A18_A08_A22	-0.85169	0.00589069	2.22983
MCP_A08_A22	MCP_A18_A08_A22	0.560463	0.00590076	2.22909
MCP_A08_A22	MCP_A18_A08_A22	-1.36045	0.00623239	2.20535
MCP_A08_A22	MCP_A18_A08_A22	-0.624962	0.0062778	2.20219
MCP_A08_A22	MCP_A18_A08_A22	0.509288	0.00631837	2.19939
MCP_A08_A22	MCP_A18_A08_A22	-0.744333	0.00631837	2.19939
MCP_A08_A22	MCP_A18_A08_A22	-0.555938	0.00631837	2.19939
MCP_A08_A22	MCP_A18_A08_A22	-1.29887	0.00631837	2.19939
MCP_A08_A22	MCP_A18_A08_A22	1.00145	0.00660526	2.18011
MCP_A08_A22	MCP_A18_A08_A22	-0.836376	0.00670166	2.17382
MCP_A08_A22	MCP_A18_A08_A22	-0.824715	0.00693618	2.15888
MCP_A08_A22	MCP_A18_A08_A22	-0.356092	0.007185	2.14357
MCP_A08_A22	MCP_A18_A08_A22	-0.939717	0.00733079	2.13485
MCP_A08_A22	MCP_A18_A08_A22	0.787855	0.00740404	2.13053
MCP_A08_A22	MCP_A18_A08_A22	-0.389327	0.00747903	2.12615
MCP_A08_A22	MCP_A18_A08_A22	-0.515754	0.00784398	2.10546
MCP_A08_A22	MCP_A18_A08_A22	-0.896167	0.00785004	2.10513
MCP_A08_A22	MCP_A18_A08_A22	-0.64526	0.00820265	2.08605
MCP_A08_A22	MCP_A18_A08_A22	1.32894	0.00851934	2.06959
MCP_A08_A22	MCP_A18_A08_A22	0.529004	0.00851934	2.06959
MCP_A08_A22	MCP_A18_A08_A22	0.62709	0.00855502	2.06778
MCP_A08_A22	MCP_A18_A08_A22	-0.409012	0.00888582	2.0513
MCP_A08_A22	MCP_A18_A08_A22	-0.377453	0.00898266	2.0466
MCP_A08_A22	MCP_A18_A08_A22	-0.417676	0.00909549	2.04117
MCP_A08_A22	MCP_A18_A08_A22	-0.872105	0.00913956	2.03907
MCP_A08_A22	MCP_A18_A08_A22	-1.10554	0.00918962	2.0367
MCP_A08_A22	MCP_A18_A08_A22	-1.13364	0.00918962	2.0367
MCP_A08_A22	MCP_A18_A08_A22	1.42953	0.00929094	2.03194
MCP_A08_A22	MCP_A18_A08_A22	-1.04962	0.00937961	2.02782
MCP_A08_A22	MCP_A18_A08_A22	0.316032	0.0100337	1.99854
MCP_A08_A22	MCP_A18_A08_A22	-0.651354	0.0111548	1.95254
MCP_A08_A22	MCP_A18_A08_A22	-1.08637	0.0112516	1.94879
MCP_A08_A22	MCP_A18_A08_A22	-0.639166	0.0114844	1.93989
MCP_A08_A22	MCP_A18_A08_A22	-0.662735	0.0115477	1.93751
MCP_A08_A22	MCP_A18_A08_A22	1.49049	0.011551	1.93738
MCP_A08_A22	MCP_A18_A08_A22	-0.893384	0.0116979	1.93189
MCP_A08_A22	MCP_A18_A08_A22	-0.894395	0.0119309	1.92333
MCP_A08_A22	MCP_A18_A08_A22	-0.79833	0.012079	1.91797
MCP_A08_A22	MCP_A18_A08_A22	-0.971489	0.012079	1.91797
MCP_A08_A22	MCP_A18_A08_A22	0.712422	0.0121949	1.91382
MCP_A08_A22	MCP_A18_A08_A22	0.908347	0.0122458	1.91201
MCP_A08_A22	MCP_A18_A08_A22	-1.06661	0.0123872	1.90703
MCP_A08_A22	MCP_A18_A08_A22	-0.670986	0.0127865	1.89325
MCP_A08_A22	MCP_A18_A08_A22	-0.81265	0.0130735	1.88361
MCP_A08_A22	MCP_A18_A08_A22	0.54506	0.013152	1.88101
MCP_A08_A22	MCP_A18_A08_A22	-0.869541	0.0131884	1.87981
MCP_A08_A22	MCP_A18_A08_A22	-0.738929	0.0132085	1.87915
MCP_A08_A22	MCP_A18_A08_A22	-0.601765	0.0134205	1.87223
MCP_A08_A22	MCP_A18_A08_A22	0.331866	0.0136012	1.86642
MCP_A08_A22	MCP_A18_A08_A22	-0.898694	0.0140182	1.85331
MCP_A08_A22	MCP_A18_A08_A22	0.481322	0.0140394	1.85265
MCP_A08_A22	MCP_A18_A08_A22	-0.487774	0.0143231	1.84396
MCP_A08_A22	MCP_A18_A08_A22	-0.666598	0.0143231	1.84396
MCP_A08_A22	MCP_A18_A08_A22	-0.706871	0.0144186	1.84108
MCP_A08_A22	MCP_A18_A08_A22	-0.664843	0.0144817	1.83918
MCP_A08_A22	MCP_A18_A08_A22	-0.806912	0.0146099	1.83535
MCP_A08_A22	MCP_A18_A08_A22	-0.591096	0.0152438	1.81691
MCP_A08_A22	MCP_A18_A08_A22	0.390736	0.0155858	1.80727
MCP_A08_A22	MCP_A18_A08_A22	0.677893	0.0160135	1.79551
MCP_A08_A22	MCP_A18_A08_A22	-0.815518	0.0160135	1.79551
MCP_A08_A22	MCP_A18_A08_A22	0.768531	0.0168248	1.77405
MCP_A08_A22	MCP_A18_A08_A22	-0.566228	0.0169189	1.77163
MCP_A08_A22	MCP_A18_A08_A22	-0.862775	0.0169189	1.77163
MCP_A08_A22	MCP_A18_A08_A22	0.876991	0.0175682	1.75527
MCP_A08_A22	MCP_A18_A08_A22	-0.545833	0.0176285	1.75379
MCP_A08_A22	MCP_A18_A08_A22	0.54135	0.0181945	1.74006
MCP_A08_A22	MCP_A18_A08_A22	-0.726347	0.0184141	1.73485
MCP_A08_A22	MCP_A18_A08_A22	-2.23994	0.0185133	1.73252
MCP_A08_A22	MCP_A18_A08_A22	-0.649114	0.0185265	1.73221
MCP_A08_A22	MCP_A18_A08_A22	-1.42067	0.018696	1.72825
MCP_A08_A22	MCP_A18_A08_A22	-0.623082	0.0188514	1.72466
MCP_A08_A22	MCP_A18_A08_A22	-0.638571	0.0190591	1.7199
MCP_A08_A22	MCP_A18_A08_A22	-0.489792	0.0191672	1.71744
MCP_A08_A22	MCP_A18_A08_A22	-1.20744	0.0192281	1.71606
MCP_A08_A22	MCP_A18_A08_A22	0.81225	0.0192369	1.71587
MCP_A08_A22	MCP_A18_A08_A22	-0.589988	0.0196776	1.70603
MCP_A08_A22	MCP_A18_A08_A22	-1.38082	0.0198596	1.70203
MCP_A08_A22	MCP_A18_A08_A22	0.63741	0.020196	1.69473
MCP_A08_A22	MCP_A18_A08_A22	-0.673292	0.0202621	1.69332
MCP_A08_A22	MCP_A18_A08_A22	-1.20969	0.0202621	1.69332
MCP_A08_A22	MCP_A18_A08_A22	0.75917	0.0205442	1.68731
MCP_A08_A22	MCP_A18_A08_A22	-0.553235	0.0207367	1.68326
MCP_A08_A22	MCP_A18_A08_A22	0.449287	0.0207367	1.68326
MCP_A08_A22	MCP_A18_A08_A22	-0.27597	0.0208533	1.68083
MCP_A08_A22	MCP_A18_A08_A22	-0.968849	0.0209867	1.67806
MCP_A08_A22	MCP_A18_A08_A22	-1.03468	0.0210351	1.67705
MCP_A08_A22	MCP_A18_A08_A22	-0.798116	0.0216473	1.6646
MCP_A08_A22	MCP_A18_A08_A22	-0.652948	0.0221676	1.65428
MCP_A08_A22	MCP_A18_A08_A22	-0.676763	0.0223802	1.65014
MCP_A08_A22	MCP_A18_A08_A22	-0.766276	0.0230373	1.63757
MCP_A08_A22	MCP_A18_A08_A22	0.601579	0.0232322	1.63391
MCP_A08_A22	MCP_A18_A08_A22	0.478542	0.0237609	1.62414
MCP_A08_A22	MCP_A18_A08_A22	-1.26183	0.0241095	1.61781
MCP_A08_A22	MCP_A18_A08_A22	0.555541	0.0241196	1.61763
MCP_A08_A22	MCP_A18_A08_A22	-0.569697	0.0245204	1.61047
MCP_A08_A22	MCP_A18_A08_A22	0.684323	0.0248775	1.60419
MCP_A08_A22	MCP_A18_A08_A22	-0.631361	0.0249998	1.60206
MCP_A08_A22	MCP_A18_A08_A22	0.444446	0.0250022	1.60202
MCP_A08_A22	MCP_A18_A08_A22	0.219404	0.0250418	1.60133
MCP_A08_A22	MCP_A18_A08_A22	-1.02342	0.0251441	1.59956
MCP_A08_A22	MCP_A18_A08_A22	-0.561139	0.0251578	1.59933
MCP_A08_A22	MCP_A18_A08_A22	-0.721889	0.0254483	1.59434
MCP_A08_A22	MCP_A18_A08_A22	0.662501	0.0256141	1.59152
MCP_A08_A22	MCP_A18_A08_A22	-0.678779	0.0256141	1.59152
MCP_A08_A22	MCP_A18_A08_A22	-0.840296	0.0259272	1.58625
MCP_A08_A22	MCP_A18_A08_A22	-0.865409	0.0264609	1.57739
MCP_A08_A22	MCP_A18_A08_A22	-0.814007	0.0264609	1.57739
MCP_A08_A22	MCP_A18_A08_A22	-0.600352	0.0267688	1.57237
MCP_A08_A22	MCP_A18_A08_A22	-0.809143	0.0270674	1.56755
MCP_A08_A22	MCP_A18_A08_A22	-0.338688	0.0271984	1.56546
MCP_A08_A22	MCP_A18_A08_A22	-0.820202	0.0274217	1.56191
MCP_A08_A22	MCP_A18_A08_A22	-0.490298	0.0277701	1.55642
MCP_A08_A22	MCP_A18_A08_A22	-0.810707	0.028108	1.55117
MCP_A08_A22	MCP_A18_A08_A22	-0.475042	0.0290301	1.53715
MCP_A08_A22	MCP_A18_A08_A22	-0.861378	0.0299816	1.52315
MCP_A08_A22	MCP_A18_A08_A22	-1.59675	0.0300112	1.52272
MCP_A08_A22	MCP_A18_A08_A22	-0.357392	0.03038	1.51741
MCP_A08_A22	MCP_A18_A08_A22	-0.523243	0.0306098	1.51414
MCP_A08_A22	MCP_A18_A08_A22	0.642654	0.0318115	1.49742
MCP_A08_A22	MCP_A18_A08_A22	0.947211	0.0325686	1.4872
MCP_A08_A22	MCP_A18_A08_A22	1.08348	0.0325686	1.4872
MCP_A08_A22	MCP_A18_A08_A22	-0.563783	0.0329575	1.48205
MCP_A08_A22	MCP_A18_A08_A22	2.93482	0.0329575	1.48205
MCP_A08_A22	MCP_A18_A08_A22	0.631224	0.0330533	1.48078
MCP_A08_A22	MCP_A18_A08_A22	1.09127	0.0330533	1.48078
MCP_A08_A22	MCP_A18_A08_A22	-0.938532	0.0332242	1.47855
MCP_A08_A22	MCP_A18_A08_A22	-0.567771	0.033268	1.47797
MCP_A08_A22	MCP_A18_A08_A22	-1.23238	0.0341869	1.46614
MCP_A08_A22	MCP_A18_A08_A22	0.376385	0.0341869	1.46614
MCP_A08_A22	MCP_A18_A08_A22	0.788152	0.0348481	1.45782
[truncated: 635 more rows]

## Sheet: Main 6e
Gene	Toxic log2FCs			Non-toxic log2FCs									Toxic p-values			Non-toxic p-values
	BEL1_VP16x2_log2FC	VP16x2_BEL1_log2FC	VIRF2_ICP411_MLLx3_log2FC	HSF1_VIRF2_log2FC	VIRF2_HSF1_log2FC	MLLx3_HSF1_log2FC	HSF1_BEL1_log2FC	E1A_HSF1_MLLx3_log2FC	MLLx3_HSF1_P65_log2FC	P65_HSF1_MLLx3_log2FC	HSF1_VIRF2_CITED2x4_log2FC	CITED2x4_VIRF2_HSF1_log2FC	BEL1_VP16x2_p-value	VP16x2_BEL1_p-value	VIRF2_ICP411_MLLx3_p-value	HSF1_VIRF2_p-value	VIRF2_HSF1_p-value	MLLx3_HSF1_p-value	HSF1_BEL1_p-value	E1A_HSF1_MLLx3_p-value	MLLx3_HSF1_P65_p-value	P65_HSF1_MLLx3_p-value	HSF1_VIRF2_CITED2x4_p-value	CITED2x4_VIRF2_HSF1_p-value
MYL12A	8.71441	8.57213	8.25938	2.32045	2.70003	3.57342	1.85635	7.12618	4.60906	3.60484	3.88665	4.48238	0	0	0	4.42669e-13	6.17594e-15	0	1.62919e-10	0	0	0	0	0
PYCR1	8.62597	8.80803	1.09265	1.87744	1.48058	1.4614	1.59044	1.30103	2.21065	2.0806	1.95725	2.57731	0	0	0.000800137	2.2645e-07	1.61704e-05	1.9321e-05	4.88824e-06	0.000105592	6.79597e-09	2.67989e-08	9.90366e-08	1.71717e-10
PYCR2	8.1718	8.29854	1.48691	1.73721	1.1205	1.89416	1.84792	2.89581	3.10379	3.09078	2.36416	2.7897	0	0	7.80901e-05	7.88672e-06	0.00204032	1.86992e-06	2.86339e-06	2.19922e-10	3.51252e-11	4.0572e-11	2.3087e-08	5.11734e-10
DBN1	7.78222	7.60473	8.2412	0.572174	0.344375	1.4322	-0.487403	6.72737	3.66886	2.59033	3.85607	4.29583	0	0	0	0.0397201	0.217353	4.5995e-06	0.14425	0	0	1.4986e-11	0	0
MTHFD1	7.69517	6.66472	0.818611	2.43804	2.17331	1.78838	1.53292	0.449666	1.76897	1.32129	1.43724	2.01925	0	0	0.0329111	1.13233e-07	1.00148e-06	2.3226e-05	0.000175684	0.292086	2.5718e-05	0.000946297	0.000379959	3.34131e-06
MYL6	7.60166	7.56476	7.30768	2.14733	2.30586	3.17539	1.91842	6.02839	4.01092	2.62547	3.63634	4.11336	0	0	0	3.2189e-14	3.2386e-15	0	7.38255e-13	0	0	0	0	0
PPP1R12A	7.32931	7.17364	7.11029	1.5762	1.41332	1.7464	1.03151	5.53705	2.77257	1.9677	2.50169	2.60813	0	0	0	9.96803e-05	0.000397904	2.48862e-05	0.00747399	0	4.34265e-09	3.56427e-06	4.13172e-08	1.73123e-08
DECR1	7.1431	6.91445	4.56618	4.86522	4.56995	2.75091	4.20595	2.44953	8.97797	7.11436	2.8537	3.84235	0	0	0	0	0	0	0	2.98508e-15	0	0	0	0
MYH9	6.61114	6.95827	7.08215	2.63295	2.89877	3.84044	2.58168	6.21899	4.90127	3.3449	4.23407	4.74699	0	0	0	0	0	0	0	0	0	0	0	0
CORO1C	6.52827	6.64732	6.41771	0.73977	0.893304	1.99706	0.415482	4.76629	3.15459	1.99198	2.83995	3.10461	0	0	0	0.00971882	0.00217392	8.14108e-09	0.143386	0	5.65797e-14	8.03385e-09	1.01418e-12	7.70686e-14
LRRFIP2	6.37603	6.19871	5.79586	1.39947	0.933835	1.25036	0.527715	4.64061	2.43325	1.0026	1.66121	2.56441	5.28843e-15	9.40849e-15	5.89511e-14	0.00495354	0.0556203	0.0114101	0.404768	1.96079e-11	8.61175e-06	0.0389158	0.00106451	3.70207e-06
LIMA1	6.36433	6.04151	6.14714	-0.328309	-0.525417	0.282524	-0.508679	4.56809	1.99938	0.600018	1.77627	2.11158	0	0	0	0.128092	0.0164171	0.196186	0.0202083	0	1.10734e-11	0.00642878	2.24757e-10	2.33481e-12
ACTB	6.31043	6.2315	7.12939	1.16193	1.66794	2.56865	0.87206	5.43898	3.62734	2.65754	3.20651	3.51745	0	0	0	4.50685e-05	9.63235e-08	3.42703e-12	0.00138229	0	0	1.32657e-12	6.37171e-15	0
LRPPRC	6.14973	5.34948	3.90458	1.36217	1.37769	2.70509	1.22489	2.00104	2.77099	3.40277	6.16089	3.8507	0	0	0	3.62935e-11	2.9931e-11	0	4.96556e-10	0	0	0	0	0
ACTG1	6.06325	6.15152	6.58596	0.931511	1.13274	2.03703	0.737477	5.4782	3.57474	2.47117	3.12009	3.83116	0	0	0	3.86859e-06	1.02598e-07	3.28739e-14	0.00012741	0	0	0	0	0
AMOT	5.84353	5.57769	5.64992	1.35677	1.28697	1.60092	0.624966	4.19448	2.96982	2.21283	1.4275	1.46829	0	0	0	0.000129222	0.000261788	1.35357e-05	0.0853908	8.56869e-15	5.88584e-11	4.17991e-08	6.72706e-05	4.62541e-05
ATAD3A	5.72115	5.67415	4.57815	2.73623	2.94423	3.69545	2.68111	4.70961	4.91045	4.42956	5.3268	6.13305	0	0	0	0	0	0	0	0	0	0	0	0
ACTG2	5.58601	6.06672	6.40971	0.664939	0.885204	1.44246	0.272719	4.73908	3.49454	2.32493	3.59692	3.98339	1.39505e-15	0	0	0.126433	0.0588841	0.00145113	0.554818	1.91333e-13	4.91484e-10	2.32911e-06	2.44978e-10	1.83593e-11
MYH10	5.51967	5.60002	6.03056	0.640031	1.15408	2.10213	0.83023	5.00973	3.67061	1.8238	2.7203	3.2117	0	0	0	0.000128573	3.32914e-09	0	2.56138e-06	0	0	1.3519e-14	0	0
SPECC1L	5.49965	5.29064	5.56763	0.83876	1.21621	1.02369	0.894554	3.90135	0.696692	-0.0867751	0.28393	0.694606	2.30142e-14	6.12315e-14	1.54586e-14	0.0578914	0.00731456	0.0223322	0.0450571	1.42992e-10	0.115118	0.865646	0.54028	0.115323
GNAI2	5.40569	5.34206	5.80803	2.48055	2.63876	2.48945	2.73508	3.9621	1.69202	1.10279	1.52011	1.19373	0	0	0	6.34797e-10	1.57144e-10	6.04308e-10	5.10821e-11	1.53882e-15	2.06224e-06	0.000828845	1.22446e-05	0.000334918
ATAD3B	5.36519	5.42249	4.6275	2.24909	2.69644	3.17858	1.96856	4.67631	4.40519	4.01183	4.58457	5.50779	0	0	0	4.27893e-13	3.2386e-15	0	1.51996e-11	0	0	0	0	0
CPNE3	5.35177	4.87457	4.74554	0.342159	0.576918	0.884178	0.736044	3.51279	1.06631	0.384146	1.48313	1.47308	0	0	0	0.273945	0.0853508	0.00563061	0.0200159	7.19591e-14	0.00100643	0.219044	1.57099e-05	1.75176e-05
TMED2	5.23371	4.84999	4.58198	2.73354	2.86624	2.72139	2.57957	3.59394	2.83236	2.71184	2.62653	2.68668	0	0	0	3.89679e-10	5.01688e-10	4.44948e-10	1.44759e-09	3.55708e-13	1.58227e-10	4.57247e-10	9.52266e-10	5.63834e-10
SLIRP	5.22223	4.45306	2.87389	1.13425	0.781241	2.21813	0.903206	1.57077	2.02623	2.7569	5.39704	3.37635	0	0	0	4.49219e-06	0.000773861	1.08859e-12	0.000131899	7.3607e-09	1.24541e-11	1.5648e-15	0	0
CALM1	5.21429	5.07801	5.03939	1.1038	1.11629	1.62843	1.03237	3.68066	2.17531	1.37436	2.47786	2.86069	0	0	0	1.3754e-07	1.17776e-07	1.5183e-11	5.34926e-07	0	2.78012e-15	1.08869e-09	0	0
ACTN4	5.05526	5.01082	5.17104	1.09833	0.683274	1.38466	1.41753	3.49448	1.80675	0.894196	1.29106	1.8419	0	0	0	0.00403653	0.0762742	0.000432091	0.000319802	1.67186e-11	1.22092e-05	0.0170065	0.000894264	9.19666e-06
VDAC1	5.00179	5.07778	4.86805	3.60637	3.82238	3.90312	3.93196	4.32471	4.05762	3.6062	2.98016	3.25013	0	0	0	0	0	0	0	0	0	0	0	0
TPM4	4.90557	4.88728	4.63194	-0.0677911	-0.0985224	0.684789	0.290123	3.53502	1.24161	0.238795	0.879171	1.19107	2.07789e-10	2.26818e-10	7.99107e-10	0.907823	0.873758	0.242384	0.639483	2.52917e-07	0.0329791	0.690689	0.138712	0.0399534
PDCD6	4.89558	4.39693	4.282	0.642861	0.0350662	0.111335	0.78073	2.73138	0.800476	0.619421	1.93737	1.69035	2.40813e-14	3.80949e-13	7.19282e-13	0.119478	0.941643	0.805049	0.0612768	2.3527e-08	0.0397573	0.133927	9.87531e-06	6.76409e-05
TRRAP	4.56243	4.72225	1.47513	3.35241	3.11505	3.69572	4.46668	3.91461	3.83029	3.73634	1.9145	2.92234	0	0	3.06537e-08	0	0	0	0	0	0	0	7.77297e-11	0
COX7A2	4.45328	4.45239	4.19703	2.19222	1.81125	2.17176	2.97	3.37407	2.85463	2.27543	1.75739	2.44671	4.81451e-10	4.89147e-10	1.74588e-09	0.00011321	0.00235895	0.000132358	2.3339e-06	1.43878e-07	2.58177e-06	7.01781e-05	0.00176302	4.16194e-05
SMC1A	4.39032	4.61137	2.78999	2.43066	2.12255	2.8261	2.52469	2.04486	3.00905	2.46228	2.85884	2.83756	0	0	0	0	0	0	0	0	0	0	0	0
SMC3	4.37396	4.51283	2.59843	2.29985	2.2826	2.75464	2.47057	1.95481	3.01703	2.3933	2.70499	2.8401	0	0	0	0	0	0	0	0	0	0	0	0
VDAC2	4.35585	4.32923	4.29194	2.77891	2.87401	2.93483	3.15068	3.66148	3.4117	2.92999	2.37228	2.60407	0	0	0	0	0	0	0	0	0	0	0	0
MTHFD1L	4.35294	3.82198	0.199968	0.511186	0.187107	0.637431	0.927242	-0.0789762	0.816645	0.702944	0.420298	0.720762	0	4.90382e-15	0.538215	0.108152	0.571071	0.0474759	0.00461411	0.818057	0.0115711	0.0280516	0.186795	0.0245718
SND1	4.3315	4.2093	2.68793	2.37628	2.2037	2.69076	3.54349	2.1427	2.58862	1.83943	2.61137	2.48314	0	0	0	0	0	0	0	0	0	0	0	0
ATP5PB	4.29347	4.2304	3.93332	2.60872	2.73385	2.92445	2.94694	3.21039	3.26187	3.0815	2.93647	3.5465	0	0	0	6.45112e-11	2.13294e-11	3.01408e-12	2.27718e-12	2.21093e-13	1.31859e-13	6.79082e-13	2.45275e-12	9.32587e-15
PHB1	4.23839	4.02631	4.03189	2.37737	2.40047	2.10352	2.679	3.24126	2.35911	2.22562	2.13441	2.27405	0	0	0	1.53723e-15	0	4.65636e-14	0	0	1.41922e-15	8.39704e-15	2.72048e-14	4.91423e-15
HADHB	4.21816	4.15145	5.27432	1.59105	1.75215	4.22489	1.41408	4.41406	3.61668	3.49533	5.26194	4.89042	0	0	0	0	0	0	5.17512e-15	0	0	0	0	0
RPN1	4.1783	3.9519	3.42372	2.81485	2.62352	2.75836	3.35158	2.63573	3.22696	2.57842	2.0537	2.27115	0	0	0	0	0	0	0	0	0	0	2.59052e-13	1.25381e-14
GLG1	4.13561	4.03453	2.70309	1.63072	1.21483	1.64442	2.23676	1.49263	3.15096	2.34687	2.38806	2.78535	1.74609e-05	2.47951e-05	0.00260158	0.0609436	0.164908	0.0753106	0.0117424	0.0901358	0.000559666	0.0080735	0.00708216	0.00196696
VDAC3	4.1217	3.93318	3.93288	2.06949	2.36232	2.25794	2.34311	3.05609	2.98161	2.33508	1.49825	1.93946	1.00589e-13	3.65146e-13	3.53297e-13	9.60067e-07	8.25086e-08	1.9509e-07	9.13123e-08	2.66651e-10	4.37795e-10	9.36105e-08	0.00013589	2.98373e-06
HADHA	4.10474	3.96471	5.30523	1.7321	1.88781	4.13085	1.75983	4.36709	3.61265	3.47842	5.19322	4.80952	0	0	0	0	0	0	0	0	0	0	0	0
BSG	4.07543	3.98674	3.5113	1.15556	0.994561	1.08931	2.28424	2.05641	1.85779	0.749011	1.03228	1.30092	0	0	1.02153e-14	0.000238976	0.0013123	0.000494733	1.1727e-09	1.43039e-08	1.1224e-07	0.0127456	0.000865166	5.14593e-05
TOMM20	4.04116	4.26958	4.36126	2.07428	1.92394	2.12805	2.93661	2.29764	2.73074	1.85798	2.47482	2.97356	5.09573e-11	1.20501e-11	6.55576e-12	3.30224e-05	9.7933e-05	2.34916e-05	7.66325e-08	7.37532e-06	3.23005e-07	0.000146474	2.0174e-06	5.92374e-08
SFXN1	4.02654	3.96571	2.95843	1.75858	1.63644	2.17599	3.02216	2.12397	2.73908	1.86546	2.15436	2.7007	1.37423e-09	1.91141e-09	8.16071e-07	0.00114056	0.00234105	0.000100729	5.56324e-07	0.000142663	3.13699e-06	0.000623929	0.000110234	3.8908e-06
ATP5F1B	4.00707	3.85853	3.63192	1.85744	2.03684	2.19019	1.80892	2.76429	2.76962	2.50387	2.37566	2.55259	0	0	0	4.35909e-13	3.08579e-14	2.79589e-15	8.18067e-13	0	0	0	0	0
CALD1	4.00218	3.61458	3.81719	1.22964	0.638225	0.560109	0.05101	1.90259	0.905501	0.841444	0.850505	0.660337	0	2.54444e-15	0	9.96803e-05	0.0324146	0.0603501	0.872058	6.02352e-08	0.00283026	0.00528399	0.00485037	0.0264332
ANXA2	3.98757	3.25351	3.3115	0.5119	0.549253	0.552181	0.359237	2.09855	-0.206606	-0.463753	0.0895094	0.347065	2.97251e-12	6.12886e-10	3.98382e-10	0.216752	0.187783	0.188874	0.404418	5.65648e-06	0.627839	0.26458	0.839116	0.412121
TMCO1	3.98053	3.77915	3.38862	2.03736	1.80573	1.70566	2.03508	1.90105	2.31947	1.82077	2.22131	2.98626	4.95056e-10	1.20706e-09	7.52782e-09	4.4488e-05	9.59992e-05	0.000176335	0.000226319	0.000106591	8.73047e-06	0.000702814	7.23231e-06	5.88313e-08
DDOST	3.97689	3.90332	3.36781	1.81648	2.08669	2.55637	3.05982	2.25109	2.62188	1.74476	2.09147	1.95609	1.97349e-14	3.03424e-14	1.88436e-12	2.14069e-06	1.71534e-07	2.21078e-09	2.44276e-11	3.6587e-08	1.11269e-09	4.13775e-06	1.56479e-07	5.58063e-07
NDUFA4	3.97503	3.98359	3.91375	1.57363	1.96112	2.79549	4.0584	3.14202	3.02733	2.3586	1.36832	1.17586	4.35624e-09	4.05121e-09	5.87507e-09	0.003919	0.00344124	2.86973e-06	2.75514e-09	4.04039e-07	7.47487e-07	3.4388e-05	0.0155137	0.0224722
BANF1	3.90001	4.2012	2.82257	3.27343	3.72796	2.48778	2.88471	1.97833	1.34253	-1.13887	1.03513	0.83467	5.28843e-15	0	2.26036e-11	5.81353e-13	1.88997e-14	5.10013e-10	1.33932e-11	7.13923e-08	4.53749e-05	0.00862501	0.00101317	0.00665546
IMMT	3.89972	3.7834	3.63758	2.50869	2.51879	2.54551	2.51932	3.03745	2.82266	2.98221	2.71616	2.7611	0	0	0	1.53723e-15	1.74714e-15	0	1.42696e-15	0	0	0	0	0
SPTAN1	3.83054	3.6883	3.74743	0.534065	0.434701	0.279831	0.0885027	2.23555	1.04778	0.704749	0.641098	0.987936	0	0	0	0.0496548	0.111838	0.311209	0.76038	3.00152e-10	0.000271838	0.0105404	0.0192781	0.000529734
HABP4	3.80831	3.69627	4.17793	3.65559	2.74434	1.56393	0.846683	4.56467	2.62388	1.92268	2.83324	2.56956	1.85023e-09	3.53864e-09	2.08552e-10	4.65554e-09	1.50671e-06	0.00237116	0.108693	2.38309e-11	3.13779e-06	0.000268182	8.32572e-07	4.38151e-06
MYO1B	3.76995	3.61623	4.25469	0.448931	1.04811	1.74942	0.153514	3.25672	3.22261	2.1268	2.73736	2.61537	0	1.30505e-15	0	0.108945	0.00041332	1.39062e-07	0.608891	3.15509e-14	4.00886e-14	1.98581e-09	3.46304e-12	1.12406e-11
DAD1	3.7571	3.44312	3.0766	2.38891	2.68616	1.54983	2.11224	1.39492	1.53019	0.874866	1.20851	1.17285	2.07789e-10	1.64729e-09	2.01912e-08	2.73833e-06	3.40557e-07	0.00100479	1.98509e-05	0.00283044	0.00108719	0.0524201	0.00830037	0.0104653
GNAS	3.73024	3.45292	3.87993	0.986465	0.638587	0.583476	1.29585	2.32087	0.832862	0.460051	1.46493	2.11373	3.76726e-10	2.11603e-09	1.48191e-10	0.0332247	0.167174	0.195691	0.00487024	4.97816e-06	0.0627402	0.303245	0.0015981	1.94741e-05
SLC25A5	3.66684	3.73827	3.48352	2.63483	2.61477	3.54687	3.81766	3.27481	3.63665	3.13896	3.20586	3.49049	0	0	0	0	0	0	0	0	0	0	0	0
ATP5F1A	3.6655	3.424	3.19493	2.29921	2.3373	2.48888	3.245	2.67303	2.98261	2.6959	2.76584	2.83791	0	0	0	0	0	0	0	0	0	0	0	0
RPN2	3.64551	3.62623	2.94691	1.9252	1.8133	1.64889	2.37624	2.34983	1.95467	1.81764	1.32441	2.07196	8.40293e-12	9.62287e-12	1.57702e-09	6.72358e-06	1.7948e-05	6.81919e-05	1.5576e-07	2.02155e-07	5.16103e-06	1.59746e-05	0.000899954	1.94749e-06
ATP1B3	3.60845	3.43091	3.15976	-0.156532	0.0942487	-0.571361	0.240927	1.4656	0.575027	0.476085	0.131877	0.0443405	3.19405e-07	7.8038e-07	3.23452e-06	0.792303	0.881902	0.348234	0.705963	0.0163597	0.341493	0.429419	0.839512	0.944034
PHB2	3.58941	3.57175	3.47184	2.21447	2.11251	2.93909	3.32965	2.97339	3.53661	2.66125	3.92458	4.0367	0	0	0	4.8679e-14	2.02932e-13	0	0	0	0	0	0	0
EPB41L2	3.54388	3.7215	3.15217	2.67791	2.63093	3.32414	3.8376	2.43977	2.86493	1.93323	2.42265	2.3869	0	0	0	5.87765e-15	9.12247e-15	0	0	8.40309e-14	0	5.11207e-11	9.3854e-14	1.37118e-13
DNAJA1	3.51119	3.58349	2.55868	1.63843	1.28002	1.90818	3.64682	1.80173	1.98633	1.02062	2.34598	2.56064	0	0	0	8.5679e-12	4.58515e-09	1.15111e-13	0	6.0986e-13	3.52954e-14	4.70928e-07	0	0
RCN2	3.46022	3.51593	3.99699	4.41094	3.90384	3.76515	3.60872	4.2144	1.37429	1.21274	1.42148	1.42469	2.7273e-07	1.93997e-07	1.34361e-08	1.49144e-09	2.49948e-08	5.15186e-08	1.16012e-07	4.42306e-09	0.018097	0.0352179	0.0143071	0.0142809
MCM5	3.42764	3.50971	2.61195	2.00147	1.5027	1.97735	2.00813	2.00239	2.44519	2.19246	2.95553	3.20254	0	0	0	1.52856e-12	2.712e-09	2.14284e-12	1.25279e-12	1.46606e-12	4.14181e-15	1.13386e-13	0	0
DNAJA2	3.39981	3.47009	1.9433	2.22742	2.08576	2.49164	4.00768	1.61797	1.88209	1.21782	2.18565	2.36782	0	0	2.63573e-14	0	3.2386e-15	0	0	5.54666e-12	7.68563e-14	6.8615e-09	0	0
COPA	3.38903	3.46606	3.50202	2.68082	2.64804	3.647	2.82589	3.47967	4.17907	3.05926	3.49948	3.7004	0	0	0	0	0	0	0	0	0	0	0	0
SLC25A13	3.38202	3.49616	2.6185	1.93486	2.00588	3.19897	3.76053	2.69096	3.67393	3.12475	2.47058	2.93156	0	0	4.5986e-13	1.17501e-09	5.73449e-10	1.43846e-15	0	2.45772e-13	0	2.98842e-15	2.29043e-12	1.79383e-14
SLC25A3	3.38043	3.35949	3.35112	2.32611	2.48051	2.94894	3.30258	3.00538	2.91921	2.57256	2.92888	3.11526	0	0	0	1.06654e-12	1.9035e-13	1.43846e-15	0	0	1.41922e-15	6.33452e-14	1.3498e-15	0
SUPT16H	3.3628	3.59381	3.14088	2.73754	2.41884	3.18329	3.46146	2.46469	2.70787	2.01116	2.23495	2.41067	0	0	0	0	0	0	0	0	0	0	0	0
HCFC1	3.28034	3.31582	3.00295	2.90524	2.76303	3.71689	3.54391	2.53561	3.49738	2.36101	3.6452	3.95895	0	0	0	0	0	0	0	0	0	1.5648e-15	0	0
CDC73	3.27812	3.19464	3.28983	2.32346	2.00368	2.69232	2.47411	2.32122	2.466	1.64712	4.72039	4.22511	0	0	0	0	2.54265e-14	0	0	0	0	5.94127e-12	0	0
CHD4	3.27729	3.3756	3.03637	2.30179	2.41389	2.68673	2.58158	2.89584	2.75496	2.07223	3.49869	3.62837	0	0	0	0	0	0	0	0	0	2.98842e-15	0	0
ATP5F1C	3.27203	3.38398	3.71714	1.80808	1.55285	2.01736	1.69653	2.11031	2.97094	2.33336	2.79612	2.95221	2.51357e-14	8.37857e-15	0	9.49401e-08	1.85298e-06	9.59449e-09	3.44435e-07	3.30824e-09	4.25024e-13	2.79947e-10	2.2503e-12	4.74147e-13
MAGED2	3.26455	3.37622	3.35229	2.16015	2.32174	2.75342	3.31895	1.93577	1.93686	1.45273	3.50305	3.1803	0	0	0	1.66533e-14	1.74714e-15	0	0	3.87993e-13	3.61035e-13	7.60407e-10	0	0
RAB13	3.25077	3.16064	3.04786	1.87055	2.03216	2.18815	3.19967	2.20063	2.4189	1.5574	1.87312	1.39795	6.38046e-13	1.41792e-12	3.79252e-12	3.90807e-07	8.00854e-08	1.65307e-08	9.94838e-13	1.43331e-08	1.47805e-09	9.80828e-06	3.89142e-07	5.12498e-05
VIM	3.2065	3.21632	2.88319	1.77291	1.94317	1.85616	1.52945	2.69729	2.31198	1.96286	2.69041	2.90306	0	0	0	0	0	0	0	0	0	0	0	0
POLR2B	3.19249	3.19151	1.32096	0.534605	0.250354	0.83791	0.876728	1.03315	1.88313	1.21463	2.01437	2.09377	6.79701e-10	6.77328e-10	0.00134728	0.17457	0.552346	0.036068	0.0284885	0.0108638	1.68696e-05	0.00289431	6.15729e-06	3.15443e-06
MTA2	3.18781	3.31633	3.69345	3.37452	3.28335	3.10041	2.06723	3.82141	3.37398	3.37801	4.25451	4.05297	0	0	0	0	0	0	0	0	0	0	0	0
MYO1D	3.13757	3.22457	3.70288	0.0213239	-0.471582	0.559188	-0.0996805	2.89466	2.153	1.21989	1.68629	1.80235	0	0	0	0.941853	0.0235922	0.00438361	0.651728	0	1.97342e-13	1.06419e-07	9.27537e-11	1.78771e-11
CLTC	3.11944	3.10029	2.909	1.80099	1.70873	2.3849	2.89066	2.47489	3.6402	2.13323	1.92672	2.67429	0	0	0	0	0	0	0	0	0	0	0	0
SLC25A6	3.1077	3.35499	2.97674	1.85577	1.81769	2.47133	3.12583	2.82538	2.80994	2.56614	2.47939	2.82377	0	0	0	3.33067e-14	6.54819e-14	0	0	0	0	0	0	0
SMARCA5	3.1071	3.21672	3.19271	1.73414	1.68196	2.43193	2.25196	2.07879	2.79422	1.90701	2.92297	3.07908	0	0	0	4.39346e-10	1.04119e-09	5.84563e-14	4.7946e-13	4.43367e-12	0	4.11687e-11	0	0
SSR4	3.09844	3.21748	2.54023	1.93342	1.57892	1.59365	2.8658	1.91383	2.31703	1.16827	1.00711	1.66337	9.3877e-14	2.93818e-14	2.19006e-11	1.65494e-08	1.00148e-06	8.39204e-07	8.45578e-13	2.14996e-08	2.33206e-10	0.000107956	0.0006422	3.58725e-07
VAPB	3.08549	2.87707	2.45781	1.76193	1.5508	1.60486	1.8728	1.80666	1.41631	1.16175	1.58632	1.73278	6.14922e-11	3.41555e-10	1.21428e-08	6.6798e-06	4.76101e-05	2.8724e-05	2.475e-06	4.73444e-06	0.000151305	0.00138105	3.2459e-05	8.68916e-06
DYNC1H1	3.05411	3.15708	3.10883	3.23091	3.06481	3.31456	3.7765	2.61404	3.13541	2.37	3.20831	3.15631	0	0	0	0	0	0	0	0	0	0	0	0
YWHAB	3.03837	2.84177	3.60705	1.77485	1.59021	1.84138	1.86137	1.93683	1.8006	1.35	1.73073	1.91774	0	0	0	4.50311e-10	6.85716e-09	1.87229e-10	1.30157e-10	5.05967e-11	3.02601e-10	1.92413e-07	8.07046e-10	6.0283e-11
SLC3A2	3.03317	2.69015	2.09581	1.1589	0.92181	1.00358	2.51928	1.52605	1.48269	0.773431	1.14525	0.726928	1.06575e-05	5.90092e-05	0.00109531	0.0587389	0.146753	0.115905	0.000134192	0.0149241	0.0170229	0.208354	0.0614581	0.237384
FLNB	3.03066	3.00561	3.0553	1.46868	1.3584	1.13148	1.91339	1.98573	1.37934	1.35475	1.11685	1.29516	0	0	0	1.11789e-09	7.69539e-09	3.3472e-07	1.0305e-12	3.92555e-13	4.62475e-09	7.29881e-09	4.23858e-07	1.99944e-08
PGRMC1	3.02719	2.9333	2.58558	2.14758	2.32562	2.16367	2.78164	2.01417	1.95315	1.93854	2.04598	2.09703	0	0	0	0	0	0	0	0	0	0	0	0
GTF2I	3.01497	3.05145	2.603	2.00912	2.04803	2.19983	2.46023	1.96912	2.11267	1.47906	3.6702	3.33248	0	0	0	0	0	0	0	0	0	2.98842e-15	0	0
PGAM5	3.00014	3.02422	2.83729	2.46801	2.95633	2.73037	2.14577	2.50775	2.81951	2.41609	2.01506	2.46792	0	0	1.30238e-15	7.79251e-14	0	4.1645e-15	3.17632e-12	4.93109e-14	1.41922e-15	1.40565e-13	1.62058e-11	6.55695e-14
RFC3	2.97756	3.03182	2.74763	2.13828	2.34028	2.39378	2.33168	1.38871	2.04553	1.37769	2.11151	2.55124	6.3637e-11	4.02925e-11	4.66231e-10	1.16405e-07	2.00994e-08	1.19532e-08	1.96483e-08	0.000147215	2.83751e-07	0.000152355	1.53467e-07	2.69424e-09
SLC25A1	2.97448	3.18091	2.16185	1.40551	1.50023	2.10208	3.12063	1.83439	2.05189	1.66866	2.1022	2.59603	2.50933e-07	6.46721e-08	4.85561e-05	0.00504807	0.00299735	7.27621e-05	9.44697e-08	0.000409936	9.75569e-05	0.00107961	7.01159e-05	2.8375e-06
ACLY	2.97225	3.63049	1.38152	1.561	1.00352	1.30769	1.51717	1.08089	1.21587	1.2444	1.11176	1.59415	0	0	6.92176e-12	2.64031e-13	2.14382e-08	3.32152e-11	5.2778e-13	3.75486e-09	2.03466e-10	1.15605e-10	1.83328e-09	1.18998e-13
MARCKSL1	2.96936	2.53884	2.73829	1.64845	1.68384	1.83742	2.05527	1.5068	0.987523	1.29371	0.988638	1.02134	2.52755e-08	5.4734e-07	1.30424e-07	0.000346472	0.000285963	9.45789e-05	1.90031e-05	0.000979315	0.0248007	0.00381412	0.024188	0.0203374
BCAP31	2.95974	3.1716	4.0675	4.37377	4.20974	3.62558	1.29777	5.22705	3.35231	4.75249	4.46746	3.6542	7.68162e-15	0	0	0	0	0	3.01711e-06	0	0	0	0	0
GTF3C1	2.95369	3.21086	2.47299	0.932861	1.13613	1.61768	0.908886	1.63755	2.15223	1.24184	3.02068	3.14415	7.12587e-14	6.09285e-15	8.19108e-12	0.000602012	5.71224e-05	1.51966e-07	0.000814921	1.21836e-07	2.72902e-10	1.45692e-05	3.56816e-14	1.15264e-14
SSBP1	2.94098	2.44182	1.11465	2.32899	1.81343	1.73048	3.49884	1.37397	2.73622	1.63264	1.45575	1.43705	0	0	2.00733e-08	0	8.07462e-14	2.85851e-13	0	1.52429e-10	0	1.44586e-12	3.15098e-11	4.32271e-11
SUGP2	2.92495	2.90317	2.77845	1.08934	1.48916	1.81005	1.03681	1.83785	1.94868	1.60793	5.24682	5.03178	0	0	0	2.06263e-07	2.06318e-10	9.85028e-13	5.56324e-07	6.3697e-13	1.15312e-13	2.44775e-11	0	0
PALS1	2.91872	2.71253	2.70461	0.567272	0.609093	0.751605	0.461379	1.79633	0.963998	1.34588	0.528292	0.925088	1.83126e-07	6.00788e-07	6.42564e-07	0.231244	0.175087	0.117034	0.41551	0.000197441	0.0339587	0.00311632	0.237392	0.0351145
POLR2L	2.89512	2.6015	1.51246	1.81957	1.90497	1.60225	1.59507	1.5399	1.65941	1.75603	1.78487	1.80306	4.36031e-12	6.61422e-11	4.63559e-06	1.70027e-07	7.52453e-08	1.82732e-06	1.97325e-06	3.72613e-06	9.68318e-07	4.15459e-06	2.52223e-07	2.04892e-07
DNAJA3	2.8457	2.94934	2.64783	2.60124	2.49497	3.07295	3.61121	2.7088	3.4327	2.82732	3.4366	3.47388	0	0	0	0	0	0	0	0	0	0	0	0
ATP2A2	2.82423	2.82995	2.44335	1.2952	1.49717	1.07927	1.29517	1.65242	1.7517	0.904376	0.841377	1.05273	5.46163e-12	5.14243e-12	2.12072e-10	4.37532e-05	4.9953e-06	0.000449094	4.34212e-05	9.1061e-07	2.94602e-07	0.0025922	0.00473967	0.000565319
CANX	2.78565	2.60615	2.40519	1.73601	1.79185	1.65633	2.66949	1.83663	1.93493	1.74605	1.38154	1.65047	0	0	7.00589e-15	7.61968e-11	3.75519e-11	2.52097e-10	0	1.70025e-11	4.03516e-12	6.34083e-11	1.72961e-08	2.53907e-10
MRPS34	2.77629	2.3325	1.99398	-0.419195	-0.400076	-0.138882	-0.662797	0.385611	-0.175857	-0.136152	2.00648	1.51238	1.38778e-12	1.28626e-10	4.88086e-09	0.152338	0.142954	0.623863	0.0484458	0.161849	0.524314	0.627152	4.32762e-09	1.25048e-06
DLST	2.76303	2.41656	2.24699	1.09218	0.586217	1.46949	1.56306	1.03049	1.30027	1.89278	0.831734	1.14578	4.26319e-08	5.88538e-07	2.16776e-06	0.0102755	0.164136	0.000812508	0.000397101	0.015936	0.00254224	3.33502e-05	0.0472907	0.00721886
SSRP1	2.75385	3.08423	2.71193	1.76132	1.76121	2.34393	3.20359	1.38493	1.65638	0.560879	1.67551	1.92319	1.32405e-09	8.47473e-11	1.85839e-09	8.92686e-06	9.31165e-06	4.94446e-08	3.02802e-11	0.000268915	2.24216e-05	0.116499	1.90738e-05	2.03636e-06
CLTA	2.74224	2.54097	2.2803	1.39482	1.22819	1.66466	1.75687	1.75053	2.91295	1.8711	1.45858	2.32369	7.68162e-15	7.27789e-14	1.61428e-12	2.30722e-07	2.60001e-06	5.76744e-09	1.46507e-09	1.6947e-09	1.41922e-15	3.23752e-10	9.50288e-08	9.44908e-13
LIN7C	2.6826	2.15787	2.49137	0.799453	0.743287	0.902609	1.27964	1.52352	1.07191	1.33715	1.01352	1.16394	8.81455e-14	3.2577e-11	6.60789e-13	0.0025736	0.00278648	0.000385953	2.6327e-06	1.03324e-07	4.0473e-05	1.13758e-06	8.77666e-05	1.21685e-05
MED4	2.67496	3.31684	0.98504	0.613704	0.468777	0.223913	0.283031	-0.670529	-0.0686466	-1.35928	-0.00522116	-0.132801	2.35114e-13	0	7.66518e-05	0.0137617	0.0409054	0.369274	0.218686	0.0182358	0.768738	1.45692e-05	0.985767	0.596522
ATP5PO	2.65992	2.57317	2.6762	0.926204	0.593461	1.38402	1.65158	1.6987	2.03014	1.5793	2.59228	3.22309	7.68162e-15	1.73385e-14	4.80878e-15	0.00010883	0.00941721	1.38201e-07	2.72044e-09	1.47917e-09	1.55216e-11	7.82819e-09	1.42314e-14	0
RAF1	2.61941	2.59644	2.13253	1.91586	1.41812	2.57984	3.63001	1.30332	2.43079	1.10099	1.84375	1.61475	2.67242e-07	3.05424e-07	9.34814e-06	4.61315e-05	0.00163125	3.55728e-07	2.02924e-10	0.00357811	1.0502e-06	0.0166244	7.7456e-05	0.000396755
FOCAD	2.6188	2.69494	3.71695	4.19534	4.06958	3.69563	2.45376	4.14746	4.02113	4.15482	4.04648	3.53736	0	0	0	0	0	0	0	0	0	0	0	0
MRPS26	2.61613	2.35079	1.61584	-0.226665	-0.664674	-0.0904106	-0.849269	0.698557	0.120768	-0.400428	2.21955	2.08133	0	1.30505e-15	4.04244e-11	0.211965	0.00119853	0.66101	2.09188e-05	0.000304602	0.513627	0.0283976	6.37171e-15	3.88742e-14
TRIM28	2.612	2.59311	2.68011	1.62663	1.58221	1.57159	1.33168	1.91636	1.70174	1.28952	4.28454	4.1654	0	0	0	9.04429e-11	2.06931e-10	2.20059e-10	1.06769e-08	1.08546e-12	2.65443e-11	2.17537e-08	0	0
NDUFS3	2.60508	2.8371	2.108	1.23367	0.707399	1.24269	1.58003	1.28366	1.66677	1.58628	1.6466	1.84712	5.40885e-07	9.86581e-08	1.86338e-05	0.0070294	0.116185	0.00668811	0.000755304	0.00546437	0.000410864	0.000726356	0.000477455	0.00011839
TMED9	2.58406	2.42536	2.03136	0.489176	0.433616	-0.235124	-0.0150779	0.713598	0.272679	-0.364128	0.207426	0.429074	0.00014863	0.000318152	0.00199988	0.448193	0.505907	0.728332	0.980583	0.271555	0.677602	0.576443	0.757894	0.510791
YTHDF2	2.57858	2.45866	2.48014	1.96912	1.7664	2.32033	2.92531	2.19904	1.74139	1.20216	1.91271	1.77955	2.73355e-15	1.16926e-14	8.08066e-15	7.30538e-12	1.42761e-10	6.89936e-14	0	3.38156e-13	1.70952e-10	6.16364e-07	1.47791e-11	9.71113e-11
RFC2	2.57041	2.42849	1.90745	1.53604	1.64285	2.07281	1.55297	1.40054	1.67936	0.890752	1.60648	1.79423	5.56788e-13	2.60615e-12	1.21287e-09	1.3045e-07	3.59892e-08	1.70196e-10	1.06448e-07	8.13656e-07	2.06285e-08	0.000573071	5.37748e-08	4.93656e-09
TFAM	2.56184	1.992	1.69103	2.01021	1.87066	0.504399	0.645552	-0.479812	-0.509884	-0.410104	0.207186	-0.46075	1.16879e-10	3.96549e-08	1.0132e-06	3.24564e-08	1.54015e-07	0.0988755	0.0349756	0.118452	0.0926357	0.212516	0.501594	0.128488
RBM39	2.55818	2.48891	2.39357	1.83952	2.06723	1.62834	1.28168	2.29388	1.94564	2.13474	2.74226	2.46216	0	1.30505e-15	4.80878e-15	1.00685e-11	4.22638e-13	2.42106e-10	5.88161e-08	1.92994e-14	2.05302e-12	1.58026e-13	0	2.53295e-15
RAP1A	2.55068	2.72717	2.60824	1.72601	1.56699	1.97767	2.35401	2.12583	1.83128	1.55999	1.61406	1.68185	1.56391e-06	9.08578e-07	1.72086e-06	0.000276085	0.0012964	0.000126164	7.12385e-06	0.000279999	0.000274789	0.00130794	0.000400578	0.000259532
COPB2	2.5499	2.61976	2.39544	1.93599	1.76522	2.25211	2.24614	2.38355	2.58522	1.75125	2.14282	2.32726	0	0	0	0	0	0	0	0	0	0	0	0
YWHAG	2.54628	2.37686	3.09225	1.86769	1.62907	1.98721	1.98422	1.87144	1.9827	1.78231	1.80806	1.77459	0	0	0	0	0	0	0	0	0	0	0	0
MTA1	2.53433	2.64744	3.43819	3.73483	3.70222	3.63949	2.11787	4.03837	4.04752	4.22234	3.97718	3.73409	0	0	0	0	0	0	0	0	0	0	0	0
G3BP2	2.53045	2.64689	1.78935	0.768599	0.730137	1.06181	1.6108	0.938522	0.917069	-0.0803855	2.64932	2.88193	2.561e-11	7.70139e-12	7.67705e-08	0.00703384	0.0103261	0.000332971	6.10183e-07	0.00128662	0.00150457	0.827886	7.28484e-12	7.23341e-13
MAP4	2.52594	2.12509	3.95292	2.44999	2.27915	1.67596	0.669432	1.43905	1.31048	1.61757	1.3525	0.934758	1.0408e-10	6.48988e-09	0	2.2848e-10	1.50144e-09	9.43936e-07	0.0272912	1.33121e-05	4.94006e-05	1.66963e-06	3.158e-05	0.00241379
FAF2	2.51269	2.51827	2.09969	1.27582	0.790286	1.52061	3.22863	0.906258	2.13267	1.5543	4.12535	3.34659	7.78061e-09	7.11795e-09	3.16095e-07	0.000517342	0.0253655	6.2366e-05	1.90841e-11	0.0114194	2.28209e-07	4.38478e-05	2.52163e-14	7.44582e-12
LRRC59	2.50149	2.27503	2.97005	1.74194	1.84441	1.79126	1.6119	1.35669	1.80104	1.70531	2.4887	2.51655	0	0	0	1.19904e-12	2.47421e-13	5.33766e-13	9.29483e-12	8.29213e-10	4.35494e-13	2.06919e-12	0	0
GTF3C3	2.50101	2.43535	1.71042	0.915291	0.748425	1.29681	0.898622	1.15857	1.96292	0.978046	2.91595	2.8702	1.33362e-07	2.17358e-07	7.17657e-05	0.0229349	0.0619915	0.00173901	0.0260621	0.00486986	9.62513e-06	0.0151537	5.20363e-09	7.46376e-09
YWHAE	2.4999	2.33713	2.80788	1.52832	1.43309	1.69261	1.60599	1.50971	1.48353	1.32808	1.39041	1.3269	0	0	0	8.10525e-13	5.27922e-12	4.02041e-14	1.78803e-13	1.09652e-12	1.72952e-12	3.54191e-11	9.87955e-12	3.37915e-11
TUBA1C	2.4926	2.34681	2.16428	2.08895	1.93413	2.08437	3.97001	1.90192	2.35214	1.1606	1.35829	1.62299	5.63581e-11	2.60969e-10	1.85839e-09	4.28437e-09	2.6245e-08	4.89944e-09	0	3.6587e-08	2.38407e-10	0.000155751	1.69709e-05	8.23937e-07
EPB41	2.46791	2.6047	2.3054	1.34213	1.29339	2.14968	2.40283	1.59497	1.92225	1.23099	1.48627	1.58293	3.61099e-09	1.03011e-09	1.59866e-08	0.000164263	0.000273957	7.40576e-08	6.45556e-09	1.59245e-05	6.36197e-07	0.000466457	4.19121e-05	1.68002e-05
COA3	2.46204	2.52635	2.13657	1.53416	1.22263	1.47653	2.39215	1.65722	1.94672	1.51752	2.20939	2.41488	2.20668e-07	1.30241e-07	2.64871e-06	0.000288978	0.00625056	0.000462732	3.73173e-07	0.000121831	1.18463e-05	0.00033067	1.56105e-06	3.05793e-07
RFC5	2.45769	2.66737	2.29675	1.43474	1.6595	1.91872	2.20005	1.24736	1.89924	1.26777	2.34307	2.46349	1.33334e-07	2.3797e-08	4.8539e-07	0.000492372	9.01596e-05	1.07524e-05	1.07965e-06	0.00217808	1.21119e-05	0.00178542	3.32932e-07	1.23154e-07
SMC2	2.45712	2.52575	2.56103	1.82455	1.44692	2.1643	1.59745	1.7006	2.238	1.35717	1.92747	2.13522	2.85104e-12	1.35903e-12	8.91853e-13	4.26404e-09	5.18286e-07	7.89345e-11	7.22899e-08	2.07513e-08	3.22901e-11	1.5153e-06	1.19353e-09	1.01033e-10
EPRS1	2.45523	2.51688	2.22428	2.69749	2.42998	2.66282	3.41351	1.85424	2.42628	1.76807	2.06441	2.16221	2.73355e-15	1.30505e-15	5.07927e-14	0	6.17594e-15	0	0	8.08563e-12	5.30585e-15	2.69165e-11	4.26589e-13	1.13983e-13
RFC4	2.45361	2.41315	2.09866	1.54192	1.61262	1.60284	1.94721	0.974615	1.84021	1.11698	2.16644	2.41074	1.33854e-09	1.9271e-09	4.47843e-08	1.36348e-05	6.83082e-06	7.4541e-06	2.14645e-07	0.00345939	6.38374e-07	0.0008968	2.28254e-08	2.05907e-09
RPA1	2.43586	2.71853	0.399539	1.28164	1.25084	0.83052	1.74354	-0.254823	0.410272	-0.863941	0.146669	-0.0228963	0	0	0.020632	1.79276e-09	3.5761e-09	1.03649e-05	5.47473e-13	0.141568	0.0175442	5.12155e-06	0.393118	0.903311
GTF2F2	2.43289	1.79474	2.47546	2.90082	2.45381	2.25343	3.27565	2.29823	1.35276	1.81774	2.28365	1.73771	0.000267542	0.00539443	0.000207873	2.44244e-05	0.000246634	0.000644436	3.56413e-06	0.000532789	0.0329521	0.00470624	0.000540244	0.00674135
DMAP1	2.43163	2.56462	2.28678	0.555384	0.513333	0.860959	0.581822	1.74844	2.15409	1.29144	2.32754	2.84502	5.97533e-09	1.84156e-09	2.08928e-08	0.0874663	0.128382	0.0121571	0.0863388	3.26846e-06	6.90941e-08	0.000222363	1.47954e-08	1.72333e-10
MBD3	2.42623	2.42948	2.80906	2.64422	2.55427	2.57652	0.891783	3.29534	2.86288	2.74441	3.56336	3.30425	8.11213e-08	7.79468e-08	3.45897e-09	1.34352e-08	3.00851e-08	2.48292e-08	0.0198878	8.4951e-11	2.21477e-09	5.99699e-09	1.06453e-11	7.23574e-11
NONO	2.42077	2.26809	2.17666	2.14445	1.68505	1.77589	1.49136	1.37136	2.38831	2.43452	2.97618	3.04285	0	0	0	0	0	0	0	1.38817e-14	0	0	0	0
MRPS17	2.41138	1.96882	1.48861	-0.229034	-0.163542	-0.0501525	-0.601691	0.784969	0.189707	-0.000747519	1.75302	1.37909	0	2.61376e-14	4.35457e-11	0.196569	0.427042	0.77975	0.00120442	1.80962e-05	0.251236	0.997186	6.40528e-13	2.74974e-10
AVEN	2.40635	2.4314	3.29942	3.17257	3.19188	3.03398	1.80158	3.54727	3.72252	3.68371	3.69845	2.82131	2.80246e-13	2.07606e-13	0	0	0	0	6.34043e-10	0	0	0	0	2.53295e-15
YWHAZ	2.40207	2.27526	2.90715	1.26624	0.900107	1.54296	1.57571	1.37289	1.2755	1.16545	1.15239	1.30912	0	0	0	4.11087e-11	1.21875e-07	1.72117e-13	8.91354e-14	4.63574e-12	3.22901e-11	3.27165e-10	4.22498e-10	1.53627e-11
KLC1	2.39785	2.51836	2.42622	2.89138	2.40865	2.16306	1.69554	2.76032	2.32316	3.06182	2.49626	2.05985	0	0	0	0	0	0	5.62896e-13	0	0	0	0	2.53295e-15
GOT2	2.39694	2.40311	2.41365	3.25439	3.23309	2.97768	2.35894	3.06553	3.25352	3.61638	3.19291	3.00908	2.73355e-15	2.54444e-15	2.47769e-15	0	0	0	5.17512e-15	0	0	0	0	0
KIF5B	2.37954	2.29621	2.1	2.61362	2.17652	2.13657	1.54198	2.26022	2.23722	2.64398	2.18811	1.95711	0	0	0	0	0	0	0	0	0	0	0	0
CRYBG3	2.36657	2.73111	3.25083	3.08186	3.22491	2.7026	1.92901	3.76513	3.00435	2.59242	3.203	3.20148	3.42004e-13	4.90382e-15	0	0	0	7.99361e-15	8.20412e-11	0	0	2.78222e-14	0	0
HAT1	2.36538	2.28728	1.95711	1.38327	1.25234	1.29323	2.62924	1.37691	1.09668	0.263198	2.21485	2.36404	0	0	1.33959e-14	2.41738e-10	3.00362e-09	1.31723e-09	0	2.76627e-10	4.98173e-08	0.121196	0	0
TIMM50	2.36114	2.36796	2.04983	2.04196	1.70619	2.14401	3.19409	1.34953	2.41433	1.88587	2.64873	2.79317	0	0	0	0	1.1891e-14	0	0	8.18514e-12	0	0	0	0
ALDH3A2	2.35972	2.42545	3.97229	2.60026	2.76011	2.88325	3.12263	2.86002	3.6158	3.11391	6.07431	5.67322	0	0	0	0	0	0	0	0	0	0	0	0
EIF3B	2.33822	2.58341	2.86729	2.47818	2.3434	2.69343	2.68121	2.49494	2.96591	2.2955	2.73889	2.54795	0	0	0	0	0	0	0	0	0	0	0	0
SSR1	2.33715	2.17775	1.83603	0.812652	1.25181	0.506112	2.27752	1.26348	0.654347	0.41564	0.93233	0.486382	1.49733e-08	6.72493e-08	1.81689e-06	0.0184992	0.000490314	0.142618	2.60626e-08	0.000447625	0.0564754	0.224169	0.00720386	0.155094
RAB5C	2.33363	1.79562	1.60601	1.96636	1.47732	1.51845	2.5101	1.08633	1.69644	1.47021	1.24474	1.15884	3.88175e-11	1.8177e-08	1.88138e-07	2.45274e-09	9.44113e-07	5.61315e-07	5.56416e-12	0.000116936	5.96562e-08	9.41866e-07	1.57647e-05	4.57565e-05
SFPQ	2.32611	2.04207	1.76616	1.68724	1.23057	1.39698	1.26184	0.883964	2.06676	1.997	2.12537	2.86584	0	0	0	0	1.27576e-13	2.79589e-15	5.19822e-14	8.29531e-10	0	0	0	0
MRPS22	2.31805	1.90227	0.977435	-0.792916	-0.865397	-0.80831	-1.0911	0.00223472	-0.627936	-0.672926	1.25685	0.953928	1.03002e-11	1.40517e-09	0.000201115	0.0019343	0.000850247	0.00330468	0.000132331	0.994417	0.0123648	0.00751893	5.62336e-06	0.000269368
MCM3	2.30956	2.02328	1.63409	1.16178	1.3072	1.3415	1.64933	1.48712	1.59899	1.69326	2.08694	2.11526	6.14549e-12	1.92476e-10	2.67988e-08	1.50335e-05	2.21549e-06	1.38633e-06	2.25397e-08	2.00944e-07	4.27358e-08	1.24664e-08	8.44118e-11	5.99254e-11
CAPZB	2.30377	2.52083	3.01231	1.12481	0.887671	1.24487	0.678252	2.378	2.02457	1.47581	1.58157	1.75584	0	0	0	1.2759e-09	2.37545e-07	1.0693e-10	2.44681e-05	0	0	1.05575e-12	1.36071e-13	6.10623e-15
SF3B3	2.29758	2.28224	1.47724	1.36548	1.31535	1.02261	1.76413	2.00175	1.76917	2.29219	2.1603	2.14736	0	0	0	8.62619e-15	2.54265e-14	2.82555e-11	0	0	0	0	0	0
CTNNA1	2.29321	1.90236	3.24318	2.54081	1.31198	1.99085	0.656792	2.53673	1.71438	3.13659	1.25488	1.41164	1.00513e-14	2.03232e-12	0	0	2.21747e-08	6.217e-13	0.00109733	0	3.33425e-11	0	5.25472e-08	3.98126e-09
GTF3C4	2.29172	2.51314	1.50089	0.692287	0.77149	0.584458	0.208674	0.516923	1.47446	0.863904	2.42636	2.85071	1.56448e-05	3.47066e-06	0.00234272	0.145376	0.118667	0.225998	0.684847	0.289499	0.00268663	0.0697454	6.24784e-06	3.68797e-07
ESYT2	2.26469	2.49861	3.1235	2.9078	2.72864	3.09305	2.44481	3.19165	3.06596	3.41843	3.14487	2.8122	0	0	0	0	0	0	0	0	0	0	0	0
CBX1	2.25622	2.50368	1.524	1.4411	1.85411	1.25979	1.79829	0.960974	1.38321	1.38085	1.72177	1.90509	5.06554e-06	1.59541e-06	0.000971263	0.00120007	7.8668e-05	0.00399794	0.000158344	0.0297181	0.00172202	0.00179145	0.000503479	0.000160317
MICOS13	2.25559	2.28063	1.61294	1.55576	1.29635	2.21018	3.23781	1.15586	2.60415	2.2408	2.57181	2.22915	0.00221494	0.00196316	0.0244683	0.0292208	0.0691718	0.00262386	3.21197e-05	0.119454	0.000495226	0.0022734	0.000575069	0.00235266
YWHAH	2.25345	2.04306	2.62395	1.48974	1.23575	1.54642	1.63201	1.58386	0.783665	0.833908	1.38939	1.43855	3.48549e-13	5.3083e-12	3.67176e-15	1.2864e-08	6.08781e-07	5.96216e-09	1.53e-09	3.3188e-09	0.000497977	0.000245666	5.70586e-08	2.7361e-08
RBBP7	2.22056	2.46845	3.10691	3.02599	2.89123	2.8047	2.01501	3.48773	3.51164	3.51002	3.3222	3.2219	3.78541e-14	1.30505e-15	0	0	0	0	6.22632e-13	0	0	0	0	0
RAE1	2.21617	2.13592	2.34216	0.379033	0.386911	3.04221	0.166235	2.53471	2.81947	3.1182	1.53741	1.85373	5.67205e-13	1.58342e-12	1.1082e-13	0.077795	0.0735537	0	0.459008	1.38817e-14	0	0	6.30983e-09	6.78188e-11
POLR2H	2.19913	2.24772	1.08569	1.61679	1.35758	1.41642	1.60342	1.21916	1.66681	1.0242	1.83807	1.8917	7.66477e-12	4.17243e-12	2.48429e-05	1.55916e-08	5.88357e-07	2.52086e-07	1.85885e-08	4.17748e-06	7.46429e-09	5.71049e-05	7.694e-10	3.74134e-10
ELOB	2.1928	2.12143	2.34177	1.37453	1.27964	1.69574	2.02391	1.5612	1.54118	1.20987	1.88996	1.98165	2.19343e-14	5.49681e-14	2.47769e-15	4.83705e-09	2.59543e-08	2.97726e-11	2.24255e-13	2.47856e-10	3.1183e-10	7.48108e-08	1.49058e-12	3.88427e-13
AKAP8L	2.18665	2.15459	1.57015	0.638543	0.636436	1.07922	0.947333	1.57771	2.2974	0.977772	2.6373	3.07479	2.87804e-11	4.14341e-11	6.66283e-08	0.0102468	0.0105797	4.80852e-05	0.000252653	6.46964e-08	7.66224e-12	0.000171722	1.57822e-13	2.53295e-15
MRPS25	2.18375	1.92206	0.520742	-1.04834	-1.15693	-1.05275	-1.0969	0.0636016	-0.349148	-0.559411	0.572784	1.03636	1.07004e-09	1.73532e-08	0.0601255	0.000335155	0.00027648	0.0026227	0.000488595	0.830466	0.206431	0.042913	0.0385426	0.000381694
NXF1	2.18177	1.77096	1.05826	-0.299785	-0.333556	-0.289442	-0.26003	0.5018	0.922913	0.395502	2.89559	2.94432	0.00120278	0.00703195	0.0967279	0.653701	0.641331	0.665051	0.711518	0.447525	0.14904	0.545027	4.1716e-05	3.38236e-05
EIF3I	2.17954	2.17833	2.61747	2.20163	2.04927	2.45585	2.27714	2.46412	2.52987	1.94423	2.38908	2.23635	0	0	0	0	0	0	0	0	0	0	0	0
EIF3C	2.16748	2.34406	2.17586	1.81132	1.66782	1.55512	1.67696	2.21963	1.84779	1.70257	2.43143	2.44634	0	0	0	0	1.04828e-14	7.65332e-14	7.51227e-15	0	0	5.71885e-15	0	0
CFL1	2.16463	2.07541	1.9474	0.792081	0.786292	0.541626	0.986431	0.55517	0.776834	0.591765	0.424672	0.412903	8.87796e-14	2.96125e-13	1.72925e-12	0.000173332	0.000203337	0.00762133	7.43898e-06	0.00661821	0.000223629	0.00366341	0.0337841	0.0387029
CAD	2.15834	2.18209	1.93349	2.22532	2.16283	2.08866	2.7903	1.96241	2.15704	1.38079	2.64613	2.9797	7.54274e-14	5.30577e-14	1.54542e-12	3.44096e-14	8.28778e-14	2.0079e-13	0	1.12209e-12	8.11795e-14	7.00965e-09	0	0
GATAD2B	2.13707	2.39262	2.76527	2.6858	2.67722	2.23996	1.08248	3.19848	2.74995	2.46847	3.2983	3.23086	2.22694e-10	1.29717e-11	2.58765e-13	6.64637e-13	7.68243e-13	7.34913e-11	8.32206e-05	5.83847e-15	3.24934e-13	5.94127e-12	2.63037e-15	2.53295e-15
RAB6B	2.11552	2.19442	2.04803	1.45134	1.56973	1.7119	2.48926	1.24718	1.9436	1.0148	1.44405	1.5283	1.39147e-06	6.88848e-07	2.32757e-06	0.000323648	0.000131612	4.07566e-05	6.0374e-08	0.00171995	5.59439e-06	0.00889567	0.000350042	0.000174157
MAP1B	2.10341	2.16635	2.3509	2.39427	1.6732	1.83977	2.3892	1.32642	2.21825	1.24421	1.09413	1.22671	0.000327183	0.000226172	7.7532e-05	6.1465e-05	0.00326728	0.00136861	6.29674e-05	0.018212	0.000165108	0.0589284	0.0473717	0.0269691
LARS1	2.09015	2.20564	2.11828	2.38854	2.24298	2.54648	2.75998	1.6573	2.01764	1.57401	1.79398	1.68226	0	0	0	0	0	0	0	7.27451e-14	0	3.26239e-13	6.37171e-15	3.97448e-14
G3BP1	2.08065	2.10508	1.48761	0.731801	0.762669	0.743273	1.01713	1.16112	0.994555	0.384375	2.61354	2.85707	2.57004e-05	2.19335e-05	0.00118865	0.0990961	0.107801	0.0978811	0.0208408	0.00950381	0.037204	0.482784	8.40466e-07	1.82896e-07
NKRF	2.07767	2.2549	2.07557	0.768085	1.10433	2.04858	1.14286	1.77096	2.26763	0.96345	1.97797	2.00612	0	0	0	5.10554e-06	3.98847e-09	0	1.52352e-09	1.12629e-14	0	6.98167e-08	0	0
SF3B5	2.07039	2.13365	0.567883	1.51948	1.37687	1.23122	1.56011	1.28661	0.866558	1.67219	1.0876	1.19609	2.80999e-08	1.40055e-08	0.0688995	9.54836e-06	4.49722e-05	0.000195485	6.2258e-06	0.000115682	0.00633848	1.80148e-06	0.000799484	0.000269286
ENY2	2.06833	2.23258	1.94033	2.24582	2.01704	1.99158	1.72381	2.04539	2.15708	1.50504	3.05098	2.86873	3.04421e-05	9.63412e-06	7.2019e-05	1.43583e-05	4.49722e-05	5.22229e-05	0.000315181	3.752e-05	1.57262e-05	0.00135669	3.24166e-08	1.12944e-07
MRPS27	2.05998	1.64479	1.00497	-0.704821	-1.39666	-0.709065	-1.23827	-0.0269546	-0.864743	-0.728971	1.2397	0.370598	1.52085e-10	2.07582e-08	8.15737e-05	0.0154857	1.98851e-06	0.00638642	7.65112e-05	0.913874	0.000492888	0.00266881	3.90458e-06	0.113303
GRB2	2.05981	1.51902	1.51292	1.06976	0.943547	0.707834	0.763393	1.30144	0.984114	0.806466	1.27004	1.04355	5.48777e-09	1.89918e-06	1.98494e-06	0.00057338	0.00111943	0.0178874	0.00695938	5.86045e-05	0.000678414	0.00730238	7.44692e-05	0.000361313
EIF3G	2.0569	2.14684	2.54893	1.99374	1.48343	2.61172	1.99269	2.3189	2.32162	1.4815	2.0806	1.97322	1.87219e-13	5.22378e-14	0	5.12234e-13	1.33074e-09	0	4.7369e-13	5.83847e-15	5.30585e-15	1.19803e-09	1.31437e-13	5.91198e-13
EIF3D	2.05321	2.105	1.62415	0.94751	0.921958	0.980282	1.08585	1.77528	1.6003	0.686859	2.38394	2.54144	3.42746e-12	1.69147e-12	1.47921e-09	4.37532e-05	6.76188e-05	2.74907e-05	5.35718e-06	1.72528e-10	2.0172e-09	0.00192092	4.54699e-14	7.19892e-15
CSDE1	2.0446	2.14717	2.39725	1.82932	1.62256	1.69299	1.50835	2.48676	1.70133	1.57374	1.70481	1.44327	0	0	0	1.40732e-14	4.79225e-13	1.27695e-13	3.18718e-12	0	1.09639e-13	1.0259e-12	9.50257e-14	1.01934e-11
AP3B1	2.02225	2.08484	1.91534	1.78645	1.72255	1.88836	1.82236	1.75887	2.09731	1.59975	2.00194	1.97124	0	0	0	2.98269e-15	9.12247e-15	0	1.42696e-15	4.44421e-15	0	7.40608e-14	0	0
RAD21	2.01565	2.25108	1.46924	1.95142	2.06515	2.19844	2.51421	1.48685	2.72278	1.93945	2.29512	2.08703	2.108e-13	7.22438e-15	9.95696e-10	5.91617e-13	1.23989e-13	1.79297e-14	0	7.70469e-10	0	6.73117e-13	5.19416e-15	7.15462e-14
DARS1	2.01552	2.17632	1.98233	2.20061	1.98957	2.12612	2.03802	1.719	2.0402	1.73809	1.82289	1.97224	7.68162e-15	0	1.12873e-14	0	1.46451e-14	1.43846e-15	5.17512e-15	8.84165e-13	5.30585e-15	6.41552e-13	1.49118e-13	1.36024e-14
SFN	2.00781	1.80649	2.42311	1.23625	0.938526	1.21733	1.11664	1.30732	1.28794	1.27187	1.28381	1.07572	1.24106e-12	2.10409e-11	4.80878e-15	1.29377e-07	1.77401e-05	1.84331e-07	9.38348e-07	4.45032e-08	5.57591e-08	7.17933e-08	6.11177e-08	1.78131e-06
YWHAQ	1.99741	2.01839	2.54227	1.4978	1.27927	1.46084	1.39349	1.38963	1.11681	1.06446	1.46139	1.15297	1.00513e-14	7.22438e-15	0	3.81435e-11	2.15504e-09	7.34592e-11	2.21343e-10	2.61541e-10	3.98438e-08	1.04138e-07	6.6922e-11	2.01723e-08
RPA3	1.99568	2.41661	-0.26438	0.629944	0.655012	0.778884	0.571439	-1.18638	0.0331257	-1.69571	0.00421847	-0.428471	9.05023e-05	5.3046e-06	0.581352	0.178806	0.165615	0.128838	0.232367	0.0137041	0.958661	0.00135788	0.993314	0.368823
RBBP4	1.9891	2.05793	2.49379	2.70225	2.63244	2.4046	1.68582	2.75136	2.58531	2.64852	3.01516	2.83171	0	0	0	0	0	0	0	0	0	0	0	0
HSD17B4	1.98423	2.0684	1.57824	1.19471	0.885199	1.77575	2.01616	1.29758	2.15164	1.58898	1.3725	1.33998	7.6518e-12	2.37635e-12	2.51831e-09	8.79154e-07	0.000108813	1.50254e-10	4.82421e-12	1.90647e-07	8.11795e-13	2.16211e-09	5.73253e-08	9.44467e-08
SNX27	1.97506	1.9533	2.16172	2.64776	2.11602	2.30554	1.84583	2.40963	2.26738	2.73513	1.89317	1.76141	1.24863e-10	1.66631e-10	1.12594e-11	4.51252e-14	2.48428e-11	2.21892e-12	6.34847e-10	6.41083e-13	3.33029e-12	1.7456e-14	3.42208e-10	2.04294e-09
DDX46	1.96165	1.92794	2.7303	2.43907	2.38142	2.12914	2.10102	2.51539	2.49086	2.43024	2.72783	2.57244	1.91773e-09	2.78343e-09	3.82439e-13	9.14534e-12	1.92693e-11	2.86936e-10	3.64394e-10	4.00407e-12	4.96285e-12	9.59032e-12	4.02172e-13	1.91761e-12
CCDC47	1.95762	2.18554	1.36433	0.543389	0.61468	0.662775	1.55133	0.642807	0.95361	0.375017	0.715797	0.757388	3.37772e-06	4.77551e-07	0.000451696	0.173696	0.0947526	0.0725344	9.63062e-05	0.0829567	0.0106474	0.32222	0.0505482	0.0394059
DYNLL2	1.95675	1.72162	1.72399	1.22902	1.04043	0.970218	0.81996	1.59851	1.43887	0.924335	1.57528	1.64219	1.64303e-08	2.01095e-07	5.27698e-07	4.79271e-05	0.000398815	0.000838527	0.00607205	2.08122e-06	4.58343e-06	0.00216465	1.03725e-06	4.78282e-07
ELOC	1.95623	2.12985	1.99675	1.09063	0.776481	1.26752	1.85129	1.32854	1.53388	0.815655	1.94284	1.97712	1.24866e-14	0	5.97561e-15	4.65474e-08	2.37691e-05	1.70514e-09	6.16448e-14	5.33506e-10	1.25454e-11	1.02191e-05	1.42314e-14	8.25393e-15
CTTN	1.95433	1.98827	1.68937	1.11138	0.752386	0.919197	0.697804	0.82195	0.981298	1.02012	0.825325	0.821274	7.68162e-15	4.90382e-15	5.32584e-13	2.21993e-08	3.01843e-05	1.06491e-06	8.28709e-05	7.66737e-06	2.96098e-07	1.30702e-07	6.85741e-06	7.28067e-06
POLDIP3	1.94535	2.20398	2.39441	3.23484	3.03975	2.86799	0.296658	3.00484	3.2236	3.81745	3.68617	3.37844	0	0	0	0	0	0	0.0394699	0	0	0	0	0
PCM1	1.94168	1.97454	2.73972	0.505718	0.0757751	-0.0636778	-0.154074	1.18071	-0.224497	0.519498	0.186981	0.229942	2.37855e-09	1.60288e-09	3.39959e-13	0.0502732	0.781649	0.820755	0.600896	3.0582e-05	0.390999	0.0444877	0.474984	0.380341
MRPS7	1.94113	1.75044	1.66852	-0.0825367	-0.140096	0.201229	-0.0518142	0.538244	0.816096	0.859725	1.8161	1.61629	4.26079e-11	5.85578e-10	1.83924e-09	0.714174	0.543507	0.376817	0.825931	0.0175863	0.000463411	0.000254194	2.24757e-10	3.93246e-09
VCP	1.93573	1.87083	1.94153	1.72862	1.59397	1.4804	1.26537	1.79751	1.06328	1.07185	2.26737	2.17623	0	0	0	0	0	0	8.39822e-14	0	1.1477e-11	9.36896e-12	0	0
CAPZA1	1.93246	2.18343	2.62739	1.04463	1.12055	1.04472	0.762764	1.96802	1.75008	1.54086	1.51554	1.70718	0	0	0	1.11244e-11	1.75956e-12	1.11826e-11	2.33261e-08	0	0	0	0	0
ADD1	1.92367	2.14393	1.52074	1.25654	1.07195	2.01752	2.83554	0.856684	1.69603	1.16169	0.948178	0.897614	6.75815e-08	6.12693e-09	5.26685e-06	9.21936e-05	0.000663003	2.5972e-08	6.01245e-12	0.00985549	7.89646e-07	0.000249375	0.00215128	0.00345967
HDAC2	1.91114	2.14451	2.71611	2.56415	2.52612	2.36599	1.622	3.02958	2.82061	3.00086	3.3837	3.09283	1.79566e-13	4.90382e-15	0	0	0	0	1.70558e-11	0	0	0	0	0
GFPT1	1.91072	2.4973	2.86722	2.8759	3.04399	2.64508	1.58016	3.15615	2.70299	2.43929	2.86809	2.64682	9.97674e-11	6.88622e-14	1.30238e-15	1.53723e-15	0	1.54681e-14	8.59e-09	0	7.80572e-15	1.56575e-13	1.3498e-15	1.25381e-14
DPY30	1.91039	2.05906	1.99933	1.444	1.44974	1.78707	1.356	1.39085	2.15701	1.41208	1.48153	2.12245	6.41204e-09	1.17298e-09	2.2937e-09	4.05324e-06	1.59637e-06	2.86073e-08	4.88824e-06	3.34438e-06	3.79327e-10	2.34263e-06	1.06124e-06	5.63943e-10
KLC2	1.90742	1.97833	2.08292	2.10208	1.38927	1.51227	0.666834	2.46667	1.82573	2.27683	2.09346	1.7786	4.26079e-11	1.64313e-11	4.12338e-12	3.5911e-12	6.37895e-08	1.06099e-08	0.00246755	4.58095e-14	1.21598e-10	4.15125e-13	3.67106e-12	2.27047e-10
HAX1	1.90022	1.75556	1.15436	1.58789	1.56633	1.54062	2.71394	0.607659	1.71785	1.36003	1.67154	1.99645	3.49996e-12	3.02663e-11	4.52285e-07	3.9973e-10	6.39179e-10	8.72195e-10	0	0.00309346	5.25109e-11	1.47885e-08	1.04213e-10	8.28241e-13
MARS1	1.89928	1.72947	1.63387	2.16249	1.92685	2.28366	2.59367	1.51147	2.14536	1.62469	1.40842	1.50724	6.13621e-11	6.45248e-10	2.49673e-09	1.94609e-12	4.85807e-11	4.10324e-13	9.95215e-15	1.56922e-08	2.29e-12	2.88356e-09	6.78945e-08	1.61783e-08
AP3M1	1.8947	1.92174	2.03914	1.39393	0.755863	1.64461	2.07549	1.60062	1.45196	1.46378	1.57626	1.23287	2.49669e-06	1.89661e-06	6.59361e-07	0.000202578	0.043191	4.957e-05	4.8159e-07	3.58306e-05	0.00012434	0.000111325	4.08773e-05	0.000799861
RANBP2	1.88953	1.98215	1.33345	1.28127	1.11055	1.21289	1.85854	1.24638	2.39877	1.92783	1.52872	1.98278	3.61608e-11	9.99007e-12	1.15788e-07	2.49201e-07	3.63051e-06	7.53192e-07	5.20938e-11	4.46905e-07	5.19747e-14	2.14201e-11	6.07947e-09	9.41556e-12
SF3A2	1.88868	1.80994	1.90022	1.85585	1.83061	1.95167	1.81845	2.04028	2.18453	2.23124	2.96471	2.80939	0	0	0	0	0	0	0	0	0	0	0	0
MED22	1.88863	2.18266	0.191253	-0.514776	-0.636354	-0.140783	-0.411759	-0.537737	-0.0135024	-0.414495	-0.433563	-0.00790197	5.11333e-11	1.37591e-12	0.353584	0.0413043	0.0028189	0.5035	0.0469047	0.0348894	0.953434	0.0437636	0.0833356	0.972354
TCEA1	1.88824	1.66118	2.02323	2.47777	2.04487	1.80334	0.488776	1.27913	1.02953	1.45032	1.28437	1.68981	3.76786e-06	2.66961e-05	1.09631e-06	2.15193e-08	9.47267e-07	7.74105e-06	0.383815	0.000729502	0.0051229	0.000162662	0.000665393	2.03215e-05
PRKAR2A	1.87201	1.95543	1.81046	1.92063	1.62407	1.44429	0.80624	1.9107	1.59488	1.6843	1.61257	1.40185	7.7198e-10	2.65941e-10	1.71364e-09	4.17928e-10	2.18497e-08	2.29669e-07	0.00118521	4.91188e-10	2.89172e-08	8.84378e-09	2.29232e-08	3.97934e-07
COPB1	1.87142	2.06036	1.6271	2.09133	1.44845	1.63885	2.49037	1.29759	1.6024	1.15672	1.46999	1.36653	1.13003e-10	9.06099e-12	3.23708e-09	6.4638e-12	4.61036e-08	2.96927e-09	4.49667e-14	4.05344e-07	4.46877e-09	3.05559e-06	3.11566e-08	1.40197e-07
KATNAL2	1.87034	1.82983	1.92043	1.77971	1.81377	1.51887	1.43449	1.77532	1.14522	1.24402	2.06311	2.13607	4.91091e-14	9.40849e-15	2.47769e-15	2.43049e-14	1.32354e-13	1.90736e-12	7.89146e-12	2.68254e-14	1.95735e-09	1.76645e-09	0	0
DCP1A	1.86024	2.26574	3.03301	2.70285	2.19993	2.01577	1.34405	3.09918	2.76558	2.3386	2.61685	2.67024	9.94008e-08	1.24879e-09	6.12457e-13	1.56762e-11	2.856e-09	1.9472e-08	2.92283e-05	3.7648e-13	8.1253e-12	5.87641e-10	3.40739e-11	1.92728e-11
RPS27A	1.84656	2.08646	1.7243	-0.352318	-0.458268	-0.601752	-0.395126	0.716652	0.132583	-0.393047	5.31475	3.77672	7.57493e-10	3.40435e-11	3.75999e-09	0.137476	0.0553995	0.0125339	0.0985856	0.00345021	0.585844	0.0978102	0	0
NAP1L1	1.84169	1.892	1.35186	1.3616	1.45481	1.168	2.03647	1.51357	1.10402	0.641195	0.86337	0.894351	1.8899e-12	8.84862e-13	5.04717e-09	4.35396e-09	1.04643e-09	1.27784e-07	1.0646e-13	3.59107e-10	3.74782e-07	0.00106471	2.52485e-05	1.48658e-05
NUP93	1.8292	1.94248	1.57179	1.10758	0.780966	1.29807	2.01029	1.23197	1.90159	1.77787	1.23729	1.73345	7.90176e-09	1.92269e-09	2.03997e-07	7.16751e-05	0.00347296	6.73431e-06	8.36458e-10	1.60048e-05	3.14522e-09	1.47885e-08	1.40508e-05	2.62847e-08
ARPC3	1.82753	1.66033	3.0244	1.02945	0.891187	3.65256	0.810852	2.31164	2.03931	2.88601	1.26423	1.23724	2.14938e-07	1.24511e-06	1.61045e-12	0.00159846	0.00372943	9.2637e-15	0.00785586	1.46777e-09	2.21734e-08	5.94127e-12	8.3991e-05	0.000112041
HSPA4	1.81525	1.80376	1.23212	4.77857	5.99751	6.00872	7.14408	2.62479	4.95429	2.76784	2.5245	6.32668	1.47987e-10	1.73846e-10	6.72232e-07	0	0	0	0	7.24481e-15	0	1.5648e-15	1.87583e-14	0
PARP1	1.81461	2.27707	0.919479	1.57209	1.87578	1.23511	1.73427	-0.0725879	0.245718	-0.829424	-0.00967317	0.0711161	0	0	7.59305e-09	4.44089e-15	0	4.9198e-12	0	0.594981	0.0607405	7.04166e-08	0.951137	0.596522
TUBB8	1.81393	2.00212	1.54456	1.91921	1.25939	1.91694	3.37022	1.3379	2.08994	1.20181	1.2208	1.20355	2.1901e-08	2.20457e-09	5.7737e-07	5.97253e-09	1.98686e-05	6.6902e-09	1.42696e-15	7.69966e-06	7.85205e-10	3.7363e-05	2.98042e-05	3.7258e-05
PPIH	1.81051	1.59305	1.98348	0.857317	0.716275	1.16925	0.734483	1.46986	1.64498	1.71146	3.23395	3.24298	2.84148e-08	3.76408e-07	3.63778e-09	0.00214774	0.00948398	6.38148e-05	0.013654	1.7806e-06	2.00889e-07	8.73948e-08	7.59886e-15	7.19892e-15
XYLT1	1.8028	1.15302	2.02027	0.225805	0.120568	0.686199	0.566351	0.596933	0.692208	0.684657	0.789508	0.335569	0.000422697	0.0184278	0.000100023	0.644465	0.814041	0.159287	0.249266	0.225023	0.151921	0.235877	0.100164	0.497901
AIFM1	1.79865	1.84443	1.48342	2.01316	1.79897	2.26225	2.78685	1.31807	2.25303	1.66833	1.46669	1.7945	2.19343e-14	9.40849e-15	5.25671e-12	0	2.54265e-14	0	0	1.34161e-10	0	2.17657e-13	7.28484e-12	2.21805e-14
CAMK2A	1.79861	0.688861	1.61995	0.885175	1.34273	1.23817	0.290708	2.87592	1.66135	1.88669	0.439502	0.372973	0.0363628	0.421513	0.0577355	0.300135	0.115888	0.149398	0.74915	0.0011517	0.0513801	0.0269922	0.615016	0.668775
TAF4	1.7906	1.67217	2.89562	2.56421	2.59645	2.51041	1.57274	2.53538	3.26303	2.98575	3.05802	3.03164	0	3.7928e-15	0	0	0	0	2.38119e-14	0	0	0	0	0
IARS1	1.79043	1.87849	1.88584	2.30107	2.28587	2.34559	2.8534	1.39447	2.13687	1.54437	1.65166	1.5068	0	0	0	0	0	0	0	8.08736e-14	0	2.98842e-15	0	7.19892e-15
NOP58	1.78759	1.9571	2.33056	1.04862	1.22581	1.80091	0.858933	1.18902	1.81147	1.05248	2.44588	2.47385	6.92564e-12	5.38072e-13	2.47769e-15	1.33698e-06	6.86487e-08	6.01876e-12	3.50797e-05	1.248e-07	4.83962e-12	1.2125e-06	0	0
KDM1A	1.77526	1.76084	1.85424	1.9472	2.02725	1.65828	1.72215	1.50595	1.71738	1.23568	1.70917	2.28801	7.02492e-05	7.72512e-05	3.7183e-05	1.82826e-05	1.02225e-05	0.000169041	0.000101427	0.000541987	0.00010541	0.00347364	0.000110728	1.27652e-06
MSH2	1.76545	1.76501	2.2972	1.39109	0.785836	0.907769	1.13368	0.640537	0.586475	1.426	1.57403	1.65125	0.00289303	0.00284555	0.000172433	0.0164049	0.171743	0.116165	0.0496556	0.274053	0.310228	0.0138297	0.0070128	0.00484183
FASN	1.76071	1.9135	1.64735	1.39733	1.31672	1.42827	1.94287	1.74207	1.85689	1.85403	1.36883	1.32775	0	0	0	6.10976e-14	3.62912e-13	3.05397e-14	0	0	0	0	9.8825e-14	2.32324e-13
SET	1.74626	1.69728	0.455885	0.330362	-0.177413	-0.2774	-0.155841	0.397839	-0.0195546	-0.198062	0.322117	0.487431	1.17609e-08	2.1342e-08	0.0714673	0.189619	0.494621	0.280581	0.560707	0.119937	0.947164	0.43737	0.201684	0.0535453
MTREX	1.7441	1.54498	1.11634	0.933033	0.831076	0.499508	0.368844	0.969225	1.14679	1.19858	1.62534	1.75658	4.35624e-09	6.32604e-08	2.20559e-05	0.000249451	0.000972215	0.0403607	0.130086	0.000165911	1.42968e-05	6.94744e-06	2.11093e-08	3.74476e-09
PSMD3	1.73227	1.80968	1.64567	2.13456	2.00614	1.91286	1.83468	1.67975	1.99414	1.98435	3.00386	3.04669	0	0	0	0	0	0	0	0	0	0	0	0
STUB1	1.72652	1.50012	1.23326	1.81486	1.41862	1.49366	4.59113	1.30739	1.74213	1.14185	2.6649	3.73811	1.75013e-05	0.00012214	0.00114215	7.81079e-06	0.000253386	0.000132035	3.98768e-15	0.000645757	1.44265e-05	0.00234606	4.99259e-09	1.0776e-12
MSH6	1.72536	1.80744	1.77756	0.961406	1.36976	1.41683	1.43177	0.886901	1.21008	0.257248	1.19508	1.14093	1.61184e-09	5.31028e-10	7.97808e-10	8.77462e-05	2.58832e-07	1.31046e-07	1.01359e-07	0.000261386	2.52836e-06	0.262746	3.16456e-06	6.77537e-06
LMNB1	1.72267	1.8207	1.47892	1.51776	1.49867	1.72523	1.70737	1.35764	2.20282	1.69821	2.11933	2.21214	0	0	7.18912e-14	4.04905e-14	6.31862e-14	0	0	9.76531e-13	0	1.5648e-15	0	0
TSSC4	1.71915	1.24841	2.48986	1.74385	1.06189	1.29384	0.637445	1.53505	1.76979	1.61208	2.47988	2.00042	0.000133943	0.00334968	6.24561e-07	0.000201107	0.0262294	0.00768775	0.276689	0.000496728	0.000171057	0.000272328	6.68293e-07	1.80089e-05
NUDC	1.71804	1.91436	1.82029	2.09077	1.89448	2.21405	2.43429	1.62402	1.91849	1.61127	1.94626	1.90495	5.28843e-15	0	0	0	0	0	0	3.15509e-14	0	4.02655e-14	0	0
NUP210	1.71488	1.87625	0.961867	1.46665	1.28878	1.50508	3.03878	0.802694	2.66282	1.68005	1.15841	1.53941	1.36209e-09	1.50776e-10	7.20275e-05	4.57718e-08	6.51987e-07	2.83625e-08	0	0.000697332	7.80572e-15	2.19543e-09	4.27786e-06	1.65361e-08
PRPF6	1.71159	1.82252	2.20969	2.46409	2.3863	2.51206	1.0496	2.77736	2.86001	3.16798	3.53156	3.44099	0	0	0	0	0	0	8.88377e-11	0	0	0	0	0
CAPZA2	1.70097	1.26544	2.33113	0.829803	1.05078	0.750286	0.74094	1.10165	0.625477	0.508857	0.192817	0.856192	0.000121001	0.00283871	9.38782e-07	0.0434414	0.0165573	0.0694626	0.0730641	0.00897974	0.148095	0.215391	0.649251	0.0375724
EIF4G1	1.6999	1.89991	2.15069	1.28182	0.878831	1.12679	0.908222	1.33349	1.24759	0.997306	2.29966	2.35814	2.08682e-09	1.49262e-10	5.7091e-12	7.30006e-07	0.000243875	7.10695e-06	0.000152584	3.6628e-07	1.22766e-06	4.33975e-05	9.4964e-13	4.63604e-13
TCERG1	1.69637	1.73062	1.39144	1.43578	1.35994	1.93387	1.55352	1.08865	2.02447	1.12562	1.80103	2.13471	2.73499e-08	1.70191e-08	1.37144e-06	7.63824e-07	2.1741e-06	1.43738e-09	1.69519e-07	7.38343e-05	4.23577e-10	4.24747e-05	7.01192e-09	1.12351e-10
PRPF3	1.69014	1.6127	1.77536	-0.0220239	0.129868	-0.130355	-0.605372	0.789132	0.135922	1.2758	2.85541	2.68817	5.53557e-05	0.000101004	2.67429e-05	0.954879	0.747985	0.765468	0.136711	0.0418963	0.729786	0.00139321	4.91401e-09	1.78415e-08
HSP90B1	1.68954	1.35828	1.47243	1.33725	1.53547	1.58933	2.44122	0.809627	1.98471	1.26925	1.99551	2.25261	1.25399e-10	2.0564e-08	3.4009e-09	2.88319e-08	1.48998e-09	5.95825e-10	5.17512e-15	0.000158639	1.7694e-12	8.43855e-08	1.47262e-12	4.48808e-14
WAPL	1.68816	1.66084	1.46868	1.54089	1.61477	1.8147	0.965017	0.9761	1.05401	1.45405	1.82445	1.24298	0.015126	0.0165133	0.0326111	0.0250173	0.0194714	0.0091765	0.174907	0.158097	0.122375	0.0335421	0.00848944	0.0683386
TOP2B	1.68811	1.89769	1.86009	1.0345	1.1812	2.08061	1.24216	1.12258	2.35782	1.26284	1.62632	1.89872	2.37338e-09	1.52525e-10	2.42776e-10	2.37753e-05	3.00494e-06	1.57038e-11	1.22891e-06	7.21534e-06	5.38074e-13	8.65407e-07	5.46969e-09	1.42297e-10
TUBB6	1.6875	1.84333	1.27124	1.58504	1.1301	1.86354	3.2052	1.47216	1.88633	1.16255	0.642442	0.91475	1.79485e-05	4.21843e-06	0.000694049	4.37532e-05	0.00228339	3.58634e-06	2.56301e-11	0.00012771	2.85394e-06	0.00170283	0.0724345	0.0117925
ARF1	1.68542	1.45572	1.74218	1.29041	1.35115	1.59151	2.0211	1.55805	1.52677	1.07383	1.21477	1.57689	0.000183117	0.00094624	0.00011637	0.00292745	0.00199423	0.000361989	1.485e-05	0.000669924	0.000549027	0.0116994	0.00477468	0.000385088
SEPTIN7	1.68155	1.7904	0.99564	1.89206	0.964671	2.12019	2.21414	0.842991	1.16441	1.63129	1.89934	1.31218	0.00361158	0.00203387	0.075395	0.00117615	0.0866083	0.000355965	0.000204703	0.164938	0.0387734	0.00443473	0.00112982	0.0292616
SNRPF	1.6809	1.84714	1.55275	1.21832	1.1974	1.10311	2.18363	1.25637	1.02147	0.863578	1.46946	1.32626	4.04047e-10	3.61599e-11	2.68367e-09	4.72952e-07	6.93057e-07	3.0035e-06	3.58441e-13	2.72937e-07	1.04852e-05	0.000119197	9.52582e-09	8.84712e-08
CSNK2B	1.67986	1.63973	1.95643	1.6933	1.47673	1.63375	0.739317	1.61182	2.04224	1.8103	2.34526	2.77127	2.56469e-09	4.40965e-09	5.72885e-11	2.13083e-09	4.96933e-08	5.34681e-09	0.00167497	7.04173e-09	1.91457e-11	4.21598e-10	4.02172e-13	2.53295e-15
NUP98	1.67945	1.51362	1.40058	1.23286	0.869816	0.894867	1.14201	1.41887	2.17724	1.92144	1.63885	2.23234	0.00250933	0.00587267	0.0102015	0.026969	0.106401	0.0978001	0.0349756	0.00992639	0.000151704	0.000654034	0.00298481	0.00011002
ARCN1	1.67889	1.60167	1.41093	1.78014	1.42246	1.64603	1.5896	1.22945	1.18264	0.889328	0.935633	1.29108	2.19718e-10	6.98004e-10	1.32753e-08	5.09795e-11	1.24692e-08	3.75553e-10	8.17854e-10	2.54539e-07	5.20562e-07	5.63909e-05	2.72269e-05	9.07596e-08
TBP	1.67722	1.59556	2.54883	2.05539	2.48104	2.57401	2.18509	1.01372	1.7038	1.47923	2.80488	2.01501	0.00975848	0.0135483	0.000162847	0.00175695	0.000241405	0.000148313	0.000968282	0.116011	0.00846116	0.0207853	4.46841e-05	0.00208861
HSPD1	1.67491	1.73849	1.63948	1.11219	0.943078	1.11032	1.30508	1.67949	1.60684	1.66439	1.30095	1.73499	0	0	0	0	1.04828e-14	0	0	0	0	0	0	0
TIMM13	1.67119	1.31423	0.953682	1.01143	0.337081	0.950193	2.74701	1.28547	9.02812	6.46938	1.16977	1.54382	1.96002e-05	0.000472683	0.0087137	0.00567012	0.355726	0.00915283	1.00628e-09	0.000625302	0	0	0.00156393	6.0438e-05
EIF3E	1.66714	1.68952	1.63455	1.50477	1.12931	1.31509	0.882062	1.85187	1.47584	1.41258	2.12783	2.18189	1.15674e-12	7.95111e-13	1.916e-12	2.04257e-11	2.3143e-08	6.47178e-10	2.78873e-06	6.11754e-14	3.24718e-11	1.03382e-10	0	0
PRPS1	1.65766	1.71067	3.65136	2.18644	2.01624	3.60535	2.47218	2.81934	2.53839	3.38417	2.06955	1.7387	3.82694e-06	2.15144e-06	2.71619e-14	1.6913e-08	9.89012e-08	4.46643e-14	9.78672e-10	3.98974e-11	5.11447e-10	2.85385e-13	5.46393e-08	1.57453e-06
RARS1	1.65669	2.00541	1.98186	2.0696	1.9388	2.31141	2.3028	1.7343	1.78529	1.65473	1.73383	1.63462	3.61219e-13	1.30505e-15	2.47769e-15	0	3.2386e-15	0	0	1.05306e-13	4.4823e-14	4.06442e-13	9.50257e-14	5.09992e-13
GIGYF2	1.63948	1.79952	1.80085	1.88059	1.2792	1.15615	0.926578	2.45241	1.57944	2.13737	2.13035	2.1736	0.000152804	4.39564e-05	4.26807e-05	2.29799e-05	0.00222372	0.00771349	0.0232436	2.7268e-07	0.00023274	6.97633e-06	3.30301e-06	2.30212e-06
NUP107	1.63887	1.73203	1.24551	0.719175	0.822743	1.25501	2.22242	0.642347	1.823	1.46205	1.39572	1.63795	6.50008e-07	2.16122e-07	5.39318e-05	0.0127567	0.00486366	4.99524e-05	9.68766e-10	0.026309	7.66004e-08	4.53018e-06	9.92862e-06	6.24785e-07
ACTR3	1.63647	1.32927	1.66213	0.347075	0.257065	-0.114257	-0.161949	0.834419	0.652558	0.998786	1.3855	0.793689	0.000785308	0.00514527	0.000652096	0.480031	0.605762	0.829152	0.753892	0.0740744	0.156214	0.0310641	0.00354841	0.0848337
RUVBL2	1.62908	1.68696	1.27058	1.81659	1.62165	2.47286	3.02847	1.57791	2.52268	1.83723	2.23718	2.58322	0	0	7.00589e-15	0	0	0	0	0	0	0	0	0
SKP1	1.62706	1.70516	2.25926	1.37053	1.08762	2.3695	1.89785	2.16399	2.02929	1.90381	1.61592	1.62331	1.03608e-12	2.74299e-13	0	1.11964e-10	2.81104e-08	0	1.22055e-14	0	1.41922e-15	1.10406e-14	1.23872e-12	1.04823e-12
ACTR2	1.62093	1.55566	0.803746	1.00588	0.784703	1.18495	0.481436	0.445269	0.261817	1.74814	1.62616	0.845122	0.000911923	0.00135772	0.0848703	0.0322387	0.0949455	0.012567	0.316458	0.354918	0.585179	0.000383022	0.000850429	0.0704512
DAP3	1.61302	1.47514	1.39477	-0.197663	-0.592338	0.0321648	-0.521947	-0.0133826	0.407148	0.178965	1.46161	1.5722	4.96259e-07	2.3991e-06	5.97035e-06	0.478241	0.174624	0.915477	0.0596546	0.965479	0.138872	0.523467	2.84313e-06	7.59827e-07
TUBB4A	1.60943	1.83759	2.16631	2.18441	2.48578	2.3439	4.46001	1.59271	1.89868	1.73592	1.05971	0.896275	0.000986115	0.000223247	2.48429e-05	2.20959e-05	3.02058e-06	7.74105e-06	1.3075e-11	0.00110751	0.000146984	0.000759164	0.0235705	0.0942688
PKM	1.60934	1.5698	1.40504	1.72004	1.50394	1.37041	1.61966	1.59151	-0.311881	-1.36021	0.910291	0.994651	1.7594e-09	3.03364e-09	3.48315e-08	3.71835e-10	9.1538e-09	6.27643e-08	1.46901e-09	2.35311e-09	0.14021	6.81321e-08	6.55887e-05	1.83445e-05
STAG2	1.60538	1.82442	1.48439	1.38503	1.57896	1.64097	1.52124	1.39265	1.99319	1.6919	1.7081	1.99414	1.87665e-06	1.65348e-07	6.64579e-06	2.01362e-05	2.50392e-06	1.25861e-06	4.62071e-06	1.95402e-05	2.65487e-08	6.68823e-07	5.92663e-07	2.67947e-08
SF3B6	1.60333	1.5003	3.05418	2.91595	2.04056	1.27869	2.39526	1.55738	2.1992	2.04616	2.96929	3.06356	6.50265e-08	2.41764e-07	3.67176e-15	1.66533e-14	3.03261e-10	4.57824e-06	3.97006e-12	1.21925e-07	3.86288e-11	2.46972e-10	8.75722e-15	2.53295e-15
PRMT1	1.60165	1.92582	2.85783	2.66873	2.79048	2.5628	1.21255	3.79384	2.80554	3.80012	3.75799	3.20816	1.09936e-13	0	0	0	0	0	2.1389e-10	0	0	0	0	0
NDUFA8	1.59731	1.69809	1.45303	-0.202893	0.277729	0.393983	0.691113	0.514174	0.412807	0.55076	0.219454	0.677732	0.000621565	0.000317234	0.00155065	0.654875	0.623324	0.391236	0.116296	0.247618	0.348531	0.221612	0.623771	0.120281
PDS5A	1.58149	1.72745	2.07354	1.77324	1.55483	1.29906	0.873328	1.32952	2.29291	1.98299	2.01027	2.14209	2.29818e-11	1.97893e-12	9.13127e-15	1.0552e-12	4.13621e-11	3.28766e-09	8.08523e-06	1.83241e-09	0	4.10281e-14	2.43421e-14	3.73035e-15
FLNA	1.57776	1.7043	1.88718	1.30706	0.70473	0.495993	0.938091	1.29858	0.962812	1.16043	0.910834	0.820563	1.60628e-09	2.44965e-10	1.65116e-11	1.04561e-07	0.00121502	0.0192908	3.50797e-05	1.248e-07	2.33962e-05	1.01538e-06	5.28663e-05	0.000209196
TUBB	1.57733	1.48411	1.25483	1.61978	1.56619	1.50889	2.91998	1.07938	1.12918	0.754855	0.639583	0.737466	4.04565e-15	2.39996e-14	2.98407e-12	2.98269e-15	6.17594e-15	1.54681e-14	0	1.80278e-10	5.28234e-11	4.74675e-07	9.22262e-06	7.59827e-07
CLPB	1.56364	1.70367	1.3544	1.52318	1.28153	1.55019	2.05525	1.1301	1.57067	1.63347	1.3468	1.74338	2.47931e-08	3.46899e-09	4.53418e-07	4.16187e-08	1.29989e-06	3.07193e-08	3.43068e-11	1.12922e-05	2.15287e-08	9.18844e-09	5.01646e-07	2.11713e-09
ABCF2	1.55959	2.19878	1.68718	1.94146	1.49633	1.86482	2.55351	1.16552	1.92897	1.46079	1.78055	1.96117	0.00170375	2.67962e-05	0.000747257	0.000142943	0.00245476	0.000245318	2.543e-06	0.0227144	0.000155713	0.0029401	0.000409572	0.000125731
PPIL1	1.55177	1.45632	2.13846	1.71452	1.59622	1.43616	0.949527	1.73795	1.75093	1.9003	2.36504	2.1888	1.00513e-14	6.38218e-14	0	0	6.17594e-15	1.0698e-13	5.26438e-09	0	0	0	0	0
SNW1	1.54769	1.64937	2.04771	1.38982	1.18317	1.18365	0.828946	1.53993	1.49277	1.88798	2.45864	2.18201	1.69085e-12	2.77085e-13	0	3.3877e-11	2.09184e-09	1.90923e-09	2.84077e-06	2.08176e-12	4.72947e-12	5.71885e-15	0	0
ARPC2	1.54647	1.61932	1.72836	0.896462	0.602358	0.652968	0.366801	1.00688	1.59188	1.82147	1.32336	1.19345	1.51692e-08	5.14443e-09	1.15831e-09	0.000181083	0.00898336	0.00482392	0.10748	4.1373e-05	7.46429e-09	3.16155e-10	3.84126e-07	2.54875e-06
PRPF8	1.5438	1.5645	2.45564	1.77813	1.65846	1.96242	0.748405	2.35397	2.58151	2.74858	3.11586	3.03516	0	0	0	0	0	0	5.08375e-11	0	0	0	0	0
TLE3	1.54297	0.984134	0.683821	1.93695	1.3395	1.14149	1.95823	1.31317	0.919042	0.47067	2.04139	1.18749	0.000521369	0.0208826	0.10329	2.73997e-05	0.00218028	0.00796956	2.33306e-05	0.002673	0.0305158	0.264567	1.23796e-05	0.00579681
DDX23	1.54288	1.57264	2.29304	1.47684	1.64793	1.8056	-0.0741361	2.28481	2.32185	2.78156	3.12003	3.07411	4.54928e-10	2.82606e-10	7.00589e-15	1.32104e-09	1.00739e-10	8.12513e-12	0.722314	9.92539e-15	5.30585e-15	0	0	0
TUBB2B	1.53816	1.81737	1.38237	2.13725	1.80405	1.93382	3.4752	1.18775	1.75097	1.13656	0.764454	0.842524	1.39505e-15	0	3.5663e-14	0	0	0	0	3.18828e-12	0	1.01498e-11	1.27689e-07	1.63121e-08
DDB1	1.53762	1.46583	1.1844	1.23627	1.01765	1.06299	1.4689	1.16081	1.44212	0.863648	2.06685	2.19854	6.11568e-11	2.06486e-10	2.95284e-08	1.1913e-08	6.79542e-07	2.86802e-07	1.86668e-10	4.93841e-08	3.00754e-10	1.09612e-05	1.42314e-14	2.53295e-15
POLR2E	1.53757	1.33654	0.856829	1.69493	1.72924	1.25682	1.58575	0.995619	0.960012	0.929057	1.53049	1.02272	2.17603e-06	2.05781e-05	0.00337606	3.52259e-07	2.54463e-07	4.99524e-05	1.22891e-06	0.000863055	0.0011647	0.00265517	2.30635e-06	0.00060194
SMCHD1	1.53217	1.70751	1.64802	2.22946	1.6536	2.57524	2.41911	1.35198	2.54441	1.61253	1.8945	2.06549	2.62253e-08	2.19837e-09	5.02439e-09	2.70498e-12	5.33188e-09	4.56198e-14	2.61615e-13	3.41202e-07	6.56242e-14	8.3137e-09	1.77155e-10	1.87635e-11
P4HB	1.52494	1.23724	0.796483	0.946086	0.528581	1.05332	1.69759	1.3801	1.83543	1.29539	0.453429	0.467891	0.0034492	0.0157473	0.112784	0.0607467	0.302106	0.0386567	0.00126227	0.00784204	0.000541903	0.011331	0.386178	0.360291
NDUFAB1	1.52153	1.17279	1.77274	1.38108	0.817064	1.04005	0.895675	1.01868	1.21199	1.57848	0.739159	0.830615	1.18037e-05	0.000389504	8.37283e-07	0.000115132	0.0103893	0.00140598	0.0053286	0.00176214	0.000255909	6.02643e-06	0.019067	0.0090508
YEATS4	1.51167	1.43348	1.30895	0.997307	0.954783	0.73547	0.320946	1.51742	1.01269	1.05295	1.51382	1.72756	7.76795e-06	1.73307e-05	6.13707e-05	0.00143081	0.00222413	0.0159793	0.323745	7.45634e-06	0.00120576	0.00140261	7.34446e-06	7.59827e-07
MAPK1	1.51154	1.30384	0.281443	1.05285	0.281203	0.151895	1.76014	-0.11496	0.505362	0.211613	0.30725	0.73543	0.00498295	0.0137851	0.623928	0.0486892	0.593455	0.804595	0.00134067	0.851345	0.344893	0.715717	0.556045	0.153099
LMNB2	1.50231	1.64781	1.47665	1.17691	1.43326	1.76017	1.25789	1.53706	2.21874	1.85353	1.66423	1.99818	1.85729e-05	4.14896e-06	2.32865e-05	0.000441503	3.81401e-05	1.36173e-06	0.000203463	1.35401e-05	1.29655e-08	4.90173e-07	3.54826e-06	1.18705e-07
SART1	1.49963	1.50697	1.52506	1.10563	1.51753	1.4543	0.257792	1.74615	1.84713	2.11659	2.46348	2.33118	0.00021606	0.000201122	0.000170161	0.0044078	0.000192039	0.000310618	0.61088	3.06439e-05	1.23739e-05	1.34473e-06	8.67797e-08	2.45916e-07
PDCD10	1.49594	1.20191	0.663498	0.900909	0.781536	0.729545	0.352718	0.744466	0.487305	0.648638	0.788568	1.16126	3.97949e-06	9.54691e-05	0.0210176	0.0035544	0.00730127	0.0117557	0.221191	0.0150856	0.0865102	0.0310189	0.00661653	0.000144289
EDC3	1.49571	1.60945	2.45843	2.47228	2.09185	1.98329	1.51451	2.49463	1.94066	1.75103	1.93221	1.81114	2.58091e-11	3.51747e-12	0	0	3.2386e-15	1.0517e-14	1.75508e-11	0	1.78697e-14	3.66799e-13	1.87583e-14	1.20448e-13
C1QBP	1.49448	1.24908	1.02917	0.910041	0.618715	0.928889	0.341783	1.09413	1.16524	1.22478	0.858752	1.45509	3.17355e-06	5.15878e-05	0.000582563	0.00201929	0.0318831	0.00170247	0.24102	0.000302487	0.000129559	6.57242e-05	0.00335116	4.69262e-06
SRP68	1.4893	1.44392	0.781566	1.26175	0.977946	1.28935	0.631417	0.088837	1.15427	0.328982	1.6656	1.37381	2.53226e-06	4.14896e-06	0.00621627	3.40374e-05	0.000858049	2.56594e-05	0.0260724	0.766004	0.000116336	0.2413	3.12707e-07	9.30123e-06
BCLAF1	1.47996	1.94596	2.7398	3.7875	3.88925	3.52172	1.09737	3.33332	4.15227	4.85149	4.47821	4.3283	5.11519e-14	0	0	0	0	0	1.84342e-10	0	0	0	0	0
ACP1	1.44996	1.63661	1.81837	2.47571	2.27071	2.30311	2.92551	1.6813	1.94318	1.51861	1.56323	1.51995	0	0	0	0	0	0	0	0	0	0	0	0
PLOD1	1.44539	1.34432	1.799	2.33292	2.06476	2.07766	0.834453	2.11611	2.34303	2.53312	2.07441	2.01856	4.49288e-08	1.97718e-07	2.79874e-10	2.77622e-13	9.05809e-12	6.91914e-12	0.00035443	4.10614e-12	2.23905e-13	2.40076e-14	6.56452e-12	1.33017e-11
TUBA1B	1.44475	1.51852	0.99796	1.6723	1.35887	1.47192	3.0586	0.753825	1.03978	0.565804	0.370963	0.43769	0	0	7.68599e-13	0	0	0	0	1.33892e-09	2.55323e-13	5.85238e-07	0.000370878	4.34841e-05
PSMC2	1.43278	1.48443	1.13001	1.74904	1.17289	1.20043	1.40786	1.38664	1.4953	1.34034	1.95249	2.49224	4.42729e-06	2.36227e-06	0.00013807	1.0727e-07	9.03486e-05	6.42802e-05	5.736e-06	7.7203e-06	2.06224e-06	1.21189e-05	1.04601e-08	2.95711e-11
ARPC4	1.42222	1.39472	1.03265	0.186711	-0.288489	-0.239497	-0.131702	0.774176	0.432201	0.999818	0.524814	0.19516	0.000924008	0.00110793	0.0132224	0.654647	0.495178	0.575049	0.764368	0.0631334	0.298336	0.0159726	0.201684	0.645572
SF3B2	1.42101	1.57176	2.15088	1.73456	1.59582	1.60208	1.22866	1.61707	1.84464	2.07066	2.72386	2.61193	1.39505e-15	0	0	0	0	0	1.04841e-13	0	0	0	0	0
HSP90AB1	1.41933	1.43165	1.51028	1.60591	1.36034	1.36924	2.11103	1.3144	1.10065	1.01834	1.4003	1.36879	0	0	0	0	0	0	0	0	5.30585e-15	4.77958e-14	0	0
SMARCB1	1.41527	1.71718	1.22749	0.60858	0.253715	-0.0538307	0.901094	0.953536	1.65711	0.723886	1.46483	2.00329	0.00133511	0.000155275	0.00453956	0.16803	0.578831	0.91232	0.0441513	0.0257549	0.00023274	0.084715	0.000905401	1.89822e-05
SMARCC1	1.41153	1.7558	1.84453	1.39468	1.09315	0.906079	0.498766	1.88562	1.85016	1.77016	2.24798	2.25947	1.57503e-09	5.78161e-12	1.42125e-12	2.08486e-09	4.09698e-07	1.09962e-05	0.00896656	8.46895e-13	1.36891e-12	4.77912e-12	5.19416e-15	3.73035e-15
ARHGEF1	1.40808	1.23641	1.68932	2.31659	2.21917	1.99688	1.80916	1.98618	2.083	1.73577	1.667	1.21772	0.010461	0.0231113	0.00239357	7.0428e-05	0.000129461	0.000450965	0.0012655	0.000495715	0.000267061	0.00186436	0.00266251	0.0247322
CREB1	1.40636	1.64046	2.39977	2.4033	2.43049	2.08221	1.39061	0.441111	1.50273	2.19903	0.647658	0.375332	0.000455754	2.71371e-05	3.79089e-08	3.71134e-08	3.24167e-08	1.88852e-06	0.000230357	0.250571	8.83786e-05	2.00357e-07	0.0843632	0.324356
ARHGEF7	1.40043	1.30037	2.7542	3.10418	2.62435	2.42118	1.20056	3.02896	2.45758	3.14951	2.6487	1.7576	1.01274e-09	5.46102e-09	0	0	0	0	3.25562e-08	0	0	0	0	2.73856e-12
PSMC4	1.39698	1.55655	1.34928	1.94499	1.81835	1.81598	1.1496	2.0455	1.66701	2.06298	2.41938	2.45738	0.000137658	3.01786e-05	0.000205462	7.07576e-07	2.53181e-06	2.57161e-06	0.00126227	2.82314e-07	1.04018e-05	2.17774e-07	7.68721e-09	5.48108e-09
STRAP	1.39685	1.47352	1.73265	1.22653	1.06892	1.08824	1.33132	1.68446	1.1504	1.01176	1.25323	1.25951	1.39505e-15	0	0	7.99361e-14	4.36045e-12	2.36975e-12	6.42606e-15	0	4.66573e-13	1.66663e-11	3.56816e-14	3.07205e-14
BAG2	1.39538	1.30707	1.73603	2.17313	2.01406	2.10514	3.11648	1.55979	2.55242	2.13498	3.54261	4.89184	7.67327e-05	0.000177384	2.56073e-06	3.49883e-08	1.76226e-07	7.16727e-08	6.32388e-12	1.585e-05	9.48645e-10	5.04247e-08	1.86327e-13	0
HSP90AA1	1.39535	1.41241	1.35198	1.62225	1.30434	1.33221	1.94666	1.12511	1.13536	1.09087	1.57146	1.48571	0	0	0	0	0	0	0	2.98508e-15	2.78012e-15	9.72804e-15	0	0
PSMD1	1.3855	1.53871	1.63978	2.38022	1.66577	1.65882	1.48213	1.7778	2.06203	1.97864	2.80005	2.99664	2.43578e-09	1.91507e-10	3.5649e-11	0	2.86646e-11	2.84247e-11	4.651e-10	4.33966e-12	6.35743e-14	2.18721e-13	0	0
PSMD11	1.34266	1.2889	1.73466	2.09055	1.59857	1.20944	0.811473	1.44748	1.946	2.14927	2.99568	3.15871	0.000219599	0.000357271	5.16117e-06	1.64989e-07	2.03157e-05	0.000735837	0.0196006	8.68432e-05	6.78592e-07	9.12213e-08	3.80821e-11	8.98109e-12
PRPF4	1.33932	1.23126	1.35018	0.182412	0.531062	0.40651	-0.279079	1.22135	1.04681	1.45302	2.55873	2.48083	1.23761e-11	1.0845e-10	9.4879e-12	0.203931	0.00108154	0.00577952	0.0749523	1.38245e-10	4.80994e-09	1.42984e-12	0	0
CCAR1	1.33651	1.32224	1.78442	2.79175	2.13641	2.15745	1.92282	1.97145	2.22228	3.08132	2.41911	1.94757	4.41727e-08	5.46982e-08	5.18473e-11	0	5.07534e-13	3.54638e-13	7.58119e-12	4.15188e-12	1.49957e-13	0	1.21402e-14	5.14053e-12
NUP214	1.33438	1.62895	1.66285	2.17111	1.85418	1.51815	1.19481	1.52385	2.44059	2.81021	2.4114	2.41892	2.17768e-05	7.31843e-07	5.07797e-07	1.74628e-09	6.21677e-08	2.6985e-06	0.000100545	2.61228e-06	9.60711e-11	2.4414e-12	1.30111e-10	1.19379e-10
RUVBL1	1.3338	1.41069	1.10479	1.72947	1.51308	2.3843	2.90636	1.33834	2.42664	1.62088	2.07869	2.39039	0	0	2.47769e-15	0	0	0	0	0	0	0	0	0
HDAC1	1.33275	1.49316	1.87149	1.97037	2.02133	1.82797	1.17717	2.21088	2.12433	2.29567	2.27864	2.23511	1.39505e-15	0	0	0	0	0	4.88073e-14	0	0	0	0	0
EFTUD2	1.32609	1.39403	2.24482	1.24917	1.04421	1.54365	0.464485	1.99752	2.35357	2.46997	2.88366	2.88994	0	0	0	1.53723e-15	2.63106e-13	0	1.82959e-05	0	0	0	0	0
SEH1L	1.32084	1.49049	1.68845	1.38904	1.29959	2.45683	2.23414	1.42927	2.08111	2.36718	1.25609	1.59002	0.000242973	5.05295e-05	7.53662e-06	0.000124996	0.00029848	6.40241e-09	4.54424e-08	9.36741e-05	1.86591e-07	1.32437e-08	0.000426209	1.92743e-05
PSMD13	1.31731	1.28769	1.35962	1.91815	1.41799	1.43665	1.24448	1.60432	1.6194	1.79648	2.34647	2.61764	4.30189e-09	6.93035e-09	2.02078e-09	2.59548e-13	8.68652e-10	5.69694e-10	1.54838e-08	3.37392e-11	2.51441e-11	1.51721e-12	0	0
MRPL12	1.31286	1.47765	1.96685	0.246835	0.123026	0.191709	-0.568821	-0.227422	0.00284836	0.475419	1.16544	1.25037	6.91802e-06	8.19524e-07	1.91184e-09	0.354597	0.648914	0.478295	0.0322893	0.404344	0.990653	0.0703842	4.08494e-05	1.43795e-05
SDHB	1.30055	1.22	1.83671	2.51062	2.68512	2.62831	2.47103	1.80778	2.8618	2.88654	2.85183	2.14377	1.62577e-07	5.52687e-07	5.17503e-11	8.62619e-15	0	2.79589e-15	1.22055e-14	8.50097e-11	0	0	0	7.3614e-13
AP3S1	1.30053	1.32529	0.68333	1.57766	1.69419	0.364592	2.56616	0.902083	1.39875	1.3624	1.28963	1.17777	0.000250917	0.000197559	0.041542	1.81586e-05	6.16481e-06	0.281507	1.60114e-09	0.0121741	9.75569e-05	0.000136574	0.00027179	0.000727103
TUBB4B	1.29687	1.38492	1.02612	1.49392	1.2178	1.44622	2.81643	0.796175	1.23826	0.697742	0.618379	0.638922	0	0	8.08066e-15	0	0	0	0	1.31477e-11	0	3.8548e-10	6.77743e-09	3.26807e-09
KHDRBS1	1.29446	1.37125	0.603114	0.012836	0.522704	0.23312	0.361029	0.263928	0.77112	0.960393	0.807328	0.733172	6.26776e-11	1.34096e-11	0.000163489	0.931805	0.00090089	0.125771	0.0183299	0.0838676	4.34964e-06	6.75622e-08	2.01868e-06	1.00195e-05
AIMP1	1.29019	1.51175	1.49476	1.64111	1.2665	1.6126	0.970077	0.796356	1.39854	0.899622	1.5578	1.41238	3.50992e-05	2.83627e-06	3.35796e-06	6.43462e-07	4.69683e-05	9.32705e-07	0.00112512	0.00674569	1.01081e-05	0.0022839	1.70801e-06	8.68916e-06
PSMC3	1.28599	1.44553	1.40778	1.99013	1.79316	1.36399	1.67078	1.41848	1.59344	1.68256	2.36215	2.53058	1.23929e-07	9.85873e-09	1.7709e-08	3.83493e-12	6.68741e-11	3.79563e-08	3.2746e-10	1.61379e-08	1.04133e-09	2.85998e-10	2.72048e-14	3.73035e-15
RBM22	1.27593	1.22965	1.9694	2.4224	2.07213	1.84733	1.51441	2.26154	2.19642	2.65176	2.27104	2.23017	6.21008e-13	1.75248e-12	0	0	0	0	3.98768e-15	0	0	0	0	0
CBX3	1.27555	1.68235	0.78785	0.30469	-0.0631388	-0.41964	-0.195018	0.883248	0.570756	-0.069499	1.13309	1.51314	0.000377695	8.2049e-06	0.021451	0.37605	0.86229	0.221749	0.588165	0.0109624	0.0925525	0.851805	0.0012844	4.05824e-05
SMU1	1.27394	1.16609	1.7044	1.27703	1.13229	1.03282	0.428031	1.66931	1.71773	2.22634	2.26457	2.22896	3.99861e-14	5.12314e-13	0	4.15252e-14	1.38961e-12	1.59686e-11	0.00035443	0	0	0	0	0
HSPA5	1.26814	1.97947	1.00547	1.35944	1.59699	1.69766	3.40403	1.31469	3.10423	1.77003	0.659047	1.59018	0	0	1.23474e-14	0	0	0	0	0	0	0	1.30689e-09	0
PSMD2	1.26094	1.39435	1.36436	2.03329	1.68436	1.24769	1.48968	1.39048	1.67136	1.41168	1.93677	2.32962	9.89165e-07	1.35315e-07	2.14496e-07	1.9511e-11	2.43903e-09	1.20593e-06	3.41848e-08	1.50438e-07	2.49541e-09	1.01169e-07	6.55351e-11	4.08356e-13
NUP133	1.25824	1.44308	1.31678	1.01076	1.06319	0.890752	1.80505	0.668336	1.97049	1.72622	1.53771	1.73418	0.00212812	0.000527509	0.00134468	0.01156	0.00835428	0.0254169	3.03496e-05	0.105318	8.0798e-06	5.62278e-05	0.000250224	5.32185e-05
DYNLL1	1.25311	1.27159	1.33173	0.328277	0.267936	0.175831	0.444735	0.90743	0.828666	0.658764	1.32058	1.04772	3.46943e-06	2.57962e-06	1.11361e-06	0.172337	0.271893	0.478295	0.0672544	0.000366246	0.000914859	0.00718626	1.33433e-06	5.38345e-05
SF3B1	1.25083	1.43567	1.79029	1.75228	1.40234	0.821101	0.556097	2.32154	1.71701	2.58119	2.70911	2.37265	4.25761e-08	1.84156e-09	6.38009e-12	1.25805e-11	3.67543e-09	6.84169e-05	0.00473234	2.98508e-15	2.0664e-11	0	0	2.53295e-15
TRAP1	1.2461	1.0281	0.711689	1.98909	1.74549	2.02947	2.51916	0.636267	2.5761	2.66707	2.24592	2.41999	0.00343118	0.0142332	0.0838018	1.35467e-05	9.151e-05	1.00757e-05	2.23582e-07	0.149001	1.40671e-07	6.98167e-08	1.8734e-06	4.71674e-07
SIN3A	1.24247	1.9559	2.27256	1.55331	1.25337	1.36946	2.37198	0.211568	1.41993	0.407985	1.19702	1.91482	0.032102	0.00110793	0.00020821	0.00784303	0.0299829	0.0183072	0.000124393	0.782073	0.014442	0.479511	0.0370796	0.00132041
SEC62	1.23837	1.73622	0.390118	0.578852	-0.00487379	0.0935177	0.406926	0.4328	-0.0883099	-0.174336	-0.214134	-0.131083	0.130505	0.0315135	0.633197	0.476187	0.995005	0.919834	0.633872	0.601039	0.919336	0.865646	0.8363	0.886482
RANGAP1	1.23665	1.15861	1.04841	0.626331	0.632139	0.871223	1.24259	0.994681	1.1368	1.12598	1.28058	1.23249	9.20833e-06	2.47445e-05	9.88655e-05	0.0140153	0.0134836	0.000923517	8.12226e-06	0.000207674	3.15466e-05	3.66056e-05	5.04429e-06	9.27562e-06
PSMC1	1.23139	1.30195	1.49097	1.74289	1.6649	1.1228	0.799864	1.30614	1.72368	1.89239	2.11392	2.38566	5.598e-07	1.83636e-07	1.04535e-08	2.76993e-10	9.64063e-10	2.93636e-06	0.000367044	1.80399e-07	3.42375e-10	3.41249e-11	1.65655e-12	5.10265e-14
CD2BP2	1.22997	0.937844	1.7773	1.6704	1.08676	1.90623	0.23378	2.41815	1.07413	2.39168	3.0695	3.20931	0.000467072	0.00593645	2.38826e-06	6.88205e-06	0.00169724	7.19565e-07	0.504335	5.51294e-09	0.00178819	6.8615e-09	1.56101e-11	4.6356e-12
TARDBP	1.22746	1.01501	0.861835	0.836372	0.844387	1.38321	2.07341	0.540302	1.81434	1.22597	1.762	1.7563	1.2058e-05	0.000175117	0.00111727	0.00148688	0.00140387	1.56569e-06	2.28609e-10	0.0360303	5.67311e-09	1.14499e-05	1.13228e-08	1.24853e-08
CACYBP	1.22353	1.15717	1.85935	1.43266	1.29267	1.65125	1.89858	1.35988	1.59247	1.41622	1.60136	1.65006	4.1369e-10	1.58666e-09	2.47769e-15	7.19033e-12	1.20853e-10	1.27695e-13	2.71422e-15	2.86202e-11	3.54355e-13	9.37895e-12	2.87649e-13	1.15472e-13
CNN3	1.21861	0.95312	0.320568	0.909667	1.24467	1.442	0.994368	0.730596	0.884518	0.997449	0.663215	0.654525	0.0134052	0.0432424	0.475952	0.00641837	0.00264615	0.000878428	0.0366609	0.116011	0.020495	0.0105105	0.0455739	0.047993
DCTN2	1.2184	1.11427	1.20754	1.98299	1.89779	1.21258	1.10952	1.18055	1.54782	1.86013	1.48366	1.21352	9.63496e-07	4.54712e-06	1.09631e-06	1.47647e-11	5.21035e-11	1.05682e-06	4.93606e-06	1.76176e-06	6.36098e-09	7.60459e-11	1.70587e-08	9.96422e-07
MACROH2A1	1.21638	1.46123	1.00509	0.727111	0.976139	-0.00892406	0.719575	-0.682747	-0.400085	-1.23338	-0.0240514	-0.14571	0.000422697	3.82479e-05	0.00281674	0.0273329	0.00372943	0.979788	0.0298481	0.0396186	0.223302	0.000345297	0.951137	0.667158
SNRNP200	1.2137	1.25282	2.22747	1.45864	1.25483	1.59291	0.52144	1.93159	1.87922	2.45087	2.86955	2.62944	8.81455e-14	3.35275e-14	0	0	3.89991e-14	0	1.88375e-05	0	0	0	0	0
RCC2	1.20876	1.06273	1.74037	1.82279	1.4716	1.63445	1.44519	0.603308	1.21012	1.27136	1.31252	0.926545	1.22549e-05	7.76643e-05	1.24471e-08	4.5058e-09	4.05757e-07	5.10329e-08	5.56324e-07	0.0175863	1.14357e-05	5.06418e-06	3.12491e-06	0.000412107
EEF1E1	1.20837	0.938701	0.92985	0.995744	0.7668	0.979259	1.93906	0.610166	1.37236	1.34509	1.19889	1.24591	0.00333089	0.0266195	0.0208054	0.013538	0.0687024	0.0153591	1.27011e-05	0.129868	0.00160217	0.00120514	0.0033801	0.00241905
TCP1	1.20801	1.15691	1.14816	1.24164	0.780393	1.25415	1.64665	0.685595	1.28962	1.03291	1.26674	1.08997	2.40692e-10	6.98004e-10	8.4824e-10	1.23528e-10	2.7907e-06	9.81523e-11	4.88073e-14	2.36678e-05	4.44533e-11	9.9038e-09	6.95667e-11	2.94965e-09
ALKBH5	1.20662	1.24323	1.24085	2.0116	1.75011	1.52927	1.04688	1.82718	1.28769	1.74306	2.39509	2.16955	0.000123108	8.12627e-05	8.10757e-05	1.52261e-08	2.88361e-07	3.41171e-06	0.000654776	1.22221e-07	4.83184e-05	2.85129e-07	2.33864e-10	2.71944e-09
UPF1	1.1979	1.05616	1.251	1.02347	0.751776	1.10346	1.55728	0.660423	1.50726	0.705548	1.39816	1.4946	4.06305e-06	2.91312e-05	1.80367e-06	4.52851e-05	0.00180606	1.52068e-05	2.38429e-08	0.00574066	4.69033e-08	0.00308207	2.26085e-07	5.73384e-08
PSMD8	1.19557	1.63566	1.66927	2.18704	1.71867	1.83715	1.36525	1.71162	1.83888	2.12405	2.62667	2.86943	8.33878e-05	4.82694e-07	3.32951e-07	8.96639e-10	1.93774e-07	4.94498e-08	1.14837e-05	2.08715e-07	4.48121e-08	1.77138e-09	7.60799e-12	6.36799e-13
PSMD12	1.19204	1.30099	0.869783	1.81243	0.93028	0.618323	0.586779	1.16358	1.10188	1.35056	2.18482	2.35278	0.00946568	0.00481622	0.0540081	0.000162444	0.0400286	0.172422	0.212248	0.0114194	0.0154472	0.0034219	1.22446e-05	3.71426e-06
DDX41	1.18604	1.10939	1.6899	1.80917	1.22573	1.10547	0.648702	1.92088	1.65211	1.04254	3.01244	2.75712	2.72903e-06	8.1567e-06	1.74588e-09	3.40297e-10	1.51069e-06	8.74213e-06	0.00495874	7.65161e-11	2.88388e-09	2.09187e-05	0	2.53295e-15
SNRNP40	1.18137	1.44836	1.69317	1.62811	1.10367	1.33464	-0.0521339	2.38968	2.82407	2.94697	3.29493	3.43378	1.22109e-05	3.16243e-07	1.19912e-08	2.82669e-08	3.48905e-05	1.52187e-06	0.8403	2.15698e-12	1.78697e-14	5.71885e-15	0	0
EIF3H	1.18079	1.10643	1.28443	1.6066	1.61356	1.60997	1.31714	1.53687	1.29147	1.44624	1.53428	1.2776	7.79436e-06	2.12392e-05	1.77099e-06	2.15193e-08	2.18497e-08	2.22835e-08	1.15935e-06	5.95779e-08	1.63298e-06	1.83858e-07	5.78755e-08	1.95096e-06
SF3B4	1.17106	1.29962	1.96237	1.59959	1.46725	1.64295	1.22762	1.32737	1.81842	1.79269	2.06619	2.17539	2.75296e-08	2.57558e-09	4.68037e-14	1.57902e-11	1.6395e-10	7.90789e-12	9.58409e-09	1.66352e-09	4.53217e-13	6.89772e-13	1.09912e-14	2.53295e-15
HSPH1	1.16933	1.09934	1.17133	3.13291	3.26309	3.24018	4.03645	2.4764	2.71054	1.84992	2.2994	3.75038	1.59977e-10	7.33136e-10	1.51728e-10	0	0	0	0	0	0	0	0	0
DDX3X	1.16776	1.0636	0.919619	0.0341151	0.148468	0.0059501	-0.614137	0.850654	0.334428	0.526771	0.830002	0.895774	4.04565e-15	6.38218e-14	4.09039e-12	0.727888	0.127004	0.952376	7.66325e-08	3.63748e-11	0.00088157	1.45391e-06	6.50314e-11	8.31711e-12
GIT1	1.16438	1.30236	3.46015	3.18436	2.68822	2.05463	0.494254	3.97919	2.70887	3.03011	3.31535	1.85673	0.0877102	0.0552478	5.17154e-06	1.94103e-05	0.000203337	0.00321809	0.484724	4.62551e-07	0.000174353	3.92412e-05	1.03895e-05	0.00706767
THRAP3	1.16254	1.3274	2.51909	3.78098	3.95879	3.35273	1.07067	3.35632	4.15989	4.92282	4.45743	4.14291	3.25261e-08	1.5828e-09	0	0	0	0	1.79306e-07	0	0	0	0	0
HUWE1	1.15341	1.22367	0.796055	0.0835761	-0.0513337	0.0339194	0.112314	0.129987	0.492436	-0.146614	4.39879	4.00512	1.80488e-05	6.96063e-06	0.0016852	0.735027	0.844148	0.90058	0.671772	0.609525	0.0452608	0.559163	0	0
PRPF31	1.14783	1.2318	2.91298	1.57536	1.54776	1.52035	0.388136	1.83367	1.34371	2.30314	2.3586	1.77241	7.23797e-05	2.58577e-05	9.28192e-14	3.69835e-07	5.51333e-07	7.64341e-07	0.152136	1.68581e-08	6.44331e-06	6.74293e-11	3.50972e-11	3.35094e-08
KARS1	1.14569	1.49693	1.42215	1.51099	1.13358	1.23073	1.54249	1.18101	1.16888	1.08287	1.27181	1.01099	1.59051e-05	1.30241e-07	3.64151e-07	1.0771e-07	1.89356e-05	4.93894e-06	7.11047e-08	1.01491e-05	1.11034e-05	3.50608e-05	2.84117e-06	9.15491e-05
BUB3	1.14424	1.15147	1.61291	1.49339	1.29046	1.57978	1.64371	1.31546	1.62612	1.62226	1.78524	1.91784	9.66719e-08	8.28739e-08	2.77971e-11	2.16736e-10	7.81285e-09	5.21619e-11	1.69137e-11	4.71613e-09	2.30766e-11	2.52166e-11	1.75481e-12	2.22351e-13
PPP2R1A	1.14313	0.94155	1.5976	0.828866	0.134032	0.651003	0.964985	0.753271	1.31652	1.14866	1.35545	1.2204	0.00499654	0.0190396	0.000152321	0.0375159	0.749569	0.104292	0.0168378	0.0609836	0.00133263	0.00459509	0.00101273	0.00274029
PLRG1	1.14148	0.959916	0.833417	0.792956	1.15038	1.68428	1.32601	1.92346	3.5102	2.4511	2.63427	2.98923	0.00512251	0.0170745	0.0367901	0.0459988	0.00477971	8.57289e-05	0.00132816	1.33121e-05	5.74053e-11	1.70972e-07	4.21343e-08	2.74082e-09
TRMT10C	1.14139	1.48877	1.89648	0.880576	1.07626	1.27818	0.858357	0.538225	1.51259	1.16104	1.52666	1.71484	0.00780736	0.00070683	3.32113e-05	0.0364597	0.0115859	0.00309624	0.0426311	0.207154	0.000566841	0.00660801	0.000525803	0.000129824
SNRPN	1.13877	1.15122	1.14851	1.8499	1.54493	1.85759	2.15539	1.00596	1.5855	1.16019	2.37073	2.31316	1.8886e-05	1.59388e-05	1.59538e-05	1.31734e-09	7.91904e-08	1.26499e-09	2.62796e-11	0.000115282	4.23071e-08	1.3427e-05	1.99616e-12	3.82747e-12
ACTR1A	1.12514	1.18761	1.26328	1.50379	1.16763	1.06119	1.34883	1.45607	1.79693	1.43437	1.72247	1.30033	0.00110311	0.000612212	0.000293362	2.87525e-05	0.000754354	0.00192981	0.00012954	4.95134e-05	1.57086e-06	5.62278e-05	3.33393e-06	0.000204233
DNAJC10	1.1248	1.37605	1.5455	1.16506	0.666487	1.04269	1.44856	1.20025	1.25353	1.58709	1.29788	1.3156	0.00205369	0.000250723	5.7791e-05	0.00192487	0.0654776	0.00502064	0.000131899	0.00153052	0.000670084	4.01396e-05	0.000474949	0.000567207
HSPA9	1.12117	1.34667	1.01636	2.64062	2.9704	3.01341	3.90807	1.60304	3.64699	2.39965	2.18526	3.24637	7.35027e-13	2.54444e-15	1.07885e-11	0	0	0	0	0	0	0	0	0
EEF1A1	1.10548	1.26581	1.3035	1.9373	1.65658	1.84357	2.04065	0.960737	1.37485	1.21918	1.04987	1.03401	1.98002e-13	2.54444e-15	1.30238e-15	0	0	0	0	1.05506e-11	0	1.2335e-14	8.5209e-13	1.24196e-12
HK1	1.09675	0.95606	0.921979	1.27412	1.10599	1.52268	2.37854	0.54439	0.683407	0.737817	0.702713	0.197643	0.00907946	0.0208755	0.0300424	0.00279346	0.0104524	0.000531204	1.47611e-06	0.20077	0.183089	0.0786803	0.0828847	0.665152
TRIR	1.09386	1.09785	1.64657	1.97764	1.58274	1.32452	0.741039	1.06177	0.697581	1.19736	1.18036	0.955652	2.7588e-05	2.59623e-05	1.55268e-08	1.15795e-09	3.96807e-08	1.23128e-06	0.00262989	4.46039e-05	0.00426079	6.44181e-06	8.49182e-06	0.00016748
PSMA6	1.08952	0.968514	0.811461	1.70225	0.959065	0.472923	0.964025	1.4012	1.27129	1.91155	1.30066	1.12922	0.00012879	0.000529665	0.00300433	6.48661e-08	0.000607534	0.0784094	0.000548896	2.92811e-06	1.34664e-05	5.22679e-09	9.59058e-06	7.68987e-05
FMR1	1.08328	0.728045	1.77904	0.23304	0.0993173	0.299828	0.206532	0.794143	1.36736	1.40589	1.16256	1.27333	0.00341374	0.0414255	1.25713e-05	0.534704	0.798906	0.560102	0.699693	0.0360303	0.00034823	0.000257526	0.00177919	0.000727103
EIF3A	1.07465	1.31642	1.29271	1.50058	1.51878	1.64526	1.20952	1.84235	1.73263	1.75619	2.01203	1.86142	5.13422e-08	4.91626e-10	7.68193e-10	1.75286e-11	1.43725e-11	1.41912e-12	3.5694e-09	5.52807e-14	3.12563e-13	2.23279e-13	2.63037e-15	3.47376e-14
HSPA4L	1.07447	1.28273	0.861317	3.82288	4.66147	4.57439	5.49675	2.41895	4.08387	2.29917	2.10095	4.68712	2.7273e-07	5.93798e-09	1.31208e-05	0	0	0	0	0	0	0	1.09912e-14	0
SRSF6	1.07395	1.14199	2.51354	2.11958	1.65749	1.1889	-0.705792	3.49686	1.94994	3.41403	3.32752	2.75929	1.93166e-05	7.16976e-06	6.912e-14	9.90362e-12	5.09388e-09	3.68961e-06	0.00287444	0	8.22377e-11	0	0	4.91423e-15
DYNC1LI1	1.06917	1.22017	1.27035	1.67341	1.54226	1.5905	1.90599	0.87985	0.687629	0.922331	1.60192	1.15904	0.00679171	0.00243457	0.00130066	0.000112405	0.000284142	0.00145113	2.42566e-05	0.0309053	0.0602817	0.0460283	0.000339464	0.00275543
MAIP1	1.06385	1.73385	0.893269	0.679893	1.20906	1.5792	3.01723	0.255816	1.78867	1.7599	1.61607	2.192	0.0828096	0.00644749	0.151035	0.274813	0.116185	0.0429068	2.83653e-05	0.750458	0.00503677	0.0242022	0.0100192	0.000904415
REPS2	1.052	-2.24961	0.758327	0.778785	1.55592	-0.531198	-1.17688	1.57545	-0.0501954	1.69468	-0.86827	-1.3789	0.514848	0.214469	0.633245	0.621276	0.325047	0.750893	0.535439	0.349883	0.975237	0.302717	0.604814	0.38139
PLCL1	1.0495	0.149185	2.56462	1.54848	1.82356	1.0732	0.655404	0.943415	0.686079	0.366972	0.806862	0.434298	0.00775738	0.710227	2.69265e-08	0.000155043	1.64508e-05	0.00640398	0.0913945	0.0163597	0.0755509	0.342949	0.0370796	0.264736
PSMD6	1.0471	1.08023	0.450319	1.22133	0.553291	0.851759	0.321534	1.15555	1.46808	1.27846	2.23628	2.67906	0.00205369	0.0014863	0.167839	0.000391431	0.0931515	0.0106525	0.340202	0.000771633	3.59656e-05	0.000230772	1.78954e-08	2.5819e-10
PSMA4	1.04447	1.00084	1.08569	1.81553	1.43199	1.1522	1.34042	1.55689	1.41035	1.81447	2.03924	1.79949	1.19061e-05	2.24304e-05	5.9714e-06	1.16627e-10	3.31206e-08	2.24733e-06	1.2242e-07	4.97638e-09	4.22859e-08	1.1543e-10	5.06814e-12	1.37096e-10
HTATSF1	1.03668	0.739259	1.33307	1.81889	1.44096	1.24079	1.04002	1.48991	1.05301	1.356	1.63418	1.26602	2.46555e-05	0.0015444	3.1846e-07	3.14755e-10	6.96138e-08	1.2545e-06	2.29309e-05	3.36599e-08	1.85893e-05	2.11976e-07	4.06022e-09	8.2619e-07
NME2	1.03128	0.966497	2.88733	4.63199	3.96907	0.844682	2.25076	0.11534	1.07368	0.285895	1.8522	1.91403	7.76795e-06	2.12378e-05	0	0	0	0.000140387	1.04325e-13	0.595725	3.76604e-06	0.170638	2.35869e-11	9.45651e-12
MRPS18B	1.02892	0.460212	-0.456107	-1.04838	-1.12872	-1.00098	-1.12989	-0.479375	-0.611409	-0.486974	-0.700438	-0.431805	0.0115169	0.24868	0.247502	0.0285785	0.0059097	0.0373577	0.00958968	0.235847	0.198328	0.220172	0.0773763	0.280308
SMARCE1	1.02844	1.48996	1.10583	0.628152	1.09027	0.663715	0.0759105	1.44548	1.75813	1.85535	2.34397	2.24783	0.000308759	1.2424e-06	0.000120393	0.0207476	0.000153257	0.0224515	0.790576	2.2472e-06	4.91002e-08	1.58482e-08	6.47248e-11	1.80464e-10
PBDC1	1.02362	1.53681	1.88753	1.91321	1.47214	1.5703	2.25211	1.24588	1.29924	0.978102	1.25001	1.08444	1.30679e-06	1.77982e-10	6.57146e-13	5.16159e-13	5.97456e-10	1.0693e-10	3.98768e-15	2.59595e-08	9.40429e-09	2.72889e-06	2.28254e-08	4.21366e-07
DNAJB11	1.02208	1.34053	1.61135	1.90768	1.80852	1.43003	1.90505	1.53468	2.25374	2.27355	2.06282	2.20935	2.41414e-05	2.03585e-07	3.80579e-09	6.42106e-11	2.77631e-10	5.75528e-08	6.02712e-11	1.25021e-08	6.52335e-13	5.26689e-13	7.35337e-12	1.05463e-12
PRMT5	1.01708	0.486453	0.791904	1.00682	0.967459	0.840869	0.5669	0.583584	0.554625	0.391001	0.58589	0.543675	0.0275345	0.286233	0.0808467	0.027757	0.0539087	0.0664161	0.218944	0.206631	0.222669	0.391798	0.196225	0.233999
PSMC6	1.01097	1.31474	1.25322	1.71519	1.40899	1.48535	1.03406	1.01849	1.80005	1.53078	2.59504	2.88878	0.0311127	0.00551693	0.00773337	0.000414766	0.0031251	0.00192644	0.0271984	0.0299692	0.00023616	0.00140261	9.41359e-07	1.1635e-07
SCN11A	1.00977	1.07223	1.05441	1.17396	1.21136	1.14373	2.32991	0.201967	0.739702	0.684203	0.378756	0.291457	0.000884036	0.000471619	0.000770303	0.000165727	0.000121518	0.000234362	6.09301e-09	0.503346	0.0134249	0.0287442	0.178617	0.421964
TFB1M	1.00831	0.738829	2.13884	0.13706	0.817272	0.0690126	-0.188142	-0.107735	0.0242655	0.723227	0.281877	0.530531	0.0163103	0.0722702	8.0763e-06	0.752592	0.0483565	0.885036	0.772607	0.818057	0.959044	0.138599	0.495003	0.280308
PDIA6	1.00669	0.967953	0.680569	1.74157	1.55949	1.26142	1.86116	0.927807	0.956375	1.0084	1.04046	1.24627	0.00778515	0.0101568	0.0667351	1.70737e-05	8.84345e-05	0.00106047	5.87892e-06	0.0140297	0.0109022	0.00735419	0.00580289	0.00114434
KHSRP	1.00622	0.923735	0.860138	0.368503	0.412215	0.353788	0.757196	0.863318	0.821247	0.812878	1.25914	0.775837	0.0019331	0.00403352	0.00693184	0.239215	0.189672	0.303076	0.0171854	0.00721536	0.00980679	0.0103368	0.000155077	0.014195
THOC5	1.00291	1.04157	1.29343	1.49209	1.45833	1.61	1.19531	1.41766	1.71621	2.12454	1.98845	1.57742	8.77235e-05	5.17217e-05	1.69358e-06	1.16405e-07	1.9458e-07	2.65642e-08	6.47409e-06	3.31018e-07	6.01944e-09	4.06863e-11	1.99848e-10	3.80263e-08
PAICS	1.00162	1.1387	0.596115	1.74718	1.15955	1.61348	1.66587	0.562806	1.25117	1.07173	1.28475	1.42217	0.032625	0.0154338	0.19556	0.000359749	0.0136586	0.00150636	0.000622245	0.258435	0.00806973	0.021491	0.00654413	0.0028413
NAP1L4	0.999367	1.03257	0.543488	0.637948	0.260501	0.651973	1.27882	0.578644	0.307725	0.375167	0.436657	0.444576	7.19739e-09	3.2872e-09	0.000268267	3.18156e-05	0.0669834	2.38066e-05	1.5465e-11	0.000130882	0.0307658	0.00889952	0.00264923	0.00223205
UCHL5	0.990068	1.04014	1.02109	1.15702	0.795089	0.852859	0.84923	0.838015	1.10581	1.12484	2.12586	2.04946	0.00172344	0.00103215	0.00122732	0.000312377	0.0101758	0.00602931	0.00634378	0.00722883	0.000518657	0.000439149	1.32128e-08	2.88679e-08
SRP9	0.989375	0.840659	1.55582	1.3794	1.27786	0.943278	0.667964	0.135806	0.434822	0.900458	0.413185	0.607555	1.2375e-10	6.09368e-09	0	1.27558e-14	1.25794e-13	4.26728e-10	7.61744e-07	0.261798	0.000448828	1.26756e-09	0.000799484	3.9981e-06
ALDH7A1	0.983785	0.821262	1.41918	2.46753	1.89339	1.77394	1.72996	1.83189	2.04906	2.64769	1.79671	1.8033	4.22754e-06	6.64569e-05	2.34849e-09	0	1.56134e-12	8.70336e-12	1.56902e-11	3.58216e-12	1.45941e-13	0	5.64125e-12	4.90835e-12
CTBP1	0.979649	0.581821	-0.0480903	1.62409	1.6721	1.35971	1.89536	0.209478	1.0696	1.52725	1.00054	0.515201	0.173432	0.41846	0.946869	0.0242526	0.034166	0.0589174	0.00947781	0.782073	0.134099	0.0329983	0.159166	0.480387
COPZ1	0.979067	0.876794	1.42515	1.51612	1.2266	1.07564	1.56289	0.957652	0.971289	1.10767	1.10896	1.12942	0.000906415	0.00137238	6.32814e-06	7.04452e-07	2.4275e-05	0.000141806	4.14537e-07	0.00114397	0.000458215	9.43067e-05	9.15758e-05	7.26721e-05
PPP2CA	0.977362	1.07162	1.03599	0.653106	0.489896	0.918173	0.185882	0.672455	0.68961	0.429554	0.508598	0.65323	0.00115401	0.000420562	0.000609792	0.0246523	0.0912023	0.00208279	0.543564	0.021869	0.018093	0.136702	0.0773649	0.0244741
PHF6	0.96895	1.29671	1.36333	1.67204	1.37955	1.38472	0.72534	0.598255	1.11342	0.590489	3.01057	2.51721	0.0235313	0.00184928	0.00114217	0.000114142	0.00105081	0.000999391	0.0866646	0.160021	0.00652155	0.200776	5.58532e-09	1.942e-07
PSMC5	0.966531	1.07524	1.59226	2.10615	1.79383	1.67378	1.12106	1.98846	1.71817	1.96165	2.36861	2.43299	0.000114507	2.51092e-05	1.68661e-08	1.9511e-11	1.27566e-09	6.04984e-09	1.30759e-05	8.89212e-11	2.97477e-09	1.19538e-10	7.13112e-13	3.21265e-13
PSMD14	0.961664	1.09635	0.937281	1.5674	1.37548	1.08949	0.805902	1.13251	1.55923	1.71664	2.10928	2.30965	2.37441e-06	1.92571e-07	3.47737e-06	5.21381e-11	1.50144e-09	2.23409e-07	3.82927e-05	1.05281e-07	5.59372e-11	4.47482e-12	1.09912e-14	0
MRPS31	0.9575	1.20032	0.575433	-0.140882	-0.123531	0.0793962	0.474187	-0.230045	0.746207	-0.372538	1.64803	1.53804	0.00387246	0.000419861	0.0734277	0.686641	0.73477	0.820755	0.14317	0.521952	0.0214806	0.283352	5.45572e-06	1.5751e-05
CSNK2A3	0.956417	1.33082	1.44535	0.731922	0.30621	0.918342	0.125708	1.52074	1.75981	1.42298	2.16785	2.37513	0.00108939	1.57617e-05	3.92786e-06	0.0102755	0.282468	0.00161335	0.679601	1.75431e-06	9.63227e-08	5.05415e-06	9.02253e-10	9.07725e-11
SRSF4	0.952951	0.963379	2.41993	2.15981	2.17962	1.63823	-0.395803	3.20556	2.15378	3.46996	3.24851	2.63347	0.00617806	0.00557592	7.67868e-09	8.74245e-08	7.79304e-08	1.27683e-05	0.251832	8.49464e-12	9.0343e-08	1.01457e-12	5.64125e-12	1.12705e-09
SRP72	0.948724	0.930646	-0.839331	0.560022	0.67578	0.504685	0.0733151	-0.564647	0.556372	0.0929072	0.568578	0.622339	0.000416709	0.00051014	0.00148483	0.0289642	0.00938151	0.0500235	0.787722	0.0291758	0.0305158	0.727396	0.0266023	0.0157562
SF3A1	0.936279	1.20077	1.50571	1.36518	1.19882	1.16184	0.976794	1.9339	2.09017	2.50099	2.4505	2.21499	8.46618e-06	8.10287e-08	4.74873e-10	4.84703e-09	8.89893e-08	1.64734e-07	4.08639e-06	6.36103e-13	6.64416e-14	0	0	1.04323e-14
CDK1	0.935652	1.35587	2.15733	2.22105	1.5101	1.46615	1.3081	1.34983	0.55713	1.3218	2.84472	2.81509	0.01876	0.00090532	1.2004e-06	6.96183e-07	0.000274165	0.000382068	0.00128945	0.000970134	0.155328	0.00115521	3.92524e-09	4.97796e-09
EIF3F	0.934729	1.00149	0.986612	1.44316	0.979104	0.998673	1.63938	1.47149	1.1386	1.24012	1.5276	1.41955	1.56448e-05	4.93082e-06	6.21926e-06	3.19159e-09	7.44427e-06	5.25707e-06	1.36709e-10	2.07509e-09	4.92502e-07	8.60937e-08	8.06385e-10	4.72105e-09
PSMB1	0.927899	0.742721	0.555051	1.91651	1.49323	0.93768	1.30527	1.40564	0.891558	1.84728	1.77926	1.15751	0.00214739	0.0124306	0.0586353	4.10339e-08	4.88558e-06	0.00192644	3.78409e-05	1.33308e-05	0.0029212	8.60925e-08	1.91371e-07	0.000187097
EIF4A1	0.925905	1.01023	1.0363	0.641648	0.216991	-0.103884	0.0455822	1.02523	0.767644	0.787655	2.41706	2.54515	7.46727e-06	1.60582e-06	1.00355e-06	0.000922116	0.250452	0.589694	0.818599	1.28991e-06	0.000112746	7.93576e-05	0	0
PRDX6	0.923935	0.631958	0.915946	1.78603	1.0401	1.13409	1.62069	0.878647	0.913463	0.592652	1.00451	0.426698	0.0100766	0.0704126	0.0127587	1.80897e-05	0.00829782	0.00436168	4.21065e-05	0.0142487	0.010593	0.119051	0.0067417	0.234371
SUMO2	0.923572	1.10627	0.999863	1.05409	0.721615	0.76392	1.74069	0.849712	1.42554	0.774155	1.67112	1.97845	9.60865e-06	4.13845e-07	2.47081e-06	2.657e-05	0.00067461	0.000138804	1.83267e-11	9.8701e-05	2.18738e-09	0.000112507	5.18504e-11	6.40552e-13
RPL23	0.920194	0.869808	0.743821	0.897853	0.954067	1.07513	1.49437	0.494207	1.37529	0.877548	2.99288	2.86863	1.31901e-06	3.47027e-06	4.04992e-05	1.97072e-06	6.79542e-07	6.27643e-08	2.23294e-11	0.00422854	1.9622e-10	2.8475e-06	0	0
TPR	0.903679	0.704306	1.30538	1.57947	1.31515	1.03316	0.348795	1.67018	1.43779	2.13343	2.0399	1.60733	8.73384e-07	5.09585e-05	2.71014e-10	1.83853e-12	2.63154e-10	6.27643e-08	0.0320955	3.77732e-13	2.22879e-11	0	0	9.79941e-13
AIP	0.898348	1.06526	0.681416	1.54126	1.16774	0.652057	1.61791	0.307022	0.991256	0.398573	0.663312	1.15464	0.0469534	0.0188872	0.12619	0.000991172	0.0105123	0.149398	0.000602122	0.521952	0.028305	0.375746	0.136623	0.0112037
PA2G4	0.888664	0.650594	0.403427	1.05067	0.348321	0.0584684	0.811892	0.199815	0.680017	0.469677	0.501132	1.37174	0.0386524	0.12613	0.345324	0.0232041	0.422956	0.90058	0.0579032	0.653221	0.138624	0.26899	0.237963	0.0017783
ZC3H11A	0.887019	1.06849	1.62877	0.650721	0.495673	0.504955	-0.417327	1.62552	1.1467	2.25307	4.21256	3.47267	6.25283e-05	3.59947e-06	7.22251e-10	0.00204986	0.0165676	0.014831	0.202474	7.75392e-10	1.0598e-06	1.8088e-13	0	0
SRP14	0.884322	0.936957	1.63689	1.20788	1.06558	0.919012	0.020217	0.426324	0.395612	1.13099	0.554909	0.548075	3.59102e-07	1.10437e-07	8.08537e-14	3.537e-10	7.69539e-09	1.68944e-07	0.902004	0.00584175	0.00967355	1.71566e-09	0.000439302	0.00049399
ETFRF1	0.870732	0.485319	1.57182	0.974376	0.225935	0.338345	0.417537	1.56035	1.00244	1.00186	0.985185	0.336702	0.0466788	0.264508	0.000578518	0.0255931	0.611245	0.448954	0.364975	0.000647526	0.0219922	0.0216745	0.0238488	0.446981
GRWD1	0.870359	1.21473	1.02779	0.695039	0.332111	0.388987	0.0622475	-0.293907	0.546025	-0.107598	3.56636	3.62369	0.000156162	8.85969e-07	1.46701e-05	0.00180253	0.124571	0.0728573	0.800288	0.178912	0.0200771	0.627152	0	0
PSMB4	0.865718	0.649446	0.656789	2.30597	1.50742	0.882139	1.12657	1.25365	1.32013	1.70533	1.49757	1.01729	0.00384608	0.0270725	0.0253877	4.93489e-10	3.71208e-06	0.00321809	0.000248099	6.69921e-05	2.92225e-05	3.62495e-07	4.08845e-06	0.00077719
PSMA3	0.857265	0.70008	1.02383	1.91104	1.51335	1.22787	1.20365	1.41152	0.909743	1.62053	1.32411	1.03481	0.000688889	0.00459385	7.71184e-05	6.60755e-10	1.17776e-07	5.25699e-06	7.13233e-06	4.46905e-07	0.000338728	2.67801e-08	1.43533e-06	6.72822e-05
CAMK2D	0.856613	0.939364	1.07224	0.316468	0.330482	0.520951	0.843723	0.340563	1.06888	0.918454	0.408991	0.714874	0.0162506	0.00872514	0.00304447	0.385267	0.351135	0.176904	0.0178081	0.341978	0.00308665	0.0122137	0.240035	0.047993
PCBP2	0.854709	0.593856	1.04634	1.20632	0.62861	1.00837	1.86229	1.03434	0.878922	0.589929	0.754695	0.764933	0.000711754	0.0152941	5.64425e-05	6.51266e-06	0.0104524	9.61038e-05	8.84905e-10	7.12398e-05	0.000497132	0.0154199	0.00237333	0.00207988
MRPS35	0.837234	0.547616	0.101273	-0.678853	-0.0601031	0.052966	0.402635	-0.299922	0.656171	0.470233	1.72092	1.78457	0.0431016	0.184955	0.81118	0.0964684	0.898091	0.906923	0.339276	0.482095	0.109491	0.251993	8.74812e-05	5.38448e-05
U2SURP	0.832921	1.21186	1.00857	0.373538	-0.0715868	0.400712	0.0749747	0.414555	1.32841	1.42182	1.55225	1.63493	0.0158319	0.00065642	0.00374608	0.311039	0.843998	0.244546	0.835043	0.231151	0.000222329	9.31113e-05	2.70364e-05	1.23673e-05
PRKDC	0.831527	1.24999	0.115353	1.96397	2.08688	1.00557	1.60152	-0.529541	-0.0287395	-0.940121	-0.0468117	-0.459504	2.67923e-08	9.13725e-13	0.359117	0	0	3.26097e-10	0	8.09246e-05	0.825855	1.60948e-09	0.725127	0.000435763
CCT3	0.827091	0.826028	0.971951	1.19103	0.950105	1.17477	1.18092	0.644141	1.11231	1.02506	1.12368	1.15134	2.27728e-05	2.29883e-05	1.51418e-06	2.66641e-08	2.38672e-06	3.84774e-08	3.25562e-08	0.000606792	1.11569e-07	5.48279e-07	9.28409e-08	5.59046e-08
PRPF19	0.825335	0.788468	1.09652	1.248	1.12793	1.30563	0.959851	1.5759	1.89427	2.06349	2.0388	2.04998	3.16415e-11	1.04376e-10	9.13127e-15	0	4.81873e-15	0	4.82071e-13	0	0	0	0	0
NACA	0.819912	1.05376	1.36626	0.683164	0.70116	0.522601	0.603413	1.24771	0.656053	0.534393	1.2291	1.59716	0.000113181	2.39919e-06	1.38717e-08	0.000920598	0.000737093	0.00956292	0.00311352	1.02616e-07	0.00136012	0.00795523	1.32714e-07	3.63075e-10
PCNA	0.811853	0.845986	0.265448	0.87147	0.325365	0.462912	2.5301	-0.000818093	0.320021	-0.0184424	-0.15365	-0.202508	1.27243e-05	6.33584e-06	0.114779	3.82202e-06	0.0557317	0.00725105	0	0.996907	0.0594145	0.918352	0.367329	0.233999
ADAR	0.811622	0.818907	1.00313	0.699322	0.982386	1.02926	0.472061	0.277149	0.988535	0.557491	1.23867	1.33848	3.1742e-08	2.51455e-08	2.20341e-10	6.30525e-07	4.33452e-10	1.21483e-10	0.000265252	0.0260875	3.09485e-10	2.84104e-05	7.49314e-13	7.53683e-14
EIF3J	0.808059	1.14923	1.59008	1.62224	1.55425	1.46116	0.998444	1.5884	0.824208	1.76786	1.80309	1.62279	0.000401019	2.37703e-06	2.96817e-09	1.87176e-09	5.73261e-09	2.18931e-08	2.32037e-05	3.2213e-09	0.000301728	2.32474e-10	1.35132e-10	1.89908e-09
PSMA1	0.807543	0.590463	0.788758	2.25588	1.47369	1.27789	1.0296	1.34764	1.40831	1.87144	1.48443	1.29858	0.0016151	0.017994	0.0019432	1.23238e-11	2.63971e-07	3.60081e-06	9.42567e-05	1.46454e-06	6.12895e-07	1.37438e-09	2.21788e-07	2.65513e-06
IDH3B	0.803276	0.8883	1.93653	3.04951	2.03941	3.42495	3.43934	2.57975	3.79635	3.71884	2.4316	2.4953	0.106158	0.0720422	0.000205462	1.32332e-07	0.000112447	1.24975e-08	1.04679e-08	3.26846e-06	1.05252e-09	1.77138e-09	8.28678e-06	5.31303e-06
SNRPD3	0.803059	0.652246	0.703154	1.01424	1.09998	1.10698	0.992463	1.02284	1.42249	1.13722	1.44001	1.44208	6.03723e-10	6.73765e-08	1.31869e-08	1.36343e-12	1.40817e-13	1.08707e-13	2.27934e-12	1.04986e-12	0	4.99949e-14	0	0
CDKN2A	0.798941	0.847863	1.67697	1.84745	1.27196	1.04095	0.90498	1.37142	0.808577	0.905649	1.93606	2.4348	0.0383165	0.0274744	5.74033e-05	1.47062e-05	0.00194442	0.00762133	0.0194721	0.000944907	0.0350441	0.0222416	7.23231e-06	1.30338e-07
BCAS2	0.798542	1.09955	0.897419	0.940419	1.01451	1.22642	0.305532	1.6724	2.1185	2.07176	2.46385	2.14838	0.00709419	0.000323365	0.00260158	0.00169016	0.000821765	8.12389e-05	0.304705	5.15926e-07	3.22889e-09	5.67366e-09	7.9124e-11	2.43917e-09
IK	0.797463	1.26495	1.34795	0.956544	0.787699	0.186407	-0.375142	1.09586	1.61684	2.3554	2.78414	2.63344	0.0394544	0.00148439	0.000774857	0.0135961	0.0413241	0.641205	0.558444	0.00549239	8.83786e-05	1.83154e-07	5.85254e-09	1.99243e-08
PSMB2	0.790654	0.476798	0.458078	1.56769	0.872281	1.18547	1.29282	1.12616	1.17969	1.41281	1.11834	1.20447	0.00775738	0.115757	0.108738	3.77917e-06	0.00360703	0.000827362	5.72869e-05	0.00032025	0.000818396	1.69343e-05	0.000571878	0.00420788
LSM12	0.782392	0.892748	1.11553	1.35015	1.11609	1.20197	1.73859	1.09159	1.21858	0.638689	0.928752	0.760773	9.75116e-05	1.44424e-05	1.20626e-06	4.99625e-09	2.94272e-07	6.62685e-08	9.36351e-12	4.46905e-07	4.68334e-08	0.00103111	7.60573e-06	0.00013389
[truncated: 341 more rows]
