# Supplementary material for: Combinatorial protein engineering identifies potent CRISPR activators with reduced toxicity
Source: Nat Commun. 2025 Nov 20;16:11114. doi: 10.1038/s41467-025-65986-4 (PMC12706070; doi:10.1038/s41467-025-65986-4)
Supplement: Supplementary file 19 — Source data 7 [file 41467_2025_65986_MOESM19_ESM.xlsx]

## Sheet: Main 7a; Supp 26a
Bipartite hit rank	Construct	Median CD45 of BFP+ cells_1	Median EPCAM of BFP+ cells_1	Median EGFR of BFP+ cells_1	Median CXCR4 of BFP+ cells_1	CD45 FC_1	EPCAM FC_1	EGFR FC_1	CXCR4 FC_1	Median CD45 of BFP+ cells_2	Median EPCAM of BFP+ cells_2	Median EGFR of BFP+ cells_2	Median CXCR4 of BFP+ cells_2	CD45 FC_2	EPCAM FC_2	EGFR FC_2	CXCR4 FC_2		Construct	CD45 FC_1	CD45 FC_2	CD45_average		Construct	EPCAM FC_1	EPCAM FC_2	EPCAM_average		Construct	EGFR FC_1	EGFR FC_2	EGFR_average		Construct	CXCR4 FC_1	CXCR4 FC_2	CXCR4_average
1	HSF1_VIRF2	251	431	1963	1245	2.32407	4.88662	6.65424	8.19079	263	532	1796	1308	2.41284	5.4902	5.32938	7.34831		HSF1_VIRF2	2.32407	2.41284	2.36846		HSF1_VIRF2	4.88662	5.4902	5.18841		HSF1_VIRF2	6.65424	5.32938	5.99181		TRXA_VP64	9.07237	9.6236	9.34798
2	HSF1_E1A	242	268	1312	879	2.24074	3.03855	4.44746	5.78289	244	308	1142	961	2.23853	3.17853	3.38872	5.39888		HSF1_E1A	2.24074	2.23853	2.23964		E1A_HSF1	3.66213	2.83798	3.25005		E1A_HSF1	5.38644	4.62611	5.00628		VP64_TRXA	9.48684	8.2809	8.88387
3	VP64_GB1	164	154	827	1148	1.51852	1.74603	2.80339	7.55263	178	168	912	1161	1.63303	1.73375	2.70623	6.52247		VIRF2_HSF1	1.91667	1.85321	1.88494		HSF1_E1A	3.03855	3.17853	3.10854		VIRF2_HSF1	5.04068	4.4362	4.73844		GB1_VP64	9.72368	7.8764	8.80004
4	VIRF2_HSF1	207	240	1487	1010	1.91667	2.72109	5.04068	6.64474	202	229	1495	1098	1.85321	2.36326	4.4362	6.16854		ORF50_VIRF2	1.76852	1.86239	1.81545		MLLx3_HSF1	2.41497	2.77606	2.59551		VP64_HSF1	4.48475	4.15134	4.31804		MLLx3_HSF1	8.65789	8.44382	8.55086
5	ORF50_HSF1	180	137	1194	1287	1.66667	1.55329	4.04746	8.46711	181	143	1251	1305	1.66055	1.47575	3.71217	7.33146		VP64_E1A	1.72222	1.84404	1.78313		VIRF2_HSF1	2.72109	2.36326	2.54217		TRXA_VP64	3.86102	4.66469	4.26285		VP64_HSF1	8.53947	8.46629	8.50288
6	ORF50_P65	130	90.1	547	740	1.2037	1.02154	1.85424	4.86842	126	98	517	668	1.15596	1.01135	1.53412	3.75281		ORF50_VP64	1.78704	1.77064	1.77884		VP64_E1A	2.27891	2.5387	2.40881		GB1_VP64	4.47119	3.9911	4.23114		GB1_VP64	9.46053	7.53371	8.49712
7	VP64_HSF1	170	224	1214	977	1.57407	2.53968	4.11525	6.42763	167	188	1375	1039	1.53211	1.94014	4.08012	5.83708		ORF50_E1A	1.75	1.78899	1.7695		VP64_HSF1	2.53968	1.94014	2.23991		VP64_HSF1	4.11525	4.08012	4.09769		ORF50_VP64	8.70395	8.14607	8.42501
8	VP64_HSF1	152	158	1323	1298	1.40741	1.79138	4.48475	8.53947	153	147	1399	1507	1.40367	1.51703	4.15134	8.46629		MLLx3_HSF1	1.69444	1.69725	1.69585		ORF50_E1A	2.12018	2.05366	2.08692		MLLx3_HSF1	4.38644	3.5905	3.98847		ORF50_HSF1	8.46711	7.33146	7.89928
9	GB1_VP64	162	135	1319	1438	1.5	1.53061	4.47119	9.46053	166	163	1345	1341	1.52294	1.68215	3.9911	7.53371		E1A_HSF1	1.7037	1.66972	1.68671		ORF50_VIRF2	1.83673	2.1259	1.98132		HSF1_E1A	4.44746	3.38872	3.91809		HSF1_VIRF2	8.19079	7.34831	7.76955
10	HSF1_VP64	148	147	734	904	1.37037	1.66667	2.48814	5.94737	141	126	681	853	1.29358	1.30031	2.02077	4.79213		ORF50_HSF1	1.66667	1.66055	1.66361		ORF50_VP64	1.96145	1.84727	1.90436		ORF50_HSF1	4.04746	3.71217	3.87981		E1A_HSF1	7.78947	7.08989	7.43968
11	ORF50_VP64	193	173	1111	1323	1.78704	1.96145	3.7661	8.70395	193	179	1227	1450	1.77064	1.84727	3.64095	8.14607		VP64_GB1	1.51852	1.63303	1.57577		VP64_TRXA	1.95011	1.77503	1.86257		ORF50_VP64	3.7661	3.64095	3.70353		VP64_GB1	7.55263	6.52247	7.03755
12	VP64_P65	143	118	632	909	1.32407	1.33787	2.14237	5.98026	151	133	677	999	1.38532	1.37255	2.0089	5.61236		VP64_HSF1	1.57407	1.53211	1.55309		VP64_GB1	1.74603	1.73375	1.73989		VP64_TRXA	3.22373	2.91691	3.07032		ORF50_VIRF2	7.44737	5.66292	6.55514
13	ORF50_VIRF2	191	162	865	1132	1.76852	1.83673	2.9322	7.44737	203	206	1027	1008	1.86239	2.1259	3.04748	5.66292		TRXA_VP64	1.5	1.56881	1.5344		VP64_HSF1	1.79138	1.51703	1.65421		ORF50_VIRF2	2.9322	3.04748	2.98984		VP64_P65	6.63158	6.32584	6.47871
14	GB1_VP64	157	119	814	1478	1.4537	1.34921	2.75932	9.72368	155	118	837	1402	1.42202	1.21775	2.48368	7.8764		GB1_VP64	1.5	1.52294	1.51147		GB1_VP64	1.53061	1.68215	1.60638		VP64_GB1	2.9322	2.58754	2.75987		VIRF2_HSF1	6.64474	6.16854	6.40664
15	VP64_P65	151	119	646	1008	1.39815	1.34921	2.18983	6.63158	160	138	763	1126	1.46789	1.42415	2.26409	6.32584		VP64_ORF50	1.47222	1.44037	1.45629		ORF50_HSF1	1.55329	1.47575	1.51452		VP64_GB1	2.80339	2.70623	2.75481		VP64_HSF1	6.42763	5.83708	6.13236
16	VP64_GB1	157	141	865	943	1.4537	1.59864	2.9322	6.20395	153	123	872	1016	1.40367	1.26935	2.58754	5.70787		GB1_VP64	1.4537	1.42202	1.43786		TRXA_VP64	1.39456	1.59959	1.49707		ORF50_E1A	2.59322	2.74481	2.66901		VP64_ORF50	6.53947	5.38764	5.96356
17	VP64_ORF50	159	123	855	994	1.47222	1.39456	2.89831	6.53947	157	116	738	959	1.44037	1.19711	2.18991	5.38764		VP64_P65	1.39815	1.46789	1.43302		HSF1_VP64	1.66667	1.30031	1.48349		VP64_E1A	2.64407	2.60237	2.62322		VP64_GB1	6.20395	5.70787	5.95591
18	MLLx3_HSF1	183	213	1294	1316	1.69444	2.41497	4.38644	8.65789	185	269	1210	1503	1.69725	2.77606	3.5905	8.44382		VP64_GB1	1.4537	1.40367	1.42869		MASTR_HSF1	1.45125	1.45511	1.45318		GB1_VP64	2.75932	2.48368	2.6215		VP64_P65	5.98026	5.61236	5.79631
19	ORF50_E1A	189	187	765	839	1.75	2.12018	2.59322	5.51974	195	199	925	825	1.78899	2.05366	2.74481	4.63483		VP64_TRXA	1.41667	1.41284	1.41476		P65_HSF1	1.47392	1.40351	1.43872		VP64_ORF50	2.89831	2.18991	2.54411		HSF1_E1A	5.78289	5.39888	5.59089
20	VP64_E1A	186	201	780	555	1.72222	2.27891	2.64407	3.65132	201	246	877	776	1.84404	2.5387	2.60237	4.35955		VP64_HSF1	1.40741	1.40367	1.40554		VP64_GB1	1.59864	1.26935	1.43399		HSF1_VP64	2.48814	2.02077	2.25445		HSF1_VP64	5.94737	4.79213	5.36975
21	TRXA_VP64	162	123	1139	1379	1.5	1.39456	3.86102	9.07237	171	155	1572	1713	1.56881	1.59959	4.66469	9.6236		P65_HSF1	1.36111	1.44037	1.40074		VP64_P65	1.34921	1.42415	1.38668		VP64_P65	2.18983	2.26409	2.22696		ORF50_E1A	5.51974	4.63483	5.07728
22	E1A_HSF1	184	323	1589	1184	1.7037	3.66213	5.38644	7.78947	182	275	1559	1262	1.66972	2.83798	4.62611	7.08989		VP64_P65	1.32407	1.38532	1.3547		VP64_P65	1.33787	1.37255	1.35521		VP64_P65	2.14237	2.0089	2.07564		ORF50_P65	4.86842	3.75281	4.31062
23	VP64_TRXA	153	172	951	1442	1.41667	1.95011	3.22373	9.48684	154	172	983	1474	1.41284	1.77503	2.91691	8.2809		MASTR_HSF1	1.34259	1.34862	1.34561		VP64_ORF50	1.39456	1.19711	1.29583		P65_HSF1	2.12881	1.9822	2.0555		VP64_E1A	3.65132	4.35955	4.00543
24	MASTR_HSF1	145	128	604	398	1.34259	1.45125	2.04746	2.61842	147	141	668	541	1.34862	1.45511	1.9822	3.03933		HSF1_VP64	1.37037	1.29358	1.33197		GB1_VP64	1.34921	1.21775	1.28348		MASTR_HSF1	2.04746	1.9822	2.01483		MASTR_HSF1	2.61842	3.03933	2.82887
25	P65_HSF1	147	130	628	377	1.36111	1.47392	2.12881	2.48026	157	136	668	434	1.44037	1.40351	1.9822	2.4382		ORF50_P65	1.2037	1.15596	1.17983		ORF50_P65	1.02154	1.01135	1.01645		ORF50_P65	1.85424	1.53412	1.69418		P65_HSF1	2.48026	2.4382	2.45923
MCP	NA	108	88.2	295	152	1	1	1	1	109	96.9	337	178	1	1	1	1		MCP	1	1	1		MCP	1	1	1		MCP	1	1	1		MCP	1	1	1

## Sheet: Main 7c; Supp 28b,c
Activator	Target	Median CD2 of BFP+ cells_1	Median CD45 of BFP+ cells_1	Median EPCAM of BFP+ cells_1	Median EGFR of BFP+ cells_1	Median CXCR4 of BFP+ cells_1	Median CD2 of BFP+ cells_FC_1	Median CD45 of BFP+ cells_FC_1	Median EPCAM of BFP+ cells_FC_1	Median EGFR of BFP+ cells_FC_1	Median CXCR4 of BFP+ cells_FC_1	Median CD2 of BFP+ cells_2	Median CD45 of BFP+ cells_2	Median EPCAM of BFP+ cells_2	Median EGFR of BFP+ cells_2	Median CXCR4 of BFP+ cells_2	Median CD2 of BFP+ cells_FC_2	Median CD45 of BFP+ cells_FC_2	Median EPCAM of BFP+ cells_FC_2	Median EGFR of BFP+ cells_FC_2	Median CXCR4 of BFP+ cells_FC_2		Activator	Median CD2 of BFP+ cells_FC_1	Median CD2 of BFP+ cells_FC_2		Activator	Median CD45 of BFP+ cells_FC_1	Median CD45 of BFP+ cells_FC_2		Activator	Median EPCAM of BFP+ cells_FC_1	Median EPCAM of BFP+ cells_FC_2		Activator	Median EGFR of BFP+ cells_FC_1	Median EGFR of BFP+ cells_FC_2		Activator	Median CXCR4 of BFP+ cells_FC_1	Median CXCR4 of BFP+ cells_FC_2
MHV	CD2	778	94	72	3	16.1	23.4337					732	97.2	71.6	3	17.5	23.2381						MHV	23.4337	23.2381		MHV	2	2.00962		MHV	4.20305	3.79555		MHV	4.83962	3.96639		MHV	5.95579	5.07003
MMH	CD2	236	90.7	70.6	3	12.6	7.10843					279	91.4	73.4	3	14	8.85714						MMH	7.10843	8.85714		MMH	1.45545	1.375		MMH	3.5736	3.36032		MMH	4.92453	4.5042		MMH	6.93108	7.54902
SAM	CD2	188	92.2	68.3	3	10.5	5.66265					176	94.5	71.2	3	12.6	5.5873						SAM	5.66265	5.5873		SAM	1.16832	1.19231		SAM	2.20305	1.97368		SAM	3.33019	3.17647		SAM	7.50325	7.32493
MCP	CD2	33.2	82.9	59.6	3	11.2	1					31.5	82.7	63	3	9.09	1						MCP	1	1		MCP	1	1		MCP	1	1		MCP	1	1		MCP	1	1
MHV	CD45	24.1	202	72.2	3	12.6		2				24.1	209	73.8	3	10.5		2.00962
MMH	CD45	14.9	147	73	3	14.7		1.45545				15.8	143	72.6	3	14		1.375
SAM	CD45	13.3	118	64.1	3	10.5		1.16832				12.4	124	65	3	11.9		1.19231
MCP	CD45	10.8	101	59.6	3	12.6		1				9.96	104	62.7	3	10.5		1
MHV	EPCAM	13.3	109	414	3	14			4.20305			14.1	108	375	3	14.7			3.79555
MMH	EPCAM	11.6	110	352	3	10.5			3.5736			12.4	109	332	3	11.2			3.36032
SAM	EPCAM	11.6	99.4	217	3	11.2			2.20305			11.6	99.4	195	3	11.9			1.97368
MCP	EPCAM	11.6	86.2	98.5	3	8.41			1			10.8	84.6	98.8	3	8.41			1
MHV	EGFR	403	123	75	513	16.1				4.83962		368	122	75.5	472	17.5				3.96639
MMH	EGFR	406	123	75.5	522	17.5				4.92453		421	124	76.7	536	19.6				4.5042
SAM	EGFR	291	110	69	353	14.7				3.33019		300	114	70.2	378	16.8				3.17647
MCP	EGFR	109	95.8	66.8	106	11.2				1		114	90.9	62.3	119	12.6				1
MHV	CXCR4	10.8	129	73.8	3	458					5.95579	12.4	128	76.5	3	362					5.07003
MMH	CXCR4	13.3	138	77.2	3	533					6.93108	13.3	136	74.2	3	539					7.54902
SAM	CXCR4	12.4	130	67	3	577					7.50325	12.4	134	66.2	3	523					7.32493
MCP	CXCR4	11.6	87.2	64.1	3	76.9					1	10.8	94.5	65	3	71.4					1

## Sheet: Main 7d; Supp 28a,d
TTN	Replicate	Target	Cq	Cq_average		HBG1	Replicate	Target	Cq	Cq_average		RHOXF2	Replicate	Target	Cq	Cq_average		NEUROD1	Replicate	Target	Cq	Cq_average		MIAT	Replicate	Target	Cq	Cq averagge		ACTC1	Replicate	Target	Cq	Cq averagge		ASCL1	Replicate	Target	Cq	Cq averagge		IL1RN	Replicate	Target	Cq	Cq averagge		IL1B	Replicate
MHV	1	TTN	21.6932	21.6592		MHV	1	HBG1	23.9507	23.795		MHV	1	RHOXF2	23.2891	23.25		MHV	1	NEUROD1	27.7249	27.6221		MHV	1	MIAT	22.0265	22.0952		MHV	1	ACTC1	29.9566	29.891		MHV	1	ASCL1	31.2499	31.3053		MHV	1	IL1RN	25.2012	25.1718		MHV	1
MHV	1	TTN	21.5825			MHV	1	HBG1	23.7027			MHV	1	RHOXF2	23.2447			MHV	1	NEUROD1	27.6193			MHV	1	MIAT	22.138			MHV	1	ACTC1	29.8292			MHV	1	ASCL1	31.4325			MHV	1	IL1RN	25.1418			MHV	1
MHV	1	TTN	21.702			MHV	1	HBG1	23.7315			MHV	1	RHOXF2	23.2163			MHV	1	NEUROD1	27.5222			MHV	1	MIAT	22.121			MHV	1	ACTC1	29.8872			MHV	1	ASCL1	31.2335			MHV	1	IL1RN	25.1722			MHV	1
MHV	2	TTN	21.5231	21.5959		MHV	2	HBG1	23.2603	23.284		MHV	2	RHOXF2	23.2864	23.324		MHV	2	NEUROD1	27.0313	27.0408		MHV	2	MIAT	22.0687	22.0449		MHV	2	ACTC1	29.3806	29.308		MHV	2	ASCL1	30.6122	30.705		MHV	2	IL1RN	24.4919	24.5176		MHV	2
MHV	2	TTN	21.611			MHV	2	HBG1	23.2968			MHV	2	RHOXF2	23.3469			MHV	2	NEUROD1	27.0454			MHV	2	MIAT	22.1271			MHV	2	ACTC1	29.3823			MHV	2	ASCL1	30.5774			MHV	2	IL1RN	24.4974			MHV	2
MHV	2	TTN	21.6536			MHV	2	HBG1	23.2949			MHV	2	RHOXF2	23.3387			MHV	2	NEUROD1	27.0458			MHV	2	MIAT	21.9388			MHV	2	ACTC1	29.1611			MHV	2	ASCL1	30.9253			MHV	2	IL1RN	24.5637			MHV	2
MHV	1	B-actin	19.2071	19.1974		MHV	1	B-actin	20.2949	20.3007		MHV	1	B-actin	20.0616	20.1013		MHV	1	B-actin	22.0597	22.0985		MHV	1	B-ACTIN	18.1008	18.1058		MHV	1	B-ACTIN	18.4025	18.4042		MHV	1	B-ACTIN	21.1322	21.1561		MHV	1	B-ACTIN	19.5916	19.6389		MHV	1
MHV	1	B-actin	19.1091			MHV	1	B-actin	20.2807			MHV	1	B-actin	20.1269			MHV	1	B-actin	22.1253			MHV	1	B-ACTIN	18.089			MHV	1	B-ACTIN	18.3634			MHV	1	B-ACTIN	21.18			MHV	1	B-ACTIN	19.6043			MHV	1
MHV	1	B-actin	19.276			MHV	1	B-actin	20.3265			MHV	1	B-actin	20.1154			MHV	1	B-actin	22.1105			MHV	1	B-ACTIN	18.1275			MHV	1	B-ACTIN	18.4467			MHV	1	B-ACTIN	19.2383			MHV	1	B-ACTIN	19.7207			MHV	1
MHV	2	B-actin	19.4039	19.4949		MHV	2	B-actin	19.8686	19.8728		MHV	2	B-actin	20.8272	20.8947		MHV	2	B-actin	21.0541	21.045		MHV	2	B-ACTIN	18.1339	18.1517		MHV	2	B-ACTIN	18.333	18.3685		MHV	2	B-ACTIN	21.2629	21.2872		MHV	2	B-ACTIN	19.0687	19.1043		MHV	2
MHV	2	B-actin	19.6277			MHV	2	B-actin	19.8977			MHV	2	B-actin	20.9611			MHV	2	B-actin	21.0592			MHV	2	B-ACTIN	18.1331			MHV	2	B-ACTIN	18.3843			MHV	2	B-ACTIN	21.3063			MHV	2	B-ACTIN	19.106			MHV	2
MHV	2	B-actin	19.4533			MHV	2	B-actin	19.8522			MHV	2	B-actin	20.8958			MHV	2	B-actin	21.0216			MHV	2	B-ACTIN	18.1882			MHV	2	B-ACTIN	18.3883			MHV	2	B-ACTIN	21.2924			MHV	2	B-ACTIN	19.1382			MHV	2
MMH	1	TTN	23.1279	22.9869		MMH	1	HBG1	25.3358	25.3187		MMH	1	RHOXF2	24.9304	24.8359		MMH	1	NEUROD1	26.1473	26.0924		MMH	1	MIAT	23.3543	23.3249		MMH	1	ACTC1	30.8521	30.6734		MMH	1	ASCL1	30.8674	30.7889		MMH	1	IL1RN	26.5689	26.5346		MMH	1
MMH	1	TTN	22.8003			MMH	1	HBG1	25.4145			MMH	1	RHOXF2	24.8329			MMH	1	NEUROD1	26.0757			MMH	1	MIAT	23.2513			MMH	1	ACTC1	30.5688			MMH	1	ASCL1	30.76			MMH	1	IL1RN	26.5203			MMH	1
MMH	1	TTN	23.0324			MMH	1	HBG1	25.2059			MMH	1	RHOXF2	24.7445			MMH	1	NEUROD1	26.0543			MMH	1	MIAT	23.3691			MMH	1	ACTC1	30.5993			MMH	1	ASCL1	30.7391			MMH	1	IL1RN	26.5148			MMH	1
MMH	2	TTN	23.0842	22.9047		MMH	2	HBG1	25.388	25.4548		MMH	2	RHOXF2	24.8975	24.9717		MMH	2	NEUROD1	25.9202	25.8978		MMH	2	MIAT	23.3934	23.4739		MMH	2	ACTC1	30.7527	30.6234		MMH	2	ASCL1	30.9182	30.876		MMH	2	IL1RN	26.218	26.1787		MMH	2
MMH	2	TTN	22.9263			MMH	2	HBG1	25.5071			MMH	2	RHOXF2	25.0321			MMH	2	NEUROD1	25.9801			MMH	2	MIAT	23.4779			MMH	2	ACTC1	30.6668			MMH	2	ASCL1	30.9278			MMH	2	IL1RN	26.1875			MMH	2
MMH	2	TTN	22.7036			MMH	2	HBG1	25.4693			MMH	2	RHOXF2	24.9854			MMH	2	NEUROD1	25.793			MMH	2	MIAT	23.5503			MMH	2	ACTC1	30.4507			MMH	2	ASCL1	30.7821			MMH	2	IL1RN	26.1305			MMH	2
MMH	1	B-actin	19.1177	19.2209		MMH	1	B-actin	20.0663	20.064		MMH	1	B-actin	19.8287	19.8527		MMH	1	B-actin	20.5014	20.5051		MMH	1	B-ACTIN	18.7012	18.7258		MMH	1	B-ACTIN	18.415	18.4442		MMH	1	B-ACTIN	21.2084	21.2401		MMH	1	B-ACTIN	19.3281	19.3468		MMH	1
MMH	1	B-actin	19.3136			MMH	1	B-actin	20.1184			MMH	1	B-actin	19.8104			MMH	1	B-actin	20.5359			MMH	1	B-ACTIN	18.7387			MMH	1	B-ACTIN	18.4256			MMH	1	B-ACTIN	21.2565			MMH	1	B-ACTIN	19.3635			MMH	1
MMH	1	B-actin	19.2312			MMH	1	B-actin	20.0075			MMH	1	B-actin	19.919			MMH	1	B-actin	20.4778			MMH	1	B-ACTIN	18.7375			MMH	1	B-ACTIN	18.4919			MMH	1	B-ACTIN	21.2553			MMH	1	B-ACTIN	19.3488			MMH	1
MMH	2	B-actin	19.1657	19.3431		MMH	2	B-actin	20.1915	20.2424		MMH	2	B-actin	20.1056	20.1021		MMH	2	B-actin	20.2603	20.3172		MMH	2	B-ACTIN	18.658	18.6894		MMH	2	B-ACTIN	18.5806	18.6447		MMH	2	B-ACTIN	20.9874	20.9039		MMH	2	B-ACTIN	19.0263	19.095		MMH	2
MMH	2	B-actin	19.4806			MMH	2	B-actin	20.2176			MMH	2	B-actin	20.1313			MMH	2	B-actin	20.3465			MMH	2	B-ACTIN	18.6694			MMH	2	B-ACTIN	18.6854			MMH	2	B-ACTIN	20.9191			MMH	2	B-ACTIN	19.0559			MMH	2
MMH	2	B-actin	19.383			MMH	2	B-actin	20.318			MMH	2	B-actin	20.0694			MMH	2	B-actin	20.3449			MMH	2	B-ACTIN	18.741			MMH	2	B-ACTIN	18.6681			MMH	2	B-ACTIN	20.8051			MMH	2	B-ACTIN	19.2029			MMH	2
SAM	1	TTN	25.3958	25.5574		SAM	1	HBG1	26.7922	26.6399		SAM	1	RHOXF2	26.0661	26.088		SAM	1	NEUROD1	26.3283	26.3329		SAM	1	MIAT	22.5833	22.462		SAM	1	ACTC1	30.122	30.5417		SAM	1	ASCL1	32.1756	32.2102		SAM	1	IL1RN	25.9476	25.8754		SAM	1
SAM	1	TTN	25.5259			SAM	1	HBG1	26.5465			SAM	1	RHOXF2	26.1118			SAM	1	NEUROD1	26.2602			SAM	1	MIAT	22.3306			SAM	1	ACTC1	30.7591			SAM	1	ASCL1	32.2454			SAM	1	IL1RN	25.8497			SAM	1
SAM	1	TTN	25.7505			SAM	1	HBG1	26.5809			SAM	1	RHOXF2	26.0861			SAM	1	NEUROD1	26.4102			SAM	1	MIAT	22.4721			SAM	1	ACTC1	30.7439			SAM	1	ASCL1	32.2096			SAM	1	IL1RN	25.8288			SAM	1
SAM	2	TTN	25.0809	25.2444		SAM	2	HBG1	26.6864	26.6852		SAM	2	RHOXF2	26.3142	26.32		SAM	2	NEUROD1	25.6195	25.6823		SAM	2	MIAT	22.3361	22.3693		SAM	2	ACTC1	30.016	29.9865		SAM	2	ASCL1	32.243	32.3409		SAM	2	IL1RN	25.8441	25.8892		SAM	2
SAM	2	TTN	25.4939			SAM	2	HBG1	26.7438			SAM	2	RHOXF2	26.3161			SAM	2	NEUROD1	25.7531			SAM	2	MIAT	22.3658			SAM	2	ACTC1	29.8168			SAM	2	ASCL1	32.1439			SAM	2	IL1RN	25.8154			SAM	2
SAM	2	TTN	25.1585			SAM	2	HBG1	26.6253			SAM	2	RHOXF2	26.3298			SAM	2	NEUROD1	25.6742			SAM	2	MIAT	22.4059			SAM	2	ACTC1	30.1266			SAM	2	ASCL1	32.6358			SAM	2	IL1RN	26.008			SAM	2
SAM	1	B-actin	19.492	19.6289		SAM	1	B-actin	20.3421	20.3968		SAM	1	B-actin	20.1241	20.1488		SAM	1	B-actin	21.3843	21.4097		SAM	1	B-ACTIN	18.3805	18.367		SAM	1	B-ACTIN	18.9405	18.959		SAM	1	B-ACTIN	21.1213	21.1285		SAM	1	B-ACTIN	19.1822	19.167		SAM	1
SAM	1	B-actin	19.6964			SAM	1	B-actin	20.3987			SAM	1	B-actin	20.1342			SAM	1	B-actin	21.4079			SAM	1	B-ACTIN	18.3602			SAM	1	B-ACTIN	18.9191			SAM	1	B-ACTIN	21.1251			SAM	1	B-ACTIN	19.1672			SAM	1
SAM	1	B-actin	19.6984			SAM	1	B-actin	20.4495			SAM	1	B-actin	20.1883			SAM	1	B-actin	21.437			SAM	1	B-ACTIN	18.3603			SAM	1	B-ACTIN	19.0173			SAM	1	B-ACTIN	21.1391			SAM	1	B-ACTIN	19.1515			SAM	1
SAM	2	B-actin	19.6244	19.5481		SAM	2	B-actin	20.4809	20.4482		SAM	2	B-actin	20.1815	20.1739		SAM	2	B-actin	20.3916	20.3553		SAM	2	B-ACTIN	17.7821	17.9048		SAM	2	B-ACTIN	18.7122	18.7931		SAM	2	B-ACTIN	21.1516	21.1758		SAM	2	B-ACTIN	18.9883	19.0361		SAM	2
SAM	2	B-actin	19.5201			SAM	2	B-actin	20.4413			SAM	2	B-actin	20.1476			SAM	2	B-actin	20.3051			SAM	2	B-ACTIN	17.9593			SAM	2	B-ACTIN	18.7677			SAM	2	B-ACTIN	21.2042			SAM	2	B-ACTIN	19.0294			SAM	2
SAM	2	B-actin	19.4998			SAM	2	B-actin	20.4224			SAM	2	B-actin	20.1926			SAM	2	B-actin	20.369			SAM	2	B-ACTIN	17.9728			SAM	2	B-ACTIN	18.8993			SAM	2	B-ACTIN	21.1717			SAM	2	B-ACTIN	19.0907			SAM	2
MCP	1	TTN	31.4928	31.915		MCP	1	HBG1	30.1502	30.9822		MCP	1	RHOXF2	32.4767	32.2543		MCP	1	NEUROD1	29.4096	29.5388		MCP	1	MIAT	28.2672	28.2439		MCP	1	ACTC1	34.8815	34.9153		MCP	1	ASCL1	32.1552	32.4167		MCP	1	IL1RN	32.6419	32.682		MCP	1
MCP	1	TTN	32.1708			MCP	1	HBG1	31.3403			MCP	1	RHOXF2	32.0273			MCP	1	NEUROD1	29.5599			MCP	1	MIAT	28.2212			MCP	1	ACTC1	34.7839			MCP	1	ASCL1	32.6688			MCP	1	IL1RN	32.7621			MCP	1
MCP	1	TTN	32.0813			MCP	1	HBG1	31.456			MCP	1	RHOXF2	32.2588			MCP	1	NEUROD1	29.6469			MCP	1	MIAT	28.2432			MCP	1	ACTC1	35.0805			MCP	1	ASCL1	32.426			MCP	1	IL1RN	32.642			MCP	1
MCP	2	TTN	31.1522	31.2623		MCP	2	HBG1	31.8171	31.7099		MCP	2	RHOXF2	31.9579	31.8989		MCP	2	NEUROD1	29.6121	29.5131		MCP	2	MIAT	27.4886	27.4896		MCP	2	ACTC1	35.4149	34.9755		MCP	2	ASCL1	29.8544	29.9746		MCP	2	IL1RN	32.208	32.3019		MCP	2
MCP	2	TTN	31.4921			MCP	2	HBG1	31.6381			MCP	2	RHOXF2	32.1263			MCP	2	NEUROD1	29.5033			MCP	2	MIAT	27.4746			MCP	2	ACTC1	35.0326			MCP	2	ASCL1	30.0284			MCP	2	IL1RN	32.3731			MCP	2
MCP	2	TTN	31.1424			MCP	2	HBG1	31.6745			MCP	2	RHOXF2	31.6125			MCP	2	NEUROD1	29.4239			MCP	2	MIAT	27.5057			MCP	2	ACTC1	34.4789			MCP	2	ASCL1	30.041			MCP	2	IL1RN	32.3247			MCP	2
MCP	1	B-actin	20.0883	20.0976		MCP	1	B-actin	20.1309	20.1276		MCP	1	B-actin	20.8305	20.8837		MCP	1	B-actin	20.362	20.381		MCP	1	B-ACTIN	19.7596	19.8027		MCP	1	B-ACTIN	18.7408	18.7337		MCP	1	B-ACTIN	20.0739	20.1093		MCP	1	B-ACTIN	19.3601	19.3743		MCP	1
MCP	1	B-actin	20.0648			MCP	1	B-actin	20.0951			MCP	1	B-actin	20.9446			MCP	1	B-actin	20.462			MCP	1	B-ACTIN	19.8194			MCP	1	B-ACTIN	18.703			MCP	1	B-ACTIN	20.117			MCP	1	B-ACTIN	19.4008			MCP	1
MCP	1	B-actin	20.1398			MCP	1	B-actin	20.1569			MCP	1	B-actin	20.8759			MCP	1	B-actin	20.3189			MCP	1	B-ACTIN	19.829			MCP	1	B-ACTIN	18.7574			MCP	1	B-ACTIN	20.1369			MCP	1	B-ACTIN	19.3619			MCP	1
MCP	2	B-actin	19.3947	19.4861		MCP	2	B-actin	20.8022	20.7318		MCP	2	B-actin	20.6327	20.6018		MCP	2	B-actin	20.1501	20.3068		MCP	2	B-ACTIN	18.4436	18.5149		MCP	2	B-ACTIN	19.0453	19.063		MCP	2	B-ACTIN	19.0147	19.1065		MCP	2	B-ACTIN	18.837	18.9404		MCP	2
MCP	2	B-actin	19.5873			MCP	2	B-actin	20.6907			MCP	2	B-actin	20.6123			MCP	2	B-actin	20.2667			MCP	2	B-ACTIN	18.5269			MCP	2	B-ACTIN	19.0653			MCP	2	B-ACTIN	19.1523			MCP	2	B-ACTIN	19.0118			MCP	2
MCP	2	B-actin	19.4763			MCP	2	B-actin	20.7025			MCP	2	B-actin	20.5604			MCP	2	B-actin	20.5035			MCP	2	B-ACTIN	18.5743			MCP	2	B-ACTIN	19.0784			MCP	2	B-ACTIN	19.1526			MCP	2	B-ACTIN	18.9724			MCP	2
[truncated: 22 more columns]

## Sheet: Main 7e
Activator	Target	Median CD45 of BFP+ cells_1	Median EPCAM of BFP+ cells_1	Median EGFR of BFP+ cells_1	Median CXCR4 of BFP+ cells_1	Median CD45 of BFP+ cells_FC_1	Median EPCAM of BFP+ cells_FC_1	Median EGFR of BFP+ cells_FC_1	Median CXCR4 of BFP+ cells_FC_1	Median CD45 of BFP+ cells_2	Median EPCAM of BFP+ cells_2	Median EGFR of BFP+ cells_2	Median CXCR4 of BFP+ cells_2	Median CD45 of BFP+ cells_FC_2	Median EPCAM of BFP+ cells_FC_2	Median EGFR of BFP+ cells_FC_2	Median CXCR4 of BFP+ cells_FC_2		Activator	Median CD45 of BFP+ cells_FC_1	Median CD45 of BFP+ cells_FC_2		Activator	Median EPCAM of BFP+ cells_FC_1	Median EPCAM of BFP+ cells_FC_2		Activator	Median EGFR of BFP+ cells_FC_1	Median EGFR of BFP+ cells_FC_2		Activator	Median CXCR4 of BFP+ cells_FC_1	Median CXCR4 of BFP+ cells_FC_2
MHV	Multiplex	179	266	314	352	1.45528	2.60784	3.55204	4.52442	191	329	351	342	1.57851	3.22549	3.62229	4.10072		MHV	1.45528	1.57851		MHV	2.60784	3.22549		MHV	3.55204	3.62229		MHV	4.52442	4.10072
MMH	Multiplex	185	298	315	369	1.50407	2.92157	3.56335	4.74293	186	278	298	347	1.53719	2.72549	3.07534	4.16067		MMH	1.50407	1.53719		MMH	2.92157	2.72549		MMH	3.56335	3.07534		MMH	4.74293	4.16067
SAM	Multiplex	163	155	188	292	1.3252	1.51961	2.1267	3.75321	152	158	198	278	1.2562	1.54902	2.04334	3.33333		SAM	1.3252	1.2562		SAM	1.51961	1.54902		SAM	2.1267	2.04334		SAM	3.75321	3.33333
MCP	Multiplex	123	102	88.4	77.8	1	1	1	1	121	102	96.9	83.4	1	1	1	1		MCP	1	1		MCP	1	1		MCP	1	1		MCP	1	1

## Sheet: Main 7f; Supp 30
Ttn	Replicate	Target	Cq	Cq average		Hbb-bh1	Replicate	Target	Cq	Cq average		Actc1	Replicate	Target	Cq	Cq average		Neurog2	Replicate	Target	Cq	Cq average		Ins2	Replicate	Target	Cq	Cq average		Sim1	Replicate	Target	Cq	Cq average		Mef2d	Replicate	Target	Cq	Cq average		Activator	Fold-change replicate 1	Fold-change replicate 2	Target
MHV	1	Ttn	26.5305	26.4978		MHV	1	Hbb-bh1	20.4068	20.4157		MHV	1	Actc1	30.1003	29.8205		MHV	1	Neurog2	32.7642	33.038		MHV	1	Ins2	28.2277	28.4615		MHV	1	Sim1	35.5516	35.405		MHV	1	Mef2d	27.3145	27.2954		MHV	257.466	232.818	Ttn
MHV	1	Ttn	26.5452			MHV	1	Hbb-bh1	20.4172			MHV	1	Actc1	29.7773			MHV	1	Neurog2	33.3368			MHV	1	Ins2	28.5999			MHV	1	Sim1	35.205			MHV	1	Mef2d	27.2694			MMH	49.3602	56.4118	Ttn
MHV	1	Ttn	26.4176			MHV	1	Hbb-bh1	20.4231			MHV	1	Actc1	29.584			MHV	1	Neurog2	33.0131			MHV	1	Ins2	28.5571			MHV	1	Sim1	35.4585			MHV	1	Mef2d	27.3021			SAM	35.8259	41.8993	Ttn
MHV	2	Ttn	26.8752	26.8428		MHV	2	Hbb-bh1	20.1134	20.0947		MHV	2	Actc1	30.4268	30.4604		MHV	2	Neurog2	33.5496	33.5284		MHV	2	Ins2	28.3485	28.3778		MHV	2	Sim1	35.3564	34.9676		MHV	2	Mef2d	26.7721	26.7545		MCP	1.08287	0.923471	Ttn
MHV	2	Ttn	26.854			MHV	2	Hbb-bh1	20.0877			MHV	2	Actc1	30.5059			MHV	2	Neurog2	33.5657			MHV	2	Ins2	28.3351			MHV	2	Sim1	34.4181			MHV	2	Mef2d	26.7567			MHV	704.117	1102.7	Hbb-bh1
MHV	2	Ttn	26.7993			MHV	2	Hbb-bh1	20.0832			MHV	2	Actc1	30.4485			MHV	2	Neurog2	33.4699			MHV	2	Ins2	28.4498			MHV	2	Sim1	35.1283			MHV	2	Mef2d	26.7348			MMH	379.409	456.924	Hbb-bh1
MHV	1	B-actin	24.2669	24.2598		MHV	1	B-actin	24.6508	24.7273		MHV	1	B-ACTIN	26.686	26.7238		MHV	1	B-ACTIN	26.7266	26.7692		MHV	1	B-ACTIN	25.2478	25.3099		MHV	1	B-ACTIN	24.3263	24.3543		MHV	1	B-ACTIN	24.0574	24.0955		SAM	236.671	248.022	Hbb-bh1
MHV	1	B-actin	24.286			MHV	1	B-actin	24.7704			MHV	1	B-ACTIN	26.7642			MHV	1	B-ACTIN	27.3841			MHV	1	B-ACTIN	25.3162			MHV	1	B-ACTIN	24.397			MHV	1	B-ACTIN	24.0605			MCP	1.03798	0.963414	Hbb-bh1
MHV	1	B-actin	24.2264			MHV	1	B-actin	24.7607			MHV	1	B-ACTIN	26.7213			MHV	1	B-ACTIN	26.1969			MHV	1	B-ACTIN	25.3657			MHV	1	B-ACTIN	24.3396			MHV	1	B-ACTIN	24.1686			MHV	27.5993	21.6043	Actc1
MHV	2	B-actin	24.4198	24.4596		MHV	2	B-actin	25.0057	25.0534		MHV	2	B-ACTIN	27.0174	27.0104		MHV	2	B-ACTIN	27.0371	27.0521		MHV	2	B-ACTIN	25.0329	25.1442		MHV	2	B-ACTIN	24.4221	24.4241		MHV	2	B-ACTIN	23.966	24.0107		MMH	19.8337	22.3764	Actc1
MHV	2	B-actin	24.4914			MHV	2	B-actin	25.054			MHV	2	B-ACTIN	26.9664			MHV	2	B-ACTIN	27.067			MHV	2	B-ACTIN	25.1329			MHV	2	B-ACTIN	24.4105			MHV	2	B-ACTIN	23.9973			SAM	22.1834	22.9454	Actc1
MHV	2	B-actin	24.4677			MHV	2	B-actin	25.1006			MHV	2	B-ACTIN	27.0474			MHV	2	B-ACTIN	27.0521			MHV	2	B-ACTIN	25.2669			MHV	2	B-ACTIN	24.4396			MHV	2	B-ACTIN	24.0686			MCP	0.875451	1.14227	Actc1
MMH	1	Ttn	28.8849	28.8127		MMH	1	Hbb-bh1	20.9558	20.9002		MMH	1	Actc1	29.984	30.0127		MMH	1	Neurog2	33.3485	33.5129		MMH	1	Ins2	30.3035	30.2587		MMH	1	Sim1	34.0501	34.4053		MMH	1	Mef2d	27.1399	27.1412		MHV	128.987	111.704	Neurog2
MMH	1	Ttn	28.9425			MMH	1	Hbb-bh1	20.7886			MMH	1	Actc1	30.9789			MMH	1	Neurog2	33.6766			MMH	1	Ins2	30.2573			MMH	1	Sim1	34.3888			MMH	1	Mef2d	27.1353			MMH	82.0245	97.2222	Neurog2
MMH	1	Ttn	28.6106			MMH	1	Hbb-bh1	20.9562			MMH	1	Actc1	30.0414			MMH	1	Neurog2	33.5137			MMH	1	Ins2	30.2152			MMH	1	Sim1	34.7769			MMH	1	Mef2d	27.1485			SAM	201.94	391.369	Neurog2
MMH	2	Ttn	29.2737	29.3548		MMH	2	Hbb-bh1	20.6635	20.709		MMH	2	Actc1	30.2061	30.1903		MMH	2	Neurog2	33.1926	33.6718		MMH	2	Ins2	29.8435	29.8043		MMH	2	Sim1	34.5122	34.4016		MMH	2	Mef2d	27.5187	27.4725		MCP	1.23502	0.809706	Neurog2
MMH	2	Ttn	29.4398			MMH	2	Hbb-bh1	20.7505			MMH	2	Actc1	30.0679			MMH	2	Neurog2	33.4787			MMH	2	Ins2	29.7604			MMH	2	Sim1	34.3363			MMH	2	Mef2d	27.4321			MHV	187.708	177.345	Ins2
MMH	2	Ttn	29.351			MMH	2	Hbb-bh1	20.713			MMH	2	Actc1	30.2969			MMH	2	Neurog2	34.3443			MMH	2	Ins2	29.8091			MMH	2	Sim1	34.3563			MMH	2	Mef2d	27.4669			MMH	36.3403	43.8812	Ins2
MMH	1	B-actin	24.1596	24.1917		MMH	1	B-actin	24.2534	24.3197		MMH	1	B-ACTIN	26.4353	26.4393		MMH	1	B-ACTIN	26.5566	26.591		MMH	1	B-ACTIN	24.6675	24.7382		MMH	1	B-ACTIN	23.3879	23.3965		MMH	1	B-ACTIN	23.7084	23.7138		SAM	168.083	195.403	Ins2
MMH	1	B-actin	24.2114			MMH	1	B-actin	24.3175			MMH	1	B-ACTIN	26.4523			MMH	1	B-ACTIN	26.56			MMH	1	B-ACTIN	24.7383			MMH	1	B-ACTIN	23.363			MMH	1	B-ACTIN	23.7426			MCP	0.902238	1.10836	Ins2
MMH	1	B-actin	24.2041			MMH	1	B-actin	24.3883			MMH	1	B-ACTIN	26.4304			MMH	1	B-ACTIN	26.6565			MMH	1	B-ACTIN	24.8087			MMH	1	B-ACTIN	23.4385			MMH	1	B-ACTIN	23.6905			MHV	0.697044	0.99071	Sim1
MMH	2	B-actin	24.8631	24.9265		MMH	2	B-actin	24.2524	24.3967		MMH	2	B-ACTIN	26.7356	26.791		MMH	2	B-ACTIN	27.0009	26.9952		MMH	2	B-ACTIN	24.5147	24.5559		MMH	2	B-ACTIN	23.8932	23.9624		MMH	2	B-ACTIN	24.2653	24.2658		MMH	0.717608	1.06497	Sim1
MMH	2	B-actin	24.963			MMH	2	B-actin	24.3978			MMH	2	B-ACTIN	26.7566			MMH	2	B-ACTIN	27.0028			MMH	2	B-ACTIN	24.4693			MMH	2	B-ACTIN	24.0077			MMH	2	B-ACTIN	24.2024			SAM	0.775343	0.704155	Sim1
MMH	2	B-actin	24.9533			MMH	2	B-actin	24.5399			MMH	2	B-ACTIN	26.8806			MMH	2	B-ACTIN	26.9819			MMH	2	B-ACTIN	24.6837			MMH	2	B-ACTIN	23.9862			MMH	2	B-ACTIN	24.3298			MCP	1.08606	0.920761	Sim1
SAM	1	Ttn	29.6042	29.5851		SAM	1	Hbb-bh1	22.031	22.0369		SAM	1	Actc1	30.0811	29.9923		SAM	1	Neurog2	32.3472	32.0258		SAM	1	Ins2	28.0227	28.0013		SAM	1	Sim1	34.7225	34.9954		SAM	1	Mef2d	26.754	26.9586		MHV	1.58352	2.17214	Mef2d
SAM	1	Ttn	29.505			SAM	1	Hbb-bh1	22.0336			SAM	1	Actc1	29.9019			SAM	1	Neurog2	32.0788			SAM	1	Ins2	27.8766			SAM	1	Sim1	35.6875			SAM	1	Mef2d	26.9892			MMH	1.35245	1.57603	Mef2d
SAM	1	Ttn	29.6462			SAM	1	Hbb-bh1	22.046			SAM	1	Actc1	29.9939			SAM	1	Neurog2	31.6514			SAM	1	Ins2	28.1046			SAM	1	Sim1	34.5761			SAM	1	Mef2d	27.1326			SAM	1.72054	1.64012	Mef2d
SAM	2	Ttn	29.7682	29.7019		SAM	2	Hbb-bh1	21.4474	21.5635		SAM	2	Actc1	29.6583	29.8032		SAM	2	Neurog2	31.6122	31.6941		SAM	2	Ins2	27.5728	27.636		SAM	2	Sim1	34.176	34.7126		SAM	2	Mef2d	26.8523	26.6549		MCP	0.97068	1.03021	Mef2d
SAM	2	Ttn	29.5925			SAM	2	Hbb-bh1	21.4976			SAM	2	Actc1	29.8446			SAM	2	Neurog2	31.7056			SAM	2	Ins2	27.713			SAM	2	Sim1	34.6564			SAM	2	Mef2d	26.5515
SAM	2	Ttn	29.745			SAM	2	Hbb-bh1	21.7455			SAM	2	Actc1	29.9066			SAM	2	Neurog2	31.7646			SAM	2	Ins2	27.6222			SAM	2	Sim1	35.3055			SAM	2	Mef2d	26.5607
SAM	1	B-actin	24.4891	24.5018		SAM	1	B-actin	24.7617	24.7755		SAM	1	B-ACTIN	26.5497	26.5805		SAM	1	B-ACTIN	26.5229	26.5037		SAM	1	B-ACTIN	24.6831	24.6903		SAM	1	B-ACTIN	24.0462	24.0982		SAM	1	B-ACTIN	23.7555	23.8785
SAM	1	B-actin	24.5191			SAM	1	B-actin	24.7652			SAM	1	B-ACTIN	26.5357			SAM	1	B-ACTIN	26.4902			SAM	1	B-ACTIN	24.7345			SAM	1	B-ACTIN	24.0934			SAM	1	B-ACTIN	24.007
SAM	1	B-actin	24.4972			SAM	1	B-actin	24.7996			SAM	1	B-ACTIN	26.656			SAM	1	B-ACTIN	26.4981			SAM	1	B-ACTIN	24.6533			SAM	1	B-ACTIN	24.1551			SAM	1	B-ACTIN	23.8729
SAM	2	B-actin	24.9545	24.8445		SAM	2	B-actin	24.2694	24.3697		SAM	2	B-ACTIN	26.3149	26.4401		SAM	2	B-ACTIN	27.0093	27.0266		SAM	2	B-ACTIN	24.4853	24.5423		SAM	2	B-ACTIN	23.5721	23.6765		SAM	2	B-ACTIN	23.4375	23.5057
SAM	2	B-actin	24.6603			SAM	2	B-actin	24.3943			SAM	2	B-ACTIN	26.4521			SAM	2	B-ACTIN	27.0378			SAM	2	B-ACTIN	24.5397			SAM	2	B-ACTIN	23.683			SAM	2	B-ACTIN	23.4959
SAM	2	B-actin	24.9187			SAM	2	B-actin	24.4454			SAM	2	B-ACTIN	26.5532			SAM	2	B-ACTIN	27.0328			SAM	2	B-ACTIN	24.602			SAM	2	B-ACTIN	23.7746			SAM	2	B-ACTIN	23.5836
MCP	1	Ttn	34.2138	34.5433		MCP	1	Hbb-bh1	29.4013	29.3375		MCP	1	Actc1	35.2167	34.7996		MCP	1	Neurog2	39.6798	39.5469		MCP	1	Ins2	35.7083	36.0055		MCP	1	Sim1	35.709	35.1949		MCP	1	Mef2d	28.2207	28.1412
MCP	1	Ttn	34.8727			MCP	1	Hbb-bh1	29.3163			MCP	1	Actc1	34.592			MCP	1	Neurog2	39.414			MCP	1	Ins2	36.1932			MCP	1	Sim1	34.5304			MCP	1	Mef2d	28.1123
MCP	1	Ttn	NaN			MCP	1	Hbb-bh1	29.295			MCP	1	Actc1	34.59			MCP	1	Neurog2	37.6141			MCP	1	Ins2	36.1149			MCP	1	Sim1	35.3452			MCP	1	Mef2d	28.0906
MCP	2	Ttn	34.5937	34.9101		MCP	2	Hbb-bh1	29.0971	29.1502		MCP	2	Actc1	34.3261	34.2114		MCP	2	Neurog2	38.6143	38.8804		MCP	2	Ins2	36.5621	36.5613		MCP	2	Sim1	35.8947	35.4273		MCP	2	Mef2d	28.1147	28.0842
MCP	2	Ttn	34.9911			MCP	2	Hbb-bh1	29.2091			MCP	2	Actc1	34.1651			MCP	2	Neurog2	39.1879			MCP	2	Ins2	37.0443			MCP	2	Sim1	34.7123			MCP	2	Mef2d	28.085
MCP	2	Ttn	35.1456			MCP	2	Hbb-bh1	29.1443			MCP	2	Actc1	34.143			MCP	2	Neurog2	38.839			MCP	2	Ins2	36.0773			MCP	2	Sim1	35.6747			MCP	2	Mef2d	28.0528
MCP	1	B-actin	24.3746	24.4119		MCP	1	B-actin	24.193	24.2432		MCP	1	B-ACTIN	26.6651	26.7244		MCP	1	B-ACTIN	26.5372	26.5715		MCP	1	B-ACTIN	25.119	25.1531		MCP	1	B-ACTIN	24.7097	24.7839		MCP	1	B-ACTIN	24.2013	24.2353
MCP	1	B-actin	24.3967			MCP	1	B-actin	24.2909			MCP	1	B-ACTIN	26.6652			MCP	1	B-ACTIN	26.6156			MCP	1	B-ACTIN	25.1844			MCP	1	B-ACTIN	24.7862			MCP	1	B-ACTIN	24.2103
MCP	1	B-actin	24.4642			MCP	1	B-actin	24.2456			MCP	1	B-ACTIN	26.843			MCP	1	B-ACTIN	26.5617			MCP	1	B-ACTIN	25.1558			MCP	1	B-ACTIN	24.8559			MCP	1	B-ACTIN	24.2943
MCP	2	B-actin	24.4886	24.549		MCP	2	B-actin	23.7953	23.9483		MCP	2	B-ACTIN	26.4286	26.52		MCP	2	B-ACTIN	25.189	25.296		MCP	2	B-ACTIN	25.9731	26.0057		MCP	2	B-ACTIN	24.714	24.7781		MCP	2	B-ACTIN	24.1911	24.2641
MCP	2	B-actin	24.5057			MCP	2	B-actin	24.0025			MCP	2	B-ACTIN	26.5707			MCP	2	B-ACTIN	25.2864			MCP	2	B-ACTIN	25.9755			MCP	2	B-ACTIN	24.7683			MCP	2	B-ACTIN	24.1958
MCP	2	B-actin	24.6527			MCP	2	B-actin	24.047			MCP	2	B-ACTIN	26.5609			MCP	2	B-ACTIN	25.4125			MCP	2	B-ACTIN	26.0686			MCP	2	B-ACTIN	24.8521			MCP	2	B-ACTIN	24.4054

## Sheet: Supp 29b,c
Activator	Target	Median CD2 of BFP+	Median CD45 of BFP+	Median EPCAM of BFP+	Median EGFR of BFP+	CD2_FC_1	CD45_FC_1	EPCAM_FC_1	EGFR_FC_1	Median CD2 of BFP+	Median CD45 of BFP+	Median EPCAM of BFP+	Median EGFR of BFP+	CD2_FC_2	CD45_FC_2	EPCAM_FC_2	EGFR_FC_2		Activator	CD2_FC_1	CD2_FC_2		Activator	CD45_FC_1	CD45_FC_2		Activator	EPCAM_FC_1	EPCAM_FC_2		Activator	EGFR_FC_1	EGFR_FC_2
MHV	CD2	280	47.5	55.2	3.85	3.24826				256	43.6	53.9	3.85	3.35518					MHV	3.24826	3.35518		MHV	1.14668	1.13138		MHV	2.91892	3.38318		MHV	2.69697	2.93038
MMH	CD2	142	46.2	61.6	1.28	1.64733				153	48.8	62.9	2.57	2.00524					MMH	1.64733	2.00524		MMH	1.04847	1.24617		MMH	2.12613	2.3271		MMH	2.74242	4.42405
SAM	CD2	122	46.2	56.5	1.28	1.41531				139	47.5	59.1	1.28	1.82176					SAM	1.41531	1.82176		SAM	0.90051	0.917092		SAM	1.44144	1.53271		SAM	1.9596	2.86709
MCP	CD2	86.2	55.2	61.6	1.28	1				76.3	57.8	60.4	0	1					MCP	1	1		MCP	1	1		MCP	1	1		MCP	1	1
MHV	CD45	10.8	89.9	57.8	1.28		1.14668			11.6	88.7	57.8	0		1.13138
MMH	CD45	9.14	82.2	60.4	1.28		1.04847			12.4	97.7	66.8	1.28		1.24617
SAM	CD45	7.46	70.6	57.8	1.28		0.90051			6.64	71.9	56.5	0		0.917092
MCP	CD45	7.46	78.4	61.6	0		1			8.29	78.4	62.9	1.28		1
MHV	EPCAM	4.97	48.8	324	-1.28			2.91892		3.32	52.6	362	0			3.38318
MMH	EPCAM	4.97	53.9	236	0			2.12613		4.15	56.5	249	0			2.3271
SAM	EPCAM	6.64	50.1	160	0			1.44144		4.15	51.4	164	0			1.53271
MCP	EPCAM	3.32	59.1	111	0			1		3.32	55.2	107	0			1
MHV	EGFR	1013	93.8	55.2	534				2.69697	892	89.9	55.2	463				2.93038
MMH	EGFR	1025	96.4	59.1	543				2.74242	1298	100	62.9	699				4.42405
SAM	EGFR	718	83.5	57.8	388				1.9596	844	91.2	59.1	453				2.86709
MCP	EGFR	380	70.6	65.5	198				1	315	66.8	66.8	158				1

## Sheet: Supp 31
TTN	Replicate	Target	Cq	Cq_average		HBG1	Replicate	Target	Cq	Cq_average		RHOXF2	Replicate	Target	Cq	Cq_average		NEUROD1	Replicate	Target	Cq	Cq_average		MIAT	Replicate	Target	Cq	Cq average		ACTC1	Replicate	Target	Cq	Cq average		ASCL1	Replicate	Target	Cq	Cq average		IL1RN	Replicate	Target	Cq	Cq average		IL1B	Replicate
MHV	1	TTN	24.3371	24.3134		MHV	1	HBG1	24.6839	24.7172		MHV	1	RHOXF2	27.8504	27.8543		MHV	1	NEUROD1	31.7808	31.5581		MHV	1	MIAT	30.3217	30.3105		MHV	1	ACTC1	34.809	34.9863		MHV	1	ASCL1	30.2217	30.3018		MHV	1	IL1RN	25.0752	25.0569		MHV	1
MHV	1	TTN	24.3403			MHV	1	HBG1	24.7207			MHV	1	RHOXF2	27.7925			MHV	1	NEUROD1	31.3228			MHV	1	MIAT	30.4056			MHV	1	ACTC1	35.1322			MHV	1	ASCL1	30.3207			MHV	1	IL1RN	25.0338			MHV	1
MHV	1	TTN	24.2629			MHV	1	HBG1	24.7471			MHV	1	RHOXF2	27.92			MHV	1	NEUROD1	31.5707			MHV	1	MIAT	30.2043			MHV	1	ACTC1	35.0176			MHV	1	ASCL1	30.363			MHV	1	IL1RN	25.0616			MHV	1
MHV	2	TTN	24.4514	24.5066		MHV	2	HBG1	24.5006	24.542		MHV	2	RHOXF2	27.4958	27.4958		MHV	2	NEUROD1	34.1064	34.4087		MHV	2	MIAT	31.2714	31.4467		MHV	2	ACTC1	35.3629	35.2919		MHV	2	ASCL1	30.4713	30.5922		MHV	2	IL1RN	25.63	25.6653		MHV	2
MHV	2	TTN	24.5498			MHV	2	HBG1	24.5802			MHV	2	RHOXF2	27.4603			MHV	2	NEUROD1	34.2505			MHV	2	MIAT	31.6924			MHV	2	ACTC1	35.0778			MHV	2	ASCL1	30.8926			MHV	2	IL1RN	25.7229			MHV	2
MHV	2	TTN	24.5185			MHV	2	HBG1	24.5452			MHV	2	RHOXF2	27.5312			MHV	2	NEUROD1	34.8691			MHV	2	MIAT	31.3764			MHV	2	ACTC1	35.4348			MHV	2	ASCL1	30.4126			MHV	2	IL1RN	25.6429			MHV	2
MHV	1	B-actin	22.0001	21.9887		MHV	1	B-actin	21.0402	21.1995		MHV	1	B-actin	21.5368	21.5579		MHV	1	B-actin	20.2443	20.3233		MHV	1	B-ACTIN	19.5754	19.6085		MHV	1	B-ACTIN	19.0465	19.0947		MHV	1	B-ACTIN	18.9962	19.0539		MHV	1	B-ACTIN	18.8784	18.9291		MHV	1
MHV	1	B-actin	21.9639			MHV	1	B-actin	21.172			MHV	1	B-actin	21.5528			MHV	1	B-actin	20.2999			MHV	1	B-ACTIN	19.6094			MHV	1	B-ACTIN	19.1105			MHV	1	B-ACTIN	19.1079			MHV	1	B-ACTIN	18.9081			MHV	1
MHV	1	B-actin	22.002			MHV	1	B-actin	21.3863			MHV	1	B-actin	21.5842			MHV	1	B-actin	20.4256			MHV	1	B-ACTIN	19.6405			MHV	1	B-ACTIN	19.127			MHV	1	B-ACTIN	19.0575			MHV	1	B-ACTIN	19.0009			MHV	1
MHV	2	B-actin	21.8352	21.8739		MHV	2	B-actin	21.2006	21.2101		MHV	2	B-actin	21.7611	21.8069		MHV	2	B-actin	22.6564	22.6874		MHV	2	B-ACTIN	20.2894	20.2924		MHV	2	B-ACTIN	19.6927	19.6863		MHV	2	B-ACTIN	19.9878	20.0037		MHV	2	B-ACTIN	19.3871	19.4469		MHV	2
MHV	2	B-actin	21.8718			MHV	2	B-actin	21.1966			MHV	2	B-actin	21.7522			MHV	2	B-actin	22.6939			MHV	2	B-ACTIN	20.2851			MHV	2	B-ACTIN	19.6444			MHV	2	B-ACTIN	20.0003			MHV	2	B-ACTIN	19.4218			MHV	2
MHV	2	B-actin	21.9148			MHV	2	B-actin	21.2329			MHV	2	B-actin	21.9074			MHV	2	B-actin	22.7119			MHV	2	B-ACTIN	20.3029			MHV	2	B-ACTIN	19.722			MHV	2	B-ACTIN	20.023			MHV	2	B-ACTIN	19.5317			MHV	2
MMH	1	TTN	25.3276	24.9713		MMH	1	HBG1	24.5734	24.676		MMH	1	RHOXF2	27.1369	27.0383		MMH	1	NEUROD1	33.8991	33.9104		MMH	1	MIAT	31.0621	31.127		MMH	1	ACTC1	35.315	35.1332		MMH	1	ASCL1	30.3962	30.3571		MMH	1	IL1RN	26.3436	26.3215		MMH	1
MMH	1	TTN	24.6897			MMH	1	HBG1	24.6476			MMH	1	RHOXF2	26.9647			MMH	1	NEUROD1	33.3085			MMH	1	MIAT	30.9269			MMH	1	ACTC1	35.118			MMH	1	ASCL1	30.2669			MMH	1	IL1RN	26.2753			MMH	1
MMH	1	TTN	24.8966			MMH	1	HBG1	24.807			MMH	1	RHOXF2	27.0133			MMH	1	NEUROD1	34.5237			MMH	1	MIAT	31.3921			MMH	1	ACTC1	34.9667			MMH	1	ASCL1	30.4082			MMH	1	IL1RN	26.3456			MMH	1
MMH	2	TTN	24.9125	25.0125		MMH	2	HBG1	24.5931	24.7316		MMH	2	RHOXF2	27.1566	27.219		MMH	2	NEUROD1	33.1444	32.996		MMH	2	MIAT	31.1238	31.1655		MMH	2	ACTC1	35.057	35.3408		MMH	2	ASCL1	30.3577	30.3344		MMH	2	IL1RN	26.2257	26.2075		MMH	2
MMH	2	TTN	25.0626			MMH	2	HBG1	24.8302			MMH	2	RHOXF2	27.2758			MMH	2	NEUROD1	33.0246			MMH	2	MIAT	31.3541			MMH	2	ACTC1	35.8443			MMH	2	ASCL1	30.3305			MMH	2	IL1RN	26.1734			MMH	2
MMH	2	TTN	25.0626			MMH	2	HBG1	24.7715			MMH	2	RHOXF2	27.2245			MMH	2	NEUROD1	32.8189			MMH	2	MIAT	31.0186			MMH	2	ACTC1	35.121			MMH	2	ASCL1	30.3149			MMH	2	IL1RN	26.2234			MMH	2
MMH	1	B-actin	22.1604	22.2207		MMH	1	B-actin	21.7892	21.6267		MMH	1	B-actin	21.3753	21.3659		MMH	1	B-actin	22.0685	22.0768		MMH	1	B-ACTIN	20.4135	20.4189		MMH	1	B-ACTIN	19.4487	19.4744		MMH	1	B-ACTIN	19.5247	19.5218		MMH	1	B-ACTIN	20.004	20.0582		MMH	1
MMH	1	B-actin	22.1902			MMH	1	B-actin	21.5633			MMH	1	B-actin	21.3231			MMH	1	B-actin	22.1275			MMH	1	B-ACTIN	20.3877			MMH	1	B-ACTIN	19.4927			MMH	1	B-ACTIN	19.4866			MMH	1	B-ACTIN	20.0782			MMH	1
MMH	1	B-actin	22.3115			MMH	1	B-actin	21.5276			MMH	1	B-actin	21.3994			MMH	1	B-actin	22.0343			MMH	1	B-ACTIN	20.4555			MMH	1	B-ACTIN	19.4817			MMH	1	B-ACTIN	19.554			MMH	1	B-ACTIN	20.0924			MMH	1
MMH	2	B-actin	21.9699	21.9637		MMH	2	B-actin	21.1773	21.2311		MMH	2	B-actin	21.2516	21.3368		MMH	2	B-actin	21.8997	21.9471		MMH	2	B-ACTIN	20.2738	20.2236		MMH	2	B-ACTIN	19.4656	19.5056		MMH	2	B-ACTIN	20.019	20.1557		MMH	2	B-ACTIN	19.9383	19.9157		MMH	2
MMH	2	B-actin	21.9575			MMH	2	B-actin	21.2566			MMH	2	B-actin	21.3379			MMH	2	B-actin	21.9469			MMH	2	B-ACTIN	20.1694			MMH	2	B-ACTIN	19.433			MMH	2	B-ACTIN	20.0257			MMH	2	B-ACTIN	19.8683			MMH	2
MMH	2	B-actin	21.9636			MMH	2	B-actin	21.2594			MMH	2	B-actin	21.4208			MMH	2	B-actin	21.9946			MMH	2	B-ACTIN	20.2276			MMH	2	B-ACTIN	19.618			MMH	2	B-ACTIN	20.4225			MMH	2	B-ACTIN	19.9406			MMH	2
SAM	1	TTN	25.2294	25.2759		SAM	1	HBG1	25.6887	25.6001		SAM	1	RHOXF2	28.3061	28.3808		SAM	1	NEUROD1	32.3379	32.8353		SAM	1	MIAT	30.5879	30.5609		SAM	1	ACTC1	35.0876	35.1198		SAM	1	ASCL1	34.9687	33.9817		SAM	1	IL1RN	26.1428	26.1629		SAM	1
SAM	1	TTN	25.2665			SAM	1	HBG1	25.6071			SAM	1	RHOXF2	28.4214			SAM	1	NEUROD1	32.9006			SAM	1	MIAT	30.6452			SAM	1	ACTC1	34.9777			SAM	1	ASCL1	33.5044			SAM	1	IL1RN	26.16			SAM	1
SAM	1	TTN	25.3319			SAM	1	HBG1	25.5045			SAM	1	RHOXF2	28.415			SAM	1	NEUROD1	33.2675			SAM	1	MIAT	30.4496			SAM	1	ACTC1	35.2942			SAM	1	ASCL1	33.4721			SAM	1	IL1RN	26.1861			SAM	1
SAM	2	TTN	25.6606	25.6574		SAM	2	HBG1	25.2659	25.3005		SAM	2	RHOXF2	29.7416	29.8176		SAM	2	NEUROD1	32.7683	33.1554		SAM	2	MIAT	31.1815	31.253		SAM	2	ACTC1	35.7385	35.335		SAM	2	ASCL1	32.0618	31.7076		SAM	2	IL1RN	26.2451	26.2618		SAM	2
SAM	2	TTN	25.6273			SAM	2	HBG1	25.2859			SAM	2	RHOXF2	29.8977			SAM	2	NEUROD1	33.3357			SAM	2	MIAT	31.185			SAM	2	ACTC1	35.054			SAM	2	ASCL1	31.5745			SAM	2	IL1RN	26.3321			SAM	2
SAM	2	TTN	25.6844			SAM	2	HBG1	25.3497			SAM	2	RHOXF2	29.8135			SAM	2	NEUROD1	33.3621			SAM	2	MIAT	31.3926			SAM	2	ACTC1	35.2126			SAM	2	ASCL1	31.4865			SAM	2	IL1RN	26.2084			SAM	2
SAM	1	B-actin	21.4464	21.4452		SAM	1	B-actin	21.8363	21.8363		SAM	1	B-actin	20.817	20.8567		SAM	1	B-actin	21.9132	21.9095		SAM	1	B-ACTIN	20.1764	20.2247		SAM	1	B-ACTIN	19.6057	19.6357		SAM	1	B-ACTIN	20.3617	20.367		SAM	1	B-ACTIN	20.1587	20.1661		SAM	1
SAM	1	B-actin	21.5261			SAM	1	B-actin	21.8363			SAM	1	B-actin	20.857			SAM	1	B-actin	21.9065			SAM	1	B-ACTIN	20.2253			SAM	1	B-ACTIN	19.6822			SAM	1	B-ACTIN	20.32			SAM	1	B-ACTIN	20.1849			SAM	1
SAM	1	B-actin	21.363			SAM	1	B-actin	21.8363			SAM	1	B-actin	20.8961			SAM	1	B-actin	21.9087			SAM	1	B-ACTIN	20.2725			SAM	1	B-ACTIN	19.6192			SAM	1	B-ACTIN	20.4194			SAM	1	B-ACTIN	20.1547			SAM	1
SAM	2	B-actin	22.2259	22.1932		SAM	2	B-actin	21.5655	21.6199		SAM	2	B-actin	22.6306	22.6859		SAM	2	B-actin	22.6232	22.7204		SAM	2	B-ACTIN	20.4162	20.4589		SAM	2	B-ACTIN	19.8499	19.8666		SAM	2	B-ACTIN	19.3989	19.415		SAM	2	B-ACTIN	20.6827	20.6553		SAM	2
SAM	2	B-actin	22.1672			SAM	2	B-actin	21.6589			SAM	2	B-actin	22.6745			SAM	2	B-actin	22.7005			SAM	2	B-ACTIN	20.4821			SAM	2	B-ACTIN	19.8635			SAM	2	B-ACTIN	19.4124			SAM	2	B-ACTIN	20.6408			SAM	2
SAM	2	B-actin	22.1864			SAM	2	B-actin	21.6354			SAM	2	B-actin	22.7527			SAM	2	B-actin	22.8375			SAM	2	B-ACTIN	20.4782			SAM	2	B-ACTIN	19.8862			SAM	2	B-ACTIN	19.4337			SAM	2	B-ACTIN	20.6423			SAM	2
MCP	1	TTN	37.8215	37.3465		MCP	1	HBG1	28.1449	28.1183		MCP	1	RHOXF2	39.3812	38.222		MCP	1	NEUROD1	33.1926	33.7792		MCP	1	MIAT	30.7577	30.6708		MCP	1	ACTC1	34.9136	35.1066		MCP	1	ASCL1	30.7217	30.6571		MCP	1	IL1RN	29.4543	29.4203		MCP	1
MCP	1	TTN	38.0765			MCP	1	HBG1	28.1017			MCP	1	RHOXF2	38.075			MCP	1	NEUROD1	34.0202			MCP	1	MIAT	30.3851			MCP	1	ACTC1	35.2283			MCP	1	ASCL1	30.607			MCP	1	IL1RN	29.4155			MCP	1
MCP	1	TTN	36.1415			MCP	1	HBG1	28.1082			MCP	1	RHOXF2	37.21			MCP	1	NEUROD1	34.1248			MCP	1	MIAT	30.8697			MCP	1	ACTC1	35.178			MCP	1	ASCL1	30.6427			MCP	1	IL1RN	29.3911			MCP	1
MCP	2	TTN	36.0353	35.7264		MCP	2	HBG1	28.1148	28.1374		MCP	2	RHOXF2	36.711	37.3323		MCP	2	NEUROD1	33.7637	34.0501		MCP	2	MIAT	28.1248	28.1757		MCP	2	ACTC1	35.2038	35.2018		MCP	2	ASCL1	30.9715	30.8248		MCP	2	IL1RN	29.5265	29.58		MCP	2
MCP	2	TTN	35.4477			MCP	2	HBG1	28.1247			MCP	2	RHOXF2	37.4162			MCP	2	NEUROD1	34.1511			MCP	2	MIAT	28.2631			MCP	2	ACTC1	35.1231			MCP	2	ASCL1	31.1763			MCP	2	IL1RN	29.5284			MCP	2
MCP	2	TTN	35.6962			MCP	2	HBG1	28.1728			MCP	2	RHOXF2	37.8697			MCP	2	NEUROD1	34.2355			MCP	2	MIAT	28.1391			MCP	2	ACTC1	35.2785			MCP	2	ASCL1	30.3265			MCP	2	IL1RN	29.685			MCP	2
MCP	1	B-actin	21.8243	21.8155		MCP	1	B-actin	21.3136	21.3832		MCP	1	B-actin	21.9334	21.9061		MCP	1	B-actin	21.8146	21.8239		MCP	1	B-ACTIN	19.4558	19.4996		MCP	1	B-ACTIN	19.4849	19.4611		MCP	1	B-ACTIN	18.9271	18.9049		MCP	1	B-ACTIN	20.5118	20.6086		MCP	1
MCP	1	B-actin	21.8126			MCP	1	B-actin	21.3874			MCP	1	B-actin	21.815			MCP	1	B-actin	21.8211			MCP	1	B-ACTIN	19.5198			MCP	1	B-ACTIN	19.4368			MCP	1	B-ACTIN	18.8478			MCP	1	B-ACTIN	20.493			MCP	1
MCP	1	B-actin	21.8097			MCP	1	B-actin	21.4487			MCP	1	B-actin	21.9701			MCP	1	B-actin	21.8361			MCP	1	B-ACTIN	19.5231			MCP	1	B-ACTIN	19.4615			MCP	1	B-ACTIN	18.9397			MCP	1	B-ACTIN	20.8211			MCP	1
MCP	2	B-actin	21.2849	21.297		MCP	2	B-actin	21.1829	21.2473		MCP	2	B-actin	22.0327	22.1126		MCP	2	B-actin	21.7026	21.7796		MCP	2	B-ACTIN	18.9206	18.9708		MCP	2	B-ACTIN	18.8538	18.84		MCP	2	B-ACTIN	18.9477	18.9842		MCP	2	B-ACTIN	20.3875	20.4427		MCP	2
MCP	2	B-actin	21.2384			MCP	2	B-actin	21.2538			MCP	2	B-actin	22.0994			MCP	2	B-actin	21.8008			MCP	2	B-ACTIN	18.9816			MCP	2	B-ACTIN	18.7709			MCP	2	B-ACTIN	19.0435			MCP	2	B-ACTIN	20.413			MCP	2
MCP	2	B-actin	21.3676			MCP	2	B-actin	21.305			MCP	2	B-actin	22.2056			MCP	2	B-actin	21.8355			MCP	2	B-ACTIN	19.0101			MCP	2	B-ACTIN	18.8952			MCP	2	B-ACTIN	18.9615			MCP	2	B-ACTIN	20.5277			MCP	2
[truncated: 22 more columns]

## Sheet: Main 7h; Supp 32,33,34
geneID_TTN	geneSymbol_TTN	geneType_TTN	MHV_1_TPM_TTN	MHV_2_TPM_TTN	MMH_1_TPM_TTN	MMH_2_TPM_TTN	SAM_1_TPM_TTN	SAM_2_TPM_TTN	MCP_1_TPM_TTN	MCP_2_TPM_TTN	HEK_1_TPM_TTN	HEK_2_TPM_TTN	MHV_1_TPM_log2_TTN	MHV_2_TPM_log2_TTN	MMH_1_TPM_log2_TTN	MMH_2_TPM_log2_TTN	SAM_1_TPM_log2_TTN	SAM_2_TPM_log2_TTN	MCP_1_TPM_log2_TTN	MCP_2_TPM_log2_TTN	HEK_1_TPM_log2_TTN	HEK_2_TPM_log2_TTN			geneID	geneSymbol	geneType	MHV_1_TPM_HBG1	MHV_2_TPM_HBG1	MMH_1_TPM_HBG1	MMH_2_TPM_HBG1	SAM_1_TPM_HBG1	SAM_2_TPM_HBG1	MCP_1_TPM_HBG1	MCP_2_TPM_HBG1	HEK_1_TPM_HBG1	HEK_2_TPM_HBG1	MHV_1_TPM_log2_HBG1	MHV_2_TPM_log2_HBG1	MMH_1_TPM_log2_HBG1	MMH_2_TPM_log2_HBG1	SAM_1_TPM_log2_HBG1	SAM_2_TPM_log2_HBG1	MCP_1_TPM_log2_HBG1	MCP_2_TPM_log2_HBG1	HEK_1_TPM_log2_HBG1	HEK_2_TPM_log2_HBG1
ENSG00000278268	MOAP1	protein_coding	0.412344	5.04e-06	2.13205	2.82175	1.85e-06	1.12e-07	0.65869	4.72e-06	1.85e-05	1.21227	-1.27808	-17.5971	1.09224	1.49659	-19.0428	-23.0873	-0.602328	-17.6942	-15.7214	0.277713			ENSG00000197238	H4C11	protein_coding	0.00077856	0.00260675	0.000327809	0.000536896	0.000248062	0.000212347	5.03817	3.11804	0.00162962	5.01674e-05	-10.3269	-8.58353	-11.5749	-10.8631	-11.977	-12.2013	2.3329	1.64064	-9.26125	-14.2829
ENSG00000134160	TRPM1	protein_coding	0.358282	0.144603	0.153266	0.213456	0.297873	1.04e-09	0.246366	0.406951	0.203525	0.516208	-1.48083	-2.78983	-2.70589	-2.22799	-1.74723	-29.8371	-2.02112	-1.29707	-2.29672	-0.953976			ENSG00000261992	GATAD2B	protein_coding	0.0419324	8.19839	2.32769	0.353097	4.60169	2.61346	0.102804	0.0342303	6.70051	0.00270179	-4.57579	3.03534	1.2189	-1.50186	2.20216	1.38596	-3.28203	-4.86858	2.74427	-8.53187
ENSG00000230141	HLA-DOA	protein_coding	0.000120654	0.000641683	0.000141924	1.00753	0.000257952	7.25e-05	3.6e-06	0.00015668	0.51762	1.04199	-13.0168	-10.6059	-12.7826	0.010824	-11.9206	-13.7522	-18.082	-12.6399	-0.950036	0.0593382			ENSG00000288461	CYFIP1	protein_coding	4.33558	12.7372	3.16626	18.9248	1.19009	6.28766	1.15118	4.00216	1.44842	0.00679986	2.11623	3.67098	1.66278	4.24221	0.251073	2.65252	0.203113	2.00078	0.534478	-7.20028
ENSG00000286075	AC009412.1	protein_coding	14.7724	14.6547	12.63	8.54852	2.14e-08	12.8235	10.9224	8.00804	19.9578	5.33e-07	3.88483	3.87329	3.65878	3.09567	-25.4795	3.68072	3.44922	3.00145	4.31888	-20.839			ENSG00000277114	CNOT3	protein_coding	1.76467	0.595511	0.0885826	1.27847	2.6513	1.04453	3.18662	3.34436	4.29866	0.0229921	0.819398	-0.747801	-3.49683	0.354418	1.4067	0.0628553	1.67202	1.74173	2.10389	-5.44272
ENSG00000276825	DRD4	protein_coding	3.1031	3.97242	1.72256	9.03424	3.21808	3.26e-07	0.649366	3.33562	0.708364	2.52725	1.63371	1.99002	0.784551	3.1754	1.6862	-21.5485	-0.622896	1.73796	-0.497437	1.33757			ENSG00000242386	HLA-DMB	protein_coding	1.5192	0.195599	0.282635	2.66406	0.0946536	0.451358	3.16871	1.59885	0.739982	0.0344201	0.603312	-2.35403	-1.82299	1.41363	-3.4012	-1.14766	1.6639	0.677035	-0.434438	-4.8606
ENSG00000273780	ARHGAP23	protein_coding	1.33937	0.987672	0.513453	0.000107817	3.25e-05	0.343702	1.35237	3.39e-05	0.0553541	0.748251	0.421551	-0.0178962	-0.961696	-13.1791	-14.9093	-1.54077	0.43549	-14.8491	-4.17517	-0.418406			ENSG00000277649	TIMM22	protein_coding	0.0752106	0.276208	0.0901726	0.123931	0.0846368	0.106694	3.91969	0.0864794	0.169831	0.0350565	-3.73292	-1.85617	-3.47117	-3.01239	-3.56257	-3.22845	1.97074	-3.5315	-2.55783	-4.83417
ENSG00000255513	AC005363.1	transcribed_processed_pseudogene	18.7699	5.19834	8.33855	12.4054	12.0809	3.47e-06	9.30591	2.02231	9.34e-05	2.21706	4.23035	2.37805	3.0598	3.6329	3.59466	-18.1381	3.21815	1.016	-13.3859	1.14865			ENSG00000278501	TIMM22	protein_coding	0.0752106	0.276208	0.0901726	0.123931	0.0846368	0.106694	3.91969	0.0864794	0.169831	0.0350565	-3.73292	-1.85617	-3.47117	-3.01239	-3.56257	-3.22845	1.97074	-3.5315	-2.55783	-4.83417
ENSG00000272636	DOC2B	protein_coding	0.138664	0.726484	0.0175913	0.0131028	0.0150282	0.00714812	0.0046388	0.00889191	1.92947	0.568006	-2.85034	-0.460997	-5.82899	-6.25398	-6.05618	-7.12822	-7.75203	-6.81329	0.948205	-0.816021			ENSG00000227801	COL11A2	protein_coding	0.14818	0.269485	0.0651713	0.047033	0.207005	0.285261	0.302003	0.153262	0.100336	0.0429437	-2.75457	-1.89172	-3.93962	-4.41018	-2.27226	-1.80964	-1.72736	-2.70593	-3.31709	-4.54141
ENSG00000273889	FAM83H	protein_coding	0.0268829	2.96135	0.0258117	0.0661335	0.0260366	0.0139766	0.00475372	0.0661664	0.127451	0.0447314	-5.21717	1.56626	-5.27583	-3.91847	-5.26332	-6.16084	-7.71673	-3.91776	-2.97199	-4.48257			ENSG00000273889	FAM83H	protein_coding	5.8049	0.533055	0.104914	0.205246	0.0796374	0.114384	7.68042	0.0731426	0.277824	0.0671489	2.53727	-0.907644	-3.25272	-2.28457	-3.65041	-3.12804	2.94119	-3.77314	-1.84776	-3.89649
ENSG00000261992	GATAD2B	protein_coding	1.64868	8.31579	0.551223	0.00479502	1.0183	0.000712567	3.43558	3.18793	2.01808	2.85056	0.721311	3.05585	-0.859292	-7.70425	0.0261627	-10.4547	1.78055	1.67262	1.01298	1.51125			ENSG00000277399	GPR179	protein_coding	0.0750827	0.180347	0.0703399	0.0581276	0.109317	0.0552921	0.146236	0.200446	0.174229	0.0709566	-3.73538	-2.47115	-3.82951	-4.10463	-3.19341	-4.17678	-2.77363	-2.31872	-2.52094	-3.81692
ENSG00000187773	DIPK1C	protein_coding	0.196623	0.0850115	0.104443	0.25099	0.0414226	0.0285314	0.555694	0.0957044	0.239382	0.121395	-2.3465	-3.5562	-3.25921	-1.9943	-4.59344	-5.13131	-0.847637	-3.38527	-2.06261	-3.04222			ENSG00000148082	SHC3	protein_coding	0.0153965	0.176302	0.11559	0.115514	0.534863	0.0515444	0.461217	0.0730816	0.0541427	0.076097	-6.02125	-2.50388	-3.11291	-3.11386	-0.902759	-4.27804	-1.11648	-3.77435	-4.20709	-3.71602
ENSG00000163873	GRIK3	protein_coding	0.167925	0.107067	0.225853	2.55897	0.0309408	0.0426451	0.135355	0.0357743	0.178762	0.136149	-2.57411	-3.22341	-2.14654	1.35556	-5.01435	-4.55148	-2.88518	-4.80493	-2.48389	-2.87674			ENSG00000186479	RGS7BP	protein_coding	0.289172	4.51599	0.260486	0.260554	0.203029	0.233511	0.172053	0.205709	0.660031	0.0857978	-1.79	2.17504	-1.94072	-1.94035	-2.30024	-2.09844	-2.53908	-2.28132	-0.599394	-3.54292
ENSG00000258405	ZNF578	protein_coding	0.314414	0.179844	0.313015	0.592233	0.0877179	0.0152599	0.311523	0.856184	0.128907	0.682766	-1.66926	-2.47518	-1.6757	-0.755763	-3.51098	-6.03411	-1.68259	-0.224007	-2.9556	-0.550537			ENSG00000286075	AC009412.1	protein_coding	14.9221	11.1032	13.2351	14.0403	0.200475	17.874	15.345	17.2072	12.5315	0.0892374	3.89938	3.4729	3.7263	3.8115	-2.31851	4.15979	3.9397	4.10494	3.64749	-3.48621
ENSG00000188859	FAM78B	protein_coding	0.460036	0.521923	0.448007	0.421774	0.102446	0.0237156	0.34972	0.291129	0.394664	0.384832	-1.12018	-0.938091	-1.15841	-1.24546	-3.28706	-5.39802	-1.51573	-1.78027	-1.3413	-1.3777			ENSG00000170927	PKHD1	protein_coding	0.0370763	0.148944	0.0348633	0.0976001	0.041779	0.087109	0.0344102	0.0598302	0.0165077	0.108988	-4.75336	-2.74716	-4.84215	-3.35697	-4.58108	-3.52103	-4.86102	-4.06298	-5.92072	-3.19775
ENSG00000148082	SHC3	protein_coding	0.152062	0.0307031	0.135659	0.181264	0.134485	0.0205956	0.104593	0.0691096	0.258997	0.131508	-2.71727	-5.02547	-2.88194	-2.46384	-2.89448	-5.60152	-3.25714	-3.85497	-1.94899	-2.92678			ENSG00000088827	SIGLEC1	protein_coding	0.178223	0.410041	0.167699	0.536804	0.0663914	0.179514	0.140568	0.0538105	0.0398661	0.11212	-2.48824	-1.28616	-2.57606	-0.897532	-3.91286	-2.47783	-2.83066	-4.21597	-4.64869	-3.15688
ENSG00000168140	VASN	protein_coding	0.00330291	0.789221	0.637501	0.998711	0.00327227	0.908454	0.000321833	0.00241248	0.0339095	0.00479766	-8.24205	-0.341499	-0.6495	-0.00186083	-8.25549	-0.138515	-11.6014	-8.69527	-4.88217	-7.70345			ENSG00000204386	NEU1	protein_coding	0.449361	1.61547	0.336533	2.35161	0.145307	0.330419	0.47782	0.0825038	1.04693	0.114137	-1.15405	0.691957	-1.57118	1.23365	-2.78283	-1.59763	-1.06546	-3.5994	0.0661608	-3.13116
ENSG00000030304	MUSK	protein_coding	0.144567	0.109454	0.25884	0.2154	0.0887937	0.0367597	0.677885	0.164251	0.205209	0.515793	-2.79019	-3.1916	-1.94987	-2.21491	-3.4934	-4.76573	-0.560888	-2.60603	-2.28483	-0.955136			ENSG00000230930	COL11A2	protein_coding	0.14818	0.269485	0.0651713	0.047033	0.207005	0.163638	0.243658	0.153262	0.100336	0.121755	-2.75457	-1.89172	-3.93962	-4.41018	-2.27226	-2.61142	-2.03707	-2.70593	-3.31709	-3.03795
ENSG00000161405	IKZF3	protein_coding	0.315799	0.281207	0.183507	0.0914991	0.0465611	0.0723225	0.172914	0.173346	0.71631	0.264298	-1.66292	-1.8303	-2.44609	-3.4501	-4.42473	-3.78941	-2.53188	-2.52828	-0.481344	-1.91976			ENSG00000175928	LRRN1	protein_coding	0.0512427	0.294067	0.329391	0.192581	0.337923	0.12885	0.0679901	0.060865	0.135278	0.126846	-4.28651	-1.76578	-1.60213	-2.37646	-1.56523	-2.95624	-3.87853	-4.03824	-2.886	-2.97885
ENSG00000243978	RTL9	protein_coding	2.96879	1.97711	2.64029	2.59716	0.0286084	0.11826	0.0750596	0.066126	0.165308	0.335527	1.56987	0.983393	1.4007	1.37693	-5.12742	-3.07997	-3.73582	-3.91864	-2.59677	-1.5755			ENSG00000183134	PTGDR2	protein_coding	0.0544985	0.6381	0.309277	0.411769	0.241442	0.183865	0.410256	0.0651852	0.67503	0.135811	-4.19764	-0.648146	-1.69303	-1.28009	-2.05025	-2.44328	-1.2854	-3.93931	-0.566976	-2.88033
ENSG00000229071	PRRT1	protein_coding	0.245438	2.88352	1.38965	0.466075	0.200909	0.0197815	0.12535	2.70653	3.6493	0.0203913	-2.02657	1.52783	0.474726	-1.10137	-2.31538	-5.6597	-2.99596	1.43644	1.86762	-5.6159			ENSG00000206433	LST1	protein_coding	0.112907	7.69596	0.252343	0.00810815	0.557629	0.19589	0.0127094	0.475014	1.01946	0.146089	-3.14679	2.9441	-1.98654	-6.94641	-0.842623	-2.35189	-6.29796	-1.07396	0.0278058	-2.77508
ENSG00000198739	LRRTM3	protein_coding	0.390112	0.0504769	0.0991599	0.149012	0.0245769	0.169339	0.107484	0.113631	0.142007	1.66849	-1.35804	-4.30823	-3.3341	-2.7465	-5.34655	-2.56201	-3.21781	-3.13757	-2.81597	0.73854			ENSG00000250120	PCDHA10	protein_coding	0.0854773	0.139536	0.137677	0.0914391	0.504986	0.0408634	0.120871	0.250702	0.129593	0.152273	-3.54831	-2.84129	-2.86064	-3.45104	-0.985685	-4.61305	-3.04846	-1.99595	-2.94794	-2.71527
ENSG00000198734	F5	protein_coding	0.453138	0.19838	0.18336	0.0976	0.0644731	0.0667883	0.295666	0.0376287	0.374677	0.380025	-1.14198	-2.33366	-2.44725	-3.35698	-3.95516	-3.90426	-1.75796	-4.73202	-1.41628	-1.39583			ENSG00000170624	SGCD	protein_coding	0.0309982	0.177481	0.273806	0.116286	0.0453867	0.0259759	0.096094	0.244496	0.181157	0.153211	-5.01167	-2.49426	-1.86877	-3.10425	-4.46159	-5.26668	-3.37941	-2.03212	-2.46468	-2.70641
ENSG00000221836	OR2A5	protein_coding	0.0634634	0.0593209	0.0893569	0.155611	0.0623304	0.0706441	0.107625	0.0222016	0.296432	0.099431	-3.97793	-4.07532	-3.48428	-2.68398	-4.00392	-3.82329	-3.21591	-5.49319	-1.75423	-3.33016			ENSG00000196581	AJAP1	protein_coding	0.0498444	0.142533	0.12594	0.280206	0.0546978	0.0834051	0.108042	0.103437	0.0218947	0.154123	-4.32642	-2.81063	-2.98919	-1.83544	-4.19237	-3.58372	-3.21034	-3.27318	-5.51327	-2.69785
ENSG00000284896	OR2A5	protein_coding	0.0634634	0.0593209	0.0893569	0.155611	0.0623304	0.0706441	0.107625	0.0222016	0.296432	0.099431	-3.97793	-4.07532	-3.48428	-2.68398	-4.00392	-3.82329	-3.21591	-5.49319	-1.75423	-3.33016			ENSG00000196092	PAX5	protein_coding	0.143385	0.40998	0.117611	0.134425	0.2358	0.179915	0.0682596	0.264442	0.844541	0.155097	-2.80204	-1.28637	-3.08791	-2.89513	-2.08436	-2.47462	-3.87282	-1.91897	-0.243761	-2.68876
ENSG00000154678	PDE1C	protein_coding	0.399233	0.0341395	0.114177	0.112713	0.103159	0.0433324	0.127923	0.0800224	5.32413	0.1171	-1.3247	-4.87241	-3.13066	-3.14927	-3.27706	-4.52841	-2.96666	-3.64345	2.41255	-3.09419			ENSG00000188385	JAKMIP3	protein_coding	0.334059	0.258181	0.625957	0.79418	0.961058	0.831249	0.375899	0.894732	0.357814	0.157425	-1.58183	-1.95355	-0.675865	-0.332462	-0.0573046	-0.266648	-1.41158	-0.160473	-1.48272	-2.66726
ENSG00000253873	PCDHGA11	protein_coding	0.958703	0.343805	0.576091	0.357284	0.0837627	0.0576943	0.131118	0.681058	1.20901	0.233403	-0.0608441	-1.54034	-0.795631	-1.48486	-3.57755	-4.11543	-2.93106	-0.55415	0.273826	-2.0991			ENSG00000231048	LST1	protein_coding	0.112907	7.69596	0.255526	0.0330813	0.557629	0.202143	0.012833	0.475014	1.03368	0.164476	-3.14679	2.9441	-1.96846	-4.91784	-0.842623	-2.30655	-6.284	-1.07396	0.0477866	-2.60405
ENSG00000185561	TLCD2	protein_coding	1.79616	1.3072	1.44555	1.08227	0.00550271	0.950158	1.16068	1.06103	2.94851	1.64758	0.844916	0.38648	0.531619	0.11406	-7.50564	-0.0737607	0.21497	0.0854654	1.55999	0.720349			ENSG00000230791	LST1	protein_coding	0.112907	7.69596	0.255526	0.0330813	0.557629	0.202143	0.237989	0.475014	1.03368	0.164476	-3.14679	2.9441	-1.96846	-4.91784	-0.842623	-2.30655	-2.07103	-1.07396	0.0477866	-2.60405
ENSG00000155530	LRGUK	protein_coding	0.508188	0.762023	0.36089	0.534104	0.0970568	0.0668422	0.32599	0.112095	0.509469	0.543935	-0.976565	-0.392094	-1.47037	-0.904807	-3.36503	-3.9031	-1.6171	-3.15721	-0.972934	-0.878494			ENSG00000235915	LST1	protein_coding	0.112907	7.69596	0.255526	0.0330813	0.557629	0.202143	0.237989	0.678581	1.03368	0.164476	-3.14679	2.9441	-1.96846	-4.91784	-0.842623	-2.30655	-2.07103	-0.559407	0.0477866	-2.60405
ENSG00000005108	THSD7A	protein_coding	0.131354	0.142739	0.083266	3.20678	0.0970249	0.0670717	0.0242246	0.0960765	0.159954	0.28352	-2.92846	-2.80855	-3.58613	1.68113	-3.3655	-3.89815	-5.36738	-3.37967	-2.64427	-1.81848			ENSG00000137766	UNC13C	protein_coding	0.771697	0.188071	0.827037	0.092143	0.0857758	0.0549804	0.0578958	1.03115	0.764081	0.1724	-0.373894	-2.41065	-0.273976	-3.43998	-3.54329	-4.18494	-4.1104	0.0442604	-0.388202	-2.53617
ENSG00000180269	GPR139	protein_coding	0.435126	0.127451	0.366156	0.505859	0.062073	0.108838	0.217131	0.245803	0.297703	0.11691	-1.20049	-2.97199	-1.44947	-0.983193	-4.00989	-3.19975	-2.20336	-2.02443	-1.74805	-3.09653			ENSG00000101162	TUBB1	protein_coding	0.235667	1.08271	0.267549	0.357466	0.554282	0.31853	0.471535	0.168277	0.41657	0.177251	-2.08518	0.114647	-1.90212	-1.48412	-0.851308	-1.6505	-1.08456	-2.57109	-1.26337	-2.49613
ENSG00000181215	C4orf50	protein_coding	0.220913	0.0609825	0.116856	0.133578	0.0885626	0.0792186	0.102478	0.0776137	0.166101	0.0997732	-2.17845	-4.03546	-3.0972	-2.90425	-3.49716	-3.65802	-3.28661	-3.68754	-2.58986	-3.3252			ENSG00000171451	DSEL	protein_coding	0.0502331	0.187435	0.063104	0.245444	0.0482144	0.164266	0.0412205	0.0388295	0.173928	0.183802	-4.31522	-2.41554	-3.98612	-2.02653	-4.37439	-2.60589	-4.60049	-4.6867	-2.52344	-2.44378
ENSG00000198523	PLN	protein_coding	0.349556	0.634585	0.207982	0.312282	0.0515577	0.142021	0.270348	0.357242	0.922346	0.15104	-1.5164	-0.656115	-2.26547	-1.67908	-4.27767	-2.81582	-1.88711	-1.48503	-0.11662	-2.727			ENSG00000204248	COL11A2	protein_coding	0.215751	0.269485	0.0651713	0.047033	0.207005	0.163638	0.361413	0.243494	0.100336	0.190249	-2.21256	-1.89172	-3.93962	-4.41018	-2.27226	-2.61142	-1.46828	-2.03804	-3.31709	-2.39404
ENSG00000266265	KLF14	protein_coding	0.426655	0.322722	0.185104	0.317627	0.209768	0.0361136	0.137489	0.12112	0.606193	0.460875	-1.22886	-1.63164	-2.43359	-1.65459	-2.25313	-4.79131	-2.86261	-3.04549	-0.722151	-1.11755			ENSG00000226171	DHX16	protein_coding	0.256516	1.74492	0.883251	2.259	2.95818e-05	1.60571	1.34087	0.0245067	0.553193	0.190547	-1.96288	0.803157	-0.179104	1.17568	-15.0449	0.683214	0.423166	-5.35068	-0.854145	-2.39178
ENSG00000148680	HTR7	protein_coding	0.503024	0.477847	0.205076	0.307899	0.0541211	0.14004	0.188073	0.117411	0.293787	0.148927	-0.991302	-1.06538	-2.28577	-1.69947	-4.20767	-2.83609	-2.41064	-3.09036	-1.76716	-2.74732			ENSG00000015520	NPC1L1	protein_coding	0.244256	0.731772	0.318655	0.479086	0.376613	0.213647	0.267869	0.292868	0.398378	0.225869	-2.03353	-0.450534	-1.64993	-1.06164	-1.40885	-2.2267	-1.9004	-1.77168	-1.32779	-2.14644
ENSG00000077935	SMC1B	protein_coding	0.217581	0.292716	0.400926	0.253543	0.167379	0.0491135	0.146323	0.0966783	0.483646	0.12263	-2.20038	-1.77243	-1.31859	-1.9797	-2.57881	-4.34774	-2.77277	-3.37066	-1.04798	-3.02762			ENSG00000269964	MEI4	protein_coding	0.0869154	0.998324	0.245134	0.217895	0.0849387	0.242949	0.107938	0.172114	0.107841	0.228094	-3.52424	-0.00241999	-2.02836	-2.1983	-3.55743	-2.04127	-3.21173	-2.53856	-3.21302	-2.1323
ENSG00000124134	KCNS1	protein_coding	0.390243	0.506367	0.400701	0.368376	0.110483	0.0755053	0.119809	0.12666	0.158309	0.321342	-1.35756	-0.981745	-1.3194	-1.44075	-3.1781	-3.72728	-3.06119	-2.98097	-2.65918	-1.63782			ENSG00000226288	OR52I2	protein_coding	0.0462233	0.265111	0.0434221	0.347277	0.0677236	0.154917	0.143392	0.109781	0.121998	0.228748	-4.43524	-1.91533	-4.52543	-1.52584	-3.8842	-2.69043	-2.80196	-3.1873	-3.03507	-2.12817
ENSG00000134962	KLB	protein_coding	0.168057	0.319686	0.150759	0.150218	0.0991043	0.0888193	0.0866866	0.171826	0.143158	0.0726559	-2.57298	-1.64527	-2.72968	-2.73487	-3.33491	-3.49298	-3.52805	-2.54098	-2.80432	-3.78278			ENSG00000163492	CCDC141	protein_coding	0.222061	0.250676	0.309313	0.556559	0.358386	0.109873	0.204341	0.118747	0.255217	0.229041	-2.17097	-1.9961	-1.69286	-0.845393	-1.48041	-3.18609	-2.29095	-3.07404	-1.9702	-2.12632
ENSG00000281950	SPDYE16	protein_coding	0.476546	0.74651	0.984269	1.34858	0.00916952	1.02386	0.64454	0.398054	1.0399	1.03367	-1.06931	-0.421767	-0.0228754	0.431441	-6.76894	0.0340227	-0.633658	-1.32896	0.0564448	0.0477739			ENSG00000183230	CTNNA3	protein_coding	0.0705812	0.32319	0.0662255	0.105885	0.0413323	0.829599	0.61328	0.449864	0.284149	0.230479	-3.82457	-1.62955	-3.91647	-3.23943	-4.59659	-0.269513	-0.705382	-1.15244	-1.81528	-2.11729
ENSG00000215397	SCRT2	protein_coding	0.129991	0.68836	0.435038	0.290346	0.0479295	0.198055	0.20946	0.221428	0.277004	0.14043	-2.94352	-0.538765	-1.20079	-1.78415	-4.38294	-2.33603	-2.25525	-2.17509	-1.85202	-2.83208			ENSG00000162490	DRAXIN	protein_coding	0.14618	0.473081	0.220137	0.310003	0.152541	0.226185	0.294486	0.201286	0.19003	0.234153	-2.77418	-1.07984	-2.18353	-1.68965	-2.71273	-2.14442	-1.76373	-2.31268	-2.3957	-2.09448
ENSG00000101280	ANGPT4	protein_coding	0.130419	0.197549	0.0968655	0.392848	0.224319	0.0442656	0.0559734	0.2219	0.185755	0.0938265	-2.93877	-2.33972	-3.36787	-1.34796	-2.15638	-4.49767	-4.15911	-2.17202	-2.42853	-3.41386			ENSG00000154478	GPR26	protein_coding	0.0586331	0.503461	0.110037	0.109961	0.0643821	0.0490677	0.109005	0.104454	0.15707	0.235428	-4.09214	-0.990048	-3.18394	-3.18494	-3.9572	-4.34908	-3.19753	-3.25906	-2.67052	-2.08664
ENSG00000176887	SOX11	protein_coding	0.157019	0.172508	0.253069	0.198084	0.0816527	0.124559	0.129926	0.113288	0.188723	0.191619	-2.67099	-2.53526	-1.9824	-2.33582	-3.61436	-3.0051	-2.94424	-3.14193	-2.40566	-2.38369			ENSG00000176399	DMRTA1	protein_coding	0.301222	0.314421	0.257388	0.205893	0.40136	0.229581	0.339996	0.325313	0.0482026	0.23732	-1.7311	-1.66923	-1.95798	-2.28003	-1.31703	-2.12292	-1.55641	-1.6201	-4.37475	-2.07509
ENSG00000026751	SLAMF7	protein_coding	0.21321	0.0886042	0.142746	1.96482	0.0861532	0.118829	0.150499	0.15478	0.248631	0.126076	-2.22965	-3.49648	-2.80847	0.974395	-3.53695	-3.07304	-2.73217	-2.69171	-2.00792	-2.98763			ENSG00000172742	OR4D9	protein_coding	0.158736	0.593195	0.179612	0.20418	0.119618	0.320413	0.125331	0.162246	0.186714	0.237864	-2.6553	-0.753421	-2.47704	-2.29208	-3.06349	-1.642	-2.99618	-2.62374	-2.4211	-2.07179
ENSG00000186517	ARHGAP30	protein_coding	0.475989	0.14276	0.210694	0.236301	0.123479	0.0850687	0.306366	0.36041	1.12673	0.774529	-1.071	-2.80834	-2.24678	-2.0813	-3.01766	-3.55523	-1.70667	-1.47229	0.172142	-0.368609			ENSG00000235708	COL11A2	protein_coding	0.0567223	0.269485	0.831129	0.047033	0.207005	0.0420154	0.0247511	0.032025	0.689956	0.238294	-4.13994	-1.89172	-0.266855	-4.41018	-2.27226	-4.57294	-5.33636	-4.96466	-0.535424	-2.06919
ENSG00000148488	ST8SIA6	protein_coding	0.391786	0.58889	0.149454	0.38489	0.127543	0.0874736	0.163172	0.431204	0.244492	0.842272	-1.35186	-0.76393	-2.74222	-1.37748	-2.97094	-3.51501	-2.61553	-1.21356	-2.03214	-0.247642			ENSG00000174145	NWD2	protein_coding	0.38919	0.446064	0.2558	0.584417	0.256517	0.293329	0.33788	0.323407	0.444968	0.240607	-1.36145	-1.16468	-1.96691	-0.77493	-1.96287	-1.76941	-1.56542	-1.62858	-1.16823	-2.05525
ENSG00000183638	RP1L1	protein_coding	0.0499157	0.0755822	0.102055	0.223115	0.0551857	0.202819	0.257488	0.127601	0.106282	0.161871	-4.32436	-3.72581	-3.29258	-2.16414	-4.17956	-2.30174	-1.95742	-2.97029	-3.23403	-2.62708			ENSG00000229386	OR8B9P	transcribed_unprocessed_pseudogene	0.148208	0.337535	0.138342	0.221008	0.215372	0.246538	0.111315	0.244435	0.342521	0.242034	-2.7543	-1.56689	-2.85369	-2.17783	-2.2151	-2.02012	-3.16728	-2.03248	-1.54574	-2.04672
ENSG00000133477	FAM83F	protein_coding	0.148109	0.0390661	0.158955	0.177091	0.170264	0.0660141	0.123682	0.0447131	0.162374	0.250192	-2.75527	-4.67794	-2.65331	-2.49744	-2.55415	-3.92108	-3.01529	-4.48316	-2.62261	-1.99889			ENSG00000206235	TAP2	protein_coding	0.673149	1.80888	1.60691	3.72797	2.73962	0.392703	0.19622	0.350599	0.431904	0.247756	-0.571002	0.8551	0.684289	1.89839	1.45397	-1.34849	-2.34946	-1.51211	-1.21122	-2.01301
ENSG00000162399	BSND	protein_coding	0.133233	0.0326911	0.0863824	0.0911816	0.0902172	0.124834	0.0697826	0.104293	0.0868561	0.0441019	-2.90798	-4.93496	-3.53312	-3.45511	-3.47045	-3.00192	-3.84099	-3.26129	-3.52523	-4.50302			ENSG00000206299	TAP2	protein_coding	0.673149	1.80888	1.60691	3.72797	2.73962	0.392703	0.755561	0.350599	0.431904	0.247756	-0.571002	0.8551	0.684289	1.89839	1.45397	-1.34849	-0.40438	-1.51211	-1.21122	-2.01301
ENSG00000241935	HOGA1	protein_coding	1.03698	0.404654	1.12078	1.45132	0.188363	0.0605047	0.428788	0.368994	0.798321	0.410862	0.0523825	-1.30524	0.164508	0.537366	-2.40841	-4.04681	-1.22166	-1.43833	-0.324959	-1.28327			ENSG00000111799	COL12A1	protein_coding	0.335404	1.44881	0.633253	0.571501	0.209746	0.756417	0.191239	0.201493	0.64062	0.247849	-1.57603	0.53487	-0.659146	-0.807172	-2.25328	-0.402746	-2.38655	-2.3112	-0.642459	-2.01247
ENSG00000149527	PLCH2	protein_coding	0.114307	0.177135	0.0908083	0.0830005	0.130003	0.0884179	0.0100543	0.232603	0.0791094	0.0983362	-3.12902	-2.49708	-3.46103	-3.59074	-2.94339	-3.49952	-6.63604	-2.10406	-3.66001	-3.34613			ENSG00000105967	TFEC	protein_coding	0.0483394	0.277314	0.12571	0.181622	0.432818	0.0810166	0.30798	0.363961	0.0425321	0.251963	-4.37066	-1.85041	-2.99183	-2.46099	-1.20817	-3.62564	-1.69909	-1.45815	-4.5553	-1.98872
ENSG00000196616	ADH1B	protein_coding	0.407374	0.876821	0.323929	0.24067	0.156547	0.0739343	0.206219	0.440975	0.551294	0.619567	-1.29557	-0.189646	-1.62625	-2.05487	-2.67533	-3.75761	-2.27775	-1.18123	-0.859106	-0.690668			ENSG00000099399	MAGEB2	protein_coding	0.612744	1.19287	0.872492	0.778299	0.301316	1.21159	0.896879	0.73298	0.181032	0.256025	-0.706644	0.254437	-0.196786	-0.361604	-1.73065	0.276902	-0.157015	-0.448154	-2.46568	-1.96564
ENSG00000134489	HRH4	protein_coding	0.119728	0.425915	0.409365	0.251496	0.406325	0.0285892	0.181529	0.287693	0.239867	0.243281	-3.06217	-1.23136	-1.28854	-1.99139	-1.29929	-5.12839	-2.46173	-1.7974	-2.05969	-2.0393			ENSG00000206281	TAPBP	protein_coding	1.71184	4.3648	1.13321	0.72477	0.160852	2.01652	0.641034	0.584082	0.906376	0.265814	0.775549	2.12591	0.180411	-0.464405	-2.6362	1.01187	-0.641527	-0.775756	-0.141818	-1.91151
ENSG00000235956	PRRT1	protein_coding	0.189835	0.0600584	0.214074	0.466075	0.609268	0.0197815	0.0353364	0.0358851	0.733178	0.0203913	-2.39718	-4.05749	-2.22382	-1.10137	-0.71485	-5.6597	-4.8227	-4.80047	-0.447764	-5.6159			ENSG00000158089	GALNT14	protein_coding	1.35723	1.97042	1.37243	0.558855	1.7486	1.87978	1.08169	0.713988	1.15159	0.273699	0.440663	0.978503	0.456736	-0.839454	0.806204	0.910567	0.113284	-0.486028	0.203627	-1.86934
ENSG00000238056	PRRT1	protein_coding	0.189835	0.0600584	0.214074	0.466075	0.609268	0.0197815	0.0353364	0.0358851	0.733178	0.0203913	-2.39718	-4.05749	-2.22382	-1.10137	-0.71485	-5.6597	-4.8227	-4.80047	-0.447764	-5.6159			ENSG00000226406	RBMX2P1	processed_pseudogene	0.650276	2.60089	0.20895	3.37433	0.323004	0.373555	1.10556	0.52417	0.776852	0.277005	-0.620876	1.37901	-2.25877	1.7546	-1.63038	-1.42061	0.144777	-0.931893	-0.364288	-1.85202
ENSG00000148584	A1CF	protein_coding	0.136059	0.098212	0.652069	0.193275	0.0956012	0.136232	0.0557632	0.455998	0.0920571	0.140222	-2.8777	-3.34796	-0.616903	-2.37127	-3.38683	-2.87586	-4.16454	-1.1329	-3.44133	-2.83421			ENSG00000163545	NUAK2	protein_coding	0.413324	1.11161	0.519378	1.8078	0.472008	0.308905	0.571673	0.218927	0.404902	0.285336	-1.27465	0.152651	-0.945143	0.854235	-1.08312	-1.69476	-0.806738	-2.19148	-1.30436	-1.80927
ENSG00000185261	KIAA0825	protein_coding	0.951472	0.417954	0.250046	0.314012	0.190795	0.0689023	0.470196	0.420867	0.806398	1.04459	-0.0717669	-1.25858	-1.99974	-1.67111	-2.38991	-3.8593	-1.08866	-1.24856	-0.310436	0.0629382			ENSG00000204642	HLA-F	protein_coding	0.217029	0.94985	1.06075	1.08424	2.20693	0.255245	1.37557	0.667334	1.81137	0.285351	-2.20404	-0.0742284	0.0850779	0.116691	1.14204	-1.97005	0.460032	-0.583519	0.857081	-1.80919
ENSG00000204779	FOXD4L5	protein_coding	0.16757	0.675917	0.189774	0.299416	0.0552754	0.238289	0.216006	0.228348	0.285678	0.144817	-2.57716	-0.565082	-2.39765	-1.73978	-4.17722	-2.06922	-2.21086	-2.13069	-1.80754	-2.7877			ENSG00000235640	ELOAP1	processed_pseudogene	0.153025	0.888446	0.361923	0.580403	0.337868	0.129199	0.286948	0.273926	0.405913	0.2865	-2.70816	-0.170644	-1.46625	-0.784873	-1.56547	-2.95233	-1.80114	-1.86814	-1.30076	-1.80339
ENSG00000233750	CICP27	processed_pseudogene	0.415022	0.47161	0.663757	0.723623	0.163684	0.0822782	0.215155	0.183954	0.460217	0.124874	-1.26874	-1.08433	-0.591273	-0.46669	-2.61101	-3.60335	-2.21655	-2.44258	-1.11961	-3.00145			ENSG00000143768	LEFTY2	protein_coding	1.30624	0.893117	1.38261	0.604334	1.03152	1.29874	0.384596	1.38699	0.162178	0.287999	0.385418	-0.163079	0.467395	-0.726582	0.044776	0.377113	-1.37858	0.471954	-2.62435	-1.79586
ENSG00000188394	GPR21	protein_coding	0.0809663	0.0612804	0.165561	0.180911	0.0598232	0.22617	0.0521995	0.137959	0.3449	0.0875011	-3.62653	-4.02843	-2.59457	-2.46665	-4.06315	-2.14452	-4.25982	-2.85769	-1.53575	-3.51456			ENSG00000118407	FILIP1	protein_coding	0.286629	0.474389	0.499929	0.62088	0.333525	0.470857	0.265356	0.755669	0.205213	0.288527	-1.80274	-1.07586	-1.0002	-0.687614	-1.58413	-1.08664	-1.914	-0.404174	-2.28481	-1.79322
ENSG00000276429	PLCH2	protein_coding	0.114307	0.177135	0.0908083	0.0830005	0.145593	0.0955363	0.0100543	0.232603	0.0791094	0.0983362	-3.12902	-2.49708	-3.46103	-3.59074	-2.77999	-3.38781	-6.63604	-2.10406	-3.66001	-3.34613			ENSG00000276805	AL133216.2	transcribed_unprocessed_pseudogene	0.231973	0.250422	0.183762	0.25942	0.0963463	0.188755	0.26103	0.123045	0.174179	0.292203	-2.10797	-1.99757	-2.44409	-1.94664	-3.37563	-2.40541	-1.93771	-3.02274	-2.52136	-1.77496
ENSG00000135636	DYSF	protein_coding	0.335244	0.922291	0.439068	0.137396	0.0898929	0.154782	0.158587	0.103834	0.522596	1.14683	-1.57672	-0.116707	-1.18748	-2.86359	-3.47565	-2.69169	-2.65665	-3.26765	-0.936233	0.197649			ENSG00000288310	AL133216.4	transcribed_unprocessed_pseudogene	0.231973	0.250422	0.183762	0.25942	0.0963463	0.188755	0.26103	0.123045	0.174179	0.292203	-2.10797	-1.99757	-2.44409	-1.94664	-3.37563	-2.40541	-1.93771	-3.02274	-2.52136	-1.77496
ENSG00000119283	TRIM67	protein_coding	0.287068	0.236968	0.388132	0.233205	0.192416	0.0760848	0.0638924	0.0889217	0.222389	0.138701	-1.80053	-2.07724	-1.36538	-2.10033	-2.3777	-3.71625	-3.96821	-3.49132	-2.16884	-2.84995			ENSG00000175857	GAPT	protein_coding	0.0755801	1.75487	0.222446	7.51789	0.229286	1.07932	0.908293	0.371809	0.286911	0.294102	-3.72585	0.811364	-2.16847	2.91033	-2.12478	0.110119	-0.13877	-1.42737	-1.80132	-1.76561
ENSG00000152217	SETBP1	protein_coding	0.253652	0.246702	0.356835	0.0897922	0.0892345	0.175902	0.025969	0.102704	0.0855317	0.21715	-1.97908	-2.01916	-1.48667	-3.47727	-3.48625	-2.50715	-5.26707	-3.28344	-3.5474	-2.20324			ENSG00000126550	HTN1	protein_coding	0.0891539	2.3324	0.184285	0.476625	0.0390963	0.330036	0.172467	0.168064	0.129335	0.294172	-3.48756	1.22182	-2.43999	-1.06907	-4.67682	-1.5993	-2.53561	-2.57292	-2.95082	-1.76527
ENSG00000156466	GDF6	protein_coding	0.499701	0.504122	0.371603	1.12277	0.186306	0.0845954	0.286318	0.102622	0.236585	0.239959	-1.00086	-0.988155	-1.42817	0.167062	-2.42425	-3.56328	-1.80431	-3.28459	-2.07957	-2.05914			ENSG00000283046	HTN1	protein_coding	0.0891539	2.3324	0.184285	0.476625	0.0390963	0.330036	0.172467	0.168064	0.129335	0.294172	-3.48756	1.22182	-2.43999	-1.06907	-4.67682	-1.5993	-2.53561	-2.57292	-2.95082	-1.76527
ENSG00000148357	HMCN2	protein_coding	0.590221	0.218892	0.0472624	0.189356	0.0843296	0.193013	0.230706	0.195781	0.180512	0.0273668	-0.760674	-2.19171	-4.40316	-2.40083	-3.56782	-2.37323	-2.11587	-2.35269	-2.46983	-5.19143			ENSG00000206406	CSNK2B	protein_coding	0.496078	0.874014	0.912496	0.108036	0.859292	0.223164	1.36458	0.415035	0.732907	0.307465	-1.01136	-0.194272	-0.13211	-3.21042	-0.21878	-2.16382	0.448457	-1.2687	-0.448298	-1.70151
ENSG00000171847	FAM90A1	protein_coding	0.455099	0.13764	0.406235	0.406442	0.368143	0.0462239	0.637121	0.309993	2.13426	4.45939	-1.13575	-2.86103	-1.29961	-1.29888	-1.44166	-4.43522	-0.650361	-1.68969	1.09374	2.15685			ENSG00000224398	CSNK2B	protein_coding	0.496078	0.874014	1.20679	0.108038	0.859292	0.223164	1.36458	0.415035	0.732907	0.307465	-1.01136	-0.194272	0.271177	-3.21039	-0.21878	-2.16382	0.448457	-1.2687	-0.448298	-1.70151
ENSG00000256043	CTSO	protein_coding	2.88539	3.38282	0.0184474	1.93322	0.312252	0.0580468	0.00142653	1.84298	3.07475	2.96093	1.52877	1.75823	-5.76044	0.951006	-1.67922	-4.10664	-9.45327	0.88204	1.62047	1.56605			ENSG00000224774	CSNK2B	protein_coding	0.496078	0.874014	0.912496	0.108036	0.859292	0.223164	1.36458	0.415035	1.49331	0.307465	-1.01136	-0.194272	-0.13211	-3.21042	-0.21878	-2.16382	0.448457	-1.2687	0.578514	-1.70151
ENSG00000172000	ZNF556	protein_coding	0.265083	0.0689904	0.0775246	0.602813	0.200159	0.0906848	0.340091	0.689744	0.261519	0.330698	-1.91549	-3.85746	-3.6892	-0.730218	-2.32078	-3.463	-1.55601	-0.535867	-1.93501	-1.59641			ENSG00000229698	HLA-F	protein_coding	1.36405	1.76858	1.63892	2.40663	0.236029	2.31131	0.715801	2.85525	3.50886	0.309293	0.447895	0.82259	0.712745	1.26701	-2.08296	1.20871	-0.48237	1.51362	1.811	-1.69295
ENSG00000133107	TRPC4	protein_coding	0.404682	1.2063	0.302808	0.38272	0.147824	0.130569	0.0161654	0.0854498	0.213521	0.342834	-1.30514	0.270591	-1.72352	-1.38564	-2.75805	-2.93712	-5.95095	-3.54878	-2.22755	-1.54442			ENSG00000153404	PLEKHG4B	protein_coding	0.546817	0.149916	0.157647	0.098237	0.545162	0.418041	0.0922938	0.294737	0.706351	0.309325	-0.87087	-2.73777	-2.66523	-3.34759	-0.875243	-1.25828	-3.43762	-1.7625	-0.501543	-1.6928
ENSG00000128262	POM121L9P	transcribed_unprocessed_pseudogene	0.0226974	0.275903	0.176698	0.733892	0.153373	0.126422	0.133859	0.0721303	0.199452	0.213079	-5.46133	-1.85777	-2.50064	-0.44636	-2.70488	-2.98368	-2.90121	-3.79325	-2.32589	-2.23054			ENSG00000107738	VSIR	protein_coding	0.244527	0.37493	0.473212	3.82615	0.365279	0.401266	0.313037	1.18573	0.416907	0.313958	-2.03193	-1.41531	-1.07944	1.93589	-1.45293	-1.31737	-1.6756	0.245782	-1.2622	-1.67136
ENSG00000188162	OTOG	protein_coding	2.267	0.628761	0.373254	0.464203	0.273424	0.0711281	0.131178	0.354063	0.886954	0.086507	1.18079	-0.669415	-1.42177	-1.10717	-1.87079	-3.81344	-2.9304	-1.49792	-0.173069	-3.53104			ENSG00000172461	FUT9	protein_coding	0.118084	0.269445	0.13274	0.0882866	0.408692	0.0989918	0.303171	0.0977782	0.12523	0.316315	-3.08211	-1.89194	-2.91332	-3.50166	-1.29091	-3.33655	-1.7218	-3.35434	-2.99735	-1.66057
ENSG00000168907	PLA2G4F	protein_coding	0.40499	0.548021	0.373017	0.723299	0.0916011	0.217109	0.147664	0.12337	0.154193	0.234747	-1.30404	-0.867697	-1.42269	-0.467336	-3.44849	-2.20351	-2.75961	-3.01894	-2.69719	-2.09082			ENSG00000121904	CSMD2	protein_coding	0.451309	0.755665	0.507811	1.34417	0.496985	0.35833	0.613862	0.669736	0.196012	0.325042	-1.14781	-0.404181	-0.977637	0.426716	-1.00873	-1.48064	-0.704013	-0.578336	-2.35099	-1.6213
ENSG00000181418	DDN	protein_coding	0.255865	0.400184	0.448068	0.241002	0.0988088	0.203568	0.139083	0.0918954	0.229839	0.582824	-1.96655	-1.32126	-1.15821	-2.05288	-3.33922	-2.29642	-2.84598	-3.44386	-2.1213	-0.778868			ENSG00000165188	RNF183	protein_coding	0.244699	4.67764	1.06261	0.521446	0.202511	0.830063	0.776632	0.0820892	0.260362	0.325503	-2.03092	2.22578	0.0876136	-0.93941	-2.30393	-0.268707	-0.364697	-3.60666	-1.94141	-1.61926
ENSG00000148483	TMEM236	protein_coding	0.321215	0.445817	0.369622	0.327945	0.0541908	0.374114	0.244783	0.18782	0.156283	0.0799901	-1.63839	-1.16548	-1.43588	-1.60847	-4.20581	-1.41845	-2.03042	-2.41258	-2.67777	-3.64403			ENSG00000165186	PTCHD1	protein_coding	0.173925	0.134693	0.119354	0.352531	0.135394	0.156744	0.160218	0.147917	0.358743	0.326239	-2.52346	-2.89225	-3.06668	-1.50418	-2.88476	-2.67352	-2.64189	-2.75714	-1.47898	-1.616
ENSG00000276805	AL133216.2	transcribed_unprocessed_pseudogene	0.10931	0.101195	0.0798171	0.0636055	0.166787	0.121937	0.120957	0.165134	0.180127	0.224881	-3.1935	-3.30479	-3.64716	-3.9747	-2.58392	-3.03579	-3.04743	-2.59829	-2.47291	-2.15277			ENSG00000146950	SHROOM2	protein_coding	0.421848	0.811621	0.203165	0.15263	0.0518706	0.115753	0.524383	0.285774	0.117432	0.335772	-1.24521	-0.301122	-2.29927	-2.71189	-4.26894	-3.11088	-0.931308	-1.80706	-3.0901	-1.57445
ENSG00000288310	AL133216.4	transcribed_unprocessed_pseudogene	0.10931	0.101195	0.0798171	0.0636055	0.166787	0.121937	0.120957	0.165134	0.180127	0.224881	-3.1935	-3.30479	-3.64716	-3.9747	-2.58392	-3.03579	-3.04743	-2.59829	-2.47291	-2.15277			ENSG00000196890	H2BU1	protein_coding	0.336206	0.778876	0.414596	0.509358	0.296593	0.510709	0.505195	0.681274	0.356607	0.335976	-1.57258	-0.360534	-1.27022	-0.973248	-1.75344	-0.969427	-0.985088	-0.553693	-1.48759	-1.57357
ENSG00000124092	CTCFL	protein_coding	0.722307	0.759408	0.479355	0.529403	0.209559	0.0988965	0.203322	0.270817	1.31292	0.317885	-0.469315	-0.397053	-1.06083	-0.917562	-2.25458	-3.33794	-2.29816	-1.88461	0.392775	-1.65342			ENSG00000285449	H2BU1	protein_coding	0.336206	0.778876	0.414596	0.509358	0.296593	0.510709	0.505195	0.681274	0.356607	0.335976	-1.57258	-0.360534	-1.27022	-0.973248	-1.75344	-0.969427	-0.985088	-0.553693	-1.48759	-1.57357
ENSG00000081148	IMPG2	protein_coding	0.0968855	0.145425	0.0272458	0.215439	0.0881619	0.235247	0.092635	0.163083	0.101874	0.103442	-3.36758	-2.78165	-5.19782	-2.21465	-3.5037	-2.08775	-3.4323	-2.61632	-3.29514	-3.27311			ENSG00000011201	ANOS1	protein_coding	0.170405	0.27932	0.163958	0.548804	0.1845	0.122402	0.751741	0.260203	0.0856775	0.337705	-2.55296	-1.84001	-2.6086	-0.865637	-2.43831	-3.0303	-0.411692	-1.94229	-3.54494	-1.56616
ENSG00000229644	NAMPTP1	processed_pseudogene	0.567931	0.0741601	0.401428	0.304258	0.119137	0.174326	0.650913	0.636724	0.391554	0.355127	-0.816212	-3.75321	-1.31679	-1.71663	-3.06931	-2.52014	-0.619463	-0.65126	-1.35272	-1.49359			ENSG00000146147	MLIP	protein_coding	0.212922	6.00175	0.255291	0.400174	0.20308	0.14089	1.01072	0.0643386	0.504045	0.346571	-2.2316	2.58538	-1.96979	-1.3213	-2.29988	-2.82736	0.0153874	-3.95817	-0.988375	-1.52878
ENSG00000276541	TAS2R14	protein_coding	2.22818	0.0285051	0.0427192	1.29873	0.512603	0.0406797	0.88335	0.0158803	0.0505922	0.321764	1.15587	-5.13264	-4.54897	0.377102	-0.964087	-4.61955	-0.178944	-5.97662	-4.30494	-1.63592			ENSG00000179846	NKPD1	protein_coding	0.248019	0.718769	0.313107	0.235293	0.183402	0.139726	0.31358	0.296151	0.366551	0.348675	-2.01148	-0.4764	-1.67527	-2.08747	-2.44692	-2.83933	-1.67309	-1.75559	-1.44791	-1.52005
ENSG00000235568	NFAM1	protein_coding	0.512886	0.218156	0.274664	0.161006	0.385851	0.0548927	0.116137	0.122778	0.460355	0.311494	-0.96329	-2.19657	-1.86426	-2.63481	-1.37388	-4.18724	-3.1061	-3.02588	-1.11918	-1.68272			ENSG00000182632	CCNYL2	transcribed_unprocessed_pseudogene	0.585923	0.543087	0.940552	1.76222	0.724947	0.508918	0.351739	0.840598	0.837891	0.350918	-0.771217	-0.880745	-0.0884204	0.817392	-0.464053	-0.974495	-1.50742	-0.250512	-0.255166	-1.51079
ENSG00000205038	PKHD1L1	protein_coding	1.09599	0.169292	0.102678	0.220538	0.247466	0.0865296	0.0509008	0.235426	0.0872353	0.0213337	0.132238	-2.56241	-3.2838	-2.1809	-2.0147	-3.53066	-4.29617	-2.08665	-3.51894	-5.55072			ENSG00000226437	TRIM39	protein_coding	0.686895	0.844551	0.656601	0.516603	0.58024	0.434886	0.51922	0.738505	0.504717	0.352681	-0.541839	-0.243744	-0.606911	-0.952872	-0.785278	-1.20129	-0.945581	-0.43732	-0.986453	-1.50356
ENSG00000119121	TRPM6	protein_coding	0.735289	0.0734037	0.261737	0.635771	0.24858	0.0861745	0.0468906	0.165217	0.103204	0.307494	-0.443617	-3.768	-1.93381	-0.653421	-2.00822	-3.53659	-4.41456	-2.59756	-3.27643	-1.70137			ENSG00000176887	SOX11	protein_coding	0.0672735	0.192673	0.112899	0.130073	0.172391	0.0844883	0.211929	0.224025	0.118309	0.3534	-3.89382	-2.37577	-3.1469	-2.94261	-2.53624	-3.5651	-2.23835	-2.15827	-3.07937	-1.50063
ENSG00000184261	KCNK12	protein_coding	0.125815	0.0442045	0.120505	0.130483	0.150577	0.143656	0.0658777	0.248799	0.124268	0.0946662	-2.99062	-4.49966	-3.05284	-2.93807	-2.73143	-2.79931	-3.92407	-2.00695	-3.00847	-3.40101			ENSG00000153246	PLA2R1	protein_coding	0.156986	0.719585	0.267255	0.0784579	0.430252	0.499625	0.314385	0.261516	0.257923	0.354262	-2.67129	-0.474763	-1.90371	-3.67194	-1.21675	-1.00108	-1.6694	-1.93503	-1.95499	-1.49711
ENSG00000198835	GJC2	protein_coding	0.297645	0.450024	0.369033	0.442983	0.0731959	0.30231	0.255699	0.168936	0.423134	0.428507	-1.74834	-1.15193	-1.43818	-1.17468	-3.77209	-1.7259	-1.96748	-2.56545	-1.24081	-1.22261			ENSG00000123901	GPR83	protein_coding	0.084599	0.829897	0.272548	0.543218	0.12361	0.121663	0.304061	0.20207	0.38124	0.357744	-3.56322	-0.268996	-1.87542	-0.880397	-3.01613	-3.03904	-1.71757	-2.30707	-1.39123	-1.483
ENSG00000136869	TLR4	protein_coding	0.153525	0.405487	0.319044	0.209634	0.0934972	0.240121	0.18144	0.106566	0.20789	0.102989	-2.70345	-1.30227	-1.64817	-2.25406	-3.41893	-2.05817	-2.46244	-3.23018	-2.26611	-3.27944			ENSG00000158050	DUSP2	protein_coding	0.581625	1.13093	0.735654	1.86503	0.928078	2.06292	0.486121	0.34771	2.0581	0.364218	-0.781839	0.17751	-0.442901	0.899199	-0.107682	1.04469	-1.04061	-1.52404	1.04131	-1.45713
ENSG00000154263	ABCA10	protein_coding	0.182649	0.19932	0.657233	0.438969	0.392259	0.0574167	1.27215	0.702846	0.140185	0.212312	-2.45285	-2.32684	-0.605523	-1.18781	-1.35012	-4.12239	0.347274	-0.50872	-2.8346	-2.23574			ENSG00000233418	DHX16	protein_coding	0.431946	2.50371	0.883251	2.259	0.339303	1.7502	1.34087	2.11669e-05	0.553193	0.364392	-1.21108	1.32407	-0.179104	1.17568	-1.55936	0.80752	0.423166	-15.5278	-0.854145	-1.45644
ENSG00000198846	TOX	protein_coding	0.075464	0.228419	0.261877	0.224789	0.14837	0.153307	0.194587	0.171425	0.21435	0.108723	-3.72807	-2.13025	-1.93304	-2.15336	-2.75273	-2.7055	-2.36151	-2.54435	-2.22196	-3.20127			ENSG00000233561	DHX16	protein_coding	0.431946	2.50371	0.883251	2.259	0.339303	1.7502	1.34087	2.11669e-05	0.553193	0.364392	-1.21108	1.32407	-0.179104	1.17568	-1.55936	0.80752	0.423166	-15.5278	-0.854145	-1.45644
ENSG00000215817	ZC3H11B	protein_coding	0.21903	0.399659	0.195273	0.393415	0.25971	0.0887793	0.313614	0.522177	0.187835	0.0947294	-2.1908	-1.32316	-2.35644	-1.34588	-1.94503	-3.49363	-1.67294	-0.937389	-2.41246	-3.40004			ENSG00000231377	DHX16	protein_coding	0.431946	2.50371	2.31898	2.259	0.339303	1.7502	1.34087	0.152563	0.553193	0.364392	-1.21108	1.32407	1.21349	1.17568	-1.55936	0.80752	0.423166	-2.71252	-0.854145	-1.45644
ENSG00000011201	ANOS1	protein_coding	0.144693	0.357884	0.167349	0.143708	0.142208	0.163309	0.435364	0.169765	0.291771	0.221741	-2.78893	-1.48244	-2.57907	-2.79879	-2.81393	-2.61432	-1.19971	-2.55839	-1.77709	-2.17305			ENSG00000233049	DHX16	protein_coding	0.431946	2.50371	2.31898	2.259	0.339303	1.7502	1.34087	0.152563	0.553193	0.364392	-1.21108	1.32407	1.21349	1.17568	-1.55936	0.80752	0.423166	-2.71252	-0.854145	-1.45644
ENSG00000188620	HMX3	protein_coding	0.630706	0.334364	0.24839	0.658021	0.614833	0.0377934	0.142418	0.250923	0.313987	0.159131	-0.66496	-1.58051	-2.00932	-0.603794	-0.701733	-4.72572	-2.8118	-1.99468	-1.67122	-2.65171			ENSG00000274944	AL139260.3	protein_coding	9.19659	8.91971	0.378832	11.7313	2.99284	0.557897	4.61829	0.979758	2.19819	0.365563	3.2011	3.157	-1.40037	3.55229	1.58152	-0.841929	2.20736	-0.0295026	1.13632	-1.45181
ENSG00000147036	LANCL3	protein_coding	0.0987403	0.1793	0.168197	0.0878565	0.231904	0.100244	0.0989056	0.167483	0.25106	0.169975	-3.34022	-2.47955	-2.57178	-3.50871	-2.1084	-3.31841	-3.3378	-2.57791	-1.9939	-2.55661			ENSG00000213693	SEC14L1P1	processed_pseudogene	0.219822	1.70042	0.764886	1.11102	0.539127	0.865714	0.549358	0.961595	0.518152	0.365635	-2.18559	0.765891	-0.386683	0.151885	-0.891303	-0.208038	-0.864181	-0.0564987	-0.948553	-1.45152
ENSG00000197106	SLC6A17	protein_coding	0.855725	0.23738	0.189003	0.700758	0.219557	0.111486	1.46322	0.213747	0.133554	1.35889	-0.224781	-2.07473	-2.40352	-0.513012	-2.18733	-3.16507	0.549146	-2.22602	-2.9045	0.442433			ENSG00000230763	HLA-DPB1	protein_coding	1.86774	0.684374	1.86493	0.536483	0.468969	0.674183	1.60655	1.40215	1.24178	0.370641	0.901292	-0.547143	0.899118	-0.898396	-1.09244	-0.568788	0.683966	0.487637	0.312413	-1.43191
ENSG00000282936	AC004706.3	protein_coding	0.1482	0.317873	0.465382	0.563056	0.192055	0.127988	0.299569	0.469069	0.357834	0.192809	-2.75438	-1.65348	-1.10351	-0.82865	-2.38041	-2.96592	-1.73904	-1.09213	-1.48264	-2.37476			ENSG00000236693	HLA-DPB1	protein_coding	1.86774	0.684374	1.86493	0.536483	0.468969	0.674183	1.60655	1.40215	1.24178	0.370641	0.901292	-0.547143	0.899118	-0.898396	-1.09244	-0.568788	0.683966	0.487637	0.312413	-1.43191
ENSG00000164342	TLR3	protein_coding	0.385793	0.307549	0.233715	0.299765	0.148393	0.17033	0.49991	0.114295	0.571351	0.289974	-1.3741	-1.70111	-2.09718	-1.7381	-2.75251	-2.5536	-1.00026	-3.12917	-0.807551	-1.786			ENSG00000164309	CMYA5	protein_coding	0.337382	0.521659	0.551904	0.253961	0.395814	0.656408	0.75896	0.521347	0.297117	0.376325	-1.56755	-0.938821	-0.857511	-1.97732	-1.33711	-0.607335	-0.397904	-0.939684	-1.7509	-1.40995
ENSG00000271943	AC098614.2	transcribed_processed_pseudogene	1.68469	0.198741	0.183169	1.60554	0.19305	0.132798	0.252201	0.775286	0.557299	0.768606	0.752484	-2.33104	-2.44875	0.683059	-2.37295	-2.91269	-1.98735	-0.367199	-0.843477	-0.379684			ENSG00000154316	TDH	transcribed_unitary_pseudogene	0.574538	3.38786	0.931047	3.54038	1.09738	0.397652	0.542866	1.0968	0.529527	0.378085	-0.799526	1.76037	-0.103074	1.82391	0.134061	-1.33042	-0.881332	0.133295	-0.917223	-1.40322
ENSG00000179869	ABCA13	protein_coding	0.263661	0.374411	0.500872	0.261763	0.218605	0.119028	0.0755336	0.798502	0.203874	0.253211	-1.92324	-1.41731	-0.997486	-1.93367	-2.1936	-3.07063	-3.72674	-0.324632	-2.29425	-1.98159			ENSG00000284856	TDH	transcribed_unitary_pseudogene	0.574538	3.38786	0.931047	3.54038	1.09738	0.397652	0.542866	1.0968	0.529527	0.378085	-0.799526	1.76037	-0.103074	1.82391	0.134061	-1.33042	-0.881332	0.133295	-0.917223	-1.40322
ENSG00000214102	WEE2	protein_coding	0.374838	0.257767	0.309082	0.304433	0.0753893	0.346122	0.761682	0.232174	0.290476	0.509674	-1.41566	-1.95586	-1.69394	-1.7158	-3.7295	-1.53065	-0.392739	-2.10672	-1.78351	-0.972354			ENSG00000178726	THBD	protein_coding	0.880085	0.880889	0.612299	0.288267	0.898187	0.642605	0.380648	0.364024	0.337121	0.379672	-0.184285	-0.182968	-0.707692	-1.79452	-0.154912	-0.637996	-1.39347	-1.45789	-1.56866	-1.39717
ENSG00000263042	WEE2	protein_coding	0.374838	0.257767	0.309082	0.304433	0.0753893	0.346122	0.761682	0.232174	0.290476	0.509674	-1.41566	-1.95586	-1.69394	-1.7158	-3.7295	-1.53065	-0.392739	-2.10672	-1.78351	-0.972354			ENSG00000230514	AGER	protein_coding	0.702929	1.73738	0.1688	0.471508	0.41035	0.519935	0.383624	0.287678	0.523351	0.379817	-0.508548	0.79691	-2.56661	-1.08465	-1.28507	-0.943596	-1.38223	-1.79747	-0.93415	-1.39662
ENSG00000182040	USH1G	protein_coding	0.42774	0.284099	0.28746	0.549304	0.0563698	0.470404	0.374297	0.675726	0.989781	0.856896	-1.22519	-1.81553	-1.79857	-0.864323	-4.14893	-1.08803	-1.41774	-0.56549	-0.0148187	-0.222808			ENSG00000231268	AGER	protein_coding	0.702929	1.73738	0.1688	0.471508	0.41035	0.519935	0.383624	0.287678	0.523351	0.379817	-0.508548	0.79691	-2.56661	-1.08465	-1.28507	-0.943596	-1.38223	-1.79747	-0.93415	-1.39662
ENSG00000221813	OR6B1	protein_coding	0.174085	0.121151	0.173269	0.175947	0.140097	0.189604	0.0899333	0.135371	0.0853332	0.0435474	-2.52214	-3.04512	-2.52891	-2.50679	-2.8355	-2.39894	-3.475	-2.88501	-3.55075	-4.52127			ENSG00000204314	PRRT1	protein_coding	0.225188	0.724622	0.923763	0.236146	0.0912395	0.666413	0.93074	0.0967655	0.188155	0.382338	-2.1508	-0.464699	-0.114405	-2.08225	-3.4542	-0.585512	-0.10355	-3.36936	-2.41	-1.38708
ENSG00000284939	OR6B1	protein_coding	0.174085	0.121151	0.173269	0.175947	0.140097	0.189604	0.0899333	0.135371	0.0853332	0.0435474	-2.52214	-3.04512	-2.52891	-2.50679	-2.8355	-2.39894	-3.475	-2.88501	-3.55075	-4.52127			ENSG00000235956	PRRT1	protein_coding	0.494521	0.724622	0.0695214	0.604849	0.735584	0.308981	0.177767	0.0967655	0.301284	0.382338	-1.0159	-0.464699	-3.8464	-0.725352	-0.443039	-1.69441	-2.49194	-3.36936	-1.73081	-1.38708
ENSG00000117600	PLPPR4	protein_coding	0.475618	0.411363	0.538918	0.404817	0.154715	0.17245	0.297656	0.0771773	0.385949	0.272157	-1.07212	-1.28152	-0.891862	-1.30466	-2.69232	-2.53575	-1.74828	-3.69568	-1.37352	-1.87749			ENSG00000238056	PRRT1	protein_coding	0.494521	0.724622	0.0695214	0.604849	0.735584	0.308981	0.177767	0.0967655	0.301284	0.382338	-1.0159	-0.464699	-3.8464	-0.725352	-0.443039	-1.69441	-2.49194	-3.36936	-1.73081	-1.38708
ENSG00000283597	FAM169B	transcribed_unitary_pseudogene	0.364054	0.190462	0.440653	0.281172	0.278475	0.0958959	0.0865558	0.107215	0.268233	0.154059	-1.45778	-2.39242	-1.18229	-1.83048	-1.84438	-3.38239	-3.53023	-3.22142	-1.89844	-2.69845			ENSG00000086570	FAT2	protein_coding	0.165107	0.236758	0.208989	1.19438	0.325825	0.106526	0.157756	0.147313	0.111806	0.386164	-2.59853	-2.07851	-2.2585	0.256259	-1.61783	-3.23073	-2.66424	-2.76304	-3.16093	-1.37271
ENSG00000100346	CACNA1I	protein_coding	0.434344	0.258418	0.244258	0.179899	0.176899	0.152192	0.116307	0.0342946	0.126996	0.31665	-1.20309	-1.95222	-2.03352	-2.47474	-2.499	-2.71604	-3.10399	-4.86587	-2.97715	-1.65904			ENSG00000257108	NHLRC4	protein_coding	0.619742	0.899738	1.0852	0.587753	0.684231	0.654154	1.0516	1.4668	1.23305	0.386832	-0.69026	-0.152423	0.117961	-0.766719	-0.547445	-0.612297	0.072586	0.552677	0.302237	-1.37022
ENSG00000163016	ALMS1P1	transcribed_unprocessed_pseudogene	0.168077	0.892992	0.179513	0.688141	0.198459	0.136953	0.104984	0.548341	0.228573	0.231848	-2.57281	-0.163281	-2.47784	-0.539224	-2.33309	-2.86825	-3.25176	-0.866855	-2.12927	-2.10875			ENSG00000137809	ITGA11	protein_coding	0.285841	0.16977	1.20041	0.22249	0.350573	0.6182	0.300276	0.214235	1.09781	0.387265	-1.80672	-2.55834	0.263524	-2.16819	-1.51221	-0.693854	-1.73564	-2.22273	0.134623	-1.36861
ENSG00000215218	UBE2QL1	protein_coding	0.924555	0.466566	0.420097	0.153039	0.176692	0.156526	0.110389	0.0583508	0.583397	0.22206	-0.113169	-1.09985	-1.25121	-2.70803	-2.50069	-2.67553	-3.17933	-4.0991	-0.77745	-2.17098			ENSG00000147573	TRIM55	protein_coding	0.544828	2.49032	0.553142	0.624318	0.242158	0.494035	0.685637	0.347921	0.372379	0.388264	-0.876127	1.31633	-0.854278	-0.679647	-2.04598	-1.01731	-0.544483	-1.52317	-1.42516	-1.36489
ENSG00000244556	ODCP	processed_pseudogene	0.60968	0.622761	0.856975	0.604484	0.199963	0.13852	0.261804	1.15276	0.578131	0.292363	-0.713876	-0.683249	-0.222675	-0.726224	-2.3222	-2.85183	-1.93344	0.205092	-0.790532	-1.77417			ENSG00000173208	ABCD2	protein_coding	0.0727335	0.278177	0.159451	0.364373	0.21315	0.243804	0.180532	0.230348	0.170656	0.390009	-3.78124	-1.84592	-2.64881	-1.45651	-2.23006	-2.03621	-2.46967	-2.11811	-2.55084	-1.35842
ENSG00000132938	MTUS2	protein_coding	0.175328	1.00831	0.195933	0.241128	0.0903063	0.307599	2.96628	0.64385	0.114871	0.116626	-2.51187	0.0119407	-2.35157	-2.05213	-3.46903	-1.70088	1.56865	-0.635204	-3.12191	-3.10004			ENSG00000172519	OR10H5	protein_coding	0.130883	0.74301	0.279701	0.324485	0.158347	0.372368	0.317699	0.182408	0.44721	0.392869	-2.93365	-0.428546	-1.83804	-1.62378	-2.65884	-1.4252	-1.65427	-2.45476	-1.16098	-1.34788
ENSG00000171385	KCND3	protein_coding	0.284612	0.164138	0.242172	0.3634	0.119853	0.234342	0.255489	0.323294	0.807897	0.117206	-1.81293	-2.60702	-2.0459	-1.46037	-3.06066	-2.09331	-1.96867	-1.62908	-0.307757	-3.09288			ENSG00000196616	ADH1B	protein_coding	0.223886	0.467085	0.405818	0.286787	0.315593	0.361695	0.455779	0.231327	0.404766	0.393969	-2.15916	-1.09824	-1.3011	-1.80195	-1.66386	-1.46715	-1.13359	-2.112	-1.30484	-1.34385
ENSG00000197557	TTC30A	protein_coding	1.02067	0.379409	0.556165	1.22776	0.228798	0.125057	0.521614	0.65933	0.775688	1.79995	0.0295165	-1.39817	-0.846415	0.296029	-2.12785	-2.99934	-0.938946	-0.600927	-0.366452	0.847957			ENSG00000204428	LY6G5C	protein_coding	1.0402	0.316345	0.280377	0.411069	0.150206	0.647989	0.540204	0.800786	0.388426	0.394268	0.0568652	-1.66043	-1.83456	-1.28255	-2.73499	-0.62596	-0.888424	-0.320511	-1.36429	-1.34275
ENSG00000196878	LAMB3	protein_coding	0.627169	0.790949	0.641276	1.2253	0.154139	0.185807	0.707826	0.445203	0.222687	0.225889	-0.673074	-0.338343	-0.640983	0.293135	-2.6977	-2.42812	-0.498533	-1.16746	-2.16691	-2.14631			ENSG00000206384	COL6A6	protein_coding	0.12628	0.407386	0.133327	0.266667	0.155833	0.0594517	0.176083	0.0936606	0.138777	0.395143	-2.9853	-1.29553	-2.90696	-1.90689	-2.68193	-4.07214	-2.50567	-3.41641	-2.84916	-1.33955
ENSG00000185070	FLRT2	protein_coding	0.907451	0.0958491	0.185518	0.0820049	0.0477408	0.605769	0.420548	0.215823	0.0250883	0.136876	-0.140109	-3.38309	-2.43037	-3.60815	-4.38863	-0.72316	-1.24966	-2.21208	-5.31684	-2.86906			ENSG00000188859	FAM78B	protein_coding	0.419305	2.4489	0.97346	0.783775	0.664607	0.357277	0.477724	0.740727	0.915427	0.403033	-1.25393	1.29213	-0.0388064	-0.351489	-0.589427	-1.48489	-1.06575	-0.432987	-0.127483	-1.31103
ENSG00000163235	TGFA	protein_coding	0.497829	0.782979	0.148078	2.56833	0.146817	0.20227	0.501255	0.084816	1.62468	0.860691	-1.00628	-0.352954	-2.75557	1.36083	-2.76791	-2.30565	-0.996383	-3.55952	0.700152	-0.216433			ENSG00000155966	AFF2	protein_coding	0.833496	0.140436	0.78271	0.184057	0.558667	0.328803	0.434444	0.24878	0.0915284	0.403038	-0.262753	-2.83202	-0.353449	-2.44178	-0.839939	-1.6047	-1.20276	-2.00705	-3.44964	-1.31101
ENSG00000171587	DSCAM	protein_coding	0.246864	0.0705559	0.260166	0.104138	0.155043	0.193467	0.12018	0.238227	0.0992078	0.154323	-2.01821	-3.82509	-1.9425	-3.26343	-2.68926	-2.36984	-3.05673	-2.06959	-3.3334	-2.69597			ENSG00000172824	CES4A	protein_coding	0.364523	3.049	0.128707	0.343463	0.137396	0.153088	0.113349	0.247038	0.160568	0.405346	-1.45592	1.60834	-2.95784	-1.54177	-2.86359	-2.70757	-3.14116	-2.0172	-2.63874	-1.30277
ENSG00000072182	ASIC4	protein_coding	0.366638	1.02731	1.07851	0.277416	0.210119	0.142801	0.0570278	0.932651	0.669233	0.593677	-1.44757	0.0388758	0.109044	-1.84988	-2.25072	-2.80792	-4.13219	-0.100591	-0.57942	-0.75225			ENSG00000164694	FNDC1	protein_coding	0.255937	0.290348	0.451684	0.17481	0.374988	0.467883	0.785056	0.540881	0.31167	0.407045	-1.96614	-1.78414	-1.14661	-2.51614	-1.41508	-1.09578	-0.349132	-0.886617	-1.68191	-1.29674
ENSG00000272670	DOC2B	protein_coding	0.31878	0.817471	0.333228	0.136267	0.206218	0.147084	0.210355	0.104737	1.92947	0.767196	-1.64937	-0.290761	-1.58542	-2.87549	-2.27776	-2.76529	-2.2491	-3.25516	0.948205	-0.382333			ENSG00000140538	NTRK3	protein_coding	0.503038	0.091573	0.748225	0.621902	1.36349	0.20161	0.493822	1.01261	0.52169	0.407262	-0.991262	-3.44893	-0.418456	-0.685241	0.447302	-2.31036	-1.01794	0.0180718	-0.938734	-1.29597
ENSG00000165194	PCDH19	protein_coding	0.295924	0.6327	0.285431	0.912293	0.150413	0.204851	0.178797	0.13913	20.483	0.302029	-1.7567	-0.660406	-1.80878	-0.13243	-2.733	-2.28735	-2.48361	-2.84549	4.35635	-1.72724			ENSG00000171408	PDE7B	protein_coding	0.264983	3.21641	0.208379	0.882234	0.30048	0.601275	0.440279	0.348642	0.154676	0.411078	-1.91603	1.68545	-2.26272	-0.180767	-1.73466	-0.733903	-1.18351	-1.52018	-2.69268	-1.28252
ENSG00000278195	SSTR3	protein_coding	0.976465	0.363823	0.566617	0.859291	0.42535	0.0732526	0.61986	0.327646	0.40966	0.519514	-0.0343598	-1.45869	-0.819554	-0.218781	-1.23328	-3.77098	-0.689986	-1.60979	-1.2875	-0.944765			ENSG00000165124	SVEP1	protein_coding	0.573888	0.552627	0.327868	0.277806	0.126536	0.309939	0.260116	0.293007	0.326298	0.416575	-0.801159	-0.855623	-1.60881	-1.84785	-2.98238	-1.68995	-1.94277	-1.77099	-1.61574	-1.26335
ENSG00000243064	ABCC13	transcribed_unprocessed_pseudogene	0.268925	0.152498	0.414182	0.449116	0.248063	0.125915	0.0748346	0.257774	0.968716	0.217924	-1.89472	-2.71314	-1.27166	-1.15484	-2.01122	-2.98948	-3.74015	-1.95582	-0.0458543	-2.1981			ENSG00000215218	UBE2QL1	protein_coding	0.673691	0.297413	0.706148	0.194769	0.493645	0.651567	0.546799	0.461664	0.45604	0.416934	-0.569841	-1.74946	-0.501958	-2.36016	-1.01845	-0.618015	-0.870917	-1.11508	-1.13277	-1.26211
ENSG00000158859	ADAMTS4	protein_coding	0.657948	0.0622161	0.164837	0.0939344	0.178096	0.177224	0.118937	0.069643	0.944472	0.132089	-0.603955	-4.00657	-2.60089	-3.4122	-2.48927	-2.49635	-3.07173	-3.84388	-0.0824201	-2.92042			ENSG00000154760	SLFN13	protein_coding	0.223802	0.911613	0.20074	0.273832	0.359869	0.130717	0.209485	0.299165	0.207166	0.417365	-2.15971	-0.133507	-2.3166	-1.86864	-1.47446	-2.93548	-2.25508	-1.74098	-2.27114	-1.26062
ENSG00000224389	C4B	protein_coding	1.03244	1.38492	1.47788	0.831682	0.797004	0.0405246	0.285792	0.0956709	2.16398	2.157	0.0460613	0.469804	0.563529	-0.265896	-0.327341	-4.62506	-1.80696	-3.38578	1.11369	1.10902			ENSG00000185070	FLRT2	protein_coding	0.095167	0.548877	0.350946	2.97248	0.0943736	0.775146	0.464709	0.501955	0.167836	0.417769	-3.39339	-0.865445	-1.51068	1.57167	-3.40547	-0.36746	-1.1056	-0.994371	-2.57487	-1.25922
ENSG00000284308	C2orf81	protein_coding	1.12884	1.65424	0.0992272	1.24474	0.115498	0.283704	0.186019	0.752194	2.34053	2.1136	0.174836	0.72617	-3.33312	0.31585	-3.11406	-1.81754	-2.42648	-0.410823	1.22683	1.0797			ENSG00000215837	SDHAP2	transcribed_unprocessed_pseudogene	0.37058	0.283816	0.471843	0.491009	0.507502	0.494347	0.329632	0.385204	0.364664	0.41942	-1.43214	-1.81697	-1.08362	-1.02618	-0.978515	-1.0164	-1.60107	-1.37631	-1.45536	-1.25353
ENSG00000237515	SHISA9	protein_coding	0.431241	0.669139	0.388949	0.369147	0.352317	0.0931321	0.482832	0.383718	1.07774	0.528748	-1.21343	-0.579622	-1.36235	-1.43773	-1.50505	-3.42458	-1.05041	-1.38188	0.108012	-0.919348			ENSG00000280521	SDHAP2	transcribed_unprocessed_pseudogene	0.37058	0.283816	0.471843	0.491009	0.507502	0.494347	0.329632	0.385204	0.364664	0.41942	-1.43214	-1.81697	-1.08362	-1.02618	-0.978515	-1.0164	-1.60107	-1.37631	-1.45536	-1.25353
ENSG00000111452	ADGRD1	protein_coding	0.130987	0.263711	0.450371	0.253204	0.23525	0.139561	0.0466799	0.0482701	0.128545	0.183701	-2.93251	-1.92297	-1.15082	-1.98163	-2.08773	-2.84103	-4.42105	-4.37273	-2.95965	-2.44457			ENSG00000280909	SDHAP2	transcribed_unprocessed_pseudogene	0.37058	0.283816	0.471843	0.491009	0.507502	0.494347	0.329632	0.385204	0.364664	0.41942	-1.43214	-1.81697	-1.08362	-1.02618	-0.978515	-1.0164	-1.60107	-1.37631	-1.45536	-1.25353
ENSG00000285868	AC008676.3	protein_coding	0.623466	0.508101	0.445782	0.214295	0.675794	0.048715	0.371002	0.326841	0.204326	0.518238	-0.681617	-0.976813	-1.16559	-2.22233	-0.565345	-4.35949	-1.4305	-1.61334	-2.29106	-0.948313			ENSG00000280912	SDHAP2	transcribed_unprocessed_pseudogene	0.37058	0.283816	0.471843	0.491009	0.507502	0.494347	0.329632	0.385204	0.364664	0.41942	-1.43214	-1.81697	-1.08362	-1.02618	-0.978515	-1.0164	-1.60107	-1.37631	-1.45536	-1.25353
ENSG00000154760	SLFN13	protein_coding	0.216498	0.252154	0.250826	0.212669	0.156381	0.212934	0.309902	0.227777	0.145186	0.278912	-2.20757	-1.98762	-1.99524	-2.23332	-2.67686	-2.23152	-1.69012	-2.13431	-2.78402	-1.84212			ENSG00000281237	SDHAP2	transcribed_unprocessed_pseudogene	0.37058	0.283816	0.471843	0.491009	0.507502	0.494347	0.329632	0.385204	0.364664	0.41942	-1.43214	-1.81697	-1.08362	-1.02618	-0.978515	-1.0164	-1.60107	-1.37631	-1.45536	-1.25353
ENSG00000101230	ISM1	protein_coding	0.168672	0.306222	0.326156	0.602765	0.248774	0.137061	0.130455	0.229847	0.287558	0.291536	-2.56771	-1.70735	-1.61637	-0.730332	-2.00709	-2.86711	-2.93838	-2.12125	-1.79808	-1.77825			ENSG00000281334	SDHAP2	transcribed_unprocessed_pseudogene	0.37058	0.283816	0.471843	0.491009	0.507502	0.494347	0.329632	0.385204	0.364664	0.41942	-1.43214	-1.81697	-1.08362	-1.02618	-0.978515	-1.0164	-1.60107	-1.37631	-1.45536	-1.25353
ENSG00000147408	CSGALNACT1	protein_coding	0.218222	0.29773	0.313938	0.237265	0.207264	0.165923	0.171158	0.0904701	0.678804	0.74028	-2.19613	-1.74792	-1.67145	-2.07543	-2.27046	-2.59141	-2.5466	-3.46642	-0.558933	-0.433857			ENSG00000281418	SDHAP2	transcribed_unprocessed_pseudogene	0.37058	0.283816	0.471843	0.491009	0.507502	0.494347	0.329632	0.385204	0.364664	0.41942	-1.43214	-1.81697	-1.08362	-1.02618	-0.978515	-1.0164	-1.60107	-1.37631	-1.45536	-1.25353
ENSG00000100867	DHRS2	protein_coding	0.174931	0.314853	0.099805	0.170279	0.254942	0.136045	0.517051	0.27729	0.563442	0.854944	-2.51515	-1.66725	-3.32474	-2.55403	-1.97176	-2.87784	-0.951622	-1.85053	-0.827661	-0.226098			ENSG00000281687	SDHAP2	transcribed_unprocessed_pseudogene	0.37058	0.283816	0.471843	0.491009	0.507502	0.494347	0.329632	0.385204	0.364664	0.41942	-1.43214	-1.81697	-1.08362	-1.02618	-0.978515	-1.0164	-1.60107	-1.37631	-1.45536	-1.25353
ENSG00000261272	MUC22	protein_coding	0.167566	0.101474	0.0872123	0.299559	0.172926	0.204254	0.108038	0.171324	0.14274	0.217331	-2.5772	-3.30082	-3.51932	-1.73909	-2.53177	-2.29156	-3.21039	-2.5452	-2.80854	-2.20203			ENSG00000099998	GGT5	protein_coding	0.410244	0.456845	0.717587	2.78258	0.440082	0.324933	0.912344	0.478505	0.168443	0.420464	-1.28544	-1.13022	-0.478775	1.47642	-1.18416	-1.62179	-0.13235	-1.06339	-2.56967	-1.24995
ENSG00000154227	CERS3	protein_coding	0.481078	0.159772	0.245316	0.761306	0.164709	0.214477	0.211943	1.32363	0.224919	0.114074	-1.05566	-2.64591	-2.02728	-0.393452	-2.60201	-2.22111	-2.23825	0.4045	-2.15252	-3.13196			ENSG00000278522	POTEB3	protein_coding	0.350636	0.301584	0.257651	0.582704	0.446991	0.237084	0.466219	0.234643	0.172367	0.421041	-1.51195	-1.72937	-1.95651	-0.779165	-1.16168	-2.07653	-1.10092	-2.09146	-2.53644	-1.24797
ENSG00000206052	DOK6	protein_coding	1.83384	0.95079	0.965886	3.04966	0.0811431	0.43855	0.142215	0.11258	3.87697	0.333241	0.874865	-0.0728014	-0.0500752	1.60865	-3.62339	-1.18919	-2.81385	-3.15098	1.95493	-1.58536			ENSG00000118160	SLC8A2	protein_coding	0.847965	3.77368	0.300305	0.97507	0.527092	0.911856	1.12495	0.15385	0.986133	0.421794	-0.237923	1.91597	-1.7355	-0.0364223	-0.923872	-0.133122	0.16986	-2.7004	-0.0201459	-1.24539
ENSG00000180934	OR56A1	protein_coding	0.20235	0.179019	0.204676	0.336666	0.249534	0.144111	0.110131	0.362667	0.100688	0.204477	-2.30508	-2.48182	-2.28859	-1.57061	-2.00269	-2.79475	-3.18271	-1.46328	-3.31204	-2.28999			ENSG00000187068	C3orf70	protein_coding	0.80714	0.974345	1.3927	0.63828	1.36813	0.56948	1.31773	0.882694	0.485813	0.421932	-0.309109	-0.0374954	0.477885	-0.647739	0.452205	-0.812283	0.398055	-0.180015	-1.04153	-1.24492
ENSG00000163827	LRRC2	protein_coding	0.443236	0.668598	0.658503	0.49363	0.163222	0.224622	0.215253	0.376515	0.17717	0.477499	-1.17385	-0.580789	-0.602738	-1.0185	-2.6151	-2.15443	-2.21589	-1.40922	-2.49679	-1.06643			ENSG00000226384	GTF2H4	protein_coding	0.515603	1.17592	0.763826	0.719349	1.83363	0.764788	0.881087	0.808318	0.995237	0.424812	-0.955667	0.23379	-0.388684	-0.475236	0.874704	-0.386868	-0.182644	-0.307005	-0.00688797	-1.2351
ENSG00000179520	SLC17A8	protein_coding	0.0775664	0.82087	0.134123	0.230254	0.113993	0.322023	0.166107	0.263455	0.219637	0.222744	-3.68842	-0.284773	-2.89837	-2.1187	-3.13298	-1.63476	-2.58982	-1.92437	-2.18681	-2.16654			ENSG00000157423	HYDIN	protein_coding	0.0764645	2.3781	0.238605	0.250985	0.277771	0.219783	0.653862	0.356628	0.0680946	0.42661	-3.70907	1.24981	-2.0673	-1.99433	-1.84803	-2.18585	-0.612942	-1.48751	-3.87632	-1.22901
ENSG00000169856	ONECUT1	protein_coding	0.587072	0.213252	0.947976	0.20986	0.17313	0.215408	0.0908497	0.240057	0.600272	1.04332	-0.768391	-2.22937	-0.0770776	-2.2525	-2.53007	-2.21486	-3.46037	-2.05855	-0.736312	0.0611845			ENSG00000283022	HYDIN	protein_coding	0.0764645	2.3781	0.238605	0.250985	0.277771	0.219783	0.653862	0.356628	0.0680946	0.42661	-3.70907	1.24981	-2.0673	-1.99433	-1.84803	-2.18585	-0.612942	-1.48751	-3.87632	-1.22901
ENSG00000279000	OR10A6	protein_coding	0.174952	0.19705	0.136399	0.334168	0.159668	0.236953	0.128915	0.0567861	0.0709669	0.0720354	-2.51497	-2.34337	-2.8741	-1.58136	-2.64685	-2.07733	-2.95551	-4.13832	-3.81671	-3.79515			ENSG00000042781	USH2A	protein_coding	0.151791	0.276817	0.227822	2.51836	0.352379	0.241926	0.138884	0.294998	0.782308	0.430834	-2.71984	-1.853	-2.13402	1.33248	-1.5048	-2.04736	-2.84805	-1.76122	-0.354192	-1.2148
ENSG00000280899	OR10A6	protein_coding	0.174952	0.19705	0.136399	0.334168	0.159668	0.236953	0.128915	0.0567861	0.0709669	0.0720354	-2.51497	-2.34337	-2.8741	-1.58136	-2.64685	-2.07733	-2.95551	-4.13832	-3.81671	-3.79515			ENSG00000169403	PTAFR	protein_coding	0.619803	0.446082	0.508771	0.291999	0.316195	0.908422	1.2104	0.276798	0.569937	0.435339	-0.690118	-1.16462	-0.974911	-1.77596	-1.66111	-0.138565	0.275478	-1.85309	-0.811126	-1.19979
ENSG00000112474	HSD17B8	protein_coding	0.362342	6.28e-07	0.38407	3.07642	0.170277	0.223086	0.348465	0.170016	1.2996	3.52e-07	-1.46458	-20.6019	-1.38056	1.62125	-2.55404	-2.16433	-1.52091	-2.55626	0.378069	-21.436			ENSG00000164796	CSMD3	protein_coding	0.041918	0.138096	0.180031	0.604605	0.407982	0.201239	0.356974	1.34155	0.076107	0.435539	-4.57629	-2.85626	-2.47368	-0.725935	-1.29342	-2.31301	-1.48611	0.423898	-3.71583	-1.19912
ENSG00000225312	HSD17B8	protein_coding	0.362342	6.28e-07	0.38407	3.07642	0.170277	0.223086	0.348465	0.170016	1.2996	3.52e-07	-1.46458	-20.6019	-1.38056	1.62125	-2.55404	-2.16433	-1.52091	-2.55626	0.378069	-21.436			ENSG00000140505	CYP1A2	protein_coding	0.300077	0.576049	0.566114	0.376974	0.440599	0.504511	0.374022	0.47889	0.35366	0.436064	-1.7366	-0.795737	-0.820835	-1.40746	-1.18246	-0.987042	-1.4188	-1.06223	-1.49957	-1.19739
ENSG00000228357	HSD17B8	protein_coding	0.362342	6.28e-07	0.38407	3.07642	0.170277	0.223086	0.348465	0.170016	1.2996	3.52e-07	-1.46458	-20.6019	-1.38056	1.62125	-2.55404	-2.16433	-1.52091	-2.55626	0.378069	-21.436			ENSG00000167798	C3P1	transcribed_unprocessed_pseudogene	0.176356	0.508161	0.207659	0.332493	0.194142	0.296414	0.0548678	0.262287	0.466377	0.437884	-2.50344	-0.976642	-2.26771	-1.5886	-2.36482	-1.75431	-4.1879	-1.93078	-1.10043	-1.19138
ENSG00000228712	HSD17B8	protein_coding	0.362342	6.28e-07	0.38407	3.07642	0.170277	0.223086	0.348465	0.170016	1.2996	3.52e-07	-1.46458	-20.6019	-1.38056	1.62125	-2.55404	-2.16433	-1.52091	-2.55626	0.378069	-21.436			ENSG00000137142	IGFBPL1	protein_coding	0.30516	0.502413	0.616751	0.986408	0.320118	0.440524	0.216996	0.311379	0.538498	0.438156	-1.71236	-0.993054	-0.69724	-0.0197436	-1.64332	-1.18271	-2.20426	-1.68326	-0.892987	-1.19048
ENSG00000232357	HSD17B8	protein_coding	0.362342	6.28e-07	0.38407	3.07642	0.170277	0.223086	0.348465	0.170016	1.2996	3.52e-07	-1.46458	-20.6019	-1.38056	1.62125	-2.55404	-2.16433	-1.52091	-2.55626	0.378069	-21.436			ENSG00000182329	KIAA2012	protein_coding	0.480612	0.773458	0.46848	0.449235	0.494562	0.351375	0.64643	0.493008	0.541377	0.438866	-1.05706	-0.370605	-1.09394	-1.15446	-1.01578	-1.50892	-0.629434	-1.02032	-0.885293	-1.18815
ENSG00000184923	NUTM2A	protein_coding	0.905754	0.473088	0.449913	0.76006	0.159022	0.24347	0.679361	0.550294	2.57944	2.42742	-0.142809	-1.07982	-1.15228	-0.395815	-2.6527	-2.03818	-0.55775	-0.861725	1.36706	1.27942			ENSG00000145794	MEGF10	protein_coding	0.249912	0.687486	0.269537	0.45036	1.19064	0.267908	2.18761	1.086	0.209746	0.439065	-2.00051	-0.540598	-1.89144	-1.15085	0.25174	-1.90019	1.12935	0.119025	-2.25328	-1.18749
ENSG00000187994	RINL	protein_coding	0.454068	0.211585	0.673822	1.29473	0.179545	0.217463	0.233984	0.531608	0.258305	0.272095	-1.13902	-2.24069	-0.569561	0.372647	-2.47758	-2.20116	-2.09552	-0.911565	-1.95285	-1.87782			ENSG00000230907	FKBPL	protein_coding	0.627643	1.93723	0.849557	1.00726	0.773021	0.830793	0.548747	0.729119	1.15817	0.440173	-0.671984	0.953995	-0.235217	0.0104361	-0.37142	-0.267439	-0.865787	-0.455774	0.211847	-1.18386
ENSG00000282895	RINL	protein_coding	0.454068	0.211585	0.673822	1.29473	0.179545	0.217463	0.233984	0.531608	0.258305	0.272095	-1.13902	-2.24069	-0.569561	0.372647	-2.47758	-2.20116	-2.09552	-0.911565	-1.95285	-1.87782			ENSG00000271013	LRRC37A9P	processed_pseudogene	0.0569681	0.654272	0.0669837	0.214208	0.187886	0.119429	0.123899	0.0677513	0.0752166	0.441194	-4.1337	-0.612038	-3.90005	-2.22292	-2.41207	-3.06577	-3.01276	-3.88361	-3.73281	-1.18051
ENSG00000177370	TIMM22	protein_coding	7.31747	6.51595	5.94472	7.02549	0.00985514	4.00135	5.37664	6.8e-06	9.32423	8.41053	2.87134	2.70398	2.57161	2.8126	-6.66491	2.00049	2.4267	-17.1667	3.22098	3.0722			ENSG00000282486	LRRC37A9P	processed_pseudogene	0.0569681	0.654272	0.0669837	0.214208	0.187886	0.119429	0.123899	0.0677513	0.0752166	0.441194	-4.1337	-0.612038	-3.90005	-2.22292	-2.41207	-3.06577	-3.01276	-3.88361	-3.73281	-1.18051
ENSG00000124249	KCNK15	protein_coding	0.571297	0.717587	0.381806	0.487338	0.293351	0.135581	0.0570995	0.286983	1.14041	0.961303	-0.807687	-0.478774	-1.38909	-1.03701	-1.7693	-2.88277	-4.13038	-1.80096	0.189553	-0.0569369			ENSG00000010671	BTK	protein_coding	1.80369	7.04286	1.67129	0.429884	1.10148	0.23937	1.16551	0.169218	0.501501	0.442791	0.850949	2.81616	0.740963	-1.21798	0.139442	-2.06269	0.220965	-2.56305	-0.995676	-1.1753
ENSG00000183914	DNAH2	protein_coding	0.265274	0.241898	0.329345	0.370816	0.159488	0.250912	0.125303	0.0737207	0.551094	0.257226	-1.91444	-2.04753	-1.60233	-1.43122	-2.64848	-1.99475	-2.99651	-3.76179	-0.85963	-1.95889			ENSG00000172403	SYNPO2	protein_coding	0.178669	0.361863	0.271418	0.296397	0.459081	0.228294	0.424533	0.5612	0.403548	0.444386	-2.48464	-1.46648	-1.88141	-1.7544	-1.12318	-2.13104	-1.23605	-0.833413	-1.30919	-1.17011
ENSG00000172461	FUT9	protein_coding	0.33377	0.14073	0.282648	0.138469	0.171652	0.236391	0.149818	0.0530748	0.131878	0.602836	-1.58307	-2.829	-1.82292	-2.85237	-2.54244	-2.08075	-2.73872	-4.23583	-2.92272	-0.730163			ENSG00000124260	MAGEA10	protein_coding	0.475879	0.68803	0.50635	1.44529	0.536288	0.318749	1.50831	0.239006	0.735171	0.444625	-1.07133	-0.539457	-0.981793	0.531359	-0.89892	-1.64951	0.592936	-2.06488	-0.443848	-1.16934
ENSG00000185313	SCN10A	protein_coding	0.206216	0.104063	0.204437	0.307203	0.405358	0.104736	0.199436	0.351394	0.292772	0.148586	-2.27777	-3.26446	-2.29027	-1.70274	-1.30273	-3.25517	-2.32601	-1.50884	-1.77215	-2.75063			ENSG00000236320	SLFN14	protein_coding	0.0438219	0.486353	0.199184	0.318897	0.248549	0.213184	0.10524	0.302172	0.373111	0.446016	-4.5122	-1.03992	-2.32783	-1.64884	-2.0084	-2.22983	-3.24824	-1.72656	-1.42232	-1.16483
ENSG00000162746	FCRLB	protein_coding	1.1442	0.63153	1.09508	0.972943	0.0804034	0.531364	0.210611	0.371053	0.929664	0.470573	0.194339	-0.663077	0.131031	-0.0395728	-3.6366	-0.912228	-2.24735	-1.4303	-0.105219	-1.08751			ENSG00000128917	DLL4	protein_coding	0.72695	1.55833	0.903324	1.01521	1.20849	0.916555	1.5052	1.01752	0.96134	0.448993	-0.460072	0.640001	-0.146685	0.0217782	0.273209	-0.125707	0.589956	0.0250586	-0.0568813	-1.15524
ENSG00000112297	CRYBG1	protein_coding	0.510362	0.0600339	0.162827	0.265819	0.349395	0.12238	0.0767582	0.205551	0.253306	0.214282	-0.970406	-4.05808	-2.61859	-1.91148	-1.51707	-3.03056	-3.70354	-2.28243	-1.98105	-2.22242			ENSG00000214534	ZNF705E	protein_coding	0.542564	1.04252	0.511171	0.341044	0.398229	0.228018	0.407384	0.322807	0.159442	0.449138	-0.882135	0.0600751	-0.968122	-1.55197	-1.32833	-2.13278	-1.29554	-1.63126	-2.6489	-1.15477
ENSG00000154736	ADAMTS5	protein_coding	0.172408	0.0869631	0.0854753	0.513506	0.127127	0.350245	0.222264	0.105842	0.24489	0.134271	-2.5361	-3.52345	-3.54835	-0.961547	-2.97566	-1.51356	-2.16966	-3.24002	-2.02979	-2.89678			ENSG00000133519	ZDHHC8P1	transcribed_unprocessed_pseudogene	0.438241	0.546899	0.842332	0.522179	0.65908	0.294833	0.293932	0.246612	0.182717	0.456069	-1.1902	-0.870654	-0.247539	-0.937384	-0.601475	-1.76203	-1.76645	-2.01969	-2.45232	-1.13268
ENSG00000103184	SEC14L5	protein_coding	0.300171	0.141836	0.0937606	0.139568	0.281369	0.15862	0.153417	0.213066	0.132998	0.202515	-1.73614	-2.8177	-3.41487	-2.84096	-1.82946	-2.65635	-2.70447	-2.23063	-2.91052	-2.3039			ENSG00000281076	ZDHHC8P1	transcribed_unprocessed_pseudogene	0.438241	0.546899	0.842332	0.522179	0.65908	0.294833	0.293932	0.246612	0.182717	0.456069	-1.1902	-0.870654	-0.247539	-0.937384	-0.601475	-1.76203	-1.76645	-2.01969	-2.45232	-1.13268
ENSG00000116544	DLGAP3	protein_coding	1.71693	0.701479	0.278517	0.771622	0.254703	0.175752	0.111329	0.490378	0.245325	0.75203	0.779831	-0.511528	-1.84416	-0.374034	-1.97311	-2.50839	-3.1671	-1.02803	-2.02723	-0.411138			ENSG00000187867	PALM3	protein_coding	0.740581	0.817873	0.733409	0.801683	0.622591	0.951984	0.876822	0.841246	0.623288	0.456784	-0.433271	-0.290051	-0.44731	-0.318896	-0.683643	-0.0709908	-0.189644	-0.2494	-0.682029	-1.13042
ENSG00000198346	ZNF813	protein_coding	0.141592	0.0513974	0.126352	0.298732	0.431069	0.105729	0.146893	0.122484	0.333678	0.0717109	-2.82019	-4.28216	-2.98448	-1.74308	-1.21401	-3.24156	-2.76716	-3.02933	-1.58347	-3.80166			ENSG00000288318	PALM3	protein_coding	0.740581	0.817873	0.733409	0.801683	0.622591	0.951984	0.876822	0.841246	0.623288	0.456784	-0.433271	-0.290051	-0.44731	-0.318896	-0.683643	-0.0709908	-0.189644	-0.2494	-0.682029	-1.13042
ENSG00000188822	CNR2	protein_coding	0.373524	0.350155	0.218711	0.525574	0.257462	0.178008	0.174277	0.393641	0.346533	0.249673	-1.42073	-1.51393	-2.1929	-0.928034	-1.95757	-2.48999	-2.52055	-1.34505	-1.52894	-2.00189			ENSG00000171385	KCND3	protein_coding	0.472577	0.942096	0.503919	0.462838	0.261552	0.426223	0.451874	0.31708	0.433682	0.457318	-1.08138	-0.086054	-0.988736	-1.11142	-1.93483	-1.23032	-1.14601	-1.65708	-1.20529	-1.12873
ENSG00000171772	SYCE1	protein_coding	0.452597	0.279081	0.630637	0.738612	0.122269	0.37554	1.05882	0.877988	1.8673	0.79754	-1.1437	-1.84124	-0.665118	-0.437111	-3.03187	-1.41296	0.0824601	-0.187727	0.900954	-0.326371			ENSG00000176945	MUC20	protein_coding	0.494723	0.348832	0.138316	0.655767	0.267285	0.0512261	0.331789	3.25869e-05	0.288199	0.458918	-1.01531	-1.5194	-2.85396	-0.608745	-1.90355	-4.28698	-1.59166	-14.9053	-1.79486	-1.12369
ENSG00000171180	OR2M4	protein_coding	0.476483	0.210828	0.228815	0.455995	0.20056	0.229475	0.3947	0.677976	0.289713	0.441803	-1.0695	-2.24586	-2.12775	-1.13291	-2.31789	-2.12359	-1.34117	-0.560694	-1.7873	-1.17852			ENSG00000166292	TMEM100	protein_coding	2.15126	4.43349	3.61801	2.82144	0.683302	3.75842	2.47574	3.93349	0.985212	0.462834	1.10518	2.14844	1.8552	1.49643	-0.549405	1.91013	1.30786	1.97581	-0.0214939	-1.11143
ENSG00000143603	KCNN3	protein_coding	0.315263	0.437186	0.232887	0.220734	0.205444	0.225121	0.131998	0.258944	0.194046	0.334868	-1.66537	-1.19368	-2.10229	-2.17962	-2.28319	-2.15123	-2.92141	-1.94929	-2.36553	-1.57834			ENSG00000213588	ZBTB9	protein_coding	0.446522	0.394632	1.28111	5.27565	0.538888	1.60571	0.618764	0.616506	0.725208	0.462835	-1.1632	-1.34142	0.357394	2.39935	-0.891942	0.683211	-0.692539	-0.697813	-0.463533	-1.11143
ENSG00000186452	TMPRSS12	protein_coding	0.283851	0.376371	0.323786	0.555538	0.183413	0.25267	0.120245	0.317753	0.264979	0.669131	-1.81679	-1.40977	-1.62689	-0.848042	-2.44683	-1.98467	-3.05595	-1.65402	-1.91605	-0.579639			ENSG00000275031	METRNL	protein_coding	1.38219	3.24961	0.244527	6.03228	2.66707	0.129208	1.29424	2.2608	1.91555	0.463445	0.466961	1.70027	-2.03193	2.5927	1.41526	-2.95223	0.372107	1.17683	0.93776	-1.10953
ENSG00000183775	KCTD16	protein_coding	0.190945	0.200057	0.267417	0.131229	0.194858	0.23855	0.104714	0.102291	0.437425	0.199666	-2.38877	-2.32152	-1.90284	-2.92984	-2.3595	-2.06764	-3.25547	-3.28925	-1.19289	-2.32434			ENSG00000186474	KLK12	protein_coding	0.732636	2.18031	0.878816	1.41678	0.544259	0.314102	1.39461	1.85369	0.327183	0.465473	-0.448832	1.12453	-0.186367	0.502616	-0.877635	-1.67069	0.479862	0.8904	-1.61183	-1.10323
ENSG00000205922	ONECUT3	protein_coding	0.504948	0.54962	0.134999	0.374375	0.187104	0.256552	0.0360053	0.0952686	0.118923	0.363207	-0.985793	-0.863494	-2.88898	-1.41744	-2.41809	-1.96268	-4.79565	-3.39186	-3.0719	-1.46114			ENSG00000138316	ADAMTS14	protein_coding	0.440491	0.668036	0.437417	0.437416	0.443869	0.390168	0.613925	0.483712	0.307171	0.468157	-1.18282	-0.582002	-1.19292	-1.19292	-1.17179	-1.35783	-0.703866	-1.04778	-1.70289	-1.09494
ENSG00000196361	ELAVL3	protein_coding	0.279939	0.0649987	0.159623	5.1018	0.221575	0.218057	0.360556	0.219988	0.365896	0.186916	-1.83682	-3.94345	-2.64726	2.35101	-2.17413	-2.19722	-1.4717	-2.1845	-1.45049	-2.41954			ENSG00000136457	CHAD	protein_coding	0.765531	4.13159	1.24312	0.728422	0.705445	0.486097	0.599735	0.8008	0.606438	0.468872	-0.385467	2.0467	0.313966	-0.457154	-0.503394	-1.04068	-0.737603	-0.320486	-0.721568	-1.09273
ENSG00000284762	AC022414.1	protein_coding	0.326654	0.342742	0.697137	0.88687	0.309465	0.156349	0.491832	0.521577	1.37455	0.820457	-1.61416	-1.54481	-0.520486	-0.173205	-1.69215	-2.67716	-1.02376	-0.939048	0.458959	-0.2855			ENSG00000166342	NETO1	protein_coding	0.134866	0.259839	0.312663	0.665734	0.228226	0.375572	0.665753	0.345847	0.234767	0.471166	-2.8904	-1.94431	-1.67732	-0.586982	-2.13147	-1.41284	-0.586942	-1.53179	-2.0907	-1.08569
ENSG00000163492	CCDC141	protein_coding	0.254752	0.0664493	0.156254	0.500224	0.263684	0.183634	0.284288	0.297726	0.0929851	0.0944231	-1.97283	-3.9116	-2.67804	-0.999354	-1.92312	-2.44509	-1.81457	-1.74794	-3.42686	-3.40472			ENSG00000148408	CACNA1B	protein_coding	0.365089	0.359129	0.86254	0.478614	0.500792	0.772874	0.349878	0.504412	0.298959	0.472902	-1.45368	-1.47743	-0.213336	-1.06307	-0.997716	-0.371696	-1.51508	-0.987326	-1.74198	-1.08039
ENSG00000139438	FAM222A	protein_coding	0.6548	0.932201	0.658916	0.249982	0.0825123	0.586843	0.432802	0.262408	0.65679	1.16489	-0.610874	-0.101287	-0.601833	-2.0001	-3.59925	-0.768954	-1.20822	-1.93012	-0.606496	0.220194			ENSG00000278326	PPP4R4	protein_coding	0.956869	0.0290468	5.95067	3.13901	0.698991	1.07879	1.00648	6.83427	1.20417	0.473091	-0.0636067	-5.10548	2.57305	1.65031	-0.516654	0.10941	0.00931535	2.77279	0.268034	-1.07981
ENSG00000185985	SLITRK2	protein_coding	0.393428	0.313975	0.31614	0.466649	0.284704	0.172606	0.217479	0.0444809	0.449829	0.282169	-1.34583	-1.67128	-1.66136	-1.09959	-1.81247	-2.53445	-2.20105	-4.49067	-1.15255	-1.82537			ENSG00000233297	RASA4DP	unprocessed_pseudogene	2.36093	1.91903	0.87711	1.34317	0.907652	0.65391	1.17915	0.911295	0.444624	0.473956	1.23936	0.940377	-0.18917	0.425642	-0.139789	-0.612836	0.237747	-0.13401	-1.16934	-1.07717
ENSG00000285942	AC018362.3	protein_coding	0.479585	0.976193	0.249118	0.957091	0.28621	0.171994	1.11889	0.175846	5.03276	0.255329	-1.06014	-0.0347617	-2.0051	-0.063272	-1.80485	-2.53957	0.162068	-2.50762	2.33135	-1.96957			ENSG00000006638	TBXA2R	protein_coding	0.92803	0.690828	0.808317	0.903345	0.793696	1.14511	0.826015	0.574299	1.86095	0.477447	-0.107757	-0.533602	-0.307007	-0.146651	-0.333342	0.195487	-0.27576	-0.800127	0.896042	-1.06659
ENSG00000183780	SLC35F3	protein_coding	0.266362	0.400955	0.254619	0.591924	0.29315	0.168241	0.341621	0.129619	0.282374	0.822012	-1.90854	-1.31849	-1.97359	-0.756516	-1.77029	-2.5714	-1.54953	-2.94765	-1.82432	-0.282769			ENSG00000186301	MST1P2	unprocessed_pseudogene	0.702467	4.02923	1.04656	1.57987	1.54199	1.02095	0.6133	0.53385	1.01522	0.478463	-0.509498	2.0105	0.065655	0.659806	0.624793	0.0299122	-0.705335	-0.905494	0.0217924	-1.06352
ENSG00000282815	TEX13C	protein_coding	0.159353	0.301525	0.266598	0.178031	0.352421	0.141634	0.179788	0.271524	0.1697	0.0861078	-2.6497	-1.72965	-1.90726	-2.4898	-1.50463	-2.81976	-2.47563	-1.88085	-2.55894	-3.53771			ENSG00000232000	CLCN3P1	transcribed_unprocessed_pseudogene	0.337257	0.481324	0.216841	0.157642	0.66158	0.281311	0.511396	0.643887	0.258433	0.493244	-1.56808	-1.05492	-2.20529	-2.66528	-0.596012	-1.82976	-0.967487	-0.635121	-1.95214	-1.01963
ENSG00000158683	PKD1L1	protein_coding	0.477828	1.47694	1.10642	0.0978958	0.713233	0.0703669	0.250176	0.461414	1.25108	0.0473494	-1.06544	0.562608	0.145894	-3.35261	-0.487554	-3.82896	-1.99898	-1.11587	0.323174	-4.40051			ENSG00000183914	DNAH2	protein_coding	0.589977	0.515876	0.237451	0.790517	0.103014	0.218102	0.84379	0.159747	0.157805	0.494988	-0.761269	-0.954904	-2.0743	-0.339132	-3.27909	-2.19692	-0.245045	-2.64614	-2.66378	-1.01453
ENSG00000224431	AC063976.2	processed_pseudogene	0.203359	0.0879205	0.173484	0.259581	0.21447	0.236336	0.112543	0.296942	0.247593	0.125969	-2.2979	-3.50766	-2.52713	-1.94574	-2.22115	-2.08109	-3.15145	-1.75175	-2.01396	-2.98886			ENSG00000114757	PEX5L	protein_coding	0.1968	1.93407	0.203033	0.266356	0.273128	0.207974	0.665765	0.252725	0.249637	0.496655	-2.3452	0.95164	-2.30021	-1.90857	-1.87235	-2.26552	-0.586915	-1.98436	-2.0021	-1.00968
ENSG00000188112	C6orf132	protein_coding	0.484852	1.0094	0.914957	0.140923	0.638926	0.0800714	0.223631	0.161197	1.29632	0.27265	-1.04438	0.0134994	-0.128224	-2.82702	-0.646279	-3.64257	-2.16081	-2.6331	0.374423	-1.87488			ENSG00000126337	KRT36	protein_coding	0.585619	2.32533	0.54385	1.51737	0.880002	0.485464	0.718746	0.476446	0.529528	0.499165	-0.771966	1.21744	-0.878719	0.601573	-0.184421	-1.04256	-0.476446	-1.06962	-0.917221	-1.00241
ENSG00000078295	ADCY2	protein_coding	0.319642	1.43478	0.372956	0.0898015	0.177037	0.29408	0.240643	0.0858815	0.659429	0.130303	-1.64547	0.520825	-1.42292	-3.47712	-2.49788	-1.76572	-2.05504	-3.54151	-0.600711	-2.94006			ENSG00000165566	AMER2	protein_coding	0.476146	0.516262	0.501788	0.67653	0.292922	0.337299	0.409835	0.321023	0.689268	0.501387	-1.07052	-0.953825	-0.994851	-0.563774	-1.77141	-1.5679	-1.28688	-1.63925	-0.536863	-0.996004
ENSG00000007952	NOX1	protein_coding	0.39556	0.755136	0.392311	0.785078	0.389043	0.133923	0.906282	0.598773	0.374802	0.569569	-1.33803	-0.405192	-1.34993	-0.349092	-1.362	-2.90052	-0.141968	-0.739919	-1.4158	-0.812057			ENSG00000158258	CLSTN2	protein_coding	0.148322	0.727094	0.363071	0.238253	0.32562	0.318993	0.236417	0.220185	0.414909	0.502292	-2.7532	-0.459786	-1.46168	-2.06943	-1.61874	-1.6484	-2.08059	-2.18321	-1.26913	-0.993402
ENSG00000125845	BMP2	protein_coding	0.612083	0.705674	0.476861	0.7813	0.171935	0.303805	0.338175	0.49653	0.993631	1.38559	-0.708201	-0.502926	-1.06836	-0.356051	-2.54006	-1.71878	-1.56416	-1.01005	-0.00921791	0.4705			ENSG00000100314	CABP7	protein_coding	0.255355	0.556516	0.285539	0.411176	0.298829	0.341674	0.250001	0.302427	0.179885	0.502755	-1.96942	-0.845505	-1.80824	-1.28217	-1.74261	-1.54931	-1.99999	-1.72534	-2.47485	-0.992073
ENSG00000167984	NLRC3	protein_coding	0.752305	0.752322	0.151784	0.280574	0.274254	0.191632	0.392751	0.2675	0.40105	0.438572	-0.41061	-0.410578	-2.71991	-1.83355	-1.86642	-2.38359	-1.34831	-1.90239	-1.31815	-1.18911			ENSG00000204136	GGTA1P	transcribed_unitary_pseudogene	0.0453928	1.84422	0.765208	1.69905	0.69332	0.265169	0.762875	0.349295	0.47492	0.503729	-4.46139	0.883011	-0.386076	0.764728	-0.528407	-1.91501	-0.390481	-1.51748	-1.07424	-0.98928
ENSG00000235649	MXRA5Y	unprocessed_pseudogene	0.212522	0.265012	0.213771	0.335273	0.276424	0.190484	0.25795	0.298269	0.212946	0.432431	-2.23432	-1.91587	-2.22586	-1.57659	-1.85505	-2.39226	-1.95484	-1.74531	-2.23144	-1.20946			ENSG00000164089	ETNPPL	protein_coding	1.03178	3.41695	1.36932	0.601398	2.72192	2.61903	0.926533	1.50244	1.01114	0.503993	0.045141	1.77271	0.453456	-0.733608	1.44462	1.38903	-0.110086	0.587304	0.0159771	-0.988525
ENSG00000228284	HLA-DQA1	protein_coding	0.592228	0.325904	0.301283	0.196568	0.454053	0.116057	0.197879	0.241711	0.361799	0.345935	-0.755775	-1.61748	-1.73081	-2.3469	-1.13907	-3.10709	-2.33731	-2.04864	-1.46674	-1.53143			ENSG00000145451	GLRA3	protein_coding	0.104505	0.404802	1.04669	0.385545	0.149981	0.085905	0.259161	0.310087	0.216136	0.507698	-3.25836	-1.30471	0.065837	-1.37503	-2.73714	-3.54111	-1.94808	-1.68926	-2.20999	-0.977958
ENSG00000282331	LRRC37A4P	transcribed_unprocessed_pseudogene	0.739196	1.08559	0.375371	2.57329	0.28647	0.18497	0.278077	0.570934	1.47378	1.39881	-0.435971	0.118479	-1.41361	1.36361	-1.80354	-2.43464	-1.84644	-0.808604	0.559521	0.4842			ENSG00000148357	HMCN2	protein_coding	0.238157	0.735574	0.160912	0.29022	0.165266	0.0646952	0.137722	0.424729	0.365455	0.511696	-2.07001	-0.443058	-2.63566	-1.78478	-2.59713	-3.9502	-2.86017	-1.23538	-1.45223	-0.966642
ENSG00000145451	GLRA3	protein_coding	0.204172	0.514816	0.136511	0.102594	0.351326	0.15155	1.64024	0.115925	0.0977362	0.0516222	-2.29214	-0.957871	-2.87291	-3.28498	-1.50912	-2.72213	0.713905	-3.10873	-3.35496	-4.27586			ENSG00000184985	SORCS2	protein_coding	0.388872	0.569216	0.351148	0.745574	0.366122	0.275701	1.01665	0.955782	0.241191	0.511899	-1.36263	-0.812952	-1.50985	-0.423577	-1.4496	-1.85882	0.023816	-0.0652468	-2.05175	-0.966069
ENSG00000275365	MMP11	protein_coding	0.621897	0.346578	0.566607	6.93464	0.0841542	0.635585	0.725316	3.88001	1.90113	1.40421	-0.685253	-1.52875	-0.819579	2.79382	-3.57082	-0.653843	-0.463318	1.95606	0.926855	0.489754			ENSG00000258590	NBEAP1	transcribed_unprocessed_pseudogene	0.154717	0.595431	0.243146	0.389454	0.30299	0.173549	0.256991	0.184211	0.181974	0.512842	-2.6923	-0.747994	-2.04011	-1.36048	-1.72266	-2.52659	-1.96021	-2.44057	-2.4582	-0.963414
ENSG00000196659	TTC30B	protein_coding	1.48906	0.78321	0.492957	0.288077	0.326626	0.165102	0.873133	1.56916	2.9247	3.55078	0.574402	-0.352529	-1.02047	-1.79547	-1.61429	-2.59857	-0.195727	0.649992	1.54829	1.82814			ENSG00000163749	CCDC158	protein_coding	0.275679	0.529214	0.606124	0.346239	0.606661	0.154664	0.514273	0.328617	0.404651	0.514157	-1.85894	-0.918077	-0.722315	-1.53016	-0.721038	-2.69279	-0.959394	-1.60552	-1.30525	-0.959719
ENSG00000151025	GPR158	protein_coding	0.385862	0.0880089	0.292363	0.389706	0.278493	0.194325	0.281095	0.434615	0.181103	0.36754	-1.37384	-3.50621	-1.77417	-1.35954	-1.84429	-2.36346	-1.83087	-1.20219	-2.46512	-1.44403			ENSG00000072657	TRHDE	protein_coding	0.485863	0.156374	0.711479	0.102466	0.179998	0.867449	1.0919	0.311963	0.0529066	0.51674	-1.04138	-2.67693	-0.491107	-3.28678	-2.47395	-0.205149	0.126847	-1.68055	-4.24041	-0.952491
ENSG00000158258	CLSTN2	protein_coding	0.348405	0.534863	0.209081	0.186808	0.243576	0.223485	0.359761	0.237407	0.118604	0.0983968	-1.52116	-0.902759	-2.25787	-2.42037	-2.03756	-2.16175	-1.47489	-2.07457	-3.07578	-3.34524			ENSG00000162998	FRZB	protein_coding	0.366279	1.38447	0.762445	0.45259	0.703673	0.504053	0.746376	1.06959	0.539232	0.521418	-1.44899	0.469334	-0.391295	-1.14372	-0.507023	-0.988353	-0.422025	0.0970579	-0.891022	-0.939488
ENSG00000255274	SMIM35	protein_coding	0.585752	0.27686	0.27215	0.272475	0.179898	0.309758	0.275191	0.311696	0.259918	0.395361	-0.771638	-1.85277	-1.87753	-1.8758	-2.47475	-1.69079	-1.86149	-1.68179	-1.94387	-1.33876			ENSG00000158008	EXTL1	protein_coding	0.346161	0.44274	0.269537	0.289767	0.394994	0.93423	1.07008	0.731823	0.135548	0.524764	-1.53048	-1.17547	-1.89144	-1.78703	-1.3401	-0.0981503	0.0977214	-0.450433	-2.88312	-0.930259
ENSG00000148053	NTRK2	protein_coding	0.400676	0.192494	0.428437	0.405657	0.187191	0.304235	0.448656	0.449212	1.06268	0.759709	-1.31949	-2.37712	-1.22284	-1.30167	-2.41742	-1.71674	-1.15632	-1.15453	0.0877042	-0.396481			ENSG00000196172	ZNF681	protein_coding	0.259131	0.269057	0.573277	0.176221	0.609126	0.746869	0.494945	0.485786	0.288888	0.529534	-1.94825	-1.89402	-0.802696	-2.50454	-0.715187	-0.421073	-1.01466	-1.04161	-1.79142	-0.917205
ENSG00000231822	SMC3P1	processed_pseudogene	0.557861	0.59539	0.846678	3.33927	0.293373	0.194438	0.995386	1.90109	3.43662	1.62305	-0.842022	-0.748093	-0.240115	1.73953	-1.76919	-2.36262	-0.006672	0.926827	1.78099	0.698707			ENSG00000230701	FBXW4P1	processed_pseudogene	0.427442	0.826226	0.405361	0.539895	0.838515	0.240412	0.26798	0.254927	0.379788	0.533052	-1.2262	-0.275392	-1.30272	-0.889249	-0.254092	-2.05642	-1.8998	-1.97184	-1.39673	-0.907652
ENSG00000109063	MYH3	protein_coding	0.508068	1.75169	0.298347	0.149446	0.221837	0.257858	0.252952	0.0569808	0.284842	2.97248	-0.976906	0.808746	-1.74494	-2.7423	-2.17243	-1.95535	-1.98306	-4.13338	-1.81177	1.57167			ENSG00000127329	PTPRB	protein_coding	0.376236	0.600715	0.211219	0.39339	0.191736	0.131601	0.5442	1.11672	0.104646	0.53593	-1.41029	-0.735248	-2.24319	-1.34597	-2.3828	-2.92576	-0.877792	0.159268	-3.25641	-0.899884
ENSG00000153246	PLA2R1	protein_coding	0.415966	0.250065	0.273014	0.321653	0.3173	0.180431	0.239696	1.4114	0.355176	0.17874	-1.26546	-1.99962	-1.87295	-1.63642	-1.65608	-2.47048	-2.06072	0.497126	-1.49339	-2.48407			ENSG00000198342	ZNF442	protein_coding	0.988713	0.278988	1.73669	0.652093	1.38816	0.870645	1.46196	1.33253	1.06326	0.536405	-0.0163763	-1.84173	0.796343	-0.616849	0.473173	-0.199844	0.5479	0.41417	0.0884876	-0.898604
ENSG00000166923	GREM1	protein_coding	0.337451	0.230951	0.285273	0.249922	0.234718	0.246481	0.254455	0.292858	0.17373	0.353872	-1.56725	-2.11434	-1.80958	-2.00045	-2.091	-2.02045	-1.97452	-1.77173	-2.52508	-1.4987			ENSG00000206297	TAP1	protein_coding	1.67438	1.44128	1.36224	1.29637	1.34066	1.2396	1.42571	1.61194	0.510615	0.540856	0.743625	0.527351	0.445984	0.374475	0.422944	0.30988	0.511681	0.688796	-0.969692	-0.886683
ENSG00000282046	GREM1	protein_coding	0.337451	0.230951	0.285273	0.249922	0.234718	0.246481	0.254455	0.292858	0.17373	0.353872	-1.56725	-2.11434	-1.80958	-2.00045	-2.091	-2.02045	-1.97452	-1.77173	-2.52508	-1.4987			ENSG00000226173	TAP1	protein_coding	1.67438	1.44128	1.36224	1.29637	1.34066	1.2396	1.42571	1.61194	0.510615	0.540856	0.743625	0.527351	0.445984	0.374475	0.422944	0.30988	0.511681	0.688796	-0.969692	-0.886683
ENSG00000124440	HIF3A	protein_coding	0.105315	0.245072	0.366065	0.915734	0.120949	0.481633	1.40474	0.542665	0.461276	0.278835	-3.24722	-2.02872	-1.44983	-0.127	-3.04754	-1.05399	0.490301	-0.881866	-1.1163	-1.84252			ENSG00000232367	TAP1	protein_coding	1.67438	1.44128	1.36224	1.29637	1.34066	1.2396	1.42571	1.61194	0.510615	0.540856	0.743625	0.527351	0.445984	0.374475	0.422944	0.30988	0.511681	0.688796	-0.969692	-0.886683
ENSG00000152402	GUCY1A2	protein_coding	0.275122	0.379345	0.231795	0.746761	0.198241	0.297218	0.573834	1.16657	0.104116	1.18192	-1.86186	-1.39842	-2.10908	-0.421282	-2.33467	-1.75041	-0.801295	0.222278	-3.26374	0.241126			ENSG00000100867	DHRS2	protein_coding	0.261689	1.13775	0.2698	0.742292	0.339851	0.210436	0.22779	0.559668	0.635611	0.541894	-1.93407	0.186184	-1.89004	-0.429941	-1.55703	-2.24855	-2.13422	-0.837357	-0.653783	-0.883917
ENSG00000144644	GADL1	protein_coding	0.546662	0.230521	0.260363	0.689086	0.250927	0.236641	0.57697	0.154211	0.779309	0.367701	-0.87128	-2.11703	-1.9414	-0.537244	-1.99466	-2.07923	-0.793432	-2.69702	-0.359733	-1.44339			ENSG00000127954	STEAP4	protein_coding	0.314263	0.262535	0.272778	0.340575	0.292072	0.440741	0.429124	0.220227	0.325096	0.542836	-1.66996	-1.92942	-1.8742	-1.55396	-1.7756	-1.182	-1.22053	-2.18294	-1.62106	-0.881412
ENSG00000143768	LEFTY2	protein_coding	0.877081	0.93815	0.628721	1.84698	0.228915	0.26261	0.199901	0.176094	0.914306	0.223328	-0.189218	-0.0921095	-0.669508	0.885168	-2.12712	-1.92901	-2.32264	-2.50558	-0.129251	-2.16276			ENSG00000203883	SOX18	protein_coding	1.73841	2.02345	1.31751	1.3212	1.15253	1.17596	1.84992	1.45361	1.38474	0.543395	0.797768	1.01682	0.397814	0.401849	0.204804	0.233839	0.887463	0.53964	0.469615	-0.879927
ENSG00000164694	FNDC1	protein_coding	0.28413	0.372096	0.186403	0.448184	0.197121	0.305594	0.172417	0.0569613	0.427117	0.711559	-1.81538	-1.42625	-2.4235	-1.15784	-2.34285	-1.71031	-2.53603	-4.13387	-1.2273	-0.490945			ENSG00000278318	ZNF229	protein_coding	0.170643	0.365178	0.268862	0.23908	0.599693	0.382479	0.518338	0.10137	0.722016	0.543594	-2.55095	-1.45333	-1.89506	-2.06443	-0.737704	-1.38655	-0.948035	-3.3023	-0.469897	-0.879399
ENSG00000130813	SHFL	protein_coding	0.97486	2.10922	0.594149	2.08678	0.395498	0.154527	0.534769	0.70662	0.85719	0.328316	-0.0367329	1.07671	-0.751103	1.06128	-1.33826	-2.69407	-0.903012	-0.500994	-0.222313	-1.60684			ENSG00000205929	C21orf62	protein_coding	0.152545	0.437723	0.487914	0.793128	0.0721437	0.0654067	0.296075	0.182929	0.0839923	0.546431	-2.7127	-1.19191	-1.0353	-0.334374	-3.79298	-3.93442	-1.75597	-2.45064	-3.5736	-0.871889
ENSG00000111816	FRK	protein_coding	0.4533	0.547128	0.3961	0.667762	0.279765	0.219536	0.382078	0.273422	0.256366	0.530616	-1.14146	-0.87005	-1.33606	-0.582594	-1.83771	-2.18747	-1.38806	-1.8708	-1.96372	-0.91426			ENSG00000155265	GOLGA7B	protein_coding	0.310727	1.37113	0.429753	0.183108	0.318942	0.165169	0.415303	0.289108	0.525911	0.547281	-1.68628	0.455365	-1.21842	-2.44923	-1.64863	-2.59799	-1.26776	-1.79032	-0.927109	-0.869646
ENSG00000153292	ADGRF1	protein_coding	0.369107	0.500962	0.480167	0.328144	0.482315	0.128795	0.521342	0.814295	0.192441	1.07934	-1.43789	-0.997227	-1.05839	-1.6076	-1.05195	-2.95686	-0.939698	-0.296376	-2.37751	0.110146			ENSG00000023445	BIRC3	protein_coding	0.519443	0.418939	0.488571	2.58259	1.02811	1.00735	0.658253	1.251	0.32074	0.547595	-0.944963	-1.25519	-1.03336	1.36882	0.0400005	0.0105607	-0.603286	0.323082	-1.64052	-0.868819
ENSG00000250420	AACSP1	transcribed_unprocessed_pseudogene	0.516162	0.600845	0.448776	0.335025	0.165246	0.383437	0.140103	0.254903	0.316985	0.321291	-0.954104	-0.734935	-1.15593	-1.57766	-2.59731	-1.38294	-2.83544	-1.97198	-1.65751	-1.63805			ENSG00000113494	PRLR	protein_coding	0.747272	0.156144	0.115221	0.102315	0.0399408	0.0456577	0.0508437	0.0648633	0.0961329	0.553667	-0.420294	-2.67905	-3.11752	-3.28891	-4.64599	-4.453	-4.29779	-3.94645	-3.37883	-0.85291
ENSG00000180938	ZNF572	protein_coding	0.57014	0.958491	0.471124	0.282997	0.327	0.195505	0.489977	0.215823	0.539954	0.9804	-0.810612	-0.0611632	-1.08582	-1.82114	-1.61264	-2.35472	-1.02921	-2.21208	-0.889092	-0.0285576			ENSG00000120675	DNAJC15	protein_coding	0.143239	0.233485	0.248823	1.48874	0.298888	0.209089	0.38156	0.256301	0.27544	0.554759	-2.8035	-2.0986	-2.00681	0.574088	-1.74232	-2.25781	-1.39002	-1.96409	-1.86019	-0.850067
ENSG00000131831	RAI2	protein_coding	1.0593	1.84508	0.401441	3.74114	0.156601	0.40933	0.379309	0.361374	0.452666	0.229152	0.0831058	0.88368	-1.31674	1.90348	-2.67483	-1.28866	-1.39855	-1.46844	-1.14348	-2.12562			ENSG00000206291	HLA-DPA1	protein_coding	1.97949	1.37738	1.51917	0.208485	2.11527	0.867185	0.969863	1.32064	0.208751	0.556803	0.985132	0.461925	0.603285	-2.26198	1.08084	-0.205588	-0.0441471	0.401237	-2.26015	-0.844761
ENSG00000145949	MYLK4	protein_coding	0.291793	0.11024	0.11088	0.163263	0.233807	0.277993	0.187761	0.310151	0.156621	0.314748	-1.77698	-3.18128	-3.17293	-2.61473	-2.09661	-1.84688	-2.41303	-1.68896	-2.67465	-1.66773			ENSG00000228163	HLA-DPA1	protein_coding	1.97949	1.37738	1.51917	0.208485	2.11527	0.867185	0.969863	1.32064	0.208751	0.556803	0.985132	0.461925	0.603285	-2.26198	1.08084	-0.205588	-0.0441471	0.401237	-2.26015	-0.844761
ENSG00000077279	DCX	protein_coding	0.228966	0.233051	1.14209	0.0981049	0.562983	0.116291	0.392023	0.055739	0.0934559	0.0474505	-2.12679	-2.10128	0.191679	-3.34953	-0.828836	-3.10419	-1.35099	-4.16517	-3.41957	-4.39743			ENSG00000224103	HLA-DPA1	protein_coding	13.364	1.42114	1.55169	0.208485	6.78541	0.899213	8.41503	12.4438	0.400766	0.556803	3.74028	0.507047	0.63384	-2.26198	2.76244	-0.153265	3.07297	3.63736	-1.31917	-0.844761
ENSG00000174130	TLR6	protein_coding	0.523057	0.646384	0.476678	0.699513	0.8506	0.0774361	0.110681	0.121296	2.40648	0.0742154	-0.934961	-0.629537	-1.06891	-0.515577	-0.233447	-3.69085	-3.17552	-3.0434	1.26692	-3.75214			ENSG00000174059	CD34	protein_coding	0.468481	0.654721	0.377188	0.572053	0.483225	0.333926	0.661641	0.507742	0.665116	0.557918	-1.09394	-0.611048	-1.40664	-0.805779	-1.04923	-1.5824	-0.595879	-0.977832	-0.588322	-0.841874
ENSG00000262461	SPDYE9	protein_coding	1.23985	0.0951323	0.191045	1.11556	0.271839	0.242392	0.231092	0.16786	0.080044	0.203269	0.310164	-3.39392	-2.38802	0.157768	-1.87918	-2.04459	-2.11346	-2.57467	-3.64306	-2.29854			ENSG00000171435	KSR2	protein_coding	0.363791	0.246331	0.58082	0.529504	0.789792	0.326564	0.581046	0.561554	0.378106	0.563609	-1.45882	-2.02133	-0.783837	-0.917287	-0.340455	-1.61456	-0.783276	-0.832504	-1.40314	-0.827233
ENSG00000149452	SLC22A8	protein_coding	0.185028	0.240137	0.373389	0.35444	0.350686	0.187952	0.170436	0.045046	0.112566	0.057144	-2.43418	-2.05807	-1.42125	-1.49639	-1.51175	-2.41156	-2.5527	-4.47246	-3.15116	-4.12925			ENSG00000145526	CDH18	protein_coding	0.397094	1.31371	0.34067	0.856713	1.1137	0.112231	0.281949	1.67897	2.50989	0.565427	-1.33245	0.393647	-1.55355	-0.223116	0.155355	-3.15546	-1.82649	0.747572	1.32762	-0.822587
ENSG00000153823	PID1	protein_coding	0.306447	0.115885	0.199436	0.342177	0.169512	0.389078	0.345611	0.521934	0.653173	0.496497	-1.70629	-3.10923	-2.326	-1.54719	-2.56054	-1.36187	-1.53278	-0.938061	-0.614463	-1.01014			ENSG00000258405	ZNF578	protein_coding	0.292898	0.516107	0.485452	0.174454	0.563607	0.452809	0.336629	0.562131	0.487257	0.566131	-1.77153	-0.954258	-1.0426	-2.51908	-0.827239	-1.14303	-1.57077	-0.831022	-1.03725	-0.820792
ENSG00000143921	ABCG8	protein_coding	0.640782	0.170712	0.331195	0.126521	0.157675	0.418802	0.130358	0.242509	0.24988	0.951996	-0.642094	-2.55036	-1.59425	-2.98255	-2.66497	-1.25566	-2.93945	-2.04389	-2.00069	-0.0709726			ENSG00000145936	KCNMB1	protein_coding	1.06308	1.84146	0.679412	0.715325	1.21027	0.554013	0.979593	0.386316	1.01049	0.57016	0.0882488	0.880851	-0.557641	-0.483329	0.275324	-0.852008	-0.0297456	-1.37215	0.0150593	-0.810561
ENSG00000259728	LINC00933	transcribed_unprocessed_pseudogene	1.17034	0.947681	1.30828	0.723854	0.266897	0.248451	0.804857	0.138024	0.691311	1.15944	0.226925	-0.0775266	0.387672	-0.466229	-1.90565	-2.00897	-0.313196	-2.85701	-0.532593	0.213428			ENSG00000260220	CCDC187	protein_coding	0.197925	0.170979	0.458526	0.373522	0.363316	0.332924	0.359318	0.274162	0.0262556	0.571204	-2.33697	-2.54811	-1.12492	-1.42073	-1.46071	-1.58674	-1.47667	-1.8669	-5.25123	-0.807922
ENSG00000171532	NEUROD2	protein_coding	0.599918	0.195491	0.328396	1.23109	0.214134	0.311471	0.208111	0.277195	0.274993	0.152055	-0.737163	-2.35483	-1.60649	0.299936	-2.22341	-1.68283	-2.26457	-1.85103	-1.86253	-2.71733			ENSG00000007952	NOX1	protein_coding	0.853058	0.76006	0.867862	0.496795	0.385991	1.10633	0.74969	0.312923	0.811462	0.572296	-0.229284	-0.395815	-0.204462	-1.00928	-1.37336	0.145782	-0.415634	-1.67612	-0.301405	-0.805167
ENSG00000204314	PRRT1	protein_coding	0.189835	0.0318463	0.338793	1.79681	0.32759	0.204261	0.940186	0.0358851	1.47373	0.0203913	-2.39718	-4.97273	-1.56153	0.84544	-1.61004	-2.29151	-0.0889814	-4.80047	0.559472	-5.6159			ENSG00000170775	GPR37	protein_coding	0.549395	0.332124	0.652416	0.21747	0.720573	0.727427	0.933635	0.824538	0.305436	0.572932	-0.864084	-1.59021	-0.616136	-2.20111	-0.472784	-0.459126	-0.0990694	-0.278342	-1.71106	-0.803564
ENSG00000259205	PRKXP1	processed_pseudogene	1.69078	2.55065	1.02288	0.94206	0.624579	0.107309	0.408049	2.15635	0.941258	1.36687	0.757689	1.35086	0.0326369	-0.0861091	-0.679044	-3.22016	-1.29319	1.10859	-0.0873379	0.450876			ENSG00000175591	P2RY2	protein_coding	0.588218	0.853197	0.827353	0.263864	0.544645	0.620527	0.739485	0.614053	0.445461	0.574535	-0.765577	-0.229049	-0.273425	-1.92213	-0.876612	-0.688434	-0.435408	-0.703564	-1.16663	-0.799533
ENSG00000182070	OR52A1	protein_coding	0.348036	0.233748	0.298915	0.220455	0.280311	0.239621	0.252966	0.44225	0.811653	0.299366	-1.52269	-2.09697	-1.74219	-2.18144	-1.8349	-2.06117	-1.98298	-1.17707	-0.301065	-1.74002			ENSG00000186790	FOXE3	protein_coding	0.183935	2.14344	0.0871845	0.699601	0.406663	0.155643	0.460876	0.21982	0.162872	0.57543	-2.44273	1.09993	-3.51978	-0.515396	-1.29809	-2.68369	-1.11755	-2.18561	-2.61819	-0.797288
ENSG00000198104	OR2T6	protein_coding	0.370814	0.330162	0.259511	0.194943	0.160809	0.420976	0.253119	0.371652	0.185846	0.282864	-1.43123	-1.59875	-1.94613	-2.35888	-2.63658	-1.24819	-1.98211	-1.42798	-2.42782	-1.82182			ENSG00000130988	RGN	protein_coding	0.886553	1.44808	0.084439	2.45185	0.247162	1.08185	0.155235	0.532306	0.559693	0.577009	-0.173721	0.534141	-3.56595	1.29387	-2.01647	0.1135	-2.68747	-0.909672	-0.837292	-0.793334
ENSG00000128564	VGF	protein_coding	0.385314	0.647482	0.277583	1.91192	0.489359	0.139218	0.267211	0.233302	0.585057	0.295849	-1.37589	-0.627088	-1.84901	0.935022	-1.03103	-2.84459	-1.90395	-2.09973	-0.773351	-1.75707			ENSG00000137860	SLC28A2	protein_coding	0.31865	1.22734	0.234002	0.871858	0.579181	0.119028	0.369349	0.0862709	0.456133	0.577273	-1.64996	0.295535	-2.09541	-0.197835	-0.787914	-3.07063	-1.43694	-3.53498	-1.13247	-0.792674
ENSG00000187796	CARD9	protein_coding	0.894278	1.93045	1.07979	1.87763	0.593187	0.114901	0.243536	0.910956	0.189928	0.487762	-0.161205	0.948936	0.110753	0.908915	-0.753441	-3.12154	-2.03779	-0.134547	-2.39648	-1.03575			ENSG00000166923	GREM1	protein_coding	0.159046	0.236112	0.278161	2.49022	0.29164	0.196458	0.34257	0.19767	0.297341	0.583425	-2.65248	-2.08246	-1.84601	1.31627	-1.77774	-2.34771	-1.54553	-2.33883	-1.74981	-0.777381
ENSG00000114757	PEX5L	protein_coding	0.222147	0.495865	0.495686	1.28677	0.274638	0.250263	0.120759	0.362177	0.29873	0.101119	-2.17041	-1.01198	-1.0125	0.363754	-1.8644	-1.99849	-3.0498	-1.46523	-1.74309	-3.30587			ENSG00000282046	GREM1	protein_coding	0.159046	0.236112	0.278161	2.49022	0.29164	0.196458	0.34257	0.19767	0.297341	0.583425	-2.65248	-2.08246	-1.84601	1.31627	-1.77774	-2.34771	-1.54553	-2.33883	-1.74981	-0.777381
ENSG00000203697	CAPN8	protein_coding	0.882518	0.429004	0.603512	7.57871	0.0600202	1.15345	0.366279	0.277174	4.93245	1.22656	-0.180302	-1.22094	-0.728546	2.92195	-4.05841	0.205951	-1.44899	-1.85114	2.3023	0.294618			ENSG00000143341	HMCN1	protein_coding	0.465796	0.373684	1.80529	6.58237	1.91772	1.56191	4.29086	1.26661	0.938603	0.58495	-1.10223	-1.42011	0.852235	2.71861	0.939395	0.643307	2.10127	0.34097	-0.091413	-0.773615
ENSG00000159648	TEPP	protein_coding	0.939616	0.682477	0.393054	0.403061	0.332951	0.209918	0.738687	0.307414	3.70907	1.83195	-0.0898568	-0.551148	-1.3472	-1.31093	-1.58662	-2.2521	-0.436965	-1.70175	1.89106	0.873382			ENSG00000196878	LAMB3	protein_coding	0.118102	0.453253	0.32635	0.296634	0.11552	0.264492	0.0958055	0.187277	0.477881	0.586029	-3.08189	-1.14161	-1.61551	-1.75324	-3.11379	-1.9187	-3.38375	-2.41675	-1.06528	-0.770956
ENSG00000277649	TIMM22	protein_coding	0.0518114	0.105219	0.0424938	0.137898	2.80459	0.0249303	0.00890284	3.43901	0.213882	0.103259	-4.27059	-3.24853	-4.5566	-2.85833	1.48779	-5.32596	-6.81152	1.78199	-2.22511	-3.27566			ENSG00000227816	TAP1	protein_coding	1.71335	1.44128	1.37952	1.37639	1.38735	1.31872	1.50339	1.65507	0.561777	0.586489	0.776822	0.527351	0.464167	0.460894	0.472331	0.399134	0.588222	0.726895	-0.83193	-0.769824
ENSG00000278501	TIMM22	protein_coding	0.0518114	0.105219	0.0424938	0.137898	2.80459	0.0249303	0.00890284	3.43901	0.213882	0.103259	-4.27059	-3.24853	-4.5566	-2.85833	1.48779	-5.32596	-6.81152	1.78199	-2.22511	-3.27566			ENSG00000230705	TAP1	protein_coding	1.71335	1.44128	1.37952	1.37639	1.38735	1.31872	1.50339	1.65507	0.561777	0.586489	0.776822	0.527351	0.464167	0.460894	0.472331	0.399134	0.588222	0.726895	-0.83193	-0.769824
ENSG00000137878	GCOM1	protein_coding	1.01564	0.342654	0.501042	0.815545	0.440442	0.15962	0.400207	0.301919	0.171382	0.0941578	0.0223901	-1.54518	-0.996997	-0.294164	-1.18298	-2.64729	-1.32118	-1.72777	-2.54471	-3.40878			ENSG00000288380	AC118281.1	protein_coding	2.54779	4.18611	1.39144	5.26297	2.38085	1.43979	1.47198	1.38285	1.40156	0.588069	1.34925	2.06561	0.476579	2.39588	1.25148	0.525858	0.557758	0.467645	0.487034	-0.765943
ENSG00000158352	SHROOM4	protein_coding	0.478955	0.489911	0.814396	0.399933	0.298167	0.236185	0.201924	0.228722	0.190494	0.258823	-1.06204	-1.02941	-0.296197	-1.32217	-1.74581	-2.08201	-2.30812	-2.12833	-2.39218	-1.94996			ENSG00000130477	UNC13A	protein_coding	0.342371	0.175955	0.432612	1.71807	0.494971	0.643038	0.799973	0.652073	0.550975	0.588592	-1.54637	-2.50672	-1.20885	0.780788	-1.01458	-0.637024	-0.321977	-0.616895	-0.859941	-0.76466
ENSG00000010704	HFE	protein_coding	0.545579	0.174127	0.43455	0.514049	0.226149	0.311832	0.14832	0.130667	0.489971	0.745889	-0.87414	-2.52179	-1.2024	-0.960022	-2.14465	-1.68116	-2.75321	-2.93603	-1.02923	-0.422967			ENSG00000178201	VN1R1	protein_coding	0.547957	1.56565	0.818457	1.02387	0.548304	0.513208	0.983431	0.537759	0.721186	0.590734	-0.867865	0.646762	-0.289021	0.0340325	-0.866952	-0.962384	-0.0241043	-0.894968	-0.471557	-0.759419
ENSG00000165186	PTCHD1	protein_coding	0.165128	0.137211	0.176817	0.228473	0.198012	0.359802	0.12955	0.137955	0.153381	0.293546	-2.59834	-2.86553	-2.49967	-2.1299	-2.33634	-1.47472	-2.94842	-2.85773	-2.70481	-1.76834			ENSG00000075461	CACNG4	protein_coding	0.867142	1.49893	0.653415	0.980793	0.572723	0.437195	0.539515	0.361082	0.611472	0.592025	-0.20566	0.583933	-0.613929	-0.0279794	-0.804091	-1.19365	-0.890265	-1.4696	-0.709642	-0.75627
ENSG00000184330	S100A7A	protein_coding	0.310664	0.144674	0.338402	0.21356	0.211423	0.339835	0.338919	0.488581	0.610873	0.516461	-1.68657	-2.78912	-1.56319	-2.22729	-2.2418	-1.55709	-1.56099	-1.03333	-0.711056	-0.953269			ENSG00000184194	GPR173	protein_coding	0.160846	0.737971	0.422685	0.483138	0.282419	0.161969	0.285965	0.267359	0.56968	0.597403	-2.63625	-0.438364	-1.24235	-1.04949	-1.82409	-2.62621	-1.80609	-1.90315	-0.811776	-0.743224
ENSG00000182836	PLCXD3	protein_coding	0.331631	0.275535	0.386338	0.116133	0.328469	0.219038	0.519458	0.312662	0.339539	0.386417	-1.59235	-1.85969	-1.37206	-3.10615	-1.60617	-2.19075	-0.944921	-1.67732	-1.55835	-1.37177			ENSG00000181781	ODF3L2	protein_coding	2.05149	4.83747	1.36669	3.10873	0.754856	1.62703	1.01106	1.42595	0.704503	0.601909	1.03667	2.27425	0.450684	1.63633	-0.405727	0.702241	0.0158729	0.51192	-0.505323	-0.732383
ENSG00000182329	KIAA2012	protein_coding	0.356285	0.150189	0.513766	0.221704	0.398072	0.180779	0.249764	0.338143	0.38757	0.581786	-1.4889	-2.73515	-0.960817	-2.17329	-1.3289	-2.4677	-2.00136	-1.56429	-1.36747	-0.78144			ENSG00000205832	C16orf96	protein_coding	0.445772	0.4667	0.648658	0.305418	0.654105	0.408469	0.252036	0.482007	0.214265	0.603372	-1.16562	-1.09943	-0.62447	-1.71114	-0.612406	-1.2917	-1.9883	-1.05287	-2.22253	-0.72888
ENSG00000138316	ADAMTS14	protein_coding	0.365474	0.440869	0.271748	0.343848	0.2836	0.254007	0.305111	0.0655523	0.491615	0.249463	-1.45216	-1.18158	-1.87966	-1.54016	-1.81807	-1.97706	-1.71259	-3.93121	-1.0244	-2.0031			ENSG00000050030	NEXMIF	protein_coding	0.394542	0.180728	0.504363	0.828886	0.323497	0.419919	0.480154	0.468203	0.471743	0.605583	-1.34175	-2.46811	-0.987465	-0.270754	-1.62818	-1.25182	-1.05843	-1.09479	-1.08393	-0.723603
ENSG00000134516	DOCK2	protein_coding	0.371286	0.114582	0.585857	0.338328	0.374366	0.192665	0.403367	0.25803	0.872988	0.163637	-1.4294	-3.12555	-0.771379	-1.56351	-1.41748	-2.37583	-1.30984	-1.95439	-0.195966	-2.61143			ENSG00000206440	NFKBIL1	protein_coding	2.44996	2.87434	2.47703	9.2673	2.18592	1.7826	2.98381	1.92528	3.51028	0.608032	1.29276	1.52323	1.30861	3.21215	1.12824	0.833987	1.57715	0.945071	1.81159	-0.717781
ENSG00000274775	Z82195.2	transcribed_unprocessed_pseudogene	0.240321	0.317596	0.294089	0.144116	0.230667	0.314514	0.163047	0.0183149	0.0457443	0.628372	-2.05697	-1.65474	-1.76568	-2.7947	-2.11612	-1.6688	-2.61664	-5.77084	-4.45026	-0.670309			ENSG00000227565	NFKBIL1	protein_coding	2.44996	2.87434	2.47703	9.2673	2.18592	1.7826	2.98381	1.92528	3.51028	0.608032	1.29276	1.52323	1.30861	3.21215	1.12824	0.833987	1.57715	0.945071	1.81159	-0.717781
ENSG00000165124	SVEP1	protein_coding	0.568832	0.193013	0.17236	0.353966	0.408735	0.181029	0.435848	0.110755	0.337401	0.413445	-0.813925	-2.37323	-2.53651	-1.49832	-1.29076	-2.46571	-1.1981	-3.17455	-1.56746	-1.27423			ENSG00000234530	NFKBIL1	protein_coding	2.44996	2.87434	2.47703	9.2673	2.18592	1.7826	2.98381	1.92528	3.51028	0.608032	1.29276	1.52323	1.30861	3.21215	1.12824	0.833987	1.57715	0.945071	1.81159	-0.717781
ENSG00000102287	GABRE	protein_coding	1.12585	0.274772	0.186677	1.22158	0.0962179	0.770396	0.369612	0.662324	1.02737	0.520491	0.171013	-1.86369	-2.42138	0.288754	-3.37755	-0.376329	-1.43592	-0.594391	0.0389502	-0.942056			ENSG00000236196	NFKBIL1	protein_coding	2.44996	2.87434	2.47703	9.2673	2.18592	1.7826	2.98381	1.92528	3.51028	0.608032	1.29276	1.52323	1.30861	3.21215	1.12824	0.833987	1.57715	0.945071	1.81159	-0.717781
ENSG00000173826	KCNH6	protein_coding	0.403886	0.162989	0.540623	0.319255	0.277942	0.267059	0.590784	0.0917433	0.229458	0.154412	-1.30798	-2.61715	-0.887305	-1.64722	-1.84714	-1.90477	-0.759297	-3.44625	-2.1237	-2.69514			ENSG00000236346	NFKBIL1	protein_coding	2.44996	2.87434	2.47703	9.2673	2.18592	1.7826	2.98381	1.92528	3.51028	0.608032	1.29276	1.52323	1.30861	3.21215	1.12824	0.833987	1.57715	0.945071	1.81159	-0.717781
ENSG00000184156	KCNQ3	protein_coding	0.293908	0.0622356	0.252977	0.367518	0.592954	0.125367	0.108888	0.210177	0.175142	0.266924	-1.76656	-4.00612	-1.98292	-1.44411	-0.754008	-2.99577	-3.19908	-2.25032	-2.5134	-1.9055			ENSG00000255346	NOX5	protein_coding	0.207832	0.316505	0.333144	1.17169	0.409905	0.266793	0.819534	0.304416	0.176871	0.609015	-2.26651	-1.6597	-1.58578	0.228591	-1.28664	-1.90621	-0.287123	-1.71589	-2.49923	-0.715451
ENSG00000130943	PKDREJ	protein_coding	0.586545	0.236833	0.300413	0.116521	0.268999	0.278047	0.151282	0.0444261	0.444061	0.394504	-0.769686	-2.07806	-1.73498	-3.10134	-1.89433	-1.8466	-2.72469	-4.49245	-1.17117	-1.34189			ENSG00000108381	ASPA	protein_coding	0.229577	1.29749	0.441055	0.431965	0.566886	0.895747	0.613984	0.242433	0.461084	0.612123	-2.12295	0.375723	-1.18097	-1.21101	-0.818869	-0.158837	-0.703727	-2.04434	-1.1169	-0.708107
ENSG00000175591	P2RY2	protein_coding	1.01054	0.385846	0.36735	0.517722	0.256136	0.294134	0.134497	0.168167	0.591852	0.426557	0.0151307	-1.3739	-1.44477	-0.94975	-1.96502	-1.76545	-2.89435	-2.57204	-0.756692	-1.22919			ENSG00000162763	LRRC52	protein_coding	0.486998	1.4286	1.50639	0.931195	0.539755	0.206933	0.612677	0.875435	1.51356	0.612457	-1.03801	0.514602	0.591095	-0.102845	-0.889623	-2.27276	-0.706801	-0.191928	0.597946	-0.70732
ENSG00000168539	CHRM1	protein_coding	0.709667	0.153276	0.490225	0.712011	0.224388	0.339348	0.195957	0.17262	1.29717	0.218924	-0.494786	-2.7058	-1.02848	-0.490029	-2.15593	-1.55916	-2.35139	-2.53433	0.375368	-2.1915			ENSG00000171532	NEUROD2	protein_coding	0.146625	0.597052	0.415882	0.183701	0.455489	0.261133	0.516585	0.18468	0.183073	0.614263	-2.7698	-0.744071	-1.26575	-2.44457	-1.13451	-1.93714	-0.952923	-2.4369	-2.44951	-0.703072
ENSG00000158008	EXTL1	protein_coding	1.1554	1.19128	0.360616	0.456163	0.593396	0.129628	0.309165	0.434839	0.434989	0.330947	0.208389	0.252516	-1.47146	-1.13238	-0.752933	-2.94755	-1.69355	-1.20145	-1.20095	-1.59533			ENSG00000276240	OR4E1	protein_coding	0.0416917	0.477556	0.156164	0.312565	0.182446	0.0696615	0.207616	0.209939	0.365302	0.617336	-4.5841	-1.06626	-2.67887	-1.67777	-2.45446	-3.84349	-2.26801	-2.25196	-1.45284	-0.695872
ENSG00000118407	FILIP1	protein_coding	0.226987	0.39936	0.367781	0.458372	0.207862	0.370817	0.248116	0.131075	0.109193	0.236462	-2.13932	-1.32424	-1.44308	-1.12541	-2.2663	-1.43122	-2.01091	-2.93154	-3.19505	-2.08032			ENSG00000240103	AC132825.1	unprocessed_pseudogene	1.20647	0.823024	1.27474	0.53781	1.35736	2.15537	1.32976	2.03158	0.376311	0.619494	0.270792	-0.280994	0.350203	-0.894832	0.440803	1.10794	0.411166	1.0226	-1.41	-0.690838
ENSG00000184012	TMPRSS2	protein_coding	0.448984	0.363135	0.20006	0.57306	0.0945971	0.816054	0.248048	1.34511	0.546711	0.138585	-1.15526	-1.46142	-2.32149	-0.803242	-3.40206	-0.293263	-2.01131	0.42772	-0.87115	-2.85116			ENSG00000243323	PTPRVP	transcribed_unitary_pseudogene	0.659061	1.68842	0.49169	0.582717	1.21194	0.696302	1.20899	0.926646	0.325883	0.62358	-0.601516	0.755674	-1.02418	-0.779133	0.277319	-0.522215	0.273799	-0.10991	-1.61757	-0.681353
ENSG00000129646	QRICH2	protein_coding	1.63124	2.49109	0.755966	2.02576	0.288714	0.26888	0.587936	0.510288	1.61074	0.769642	0.705967	1.31678	-0.403606	1.01847	-1.79229	-1.89497	-0.766269	-0.970617	0.687724	-0.377741			ENSG00000177103	DSCAML1	protein_coding	0.250228	0.574315	0.399709	1.31643	0.256676	0.587204	0.477364	0.208039	0.352294	0.624703	-1.99868	-0.800086	-1.32298	0.396631	-1.96198	-0.768066	-1.06684	-2.26507	-1.50515	-0.678757
ENSG00000043591	ADRB1	protein_coding	0.309714	0.519674	0.255769	0.306798	0.204489	0.383692	0.222127	0.117811	0.292857	0.148397	-1.69099	-0.944321	-1.96709	-1.70464	-2.2899	-1.38198	-2.17054	-3.08545	-1.77173	-2.75247			ENSG00000173762	CD7	protein_coding	1.04952	1.15085	1.75026	3.01541	0.19403	1.56299	1.19326	0.679312	0.792495	0.628472	0.0697297	0.2027	0.807572	1.59235	-2.36565	0.644313	0.254905	-0.557854	-0.335526	-0.67008
ENSG00000198774	RASSF9	protein_coding	0.733812	0.666525	0.259179	0.491917	0.35161	0.223619	0.567731	0.625201	0.625471	0.237925	-0.446518	-0.585269	-1.94798	-1.02351	-1.50795	-2.16089	-0.816721	-0.677608	-0.676985	-2.07142			ENSG00000248905	FMN1	protein_coding	0.37978	1.45006	0.435153	0.0914616	0.368357	0.54491	0.900169	0.118953	1.64851	0.630601	-1.39676	0.536113	-1.20041	-3.45069	-1.44082	-0.875909	-0.151732	-3.07154	0.721162	-0.6652
ENSG00000168542	COL3A1	protein_coding	0.371624	0.334836	0.678522	0.2372	0.195717	0.404442	2.31508	0.361782	0.314044	0.458904	-1.42808	-1.57847	-0.559533	-2.07582	-2.35316	-1.30599	1.21106	-1.46681	-1.67096	-1.12374			ENSG00000132915	PDE6A	protein_coding	0.153481	0.977267	0.311482	1.10661	0.4296	0.133462	0.456442	0.392936	0.347196	0.63136	-2.70387	-0.0331753	-1.68278	0.146147	-1.21894	-2.9055	-1.1315	-1.34763	-1.52618	-0.663465
ENSG00000197245	FAM110D	protein_coding	0.661705	0.355483	0.485786	0.350296	0.415274	0.195186	0.582305	0.263325	0.437972	0.334161	-0.59574	-1.49215	-1.04161	-1.51335	-1.26786	-2.35708	-0.780153	-1.92508	-1.19109	-1.58138			ENSG00000143858	SYT2	protein_coding	0.644101	0.803607	1.09858	0.395494	0.695305	0.589336	0.881746	0.566675	0.60539	0.632513	-0.634641	-0.315439	0.135645	-1.33827	-0.524282	-0.762838	-0.181565	-0.819405	-0.724062	-0.660833
ENSG00000127954	STEAP4	protein_coding	0.271487	0.204448	0.284303	0.280312	0.308817	0.26312	0.444917	0.204363	0.254523	0.317981	-1.88104	-2.29019	-1.8145	-1.83489	-1.69518	-1.92621	-1.16839	-2.29079	-1.97413	-1.65299			ENSG00000141194	OR4D1	protein_coding	0.215147	0.358248	0.387485	0.703649	0.403271	0.480396	0.309806	0.257352	0.548935	0.633135	-2.21661	-1.48097	-1.36779	-0.507072	-1.31018	-1.0577	-1.69056	-1.95819	-0.865293	-0.659415
ENSG00000270433	H3P37	transcribed_unprocessed_pseudogene	0.700648	0.527718	0.665145	1.03901	0.343524	0.236728	0.244793	0.199096	3.76524	0.819367	-0.513238	-0.922161	-0.588259	0.0552095	-1.54152	-2.0787	-2.03037	-2.32846	1.91274	-0.287418			ENSG00000179148	ALOXE3	protein_coding	0.450972	2.98997	0.36738	1.93636	0.36962	0.345051	0.950421	0.299962	0.945251	0.635527	-1.14889	1.58013	-1.44466	0.953343	-1.43589	-1.53512	-0.0733614	-1.73715	-0.0812306	-0.653975
ENSG00000174145	NWD2	protein_coding	0.243775	0.194273	0.314787	0.114697	0.2837	0.286727	0.314373	0.524769	0.327829	0.443805	-2.03638	-2.36384	-1.66755	-3.1241	-1.81756	-1.80225	-1.66945	-0.930246	-1.60898	-1.172			ENSG00000171219	CDC42BPG	protein_coding	2.59389	0.284179	1.68715	1.11668	0.762069	1.45742	1.66161	2.83201	1.48307	0.643653	1.37512	-1.81513	0.754586	0.159216	-0.392006	0.543421	0.732583	1.50182	0.568586	-0.635645
ENSG00000146039	SLC17A4	protein_coding	0.473693	0.337329	0.435148	0.248983	0.287637	0.283032	0.251458	0.0949392	0.491521	0.602125	-1.07798	-1.56777	-1.20042	-2.00588	-1.79768	-1.82096	-1.99161	-3.39685	-1.02468	-0.731865			ENSG00000167785	ZNF558	protein_coding	0.0651196	0.248913	0.243635	0.326081	0.376004	0.450524	0.644706	0.48515	0.470336	0.650418	-3.94076	-2.00629	-2.03721	-1.6167	-1.41118	-1.15033	-0.633286	-1.0435	-1.08824	-0.620561
ENSG00000070601	FRMPD1	protein_coding	0.599963	0.183841	0.12393	0.662114	0.218431	0.376236	0.33432	0.441794	0.946607	0.720549	-0.737055	-2.44347	-3.0124	-0.594848	-2.19475	-1.41029	-1.5807	-1.17855	-0.0791625	-0.472832			ENSG00000198128	OR2L3	protein_coding	0.110412	1.30222	0.598749	0.425776	0.688824	0.618831	0.57312	0.283691	0.0994316	0.654679	-3.17903	0.380976	-0.739977	-1.23183	-0.537793	-0.692382	-0.803091	-1.81761	-3.33015	-0.61114
ENSG00000197471	SPN	protein_coding	0.341674	0.628258	0.403979	0.131413	0.207133	0.39677	0.0229474	0.073746	0.248647	0.160517	-1.54931	-0.670571	-1.30765	-2.92782	-2.27137	-1.33362	-5.44553	-3.76129	-2.00783	-2.6392			ENSG00000176678	FOXL1	protein_coding	0.685108	8.30358	0.497846	0.937212	2.0251	1.17928	0.967126	1.23323	0.61444	0.655838	-0.545597	3.05373	-1.00623	-0.0935527	1.018	0.237903	-0.0482242	0.302447	-0.702656	-0.608589
ENSG00000153404	PLEKHG4B	protein_coding	0.126018	0.253684	0.200352	2.24821	0.321685	0.255944	0.04056	0.285854	0.220165	0.111844	-2.9883	-1.9789	-2.31939	1.16878	-1.63628	-1.9661	-4.6238	-1.80665	-2.18334	-3.16044			ENSG00000171360	KRT38	protein_coding	0.937154	0.677332	0.718649	0.442873	1.20513	0.591906	1.02255	0.348915	0.413617	0.656015	-0.093642	-0.562065	-0.476641	-1.17504	0.269189	-0.75656	0.0321714	-1.51905	-1.27363	-0.608199
ENSG00000115594	IL1R1	protein_coding	0.391673	1.19566	0.832403	0.174889	0.557925	0.148073	0.609291	0.0993356	1.64081	0.126	-1.35228	0.257807	-0.264647	-2.51549	-0.841857	-2.75562	-0.714797	-3.33155	0.714411	-2.9885			ENSG00000170892	TSEN34	protein_coding	3.19906	2.00594	3.41615	5.36993	2.21706	0.834509	2.0482	2.55511	3.43116	0.656364	1.67765	1.00428	1.77237	2.4249	1.14865	-0.261	1.03436	1.35338	1.7787	-0.607432
ENSG00000152433	ZNF547	protein_coding	0.879832	0.25717	1.34089	0.340973	0.702237	0.117661	0.990076	0.891035	4.52442	0.49475	-0.1847	-1.95921	0.423191	-1.55227	-0.50997	-3.08729	-0.0143888	-0.166446	2.17773	-1.01523			ENSG00000136327	NKX2-8	protein_coding	0.791058	1.0233	0.91607	0.66813	2.20161	0.891985	0.990491	0.735026	0.622403	0.659495	-0.338145	0.0332292	-0.12647	-0.581799	1.13856	-0.164909	-0.0137842	-0.444133	-0.684079	-0.600566
ENSG00000159239	AC005041.1	protein_coding	0.380255	0.0642706	0.348807	0.492204	0.517247	0.160361	0.187265	0.216954	0.434451	0.214787	-1.39496	-3.9597	-1.5195	-1.02267	-0.951075	-2.6406	-2.41685	-2.20454	-1.20273	-2.21902			ENSG00000204618	RNF39	protein_coding	0.844472	0.419851	0.741441	0.177382	0.568035	0.855082	0.920617	0.252709	0.506325	0.662086	-0.243879	-1.25205	-0.431596	-2.49507	-0.815948	-0.225865	-0.119327	-1.98445	-0.981864	-0.594909
ENSG00000166415	WDR72	protein_coding	0.121148	0.222512	0.243085	0.433059	0.731167	0.113644	0.159823	0.195287	0.558626	0.585425	-3.04516	-2.16804	-2.04047	-1.20736	-0.451728	-3.13741	-2.64545	-2.35633	-0.840045	-0.772444			ENSG00000230332	RNF39	protein_coding	0.844472	0.419851	0.741441	0.177382	0.568035	0.855082	0.920617	0.252709	0.506325	0.662086	-0.243879	-1.25205	-0.431596	-2.49507	-0.815948	-0.225865	-0.119327	-1.98445	-0.981864	-0.594909
ENSG00000146166	LGSN	protein_coding	0.477005	0.244492	0.355918	0.52153	0.348042	0.242104	0.306156	0.530273	0.497111	0.169375	-1.06792	-2.03214	-1.49038	-0.939178	-1.52267	-2.0463	-1.70766	-0.915193	-1.00836	-2.56171			ENSG00000243064	ABCC13	transcribed_unprocessed_pseudogene	0.0380661	0.435924	0.385383	0.855941	1.28553	0.190812	0.867548	0.603444	0.94781	0.662198	-4.71535	-1.19785	-1.37564	-0.224417	0.362362	-2.38978	-0.204985	-0.728708	-0.0773302	-0.594666
ENSG00000180974	OR52E4	protein_coding	0.0775754	0.237752	0.0336176	0.31705	0.292419	0.288383	0.182987	0.153309	0.302544	0.153346	-3.68826	-2.07247	-4.89464	-1.65722	-1.77389	-1.79394	-2.45019	-2.70549	-1.72478	-2.70514			ENSG00000278780	ZNF430	protein_coding	2.87451	5.02318	1.11226	3.22629	1.02003	2.05723	1.3351	2.36159	1.63618	0.663286	1.52331	2.3286	0.153497	1.68988	0.0286158	1.04071	0.416943	1.23976	0.710333	-0.592297
ENSG00000136327	NKX2-8	protein_coding	0.355948	1.43458	0.264833	0.529601	0.350221	0.24101	0.611448	1.00991	1.01243	0.512292	-1.49026	0.520628	-1.91685	-0.917022	-1.51366	-2.05284	-0.709698	0.0142267	0.0178222	-0.964962			ENSG00000144821	MYH15	protein_coding	0.447143	1.12353	0.545117	0.734968	1.18955	0.2521	0.775659	0.510469	1.03051	0.664707	-1.16119	0.168034	-0.875362	-0.444247	0.250422	-1.98793	-0.366506	-0.970105	0.0433515	-0.58921
ENSG00000130287	NCAN	protein_coding	0.391156	0.184038	0.214534	0.402875	0.23659	0.359915	0.557824	1.41593	1.53881	0.203918	-1.35419	-2.44192	-2.22072	-1.3116	-2.07954	-1.47427	-0.842118	0.501747	0.621815	-2.29394			ENSG00000177721	ANXA2R	protein_coding	0.933968	0.82824	1.14467	0.541206	1.18423	2.72592	0.672531	0.960426	1.42331	0.672499	-0.098555	-0.271879	0.194932	-0.88575	0.243954	1.44674	-0.572327	-0.0582536	0.509249	-0.572396
ENSG00000135973	GPR45	protein_coding	0.319563	0.193154	0.380445	1.71144	0.188675	0.454377	0.247001	0.435155	1.09093	0.275917	-1.64583	-2.37218	-1.39424	0.775211	-2.40602	-1.13804	-2.01741	-1.2004	0.125559	-1.85769			ENSG00000181092	ADIPOQ	protein_coding	0.101675	0.389723	0.191634	0.510248	0.347919	0.511933	0.168489	0.362581	0.407969	0.674371	-3.29796	-1.35948	-2.38357	-0.970731	-1.52318	-0.965972	-2.56927	-1.46362	-1.29347	-0.568386
ENSG00000168546	GFRA2	protein_coding	0.199664	0.301277	0.313661	0.778278	0.8346	0.103363	1.20124	0.138707	0.346773	0.175951	-2.32435	-1.73084	-1.67272	-0.361643	-0.260844	-3.27421	0.264518	-2.84989	-1.52794	-2.50675			ENSG00000170396	ZNF804A	protein_coding	0.578135	1.56428	0.799824	0.512007	0.748103	1.48401	1.05657	1.05106	0.614062	0.6744	-0.790522	0.645499	-0.322246	-0.965765	-0.418691	0.569501	0.0793884	0.071845	-0.703544	-0.568324
ENSG00000255833	TIFAB	protein_coding	0.326913	0.520966	0.307035	0.461382	0.329764	0.262165	0.288429	0.234556	0.586281	0.0743855	-1.61302	-0.940739	-1.70352	-1.11597	-1.60049	-1.93145	-1.79371	-2.092	-0.770336	-3.74883			ENSG00000047648	ARHGAP6	protein_coding	0.338405	0.833302	0.616092	0.616261	0.864487	0.243446	0.81969	0.397767	0.404292	0.680483	-1.56318	-0.263089	-0.698782	-0.698387	-0.210084	-2.03833	-0.28685	-1.33	-1.30653	-0.555369
ENSG00000130477	UNC13A	protein_coding	0.739626	0.831184	0.460405	0.180907	0.316232	0.277578	0.639495	2.13637	0.258486	0.472838	-0.435132	-0.26676	-1.11903	-2.46668	-1.66094	-1.84903	-0.644996	1.09516	-1.95184	-1.08058			ENSG00000184313	MROH7	protein_coding	0.382535	1.06875	1.10926	0.27571	0.510268	0.419973	0.305223	0.736305	0.926221	0.687047	-1.38634	0.0959252	0.149598	-1.85878	-0.970674	-1.25163	-1.71206	-0.441624	-0.110572	-0.541519
ENSG00000127578	WFIKKN1	protein_coding	0.603726	0.829645	0.371956	0.372565	0.605206	0.148202	0.241872	0.186882	0.355155	0.180198	-0.728034	-0.269434	-1.4268	-1.42444	-0.724502	-2.75436	-2.04768	-2.4198	-1.49348	-2.47235			ENSG00000185522	LMNTD2	protein_coding	3.33378	3.43679	1.4114	2.67515	2.19976	1.2898	1.8723	1.32585	0.44887	0.687166	1.73716	1.78106	0.497127	1.41962	1.13734	0.36715	0.904809	0.406913	-1.15563	-0.541269
ENSG00000163545	NUAK2	protein_coding	0.79438	0.554759	0.75494	0.818962	0.180949	0.496547	0.787736	0.936844	0.520815	0.132035	-0.332099	-0.850067	-0.405566	-0.288132	-2.46634	-1.01	-0.344216	-0.0941193	-0.941157	-2.92101			ENSG00000036828	CASR	protein_coding	0.318848	0.352012	0.494922	0.403546	0.593298	0.678712	0.656999	0.38967	0.215798	0.68783	-1.64906	-1.5063	-1.01473	-1.30919	-0.753171	-0.559129	-0.606037	-1.35968	-2.21225	-0.539876
ENSG00000176125	UFSP1	protein_coding	1.34791	0.738923	0.912608	1.09184	0.36228	0.248851	0.630647	2.89028	3.65754	6.33675	0.430724	-0.436504	-0.131933	0.126761	-1.46482	-2.00665	-0.665095	1.53121	1.87087	2.66374			ENSG00000233087	RAB6D	protein_coding	1.64694	0.596267	1.76409	0.811026	1.55938	1.06892	1.51316	1.24529	0.768001	0.690467	0.719788	-0.74597	0.818924	-0.30218	0.640973	0.0961539	0.597565	0.316482	-0.38082	-0.534356
ENSG00000231543	C2	protein_coding	1.11787	0.198937	1.19123	0.198776	0.588274	0.155436	0.947968	0.527206	0.699695	0.616483	0.160752	-2.32962	0.252447	-2.33079	-0.765439	-2.6856	-0.0770897	-0.92356	-0.515202	-0.697868			ENSG00000278613	NAIP	protein_coding	1.52634	10.7477	1.96205	9.90294	0.459874	1.36251	1.67693	3.77743	1.76525	0.693122	0.610076	3.42596	0.972364	3.30786	-1.12069	0.446267	0.745824	1.91741	0.819871	-0.528819
ENSG00000206372	C2	protein_coding	1.14014	0.198937	1.20963	0.198776	0.588274	0.155436	0.947968	0.527206	0.699695	0.643819	0.189205	-2.32962	0.274561	-2.33079	-0.765439	-2.6856	-0.0770897	-0.92356	-0.515202	-0.635273			ENSG00000171786	NHLH1	protein_coding	0.803813	1.43112	0.761822	0.935591	0.457628	0.729328	0.694249	0.810576	0.218384	0.695903	-0.315068	0.517145	-0.392474	-0.0960501	-1.12775	-0.45536	-0.526475	-0.302981	-2.19506	-0.523042
ENSG00000235017	C2	protein_coding	1.14014	0.198937	1.20963	0.198776	0.588274	0.155436	0.947968	0.527206	0.699695	0.643819	0.189205	-2.32962	0.274561	-2.33079	-0.765439	-2.6856	-0.0770897	-0.92356	-0.515202	-0.635273			ENSG00000134121	CHL1	protein_coding	0.103941	0.713457	1.38493	1.20005	1.04736	0.20777	1.10978	0.143039	0.108874	0.699501	-3.26616	-0.487102	0.469813	0.263095	0.0667593	-2.26694	0.150274	-2.80552	-3.19927	-0.515603
ENSG00000078814	MYH7B	protein_coding	0.978809	0.147696	0.662876	0.631207	0.462219	0.198193	0.182231	1.04532	0.604322	0.14059	-0.0309007	-2.7593	-0.593189	-0.663815	-1.11335	-2.33502	-2.45616	0.0639447	-0.726611	-2.83043			ENSG00000182162	P2RY8	protein_coding	0.33388	1.24789	0.281217	0.293693	0.371227	0.606998	0.212339	0.386876	0.445864	0.699601	-1.5826	0.319491	-1.83024	-1.76762	-1.42963	-0.720236	-2.23556	-1.37006	-1.16532	-0.515396
ENSG00000123500	COL10A1	protein_coding	0.499252	0.550491	0.329767	0.528281	0.217983	0.420386	0.22866	0.30216	0.251951	0.40915	-1.00216	-0.861209	-1.60048	-0.920623	-2.19771	-1.25022	-2.12872	-1.72662	-1.98878	-1.2893			ENSG00000136883	KIF12	protein_coding	1.22668	6.15322	0.779902	3.4134	0.36253	1.14865	2.59957	1.39477	0.98056	0.702738	0.294758	2.62134	-0.358635	1.77121	-1.46383	0.199941	1.37827	0.480031	-0.028322	-0.508941
ENSG00000004468	CD38	protein_coding	0.601308	0.217877	0.605999	0.483727	0.205577	0.44624	0.675521	0.313497	0.307321	0.520761	-0.733824	-2.19842	-0.722613	-1.04774	-2.28225	-1.16411	-0.565927	-1.67348	-1.70218	-0.941307			ENSG00000126803	HSPA2	protein_coding	1.25118	0.657412	1.52311	0.429884	1.50882	1.15693	1.29238	0.880704	0.903476	0.707545	0.323289	-0.60513	0.607023	-1.21798	0.593423	0.210306	0.370036	-0.183271	-0.146442	-0.499106
ENSG00000105141	CASP14	protein_coding	0.402329	0.400683	0.345091	0.887283	0.390601	0.235377	0.256042	0.563898	0.282182	0.143049	-1.31355	-1.31947	-1.53495	-0.172534	-1.35623	-2.08695	-1.96555	-0.826494	-1.8253	-2.80542			ENSG00000125966	MMP24	protein_coding	0.283442	0.432989	0.216466	0.306921	0.223553	0.387055	0.192088	0.272321	0.207842	0.707815	-1.81887	-1.2076	-2.20779	-1.70406	-2.16131	-1.36939	-2.38016	-1.87662	-2.26644	-0.498556
ENSG00000177721	ANXA2R	protein_coding	0.302125	0.552423	0.204328	0.855966	0.141422	0.650415	0.353398	0.326428	1.63503	0.413998	-1.72678	-0.856155	-2.29104	-0.224375	-2.82192	-0.620568	-1.50063	-1.61516	0.709317	-1.2723			ENSG00000124249	KCNK15	protein_coding	0.420285	0.72876	0.520773	0.573778	0.649729	0.902475	1.42834	1.01041	1.13392	0.709393	-1.25056	-0.456484	-0.941273	-0.801435	-0.62209	-0.148041	0.514339	0.0149408	0.181319	-0.495343
ENSG00000069431	ABCC9	protein_coding	1.279	0.600942	0.700938	1.75064	0.170768	0.540429	0.939576	0.824783	1.30578	0.847147	0.355022	-0.734702	-0.512641	0.807882	-2.54989	-0.887822	-0.0899182	-0.277913	0.384907	-0.239316			ENSG00000183742	MACC1	protein_coding	0.186993	0.757714	0.181431	0.372352	0.872469	0.0556517	0.692976	0.120556	0.794579	0.711612	-2.41895	-0.400275	-2.4625	-1.42526	-0.196824	-4.16743	-0.529123	-3.05222	-0.331738	-0.490837
ENSG00000177807	KCNJ10	protein_coding	0.230348	0.0589808	0.314343	0.960366	0.229782	0.402223	0.168619	1.32339	0.84629	0.427028	-2.11811	-4.08361	-1.66959	-0.0583438	-2.12166	-1.31393	-2.56816	0.404238	-0.240776	-1.2276			ENSG00000268738	HSFX2	protein_coding	1.39306	0.170911	1.62918	0.101494	1.56879	1.66177	1.23022	0.11146	0.0733451	0.716612	0.478257	-2.54868	0.704146	-3.30053	0.649652	0.732721	0.298916	-3.1654	-3.76916	-0.480736
ENSG00000176798	OR51L1	protein_coding	0.759962	0.45959	0.608553	1.18104	0.300168	0.308749	0.587565	0.198139	0.404059	0.656431	-0.396001	-1.12158	-0.716546	0.240058	-1.73616	-1.69549	-0.76718	-2.33542	-1.30736	-0.607285			ENSG00000197532	OR6Y1	protein_coding	0.209667	0.348601	0.370419	0.224935	0.434338	0.100874	0.450953	0.398238	0.213877	0.719132	-2.25383	-1.52035	-1.43277	-2.15242	-1.20311	-3.30937	-1.14895	-1.3283	-2.22515	-0.475671
ENSG00000278545	MARCHF8	protein_coding	2.63219	1.79751	3.33098	7.11122	0.185644	0.503749	1.23606	0.812436	0.822723	3.86695	1.39626	0.845999	1.73594	2.8301	-2.42939	-0.989222	0.305749	-0.299674	-0.281521	1.9512			ENSG00000254206	NPIPB11	protein_coding	1.18281	0.70681	0.869181	1.10411	1.46443	2.55972	1.68952	1.07525	1.08034	0.72303	0.242218	-0.500606	-0.202271	0.142884	0.550339	1.35599	0.756613	0.104672	0.111485	-0.467873
ENSG00000167614	TTYH1	protein_coding	0.168702	0.78831	0.3178	0.941416	0.212992	0.442338	0.943	0.71925	0.798874	0.210091	-2.56745	-0.343165	-1.65381	-0.0870957	-2.23113	-1.17678	-0.0846702	-0.475435	-0.323961	-2.25091			ENSG00000148488	ST8SIA6	protein_coding	0.280935	0.249425	0.225401	1.42516	0.406929	0.472116	0.404771	0.258261	0.345437	0.723085	-1.83169	-2.00332	-2.14943	0.51112	-1.29715	-1.08279	-1.30482	-1.9531	-1.53351	-0.467763
ENSG00000110244	APOA4	protein_coding	0.536736	0.926444	0.342387	0.684148	0.113214	0.856579	0.888752	0.521902	0.654732	0.330891	-0.897715	-0.110224	-1.5463	-0.54762	-3.14288	-0.223342	-0.170147	-0.938149	-0.611024	-1.59557			ENSG00000058335	RASGRF1	protein_coding	0.264044	0.55599	0.396589	0.364136	0.310081	2.69375	1.91302	0.115099	0.478033	0.723417	-1.92115	-0.846869	-1.33428	-1.45745	-1.68928	1.42962	0.935851	-3.11906	-1.06482	-0.467101
ENSG00000235711	ANKRD34C	protein_coding	0.558785	0.497047	0.340333	0.298658	0.26948	0.359891	0.167839	0.653733	0.349695	0.354863	-0.839635	-1.00855	-1.55498	-1.74343	-1.89175	-1.47437	-2.57485	-0.613227	-1.51583	-1.49467			ENSG00000152402	GUCY1A2	protein_coding	0.124961	0.723176	0.354	0.472759	0.309716	0.233422	0.545686	0.220705	0.147157	0.723586	-3.00045	-0.467581	-1.49818	-1.08082	-1.69098	-2.09899	-0.873857	-2.17981	-2.76457	-0.466764
ENSG00000257800	FNBP1P1	processed_pseudogene	1.19534	0.985612	1.03746	0.970237	0.88197	0.110369	1.05012	1.8501	0.463534	0.703897	0.257421	-0.0209083	0.0530557	-0.0435909	-0.181199	-3.17959	0.0705542	0.887603	-1.10925	-0.506564			ENSG00000167034	NKX3-1	protein_coding	1.10117	0.599175	1.28083	0.396141	1.58045	1.06341	1.22827	0.962043	0.788193	0.723876	0.139037	-0.738951	0.357084	-1.33591	0.660334	0.0886979	0.296628	-0.0558267	-0.343379	-0.466186
ENSG00000274853	MRM1	protein_coding	2.23772	2.44e-05	1.82004	0.0161404	0.954963	0.102228	1.81887	3.67004	1.55615	2.79386	1.16203	-15.322	0.863968	-5.95318	-0.0664833	-3.29014	0.863042	1.8758	0.637983	1.48226			ENSG00000170092	SPDYE5	protein_coding	0.294007	0.683876	0.875415	0.4943	0.974697	0.735653	0.687613	0.551561	0.492544	0.726688	-1.76608	-0.548193	-0.191961	-1.01654	-0.0369743	-0.442903	-0.540331	-0.858408	-1.02168	-0.460592
ENSG00000091592	NLRP1	protein_coding	0.300827	0.207627	0.112133	1.84838	0.310047	0.315451	0.151654	1.82252	0.340794	0.30529	-1.73299	-2.26793	-3.15672	0.886259	-1.68944	-1.66451	-2.72114	0.865935	-1.55303	-1.71175			ENSG00000159409	CELF3	protein_coding	0.511748	0.789372	0.609598	0.515891	1.32711	0.484064	1.10613	0.618116	0.587082	0.727383	-0.966493	-0.341223	-0.71407	-0.954862	0.408289	-1.04673	0.145518	-0.69405	-0.768366	-0.459213
ENSG00000188984	AADACL3	protein_coding	0.349785	0.324992	0.519022	0.959501	0.357281	0.27544	0.312992	0.365863	0.915049	0.233937	-1.51546	-1.62152	-0.946132	-0.0596438	-1.48487	-1.86019	-1.6758	-1.45062	-0.128079	-2.09581			ENSG00000171992	SYNPO	protein_coding	1.44882	0.387148	1.30351	0.760322	0.600834	1.06849	1.35829	1.37412	0.843683	0.728263	0.534875	-1.36904	0.382406	-0.395318	-0.734962	0.0955772	0.441793	0.458506	-0.245227	-0.457468
ENSG00000142661	MYOM3	protein_coding	1.99837	2.22017	0.553486	7.86207	1.62902	0.0604809	1.13871	3.00572	3.85895	0.161941	0.998824	1.15067	-0.853381	2.97491	0.704002	-4.04738	0.187394	1.58771	1.94821	-2.62646			ENSG00000094661	OR1I1	protein_coding	0.505228	0.292938	0.508196	0.384524	0.190786	0.444128	0.544655	0.353768	0.688938	0.728431	-0.984993	-1.77133	-0.976543	-1.37885	-2.38997	-1.17095	-0.876585	-1.49912	-0.537554	-0.457136
ENSG00000132932	ATP8A2	protein_coding	0.488507	0.19114	0.428828	0.429458	0.0920387	1.07201	0.371833	0.860777	0.26919	0.207712	-1.03355	-2.3873	-1.22153	-1.21941	-3.44162	0.100325	-1.42727	-0.216289	-1.8933	-2.26734			ENSG00000121764	HCRTR1	protein_coding	0.864872	1.16426	0.760015	0.728899	0.647924	0.320581	1.92724	0.289644	0.353496	0.729802	-0.209441	0.219413	-0.3959	-0.456209	-0.626103	-1.64124	0.946537	-1.78765	-1.50023	-0.454423
ENSG00000017427	IGF1	protein_coding	0.575559	0.857182	0.436053	0.12696	0.767101	0.130854	0.615596	0.281766	0.294941	0.3592	-0.796964	-0.222327	-1.19742	-2.97755	-0.382512	-2.93397	-0.699944	-1.82743	-1.7615	-1.47714			ENSG00000179909	ZNF154	protein_coding	0.530633	1.54326	0.892447	0.606361	0.749814	0.495965	0.405833	0.325695	0.331249	0.730026	-0.914214	0.625981	-0.164162	-0.721751	-0.415395	-1.01169	-1.30104	-1.61841	-1.59401	-0.45398
ENSG00000127152	BCL11B	protein_coding	0.342463	0.737544	0.148349	0.725938	0.407751	0.24765	0.288764	0.538727	0.346488	0.759426	-1.54598	-0.439199	-2.75293	-0.462082	-1.29424	-2.01363	-1.79204	-0.892374	-1.52912	-0.397019			ENSG00000136960	ENPP2	protein_coding	0.654166	0.490411	1.0717	0.733217	0.297809	0.65238	0.633265	0.520745	0.655166	0.730398	-0.612271	-1.02794	0.0998998	-0.447688	-1.74754	-0.616216	-0.659119	-0.941351	-0.610068	-0.453245
ENSG00000146147	MLIP	protein_coding	0.200873	0.106522	0.360757	0.314465	0.368143	0.274402	0.573544	0.378856	0.299702	0.304194	-2.31564	-3.23078	-1.4709	-1.66903	-1.44166	-1.86564	-0.802024	-1.40028	-1.7384	-1.71694			ENSG00000162728	KCNJ9	protein_coding	0.48782	0.845383	0.414851	0.276668	0.653466	0.876532	0.274016	0.393102	0.582479	0.733134	-1.03558	-0.242323	-1.26933	-1.85377	-0.613816	-0.190121	-1.86767	-1.34702	-0.779722	-0.447851
ENSG00000111886	GABRR2	protein_coding	0.624584	2.90947	0.714569	0.583455	0.289472	0.349273	0.33683	0.219652	1.67378	0.371505	-0.679032	1.54076	-0.484855	-0.777307	-1.7885	-1.51757	-1.56991	-2.18671	0.74311	-1.42855			ENSG00000164330	EBF1	protein_coding	0.386618	4.05275	0.369421	3.25483	1.48431	0.64224	0.692539	0.898257	0.691656	0.73428	-1.37102	2.0189	-1.43666	1.70258	0.569793	-0.638816	-0.530033	-0.1548	-0.531873	-0.445599
ENSG00000227038	GTF2IP7	transcribed_unprocessed_pseudogene	1.70079	0.275255	0.641751	0.79185	0.445701	0.226878	0.581059	1.00267	0.378044	0.767216	0.766202	-1.86116	-0.639914	-0.336701	-1.16585	-2.14001	-0.783243	0.00384686	-1.40337	-0.382295			ENSG00000182103	FAM181B	protein_coding	0.664038	0.45398	0.521078	0.891327	0.3611	0.76985	0.688796	0.468939	0.625368	0.734756	-0.590662	-1.1393	-0.940429	-0.165973	-1.46953	-0.377351	-0.537851	-1.09253	-0.677223	-0.444663
ENSG00000163395	IGFN1	protein_coding	0.583646	0.379817	0.155779	0.225277	0.468813	0.2158	0.856135	0.622363	0.690263	0.897847	-0.776833	-1.39662	-2.68243	-2.15023	-1.09292	-2.21224	-0.22409	-0.684172	-0.534781	-0.155458			ENSG00000165029	ABCA1	protein_coding	0.905255	0.332293	0.613431	0.43546	0.424941	0.632986	0.990417	0.89643	0.382725	0.736702	-0.143604	-1.58947	-0.705027	-1.19939	-1.23467	-0.659755	-0.013892	-0.157737	-1.38562	-0.440847
ENSG00000232541	COL11A2	protein_coding	0.678891	3.47e-09	0.0983985	0.153767	0.152172	0.665995	0.488218	1.06049	0.732722	1.34809	-0.558748	-28.1028	-3.34522	-2.70118	-2.71623	-0.586416	-1.0344	0.0847365	-0.448662	0.430922			ENSG00000116329	OPRD1	protein_coding	0.754087	0.371982	0.716187	0.367064	0.647151	0.68146	1.0465	0.668167	0.572061	0.737912	-0.407197	-1.4267	-0.481592	-1.4459	-0.627826	-0.553299	0.0655723	-0.581719	-0.805759	-0.438479
ENSG00000213693	SEC14L1P1	processed_pseudogene	0.196828	0.148799	0.549078	0.439412	0.145208	0.699697	0.760912	1.00544	0.419711	0.212526	-2.34499	-2.74856	-0.864917	-1.18635	-2.78381	-0.515198	-0.394198	0.00782699	-1.25253	-2.23429			ENSG00000182397	DNM1P46	transcribed_unprocessed_pseudogene	0.687423	0.465677	1.10996	1.10951	0.840818	0.940561	1.27696	0.910251	0.703509	0.741827	-0.54073	-1.1026	0.150508	0.149923	-0.250135	-0.0884066	0.352711	-0.135664	-0.507359	-0.430845
ENSG00000108602	ALDH3A1	protein_coding	1.17315	3.38048	1.59758	1.49141	0.458451	0.221819	1.74809	0.478353	0.606426	0.324777	0.230394	1.75723	0.67589	0.576678	-1.12516	-2.17255	0.805777	-1.06385	-0.721596	-1.62248			ENSG00000112474	HSD17B8	protein_coding	2.72948	1.35492e-05	2.86784	1.23372	0.700587	2.7715	3.21955	0.631409	3.66917	0.745345	1.44863	-16.1714	1.51997	0.303017	-0.513363	1.47066	1.68686	-0.663353	1.87545	-0.42402
ENSG00000104112	SCG3	protein_coding	1.02706	0.421658	0.875338	0.882792	0.340043	0.301095	0.511919	0.676431	0.877986	0.857886	0.0385148	-1.24585	-0.192088	-0.179855	-1.55621	-1.73171	-0.966013	-0.563985	-0.18773	-0.221142			ENSG00000225312	HSD17B8	protein_coding	2.72948	1.35492e-05	2.86784	1.23372	0.700587	2.7715	3.21955	0.631409	3.66917	0.745345	1.44863	-16.1714	1.51997	0.303017	-0.513363	1.47066	1.68686	-0.663353	1.87545	-0.42402
ENSG00000100302	RASD2	protein_coding	1.08095	1.36301	1.04209	1.07314	0.309972	0.335489	0.270957	1.023	1.02365	0.519041	0.1123	0.446796	0.0594799	0.101838	-1.68979	-1.57566	-1.88386	0.0328061	0.0337225	-0.94608			ENSG00000228357	HSD17B8	protein_coding	2.72948	1.35492e-05	2.86784	1.23372	0.700587	2.7715	3.21955	0.631409	3.66917	0.745345	1.44863	-16.1714	1.51997	0.303017	-0.513363	1.47066	1.68686	-0.663353	1.87545	-0.42402
ENSG00000140538	NTRK3	protein_coding	1.02537	0.489648	0.462748	0.43396	0.251813	0.413533	0.196783	0.974524	0.371693	0.593604	0.0361397	-1.03018	-1.1117	-1.20437	-1.98958	-1.27393	-2.34533	-0.0372305	-1.42782	-0.752428			ENSG00000228712	HSD17B8	protein_coding	2.72948	1.35492e-05	2.86784	1.23372	0.700587	2.7715	3.21955	0.631409	3.66917	0.745345	1.44863	-16.1714	1.51997	0.303017	-0.513363	1.47066	1.68686	-0.663353	1.87545	-0.42402
ENSG00000107831	FGF8	protein_coding	1.40355	2.10678	0.825381	2.07764	0.439417	0.237461	0.572906	1.5865	1.27552	0.63957	0.489084	1.07504	-0.276868	1.05495	-1.18634	-2.07424	-0.80363	0.665848	0.351086	-0.644826			ENSG00000232357	HSD17B8	protein_coding	2.72948	1.35492e-05	2.86784	1.23372	0.700587	2.7715	3.21955	0.631409	3.66917	0.745345	1.44863	-16.1714	1.51997	0.303017	-0.513363	1.47066	1.68686	-0.663353	1.87545	-0.42402
ENSG00000104332	SFRP1	protein_coding	0.29726	0.241027	0.394791	1.186	0.352292	0.296591	0.176893	0.271337	0.678619	0.803082	-1.7502	-2.05273	-1.34084	0.246104	-1.50516	-1.75345	-2.49905	-1.88184	-0.559326	-0.316381			ENSG00000254681	PKD1P5	transcribed_unprocessed_pseudogene	0.263714	2.3665	0.452641	0.98865	0.615985	0.653043	0.226208	0.387391	0.308131	0.74699	-1.92295	1.24275	-1.14356	-0.0164682	-0.699033	-0.61475	-2.14428	-1.36814	-1.69838	-0.420839
ENSG00000233606	OR6C66P	transcribed_unprocessed_pseudogene	0.264293	0.333366	0.425802	0.196835	0.259794	0.402692	0.141987	0.450312	0.375305	0.0952029	-1.91979	-1.58482	-1.23175	-2.34494	-1.94456	-1.31225	-2.81617	-1.151	-1.41386	-3.39285			ENSG00000152953	STK32B	protein_coding	0.228867	0.555517	0.656232	1.22867	0.48055	0.0809813	0.469088	0.550159	0.169853	0.748423	-2.12742	-0.848097	-0.607723	0.297097	-1.05724	-3.62627	-1.09207	-0.862079	-2.55764	-0.418074
ENSG00000164136	IL15	protein_coding	0.360914	0.77629	0.614605	0.902235	0.213956	0.490078	0.186658	0.246628	0.618628	0.787312	-1.47027	-0.365332	-0.702268	-0.148425	-2.22461	-1.02892	-2.42153	-2.01959	-0.692856	-0.344993			ENSG00000168481	LGI3	protein_coding	0.502155	0.579586	0.564157	1.13735	0.434547	0.504696	1.51163	0.77715	0.265745	0.749789	-0.993795	-0.786905	-0.825831	0.185676	-1.20242	-0.986515	0.596107	-0.363735	-1.91189	-0.415443
ENSG00000168878	SFTPB	protein_coding	0.41601	0.363423	0.399396	0.289981	0.321216	0.328882	0.653062	0.778284	0.874367	0.126044	-1.26531	-1.46028	-1.32411	-1.78597	-1.63838	-1.60436	-0.614708	-0.361631	-0.193689	-2.988			ENSG00000103184	SEC14L5	protein_coding	0.141886	1.08517	0.355469	0.710729	0.139333	0.238439	0.22814	0.227252	0.596102	0.752145	-2.8172	0.117921	-1.4922	-0.492629	-2.84339	-2.06831	-2.13201	-2.13764	-0.746369	-0.410917
ENSG00000137142	IGFBPL1	protein_coding	0.260694	0.439644	0.313868	0.305048	0.299271	0.353058	0.186841	0.394793	0.248925	0.250376	-1.93957	-1.18559	-1.67177	-1.71289	-1.74048	-1.50202	-2.42012	-1.34083	-2.00622	-1.99783			ENSG00000132334	PTPRE	protein_coding	0.177694	0.355846	0.659887	0.761571	0.620697	0.278951	0.437048	0.38665	0.163581	0.753693	-2.49254	-1.49068	-0.599709	-0.39295	-0.688039	-1.84192	-1.19414	-1.3709	-2.61192	-0.407951
ENSG00000100228	RAB36	protein_coding	0.915011	0.406688	0.620322	1.17892	0.396293	0.268768	0.138585	0.457832	0.917067	2.35776	-0.128139	-1.29801	-0.688911	0.237468	-1.33536	-1.89557	-2.85116	-1.12711	-0.124901	1.23742			ENSG00000215910	C1orf167	protein_coding	2.38889	1.5415	0.703306	1.8605	2.97613	0.510303	1.79534	0.960267	3.79188	0.754218	1.25634	0.624335	-0.507775	0.89569	1.57344	-0.970573	0.844259	-0.0584926	1.92291	-0.406947
ENSG00000196767	POU3F4	protein_coding	0.384216	0.0843385	0.241948	0.47896	0.283574	0.38111	0.0345512	0.36526	0.228385	0.115829	-1.38001	-3.56766	-2.04723	-1.06202	-1.8182	-1.39172	-4.85512	-1.453	-2.13046	-3.10993			ENSG00000175697	GPR156	protein_coding	0.406701	0.725337	0.937401	0.474167	0.900461	0.61045	0.688835	1.60634	0.847403	0.758233	-1.29796	-0.463277	-0.0932616	-1.07653	-0.151264	-0.712055	-0.53777	0.683778	-0.23888	-0.399288
ENSG00000109956	B3GAT1	protein_coding	0.663574	0.604051	0.359762	0.157403	0.346218	0.313408	0.515946	0.47046	0.600053	1.19815	-0.591671	-0.727258	-1.47489	-2.66747	-1.53025	-1.67389	-0.954708	-1.08786	-0.736838	0.260803			ENSG00000168398	BDKRB2	protein_coding	0.752339	0.440445	0.498424	1.56425	0.418321	0.298043	0.428228	0.546036	0.273842	0.759344	-0.410545	-1.18297	-1.00456	0.645471	-1.25732	-1.74641	-1.22355	-0.872932	-1.86858	-0.397174
ENSG00000257017	HP	protein_coding	1.00353	0.208911	0.448027	0.651929	0.356429	0.304477	0.259922	0.476042	1.72276	1.01846	0.00508518	-2.25904	-1.15834	-0.617213	-1.48831	-1.7156	-1.94385	-1.07084	0.784723	0.0263851			ENSG00000143850	PLEKHA6	protein_coding	1.51931	0.470005	0.811765	0.402997	1.43487	0.377725	1.42735	0.608579	2.08195	0.761632	0.603415	-1.08925	-0.300866	-1.31116	0.520923	-1.40459	0.513341	-0.716484	1.05793	-0.392834
ENSG00000219491	TPT1P8	transcribed_processed_pseudogene	0.798359	0.519283	0.771896	0.596376	0.639945	0.169594	0.544267	0.341116	0.284503	1.58645	-0.32489	-0.945407	-0.373522	-0.745706	-0.64398	-2.55984	-0.877614	-1.55167	-1.81348	0.665802			ENSG00000273808	ABCC6P2	transcribed_unprocessed_pseudogene	0.535458	0.000216645	6.04026	6.23729e-05	2.08741e-05	2.97989e-05	0.406281	0.497628	0.000135202	0.762382	-0.901155	-12.1724	2.59461	-13.9687	-15.5479	-15.0344	-1.29945	-1.00686	-12.8526	-0.391414
ENSG00000006638	TBXA2R	protein_coding	0.629873	0.762909	0.560496	1.0886	0.294651	0.368642	0.218285	0.25653	0.680757	0.341499	-0.666867	-0.390417	-0.835224	0.122471	-1.76292	-1.43971	-2.19572	-1.9628	-0.554788	-1.55005			ENSG00000234571	H2BP2	transcribed_unprocessed_pseudogene	0.507474	1.80888	0.744468	0.33111	0.500351	0.837889	0.580143	0.441386	0.817778	0.76311	-0.978594	0.855094	-0.425718	-1.59462	-0.998988	-0.255169	-0.78552	-1.17989	-0.290219	-0.390037
ENSG00000154099	DNAAF1	protein_coding	2.07694	0.736041	0.425001	0.543165	0.296155	0.367742	0.309887	1.33683	0.185959	1.58934	1.05446	-0.442142	-1.23446	-0.880538	-1.75557	-1.44323	-1.69019	0.418812	-2.42694	0.668427			ENSG00000187808	SOWAHD	protein_coding	1.5235	1.18621	0.771259	1.54795	0.599313	1.37701	1.01933	1.2149	0.540104	0.763811	0.60739	0.246359	-0.374713	0.630359	-0.738618	0.461539	0.0276212	0.280838	-0.888691	-0.388712
ENSG00000086696	HSD17B2	protein_coding	0.253142	0.180051	0.715767	0.238661	0.22283	0.494048	0.291618	0.611789	0.390975	0.171895	-1.98198	-2.47352	-0.482438	-2.06697	-2.16598	-1.01728	-1.77785	-0.708894	-1.35485	-2.5404			ENSG00000224389	C4B	protein_coding	0.39193	0.461252	0.419017	7.73834	1.22797	1.28296	1.42167	1.29689	1.84981	0.765052	-1.35133	-1.11637	-1.25492	2.95202	0.29628	0.359475	0.507588	0.375051	0.887377	-0.38637
ENSG00000137090	DMRT1	protein_coding	0.983286	0.773891	1.05675	0.989365	0.561991	0.196542	0.49444	0.494251	1.3581	0.957032	-0.024317	-0.369798	0.0796341	-0.0154252	-0.831381	-2.34709	-1.01613	-1.01668	0.441584	-0.0633609			ENSG00000179044	EXOC3L1	protein_coding	1.46298	10.9396	2.16326	4.4825	0.422102	0.390552	1.51832	0.789687	0.995194	0.768489	0.548911	3.45148	1.11321	2.1643	-1.24433	-1.35641	0.602475	-0.340647	-0.0069509	-0.379903
ENSG00000183935	HTR7P1	transcribed_processed_pseudogene	1.19025	0.730173	0.957749	0.765182	0.783119	0.141125	0.620025	0.583753	0.792338	1.11024	0.251265	-0.45369	-0.0622805	-0.386125	-0.352697	-2.82495	-0.689602	-0.77657	-0.335812	0.150878			ENSG00000240592	EGFL8	protein_coding	1.59458	1.48812	1.31116	0.86684	1.82819	0.861968	0.60983	1.96038	0.784864	0.771373	0.673181	0.573495	0.390844	-0.206162	0.870413	-0.214294	-0.713521	0.971133	-0.349485	-0.374499
ENSG00000256660	CLEC12B	protein_coding	0.514038	0.112309	0.243303	0.3228	0.373084	0.296279	0.186305	0.123092	1.14664	0.156127	-0.960053	-3.15445	-2.03917	-1.63129	-1.42243	-1.75497	-2.42426	-3.02219	0.197414	-2.67921			ENSG00000138311	ZNF365	protein_coding	0.479204	0.552806	1.67254	0.361638	1.32547	1.2894	1.01435	0.855545	0.676119	0.773889	-1.06129	-0.855155	0.74204	-1.46738	0.406502	0.366702	0.0205598	-0.225084	-0.564651	-0.369801
ENSG00000269904	MAP2K4P1	transcribed_processed_pseudogene	0.0833566	0.513646	0.248806	0.372265	0.375148	0.296329	0.128735	0.287358	0.355387	0.862962	-3.58456	-0.961154	-2.00691	-1.4256	-1.41447	-1.75473	-2.95752	-1.79908	-1.49254	-0.212631			ENSG00000283473	FAM240A	protein_coding	0.093822	1.0938	0.533787	0.71395	0.458464	0.158824	0.117573	0.49925	1.42716	0.776065	-3.41393	0.129349	-0.905664	-0.486105	-1.12512	-2.6545	-3.08837	-1.00217	0.513147	-0.365751
ENSG00000223820	CFL1P1	transcribed_unprocessed_pseudogene	2.01109	1.50794	1.44862	3.62209	0.587177	0.190552	0.978212	0.432222	1.98765	1.5593	1.00798	0.592575	0.534679	1.85682	-0.768133	-2.39174	-0.0317809	-1.21016	0.991062	0.640897			ENSG00000159239	AC005041.1	protein_coding	0.140418	0.788099	0.392546	1.12062	0.418366	0.392665	0.376106	0.39686	0.43245	0.778242	-2.8322	-0.343551	-1.34907	0.164297	-1.25716	-1.34863	-1.41079	-1.3333	-1.20939	-0.361709
ENSG00000282866	CFL1P1	transcribed_unprocessed_pseudogene	2.01109	1.50794	1.44862	3.62209	0.587177	0.190552	0.978212	0.432222	1.98765	1.5593	1.00798	0.592575	0.534679	1.85682	-0.768133	-2.39174	-0.0317809	-1.21016	0.991062	0.640897			ENSG00000146006	LRRTM2	protein_coding	0.230684	10.78	0.423412	1.87505	0.242427	0.491593	0.562367	1.57911	0.0885969	0.778774	-2.11601	3.43029	-1.23987	0.906932	-2.04438	-1.02446	-0.830416	0.659109	-3.4966	-0.360723
ENSG00000137860	SLC28A2	protein_coding	0.423489	0.499153	0.387543	0.636234	0.31196	0.359106	0.151747	0.400583	1.40248	1.09617	-1.2396	-1.00245	-1.36757	-0.652371	-1.68057	-1.47752	-2.72026	-1.31983	0.48798	0.132465			ENSG00000102359	SRPX2	protein_coding	4.85715	5.73574	5.22576	0.219787	5.05736	5.27556	0.874375	0.893311	0.58965	0.779972	2.28011	2.51998	2.38564	-2.18582	2.33839	2.39932	-0.193676	-0.162766	-0.762069	-0.358506
ENSG00000067842	ATP2B3	protein_coding	1.48523	1.09331	1.00369	0.560516	0.332382	0.339463	0.575873	0.329431	0.267065	0.271105	0.570686	0.128699	0.00531375	-0.835173	-1.58909	-1.55868	-0.796178	-1.60195	-1.90474	-1.88308			ENSG00000278268	MOAP1	protein_coding	5.45386	6.23465	1.40908	5.62869e-06	1.15126e-06	1.4648	1.07659	0.322791	9.63257	0.780785	2.44728	2.64031	0.494755	-17.4388	-19.7284	0.550706	0.106469	-1.63133	3.26792	-0.357003
ENSG00000162390	ACOT11	protein_coding	0.959782	0.459357	0.641425	0.386965	0.390957	0.289139	0.418356	0.825088	0.269274	0.985425	-0.0592207	-1.12231	-0.640647	-1.36973	-1.35492	-1.79016	-1.2572	-0.27738	-1.89285	-0.021182			ENSG00000158786	PLA2G2F	protein_coding	0.621127	1.72204	0.56333	1.12711	0.578967	0.753789	0.630317	1.11205	0.988667	0.78865	-0.687041	0.784119	-0.827948	0.172628	-0.788447	-0.407767	-0.66585	0.153222	-0.0164434	-0.342543
ENSG00000186732	MPPED1	protein_coding	1.20318	1.86611	0.73596	0.269195	0.177729	0.638248	0.39889	0.863274	1.79748	0.762286	0.266852	0.900034	-0.442301	-1.89328	-2.49225	-0.647811	-1.32594	-0.21211	0.845976	-0.391596			ENSG00000276725	CEP170	protein_coding	0.255357	11.9262	1.57108	5.20897e-06	7.10331	10.3873	2.63854	5.84735	1.78193	0.79005	-1.96941	3.57606	0.651755	-17.5506	2.82849	3.37675	1.39974	2.54778	0.833442	-0.339984
ENSG00000141748	ARL5C	protein_coding	0.61623	0.266587	0.625066	0.393602	0.130033	0.877824	0.36	0.150099	2.20057	0.571112	-0.698459	-1.90732	-0.67792	-1.34519	-2.94305	-0.187996	-1.47393	-2.73601	1.13788	-0.808154			ENSG00000233606	OR6C66P	transcribed_unprocessed_pseudogene	0.524861	0.38227	0.299874	0.250252	0.39417	0.351649	0.250566	0.316326	0.351348	0.790607	-0.929993	-1.38734	-1.73757	-1.99855	-1.34311	-1.50779	-1.99674	-1.66052	-1.50903	-0.338967
ENSG00000226171	DHX16	protein_coding	1.61155	1.77252	0.163983	0.000170174	0.225389	0.508059	0.00800383	0.0692212	1.05813	0.492855	0.68845	0.825802	-2.60838	-12.5207	-2.14951	-0.976932	-6.96509	-3.85264	0.0815105	-1.02077			ENSG00000078795	PKD2L2	protein_coding	0.548815	0.974021	1.152	1.18699	0.66512	0.583835	2.22879	1.25288	0.546134	0.791332	-0.865608	-0.0379752	0.204144	0.247306	-0.588313	-0.776367	1.15626	0.325249	-0.872674	-0.337645
ENSG00000042781	USH2A	protein_coding	0.489755	0.224502	0.334357	0.473782	0.383004	0.3015	0.143409	0.380105	0.268635	0.480816	-1.02987	-2.1552	-1.58054	-1.0777	-1.38457	-1.72977	-2.80179	-1.39553	-1.89628	-1.05644			ENSG00000206315	PBX2	protein_coding	0.847303	0.595062	0.759596	1.57602	1.13377	0.921962	0.913012	0.789663	0.462709	0.793068	-0.239049	-0.748888	-0.396696	0.656282	0.181122	-0.11722	-0.131294	-0.340691	-1.11182	-0.334483
ENSG00000166394	CYB5R2	protein_coding	0.21714	0.678687	0.0499082	5.3111	0.274534	0.420704	0.0353103	0.137277	0.114349	0.174145	-2.2033	-0.559182	-4.32458	2.40901	-1.86494	-1.24912	-4.82377	-2.86484	-3.12848	-2.52164			ENSG00000161992	PRR35	protein_coding	2.55731	2.47147	2.41759	1.61499	1.14964	0.958866	2.12966	1.52515	1.13	0.797261	1.35463	1.30537	1.27357	0.691525	0.201182	-0.0605989	1.09062	0.608951	0.176323	-0.326876
ENSG00000184719	RNLS	protein_coding	1.28305	0.311746	0.546351	0.273501	0.469506	0.24874	0.254178	1.40178	1.04359	1.05826	0.359578	-1.68156	-0.8721	-1.87038	-1.09078	-2.00729	-1.97609	0.487262	0.061555	0.0816941			ENSG00000010319	SEMA3G	protein_coding	1.7043	3.92177	0.722565	0.462478	0.766066	1.65871	1.59968	1.02998	0.675397	0.799563	0.769177	1.9715	-0.468801	-1.11254	-0.384459	0.730062	0.67778	0.0426152	-0.566192	-0.322716
ENSG00000175793	SFN	protein_coding	0.703583	0.531076	0.392854	2.35336	1.29894	0.0901376	0.679454	0.598463	0.751317	0.3813	-0.507207	-0.91301	-1.34793	1.23472	0.377335	-3.47173	-0.557552	-0.740666	-0.412506	-1.391			ENSG00000166106	ADAMTS15	protein_coding	1.05115	0.618878	0.810624	1.41844	1.02706	0.994186	0.903478	1.15263	0.379532	0.800797	0.0719686	-0.692273	-0.302895	0.504305	0.0385205	-0.00841231	-0.146439	0.204929	-1.39771	-0.320492
ENSG00000185823	NPAP1	protein_coding	0.137981	0.165201	0.135767	0.276617	0.332058	0.352823	0.135633	0.241681	0.118287	0.212847	-2.85746	-2.59771	-2.8808	-1.85404	-1.59049	-1.50298	-2.88222	-2.04882	-3.07964	-2.23211			ENSG00000004799	PDK4	protein_coding	0.819489	0.994022	1.12963	5.00304	2.10976	0.942285	1.82078	1.1787	0.684304	0.803066	-0.287204	-0.00865031	0.175857	2.3228	1.07708	-0.0857646	0.864553	0.237192	-0.547291	-0.31641
ENSG00000180178	FAR2P1	transcribed_unprocessed_pseudogene	0.8734	2.69191	1.00038	0.511518	0.375229	0.312999	0.542167	0.0946948	0.462495	0.24381	-0.195286	1.42863	0.000543794	-0.967143	-1.41416	-1.67577	-0.883191	-3.40057	-1.11249	-2.03617			ENSG00000185247	MAGEA11	protein_coding	0.594557	1.02207	0.884888	1.33466	0.135722	0.476632	0.439693	0.419516	0.310831	0.805312	-0.750113	0.031494	-0.176433	0.416472	-2.88127	-1.06905	-1.18543	-1.2532	-1.6858	-0.31238
ENSG00000086570	FAT2	protein_coding	0.315272	0.0636294	0.250055	0.0608275	0.247917	0.47382	0.149164	0.429746	0.115856	0.0908558	-1.66533	-3.97416	-1.99968	-4.03913	-2.01207	-1.07759	-2.74503	-1.21844	-3.1096	-3.46028			ENSG00000253626	EIF5AL1	protein_coding	0.134228	0.934724	0.312174	0.308049	0.179975	0.223628	0.45689	0.194337	0.215658	0.80937	-2.89724	-0.0973877	-1.67958	-1.69877	-2.47413	-2.16083	-1.13008	-2.36337	-2.21318	-0.305129
ENSG00000159915	ZNF233	protein_coding	0.391672	1.34678	1.25509	2.30863	0.222603	0.52789	0.760351	1.36784	0.321652	0.978028	-1.35228	0.429515	0.327792	1.20704	-2.16746	-0.921691	-0.395263	0.451898	-1.63643	-0.0320523			ENSG00000122733	PHF24	protein_coding	0.583143	1.13395	1.07635	16.6397	0.962184	0.712408	1.10874	1.39699	0.738163	0.814734	-0.778078	0.181357	0.106145	4.05656	-0.0556153	-0.489224	0.148918	0.482324	-0.437989	-0.295599
ENSG00000120675	DNAJC15	protein_coding	0.335949	0.305706	0.701532	0.120082	0.397888	0.295814	0.190553	0.320489	1.15149	0.174241	-1.57369	-1.70978	-0.511419	-3.05791	-1.32957	-1.75724	-2.39174	-1.64165	0.203507	-2.52084			ENSG00000143469	SYT14	protein_coding	0.41641	0.145294	0.658774	0.190962	0.616091	0.764353	0.584812	0.412819	0.223902	0.817195	-1.26392	-2.78295	-0.602144	-2.38864	-0.698785	-0.387688	-0.773954	-1.27642	-2.15906	-0.291248
ENSG00000151364	KCTD14	protein_coding	0.330838	0.999757	1.57553	0.590567	0.586028	0.201602	0.340939	0.940368	1.12952	0.285632	-1.5958	-0.000350617	0.655837	-0.759827	-0.770958	-2.31042	-1.55241	-0.0887031	0.17571	-1.80777			ENSG00000143365	RORC	protein_coding	0.411635	1.69708	0.350201	1.17867	0.438398	0.595789	0.623324	0.353288	0.356706	0.818339	-1.28056	0.763055	-1.51374	0.23716	-1.18969	-0.747127	-0.681946	-1.50108	-1.48719	-0.289229
ENSG00000188981	MSANTD1	protein_coding	0.511826	0.481782	0.650622	0.6447	0.288319	0.41087	0.504748	0.317846	0.616789	0.284267	-0.966275	-1.05355	-0.620108	-0.6333	-1.79426	-1.28325	-0.986365	-1.6536	-0.697151	-1.81468			ENSG00000101203	COL20A1	protein_coding	0.102636	0.214662	0.158872	0.637174	0.178423	0.428952	0.844652	0.222616	0.18139	0.818844	-3.28438	-2.21986	-2.65406	-0.650241	-2.48662	-1.22111	-0.243571	-2.16737	-2.46283	-0.288339
ENSG00000274305	LENG8	protein_coding	2.31429	1.74059	1.69042	4.11202	0.811322	0.146142	1.06478	0.236864	2.0662	2.07143	1.21057	0.799576	0.757378	2.03985	-0.301653	-2.77456	0.0905567	-2.07787	1.04698	1.05063			ENSG00000121270	ABCC11	protein_coding	0.522913	1.68776	1.0009	0.807315	0.922275	0.79939	0.423118	0.527799	1.22094	0.8193	-0.935357	0.755111	0.00129928	-0.308796	-0.116731	-0.323029	-1.24087	-0.921939	0.287998	-0.287536
ENSG00000159961	OR3A3	protein_coding	0.600017	0.349113	0.344262	0.793207	0.359521	0.330113	0.212936	0.774826	0.230797	0.351705	-0.736925	-1.51823	-1.53842	-0.334231	-1.47585	-1.59897	-2.23151	-0.368056	-2.1153	-1.50756			ENSG00000162849	KIF26B	protein_coding	0.202957	0.284803	0.0528205	0.559895	0.455479	0.148207	0.203933	0.265737	0.371867	0.820841	-2.30075	-1.81196	-4.24276	-0.836772	-1.13454	-2.75431	-2.29383	-1.91193	-1.42714	-0.284825
ENSG00000204622	HLA-J	transcribed_unprocessed_pseudogene	0.808326	0.314282	0.476952	0.611691	0.853048	0.139218	0.529712	0.612321	2.09825	0.295849	-0.306991	-1.66987	-1.06808	-0.709125	-0.229302	-2.84458	-0.91672	-0.70764	1.06919	-1.75707			ENSG00000182040	USH1G	protein_coding	0.627522	2.01337	1.18115	0.658695	0.617576	0.954245	0.695687	0.760417	0.615975	0.821247	-0.672262	1.00961	0.240192	-0.602317	-0.695311	-0.0675684	-0.52349	-0.395137	-0.699056	-0.284112
ENSG00000163701	IL17RE	protein_coding	1.04883	0.786231	0.45686	0.371947	0.389021	0.308838	0.758883	0.522355	0.355083	1.0571	0.0687759	-0.346975	-1.13018	-1.42683	-1.36208	-1.69508	-0.398051	-0.936897	-1.49377	0.0801091			ENSG00000269896	AL513477.1	transcribed_processed_pseudogene	1.12097	1.52764	1.1836	1.49773	1.35759	1.33413	3.14374	2.79726	0.81544	0.821592	0.164748	0.611305	0.243182	0.582778	0.441048	0.415899	1.65248	1.48401	-0.294349	-0.283506
ENSG00000135318	NT5E	protein_coding	0.87101	0.614347	0.811264	0.518236	0.513195	0.235649	0.78509	0.889239	0.988602	1.71189	-0.199239	-0.702874	-0.301757	-0.948319	-0.962421	-2.08529	-0.34907	-0.169357	-0.0165383	0.775588			ENSG00000269113	TRABD2B	protein_coding	1.26747	0.93214	1.5482	0.909551	0.95273	2.21664	3.06063	0.599165	0.710234	0.824465	0.34195	-0.101381	0.630595	-0.136774	-0.0698607	1.14838	1.61383	-0.738975	-0.493634	-0.278471
ENSG00000146197	SCUBE3	protein_coding	0.755855	0.852767	0.390501	1.03035	0.358521	0.338069	0.379926	0.392607	0.87217	0.775024	-0.403819	-0.229776	-1.3566	0.0431345	-1.47987	-1.56461	-1.39621	-1.34884	-0.197319	-0.367687			ENSG00000006210	CX3CL1	protein_coding	0.500944	0.907975	0.596474	0.198293	0.703609	0.486224	0.327306	0.407141	0.374165	0.825651	-0.997279	-0.139276	-0.745469	-2.33429	-0.507154	-1.04031	-1.61129	-1.2964	-1.41825	-0.276396
ENSG00000268486	FO681491.1	transcribed_unprocessed_pseudogene	0.365219	0.285148	0.238674	0.426989	0.321424	0.380523	0.494019	0.542728	0.0264744	0.137735	-1.45317	-1.81022	-2.06689	-1.22773	-1.63745	-1.39394	-1.01736	-0.881699	-5.23926	-2.86003			ENSG00000236699	ARHGEF38	protein_coding	0.550564	0.331176	2.56515	0.210923	4.32489	2.00664	1.71628	0.648653	1.0037	0.829407	-0.861018	-1.59433	1.35904	-2.24521	2.11266	1.00478	0.779289	-0.624482	0.00532999	-0.269847
ENSG00000185614	INKA1	protein_coding	1.40343	2.11622	0.435471	1.04226	0.518582	0.237515	1.05346	0.79529	1.00026	0.504083	0.488957	1.08149	-1.19935	0.0597152	-0.947356	-2.07391	0.0751355	-0.330447	0.000375052	-0.988267			ENSG00000163520	FBLN2	protein_coding	2.73455	0.861458	1.47949	0.56384	0.821416	1.13126	1.85416	2.35753	0.791333	0.837949	1.4513	-0.215147	0.5651	-0.826642	-0.283815	0.177931	0.890763	1.23728	-0.337643	-0.255066
ENSG00000007171	NOS2	protein_coding	0.513829	0.0938102	0.301076	1.1079	0.394772	0.313156	0.345175	0.422459	0.656786	0.555208	-0.96064	-3.41411	-1.7318	0.147828	-1.34091	-1.67505	-1.5346	-1.24312	-0.606505	-0.8489			ENSG00000151577	DRD3	protein_coding	0.738486	0.65665	0.643222	0.429387	0.333894	0.0956532	0.63738	0.406011	0.100271	0.839367	-0.437358	-0.606803	-0.636611	-1.21965	-1.58254	-3.38604	-0.649774	-1.30041	-3.31802	-0.252626
ENSG00000189350	TOGARAM2	protein_coding	0.932833	1.80809	0.649635	0.279199	0.370228	0.335859	0.600618	0.277474	0.133269	1.73351	-0.100308	0.854466	-0.6223	-1.84063	-1.43351	-1.57407	-0.735481	-1.84958	-2.90759	0.793696			ENSG00000115267	IFIH1	protein_coding	1.04138	1.18455	1.64584	1.5458	1.77837	1.70536	1.51572	1.39546	1.49262	0.839985	0.0584911	0.244339	0.718823	0.628354	0.830559	0.770073	0.600006	0.480739	0.577848	-0.251565
ENSG00000160401	CFAP157	protein_coding	0.406455	1.04041	0.962164	4.09706	0.264648	0.471174	0.236033	1.56659	2.91093	3.68988	-1.29883	0.0571508	-0.0556453	2.03459	-1.91785	-1.08567	-2.08294	0.647628	1.54148	1.88357			ENSG00000185585	OLFML2A	protein_coding	0.811933	0.881589	1.08406	2.49973	0.78174	1.10928	1.21678	1.04787	0.867535	0.842689	-0.300567	-0.181822	0.116449	1.32177	-0.355239	0.149627	0.283065	0.0674597	-0.205006	-0.246928
ENSG00000258986	TMEM179	protein_coding	0.363026	0.374884	0.304746	0.60198	0.263079	0.477987	0.34232	0.363617	0.467557	0.515134	-1.46185	-1.41548	-1.71432	-0.732213	-1.92643	-1.06496	-1.54658	-1.45951	-1.09679	-0.956981			ENSG00000278570	NR2E3	protein_coding	0.790724	2.81708	1.05116	2.45327	0.594808	1.12608	1.48149	1.44163	1.27456	0.843465	-0.338754	1.4942	0.0719795	1.29471	-0.749504	0.171314	0.567051	0.527705	0.350004	-0.2456
ENSG00000178623	GPR35	protein_coding	0.940478	0.834093	0.665424	0.240609	0.448265	0.280591	0.0711338	0.205176	0.232276	0.361904	-0.0885333	-0.26172	-0.587654	-2.05524	-1.15758	-1.83346	-3.81332	-2.28507	-2.10609	-1.46632			ENSG00000196778	OR52K1	protein_coding	0.579688	0.347192	0.596132	0.468267	0.732587	0.684943	0.323977	0.585131	1.12374	0.843677	-0.786651	-1.52619	-0.746296	-1.0946	-0.448928	-0.545944	-1.62604	-0.773168	0.168308	-0.245237
ENSG00000167676	PLIN4	protein_coding	0.824171	0.383879	0.494866	0.849924	0.373797	0.338046	0.286094	0.270048	0.404962	0.274055	-0.278985	-1.38128	-1.01489	-0.234594	-1.41967	-1.56471	-1.80544	-1.88871	-1.30414	-1.86746			ENSG00000206491	PRR3	protein_coding	0.531843	3.49655	1.27194	0.872533	0.623674	0.185663	0.68293	0.598191	0.603746	0.847272	-0.910928	1.80593	0.347033	-0.196718	-0.681136	-2.42924	-0.55019	-0.741322	-0.727986	-0.239103
ENSG00000181031	RPH3AL	protein_coding	0.797474	1.11191	0.936584	1.18004	0.180408	0.703323	0.259172	1.30509	1.45112	0.891872	-0.326491	0.153039	-0.0945195	0.238834	-2.47066	-0.507741	-1.94802	0.384154	0.537165	-0.165091			ENSG00000223887	PRR3	protein_coding	0.531843	3.49655	1.27194	0.872533	0.623674	0.185663	0.68293	0.598191	0.603746	0.847272	-0.910928	1.80593	0.347033	-0.196718	-0.681136	-2.42924	-0.55019	-0.741322	-0.727986	-0.239103
ENSG00000182575	NXPH3	protein_coding	0.449059	0.221373	0.261313	0.174504	0.290945	0.436313	0.0251751	0.465753	2.61893	0.0844022	-1.15502	-2.17545	-1.93615	-2.51867	-1.78118	-1.19656	-5.31186	-1.10236	1.38898	-3.56658			ENSG00000228186	PRR3	protein_coding	0.531843	3.49655	1.27194	0.872533	0.623674	0.185663	0.68293	0.598191	0.603746	0.847272	-0.910928	1.80593	0.347033	-0.196718	-0.681136	-2.42924	-0.55019	-0.741322	-0.727986	-0.239103
ENSG00000170092	SPDYE5	protein_coding	0.998571	0.582201	0.214131	0.385212	0.644344	0.197266	0.0904056	0.191133	1.10394	0.768888	-0.00206309	-0.780411	-2.22343	-1.37628	-0.634098	-2.34179	-3.46744	-2.38735	0.142668	-0.379155			ENSG00000229202	PRR3	protein_coding	0.531843	3.49655	1.27194	0.872533	0.623674	0.185663	0.68293	0.598191	0.603746	0.847272	-0.910928	1.80593	0.347033	-0.196718	-0.681136	-2.42924	-0.55019	-0.741322	-0.727986	-0.239103
ENSG00000077800	FKBP6	protein_coding	0.846197	0.362545	0.321721	0.890139	0.142427	0.894362	0.92555	3.92646	2.18638	0.137456	-0.240935	-1.46377	-1.63612	-0.167897	-2.81171	-0.161069	-0.111617	1.97323	1.12854	-2.86296			ENSG00000157680	DGKI	protein_coding	0.45676	1.29874	0.582003	0.43676	0.963248	1.03971	1.15423	0.964323	1.42913	0.849761	-1.13049	0.377115	-0.780902	-1.19509	-0.0540208	0.0561837	0.206924	-0.052411	0.515134	-0.234871
ENSG00000138061	CYP1B1	protein_coding	0.330326	1.07495	0.574616	2.35222	0.431756	0.296063	0.229602	0.794618	1.30125	4.73581	-1.59804	0.104264	-0.79933	1.23402	-1.21171	-1.75602	-2.12279	-0.331667	0.379903	2.24361			ENSG00000285479	CACNA1C	protein_coding	1.51808	0.32052	1.26737	3.43993	1.0328	1.85123	2.08167	1.42757	1.2225	0.84995	0.602245	-1.64151	0.341836	1.78238	0.0465557	0.888485	1.05774	0.513558	0.289831	-0.23455
ENSG00000230907	FKBPL	protein_coding	0.310964	0.557607	8.04025	0.381345	0.36944	0.349262	0.119602	0.493573	0.896042	0.534062	-1.68518	-0.842679	3.00724	-1.39083	-1.43659	-1.51762	-3.06369	-1.01866	-0.158362	-0.904921			ENSG00000151067	CACNA1C	protein_coding	1.51808	0.32052	1.26737	3.43993	1.0328	1.85123	2.08167	1.42757	1.2225	0.84995	0.602245	-1.64151	0.341836	1.78238	0.0465557	0.888485	1.05774	0.513558	0.289831	-0.23455
ENSG00000140368	PSTPIP1	protein_coding	1.52299	1.02563	0.918768	1.98489	0.426958	0.302605	1.28965	0.757253	0.952082	3.12022	0.60691	0.0365076	-0.122227	0.989059	-1.22783	-1.72449	0.36698	-0.401153	-0.0708423	1.64165			ENSG00000228502	EEF1A1P11	processed_pseudogene	0.757625	1.41851	0.811721	0.92721	1.1738	0.891869	0.742543	0.754748	0.516728	0.853819	-0.400444	0.504376	-0.300944	-0.109032	0.231187	-0.165096	-0.429454	-0.405933	-0.952523	-0.227998
ENSG00000198113	TOR4A	protein_coding	0.712146	0.390109	0.547739	1.09839	0.325844	0.399042	0.379871	0.334654	0.209218	0.530624	-0.489755	-1.35805	-0.868439	0.13539	-1.61775	-1.32539	-1.39642	-1.57926	-2.25692	-0.914238			ENSG00000183148	ANKRD20A2P	protein_coding	0.552471	1.41563	0.642605	0.484324	0.78316	1.27578	0.547887	0.79669	1.34281	0.854102	-0.856028	0.501444	-0.637996	-1.04596	-0.352621	0.351376	-0.86805	-0.327909	0.425255	-0.22752
ENSG00000164674	SYTL3	protein_coding	1.92503	0.877386	1.11386	1.66456	0.137498	0.94656	0.639203	0.158696	0.794817	2.51222	0.944884	-0.188716	0.155568	0.735141	-2.86252	-0.0792341	-0.645654	-2.65566	-0.331305	1.32896			ENSG00000185668	POU3F1	protein_coding	0.898836	0.610626	0.798717	0.399368	0.543664	0.889789	0.989819	1.07189	0.746339	0.854565	-0.15387	-0.711639	-0.324244	-1.32421	-0.879213	-0.168465	-0.0147634	0.100157	-0.422097	-0.226738
ENSG00000108381	ASPA	protein_coding	0.280116	0.116299	0.609034	0.334489	0.80265	0.163518	0.531839	0.142802	0.636421	0.250183	-1.8359	-3.10409	-0.715405	-1.57997	-0.317157	-2.61248	-0.910939	-2.80791	-0.651947	-1.99894			ENSG00000118946	PCDH17	protein_coding	0.219357	2.58882	0.932378	0.685763	0.60626	0.507596	0.883564	0.910687	0.481934	0.858284	-2.18865	1.37229	-0.101013	-0.544218	-0.721991	-0.978248	-0.178593	-0.134973	-1.05309	-0.220473
ENSG00000143473	KCNH1	protein_coding	0.416535	0.502007	0.452451	0.246103	0.16246	0.809895	0.616906	0.65377	0.469425	0.238063	-1.26349	-0.99422	-1.14417	-2.02267	-2.62184	-0.304194	-0.696877	-0.613145	-1.09103	-2.07058			ENSG00000218358	RAET1K	transcribed_unprocessed_pseudogene	1.58868	0.999228	1.34251	2.193	1.26496	0.145192	0.996082	2.49568	1.21586	0.85875	0.667831	-0.00111419	0.424933	1.13291	0.339092	-2.78397	-0.00566358	1.31943	0.281977	-0.21969
ENSG00000163606	CD200R1	protein_coding	1.06083	0.592239	0.303529	1.16613	0.496449	0.265382	0.433117	0.0954845	1.67266	0.121116	0.0851921	-0.755749	-1.72009	0.221729	-1.01028	-1.91386	-1.20717	-3.38859	0.742144	-3.04554			ENSG00000234996	AC098934.1	transcribed_processed_pseudogene	1.01068	0.825653	0.806625	1.29944	1.21624	0.864751	1.06659	2.23024	1.5024	0.859265	0.0153206	-0.276393	-0.31003	0.377891	0.282428	-0.209643	0.093003	1.1572	0.587269	-0.218825
ENSG00000166897	ELFN2	protein_coding	1.03774	0.814539	0.675602	0.85359	0.403267	0.327345	0.348572	0.162724	2.98612	2.33169	0.0534409	-0.295944	-0.565754	-0.228385	-1.31019	-1.61112	-1.52047	-2.6195	1.57827	1.22137			ENSG00000182070	OR52A1	protein_coding	0.282211	0.207155	0.2877	0.587098	0.504977	0.34023	0.279243	0.344334	0.0670022	0.859548	-1.82515	-2.27122	-1.79736	-0.768327	-0.98571	-1.55542	-1.84041	-1.53812	-3.89965	-0.21835
ENSG00000165566	AMER2	protein_coding	0.375999	0.310595	0.316125	0.35385	0.302222	0.444964	0.24246	0.438458	0.168528	0.213934	-1.4112	-1.68689	-1.66143	-1.49879	-1.72632	-1.16824	-2.04418	-1.18949	-2.56894	-2.22476			ENSG00000276128	AL591441.1	transcribed_processed_pseudogene	0.892462	1.00455	1.0706	1.09938	1.17406	0.875755	1.10149	0.887461	0.152781	0.863295	-0.164137	0.00654937	0.0984142	0.13669	0.231507	-0.191401	0.139451	-0.172244	-2.71046	-0.212074
ENSG00000153563	CD8A	protein_coding	0.357997	0.497508	0.101836	0.489749	0.404734	0.334272	0.176516	0.116617	0.467977	0.29583	-1.48198	-1.00721	-3.29568	-1.02989	-1.30495	-1.58091	-2.50213	-3.10015	-1.09549	-1.75716			ENSG00000121053	EPX	protein_coding	0.984878	0.669854	0.710759	1.31399	0.681107	0.390269	0.361184	0.276074	1.12499	0.865065	-0.0219831	-0.578081	-0.492568	0.393954	-0.554047	-1.35746	-1.46919	-1.85687	0.169912	-0.20912
ENSG00000154025	SLC5A10	protein_coding	0.602005	0.166474	0.205455	0.492237	0.244078	0.557019	0.427306	0.375452	0.19612	0.238075	-0.732154	-2.58663	-2.28311	-1.02257	-2.03459	-0.844202	-1.22666	-1.4133	-2.35019	-2.07051			ENSG00000105668	UPK1A	protein_coding	0.686998	4.078	0.925765	2.12737	0.410371	0.708671	0.524512	0.66565	0.739853	0.871271	-0.541622	2.02786	-0.111282	1.08907	-1.285	-0.496812	-0.930952	-0.587164	-0.434689	-0.198807
ENSG00000198153	ZNF849P	unprocessed_pseudogene	1.3556	0.431119	1.00878	1.9101	0.947981	0.14492	1.56225	0.48569	0.609096	0.92383	0.438932	-1.21384	0.0126116	0.933648	-0.07707	-2.78667	0.643625	-1.04189	-0.715258	-0.114301			ENSG00000214946	TBC1D26	protein_coding	1.22091	13.1631	0.871523	4.3239	1.06246	0.233934	1.7547	0.636007	0.870887	0.873618	0.28796	3.71842	-0.198389	2.11233	0.0874045	-2.09583	0.811221	-0.652885	-0.199443	-0.194926
ENSG00000107147	KCNT1	protein_coding	14.721	0.570102	0.484041	0.705094	0.569921	0.241205	0.638687	0.776231	0.998097	0.986924	3.87981	-0.810708	-1.0468	-0.504112	-0.811165	-2.05167	-0.646819	-0.365442	-0.00274817	-0.0189891			ENSG00000143473	KCNH1	protein_coding	1.07902	0.47759	0.797854	1.25012	0.60864	0.424241	0.487382	0.399176	0.853069	0.875625	0.109728	-1.06616	-0.325804	0.322067	-0.716338	-1.23704	-1.03687	-1.3249	-0.229265	-0.191614
ENSG00000115221	ITGB6	protein_coding	0.388028	0.0702559	0.41359	0.895883	0.364753	0.3772	0.348369	0.237259	0.197755	0.20064	-1.36577	-3.83124	-1.27373	-0.158618	-1.45501	-1.4066	-1.52131	-2.07547	-2.33821	-2.31732			ENSG00000112782	CLIC5	protein_coding	0.83075	0.587015	1.17087	2.22345	1.80262	1.64345	1.58478	1.59109	1.08613	0.876251	-0.267514	-0.768531	0.227586	1.1528	0.850091	0.716724	0.664283	0.670019	0.119191	-0.190584
ENSG00000173728	C1orf100	protein_coding	0.607712	2.28785	1.43653	1.35262	0.899081	0.154263	0.19537	0.516169	3.90392	1.30835	-0.71854	1.19399	0.522585	0.435757	-0.153477	-2.69654	-2.35572	-0.954085	1.96492	0.387749			ENSG00000184574	LPAR5	protein_coding	0.411291	0.679457	0.665463	0.444267	0.259057	0.496159	0.586165	0.560036	0.311182	0.877467	-1.28177	-0.557546	-0.587569	-1.1705	-1.94866	-1.01112	-0.770621	-0.836409	-1.68417	-0.188583
ENSG00000162849	KIF26B	protein_coding	0.331886	0.42258	0.100187	1.47541	0.488249	0.28552	0.422583	0.897629	1.85648	0.816229	-1.59124	-1.2427	-3.31923	0.561116	-1.03431	-1.80834	-1.24269	-0.155809	0.892571	-0.292954			ENSG00000158014	SLC30A2	protein_coding	0.252642	0.582967	0.76186	2.28895	0.890079	0.424829	0.821787	0.680282	0.17819	0.878747	-1.98483	-0.778514	-0.392402	1.19469	-0.167995	-1.23505	-0.283164	-0.555795	-2.48851	-0.18648
ENSG00000164061	BSN	protein_coding	1.04197	1.75393	1.26886	0.497578	0.435244	0.320336	0.891002	0.999746	2.51967	1.26709	0.0593068	0.810594	0.343534	-1.00701	-1.2001	-1.64234	-0.166499	-0.000366491	1.33323	0.341518			ENSG00000111816	FRK	protein_coding	0.529642	0.128896	0.602969	0.437059	0.711773	0.522812	0.696835	0.447125	0.487438	0.879071	-0.916911	-2.95572	-0.729844	-1.1941	-0.490511	-0.935636	-0.521111	-1.16125	-1.03671	-0.185948
ENSG00000259529	AL136295.5	protein_coding	0.520328	0.181324	0.437843	0.724623	0.537626	0.264153	0.462594	1.21196	0.771249	0.267854	-0.942507	-2.46336	-1.19151	-0.464697	-0.895325	-1.92055	-1.11218	0.277342	-0.374731	-1.90048			ENSG00000113532	ST8SIA4	protein_coding	2.68964	1.10709	2.45652	0.72507	1.56627	4.1042	2.27688	3.29367	1.14024	0.881913	1.42741	0.146773	1.29662	-0.463808	0.647329	2.0371	1.18706	1.7197	0.189332	-0.181292
ENSG00000284845	AL136295.10	protein_coding	0.520328	0.181324	0.437843	0.724623	0.537626	0.264153	0.462594	1.21196	0.771249	0.267854	-0.942507	-2.46336	-1.19151	-0.464697	-0.895325	-1.92055	-1.11218	0.277342	-0.374731	-1.90048			ENSG00000261150	EPPK1	protein_coding	0.882043	0.553643	0.884372	0.580671	1.01995	0.728936	0.864183	0.935537	0.610645	0.884575	-0.181079	-0.852972	-0.177275	-0.784207	0.0284928	-0.456136	-0.210591	-0.0961334	-0.711594	-0.176944
ENSG00000222036	POTEM	protein_coding	0.560361	0.273983	0.559242	0.404403	0.493466	0.287841	0.038008	1.05156	0.713006	0.705433	-0.835572	-1.86784	-0.838455	-1.30613	-1.01898	-1.79666	-4.71755	0.0725243	-0.488014	-0.503419			ENSG00000103647	CORO2B	protein_coding	0.760607	5.98832	1.12003	0.717454	1.18656	1.16018	1.18377	1.075	0.754536	0.885765	-0.394777	2.58215	0.163536	-0.479042	0.246785	0.214351	0.243389	0.104337	-0.406338	-0.175004
ENSG00000145626	UGT3A1	protein_coding	0.66007	1.32376	0.719055	1.50328	0.325751	0.438981	0.546741	0.414365	0.860588	0.872498	-0.599309	0.404642	-0.475827	0.588114	-1.61816	-1.18777	-0.87107	-1.27103	-0.216605	-0.196776			ENSG00000180801	ARSJ	protein_coding	1.18539	0.820638	0.836968	0.536256	0.612704	1.23006	1.04243	0.990691	0.780218	0.88716	0.245358	-0.285182	-0.256756	-0.899006	-0.706738	0.298732	0.0599483	-0.0134929	-0.358052	-0.172734
ENSG00000176971	FIBIN	protein_coding	0.951455	0.850069	0.52239	0.313742	0.310796	0.46373	0.679033	1.31602	0.598761	0.75873	-0.0717927	-0.234348	-0.936801	-1.67235	-1.68596	-1.10864	-0.558446	0.396181	-0.739948	-0.398342			ENSG00000146250	PRSS35	protein_coding	1.23265	0.75132	1.3482	0.9822	1.04938	1.31241	1.05263	1.3921	0.802212	0.889023	0.301763	-0.412501	0.431035	-0.0259113	0.0695372	0.392218	0.0739984	0.477263	-0.317945	-0.169707
ENSG00000151967	SCHIP1	protein_coding	0.937522	0.907372	0.539751	0.606408	0.706052	0.205499	2.12907	0.966445	0.437877	2.14337	-0.0930756	-0.140234	-0.889634	-0.721639	-0.502154	-2.2828	1.09023	-0.0492405	-1.1914	1.09988			ENSG00000272514	CFAP206	protein_coding	0.495802	1.95906	0.615665	1.6452	1.15038	0.824474	0.528378	0.584635	0.482525	0.897324	-1.01216	0.970162	-0.699783	0.718263	0.202113	-0.278454	-0.920358	-0.774392	-1.05132	-0.156299
ENSG00000165899	OTOGL	protein_coding	0.911329	0.120779	0.341251	0.0891315	0.496391	0.29369	1.90149	0.169913	0.169804	0.129331	-0.133957	-3.04956	-1.55109	-3.48792	-1.01045	-1.76763	0.927131	-2.55713	-2.55806	-2.95086			ENSG00000276537	TTYH1	protein_coding	1.06782	3.51525	0.036825	5.4965	0.532125	0.148326	0.225741	1.30389	0.594124	0.90068	0.0946621	1.81363	-4.76317	2.45851	-0.910163	-2.75316	-2.14726	0.382817	-0.751164	-0.150913
ENSG00000107859	PITX3	protein_coding	0.238467	0.960318	0.532441	0.880256	0.291689	0.501252	0.635408	0.335798	1.68742	1.2772	-2.06814	-0.0584159	-0.909306	-0.184005	-1.7775	-0.996392	-0.654245	-1.57433	0.754819	0.352984			ENSG00000139515	PDX1	protein_coding	1.57749	1.40392	1.77565	1.37679	1.6945	2.24883	1.0956	1.44599	1.2856	0.90637	0.657631	0.489461	0.828347	0.461309	0.76086	1.16917	0.131721	0.532058	0.362442	-0.141828
ENSG00000169184	MN1	protein_coding	2.22779	0.542964	0.495115	0.570478	0.226543	0.650454	0.426526	0.349203	0.436301	3.98118	1.15561	-0.881072	-1.01416	-0.809757	-2.14214	-0.620481	-1.22929	-1.51786	-1.1966	1.9932			ENSG00000275365	MMP11	protein_coding	2.38331	4.12792	0.2957	3.76216	1.79886	0.442336	2.44908	0.601411	5.46291	0.909258	1.25297	2.04542	-1.75779	1.91156	0.847084	-1.17679	1.29224	-0.733577	2.44967	-0.137238
ENSG00000103647	CORO2B	protein_coding	1.17081	0.670291	0.682463	0.565443	0.171935	0.867824	0.652667	0.539032	0.987148	1.63752	0.227507	-0.577141	-0.551177	-0.822546	-2.54006	-0.204526	-0.615581	-0.891557	-0.0186617	0.711513			ENSG00000214652	ZNF727	protein_coding	0.411307	0.614409	0.874431	0.53669	0.603424	0.6029	0.691734	0.767656	0.632934	0.911616	-1.28171	-0.702729	-0.193584	-0.897839	-0.728756	-0.730009	-0.531711	-0.381468	-0.659873	-0.133502
ENSG00000187045	TMPRSS6	protein_coding	0.633285	1.00855	0.595933	1.17746	0.63907	0.23399	0.427704	0.2271	0.852342	0.27536	-0.659073	0.0122826	-0.746778	0.235677	-0.645954	-2.09548	-1.22532	-2.1386	-0.230496	-1.86061			ENSG00000276191	CRHR1	protein_coding	0.228708	2.4861	1.01639	0.974833	0.140598	2.46489	0.833093	0.684476	1.90548	0.912556	-2.12842	1.31388	0.0234612	-0.036773	-2.83035	1.30153	-0.263451	-0.546928	0.930157	-0.132015
ENSG00000125851	PCSK2	protein_coding	0.490938	0.197942	0.399016	1.50261	0.252054	0.598203	0.268579	0.402937	0.316622	0.736054	-1.02639	-2.33685	-1.32548	0.587473	-1.98819	-0.741292	-1.89658	-1.31137	-1.65917	-0.442117			ENSG00000130226	DPP6	protein_coding	0.720765	1.54098	1.44696	0.930283	1.22706	0.207357	0.718599	0.782488	0.765398	0.913248	-0.472399	0.623847	0.533027	-0.104258	0.295207	-2.26981	-0.476741	-0.35386	-0.385718	-0.130921
ENSG00000163792	TCF23	protein_coding	0.377716	0.0632662	0.248943	0.372247	0.308672	0.489847	0.484399	0.355991	0.532277	0.180721	-1.40463	-3.98242	-2.00611	-1.42567	-1.69585	-1.0296	-1.04573	-1.49009	-0.909751	-2.46816			ENSG00000288124	C1RL	protein_coding	1.85071	6.39784	2.5466	3.61546	2.6629	2.80762	1.39037	1.49532	1.11303	0.913415	0.888083	2.67758	1.34857	1.85418	1.413	1.48935	0.47547	0.580455	0.154498	-0.130657
ENSG00000160172	FAM86C2P	transcribed_unprocessed_pseudogene	1.83312	0.739827	0.684432	0.758451	0.823649	0.184289	0.794552	2.05603	0.515328	1.46734	0.874298	-0.43474	-0.547021	-0.398872	-0.279898	-2.43996	-0.331786	1.03986	-0.956437	0.553203			ENSG00000139178	C1RL	protein_coding	1.85071	6.39784	2.5466	3.61546	2.6629	2.80762	1.39037	1.49532	1.11303	0.913415	0.888083	2.67758	1.34857	1.85418	1.413	1.48935	0.47547	0.580455	0.154498	-0.130657
ENSG00000282457	CSPG4P10	transcribed_unprocessed_pseudogene	0.139136	0.225181	0.0353108	2.13e-07	0.244101	0.622876	0.194838	0.25762	1.25e-06	0.077354	-2.84543	-2.15084	-4.82375	-22.1594	-2.03445	-0.682983	-2.35965	-1.95669	-19.6134	-3.69238			ENSG00000196754	S100A2	protein_coding	4.92437	8.42646	1.45087	3.95936	1.85131	1.93673	2.64837	2.83235	3.97939	0.913565	2.29994	3.07493	0.536918	1.98527	0.88855	0.953625	1.4051	1.502	1.99255	-0.130421
ENSG00000162989	KCNJ3	protein_coding	0.201236	0.801285	0.4326	0.40314	0.910035	0.168223	0.290811	0.190313	0.47602	0.603503	-2.31304	-0.319613	-1.20889	-1.31065	-0.136006	-2.57155	-1.78185	-2.39355	-1.07091	-0.728567			ENSG00000182575	NXPH3	protein_coding	0.475293	0.339017	0.554932	0.822552	0.432627	0.296994	0.879674	0.841582	0.883293	0.913751	-1.07311	-1.56057	-0.849617	-0.281821	-1.2088	-1.75149	-0.184959	-0.248824	-0.179036	-0.130127
ENSG00000182218	HHIPL1	protein_coding	0.568753	0.414884	0.444772	0.617491	0.281063	0.54546	0.437228	0.618008	0.247006	0.653388	-0.814126	-1.26922	-1.16886	-0.69551	-1.83103	-0.874455	-1.19354	-0.694303	-2.01738	-0.613988			ENSG00000240583	AQP1	protein_coding	0.969114	2.9492	0.300726	1.44589	1.50163	1.91416	1.40183	1.3326	1.89609	0.915909	-0.0452617	1.56032	-1.73348	0.531958	0.586532	0.936709	0.487317	0.414245	0.923028	-0.126724
ENSG00000146722	AC211486.1	transcribed_unprocessed_pseudogene	3.06568	1.50609	1.11829	1.11274	1.13734	0.134846	1.23841	0.849111	6.26523	1.6145	1.61621	0.590808	0.161289	0.154117	0.185664	-2.89062	0.308489	-0.235975	2.64737	0.691087			ENSG00000173597	SULT1B1	protein_coding	0.238822	0.502653	0.895463	0.381296	0.697665	0.589006	1.04947	0.273456	0.214483	0.921023	-2.06599	-0.992365	-0.159294	-1.39102	-0.519394	-0.763646	0.0696651	-1.87062	-2.22106	-0.118691
ENSG00000171533	MAP6	protein_coding	1.05773	0.962805	1.04756	0.633085	0.278551	0.550768	0.395791	0.829099	1.06984	0.609371	0.08097	-0.0546845	0.067036	-0.659529	-1.84399	-0.860483	-1.33719	-0.270384	0.097395	-0.714607			ENSG00000167703	SLC43A2	protein_coding	0.71932	3.36265	1.40395	0.715627	1.16474	2.09156	1.0165	0.467676	1.29562	0.924	-0.475294	1.7496	0.489493	-0.48272	0.220008	1.06458	0.023607	-1.09642	0.373644	-0.114036
ENSG00000153820	SPHKAP	protein_coding	0.651886	0.402392	0.318356	0.131986	0.544162	0.284968	0.399846	0.352261	0.377294	0.383025	-0.617308	-1.31333	-1.65129	-2.92154	-0.877892	-1.81113	-1.32248	-1.50528	-1.40624	-1.38449			ENSG00000188064	WNT7B	protein_coding	1.7549	1.68273	0.848188	0.590595	0.394396	1.10884	1.2306	0.780563	0.345363	0.924371	0.811393	0.750804	-0.237544	-0.759759	-1.34228	0.14905	0.299358	-0.357413	-1.53381	-0.113456
ENSG00000154269	ENPP3	protein_coding	1.21988	0.696473	0.912572	1.17507	0.508823	0.307738	0.892447	0.99314	1.86841	0.967891	0.286736	-0.521861	-0.13199	0.232747	-0.974764	-1.70023	-0.164162	-0.00993099	0.901811	-0.0470835			ENSG00000149633	KIAA1755	protein_coding	0.226953	0.876528	0.742659	1.5377	0.628868	0.338172	0.353065	0.530667	0.885922	0.926464	-2.13953	-0.190128	-0.429228	0.620774	-0.669171	-1.56417	-1.502	-0.914121	-0.174748	-0.110193
ENSG00000196421	C20orf204	protein_coding	0.770864	1.15988	0.716478	1.98233	0.358939	0.437741	0.329358	0.871139	1.98083	0.513569	-0.375452	0.213976	-0.481006	0.987196	-1.47819	-1.19185	-1.60227	-0.199025	0.986102	-0.96137			ENSG00000139289	PHLDA1	protein_coding	0.372747	1.22261	0.656826	0.618714	0.390235	0.62501	1.02937	0.442956	0.36617	0.927584	-1.42373	0.289964	-0.606417	-0.692655	-1.35758	-0.678049	0.0417644	-1.17476	-1.44941	-0.10845
ENSG00000182050	MGAT4C	protein_coding	0.479187	0.0673005	0.0973707	0.0349977	0.558203	0.281505	0.0241756	0.514794	0.022551	0.506443	-1.06134	-3.89324	-3.36037	-4.8366	-0.841139	-1.82877	-5.3703	-0.957934	-5.47066	-0.981527			ENSG00000132938	MTUS2	protein_coding	0.633981	0.234419	0.69663	3.01527	0.781809	0.623651	0.453778	0.862923	0.143884	0.932145	-0.657488	-2.09284	-0.521534	1.59229	-0.355112	-0.681189	-1.13994	-0.212696	-2.79702	-0.101374
ENSG00000283530	MGAT4C	protein_coding	0.479187	0.0673005	0.0973707	0.0349977	0.558203	0.281505	0.0241756	0.514794	0.022551	0.506443	-1.06134	-3.89324	-3.36037	-4.8366	-0.841139	-1.82877	-5.3703	-0.957934	-5.47066	-0.981527			ENSG00000183876	ARSI	protein_coding	0.559044	4.05849	0.857745	1.51698	0.590169	1.09855	0.509732	0.777413	1.77224	0.93639	-0.838966	2.02094	-0.221379	0.601202	-0.7608	0.135601	-0.972189	-0.363247	0.825574	-0.0948186
ENSG00000285137	MGAT4C	protein_coding	0.479187	0.0673005	0.0973707	0.0349977	0.558203	0.281505	0.0241756	0.514794	0.022551	0.506443	-1.06134	-3.89324	-3.36037	-4.8366	-0.841139	-1.82877	-5.3703	-0.957934	-5.47066	-0.981527			ENSG00000101955	SRPX	protein_coding	1.67075	1.1016	1.91199	0.769515	2.20259	1.68672	3.34528	1.68082	2.03482	0.938662	0.7405	0.1396	0.935075	-0.377979	1.1392	0.754222	1.74213	0.749169	1.0249	-0.0913223
ENSG00000269896	AL513477.1	transcribed_processed_pseudogene	1.01591	0.53438	0.197134	0.394492	0.586475	0.269179	0.284623	1.05307	0.753344	0.763204	0.0227726	-0.904062	-2.34275	-1.34193	-0.769858	-1.89336	-1.81288	0.0746013	-0.408619	-0.389859			ENSG00000138083	SIX3	protein_coding	0.638888	2.01572	0.603242	0.878896	0.512099	0.293635	0.289822	0.636386	0.622117	0.939926	-0.646365	1.0113	-0.729191	-0.186236	-0.965505	-1.7679	-1.78676	-0.652026	-0.684742	-0.0893809
ENSG00000080031	PTPRH	protein_coding	1.04597	0.688036	0.575957	0.714929	0.389074	0.406481	0.464217	0.825543	0.682436	0.172893	0.0648438	-0.539444	-0.795967	-0.484128	-1.36188	-1.29874	-1.10713	-0.276585	-0.551234	-2.53205			ENSG00000144792	ZNF660	protein_coding	0.0785677	0.300623	0.228348	1.56571	0.323527	0.432105	0.681117	0.379995	0.0460946	0.940294	-3.66992	-1.73397	-2.13069	0.646814	-1.62804	-1.21055	-0.554026	-1.39595	-4.43926	-0.0888162
ENSG00000130226	DPP6	protein_coding	0.413003	0.739396	0.481545	0.448769	0.518792	0.306669	0.340862	0.357326	2.50812	0.472992	-1.27578	-0.435581	-1.05426	-1.15596	-0.946772	-1.70525	-1.55274	-1.48469	1.32661	-1.08011			ENSG00000280661	ZNF660	protein_coding	0.0785677	0.300623	0.228348	1.56571	0.323527	0.432105	0.681117	0.379995	0.0460946	0.940294	-3.66992	-1.73397	-2.13069	0.646814	-1.62804	-1.21055	-0.554026	-1.39595	-4.43926	-0.0888162
ENSG00000254681	PKD1P5	transcribed_unprocessed_pseudogene	0.574907	0.32885	0.546529	0.178407	0.561353	0.284843	0.303896	0.142163	9.16296	4.43006	-0.798599	-1.6045	-0.87163	-2.48676	-0.83302	-1.81176	-1.71835	-2.81438	3.19581	2.14733			ENSG00000234729	AGER	protein_coding	1.22528	1.73738	0.832891	0.471508	1.73955	0.81111	1.55117	1.02419	1.33236	0.940888	0.293107	0.79691	-0.2638	-1.08465	0.798712	-0.30203	0.633352	0.0344828	0.413983	-0.0879048
ENSG00000169894	MUC3A	protein_coding	0.545512	0.329131	0.162476	0.0789133	0.483674	0.332367	0.166228	0.371021	2.8837	0.470358	-0.874317	-1.60327	-2.6217	-3.66359	-1.04789	-1.58915	-2.58877	-1.43043	1.52792	-1.08817			ENSG00000206320	AGER	protein_coding	1.7642	1.73738	0.832891	0.471508	0.918592	0.81111	1.85135	1.02419	1.33236	0.940888	0.819015	0.79691	-0.2638	-1.08465	-0.122504	-0.30203	0.888579	0.0344828	0.413983	-0.0879048
ENSG00000229698	HLA-F	protein_coding	1.27624	2.63185	1.05187	6.61327	0.200443	0.802093	0.556543	1.63102	6.24318	2.19579	0.351899	1.39608	0.0729598	2.72536	-2.31874	-0.318159	-0.845435	0.705775	2.64228	1.13474			ENSG00000229058	AGER	protein_coding	1.7642	1.73738	0.832891	0.471508	0.918592	0.81111	1.85135	1.02419	1.33236	0.940888	0.819015	0.79691	-0.2638	-1.08465	-0.122504	-0.30203	0.888579	0.0344828	0.413983	-0.0879048
ENSG00000171388	APLN	protein_coding	0.580318	1.36581	0.887146	0.576088	0.380395	0.425714	0.290919	0.219673	0.274803	1.95044	-0.785084	0.449757	-0.172757	-0.795639	-1.39443	-1.23204	-1.78131	-2.18657	-1.86353	0.9638			ENSG00000237405	AGER	protein_coding	1.7642	1.73738	0.832891	0.471508	0.918592	0.81111	1.85135	1.02419	1.33236	0.940888	0.819015	0.79691	-0.2638	-1.08465	-0.122504	-0.30203	0.888579	0.0344828	0.413983	-0.0879048
ENSG00000174125	TLR1	protein_coding	0.472717	1.52254	1.5051	0.337673	0.167276	0.972654	0.829628	0.257531	1.84914	1.85085	-1.08095	0.606481	0.589861	-1.5663	-2.5797	-0.040001	-0.269464	-1.95718	0.886854	0.888188			ENSG00000041982	TNC	protein_coding	0.366795	0.278587	0.458088	0.151923	0.488685	0.698408	0.464709	0.71695	0.53561	0.941649	-1.44695	-1.8438	-1.1263	-2.71859	-1.03302	-0.517858	-1.1056	-0.480056	-0.900745	-0.0867387
ENSG00000278961	SMIM34B	protein_coding	0.706302	0.234553	0.542042	1.38569	0.687957	0.236588	0.800051	0.26427	0.986878	1.00529	-0.501643	-2.09201	-0.883523	0.470605	-0.53961	-2.07955	-0.321836	-1.91992	-0.0190562	0.00761174			ENSG00000136869	TLR4	protein_coding	0.191763	0.135974	0.167211	0.0891058	0.208739	0.813571	0.338641	0.140978	0.125332	0.94197	-2.3826	-2.8786	-2.58026	-3.48834	-2.26023	-0.29766	-1.56217	-2.82646	-2.99617	-0.086247
ENSG00000165695	AK8	protein_coding	1.89215	1.2812	0.505873	0.630713	0.501791	0.325415	0.455163	0.481121	4.11947	2.13534	0.92003	0.357501	-0.983153	-0.664944	-0.994842	-1.61965	-1.13554	-1.05553	2.04246	1.09447			ENSG00000236155	ZPLD2P	transcribed_unprocessed_pseudogene	0.169068	1.93216	0.0718993	2.25356	0.351104	0.276344	0.637435	0.347871	0.857105	0.942103	-2.56432	0.950215	-3.79788	1.17221	-1.51003	-1.85546	-0.64965	-1.52338	-0.222456	-0.0860433
ENSG00000172403	SYNPO2	protein_coding	0.405443	0.469926	0.301162	0.0619733	0.369681	0.443365	0.187066	0.199217	0.222508	0.285657	-1.30243	-1.0895	-1.73139	-4.01221	-1.43565	-1.17343	-2.41838	-2.32759	-2.16807	-1.80764			ENSG00000116032	GRIN3B	protein_coding	0.617993	0.548345	1.16418	0.717454	0.697975	1.39026	1.54199	0.911686	1.43216	0.944816	-0.694338	-0.866844	0.219318	-0.479042	-0.518753	0.475353	0.624797	-0.133391	0.518198	-0.0818947
ENSG00000229089	ANKRD20A8P	transcribed_unprocessed_pseudogene	0.872534	0.483126	0.609301	0.544425	0.363147	0.452276	0.366828	0.153903	0.238352	0.396573	-0.196717	-1.04953	-0.714773	-0.877195	-1.46137	-1.14472	-1.44682	-2.69991	-2.06883	-1.33434			ENSG00000155875	SAXO1	protein_coding	0.755381	4.40069	1.2717	2.15428	1.94748	0.638969	1.06427	1.46629	1.00285	0.944988	-0.404724	2.13773	0.346761	1.10721	0.961609	-0.646182	0.0898683	0.552167	0.00410727	-0.0816321
ENSG00000118946	PCDH17	protein_coding	0.609146	0.255229	0.472648	0.215243	0.538572	0.305718	0.321062	0.700121	0.307632	1.0901	-0.71514	-1.97014	-1.08116	-2.21596	-0.892788	-1.70973	-1.63908	-0.514324	-1.70072	0.124458			ENSG00000156475	PPP2R2B	protein_coding	0.526123	0.322944	1.74865	8.96447	0.818288	1.00383	0.285398	0.220708	0.198977	0.945356	-0.926528	-1.63064	0.806242	3.16422	-0.289319	0.00551209	-1.80895	-2.17979	-2.32933	-0.0810702
ENSG00000186648	CARMIL3	protein_coding	1.0204	0.615916	0.664386	1.5883	0.327555	0.502937	0.620377	0.458632	0.302542	1.37395	0.029139	-0.699194	-0.589906	0.667483	-1.61019	-0.99155	-0.688782	-1.12459	-1.72479	0.458327			ENSG00000135917	SLC19A3	protein_coding	0.69764	2.8195	1.00371	0.226726	1.32743	1.01399	2.07445	1.90635	0.972491	0.945967	-0.519445	1.49544	0.00534163	-2.14098	0.408637	0.0200477	1.05273	0.930815	-0.0402432	-0.0801382
ENSG00000284765	CARMIL3	protein_coding	1.0204	0.615916	0.664386	1.5883	0.327555	0.502937	0.620377	0.458632	0.302542	1.37395	0.029139	-0.699194	-0.589906	0.667483	-1.61019	-0.99155	-0.688782	-1.12459	-1.72479	0.458327			ENSG00000078018	MAP2	protein_coding	0.901474	0.6636	0.953292	2.54135	0.201923	0.322074	1.13445	0.409172	0.719548	0.946273	-0.149642	-0.591614	-0.0690102	1.34559	-2.30812	-1.63454	0.181999	-1.28922	-0.474837	-0.079671
ENSG00000135604	STX11	protein_coding	1.04825	0.834883	0.698583	0.821561	0.352359	0.468048	0.711265	0.375898	0.156607	0.32324	0.0679828	-0.260354	-0.517497	-0.28356	-1.50488	-1.09527	-0.491541	-1.41159	-2.67478	-1.62932			ENSG00000228875	CSNK2B	protein_coding	2.78206	0.874014	1.48984	1.82807	1.50568	0.907377	6.99791	2.76626	5.83711	0.94658	1.47615	-0.194272	0.57516	0.870323	0.590414	-0.140226	2.80692	1.46794	2.54525	-0.0792037
ENSG00000154783	FGD5	protein_coding	0.855932	0.663456	0.422846	0.156527	0.460806	0.358033	0.514769	0.47952	0.800566	0.690896	-0.224432	-0.591928	-1.2418	-2.67552	-1.11777	-1.48184	-0.958002	-1.06034	-0.320908	-0.533459			ENSG00000250770	AC005865.1	transcribed_unprocessed_pseudogene	0.98249	0.58417	1.10295	0.382107	1.71943	1.02713	1.44929	0.674455	1.3536	0.947031	-0.0254851	-0.77554	0.141362	-1.38795	0.781932	0.038623	0.535351	-0.568206	0.436805	-0.0785161
ENSG00000164049	FBXW12	protein_coding	1.49619	0.998446	1.3164	1.89436	0.739257	0.224005	0.672437	0.917122	2.71794	1.06988	0.581295	-0.00224369	0.3966	0.921708	-0.435852	-2.1584	-0.572529	-0.124814	1.44251	0.097449			ENSG00000183935	HTR7P1	transcribed_processed_pseudogene	0.688403	1.60719	0.526258	0.789046	0.512351	0.853296	0.947383	1.03359	1.02682	0.947136	-0.538675	0.68454	-0.926158	-0.341819	-0.964796	-0.228882	-0.0779803	0.047664	0.0381833	-0.0783565
ENSG00000260644	HERC2P5	transcribed_unprocessed_pseudogene	0.357568	0.203532	0.4547	0.601151	0.347999	0.47885	0.130145	1.0872	0.862392	0.692568	-1.48371	-2.29667	-1.13701	-0.734201	-1.52284	-1.06235	-2.94181	0.120623	-0.213584	-0.529972			ENSG00000089169	RPH3A	protein_coding	0.971749	1.975	0.464598	0.944315	0.769438	0.210323	0.6086	1.15094	0.459588	0.949198	-0.0413444	0.981853	-1.10595	-0.0826599	-0.378123	-2.24932	-0.716434	0.202814	-1.12159	-0.075219
ENSG00000261599	HERC2P8	transcribed_unprocessed_pseudogene	0.357568	0.203532	0.4547	0.601151	0.347999	0.47885	0.130145	1.0872	0.862392	0.692568	-1.48371	-2.29667	-1.13701	-0.734201	-1.52284	-1.06235	-2.94181	0.120623	-0.213584	-0.529972			ENSG00000198650	TAT	protein_coding	0.873453	3.16472	1.03364	2.95836	1.01826	1.38777	1.40543	0.686328	1.42195	0.949756	-0.195198	1.66208	0.0477324	1.5648	0.026106	0.472768	0.491011	-0.54303	0.507871	-0.0743712
ENSG00000135835	KIAA1614	protein_coding	2.00086	0.76504	0.729511	0.280974	0.314926	0.529917	0.809959	0.606379	0.255621	3.46426	1.00062	-0.386393	-0.454998	-1.83149	-1.66691	-0.916163	-0.304079	-0.721708	-1.96792	1.79255			ENSG00000065325	GLP2R	protein_coding	0.328311	1.12441	0.629294	0.916727	0.766565	0.612562	0.485485	0.535887	0.321006	0.95087	-1.60686	0.169175	-0.668194	-0.125436	-0.38352	-0.707072	-1.0425	-0.9	-1.63933	-0.0726794
ENSG00000006468	ETV1	protein_coding	1.62015	0.250374	0.916116	2.68032	0.667698	0.251984	0.845941	0.0563626	2.68964	2.56868	0.696123	-1.99784	-0.126398	1.4224	-0.582733	-1.9886	-0.241371	-4.14912	1.42741	1.36103			ENSG00000233327	USP32P2	transcribed_unprocessed_pseudogene	0.554999	0.0555254	0.678384	0.621746	0.312084	0.610945	0.418663	0.702428	1.87469	0.951367	-0.849444	-4.17071	-0.559826	-0.685603	-1.67999	-0.710886	-1.25614	-0.509578	0.906651	-0.0719261
ENSG00000226560	C2	protein_coding	1.17592	0.198937	1.23917	0.198776	0.588274	0.287787	0.947968	0.527206	0.699695	0.685494	0.233788	-2.32962	0.309376	-2.33079	-0.765439	-1.79692	-0.0770897	-0.92356	-0.515202	-0.544784			ENSG00000156886	ITGAD	protein_coding	0.505603	4.45436	2.04642	0.967594	1.12121	1.71987	2.70513	1.667	0.898328	0.954527	-0.983923	2.15522	1.0331	-0.0475263	0.165057	0.782299	1.4357	0.737258	-0.154686	-0.0671427
ENSG00000186329	TMEM212	protein_coding	0.835892	0.319152	0.920584	0.517656	0.354563	0.481501	0.548219	0.39554	0.577653	0.800703	-0.258612	-1.64768	-0.119379	-0.949934	-1.49589	-1.05439	-0.867176	-1.3381	-0.791725	-0.320661			ENSG00000276876	MYT1	protein_coding	1.3492	3.18415	1.68757	0.483672	0.899487	1.75774	0.704703	2.05591	0.283559	0.954833	0.432105	1.67091	0.754951	-1.0479	-0.152826	0.81372	-0.504913	1.03977	-1.81828	-0.0666797
ENSG00000162843	WDR64	protein_coding	0.509078	0.283043	0.768141	0.413271	0.466891	0.367514	0.417519	0.988518	2.22747	0.599679	-0.974042	-1.82091	-0.380557	-1.27484	-1.09884	-1.44413	-1.26009	-0.0166611	1.1554	-0.737738			ENSG00000007237	GAS7	protein_coding	1.1032	0.7604	1.11455	0.233621	1.33501	0.855999	1.59684	0.940496	0.733454	0.964597	0.141699	-0.39517	0.156463	-2.09776	0.416848	-0.224319	0.675216	-0.0885065	-0.447221	-0.0520017
ENSG00000170049	KCNAB3	protein_coding	1.71484	0.445162	0.240221	0.394671	0.954331	0.180008	0.502015	0.981283	2.77214	0.186499	0.778074	-1.1676	-2.05756	-1.34128	-0.0674382	-2.47387	-0.994198	-0.0272588	1.471	-2.42276			ENSG00000186150	UBL4B	protein_coding	0.768646	1.2849	1.35646	3.35209	0.972602	0.372625	1.65495	1.18303	0.973962	0.964734	-0.379609	0.361656	0.439847	1.74506	-0.0400785	-1.4242	0.726788	0.242487	-0.0380626	-0.0517969
ENSG00000047648	ARHGAP6	protein_coding	0.710007	0.708715	0.600181	0.428722	0.864969	0.199326	0.660263	0.413595	0.680916	0.69325	-0.494095	-0.496723	-0.73653	-1.22189	-0.20928	-2.3268	-0.598887	-1.27371	-0.554451	-0.528552			ENSG00000239754	CFB	protein_coding	0.329147	2.09123	0.34138	0.908446	0.447408	0.347657	0.136781	0.345184	0.224824	0.966024	-1.60319	1.06435	-1.55055	-0.138527	-1.16034	-1.52426	-2.87006	-1.53456	-2.15313	-0.0498683
ENSG00000099399	MAGEB2	protein_coding	0.554156	0.209299	1.28865	0.618195	0.306775	0.562802	0.624573	0.471568	1.18262	0.597988	-0.851636	-2.25636	0.36586	-0.693866	-1.70475	-0.829301	-0.679058	-1.08446	0.241987	-0.741812			ENSG00000165555	NOXRED1	protein_coding	1.01825	3.08219	1.24763	5.4217	2.04425	0.441128	2.31153	0.991745	2.56441	0.966731	0.0260877	1.62396	0.31919	2.43875	1.03157	-1.18073	1.20885	-0.0119589	1.35863	-0.0488136
ENSG00000185567	AHNAK2	protein_coding	0.950108	1.45882	0.425709	0.336568	0.311025	0.559032	0.932151	0.879518	1.315	1.5624	-0.0738366	0.544798	-1.23206	-1.57103	-1.6849	-0.838997	-0.101364	-0.185215	0.395065	0.643768			ENSG00000161040	FBXL13	protein_coding	1.27533	0.812398	1.35538	1.96366	1.19694	1.30259	0.771781	0.346504	0.112919	0.967125	0.350871	-0.299741	0.438701	0.973545	0.259356	0.381381	-0.373737	-1.52906	-3.14664	-0.048226
ENSG00000145721	LIX1	protein_coding	0.65142	1.00898	0.35491	0.488768	0.483996	0.361138	1.65717	0.0931888	0.233146	1.26743	-0.61834	0.0128919	-1.49447	-1.03278	-1.04693	-1.46938	0.72872	-3.4237	-2.10069	0.341906			ENSG00000170989	S1PR1	protein_coding	1.04459	1.65934	1.23866	2.99986	0.901072	0.89776	0.892663	0.651019	0.397412	0.967339	0.0629315	0.73061	0.30878	1.5849	-0.150286	-0.155598	-0.163812	-0.61923	-1.33129	-0.0479065
ENSG00000205089	CCNI2	protein_coding	4.90134	3.43095	0.945234	0.377324	0.298019	0.588849	0.34827	0.543968	5.34509	2.20462	2.29317	1.77861	-0.0812566	-1.40612	-1.74653	-0.76403	-1.52172	-0.878406	2.41821	1.14053			ENSG00000163576	EFHB	protein_coding	0.983313	12.8117	1.50989	0.484122	2.22456	1.89581	2.37682	1.2111	2.1071	0.969984	-0.0242774	3.67939	0.59444	-1.04656	1.15352	0.922814	1.24903	0.276312	1.07526	-0.0439671
ENSG00000176230	OR4K17	protein_coding	0.656866	0.664915	0.61302	0.557894	0.462529	0.385265	0.824198	0.447252	0.531823	0.858819	-0.606329	-0.588758	-0.705994	-0.841937	-1.11238	-1.37608	-0.278937	-1.16084	-0.910982	-0.219574			ENSG00000176720	BOK	protein_coding	1.3224	2.08606	3.26985	0.909244	2.2088	0.708836	1.42447	1.71899	1.16746	0.972692	0.403159	1.06078	1.70922	-0.137261	1.14326	-0.496476	0.510425	0.781561	0.223373	-0.039945
ENSG00000121380	BCL2L14	protein_coding	0.731957	1.26423	0.459637	0.803034	0.758545	0.23628	0.419367	0.474919	0.397609	1.00357	-0.450169	0.338259	-1.12143	-0.316467	-0.398693	-2.08143	-1.25371	-1.07425	-1.33058	0.00514125			ENSG00000163235	TGFA	protein_coding	0.637874	0.863648	1.69483	0.282635	0.921487	0.707327	0.699792	2.13012	1.00918	0.977037	-0.648657	-0.211485	0.761136	-1.82299	-0.117964	-0.499551	-0.515002	1.09094	0.0131907	-0.0335149
ENSG00000281449	BCL2L14	protein_coding	0.731957	1.26423	0.459637	0.803034	0.758545	0.23628	0.419367	0.474919	0.397609	1.00357	-0.450169	0.338259	-1.12143	-0.316467	-0.398693	-2.08143	-1.25371	-1.07425	-1.33058	0.00514125			ENSG00000138622	HCN4	protein_coding	0.96834	1.26045	1.15737	1.15583	0.611872	0.662948	0.87272	0.862705	0.696143	0.978878	-0.0464144	0.333939	0.21085	0.208929	-0.708698	-0.593032	-0.196409	-0.213061	-0.522544	-0.030799
ENSG00000155265	GOLGA7B	protein_coding	0.459388	0.537627	0.551876	1.69297	0.535159	0.336678	0.435462	0.215165	0.268882	0.20471	-1.12221	-0.895323	-0.857584	0.759556	-0.901961	-1.57056	-1.19938	-2.21648	-1.89495	-2.28835			ENSG00000152785	BMP3	protein_coding	0.282307	1.14999	0.526994	0.77218	0.640366	0.437904	0.570075	0.304046	0.418592	0.980962	-1.82466	0.201621	-0.924142	-0.372991	-0.643031	-1.19131	-0.810776	-1.71764	-1.25638	-0.0277308
ENSG00000214960	CRPPA	protein_coding	1.09256	0.195196	0.405328	1.5019	0.931268	0.196797	0.593374	0.240068	0.299823	1.58838	0.127715	-2.357	-1.30284	0.586787	-0.102732	-2.34522	-0.752986	-2.05848	-1.73782	0.667558			ENSG00000196872	CRACDL	protein_coding	1.38932	2.56167	2.06095	0.903863	2.899	0.434956	1.35049	1.24768	1.14673	0.982012	0.474378	1.35708	1.04331	-0.145824	1.53556	-1.20106	0.433484	0.319249	0.197524	-0.0261874
ENSG00000152207	CYSLTR2	protein_coding	0.546906	0.132006	0.228053	0.194856	0.588739	0.311892	0.447782	0.222892	0.185763	0.0995344	-0.870635	-2.92132	-2.13256	-2.35952	-0.7643	-1.68088	-1.15913	-2.16558	-2.42846	-3.32866			ENSG00000102104	RS1	protein_coding	0.743538	1.19295	1.22961	0.780273	1.14106	1.01898	0.858807	0.876432	0.925277	0.985522	-0.427522	0.254534	0.298201	-0.357949	0.190375	0.0271257	-0.219594	-0.190286	-0.112043	-0.02104
ENSG00000277149	TYW1B	protein_coding	1.03676	0.897885	0.995788	0.668706	0.373042	0.493708	0.790467	0.507801	1.78763	1.05967	0.052082	-0.155397	-0.00608946	-0.580556	-1.42259	-1.01827	-0.339223	-0.977664	0.838048	0.0836096			ENSG00000287924	AC093902.1	processed_pseudogene	0.620435	1.83426	1.18629	1.19362	1.83909	1.05965	0.980287	1.30524	0.829016	0.987417	-0.688648	0.875198	0.246457	0.255344	0.878992	0.0835878	-0.0287239	0.384315	-0.270528	-0.0182686
ENSG00000170775	GPR37	protein_coding	0.669412	0.752776	0.554626	1.36757	0.366582	0.505125	0.172633	0.325898	0.814695	0.744135	-0.579034	-0.409707	-0.850413	0.451615	-1.44779	-0.985288	-2.53422	-1.61751	-0.295668	-0.426364			ENSG00000178033	CALHM5	protein_coding	0.377882	0.353779	0.587833	0.123303	0.251183	0.363058	0.70951	0.636385	0.311783	0.988505	-1.40399	-1.49908	-0.766522	-3.01972	-1.99319	-1.46173	-0.495105	-0.652028	-1.68139	-0.0166798
ENSG00000196341	OR8D1	protein_coding	0.257869	0.146092	0.272038	0.323442	0.446354	0.416522	0.374315	0.0825872	0.308137	0.260732	-1.95529	-2.77505	-1.87812	-1.62842	-1.16374	-1.26354	-1.41768	-3.59794	-1.69836	-1.93936			ENSG00000234846	NEU1	protein_coding	2.37807	0.316638	1.10516	2.74241	9.49524	1.12068	0.418413	0.817708	0.682169	0.989132	1.24979	-1.65909	0.144259	1.45545	3.2472	0.164378	-1.257	-0.290342	-0.551799	-0.015765
ENSG00000224156	TUBB	protein_coding	2.23012	1.07733	1.69909	5.08e-07	0.0824646	2.25764	2.24097	2.33053	1.15693	3.61053	1.15712	0.107455	0.764759	-20.9082	-3.60008	1.17481	1.16412	1.22066	0.210307	1.85221			ENSG00000183117	CSMD1	protein_coding	0.607581	0.446346	1.19085	6.25236	0.168322	0.526003	0.275613	1.56397	0.379536	0.990336	-0.718851	-1.16377	0.251994	2.6444	-2.57071	-0.926857	-1.85929	0.645214	-1.39769	-0.0140104
ENSG00000229684	TUBB	protein_coding	2.23012	1.07733	1.69909	5.08e-07	0.0824646	2.25764	2.24097	2.33053	1.15693	3.61053	1.15712	0.107455	0.764759	-20.9082	-3.60008	1.17481	1.16412	1.22066	0.210307	1.85221			ENSG00000119508	NR4A3	protein_coding	0.794112	1.06198	1.0139	1.15884	0.858703	0.413469	0.964618	0.907862	0.576517	0.992199	-0.332586	0.0867566	0.0199196	0.212681	-0.219769	-1.27415	-0.0519699	-0.139455	-0.794565	-0.0112986
ENSG00000232421	TUBB	protein_coding	2.23012	1.07733	1.69909	5.08e-07	0.0824646	2.25764	2.24097	2.33053	1.15693	3.61053	1.15712	0.107455	0.764759	-20.9082	-3.60008	1.17481	1.16412	1.22066	0.210307	1.85221			ENSG00000213073	AL353625.1	transcribed_processed_pseudogene	1.34809	1.15249	1.38634	0.75387	2.66124	0.620538	1.24373	1.18885	0.880744	0.992737	0.430917	0.204754	0.471278	-0.407612	1.4121	-0.688409	0.314673	0.249567	-0.183205	-0.0105165
ENSG00000232575	TUBB	protein_coding	2.23012	1.07733	1.69909	5.08e-07	0.0824646	2.25764	2.24097	2.33053	1.15693	3.61053	1.15712	0.107455	0.764759	-20.9082	-3.60008	1.17481	1.16412	1.22066	0.210307	1.85221			ENSG00000282379	DTX2	protein_coding	1.51432	5.81396	1.99265	10.3284	1.58536	0.287761	4.10464	4.72021	2.66992	0.994439	0.598669	2.53952	0.994691	3.36854	0.664808	-1.79706	2.03726	2.23885	1.41679	-0.0080458
ENSG00000235067	TUBB	protein_coding	2.23012	1.07733	1.69909	5.08e-07	0.0824646	2.25764	2.24097	2.33053	1.15693	3.61053	1.15712	0.107455	0.764759	-20.9082	-3.60008	1.17481	1.16412	1.22066	0.210307	1.85221			ENSG00000169894	MUC3A	protein_coding	1.10417	0.153534	0.912022	1.32848	0.701513	0.291819	0.3657	0.948353	1.7457	0.997882	0.142957	-2.70337	-0.132859	0.409772	-0.511458	-1.77685	-1.45127	-0.0765039	0.80381	-0.00305887
ENSG00000236539	HNRNPA1P54	processed_pseudogene	0.429488	0.577358	0.538811	0.199836	0.426149	0.438328	0.413951	0.151004	0.701986	0.459541	-1.21931	-0.792462	-0.892149	-2.32311	-1.23057	-1.18992	-1.27247	-2.72734	-0.510486	-1.12173			ENSG00000213221	DNLZ	protein_coding	1.399	2.33267	1.00858	3.30374	0.897201	1.28949	1.11889	0.6479	0.994643	1.0027	0.484396	1.22198	0.0123255	1.7241	-0.156497	0.366801	0.162068	-0.626157	-0.00774929	0.00389003
ENSG00000278530	CHMP1B2P	transcribed_unitary_pseudogene	0.550107	0.580443	0.38488	0.402398	0.543421	0.344491	0.418317	0.5528	0.627967	0.385625	-0.862216	-0.784774	-1.37752	-1.3133	-0.879858	-1.53746	-1.25733	-0.85517	-0.671239	-1.37473			ENSG00000139438	FAM222A	protein_coding	1.6978	3.3335	1.57812	3.48752	1.8643	1.80379	2.22885	1.7861	1.01794	1.00451	0.763668	1.73704	0.658203	1.8022	0.898634	0.851027	1.1563	0.836816	0.0256469	0.00648762
ENSG00000064989	CALCRL	protein_coding	2.23427	0.528927	0.650383	7.50122	0.422759	0.443949	1.11176	1.02263	0.330747	0.28522	1.1598	-0.918859	-0.620639	2.90713	-1.24209	-1.17154	0.152839	0.0322786	-1.5962	-1.80985			ENSG00000139132	FGD4	protein_coding	0.73334	0.4216	1.59417	0.276196	1.77022	0.731782	1.15637	1.09587	0.420624	1.00645	-0.447446	-1.24605	0.672807	-1.85624	0.823925	-0.450514	0.209607	0.132075	-1.2494	0.0092755
ENSG00000269069	AC007842.1	processed_pseudogene	0.927585	0.961556	0.512626	0.236636	0.469292	0.403762	0.409787	0.631718	0.452173	1.25897	-0.108449	-0.0565572	-0.964021	-2.07926	-1.09144	-1.30842	-1.28705	-0.662647	-1.14505	0.332244			ENSG00000005844	ITGAL	protein_coding	0.894912	4.34945	1.21663	3.09147	1.04615	0.31331	1.16817	1.03896	0.652733	1.00971	-0.160182	2.12083	0.282888	1.62829	0.0650896	-1.67434	0.224248	0.0551412	-0.615435	0.0139467
ENSG00000281233	AC007842.2	processed_pseudogene	0.927585	0.961556	0.512626	0.236636	0.469292	0.403762	0.409787	0.631718	0.452173	1.25897	-0.108449	-0.0565572	-0.964021	-2.07926	-1.09144	-1.30842	-1.28705	-0.662647	-1.14505	0.332244			ENSG00000198113	TOR4A	protein_coding	1.14756	0.425977	1.14985	1.67344	1.08605	0.745876	1.15115	0.969439	1.23919	1.00988	0.19857	-1.23115	0.201446	0.742817	0.119091	-0.422992	0.203076	-0.044778	0.309397	0.0141839
ENSG00000187513	GJA4	protein_coding	0.137175	0.207244	0.612454	1.22424	0.303749	0.62692	0.265042	0.933865	0.58547	0.592112	-2.86591	-2.2706	-0.707327	0.291886	-1.71905	-0.673647	-1.91571	-0.0987141	-0.772333	-0.756058			ENSG00000129204	USP6	protein_coding	0.281531	0.612354	0.717587	0.289851	0.561922	0.374884	0.568102	0.415567	0.61045	1.0107	-1.82863	-0.707561	-0.478775	-1.78662	-0.831558	-1.41548	-0.815778	-1.26685	-0.712056	0.0153548
ENSG00000168314	MOBP	protein_coding	0.549591	2.52485	0.868133	1.3735	1.17853	0.162941	0.455768	0.30347	2.31909	0.15406	-0.86357	1.3362	-0.204012	0.457862	0.236987	-2.61758	-1.13363	-1.72037	1.21356	-2.69844			ENSG00000285799	AL645929.2	transcribed_unprocessed_pseudogene	0.555308	1.05613	1.22023	1.03646	1.22371	0.932845	0.867096	0.722474	0.329562	1.01141	-0.84864	0.0787874	0.287153	0.0516644	0.291262	-0.100291	-0.205736	-0.468982	-1.60138	0.0163679
ENSG00000126860	EVI2A	protein_coding	0.426625	0.580109	0.911668	1.02774	0.329204	0.584305	0.158883	0.508849	0.980917	0.645289	-1.22896	-0.785604	-0.13342	0.0394753	-1.60295	-0.775206	-2.65396	-0.97469	-0.027797	-0.631983			ENSG00000069812	HES2	protein_coding	2.07618	0.416474	3.92535	3.6345	1.54715	1.40287	1.54586	0.950839	2.99468	1.01215	1.05393	-1.2637	1.97282	1.86176	0.629616	0.488377	0.628411	-0.0727264	1.5824	0.017426
ENSG00000166341	DCHS1	protein_coding	0.89972	1.51704	0.586134	0.663421	0.464846	0.414576	0.466541	0.727196	0.710897	0.240658	-0.152452	0.601259	-0.770698	-0.592003	-1.10518	-1.27029	-1.09992	-0.459584	-0.492288	-2.05494			ENSG00000236539	HNRNPA1P54	processed_pseudogene	0.429937	0.180165	0.605358	0.35614	0.701606	0.474797	0.66232	0.883994	0.717569	1.01389	-1.2178	-2.47261	-0.72414	-1.48948	-0.511267	-1.07462	-0.5944	-0.177892	-0.478811	0.0199011
ENSG00000157680	DGKI	protein_coding	1.05104	2.53696	0.686371	2.13866	0.248431	0.77737	1.08225	3.57459	0.898499	2.71907	0.0718231	1.3431	-0.542939	1.09671	-2.00908	-0.363327	0.114035	1.83778	-0.154411	1.44311			ENSG00000244721	HLA-L	transcribed_unprocessed_pseudogene	0.798767	1.43801	1.07392	0.636611	0.584169	0.358971	0.85179	0.801315	0.465081	1.01423	-0.324153	0.524074	0.102885	-0.651516	-0.775542	-1.47806	-0.23143	-0.319559	-1.10445	0.0203849
ENSG00000050030	NEXMIF	protein_coding	0.394912	0.170337	0.565493	0.529905	0.398286	0.485611	0.402084	0.708473	0.531026	0.898764	-1.3404	-2.55354	-0.822418	-0.916194	-1.32812	-1.04213	-1.31443	-0.497215	-0.913146	-0.153986			ENSG00000277101	ARHGEF26	protein_coding	1.4449	5.27137	1.79511	2.69433	1.77731	2.27917	0.00165564	0.922766	0.885894	1.01643	0.530975	2.39818	0.844072	1.42993	0.829697	1.18851	-9.2384	-0.115963	-0.174794	0.0235109
ENSG00000171243	SOSTDC1	protein_coding	0.813274	0.756303	0.884652	1.11685	0.277011	0.698909	0.170465	0.300333	0.533887	1.64672	-0.298187	-0.402964	-0.176818	0.159435	-1.85198	-0.516823	-2.55245	-1.73537	-0.905394	0.719598			ENSG00000138080	EMILIN1	protein_coding	1.03477	1.36107	1.14607	0.599817	1.71553	1.19437	1.13849	1.11294	0.824644	1.02151	0.0493101	0.444741	0.196695	-0.737406	0.778658	0.256247	0.187122	0.154378	-0.278157	0.0307019
ENSG00000283022	HYDIN	protein_coding	0.447998	0.470438	0.264813	1.04119	1.024	0.189191	0.136416	0.321464	1.63659	0.438254	-1.15843	-1.08792	-1.91695	0.0582292	0.0342164	-2.40208	-2.87392	-1.63727	0.710694	-1.19016			ENSG00000130176	CNN1	protein_coding	0.948714	4.63931	1.93884	2.18719	1.84108	2.34097	2.87184	2.84557	0.748908	1.02252	-0.0759549	2.21391	0.955196	1.12908	0.880551	1.22711	1.52198	1.50872	-0.41714	0.0321262
ENSG00000157423	HYDIN	protein_coding	0.447998	0.470438	0.264813	1.04119	1.024	0.189191	0.136416	0.321464	1.63659	0.438254	-1.15843	-1.08792	-1.91695	0.0582292	0.0342164	-2.40208	-2.87392	-1.63727	0.710694	-1.19016			ENSG00000167984	NLRC3	protein_coding	0.546674	1.57732	0.449224	1.13407	0.383086	0.715449	0.636456	0.414948	0.568534	1.02548	-0.871247	0.657475	-1.15449	0.18151	-1.38426	-0.483079	-0.651867	-1.269	-0.814681	0.0363064
ENSG00000113749	HRH2	protein_coding	1.23283	0.301489	0.379171	0.368814	0.609175	0.31818	0.275342	0.74643	0.91092	0.414519	0.301979	-1.72982	-1.39908	-1.43903	-0.715071	-1.65209	-1.8607	-0.421921	-0.134604	-1.27049			ENSG00000141086	CTRL	protein_coding	1.28337	5.03611	1.395	1.92709	2.39626	0.335636	0.612873	0.593618	0.0885128	1.02599	0.359943	2.33231	0.480264	0.946424	1.26078	-1.57503	-0.70634	-0.752393	-3.49797	0.037013
ENSG00000273831	LRRC56	protein_coding	0.0728376	0.173767	0.395146	0.121343	0.335855	0.578167	0.0113116	0.387798	0.121617	0.0756367	-3.77917	-2.52477	-1.33954	-3.04284	-1.57409	-0.790442	-6.46605	-1.36662	-3.03958	-3.72477			ENSG00000091137	SLC26A4	protein_coding	1.78703	0.37318	1.75053	2.08495	0.794551	2.00756	1.94381	1.18478	1.43364	1.02615	0.837561	-1.42206	0.807789	1.06001	-0.331788	1.00544	0.958889	0.244624	0.519683	0.0372402
ENSG00000104967	NOVA2	protein_coding	0.959592	0.94316	0.29759	0.220077	0.764823	0.2541	0.566207	1.4748	0.314548	0.691908	-0.059507	-0.0844256	-1.7486	-2.18392	-0.386802	-1.97653	-0.820599	0.560518	-1.66865	-0.531348			ENSG00000151834	GABRA2	protein_coding	0.243706	1.05561	0.458559	0.69066	1.08282	0.198005	0.73999	0.345703	0.635952	1.02712	-2.03678	0.0780766	-1.12482	-0.533952	0.114793	-2.33639	-0.434422	-1.53239	-0.65301	0.0385993
ENSG00000250366	TUNAR	protein_coding	0.469882	0.435524	0.584313	0.319021	0.421381	0.46259	0.467826	0.583163	0.913291	0.617198	-1.08963	-1.19918	-0.775187	-1.64828	-1.2468	-1.11219	-1.09596	-0.778029	-0.130853	-0.696195			ENSG00000135373	EHF	protein_coding	0.323156	11.3721	0.652588	0.475381	0.369451	0.423502	0.783865	1.081	0.399393	1.03334	-1.6297	3.50743	-0.615756	-1.07284	-1.43654	-1.23956	-0.351322	0.112363	-1.32412	0.0473094
ENSG00000153237	CCDC148	protein_coding	0.650252	1.42861	0.897764	0.904916	0.401533	0.48627	0.964313	1.03564	1.73503	0.875322	-0.620929	0.514616	-0.155592	-0.144144	-1.31641	-1.04017	-0.0524266	0.0505226	0.794961	-0.192114			ENSG00000041515	MYO16	protein_coding	0.398882	0.000733066	1.1062	0.378729	0.75603	0.788315	0.918907	0.291012	0.201772	1.03516	-1.32596	-10.4138	0.14561	-1.40076	-0.403484	-0.343156	-0.122009	-1.78085	-2.3092	0.0498496
ENSG00000184985	SORCS2	protein_coding	0.393173	1.75477	0.391215	0.161933	0.869966	0.22567	0.186889	1.17664	0.154336	1.25611	-1.34676	0.811282	-1.35397	-2.62653	-0.200968	-2.14772	-2.41975	0.234679	-2.69585	0.328961			ENSG00000183018	SPNS2	protein_coding	0.854593	1.07172	1.97688	0.690118	1.21999	1.98413	1.63458	1.46965	2.7802	1.03578	-0.226691	0.099928	0.983228	-0.535085	0.286867	0.988504	0.708923	0.555475	1.47519	0.0507123
ENSG00000149403	GRIK4	protein_coding	0.701113	0.220575	1.0405	0.315444	0.419888	0.468789	0.222264	0.944171	2.56425	0.305139	-0.512282	-2.18066	0.0572811	-1.66454	-1.25192	-1.09299	-2.16966	-0.0828799	1.35854	-1.71246			ENSG00000167981	ZNF597	protein_coding	0.976942	1.28213	1.04951	1.25934	0.98191	1.07655	1.35169	1.1938	0.982716	1.03682	-0.0336552	0.358543	0.0697159	0.332668	-0.0263373	0.106415	0.434764	0.255561	-0.0251535	0.0521655
ENSG00000116032	GRIN3B	protein_coding	1.18607	0.670291	0.306964	2.62847	0.440314	0.45129	0.652667	0.215613	2.55443	0.410228	0.246184	-0.577141	-1.70386	1.39422	-1.1834	-1.14787	-0.615581	-2.21348	1.353	-1.2855			ENSG00000140279	DUOX2	protein_coding	0.0688086	0.263058	0.54336	0.180527	0.546181	0.507566	0.731286	0.568294	0.22029	1.03875	-3.86127	-1.92655	-0.880019	-2.46971	-0.872549	-0.978332	-0.451493	-0.815291	-2.18253	0.0548449
ENSG00000129204	USP6	protein_coding	0.532108	0.12731	0.425563	0.545966	0.422695	0.471717	0.383458	0.437797	0.399582	0.617461	-0.910208	-2.97358	-1.23256	-0.873117	-1.24231	-1.08401	-1.38286	-1.19167	-1.32344	-0.695581			ENSG00000161653	NAGS	protein_coding	0.926947	4.39852	1.27462	2.50429	0.483016	0.825031	1.31118	1.05478	0.577201	1.04022	-0.109441	2.13702	0.350064	1.3244	-1.04986	-0.27748	0.390863	0.076938	-0.792854	0.0568887
ENSG00000106278	PTPRZ1	protein_coding	2.34677	2.95507	3.34742	1.37785	1.31017	0.152707	1.04291	1.99559	0.375305	3.4464	1.23068	1.56319	1.74305	0.462419	0.389751	-2.71116	0.0606187	0.996819	-1.41386	1.78509			ENSG00000198963	RORB	protein_coding	0.627564	0.361533	0.503681	1.18493	0.844984	0.713665	1.52489	0.84337	0.388577	1.04022	-0.672165	-1.4678	-0.989418	0.244807	-0.243004	-0.486681	0.60871	-0.245762	-1.36373	0.0568901
ENSG00000170122	FOXD4	protein_coding	0.306703	0.996694	0.428602	0.490576	0.689823	0.290317	0.178472	0.935462	0.937539	0.711816	-1.70509	-0.00477745	-1.22229	-1.02745	-0.535702	-1.7843	-2.48623	-0.096249	-0.0930494	-0.490424			ENSG00000145626	UGT3A1	protein_coding	0.757578	1.7489	0.759501	1.14397	0.861679	0.339863	0.691997	0.817004	0.712761	1.04296	-0.400534	0.806448	-0.396876	0.194049	-0.214777	-1.55697	-0.531162	-0.291585	-0.48851	0.0606787
ENSG00000169181	GSG1L	protein_coding	0.475638	0.758113	0.361347	0.176839	0.52509	0.383672	0.128905	0.856602	0.337127	0.342127	-1.07206	-0.399515	-1.46854	-2.49949	-0.929363	-1.38205	-2.95562	-0.223303	-1.56864	-1.5474			ENSG00000278558	TMEM191B	protein_coding	6.21834	6.06295	3.66578	12.3131	5.84964	2.87427	2.90958	2.79896	3.09253	1.04366	2.63653	2.60002	1.87412	3.62212	2.54835	1.5232	1.54081	1.48489	1.62879	0.0616546
ENSG00000124260	MAGEA10	protein_coding	0.868426	0.962177	0.297371	0.355136	0.353938	0.573742	0.359406	0.980271	0.707453	0.515299	-0.203525	-0.0556258	-1.74966	-1.49356	-1.49843	-0.801526	-1.47631	-0.0287475	-0.499294	-0.956518			ENSG00000196653	ZNF502	protein_coding	1.00629	2.07083	1.03414	4.00384	0.644435	2.35297	1.74026	1.23037	1.51962	1.04664	0.00904098	1.05021	0.0484274	2.00138	-0.633893	1.23448	0.799303	0.299093	0.603713	0.0657636
ENSG00000136449	MYCBPAP	protein_coding	4.71468	1.05042	2.12913	1.22015	1.50009	0.136474	0.0875123	0.67367	1.65269	0.833946	2.23716	0.0709704	1.09026	0.287054	0.58505	-2.8733	-3.51437	-0.569886	0.724816	-0.261974			ENSG00000281448	ZNF502	protein_coding	1.00629	2.07083	1.03414	4.00384	0.644435	2.35297	1.74026	1.23037	1.51962	1.04664	0.00904098	1.05021	0.0484274	2.00138	-0.633893	1.23448	0.799303	0.299093	0.603713	0.0657636
ENSG00000086159	AQP6	protein_coding	0.474761	1.89491	0.558959	0.176804	0.495818	0.413586	0.484631	0.674207	0.406556	1.33316	-1.07473	0.922132	-0.839186	-2.49978	-1.01212	-1.27374	-1.04504	-0.568736	-1.29847	0.414855			ENSG00000106123	EPHB6	protein_coding	0.905923	1.11725	1.30939	1.46174	0.670306	1.99696	1.46534	1.16565	0.848763	1.05116	-0.14254	0.159952	0.388893	0.547687	-0.577108	0.997805	0.551237	0.221132	-0.236567	0.0719864
ENSG00000167654	ATCAY	protein_coding	0.62936	0.463214	0.718971	0.495312	0.846928	0.242282	0.3574	0.377799	0.307361	0.239563	-0.668042	-1.11025	-0.475995	-1.01359	-0.239689	-2.04524	-1.48439	-1.40431	-1.70199	-2.06152			ENSG00000243811	APOBEC3D	protein_coding	2.01443	0.956338	1.91176	1.32293	1.82712	3.89091	1.8751	4.43332	0.874895	1.0523	1.01037	-0.0644075	0.934904	0.403737	0.869568	1.96011	0.906969	2.14839	-0.192818	0.0735461
ENSG00000169594	BNC1	protein_coding	0.791095	0.596174	0.735988	0.293373	0.629593	0.325946	0.399095	0.150682	0.279899	0.709472	-0.338077	-0.746195	-0.442246	-1.76919	-0.667509	-1.6173	-1.3252	-2.73042	-1.83702	-0.495182			ENSG00000127578	WFIKKN1	protein_coding	1.30394	0.947405	0.917861	0.710682	0.600055	1.51486	1.53943	0.636071	1.0093	1.05314	0.382877	-0.0779468	-0.123652	-0.492724	-0.736834	0.59918	0.622396	-0.65274	0.0133536	0.0746972
ENSG00000184384	MAML2	protein_coding	0.324043	0.55463	0.516678	0.629719	0.438092	0.469321	1.19122	0.820534	1.96926	0.570456	-1.62574	-0.850402	-0.952663	-0.66722	-1.19069	-1.09135	0.252446	-0.285365	0.977651	-0.809812			ENSG00000225635	DDAH2	protein_coding	0.609115	3.29901	0.834123	1.35007	0.659687	0.882732	0.712549	0.395402	0.26404	1.0564	-0.715213	1.72203	-0.261668	0.433033	-0.600146	-0.179953	-0.488938	-1.33861	-1.92117	0.0791512
ENSG00000274471	HERC2P7	transcribed_unprocessed_pseudogene	0.82403	0.355837	0.700674	1.05091	0.347469	0.597798	0.075832	0.601195	0.502234	0.50828	-0.279231	-1.49071	-0.513185	0.0716391	-1.52504	-0.74227	-3.72105	-0.734095	-0.993568	-0.976305			ENSG00000227317	DDAH2	protein_coding	0.609115	3.29901	0.834123	1.35007	0.659687	0.882732	0.712549	0.395402	0.26404	1.0564	-0.715213	1.72203	-0.261668	0.433033	-0.600146	-0.179953	-0.488938	-1.33861	-1.92117	0.0791512
ENSG00000116981	NT5C1A	protein_coding	1.6113	1.94446	1.19975	0.957576	0.634927	0.327244	0.82953	0.365314	0.918378	0.463128	0.688225	0.95937	0.262734	-0.0625411	-0.655337	-1.61156	-0.269634	-1.45279	-0.12284	-1.11052			ENSG00000228128	DDAH2	protein_coding	0.609115	3.29901	0.834123	1.35007	0.659687	0.882732	0.712549	0.395402	0.26404	1.0564	-0.715213	1.72203	-0.261668	0.433033	-0.600146	-0.179953	-0.488938	-1.33861	-1.92117	0.0791512
ENSG00000280563	NXN	protein_coding	0.352158	0.461854	0.303087	4.15595	0.193824	1.07201	0.327318	0.396981	4.34712	1.00499	-1.50571	-1.11449	-1.7222	2.05518	-2.36718	0.100318	-1.61124	-1.33286	2.12006	0.00718115			ENSG00000233076	DDAH2	protein_coding	0.609115	3.29901	0.834123	1.35007	0.659687	0.882732	0.712549	0.395402	0.26404	1.0564	-0.715213	1.72203	-0.261668	0.433033	-0.600146	-0.179953	-0.488938	-1.33861	-1.92117	0.0791512
ENSG00000281300	NXN	protein_coding	0.352158	0.461854	0.303087	4.15595	0.193824	1.07201	0.327318	0.396981	4.34712	1.00499	-1.50571	-1.11449	-1.7222	2.05518	-2.36718	0.100318	-1.61124	-1.33286	2.12006	0.00718115			ENSG00000158445	KCNB1	protein_coding	0.901309	0.432154	0.384941	1.59195	0.564445	0.56536	1.74599	0.834703	1.25531	1.05837	-0.149905	-1.21038	-1.37729	0.670797	-0.825096	-0.822759	0.804048	-0.260665	0.328042	0.0818484
ENSG00000276710	CSPG4P10	transcribed_unprocessed_pseudogene	1.31705	0.78461	0.68805	0.794292	0.929714	0.22389	0.379188	0.733546	0.852686	0.836338	0.397311	-0.349952	-0.539415	-0.332259	-0.105141	-2.15914	-1.39901	-0.44704	-0.229914	-0.257842			ENSG00000270749	AC064862.7	processed_pseudogene	1.03699	2.48304	0.399349	1.6115	0.45937	0.356933	1.05641	0.75164	0.371321	1.05848	0.052402	1.31211	-1.32428	0.688404	-1.12227	-1.48627	0.0791699	-0.411886	-1.42926	0.081994
ENSG00000143355	LHX9	protein_coding	1.2494	0.699564	1.25642	0.120885	0.750329	0.27824	1.20477	0.932555	1.83445	0.553949	0.32124	-0.515472	0.329323	-3.04829	-0.414405	-1.8456	0.26876	-0.100739	0.875349	-0.852175			ENSG00000110628	SLC22A18	protein_coding	2.28935	0.752691	1.36895	1.3508	0.801546	0.817065	2.63692	2.18834	2.32031	1.05875	1.19494	-0.40987	0.453072	0.433814	-0.319143	-0.291477	1.39885	1.12984	1.21432	0.0823647
ENSG00000127329	PTPRB	protein_coding	0.683419	0.542722	0.308713	0.0719594	0.236881	0.882933	0.153244	0.0822968	0.205795	0.547201	-0.549157	-0.881714	-1.69566	-3.79667	-2.07777	-0.179624	-2.70609	-3.60302	-2.28072	-0.869857			ENSG00000250189	AC097504.1	processed_pseudogene	0.197165	1.10206	0.634286	0.995986	0.803422	0.583144	0.780874	0.940875	0.50346	1.06018	-2.34252	0.140203	-0.656795	-0.00580263	-0.31577	-0.778076	-0.356838	-0.087925	-0.990051	0.0843092
ENSG00000182747	SLC35D3	protein_coding	0.545864	0.550303	0.439883	0.812505	0.268446	0.785439	0.293112	0.619698	0.387937	0.392978	-0.873387	-0.861702	-1.18481	-0.299551	-1.8973	-0.348429	-1.77048	-0.690363	-1.36611	-1.34748			ENSG00000147246	HTR2C	protein_coding	1.23424	0.547109	1.11752	1.24427	1.21213	0.957126	1.47639	1.07259	0.752846	1.06053	0.303618	-0.8701	0.160295	0.3153	0.277544	-0.0632192	0.562072	0.101102	-0.409573	0.0847854
ENSG00000121270	ABCC11	protein_coding	1.12083	0.294729	0.428305	0.798975	0.171167	1.23194	1.95383	0.710691	0.194877	0.389658	0.164561	-1.76254	-1.22329	-0.323778	-2.54652	0.300933	0.966302	-0.492706	-2.35936	-1.35972			ENSG00000173868	PHOSPHO1	protein_coding	1.08455	2.47942	1.34364	1.76326	1.93765	1.17748	0.968569	1.54536	0.7343	1.06379	0.117097	1.31	0.42615	0.818245	0.954308	0.235703	-0.0460733	0.627944	-0.445558	0.0892134
ENSG00000197258	EIF4BP6	processed_pseudogene	0.314101	0.193049	0.27998	0.583501	0.659346	0.320166	0.380147	0.431608	0.538112	1.10043	-1.6707	-2.37296	-1.8366	-0.777193	-0.600892	-1.64311	-1.39537	-1.21221	-0.894022	0.138067			ENSG00000186919	ZACN	protein_coding	7.12152	26.4896	3.54781	11.6165	3.71136	2.91689	5.48943	2.9053	8.9871	1.06492	2.83219	4.72735	1.82693	3.5381	1.89195	1.54443	2.45666	1.53869	3.16786	0.0907505
ENSG00000168398	BDKRB2	protein_coding	0.58398	1.47239	0.482269	1.24256	0.411081	0.515812	0.365259	0.729503	1.24988	0.300485	-0.776008	0.558164	-1.05209	0.31331	-1.28251	-0.955083	-1.45301	-0.455014	0.32179	-1.73463			ENSG00000261308	FIGNL2	protein_coding	0.957882	0.376676	0.910374	1.20133	0.889518	1.15463	0.912372	0.910731	0.562278	1.06813	-0.0620808	-1.4086	-0.135469	0.264633	-0.168904	0.207431	-0.132306	-0.134903	-0.830644	0.0950844
ENSG00000006210	CX3CL1	protein_coding	0.821667	1.10705	0.963612	0.311488	0.440419	0.4815	0.570343	0.475833	0.808091	0.273132	-0.283374	0.146719	-0.0534763	-1.68275	-1.18305	-1.05439	-0.810098	-1.07147	-0.307411	-1.87233			ENSG00000112530	PACRG	protein_coding	1.14379	1.4274	1.37608	2.79655	1.26532	6.39238	2.03139	1.73047	1.36844	1.07091	0.193818	0.51339	0.460562	1.48365	0.339502	2.67635	1.02247	0.791166	0.452533	0.0988372
ENSG00000120262	CCDC170	protein_coding	0.343827	0.78013	1.02001	0.512046	0.811085	0.264043	0.377927	1.76317	0.325446	0.414326	-1.54025	-0.358214	0.0285791	-0.965655	-0.302075	-1.92116	-1.40382	0.818174	-1.61951	-1.27116			ENSG00000175264	CHST1	protein_coding	0.734025	1.82519	1.35882	0.597245	1.66849	0.732221	0.887216	0.499542	0.740422	1.07153	-0.446099	0.868047	0.442354	-0.743605	0.73854	-0.449649	-0.172643	-1.00132	-0.43358	0.0996669
ENSG00000180660	MAB21L1	protein_coding	0.721882	1.41965	0.885883	1.28977	0.585631	0.366616	0.372196	0.122956	0.923108	1.40358	-0.470165	0.505535	-0.174812	0.367114	-0.771936	-1.44766	-1.42587	-3.02379	-0.115429	0.489111			ENSG00000287542	AC098582.1	protein_coding	1.24791	3.21499	0.724708	2.16238	1.7497	1.86807	1.14519	1.26652	3.33522	1.07164	0.319514	1.68481	-0.464528	1.11262	0.807108	0.901549	0.195587	0.34087	1.73778	0.0998203
ENSG00000179148	ALOXE3	protein_coding	0.454212	1.06334	0.131718	1.57206	0.504005	0.428404	0.334579	0.116412	1.51505	0.399732	-1.13856	0.0886043	-2.92447	0.652656	-0.98849	-1.22296	-1.57958	-3.10269	0.599365	-1.3229			ENSG00000226182	LST1	protein_coding	0.112907	7.69596	0.350994	0.554048	0.557629	0.374689	0.0183516	0.475014	1.31109	1.07247	-3.14679	2.9441	-1.51048	-0.851917	-0.842623	-1.41623	-5.76795	-1.07396	0.390771	0.100936
ENSG00000057468	MSH4	protein_coding	0.381084	0.384394	0.566822	0.283733	0.608869	0.354824	0.327502	0.649154	0.812044	0.548928	-1.39182	-1.37934	-0.819032	-1.81739	-0.715796	-1.49482	-1.61042	-0.623367	-0.30037	-0.865311			ENSG00000042980	ADAM28	protein_coding	0.329302	0.248512	1.01057	0.162779	0.353777	0.395534	0.492335	0.286495	0.0382158	1.07408	-1.60252	-2.00861	0.0151751	-2.61901	-1.49909	-1.33813	-1.02229	-1.80342	-4.70969	0.103098
ENSG00000215837	SDHAP2	transcribed_unprocessed_pseudogene	0.416576	0.22922	0.35947	0.325696	0.378599	0.570786	0.432385	0.549413	0.493813	0.33198	-1.26335	-2.1252	-1.47606	-1.6184	-1.40126	-0.808978	-1.20961	-0.864037	-1.01796	-1.59083			ENSG00000166862	CACNG2	protein_coding	0.599563	1.5436	1.38583	0.504444	1.49679	1.49464	1.17361	1.44343	1.12535	1.07918	-0.738017	0.626299	0.47075	-0.987234	0.581871	0.579802	0.230953	0.529501	0.17038	0.109936
ENSG00000280521	SDHAP2	transcribed_unprocessed_pseudogene	0.416576	0.22922	0.35947	0.325696	0.378599	0.570786	0.432385	0.549413	0.493813	0.33198	-1.26335	-2.1252	-1.47606	-1.6184	-1.40126	-0.808978	-1.20961	-0.864037	-1.01796	-1.59083			ENSG00000164776	PHKG1	protein_coding	2.71917	0.939841	1.15549	2.73476	3.72996	0.874972	1.99376	3.0357	1.79453	1.08098	1.44317	-0.0895114	0.20851	1.45141	1.89916	-0.192691	0.995495	1.60203	0.843603	0.112345
ENSG00000280909	SDHAP2	transcribed_unprocessed_pseudogene	0.416576	0.22922	0.35947	0.325696	0.378599	0.570786	0.432385	0.549413	0.493813	0.33198	-1.26335	-2.1252	-1.47606	-1.6184	-1.40126	-0.808978	-1.20961	-0.864037	-1.01796	-1.59083			ENSG00000188779	SKOR1	protein_coding	0.78746	1.99034	1.34699	1.37452	0.950648	1.21202	1.28693	1.07883	0.913458	1.08882	-0.344721	0.993016	0.429742	0.458932	-0.0730168	0.277409	0.363934	0.109468	-0.130589	0.122767
ENSG00000280912	SDHAP2	transcribed_unprocessed_pseudogene	0.416576	0.22922	0.35947	0.325696	0.378599	0.570786	0.432385	0.549413	0.493813	0.33198	-1.26335	-2.1252	-1.47606	-1.6184	-1.40126	-0.808978	-1.20961	-0.864037	-1.01796	-1.59083			ENSG00000058085	LAMC2	protein_coding	0.795098	0.325756	0.5862	0.426611	0.737159	0.633286	0.591997	0.707689	0.599204	1.09039	-0.330795	-1.61814	-0.770535	-1.22901	-0.439952	-0.659071	-0.756338	-0.498813	-0.738881	0.124844
ENSG00000281237	SDHAP2	transcribed_unprocessed_pseudogene	0.416576	0.22922	0.35947	0.325696	0.378599	0.570786	0.432385	0.549413	0.493813	0.33198	-1.26335	-2.1252	-1.47606	-1.6184	-1.40126	-0.808978	-1.20961	-0.864037	-1.01796	-1.59083			ENSG00000260103	AC012435.2	transcribed_processed_pseudogene	0.730248	0.323749	1.01961	7.43522	0.708172	0.973128	1.21033	0.825934	0.523927	1.0921	-0.453542	-1.62705	0.0280174	2.89438	-0.497828	-0.0392985	0.275402	-0.275902	-0.932562	0.127105
ENSG00000281334	SDHAP2	transcribed_unprocessed_pseudogene	0.416576	0.22922	0.35947	0.325696	0.378599	0.570786	0.432385	0.549413	0.493813	0.33198	-1.26335	-2.1252	-1.47606	-1.6184	-1.40126	-0.808978	-1.20961	-0.864037	-1.01796	-1.59083			ENSG00000288227	AC012435.4	transcribed_processed_pseudogene	0.730248	0.323749	1.01961	7.43522	0.708172	0.973128	1.21033	0.825934	0.523927	1.0921	-0.453542	-1.62705	0.0280174	2.89438	-0.497828	-0.0392985	0.275402	-0.275902	-0.932562	0.127105
ENSG00000281418	SDHAP2	transcribed_unprocessed_pseudogene	0.416576	0.22922	0.35947	0.325696	0.378599	0.570786	0.432385	0.549413	0.493813	0.33198	-1.26335	-2.1252	-1.47606	-1.6184	-1.40126	-0.808978	-1.20961	-0.864037	-1.01796	-1.59083			ENSG00000139547	RDH16	protein_coding	1.13179	3.05253	1.76233	0.997593	0.408765	0.246394	1.12881	1.63536	1.04749	1.09358	0.17861	1.61001	0.817487	-0.00347675	-1.29066	-2.02096	0.174804	0.709605	0.0669344	0.129064
ENSG00000281687	SDHAP2	transcribed_unprocessed_pseudogene	0.416576	0.22922	0.35947	0.325696	0.378599	0.570786	0.432385	0.549413	0.493813	0.33198	-1.26335	-2.1252	-1.47606	-1.6184	-1.40126	-0.808978	-1.20961	-0.864037	-1.01796	-1.59083			ENSG00000110324	IL10RA	protein_coding	0.879178	4.69179	2.72055	0.694801	1.07366	0.337552	1.11108	1.28914	0.323527	1.09451	-0.185773	2.23014	1.4439	-0.525328	0.102531	-1.56682	0.151967	0.366409	-1.62804	0.130291
ENSG00000242574	HLA-DMB	protein_coding	5.07524	7.54273	4.15917	5.20699	0.0910095	2.39932	0.747497	0.365403	2.92901	1.75938	2.34348	2.91509	2.0563	2.38045	-3.45784	1.26263	-0.41986	-1.45244	1.55041	0.815064			ENSG00000163362	INAVA	protein_coding	2.23163	3.01129	2.81315	1.04571	2.17774	1.62575	2.00716	2.35989	1.87801	1.0965	1.1581	1.59038	1.49219	0.0644828	1.12283	0.701109	1.00516	1.23872	0.909202	0.132903
ENSG00000136383	ALPK3	protein_coding	3.33864	3.03797	0.541652	0.260551	0.503549	0.434191	0.526197	0.397355	0.496365	0.126021	1.73926	1.60311	-0.884562	-1.94036	-0.989796	-1.2036	-0.926325	-1.3315	-1.01053	-2.98826			ENSG00000134802	SLC43A3	protein_coding	1.85944	4.74293	1.72683	11.319	2.02422	0.819788	1.41559	1.0092	1.14569	1.0974	0.894865	2.24578	0.788129	3.50068	1.01737	-0.286677	0.501403	0.0132054	0.196215	0.134084
ENSG00000138653	NDST4	protein_coding	0.83483	0.497378	0.512386	0.300863	0.27841	0.786734	0.0691995	0.803077	0.458162	0.406455	-0.260446	-1.00759	-0.964697	-1.73282	-1.84472	-0.346052	-3.85309	-0.31639	-1.12607	-1.29883			ENSG00000261611	AC010547.4	protein_coding	0.307854	3.23391	0.937571	2.48461	0.500435	0.941557	0.704473	0.665549	0.459497	1.099	-1.69968	1.69328	-0.0930001	1.31302	-0.998745	-0.0868797	-0.505384	-0.587383	-1.12187	0.136197
ENSG00000160808	MYL3	protein_coding	2.02317	2.79915	1.8691	4.9857	0.391919	0.563386	0.405564	0.643054	0.537342	1.63096	1.01662	1.48499	0.902344	2.3178	-1.35137	-0.827804	-1.302	-0.636988	-0.896087	0.705721			ENSG00000092969	TGFB2	protein_coding	0.883686	1.28199	1.04109	4.1553	1.86004	0.557684	1.10421	1.61058	0.412383	1.10007	-0.178394	0.358382	0.0581017	2.05495	0.895334	-0.842481	0.143017	0.687578	-1.27794	0.137602
ENSG00000256274	TAS2R64P	transcribed_unprocessed_pseudogene	0.376127	0.401511	0.197492	0.395207	0.522259	0.426974	0.285139	0.226067	0.188679	0.191147	-1.41071	-1.31649	-2.34013	-1.33932	-0.937163	-1.22778	-1.81026	-2.14518	-2.40599	-2.38725			ENSG00000134954	ETS1	protein_coding	0.267965	0.385129	1.00684	0.252121	0.306621	0.3799	0.24974	0.737607	0.35397	1.11029	-1.89988	-1.37659	0.00983301	-1.98781	-1.70547	-1.39631	-2.0015	-0.439076	-1.4983	0.150935
ENSG00000263083	TAS2R64P	transcribed_processed_pseudogene	0.376127	0.401511	0.197492	0.395207	0.522259	0.426974	0.285139	0.226067	0.188679	0.191147	-1.41071	-1.31649	-2.34013	-1.33932	-0.937163	-1.22778	-1.81026	-2.14518	-2.40599	-2.38725			ENSG00000182580	EPHB3	protein_coding	0.839681	0.419353	1.7577	0.82346	2.01563	2.02082	1.74676	2.73641	2.11058	1.11055	-0.252087	-1.25376	0.813687	-0.28023	1.01123	1.01494	0.804685	1.45228	1.07764	0.151277
ENSG00000140279	DUOX2	protein_coding	0.572169	0.323084	0.6832	0.270648	0.524593	0.425574	0.495214	0.157263	0.39493	0.264949	-0.805486	-1.63002	-0.549619	-1.88551	-0.93073	-1.23252	-1.01388	-2.66875	-1.34033	-1.91621			ENSG00000101938	CHRDL1	protein_coding	1.59243	0.924008	2.03311	0.818322	1.74645	2.6132	1.40596	1.71437	1.26261	1.11253	0.671232	-0.114023	1.02369	-0.289259	0.804428	1.38582	0.491556	0.777675	0.336413	0.153846
ENSG00000155761	SPAG17	protein_coding	0.682203	1.8512	2.04262	0.622349	0.752741	0.297022	1.47841	1.01161	0.118596	1.62466	-0.551727	0.888461	1.03042	-0.684204	-0.409774	-1.75136	0.564047	0.0166472	-3.07587	0.700137			ENSG00000174370	C11orf45	protein_coding	1.08579	0.493689	1.7229	2.57066	0.506914	2.51919	2.31907	1.6743	0.377643	1.1168	0.118744	-1.01833	0.784836	1.36214	-0.980187	1.33296	1.21355	0.743561	-1.40491	0.159371
ENSG00000126856	PRDM7	protein_coding	0.502991	0.593622	1.17583	2.14394	0.356617	0.629207	0.365752	1.30606	0.370784	1.88594	-0.991396	-0.752384	0.233674	1.10027	-1.48755	-0.668393	-1.45106	0.385218	-1.43135	0.915282			ENSG00000186976	EFCAB6	protein_coding	0.595611	3.47848	0.969119	0.225299	1.11132	0.295099	1.09151	1.12556	1.80017	1.11695	-0.747556	1.79846	-0.0452547	-2.15009	0.152278	-1.76073	0.126325	0.170647	0.848134	0.159566
ENSG00000256188	TAS2R30	protein_coding	0.688221	0.39615	0.245326	0.585021	0.562288	0.399411	0.0428228	0.111563	0.279715	0.282949	-0.539056	-1.33588	-2.02723	-0.77344	-0.830619	-1.32405	-4.54548	-3.16407	-1.83797	-1.82139			ENSG00000196159	FAT4	protein_coding	1.11146	1.79089	0.821907	1.52541	0.847	1.02099	2.41496	1.818	0.604968	1.11734	0.152454	0.840679	-0.282953	0.609198	-0.239567	0.0299635	1.272	0.862351	-0.725069	0.160066
ENSG00000262111	TAS2R30	protein_coding	0.688221	0.39615	0.245326	0.585021	0.562288	0.399411	0.0428228	0.111563	0.279715	0.282949	-0.539056	-1.33588	-2.02723	-0.77344	-0.830619	-1.32405	-4.54548	-3.16407	-1.83797	-1.82139			ENSG00000140807	NKD1	protein_coding	1.81643	0.503933	1.68484	1.32114	2.60059	1.62133	3.66058	2.70223	0.989765	1.12171	0.861107	-0.988696	0.752611	0.401783	1.37884	0.69718	1.87207	1.43415	-0.0148427	0.1657
ENSG00000161509	GRIN2C	protein_coding	0.971262	1.57852	0.816412	0.487832	0.429548	0.525851	0.802754	0.792585	1.80656	1.5099	-0.0420676	0.658571	-0.29263	-1.03554	-1.21911	-0.927275	-0.31697	-0.335362	0.853246	0.594455			ENSG00000180938	ZNF572	protein_coding	0.80892	1.09775	0.762355	0.359074	0.558918	1.28027	1.42189	0.682204	0.671344	1.12305	-0.305931	0.13455	-0.391465	-1.47765	-0.839291	0.356448	0.50781	-0.551725	-0.574876	0.167422
ENSG00000271461	CKAP2LP1	processed_pseudogene	0.612025	0.445501	0.401845	0.877056	0.507205	0.448899	0.394383	0.501709	0.418864	0.424198	-0.708338	-1.1665	-1.31529	-0.189259	-0.979359	-1.15554	-1.34233	-0.995077	-1.25545	-1.23719			ENSG00000164061	BSN	protein_coding	0.753444	1.72167	1.80116	1.12837	0.963931	0.346231	1.03519	0.680771	0.661439	1.12777	-0.408428	0.783809	0.848923	0.17424	-0.0529982	-1.53019	0.0498928	-0.554759	-0.59632	0.173473
ENSG00000124743	KLHL31	protein_coding	0.437168	0.741245	0.475094	0.312605	0.43827	0.52052	0.383329	0.595953	0.148964	0.529191	-1.19374	-0.431978	-1.07372	-1.67759	-1.19011	-0.941974	-1.38334	-0.74673	-2.74696	-0.91814			ENSG00000137474	MYO7A	protein_coding	1.27743	0.383218	1.27623	0.440422	1.23753	2.16385	1.46347	1.22275	0.587027	1.12821	0.35324	-1.38376	0.351884	-1.18304	0.307468	1.1136	0.549396	0.290127	-0.768501	0.174032
ENSG00000272556	GTF2IP13	transcribed_unprocessed_pseudogene	0.719959	0.589788	0.519123	0.370664	1.55815	0.146784	0.364716	0.624092	1.07003	1.17021	-0.474013	-0.761732	-0.945852	-1.43182	0.639835	-2.76823	-1.45515	-0.680169	0.0976512	0.226767			ENSG00000237238	BMS1P10	transcribed_unprocessed_pseudogene	1.31427	5.4382	1.97481	0.840839	2.62975	1.84918	2.93077	1.56376	1.88992	1.12861	0.394262	2.44313	0.981714	-0.250099	1.39493	0.886886	1.55128	0.645019	0.918325	0.174547
ENSG00000130653	PNPLA7	protein_coding	0.628687	0.197876	0.377123	0.220582	0.569989	0.402012	0.4077	0.346835	0.58958	0.828844	-0.669586	-2.33733	-1.40689	-2.18061	-0.810995	-1.31469	-1.29442	-1.52768	-0.762241	-0.270828			ENSG00000198626	RYR2	protein_coding	0.466767	0.391429	0.443951	0.303643	0.517105	0.379089	0.719004	0.445086	0.414555	1.12936	-1.09923	-1.35318	-1.17153	-1.71955	-0.951471	-1.39939	-0.475928	-1.16785	-1.27036	0.1755
ENSG00000066294	CD84	protein_coding	0.677498	0.845447	0.56397	0.794013	0.636404	0.360891	0.39325	0.691976	0.438547	0.38405	-0.561711	-0.242214	-0.82631	-0.332765	-0.651985	-1.47036	-1.34648	-0.531206	-1.1892	-1.38063			ENSG00000110777	POU2AF1	protein_coding	0.520944	0.631039	0.494119	0.619802	0.673998	0.827592	0.651591	0.397876	0.418358	1.13069	-0.9408	-0.664199	-1.01707	-0.690121	-0.569184	-0.273008	-0.617961	-1.32961	-1.25719	0.177198
ENSG00000276128	AL591441.1	transcribed_processed_pseudogene	1.17314	0.576051	0.550157	1.03963	0.872956	0.265287	0.654935	0.396495	0.812316	2.55338	0.230378	-0.795732	-0.862085	0.0560702	-0.196019	-1.91437	-0.610577	-1.33463	-0.299887	1.35241			ENSG00000120875	DUSP4	protein_coding	1.35347	1.26541	0.965292	1.65726	1.09031	0.970152	1.06045	1.30922	0.921456	1.13238	0.436661	0.339605	-0.0509627	0.7288	0.124738	-0.0437173	0.0846766	0.388708	-0.118013	0.179358
ENSG00000138311	ZNF365	protein_coding	0.382829	0.193076	0.806677	0.570063	0.329355	0.705902	0.496956	0.8695	0.543845	0.551441	-1.38523	-2.37276	-0.309937	-0.810807	-1.60228	-0.50246	-1.00881	-0.201742	-0.878733	-0.858722			ENSG00000164604	GPR85	protein_coding	2.33377	0.626386	2.25069	2.74149	0.86103	1.87006	1.78669	1.68355	0.917212	1.13574	1.22266	-0.674876	1.17037	1.45496	-0.215865	0.903087	0.837293	0.751502	-0.124673	0.183638
ENSG00000141750	STAC2	protein_coding	0.407756	0.287466	0.382902	0.53939	0.534285	0.435968	0.245149	0.809315	0.25726	0.206931	-1.29422	-1.79854	-1.38495	-0.890599	-0.904319	-1.19771	-2.02827	-0.305227	-1.9587	-2.27278			ENSG00000221818	EBF2	protein_coding	0.343103	1.02277	0.474335	1.32416	0.304533	0.587396	0.663439	0.669981	0.731489	1.13762	-1.54329	0.0324817	-1.07602	0.405073	-1.71533	-0.767595	-0.591964	-0.577808	-0.451092	0.186024
ENSG00000185585	OLFML2A	protein_coding	0.796357	0.695599	0.427688	0.410687	0.498206	0.467737	0.350772	0.382107	0.295428	0.864501	-0.328513	-0.523672	-1.22537	-1.28389	-1.00519	-1.09623	-1.51139	-1.38795	-1.75912	-0.21006			ENSG00000184384	MAML2	protein_coding	0.396377	2.85892	0.87316	0.748048	0.80546	0.506601	0.997764	0.831814	0.798282	1.13825	-1.33505	1.51547	-0.195682	-0.418797	-0.312115	-0.981078	-0.00322948	-0.265667	-0.32503	0.186817
ENSG00000182795	C1orf116	protein_coding	0.397659	0.278452	0.31456	0.296062	0.271184	0.859468	0.640756	0.225789	0.564941	0.57278	-1.3304	-1.8445	-1.66859	-1.75603	-1.88266	-0.218484	-0.642153	-2.14695	-0.823828	-0.803947			ENSG00000125409	TEKT3	protein_coding	0.914638	1.17391	2.47318	6.35678	1.17438	1.41703	1.54121	1.15795	1.56126	1.13934	-0.128727	0.231322	1.30637	2.6683	0.231897	0.502873	0.624065	0.211567	0.642712	0.188193
ENSG00000204219	TCEA3	protein_coding	1.42692	1.26159	0.605675	1.15127	0.286788	0.813374	0.606366	0.218435	0.41761	0.487745	0.512908	0.335245	-0.723384	0.203226	-1.80194	-0.29801	-0.721739	-2.19472	-1.25977	-1.0358			ENSG00000147059	SPIN2A	protein_coding	1.30935	1.02498	1.43148	1.20105	1.08174	1.53342	0.542157	1.4112	0.624811	1.14053	0.388855	0.0355958	0.517508	0.264296	0.113354	0.616753	-0.883217	0.496922	-0.678508	0.189704
ENSG00000282941	TCEA3	protein_coding	1.42692	1.26159	0.605675	1.15127	0.286788	0.813374	0.606366	0.218435	0.41761	0.487745	0.512908	0.335245	-0.723384	0.203226	-1.80194	-0.29801	-0.721739	-2.19472	-1.25977	-1.0358			ENSG00000137460	FHDC1	protein_coding	0.829054	0.530884	1.65746	0.347711	1.18664	0.750117	1.78027	1.5656	0.855053	1.14208	-0.270462	-0.913531	0.728974	-1.52404	0.246883	-0.414812	0.832096	0.646716	-0.225914	0.191664
ENSG00000042832	TG	protein_coding	1.9429	0.466235	0.822449	0.248487	1.48885	0.157201	1.09379	0.0402622	1.99105	1.80556	0.958209	-1.10087	-0.282002	-2.00876	0.574202	-2.66932	0.129333	-4.63443	0.993529	0.852447			ENSG00000178732	GP5	protein_coding	0.659771	0.507966	0.414331	0.664294	0.646946	0.443563	0.492636	0.209367	0.542815	1.14707	-0.599963	-0.977196	-1.27114	-0.590106	-0.628283	-1.17279	-1.02141	-2.25589	-0.881468	0.197953
ENSG00000152785	BMP3	protein_coding	0.302403	0.250544	0.41143	0.147925	0.515701	0.453879	0.479815	0.537077	0.704851	0.80582	-1.72546	-1.99686	-1.28128	-2.75706	-0.955393	-1.13962	-1.05945	-0.896799	-0.50461	-0.31147			ENSG00000139679	LPAR6	protein_coding	0.260752	17.2072	0.196712	0.927053	0.22958	0.175509	1.22555	0.124642	0.175679	1.14827	-1.93925	4.10494	-2.34584	-0.109276	-2.12293	-2.51038	0.293435	-3.00414	-2.50899	0.199458
ENSG00000253771	TPTE2P1	transcribed_unprocessed_pseudogene	2.41936	1.02819	0.216132	1.52	0.253329	0.926124	0.617292	1.05087	0.883485	0.73512	1.27463	0.0401055	-2.21002	0.604071	-1.98091	-0.110722	-0.695975	0.0715842	-0.178722	-0.443948			ENSG00000237440	ZNF737	protein_coding	0.579109	4.70354	0.258746	0.27248	1.02082	0.155954	0.262222	0.434357	0.159849	1.14899	-0.788093	2.23375	-1.95039	-1.87578	0.0297257	-2.68081	-1.93114	-1.20305	-2.64522	0.200364
ENSG00000206297	TAP1	protein_coding	0.860112	0.646035	0.577381	0.494901	0.545325	0.431594	0.557529	0.262961	0.363703	0.436222	-0.217403	-0.630316	-0.792404	-1.01479	-0.874812	-1.21225	-0.842881	-1.92708	-1.45917	-1.19687			ENSG00000157542	KCNJ6	protein_coding	0.378643	0.559543	0.537705	0.526867	0.545622	0.46949	0.567694	0.445885	0.516343	1.1491	-1.40109	-0.837679	-0.895113	-0.924489	-0.874026	-1.09083	-0.816815	-1.16526	-0.953598	0.200509
ENSG00000226173	TAP1	protein_coding	0.860112	0.646035	0.577381	0.494901	0.545325	0.431594	0.557529	0.262961	0.363703	0.436222	-0.217403	-0.630316	-0.792404	-1.01479	-0.874812	-1.21225	-0.842881	-1.92708	-1.45917	-1.19687			ENSG00000181378	CFAP65	protein_coding	0.684138	1.63653	1.17942	1.06942	1.2977	0.487889	1.05594	0.601372	0.723404	1.14982	-0.54764	0.71064	0.23808	0.0968286	0.375956	-1.03537	0.0785302	-0.73367	-0.467127	0.201403
ENSG00000154316	TDH	transcribed_unitary_pseudogene	1.06832	0.242299	0.48386	0.477216	0.942853	0.249888	0.583508	0.135805	0.359707	0.172199	0.0953398	-2.04514	-1.04734	-1.06729	-0.0848952	-2.00065	-0.777175	-2.88039	-1.47511	-2.53785			ENSG00000251250	AC091951.3	transcribed_unprocessed_pseudogene	0.500504	1.46937	0.476574	0.957612	0.369926	0.212777	0.787461	0.449999	0.44458	1.15458	-0.998546	0.555198	-1.06923	-0.0624869	-1.43469	-2.23259	-0.34472	-1.15201	-1.16949	0.207368
ENSG00000284856	TDH	transcribed_unitary_pseudogene	1.06832	0.242299	0.48386	0.477216	0.942853	0.249888	0.583508	0.135805	0.359707	0.172199	0.0953398	-2.04514	-1.04734	-1.06729	-0.0848952	-2.00065	-0.777175	-2.88039	-1.47511	-2.53785			ENSG00000228492	RAB11FIP1P1	processed_pseudogene	1.56926	1.07579	1.92528	1.40449	0.952438	0.937378	2.31306	1.54451	1.47135	1.15521	0.650084	0.105396	0.945068	0.490046	-0.0703029	-0.0932972	1.2098	0.627149	0.55714	0.208155
ENSG00000143512	HHIPL2	protein_coding	0.365702	0.621602	0.570811	1.25361	0.146888	1.60928	0.158909	1.19259	0.350437	0.428764	-1.45126	-0.685937	-0.808915	0.326092	-2.76721	0.68642	-2.65373	0.254097	-1.51277	-1.22174			ENSG00000197124	ZNF682	protein_coding	5.79802	0.473728	3.11376	3.27005	3.45547	4.55997	4.08934	3.23403	4.70335	1.15574	2.53556	-1.07787	1.63866	1.70931	1.78888	2.18902	2.03187	1.69333	2.23369	0.208816
ENSG00000138356	AOX1	protein_coding	0.399723	0.13723	0.843969	0.368628	0.604341	0.391205	0.132953	0.210831	0.527095	0.0891468	-1.32293	-2.86533	-0.244738	-1.43976	-0.726565	-1.354	-2.91101	-2.24584	-0.923865	-3.48767			ENSG00000145242	EPHA5	protein_coding	0.833609	2.62193	0.597096	2.39832	0.559795	0.61085	1.57588	0.88106	0.592773	1.15679	-0.262557	1.39063	-0.743965	1.26203	-0.837029	-0.71111	0.65616	-0.182688	-0.754448	0.210126
ENSG00000219607	PPP1R3G	protein_coding	1.12469	1.05361	0.551798	1.10375	0.473526	0.502569	0.579669	0.505031	2.3154	0.640617	0.169527	0.0753409	-0.857788	0.142413	-1.07848	-0.992606	-0.786699	-0.985556	1.21126	-0.642466			ENSG00000229488	PRRT1	protein_coding	2.09476	0.724622	1.01498	1.50807	0.8731	0.308981	0.694327	0.184756	0.435215	1.15701	1.06679	-0.464699	0.0214452	0.592705	-0.195782	-1.69441	-0.526314	-2.43631	-1.2002	0.210401
ENSG00000164946	FREM1	protein_coding	1.65318	3.76147	0.860723	2.10949	0.288943	0.82408	0.585168	0.950636	4.01596	0.940619	0.725248	1.9113	-0.216379	1.0769	-1.79114	-0.279144	-0.773078	-0.0730351	2.00574	-0.0883176			ENSG00000155465	SLC7A7	protein_coding	1.59568	0.894505	2.21873	2.8321	3.51675	1.49498	2.91254	1.99907	1.05243	1.15917	0.67417	-0.160839	1.14974	1.50187	1.81424	0.580125	1.54228	0.99933	0.0737277	0.213087
ENSG00000170382	LRRN2	protein_coding	4.16554	2.74478	3.26326	1.15714	0.382035	0.624882	0.834782	0.772171	1.93193	3.78485	2.0585	1.45669	1.70632	0.210568	-1.38822	-0.678344	-0.260529	-0.373008	0.950044	1.92024			ENSG00000109667	SLC2A9	protein_coding	0.631778	5.27473	0.819507	2.84657	0.742526	1.58034	1.05776	1.04837	0.174739	1.16206	-0.66251	2.3991	-0.287172	1.50922	-0.429487	0.660236	0.0810055	0.0681494	-2.51673	0.216687
ENSG00000179546	HTR1D	protein_coding	0.554968	0.336299	0.489252	0.99152	0.491629	0.488533	0.619951	0.126032	0.946257	0.319926	-0.849524	-1.57218	-1.03135	-0.0122862	-1.02436	-1.03347	-0.689774	-2.98814	-0.079696	-1.64419			ENSG00000182902	SLC25A18	protein_coding	0.941723	1.81292	0.845086	2.36851	0.6202	0.481381	0.780603	1.1947	1.27707	1.16235	-0.0866255	0.858315	-0.24283	1.24398	-0.689195	-1.05475	-0.357339	0.256647	0.352841	0.217046
ENSG00000178033	CALHM5	protein_coding	0.329279	0.325055	0.468273	0.18707	0.52036	0.462686	0.160948	0.352395	0.173241	0.362587	-1.60262	-1.62124	-1.09458	-2.41835	-0.942418	-1.11189	-2.63533	-1.50473	-2.52915	-1.4636			ENSG00000185567	AHNAK2	protein_coding	2.03833	0.0935908	2.05133	1.70836	1.9283	1.67521	2.66025	2.28271	0.638936	1.17189	1.02738	-3.41749	1.03656	0.772612	0.947328	0.74434	1.41156	1.19075	-0.646257	0.228831
ENSG00000064201	TSPAN32	protein_coding	1.17923	1.74442	0.311452	0.278746	0.515856	0.466734	2.33033	0.298601	0.265913	1.09332	0.23784	0.802747	-1.68292	-1.84298	-0.95496	-1.09933	1.22053	-1.74371	-1.91097	0.128716			ENSG00000274616	CNOT3	protein_coding	1.21109	0.366728	0.0885826	0.75386	2.6513	1.04453	3.18662	3.34436	4.29866	1.17351	0.276301	-1.44722	-3.49683	-0.407631	1.4067	0.0628553	1.67202	1.74173	2.10389	0.230833
ENSG00000235436	DPY19L2P4	transcribed_unprocessed_pseudogene	0.268084	0.162106	0.598326	1.43618	0.632958	0.381195	0.207256	1.35602	0.457405	0.231541	-1.89924	-2.62499	-0.740996	0.522237	-0.659818	-1.3914	-2.27051	0.439383	-1.12846	-2.11066			ENSG00000165194	PCDH19	protein_coding	0.216711	0.709849	4.54108	1.04647	14.564	0.288174	0.43908	0.257466	0.269019	1.17573	-2.20615	-0.494416	2.18304	0.065531	3.86434	-1.79499	-1.18744	-1.95755	-1.89422	0.233563
ENSG00000226437	TRIM39	protein_coding	0.836042	0.940899	0.262984	1.98717	0.422357	0.57128	0.757249	0.376439	0.614243	0.667698	-0.258353	-0.0878882	-1.92695	0.990715	-1.24347	-0.807729	-0.40116	-1.40951	-0.703119	-0.582732			ENSG00000233673	ANAPC1P1	transcribed_unprocessed_pseudogene	0.947658	1.06969	0.804091	0.698285	1.23821	0.733332	0.479082	1.086	2.40891	1.17691	-0.0775616	0.0971928	-0.314568	-0.518112	0.30825	-0.447462	-1.06166	0.119024	1.26838	0.235004
ENSG00000261308	FIGNL2	protein_coding	0.759534	1.2482	0.597047	0.775785	0.498738	0.484952	0.55961	0.1479	0.184894	0.938056	-0.396814	0.319849	-0.744084	-0.366271	-1.00365	-1.04409	-0.837506	-2.75731	-2.43523	-0.092254			ENSG00000229071	PRRT1	protein_coding	0.893876	18.3665	0.406003	0.679667	1.04637	0.668963	1.41055	2.7129	3.00327	1.17698	-0.161853	4.19901	-1.30044	-0.5571	0.0653924	-0.580001	0.496253	1.43984	1.58653	0.23509
ENSG00000196890	H2BU1	protein_coding	0.520076	1.02449	0.571645	0.430583	0.664598	0.366039	0.26141	0.0767116	0.576251	0.487709	-0.943206	0.0349059	-0.806809	-1.21564	-0.589446	-1.44993	-1.93561	-3.70441	-0.795231	-1.03591			ENSG00000164749	HNF4G	protein_coding	1.92247	0.869394	1.8046	1.44738	2.23596	2.22929	1.5327	3.7065	1.23965	1.17769	0.942963	-0.201918	0.851681	0.53344	1.1609	1.15658	0.616072	1.89006	0.309938	0.235957
ENSG00000285449	H2BU1	protein_coding	0.520076	1.02449	0.571645	0.430583	0.664598	0.366039	0.26141	0.0767116	0.576251	0.487709	-0.943206	0.0349059	-0.806809	-1.21564	-0.589446	-1.44993	-1.93561	-3.70441	-0.795231	-1.03591			ENSG00000154080	CHST9	protein_coding	1.42255	0.151737	0.595142	1.19956	1.51261	1.77342	2.37197	1.31431	0.695234	1.17788	0.508476	-2.72036	-0.748695	0.262502	0.597041	0.826536	1.24609	0.394304	-0.524429	0.23619
ENSG00000103175	WFDC1	protein_coding	0.651605	0.379458	0.371304	0.475354	0.867541	0.28084	0.559959	0.502639	0.628242	0.560838	-0.61793	-1.39799	-1.42933	-1.07293	-0.204996	-1.83218	-0.836606	-0.992405	-0.670608	-0.834344			ENSG00000168314	MOBP	protein_coding	0.502144	0.618652	0.875405	0.202561	0.818659	0.452774	0.496782	0.593793	0.894595	1.18065	-0.993828	-0.6928	-0.191978	-2.30357	-0.288665	-1.14314	-1.00931	-0.751968	-0.160693	0.239584
ENSG00000155966	AFF2	protein_coding	1.76205	1.14189	1.28384	1.29057	0.608406	0.401161	0.395795	0.467788	0.413121	0.174622	0.817257	0.19142	0.360469	0.368011	-0.716894	-1.31775	-1.33717	-1.09607	-1.27536	-2.51769			ENSG00000182674	KCNB2	protein_coding	0.992862	1.90607	1.09076	1.87098	0.910617	0.973074	1.23513	1.18102	1.09374	1.18073	-0.0103349	0.930601	0.125334	0.903794	-0.135084	-0.0393786	0.304663	0.240033	0.12927	0.239679
ENSG00000145244	CORIN	protein_coding	0.621067	0.585994	0.990236	0.5619	0.367618	0.665187	0.625062	0.448181	0.912703	0.48374	-0.687179	-0.771042	-0.0141563	-0.831615	-1.44372	-0.588167	-0.677929	-1.15785	-0.131783	-1.0477			ENSG00000147234	FRMPD3	protein_coding	1.06255	0.48733	1.48259	0.638427	1.70441	0.96125	1.38646	1.04144	0.924322	1.18142	0.0875307	-1.03703	0.56812	-0.647406	0.769275	-0.0570164	0.471402	0.0585783	-0.113533	0.240521
ENSG00000224674	EIF3EP2	processed_pseudogene	0.850593	0.365266	0.36102	0.539122	0.445725	0.552021	0.743641	0.205631	1.03144	0.521564	-0.233459	-1.45298	-1.46985	-0.891316	-1.16577	-0.857205	-0.427322	-2.28187	0.0446599	-0.939084			ENSG00000215045	GRID2IP	protein_coding	1.26259	1.12056	1.33663	1.46607	1.57307	1.22132	1.50981	1.549	0.560438	1.18406	0.336391	0.16422	0.418599	0.551954	0.65358	0.288441	0.594371	0.63134	-0.835373	0.243742
ENSG00000125735	TNFSF14	protein_coding	0.585437	0.691924	0.477293	0.217579	0.586669	0.426463	0.468924	0.9618	0.410435	0.734422	-0.772414	-0.531315	-1.06705	-2.20039	-0.769381	-1.22951	-1.09257	-0.0561912	-1.28477	-0.445319			ENSG00000149781	FERMT3	protein_coding	1.86068	2.33301	0.705442	4.93803	0.394396	1.1678	1.25456	1.05514	0.474412	1.18533	0.895831	1.22219	-0.503401	2.30393	-1.34228	0.223791	0.327178	0.0774413	-1.07579	0.245293
ENSG00000172324	OR5A2	protein_coding	1.19636	1.19911	0.527673	1.65061	0.528882	0.475447	0.233783	0.467232	0.27152	0.497929	0.258656	0.261959	-0.922284	0.723002	-0.918982	-1.07264	-2.09676	-1.09779	-1.88087	-1.00599			ENSG00000080493	SLC4A4	protein_coding	1.18107	2.84078	1.67742	1.20094	1.56764	1.28524	2.5851	1.60327	0.856857	1.18665	0.240098	1.50629	0.746244	0.264169	0.64859	0.362038	1.37022	0.681016	-0.222874	0.246894
ENSG00000196335	STK31	protein_coding	1.4304	1.03722	0.670188	1.0864	1.16094	0.218101	1.71876	0.324155	2.80308	0.292041	0.516418	0.052715	-0.577362	0.119555	0.215287	-2.19693	0.781371	-1.62524	1.48701	-1.77576			ENSG00000142961	MOB3C	protein_coding	1.64364	2.56554	2.25656	1.27343	1.81553	2.58	1.80991	2.19521	1.60501	1.18771	0.716898	1.35926	1.17413	0.348721	0.860388	1.36737	0.855917	1.13436	0.682584	0.248184
ENSG00000179886	TIGD5	protein_coding	1.06282	1.01045	0.761525	1.11511	0.578887	0.439161	0.564742	0.776834	1.19922	1.03864	0.0878973	0.0149979	-0.393037	0.157186	-0.788646	-1.18718	-0.824336	-0.364322	0.262096	0.0546957			ENSG00000183479	TREX2	protein_coding	0.681173	2.50501	1.11026	3.04669	2.04554	1.75999	0.339364	1.89663	2.75649	1.18776	-0.553907	1.32482	0.150897	1.60724	1.03248	0.815569	-1.55909	0.923438	1.46283	0.248243
ENSG00000133063	CHIT1	protein_coding	1.8199	4.49274	0.718946	0.483553	0.265866	0.95764	1.58353	2.21358	4.42902	0.15592	0.86386	2.1676	-0.476045	-1.04825	-1.91123	-0.0624447	0.663149	1.14638	2.14699	-2.68112			ENSG00000285901	AC008012.1	protein_coding	0.845132	0.803391	2.75964	2.61895	0.84968	3.80924	1.72125	2.38212	2.81545	1.18906	-0.242752	-0.315827	1.46448	1.38899	-0.235008	1.9295	0.783457	1.25225	1.49337	0.249822
ENSG00000140459	CYP11A1	protein_coding	1.0699	0.665737	0.596168	0.655965	0.567345	0.448813	1.51587	0.750939	0.630875	0.634497	0.0974773	-0.586976	-0.746209	-0.608309	-0.817702	-1.15581	0.600146	-0.413232	-0.664574	-0.656315			ENSG00000112964	GHR	protein_coding	0.393829	1.70725	0.915781	0.557736	1.12916	0.37363	0.994019	0.596757	0.227057	1.19018	-1.34436	0.771676	-0.126925	-0.842346	0.175255	-1.42032	-0.00865467	-0.744785	-2.13887	0.251175
ENSG00000288362	CYP11A1	protein_coding	1.0699	0.665737	0.596168	0.655965	0.567345	0.448813	1.51587	0.750939	0.630875	0.634497	0.0974773	-0.586976	-0.746209	-0.608309	-0.817702	-1.15581	0.600146	-0.413232	-0.664574	-0.656315			ENSG00000181785	OR5AS1	protein_coding	0.439125	0.442578	0.586958	0.641543	0.707018	0.254824	1.11819	0.869924	0.947475	1.19135	-1.1873	-1.176	-0.768671	-0.640382	-0.500181	-1.97243	0.161165	-0.201039	-0.0778402	0.252597
ENSG00000273496	AC011841.1	protein_coding	0.464995	0.464314	0.571995	1.06882	0.518942	0.491831	0.89085	0.261567	1.64071	0.829179	-1.10471	-1.10683	-0.805926	0.0960189	-0.946355	-1.02377	-0.166746	-1.93475	0.71432	-0.270245			ENSG00000130876	SLC7A10	protein_coding	0.23268	5.60509	0.449564	3.63275	0.347218	0.401914	0.594734	0.136458	0.835146	1.19258	-2.10358	2.48674	-1.1534	1.86106	-1.52609	-1.31504	-0.749684	-2.87347	-0.2599	0.254086
ENSG00000278198	AC011043.2	protein_coding	0.464995	0.464314	0.571995	1.06882	0.518942	0.491831	0.89085	0.261567	1.64071	0.829179	-1.10471	-1.10683	-0.805926	0.0960189	-0.946355	-1.02377	-0.166746	-1.93475	0.71432	-0.270245			ENSG00000235436	DPY19L2P4	transcribed_unprocessed_pseudogene	0.15933	0.925723	1.05558	0.604662	1.45097	0.906998	0.241436	0.196988	0.281842	1.19384	-2.64991	-0.111348	0.0780359	-0.725799	0.537018	-0.140829	-2.05029	-2.34382	-1.82704	0.255609
ENSG00000140505	CYP1A2	protein_coding	0.202466	0.706725	0.572748	0.594141	0.442396	0.57778	0.343692	0.566396	0.283435	0.287366	-2.30425	-0.500779	-0.804028	-0.751123	-1.17659	-0.791408	-1.54081	-0.820117	-1.81891	-1.79904			ENSG00000164411	GJB7	protein_coding	0.716439	0.81046	0.785929	6.36781	0.682447	0.871309	1.87223	1.03544	0.637486	1.19498	-0.481084	-0.303187	-0.347529	2.6708	-0.551211	-0.198744	0.904755	0.0502509	-0.649534	0.256984
ENSG00000143858	SYT2	protein_coding	1.34745	1.10559	0.896213	0.641394	0.549202	0.465519	0.549729	0.39091	1.38262	0.769404	0.430232	0.144816	-0.158086	-0.640716	-0.864591	-1.10309	-0.863208	-1.35509	0.467405	-0.378188			ENSG00000102057	KCND1	protein_coding	1.84644	0.374599	1.8007	1.47143	1.53424	1.75934	1.62028	1.74622	1.09037	1.19571	0.884744	-1.41658	0.848558	0.557219	0.617523	0.815036	0.696248	0.804239	0.124818	0.257865
ENSG00000228520	RING1	protein_coding	1.83784	0.0267141	0.163392	0.0418386	0.364911	0.703931	0.000335373	1.15312	0.0232239	0.599823	0.878009	-5.22625	-2.61359	-4.57902	-1.45438	-0.506494	-11.5419	0.205544	-5.42825	-0.737391			ENSG00000006468	ETV1	protein_coding	0.429596	4.23458	0.882478	0.278119	0.645668	0.822687	1.09587	1.88422	0.525552	1.19642	-1.21895	2.08222	-0.180367	-1.84623	-0.631136	-0.281584	0.132077	0.913967	-0.928095	0.258725
ENSG00000231115	RING1	protein_coding	1.83784	0.0267141	0.163392	0.0418386	0.364911	0.703931	0.000335373	1.15312	0.0232239	0.599823	0.878009	-5.22625	-2.61359	-4.57902	-1.45438	-0.506494	-11.5419	0.205544	-5.42825	-0.737391			ENSG00000166246	C16orf71	protein_coding	1.33159	5.90562	0.722192	1.43319	1.38485	0.656585	3.08649	1.0256	0.341857	1.1968	0.413151	2.56209	-0.469545	0.51923	0.469733	-0.606946	1.62597	0.0364724	-1.54854	0.259186
ENSG00000019991	HGF	protein_coding	0.122755	0.728826	0.340898	1.81662	0.224452	1.14459	0.513393	1.03675	1.39323	0.179209	-3.02614	-0.456353	-1.55259	0.86126	-2.15552	0.194831	-0.961864	0.052068	0.478437	-2.48029			ENSG00000152580	IGSF10	protein_coding	0.848589	0.494515	0.700002	0.137676	0.345695	0.254043	3.20755	0.17489	7.96579	1.19683	-0.236862	-1.01591	-0.514569	-2.86065	-1.53243	-1.97686	1.68147	-2.51548	2.99382	0.259215
ENSG00000134539	KLRD1	protein_coding	0.690453	0.469575	0.531977	0.872902	0.549577	0.468915	0.583749	2.66851	3.41581	0.832301	-0.534385	-1.09057	-0.910564	-0.196108	-0.863607	-1.0926	-0.77658	1.41603	1.77223	-0.264823			ENSG00000163531	NFASC	protein_coding	1.4005	0.580298	1.72481	1.49368	1.60426	1.83756	1.9386	1.30309	1.59576	1.19688	0.485947	-0.785134	0.786438	0.578866	0.681912	0.877788	0.955014	0.381935	0.67424	0.259279
ENSG00000276681	LENG8	protein_coding	8.73849	8.89173	6.79162	4.11202	1.76708	0.146142	6.38883	0.236864	2.0662	2.07143	3.12738	3.15246	2.76375	2.03985	0.821367	-2.77456	2.67555	-2.07787	1.04698	1.05063			ENSG00000154269	ENPP3	protein_coding	1.10564	2.87268	0.749506	0.818924	1.02938	1.89108	1.35258	0.911347	0.67538	1.19768	0.144877	1.5224	-0.415988	-0.288199	0.0417757	0.91921	0.435709	-0.133928	-0.566229	0.260236
ENSG00000137393	RNF144B	protein_coding	2.06058	0.366542	2.75994	0.90175	0.386769	0.676406	0.822253	1.27785	0.515743	0.436148	1.04305	-1.44795	1.46464	-0.149201	-1.37046	-0.564039	-0.282346	0.35372	-0.955276	-1.19711			ENSG00000178473	UCN3	protein_coding	0.408322	1.60243	0.778741	1.04375	0.805557	0.231819	0.171579	0.489994	1.21025	1.20108	-1.29222	0.680261	-0.360785	0.0617762	-0.311941	-2.10893	-2.54306	-1.02916	0.275305	0.264332
ENSG00000136206	SPDYE1	protein_coding	0.960326	0.470975	0.976932	0.695607	0.92095	0.284817	0.21752	2.11569	1.00516	0.672866	-0.0584042	-1.08628	-0.0336699	-0.523656	-0.118805	-1.81189	-2.20078	1.08113	0.00742947	-0.571609			ENSG00000101846	STS	protein_coding	2.88917	0.658568	3.24418	0.718523	3.63725	3.11073	2.08422	1.92244	0.769217	1.20308	1.53065	-0.602596	1.69786	-0.476894	1.86285	1.63725	1.05951	0.942941	-0.378537	0.266733
ENSG00000158748	HTR6	protein_coding	1.32705	1.0656	0.523637	0.726016	0.599065	0.44015	0.55865	0.553668	1.61558	0.11705	0.408223	0.091666	-0.933361	-0.461927	-0.739216	-1.18393	-0.839983	-0.852907	0.692052	-3.0948			ENSG00000189221	MAOA	protein_coding	1.32616	0.906506	2.06836	1.46717	1.97145	2.68594	1.17504	2.23791	1.32676	1.20495	0.40726	-0.141612	1.04849	0.553033	0.979256	1.42543	0.23271	1.16215	0.407911	0.268971
ENSG00000041515	MYO16	protein_coding	0.50224	0.606784	0.268251	0.558874	0.443647	0.594405	0.344663	0.536464	1.59946	0.414729	-0.99355	-0.720745	-1.89834	-0.839405	-1.17252	-0.750482	-1.53674	-0.898447	0.677585	-1.26976			ENSG00000179546	HTR1D	protein_coding	1.05377	1.92167	1.08326	1.25667	1.14328	1.02707	1.17012	0.726887	0.862088	1.20547	0.07556	0.942361	0.11538	0.329606	0.193179	0.0385345	0.226656	-0.460197	-0.214093	0.269596
ENSG00000118997	DNAH7	protein_coding	0.664018	0.533053	2.12352	1.82731	0.633644	0.418651	0.232135	0.13621	0.609584	1.52583	-0.590705	-0.907649	1.08646	0.869723	-0.658256	-1.25618	-2.10696	-2.87609	-0.714103	0.609596			ENSG00000105750	ZNF85	protein_coding	2.69171	1.5786	2.86357	1.10419	3.11463	2.11592	3.42298	3.1214	1.95856	1.20718	1.42852	0.658646	1.51781	0.142988	1.63906	1.08128	1.77525	1.64219	0.969793	0.271639
ENSG00000285602	AC097625.1	protein_coding	0.487832	0.371296	0.419362	0.90847	0.290201	0.914654	0.307564	0.903878	0.479456	0.727501	-1.03554	-1.42936	-1.25373	-0.138489	-1.78488	-0.128702	-1.70104	-0.1458	-1.06053	-0.458979			ENSG00000265763	ZNF488	protein_coding	1.59192	2.03874	1.45796	1.04554	1.83111	0.817575	1.54089	1.53929	0.935536	1.20778	0.670768	1.02768	0.543951	0.0642483	0.872716	-0.290577	0.623764	0.622261	-0.0961349	0.272358
ENSG00000188282	RUFY4	protein_coding	0.823363	1.67518	1.50725	0.404557	0.621368	0.427296	0.76341	1.87768	0.598545	1.19898	-0.280399	0.744316	0.59192	-1.30559	-0.68648	-1.22669	-0.38947	0.908951	-0.740468	0.261805			ENSG00000180660	MAB21L1	protein_coding	1.78538	1.87501	1.78612	1.63499	1.74858	0.819579	2.22497	1.80407	1.0502	1.21101	0.836231	0.906898	0.836829	0.709282	0.806184	-0.287045	1.15379	0.851255	0.0706641	0.276211
ENSG00000230514	AGER	protein_coding	0.185792	0.554136	0.364164	0.276254	0.456616	0.584759	0.09151	0.399688	0.865527	0.136951	-2.42824	-0.851688	-1.45734	-1.85593	-1.13095	-0.774086	-3.44993	-1.32305	-0.208349	-2.86827			ENSG00000072163	LIMS2	protein_coding	2.67208	2.48304	1.87197	3.61587	1.78628	1.02896	1.69692	2.46037	1.61037	1.21291	1.41796	1.31211	0.90456	1.85434	0.836955	0.0411806	0.76292	1.29887	0.687392	0.278471
ENSG00000231268	AGER	protein_coding	0.185792	0.554136	0.364164	0.276254	0.456616	0.584759	0.09151	0.399688	0.865527	0.136951	-2.42824	-0.851688	-1.45734	-1.85593	-1.13095	-0.774086	-3.44993	-1.32305	-0.208349	-2.86827			ENSG00000101670	LIPG	protein_coding	0.545126	1.8346	0.269683	0.108945	0.517399	0.501708	0.416293	0.453862	0.929808	1.21491	-0.875338	0.875469	-1.89066	-3.19833	-0.950651	-0.99508	-1.26433	-1.13967	-0.104995	0.280851
ENSG00000162949	CAPN13	protein_coding	0.229046	0.277087	0.136305	0.409111	0.337925	0.790973	1.29879	0.468045	0.390676	0.395743	-2.12629	-1.85159	-2.87509	-1.28944	-1.56523	-0.3383	0.377168	-1.09528	-1.35596	-1.33736			ENSG00000183196	CHST6	protein_coding	0.673242	2.80468	1.05515	3.66377	1.05552	0.829744	0.804913	0.672211	0.79523	1.21627	-0.570803	1.48784	0.0774481	1.87333	0.0779594	-0.269262	-0.313095	-0.573013	-0.330556	0.282461
ENSG00000147255	IGSF1	protein_coding	2.72209	5.25618	4.05222	1.86585	1.14419	0.237425	1.17948	4.37756	0.740576	2.46173	1.44471	2.39402	2.01871	0.899834	0.194327	-2.07446	0.238156	2.13013	-0.43328	1.29967			ENSG00000128253	RFPL2	protein_coding	1.75938	2.69195	1.03829	1.70118	2.25054	1.02195	1.85468	1.13828	1.18179	1.21664	0.81507	1.42865	0.0542131	0.766534	1.17027	0.0313218	0.891173	0.186862	0.240972	0.282904
ENSG00000183111	ARHGEF37	protein_coding	1.55463	1.18248	0.703144	0.551195	0.371954	0.730858	1.73136	0.490385	1.57628	1.07658	0.636574	0.241816	-0.508108	-0.859365	-1.4268	-0.452337	0.791904	-1.02801	0.656524	0.106458			ENSG00000166963	MAP1A	protein_coding	1.42747	1.01092	1.58805	1.32476	1.29274	1.1084	1.5686	1.30965	1.24193	1.21817	0.51346	0.0156688	0.667256	0.405731	0.370432	0.148479	0.649478	0.389181	0.312584	0.284715
ENSG00000130700	GATA5	protein_coding	1.85305	2.19347	1.31837	1.4393	0.475396	0.572831	0.571123	0.960501	0.343477	0.696136	0.889902	1.13321	0.398755	0.525367	-1.0728	-0.803819	-0.808127	-0.058141	-1.54171	-0.522559			ENSG00000071575	TRIB2	protein_coding	0.737378	0.403708	1.27593	1.2842	1.51908	1.23519	2.70157	1.16729	1.2755	1.21826	-0.439523	-1.30862	0.351554	0.360871	0.603196	0.304732	1.4338	0.223169	0.351064	0.284822
ENSG00000186124	OR9M1P	transcribed_unprocessed_pseudogene	0.394841	0.398253	0.416001	0.293967	0.679397	0.401053	1.01795	0.560476	1.40233	0.710907	-1.34066	-1.32824	-1.26534	-1.76627	-0.557673	-1.31814	0.0256667	-0.835275	0.487826	-0.492267			ENSG00000168477	TNXB	protein_coding	1.55943	1.9817	1.61745	1.04026	1.10007	1.75597	1.47588	0.969571	0.382134	1.21931	0.64102	0.986739	0.693721	0.0569428	0.137591	0.812267	0.561579	-0.0445821	-1.38785	0.286061
ENSG00000166963	MAP1A	protein_coding	0.83311	1.02691	0.698588	0.692871	0.514048	0.531389	0.399797	0.528333	0.742476	0.544573	-0.263421	0.0383097	-0.517486	-0.529341	-0.960025	-0.91216	-1.32266	-0.920481	-0.429584	-0.876803			ENSG00000138449	SLC40A1	protein_coding	2.05943	2.15923	1.9407	1.71831	1.18749	1.81011	0.874061	1.67111	1.18643	1.22082	1.04224	1.11052	0.956577	0.78099	0.247918	0.856077	-0.194194	0.740807	0.246632	0.287851
ENSG00000173210	ABLIM3	protein_coding	1.42785	0.992004	0.869477	0.439561	0.318424	0.857913	0.678817	0.183277	2.93705	0.414311	0.513848	-0.0115824	-0.20178	-1.18587	-1.65098	-0.221096	-0.558906	-2.4479	1.55437	-1.27122			ENSG00000183682	BMP8A	protein_coding	1.32323	2.1601	1.43697	0.64949	0.858011	1.35476	1.50354	1.05305	1.20953	1.22153	0.404064	1.1111	0.52303	-0.622621	-0.220932	0.438037	0.588363	0.0745739	0.274447	0.288689
ENSG00000139292	LGR5	protein_coding	0.98876	0.757686	0.340224	0.353409	0.525265	0.521012	0.818037	0.758048	2.22582	2.30779	-0.0163077	-0.400328	-1.55544	-1.50059	-0.928884	-0.940611	-0.289762	-0.399639	1.15433	1.20651			ENSG00000134539	KLRD1	protein_coding	0.501506	0.233277	0.659623	0.374762	1.50826	0.53033	2.31748	0.44339	0.923453	1.22467	-0.995661	-2.09989	-0.600286	-1.41595	0.592884	-0.915038	1.21256	-1.17335	-0.11489	0.292388
ENSG00000204642	HLA-F	protein_coding	0.322841	2.19627	1.06819	1.13952	1.63847	0.167217	1.09827	0.371686	1.81358	0.638349	-1.6311	1.13506	0.0951636	0.188421	0.712351	-2.58021	0.135233	-1.42784	0.858839	-0.647582			ENSG00000140795	MYLK3	protein_coding	1.08857	0.649123	0.947815	1.13712	1.31459	1.22511	1.58789	1.85254	0.60736	1.22473	0.122433	-0.623436	-0.0773226	0.185382	0.394614	0.292905	0.66711	0.889505	-0.719376	0.292459
ENSG00000158220	ESYT3	protein_coding	1.27348	0.527473	0.710366	0.906636	0.471592	0.581408	0.322751	0.387251	0.404086	0.315071	0.348773	-0.922831	-0.493366	-0.141405	-1.08439	-0.782377	-1.63151	-1.36866	-1.30727	-1.66625			ENSG00000171885	AQP4	protein_coding	0.475579	2.74708	1.00491	2.78955	1.47094	0.747845	1.78527	0.600416	0.718159	1.22843	-1.07224	1.4579	0.00706765	1.48003	0.556737	-0.419189	0.83614	-0.735966	-0.477625	0.296818
ENSG00000113327	GABRG2	protein_coding	1.5283	0.606812	0.637477	0.730998	0.692799	0.396341	1.58562	0.311946	0.239566	2.40432	0.611926	-0.720678	-0.649554	-0.452061	-0.529492	-1.33519	0.66505	-1.68063	-2.0615	1.26563			ENSG00000166676	TVP23A	protein_coding	0.559272	2.77574	0.94652	0.42151	0.687829	0.677179	0.840144	1.19338	1.55489	1.22858	-0.838378	1.47287	-0.0792953	-1.24636	-0.539878	-0.562391	-0.251291	0.255056	0.636816	0.296988
ENSG00000159708	LRRC36	protein_coding	1.77878	0.637444	1.30668	3.87871	0.484949	0.566725	1.33189	1.29643	0.909797	1.27783	0.830888	-0.649629	0.385907	1.95558	-1.0441	-0.819279	0.413472	0.374547	-0.136383	0.353697			ENSG00000177483	RBM44	protein_coding	0.695939	4.39272	2.31387	0.340315	1.54886	0.483827	0.878813	1.42004	0.665781	1.22891	-0.522967	2.13511	1.21031	-1.55506	0.631209	-1.04744	-0.186371	0.50593	-0.586881	0.297377
ENSG00000176678	FOXL1	protein_coding	0.99286	0.374439	0.740939	0.184236	0.273539	1.00782	0.132897	0.280989	0.87812	1.0657	-0.0103378	-1.4172	-0.432573	-2.44037	-1.87018	0.0112394	-2.91162	-1.83141	-0.18751	0.0918041			ENSG00000283761	AC118553.2	protein_coding	2.29622	6.97397	2.00968	1.19187	2.81503	5.57593	1.59703	1.51542	0.203735	1.23027	1.19926	2.80198	1.00697	0.253229	1.49315	2.47921	0.675389	0.599715	-2.29523	0.298977
ENSG00000109158	GABRA4	protein_coding	0.445597	0.0809403	0.112579	0.159282	0.516679	0.533723	0.594782	2.35233	0.151712	0.0408548	-1.16619	-3.627	-3.15099	-2.65034	-0.95266	-0.905837	-0.749567	1.23409	-2.72059	-4.61335			ENSG00000080709	KCNN2	protein_coding	1.42095	1.77411	0.885217	1.4922	0.916114	0.852028	1.12584	1.76011	0.603941	1.23284	0.506859	0.827095	-0.175898	0.577443	-0.126401	-0.231028	0.171004	0.815666	-0.72752	0.301988
ENSG00000163449	TMEM169	protein_coding	0.77216	1.2389	0.945502	1.48156	0.537219	0.514377	0.404393	0.955184	0.279428	0.566866	-0.373028	0.30906	-0.0808469	0.56712	-0.896418	-0.959103	-1.30617	-0.0661494	-1.83945	-0.81892			ENSG00000115919	KYNU	protein_coding	0.266575	0.239393	1.27203	0.149874	0.38282	0.418653	1.22472	0.92509	0.95074	1.23464	-1.90739	-2.06255	0.347129	-2.73818	-1.38526	-1.25617	0.292454	-0.112334	-0.0728772	0.30409
ENSG00000227816	TAP1	protein_coding	0.903386	0.646035	0.577381	0.552344	0.641668	0.431594	0.557529	0.262961	0.415195	0.436222	-0.146585	-0.630316	-0.792404	-0.856361	-0.640101	-1.21225	-0.842881	-1.92708	-1.26814	-1.19687			ENSG00000107742	SPOCK2	protein_coding	1.20747	1.348	0.88627	2.64789	1.5758	1.27934	1.34809	1.46509	1.23501	1.23532	0.271988	0.430821	-0.174182	1.40484	0.656081	0.3554	0.430917	0.550985	0.304523	0.304885
ENSG00000230705	TAP1	protein_coding	0.903386	0.646035	0.577381	0.552344	0.641668	0.431594	0.557529	0.262961	0.415195	0.436222	-0.146585	-0.630316	-0.792404	-0.856361	-0.640101	-1.21225	-0.842881	-1.92708	-1.26814	-1.19687			ENSG00000236560	PPP1R11	protein_coding	3.24689	6.71118	3.04447	1.35078	5.55971	2.6847	7.18295	0.989362	1.74467	1.23538	1.69906	2.74657	1.60619	0.433793	2.47501	1.42476	2.84458	-0.0154293	0.802955	0.304954
ENSG00000120738	EGR1	protein_coding	1.36131	1.30576	1.33312	0.889697	0.636457	0.438319	0.941374	1.6963	0.565904	1.43439	0.444996	0.38489	0.414807	-0.168614	-0.651865	-1.18995	-0.0871601	0.762391	-0.821371	0.520437			ENSG00000188277	C15orf62	protein_coding	0.991533	2.22834	1.33297	1.70248	0.943237	1.51384	0.735133	1.52935	0.679861	1.23617	-0.0122673	1.15597	0.414644	0.767638	-0.0843078	0.598213	-0.443923	0.612919	-0.556688	0.305877
ENSG00000251537	AC005324.3	protein_coding	0.366493	0.0812164	0.797032	0.863477	0.454947	0.616731	0.274999	0.142755	0.571003	0.456568	-1.44814	-3.62209	-0.32729	-0.21177	-1.13623	-0.697287	-1.8625	-2.80839	-0.80843	-1.1311			ENSG00000146352	CLVS2	protein_coding	0.443827	1.07756	0.555202	2.82428	1.27311	0.627589	0.774218	0.71806	0.655718	1.23835	-1.17193	0.107768	-0.848915	1.49788	0.348354	-0.672108	-0.369188	-0.477824	-0.608853	0.308417
ENSG00000167981	ZNF597	protein_coding	1.18121	0.502919	0.823386	1.15475	0.789114	0.356207	0.594967	0.817682	0.62892	0.718096	0.240265	-0.991602	-0.280359	0.207581	-0.341694	-1.48921	-0.749118	-0.290388	-0.669052	-0.477751			ENSG00000165731	RET	protein_coding	2.29365	3.11041	1.93851	8.0534	1.89216	0.955783	1.13189	1.35308	1.1503	1.24285	1.19765	1.6371	0.95495	3.0096	0.920033	-0.065245	0.178729	0.436246	0.202005	0.313652
ENSG00000215045	GRID2IP	protein_coding	0.679058	1.21181	0.651378	0.866709	0.614471	0.459829	0.708624	0.290035	1.54452	0.652615	-0.558393	0.277166	-0.618433	-0.20638	-0.702583	-1.12083	-0.496908	-1.7857	0.627159	-0.615696			ENSG00000264058	AC073508.2	protein_coding	3.42433	1.79172	1.59627	0.925667	3.05048	3.41976	1.41686	2.94754	1.16551	1.24706	1.77582	0.841345	0.674707	-0.111435	1.60904	1.7739	0.5027	1.55951	0.220961	0.31853
ENSG00000064205	CCN5	protein_coding	1.9537	0.803283	1.08649	0.340308	0.44136	0.641089	2.06311	2.02985	3.58434	0.480274	0.96621	-0.31602	0.119676	-1.55509	-1.17997	-0.641403	1.04482	1.02137	1.84171	-1.05807			ENSG00000167676	PLIN4	protein_coding	0.791944	0.275337	0.924411	1.44263	0.562617	0.8044	1.7274	0.781474	1.30912	1.24718	-0.33653	-1.86073	-0.113394	0.528701	-0.829775	-0.314015	0.788598	-0.35573	0.388597	0.31867
ENSG00000075429	CACNG5	protein_coding	0.96326	1.45578	0.53752	0.171271	1.06625	0.265474	0.698058	0.614908	0.513733	0.325122	-0.0540028	0.541796	-0.89561	-2.54565	0.0925525	-1.91336	-0.518581	-0.701557	-0.960909	-1.62095			ENSG00000162390	ACOT11	protein_coding	1.37267	0.278283	0.744005	1.07918	1.39576	0.75515	1.09827	1.03255	2.35637	1.25121	0.456981	-1.84538	-0.426616	0.109936	0.481054	-0.405165	0.135236	0.0462084	1.23657	0.323326
ENSG00000102195	GPR50	protein_coding	1.71385	3.07663	1.03596	2.39101	0.474196	0.598363	0.897126	1.09423	0.456901	1.15644	0.777241	1.62135	0.0509683	1.25762	-1.07644	-0.740907	-0.156617	0.129916	-1.13005	0.20969			ENSG00000150656	CNDP1	protein_coding	1.10856	0.982524	0.995255	0.964377	1.0012	1.0663	1.06179	1.14484	0.826753	1.25143	0.148687	-0.0254354	-0.00686174	-0.0523309	0.0017302	0.0926111	0.0864985	0.195147	-0.274472	0.323581
ENSG00000094661	OR1I1	protein_coding	0.568936	0.376838	0.405122	0.603827	0.629385	0.453778	0.65258	0.747193	0.287269	0.583526	-0.813662	-1.40798	-1.30357	-0.727793	-0.667985	-1.13994	-0.615773	-0.420447	-1.79953	-0.777131			ENSG00000146038	DCDC2	protein_coding	0.909396	0.749694	1.63625	0.317519	1.22939	1.98159	1.44932	2.00022	0.270533	1.25256	-0.137019	-0.415626	0.710394	-1.65509	0.29794	0.986661	0.535376	1.00016	-1.88612	0.32488
ENSG00000105855	ITGB8	protein_coding	0.60735	0.308386	0.356682	0.261562	0.480348	0.59488	0.341185	0.783946	0.897017	0.383961	-0.719401	-1.69719	-1.48729	-1.93478	-1.05785	-0.749329	-1.55137	-0.351175	-0.156793	-1.38097			ENSG00000274734	ARHGAP11B	protein_coding	0.776258	0.557022	0.832535	0.648772	0.686859	0.500409	0.148893	0.412039	0.199448	1.25362	-0.365392	-0.844194	-0.264417	-0.624217	-0.541914	-0.99882	-2.74765	-1.27915	-2.32592	0.3261
ENSG00000167034	NKX3-1	protein_coding	0.950716	0.862873	1.27339	1.68766	0.467822	0.611901	0.326679	0.233573	0.320073	0.816196	-0.0729137	-0.21278	0.348673	0.755023	-1.09597	-0.70863	-1.61405	-2.09805	-1.64353	-0.293012			ENSG00000135083	CCNJL	protein_coding	1.78579	4.64687	2.31143	4.37271	1.13341	1.51614	3.08417	1.29344	1.43479	1.25589	0.836561	2.21626	1.20879	2.12853	0.180669	0.600405	1.62488	0.371214	0.520841	0.328711
ENSG00000078081	LAMP3	protein_coding	0.777773	0.461862	0.387219	0.872198	0.453799	0.631907	0.400662	0.264691	2.65251	2.68505	-0.362579	-1.11447	-1.36878	-0.197272	-1.13987	-0.662216	-1.31954	-1.91762	1.40736	1.42495			ENSG00000154099	DNAAF1	protein_coding	0.773904	1.35575	0.493917	4.28733	0.894078	0.386841	0.666022	0.544197	1.20549	1.25589	-0.369773	0.439091	-1.01766	2.10008	-0.161527	-1.37019	-0.586358	-0.877799	0.269622	0.328715
ENSG00000104524	PYCR3	protein_coding	0.908189	0.637146	1.45416	8.33419	1.96246	0.146328	0.671159	0.52195	3.52402	3.85477	-0.138935	-0.650304	0.540182	3.05904	0.972664	-2.77272	-0.575274	-0.938016	1.81722	1.94665			ENSG00000282892	TCF20	protein_coding	1.04001	0.494121	0.682746	0.948554	0.83472	1.08146	0.630106	1.09391	0.593423	1.25686	0.0565912	-1.01706	-0.550579	-0.0761982	-0.260635	0.112984	-0.666333	0.129493	-0.752867	0.329825
ENSG00000229488	PRRT1	protein_coding	0.245438	0.764918	1.03615	0.173376	1.21203	0.237309	0.0353364	0.0358851	0.733178	0.0203913	-2.02657	-0.386622	0.0512304	-2.52803	0.277425	-2.07516	-4.8227	-4.80047	-0.447764	-5.6159			ENSG00000280467	TCF20	protein_coding	1.04001	0.494121	2.04547	0.948554	0.83472	1.08146	2.63304	2.42823	2.44522	1.25686	0.0565912	-1.01706	1.03243	-0.0761982	-0.260635	0.112984	1.39673	1.2799	1.28997	0.329825
ENSG00000082175	PGR	protein_coding	0.223822	0.408543	0.419774	0.203757	0.825912	0.349197	0.322373	0.238149	2.38573	0.0355043	-2.15958	-1.29144	-1.25232	-2.29508	-0.275941	-1.51789	-1.6332	-2.07006	1.25443	-4.81586			ENSG00000144847	IGSF11	protein_coding	0.953871	15.5351	0.729375	1.06283	0.727184	1.55371	0.849106	2.22346	0.773133	1.25737	-0.0681339	3.95746	-0.455267	0.0879109	-0.459607	0.635714	-0.235983	1.15281	-0.371211	0.330413
ENSG00000276023	DUSP14	protein_coding	4.96469	1.38641	0.43879	19.2864	0.66029	0.436939	11.575	11.384	16.3297	7.07576	2.3117	0.471354	-1.1884	4.26951	-0.598828	-1.1945	3.53294	3.50894	4.02943	2.82289			ENSG00000122641	INHBA	protein_coding	0.100402	2.34459	0.465817	0.764938	1.33286	0.381381	0.50374	0.368949	0.360526	1.25818	-3.31614	1.22933	-1.10216	-0.386585	0.414525	-1.3907	-0.98925	-1.4385	-1.47182	0.331337
ENSG00000233418	DHX16	protein_coding	1.61155	1.77252	0.163983	0.439392	0.383391	0.754148	7.56e-08	6.71e-05	1.05813	0.716093	0.68845	0.825802	-2.60838	-1.18642	-1.38311	-0.40708	-23.6567	-13.8624	0.0815105	-0.481782			ENSG00000168143	FAM83B	protein_coding	0.814459	0.280288	0.879278	0.917839	0.710636	0.737704	1.32971	1.28539	0.343894	1.25974	-0.296086	-1.83502	-0.185609	-0.123687	-0.492817	-0.438886	0.411112	0.362206	-1.53996	0.333126
ENSG00000233561	DHX16	protein_coding	1.61155	1.77252	0.163983	0.439392	0.383391	0.754148	7.56e-08	6.71e-05	1.05813	0.716093	0.68845	0.825802	-2.60838	-1.18642	-1.38311	-0.40708	-23.6567	-13.8624	0.0815105	-0.481782			ENSG00000148935	GAS2	protein_coding	0.465275	0.854914	0.942935	1.03016	0.512475	1.10042	0.174034	0.498567	0.260496	1.2617	-1.10385	-0.226149	-0.0847698	0.0428684	-0.964446	0.13805	-2.52256	-1.00414	-1.94067	0.335363
ENSG00000231377	DHX16	protein_coding	2.1656	2.15047	0.532536	0.439392	0.383391	0.754148	0.114225	0.38554	1.05813	0.716093	1.11477	1.10465	-0.909049	-1.18642	-1.38311	-0.40708	-3.13005	-1.37505	0.0815105	-0.481782			ENSG00000137747	TMPRSS13	protein_coding	0.586399	0.779949	0.663559	0.557178	0.895028	0.619205	0.595919	1.20899	1.29924	1.26308	-0.770044	-0.358548	-0.591703	-0.84379	-0.159995	-0.691511	-0.746812	0.273798	0.377668	0.336949
ENSG00000233049	DHX16	protein_coding	2.1656	2.15047	0.532536	0.439392	0.383391	0.754148	0.114225	0.38554	1.05813	0.716093	1.11477	1.10465	-0.909049	-1.18642	-1.38311	-0.40708	-3.13005	-1.37505	0.0815105	-0.481782			ENSG00000262024	TCF20	protein_coding	3.98511	3.37052	0.965108	4.09874	3.64097	3.3692	0.64581	1.09395	0.593423	1.26642	1.99462	1.75297	-0.0512377	2.03518	1.86432	1.7524	-0.630817	0.129546	-0.752867	0.340752
ENSG00000170011	MYRIP	protein_coding	1.11568	0.999896	1.20432	2.04836	0.683832	0.424298	0.384193	0.782053	0.710462	0.69197	0.157923	-0.000150048	0.268221	1.03447	-0.548286	-1.23685	-1.3801	-0.354661	-0.493171	-0.531219			ENSG00000276461	TCF20	protein_coding	3.98511	3.37052	0.965108	4.09874	3.64097	3.3692	0.64581	1.09395	0.593423	1.26642	1.99462	1.75297	-0.0512377	2.03518	1.86432	1.7524	-0.630817	0.129546	-0.752867	0.340752
ENSG00000196782	MAML3	protein_coding	0.672724	0.666619	1.4085	2.40408	0.55286	0.526964	0.695218	0.918099	1.34469	2.32526	-0.571913	-0.585066	0.494162	1.26549	-0.855014	-0.924224	-0.524463	-0.123278	0.427274	1.21739			ENSG00000170961	HAS2	protein_coding	0.655172	0.845536	0.721156	1.09697	0.320328	0.428592	0.770998	1.29953	0.321181	1.26682	-0.610054	-0.242062	-0.471617	0.133524	-1.64238	-1.22232	-0.375201	0.37799	-1.63854	0.341212
ENSG00000147117	ZNF157	protein_coding	1.0111	0.636601	0.752518	0.751912	0.620949	0.470285	0.162747	1.43368	2.51245	0.363672	0.0159257	-0.651539	-0.410202	-0.411364	-0.687453	-1.08839	-2.6193	0.519723	1.32909	-1.45929			ENSG00000077264	PAK3	protein_coding	0.99313	1.77411	2.67168	8.41076	2.80436	1.23492	1.75781	1.96237	1.6789	1.26902	-0.00994552	0.827095	1.41775	3.07224	1.48767	0.304415	0.813777	0.972596	0.747516	0.34371
ENSG00000148408	CACNA1B	protein_coding	0.490488	0.254622	0.281093	0.250548	0.82542	0.353845	0.426586	0.334348	0.596817	0.484732	-1.02771	-1.97357	-1.83088	-1.99684	-0.2768	-1.49881	-1.22909	-1.58058	-0.74464	-1.04474			ENSG00000155269	GPR78	protein_coding	0.920245	2.14505	1.64607	2.12909	1.23486	1.1926	0.700334	1.04164	1.31856	1.26912	-0.11991	1.10101	0.719029	1.09024	0.304344	0.254107	-0.513885	0.058853	0.398964	0.343827
ENSG00000041982	TNC	protein_coding	0.431431	2.86159	0.504746	0.183615	0.539894	0.541414	0.86069	0.61899	1.85326	1.25682	-1.2128	1.51681	-0.98637	-2.44524	-0.889252	-0.885196	-0.216434	-0.692012	0.890069	0.329778			ENSG00000166341	DCHS1	protein_coding	0.845612	1.29067	1.0579	1.05714	1.21734	0.684016	1.2401	0.869555	0.84243	1.27097	-0.241932	0.36812	0.0812033	0.0801664	0.283732	-0.547898	0.310456	-0.201651	-0.247371	0.34593
ENSG00000165985	C1QL3	protein_coding	0.582388	0.406482	0.466533	0.400102	0.494389	0.591526	0.173203	0.762892	0.382046	0.967573	-0.779947	-1.29874	-1.09995	-1.32156	-1.01628	-0.757487	-2.52946	-0.390449	-1.38818	-0.0475576			ENSG00000119125	GDA	protein_coding	1.19631	4.8182	2.89422	1.56398	1.80021	1.39969	1.65606	1.37783	2.41058	1.27316	0.258586	2.26849	1.53317	0.645222	0.848163	0.48511	0.727752	0.462403	1.26938	0.348419
ENSG00000163485	ADORA1	protein_coding	1.5258	2.00421	0.594402	0.322956	0.652868	0.448136	0.078381	0.246309	1.25984	0.633544	0.609568	1.00304	-0.75049	-1.63059	-0.615137	-1.15799	-3.67335	-2.02146	0.333241	-0.658483			ENSG00000130700	GATA5	protein_coding	2.2897	0.697064	2.16151	4.55738	2.03705	2.43625	2.78075	2.65658	1.3831	1.2751	1.19516	-0.520637	1.11204	2.1882	1.02648	1.28466	1.47547	1.40957	0.467905	0.35061
ENSG00000163347	CLDN1	protein_coding	0.600711	0.999851	0.692439	0.536734	0.310067	0.94576	0.619521	0.409327	0.767973	0.649	-0.735257	-0.000214978	-0.530241	-0.897721	-1.68935	-0.080454	-0.690775	-1.28867	-0.380873	-0.62371			ENSG00000124493	GRM4	protein_coding	0.842911	0.785646	1.30311	0.514579	1.59226	0.959446	0.875989	1.5114	1.39152	1.27561	-0.246548	-0.348049	0.381957	-0.958536	0.67108	-0.0597262	-0.191015	0.595883	0.476665	0.351187
ENSG00000167968	DNASE1L2	protein_coding	1.8088	1.60332	1.49052	0.850221	0.432783	0.677748	0.890769	0.998897	3.25891	2.23654	0.855033	0.681062	0.575812	-0.23409	-1.20828	-0.561179	-0.166877	-0.00159217	1.70439	1.16127			ENSG00000181036	FCRL6	protein_coding	0.506849	0.952718	0.712449	1.24445	0.788479	0.850485	0.612791	0.900392	1.01668	1.28039	-0.980372	-0.0698786	-0.489141	0.315508	-0.342856	-0.233642	-0.706533	-0.151375	0.0238657	0.356583
ENSG00000221818	EBF2	protein_coding	0.215978	0.713322	0.248187	1.44033	0.668611	0.438772	1.56234	1.62161	2.03986	1.02782	-2.21104	-0.487375	-2.0105	0.526396	-0.580761	-1.18846	0.643704	0.697426	1.02847	0.0395834			ENSG00000181408	UTS2R	protein_coding	2.56838	1.70297	2.4982	2.78172	3.34756	2.22945	2.20071	2.62643	1.81623	1.28164	1.36086	0.768053	1.32089	1.47598	1.74311	1.15669	1.13797	1.3931	0.860947	0.357991
ENSG00000158955	WNT9B	protein_coding	0.570454	0.430817	0.575035	0.542655	0.570737	0.514341	0.550314	0.348148	1.03974	0.342495	-0.809819	-1.21485	-0.798279	-0.881893	-0.809103	-0.959203	-0.861673	-1.52223	0.056227	-1.54585			ENSG00000231431	FAR2P4	transcribed_unprocessed_pseudogene	0.666985	1.09169	0.626349	0.499086	0.7185	1.10964	0.752062	1.00739	0.973053	1.28247	-0.584274	0.126563	-0.674961	-1.00264	-0.47694	0.150092	-0.411076	0.0106223	-0.0394097	0.358925
ENSG00000198796	ALPK2	protein_coding	1.14752	0.57123	0.582049	0.338459	0.507958	0.580322	0.680025	0.597003	0.344279	0.982204	0.198522	-0.807856	-0.780788	-1.56295	-0.977218	-0.785075	-0.55634	-0.74419	-1.53835	-0.0259054			ENSG00000119681	LTBP2	protein_coding	0.913622	6.58236	1.63884	1.07571	1.20681	0.940661	2.10441	1.64527	1.26164	1.28437	-0.130331	2.7186	0.712673	0.105289	0.271199	-0.0882532	1.07342	0.718327	0.335298	0.361061
ENSG00000182902	SLC25A18	protein_coding	0.358197	1.03898	0.712902	0.468694	0.606047	0.486712	0.388327	0.178744	0.447783	0.423985	-1.48117	0.0551679	-0.488224	-1.09328	-0.722498	-1.03886	-1.36466	-2.48403	-1.15913	-1.23791			ENSG00000180867	PDIA3P1	transcribed_processed_pseudogene	2.19423	6.36886	2.0514	3.63063	1.46585	0.448872	2.72134	1.82441	1.93583	1.28466	1.13372	2.67104	1.03661	1.86022	0.551736	-1.15562	1.44432	0.867428	0.952949	0.361391
ENSG00000224402	OR6D1P	transcribed_unitary_pseudogene	0.6959	0.321155	0.534976	0.37578	0.732367	0.404784	0.743664	0.21682	0.893045	0.363827	-0.523048	-1.63866	-0.902454	-1.41204	-0.449361	-1.30478	-0.427277	-2.20543	-0.163195	-1.45868			ENSG00000153064	BANK1	protein_coding	0.43521	0.890775	1.64841	1.55221	1.69183	1.07451	4.28217	2.45348	1.76913	1.28483	-1.20022	-0.166867	0.721078	0.634322	0.758587	0.103683	2.09834	1.29483	0.823041	0.361572
ENSG00000230524	COL6A4P1	transcribed_unprocessed_pseudogene	1.06281	0.890608	0.903791	1.65369	1.0277	0.28867	0.646956	1.00699	1.16763	1.18279	0.0878878	-0.167138	-0.145939	0.725689	0.0394169	-1.79251	-0.62826	0.0100494	0.223583	0.242196			ENSG00000186517	ARHGAP30	protein_coding	1.09775	1.63385	0.798174	0.533176	1.01071	0.424467	0.644012	1.35965	0.280777	1.28692	0.134548	0.708276	-0.325225	-0.907316	0.015375	-1.23628	-0.634841	0.443232	-1.8325	0.363921
ENSG00000128917	DLL4	protein_coding	0.981425	0.640208	0.590727	0.701764	0.537024	0.552554	0.584618	0.92669	1.03032	1.30604	-0.0270508	-0.643387	-0.759437	-0.510942	-0.896942	-0.855813	-0.774434	-0.109841	0.0430925	0.385199			ENSG00000105664	COMP	protein_coding	1.598	3.22186	0.855231	0.978748	1.04572	0.710263	0.806877	1.15603	1.02781	1.28797	0.676267	1.68789	-0.225614	-0.0309906	0.0644966	-0.493575	-0.309579	0.209179	0.0395736	0.3651
ENSG00000226788	RING1	protein_coding	1.86001	0.100285	0.186454	0.147593	0.411941	0.721754	0.0026161	1.20671	0.0781322	0.633427	0.895312	-3.31782	-2.42311	-2.7603	-1.27949	-0.470422	-8.57837	0.271082	-3.67794	-0.65875			ENSG00000115252	PDE1A	protein_coding	1.5182	3.94136	1.4755	1.79837	0.772009	2.74977	2.10276	2.01194	0.426904	1.28827	0.602359	1.97869	0.561207	0.84669	-0.37331	1.45931	1.07228	1.00859	-1.22802	0.365434
ENSG00000168350	DEGS2	protein_coding	1.67455	1.30738	2.37121	0.726012	0.900489	0.33036	0.628094	0.277146	0.46347	0.706183	0.743772	0.386676	1.24563	-0.461935	-0.151219	-1.59789	-0.670948	-1.85128	-1.10945	-0.501886			ENSG00000283559	AC139491.6	transcribed_unprocessed_pseudogene	0.291946	3.07661	0.839438	1.99175	0.985807	0.880694	0.911969	0.731239	1.03221	1.28846	-1.77623	1.62134	-0.252504	0.99404	-0.0206229	-0.183287	-0.132943	-0.451585	0.0457365	0.365648
ENSG00000169327	OR5AU1	protein_coding	0.708123	0.365179	0.521211	1.07283	0.526173	0.566445	0.629018	0.777047	0.454978	0.613883	-0.497928	-1.45332	-0.940061	0.101421	-0.926391	-0.819992	-0.668827	-0.363926	-1.13613	-0.703964			ENSG00000144668	ITGA9	protein_coding	0.647516	0.442578	0.950019	0.579853	0.820276	0.840783	0.742326	1.25451	0.67923	1.28913	-0.627012	-1.176	-0.0739717	-0.786241	-0.285818	-0.250195	-0.429875	0.327127	-0.558028	0.366398
ENSG00000196172	ZNF681	protein_coding	0.557452	0.328219	0.466957	0.41525	0.512314	0.581988	0.439299	0.624371	0.527596	0.267792	-0.843081	-1.60727	-1.09864	-1.26795	-0.9649	-0.780939	-1.18672	-0.679525	-0.922494	-1.90082			ENSG00000172260	NEGR1	protein_coding	0.657	0.45162	1.07051	0.0895643	2.63297	1.97164	0.895696	2.49201	0.193131	1.28966	-0.606035	-1.14682	0.0982942	-3.48093	1.39669	0.979394	-0.158919	1.31731	-2.37235	0.366987
ENSG00000275118	MBOAT7	protein_coding	2.69651	3.84451	1.24763	2.27475	0.979644	0.30436	0.535806	4.01092	1.98073	1.0531	1.43109	1.9428	0.319195	1.18571	-0.0296705	-1.71615	-0.900219	2.00393	0.986034	0.0746364			ENSG00000078081	LAMP3	protein_coding	0.913487	2.62906	1.41138	0.87214	2.73536	0.581598	1.93764	0.820472	0.40529	1.29079	-0.130544	1.39455	0.49711	-0.197368	1.45173	-0.781906	0.9543	-0.285474	-1.30297	0.368249
ENSG00000107742	SPOCK2	protein_coding	0.446377	1.45986	0.587747	0.173463	0.722931	0.413994	0.425422	0.396835	1.53644	2.10276	-1.16367	0.545833	-0.766733	-2.5273	-0.46807	-1.27232	-1.23303	-1.33339	0.619594	1.07228			ENSG00000126467	TSKS	protein_coding	0.733495	1.43463	1.61053	0.935103	1.2447	0.95184	2.30714	2.38914	2.53627	1.2935	-0.447141	0.520679	0.687536	-0.0968028	0.315795	-0.071209	1.20611	1.25649	1.34271	0.371286
ENSG00000172146	OR1A1	protein_coding	0.57435	0.0845449	0.683225	0.511249	0.514601	0.583749	0.295624	0.289834	0.729959	0.248084	-0.799999	-3.56414	-0.549568	-0.967902	-0.958474	-0.77658	-1.75816	-1.7867	-0.454113	-2.0111			ENSG00000138623	SEMA7A	protein_coding	1.18514	0.800908	1.41361	1.41587	0.917014	1.26397	1.12844	0.843689	0.610479	1.29436	0.245056	-0.320292	0.499379	0.501689	-0.124984	0.337961	0.174327	-0.245217	-0.711986	0.372243
ENSG00000172771	EFCAB12	protein_coding	0.902026	1.24981	1.06729	0.932461	0.527243	0.570457	0.690808	0.51359	0.921733	0.554449	-0.14876	0.321709	0.0939482	-0.100884	-0.92346	-0.809811	-0.533643	-0.961311	-0.117579	-0.850873			ENSG00000288455	SEMA7A	protein_coding	1.18514	0.800908	1.41361	1.41587	0.917014	1.26397	1.12844	0.843689	0.610479	1.29436	0.245056	-0.320292	0.499379	0.501689	-0.124984	0.337961	0.174327	-0.245217	-0.711986	0.372243
ENSG00000214694	ARHGEF33	protein_coding	0.816503	0.956956	0.972257	2.78813	0.314213	0.958024	0.153303	1.06505	2.71304	0.104226	-0.29247	-0.0634755	-0.0405905	1.4793	-1.67019	-0.0618663	-2.70554	0.0909239	1.43991	-3.26221			ENSG00000184911	DMRTC1B	protein_coding	1.10549	0.633347	1.06207	0.413106	1.02049	1.12334	0.898454	1.07724	0.321234	1.29819	0.144682	-0.658932	0.0868816	-1.27542	0.029262	0.167795	-0.154483	0.10734	-1.6383	0.3765
ENSG00000203499	IQANK1	protein_coding	1.51676	6.37184	1.30882	0.343255	0.588278	0.51356	2.58779	4.9402	0.841315	2.6512	0.600988	2.67171	0.388264	-1.54265	-0.765429	-0.961395	1.37172	2.30457	-0.249282	1.40665			ENSG00000149256	TENM4	protein_coding	1.58959	2.61749	2.73579	1.16348	0.652675	1.15632	2.03187	0.802031	1.0023	1.30091	0.668657	1.38818	1.45196	0.218448	-0.615563	0.209542	1.02281	-0.318269	0.00331827	0.379523
ENSG00000160321	ZNF208	protein_coding	0.131654	1.10649	0.54266	0.476374	0.395778	0.764339	0.495953	1.13139	3.64962	0.279968	-2.92518	0.145989	-0.88188	-1.06983	-1.33724	-0.387716	-1.01172	0.178101	1.86775	-1.83667			ENSG00000057468	MSH4	protein_coding	0.715582	0.550299	0.899201	0.360002	0.630401	0.88246	0.712781	0.85169	0.588939	1.30374	-0.482811	-0.861712	-0.153284	-1.47392	-0.665658	-0.180397	-0.488469	-0.2316	-0.76381	0.382656
ENSG00000197826	CFAP299	protein_coding	1.41213	1.10951	1.07957	3.74567	0.886299	0.342678	0.256869	4.09743	1.71029	0.885358	0.497874	0.149924	0.110461	1.90522	-0.174135	-1.54507	-1.96089	2.03472	0.774244	-0.175667			ENSG00000182957	SPATA13	protein_coding	1.66217	1.36518	1.90239	2.0703	2.07134	2.38646	3.19825	2.46201	3.0277	1.30762	0.733069	0.449091	0.927817	1.04984	1.05056	1.25487	1.67728	1.29984	1.59822	0.386946
ENSG00000174844	DNAH12	protein_coding	1.88019	1.26693	0.779179	1.08791	1.64975	0.184117	0.246009	1.61652	0.614052	0.837873	0.910879	0.341336	-0.359974	0.121558	0.722245	-2.4413	-2.02322	0.692891	-0.703567	-0.255197			ENSG00000092295	TGM1	protein_coding	2.65309	1.21505	1.53256	0.216867	2.41755	0.440688	1.74679	1.22173	0.810017	1.30815	1.40768	0.281016	0.615947	-2.20512	1.27355	-1.18217	0.804707	0.28893	-0.303976	0.387532
ENSG00000168621	GDNF	protein_coding	0.546078	1.03904	0.379599	0.658264	1.02218	0.299301	0.365611	0.676377	0.241757	0.318396	-0.872821	0.0552456	-1.39745	-0.603262	0.0316555	-1.74033	-1.45162	-0.5641	-2.04837	-1.65111			ENSG00000285348	TGM1	protein_coding	2.65309	1.21505	1.53256	0.216867	2.41755	0.440688	1.74679	1.22173	0.810017	1.30815	1.40768	0.281016	0.615947	-2.20512	1.27355	-1.18217	0.804707	0.28893	-0.303976	0.387532
ENSG00000004809	SLC22A16	protein_coding	1.16244	1.95366	0.634969	0.637708	0.515589	0.595492	1.40766	0.23289	1.26281	2.05154	0.217156	0.966179	-0.655242	-0.649032	-0.955707	-0.747846	0.493299	-2.10228	0.336638	1.03671			ENSG00000281617	AC073135.6	transcribed_unprocessed_pseudogene	0.998963	0.625924	1.28542	0.558295	1.20067	1.14577	1.23687	0.882641	0.765192	1.30953	-0.00149685	-0.675941	0.362236	-0.8409	0.263837	0.196317	0.306694	-0.180101	-0.386107	0.389052
ENSG00000224309	ANKRD30BP2	transcribed_unprocessed_pseudogene	0.425472	0.285148	0.238674	0.426989	0.806994	0.380523	0.711493	0.542728	0.0264744	0.137735	-1.23286	-1.81022	-2.06689	-1.22773	-0.30937	-1.39394	-0.491079	-0.881699	-5.23926	-2.86003			ENSG00000198932	GPRASP1	protein_coding	1.15045	0.541459	0.88997	0.593229	1.07007	0.970207	0.790692	0.952852	0.581355	1.30972	0.202196	-0.885076	-0.168171	-0.753339	0.0977079	-0.0436351	-0.338812	-0.0696759	-0.782509	0.389257
ENSG00000132334	PTPRE	protein_coding	0.956609	0.726732	0.259335	1.15333	1.03542	0.296966	0.165717	0.300129	0.221913	0.177208	-0.0639993	-0.460505	-1.94711	0.205805	0.0502114	-1.75163	-2.59321	-1.73635	-2.17193	-2.49648			ENSG00000101204	CHRNA4	protein_coding	1.99563	2.58506	3.58805	3.35401	1.05578	10.8704	1.47177	1.87267	1.9873	1.31064	0.996843	1.3702	1.8432	1.74589	0.0783128	3.44234	0.557554	0.905097	0.99081	0.390268
ENSG00000116254	CHD5	protein_coding	0.736493	0.655518	0.654693	0.365691	0.512781	0.602646	0.870497	1.02486	0.174297	0.53062	-0.441256	-0.609293	-0.611109	-1.4513	-0.963585	-0.730617	-0.200089	0.0354254	-2.52038	-0.914249			ENSG00000126500	FLRT1	protein_coding	0.979524	0.902173	1.65981	0.885658	1.55211	0.855505	1.4618	1.3979	0.690448	1.31228	-0.0298473	-0.148524	0.731018	-0.175178	0.634231	-0.225152	0.547746	0.483261	-0.534395	0.392076
ENSG00000143469	SYT14	protein_coding	0.594374	0.376605	0.749525	1.11205	0.436612	0.708921	0.742045	0.820675	0.621255	1.41045	-0.750557	-1.40887	-0.415951	0.153219	-1.19558	-0.496303	-0.430421	-0.285117	-0.686743	0.496157			ENSG00000167562	ZNF701	protein_coding	1.37951	2.49765	1.05967	0.661187	0.743797	1.08447	0.90979	0.766134	0.981389	1.31326	0.464158	1.32057	0.0836178	-0.59687	-0.427019	0.11699	-0.136395	-0.384331	-0.027103	0.393153
ENSG00000227804	PPP1R10	protein_coding	1.44868	0.670187	0.957468	0.790385	0.459994	0.677951	0.49337	0.546783	1.2765	4.0165	0.534743	-0.577364	-0.0627038	-0.339373	-1.12031	-0.560747	-1.01926	-0.870959	0.352189	2.00594			ENSG00000131379	C3orf20	protein_coding	0.0474622	0.663316	0.4179	1.68716	0.323004	0.0925213	1.65171	0.523921	0.290989	1.31417	-4.39708	-0.592232	-1.25877	0.754597	-1.63038	-3.43407	0.723957	-0.932579	-1.78096	0.394156
ENSG00000230995	PPP1R10	protein_coding	1.44868	0.670187	0.957468	0.790385	0.459994	0.677951	0.49337	0.546783	1.2765	4.0165	0.534743	-0.577364	-0.0627038	-0.339373	-1.12031	-0.560747	-1.01926	-0.870959	0.352189	2.00594			ENSG00000130653	PNPLA7	protein_coding	0.970074	1.93134	1.08791	1.36476	0.648032	0.612342	0.64454	1.15556	0.565442	1.31826	-0.0438333	0.949602	0.121558	0.448645	-0.625863	-0.70759	-0.633658	0.208587	-0.822549	0.398635
ENSG00000231737	PPP1R10	protein_coding	1.44868	0.670187	0.957468	0.790385	0.459994	0.677951	0.49337	0.546783	1.2765	4.0165	0.534743	-0.577364	-0.0627038	-0.339373	-1.12031	-0.560747	-1.01926	-0.870959	0.352189	2.00594			ENSG00000113555	PCDH12	protein_coding	0.870281	6.59311	0.345725	1.00713	0.235604	0.314446	0.790404	0.254616	1.56706	1.32166	-0.200447	2.72096	-1.5323	0.0102499	-2.08556	-1.66912	-0.339338	-1.97361	0.64806	0.402352
ENSG00000235291	PPP1R10	protein_coding	1.44868	0.670187	0.957468	0.790385	0.459994	0.677951	0.49337	0.546783	1.2765	4.0165	0.534743	-0.577364	-0.0627038	-0.339373	-1.12031	-0.560747	-1.01926	-0.870959	0.352189	2.00594			ENSG00000134207	SYT6	protein_coding	1.44234	1.64253	1.24068	3.33892	1.22929	1.26631	1.46411	1.95663	1.27811	1.32763	0.528408	0.715919	0.311135	1.73938	0.297828	0.340629	0.550024	0.968368	0.354011	0.408852
ENSG00000238104	PPP1R10	protein_coding	1.44868	0.670187	0.957468	0.790385	0.459994	0.677951	0.49337	0.546783	1.2765	4.0165	0.534743	-0.577364	-0.0627038	-0.339373	-1.12031	-0.560747	-1.01926	-0.870959	0.352189	2.00594			ENSG00000215160	OR7E122P	transcribed_unprocessed_pseudogene	0.475319	2.26964	0.933588	0.743212	0.765412	1.036	0.974918	0.79331	1.24967	1.3277	-1.07303	1.18246	-0.0991421	-0.428154	-0.385692	0.051024	-0.0366472	-0.334043	0.321547	0.408929
ENSG00000185745	IFIT1	protein_coding	1.76435	1.8502	1.04383	1.69933	0.647916	0.481487	1.14714	1.26608	1.01266	1.51309	0.819137	0.887681	0.0618868	0.764966	-0.626121	-1.05443	0.198041	0.340369	0.0181499	0.597498			ENSG00000124496	TRERF1	protein_coding	1.30128	0.910636	1.96889	0.469998	2.27939	1.59416	2.08826	1.55977	1.02029	1.3281	0.379927	-0.135054	0.977384	-1.08927	1.18865	0.672797	1.0623	0.64133	0.028978	0.409366
ENSG00000157766	ACAN	protein_coding	0.775129	1.53212	0.670266	1.44216	0.643023	0.488094	0.237265	0.390872	0.83941	0.180426	-0.367492	0.61553	-0.577195	0.528231	-0.637058	-1.03477	-2.07543	-1.35523	-0.252552	-2.47052			ENSG00000183778	B3GALT5	protein_coding	0.522672	0.915683	0.823878	0.0857251	0.697818	1.20159	0.904965	0.698389	1.69574	1.33237	-0.936022	-0.12708	-0.279498	-3.54414	-0.519077	0.26495	-0.144066	-0.517898	0.761915	0.413995
ENSG00000121101	TEX14	protein_coding	1.3166	0.839108	0.570746	5.48775	0.345808	0.916028	0.720567	0.0726575	0.544973	2.63573	0.396813	-0.253072	-0.809079	2.45621	-1.53196	-0.126536	-0.472796	-3.78274	-0.875743	1.3982			ENSG00000188906	LRRK2	protein_coding	1.28125	1.1133	1.23912	0.929112	1.50181	2.06704	2.76732	1.32925	0.501169	1.3338	0.357549	0.154848	0.309312	-0.106076	0.586698	1.04756	1.46849	0.410616	-0.996632	0.415545
ENSG00000171084	FAM86JP	transcribed_unprocessed_pseudogene	1.32717	3.21326	1.06613	0.591368	0.522873	0.615446	1.30361	0.951893	2.71631	5.04224	0.408356	1.68404	0.092389	-0.757872	-0.935468	-0.700296	0.382508	-0.0711287	1.44165	2.33406			ENSG00000215097	AL731733.1	processed_pseudogene	0.53915	1.07715	1.04418	2.81254	0.272466	0.469279	0.463194	0.662763	0.654752	1.33866	-0.891241	0.107219	0.0623704	1.49187	-1.87585	-1.09148	-1.11031	-0.593435	-0.61098	0.42079
ENSG00000169252	ADRB2	protein_coding	0.72152	0.909795	0.313036	0.268615	0.753718	0.427513	0.348802	0.204853	0.768685	0.51968	-0.470889	-0.136387	-1.6756	-1.89639	-0.407903	-1.22596	-1.51952	-2.28734	-0.379536	-0.944305			ENSG00000053918	KCNQ1	protein_coding	0.995905	13.6584	3.01144	0.928865	1.64531	1.14978	2.07823	1.7919	1.83367	1.34261	-0.00591997	3.77172	1.59045	-0.106459	0.71836	0.201359	1.05536	0.841493	0.874735	0.425042
ENSG00000126583	PRKCG	protein_coding	0.989542	1.10039	1.17948	0.886081	0.390071	0.826948	0.346651	2.76413	0.845398	1.42856	-0.0151672	0.138015	0.238147	-0.17449	-1.35819	-0.274131	-1.52844	1.46683	-0.242297	0.514562			ENSG00000197847	SLC22A20P	transcribed_unitary_pseudogene	1.10276	2.81907	1.44918	0.737645	1.07999	0.597084	1.90827	0.437839	1.3636	1.34359	0.141123	1.49522	0.535241	-0.439001	0.111018	-0.743994	0.932262	-1.19153	0.447421	0.426093
ENSG00000269113	TRABD2B	protein_coding	2.60908	0.739609	0.693119	0.357052	0.457231	0.707297	1.96911	0.787611	0.680376	1.10191	1.38354	-0.435165	-0.528825	-1.48579	-1.129	-0.499612	0.977546	-0.344445	-0.555596	0.140006			ENSG00000164794	KCNV1	protein_coding	0.737349	0.757392	1.28473	0.165364	1.00694	0.970377	0.796446	0.892939	0.285642	1.34419	-0.43958	-0.400888	0.361465	-2.59628	0.00997772	-0.0433827	-0.328352	-0.163366	-1.80772	0.426737
ENSG00000186704	DTX2P1	transcribed_unprocessed_pseudogene	0.748057	1.03069	0.935667	0.993037	0.614769	0.526411	0.627051	1.34526	1.00631	0.734386	-0.41878	0.0436105	-0.0959329	-0.0100806	-0.701884	-0.925738	-0.673345	0.427885	0.00907481	-0.44539			ENSG00000180113	TDRD6	protein_coding	0.422104	4.24516	1.21898	2.73476	1.65231	0.602496	0.694175	0.583857	0.622319	1.34442	-1.24433	2.08582	0.285672	1.45142	0.724486	-0.730975	-0.526629	-0.776313	-0.684274	0.426985
ENSG00000213859	KCTD11	protein_coding	1.21684	1.73254	0.950631	0.799308	0.395916	0.817924	1.03798	0.365795	0.915305	1.77835	0.283139	0.792889	-0.0730426	-0.323177	-1.33673	-0.289961	0.0537786	-1.45089	-0.127676	0.830539			ENSG00000188933	USP32P1	transcribed_unprocessed_pseudogene	1.65372	3.52519	1.6011	2.65779	2.69624	1.54773	0.714693	3.99681	0.538634	1.34737	0.725714	1.8177	0.679066	1.41023	1.43095	0.630158	-0.484604	1.99885	-0.892623	0.430147
ENSG00000288399	KCTD11	protein_coding	1.21684	1.73254	0.950631	0.799308	0.395916	0.817924	1.03798	0.365795	0.915305	1.77835	0.283139	0.792889	-0.0730426	-0.323177	-1.33673	-0.289961	0.0537786	-1.45089	-0.127676	0.830539			ENSG00000242732	RTL5	protein_coding	1.86864	0.866291	1.25303	1.70099	1.68246	0.967041	2.04051	1.11438	1.56467	1.35106	0.901989	-0.207076	0.325426	0.766375	0.750575	-0.048351	1.02893	0.156241	0.645855	0.434092
ENSG00000187554	TLR5	protein_coding	2.42127	1.681	1.62433	0.61091	0.626916	0.517683	1.26017	0.89588	1.74874	4.26584	1.27576	0.74932	0.69984	-0.710968	-0.673656	-0.949859	0.333618	-0.158623	0.80632	2.09283			ENSG00000147113	DIPK2B	protein_coding	0.447335	0.729073	1.16783	1.29655	0.593115	0.400909	0.991428	0.826048	1.03213	1.35186	-1.16057	-0.455865	0.223832	0.374678	-0.753616	-1.31865	-0.0124201	-0.275702	0.0456205	0.43495
ENSG00000108379	WNT3	protein_coding	3.30768	4.20508	2.85182	3.86703	3.51137	0.0925529	2.99734	2.47473	2.4227	5.59557	1.72582	2.07213	1.51188	1.95122	1.81203	-3.43358	1.58368	1.30727	1.27662	2.48429			ENSG00000128849	CGNL1	protein_coding	1.26763	1.44766	2.4401	1.26592	1.15226	1.23388	2.01874	2.30952	1.38419	1.35337	0.342133	0.533723	1.28694	0.340186	0.204468	0.303202	1.01345	1.2076	0.469041	0.436556
ENSG00000270106	TSNAX-DISC1	protein_coding	0.688234	0.703542	1.42187	1.3372	0.91495	0.355279	0.356334	0.753582	1.84518	0.265691	-0.539029	-0.507292	0.507792	0.419218	-0.128235	-1.49298	-1.4887	-0.408164	0.883762	-1.91218			ENSG00000221974	GTF2H4	protein_coding	1.87239	3.28031	2.45829	9.29237	2.3762	1.31043	1.8166	1.6754	2.05851	1.3561	0.904883	1.71383	1.29766	3.21605	1.24866	0.390036	0.86124	0.744507	1.0416	0.439459
ENSG00000113763	UNC5A	protein_coding	0.58007	1.08578	0.6567	0.659821	0.610431	0.532587	0.533658	1.22234	0.63133	1.31194	-0.785701	0.118732	-0.606694	-0.599853	-0.7121	-0.908911	-0.906013	0.289646	-0.663534	0.391702			ENSG00000233149	GTF2H4	protein_coding	1.87239	3.28031	2.45829	9.29237	2.3762	1.31043	1.8166	1.6754	2.05851	1.3561	0.904883	1.71383	1.29766	3.21605	1.24866	0.390036	0.86124	0.744507	1.0416	0.439459
ENSG00000125650	PSPN	protein_coding	0.788272	0.874727	0.923939	0.939096	0.875973	0.373617	0.777588	0.179067	3.09754	0.454471	-0.343235	-0.193095	-0.11413	-0.0906554	-0.191042	-1.42037	-0.362922	-2.48143	1.63112	-1.13774			ENSG00000213780	GTF2H4	protein_coding	1.87239	25.0466	2.45829	22.5509	2.38309	1.31043	1.8166	1.6754	2.05851	1.3561	0.904883	4.64654	1.29766	4.49511	1.25283	0.390036	0.86124	0.744507	1.0416	0.439459
ENSG00000144847	IGSF11	protein_coding	0.917823	0.834399	0.349105	0.675667	0.430504	0.76176	0.85502	1.99119	3.58153	1.72943	-0.123712	-0.261191	-1.51827	-0.565616	-1.2159	-0.392592	-0.22597	0.993631	1.84058	0.7903			ENSG00000180440	SERTM1	protein_coding	0.55518	1.16514	1.04684	1.14318	0.667105	0.339631	1.06872	1.26181	0.356138	1.35679	-0.848972	0.220503	0.066041	0.193053	-0.584014	-1.55796	0.0958839	0.335495	-1.48949	0.440197
ENSG00000261732	AL031708.1	protein_coding	0.695877	0.347005	0.798243	1.84285	0.727765	0.453175	0.548867	0.392462	0.644614	0.7886	-0.523096	-1.52697	-0.3251	0.881939	-0.458455	-1.14186	-0.865471	-1.34938	-0.633493	-0.342634			ENSG00000184557	SOCS3	protein_coding	1.20955	3.32958	1.57627	1.74172	0.761777	1.16396	1.0054	1.09786	0.711723	1.36166	0.27447	1.73534	0.656515	0.800513	-0.392559	0.219041	0.00776959	0.134694	-0.490612	0.445367
ENSG00000167751	KLK2	protein_coding	2.17201	2.92427	1.67682	2.62847	1.13239	0.291657	0.699154	4.41155	2.55443	0.881428	1.11903	1.54807	0.745728	1.39422	0.179375	-1.77766	-0.516318	2.14129	1.353	-0.182085			ENSG00000101331	CCM2L	protein_coding	1.27621	1.45191	1.20484	0.459687	0.893307	0.739868	0.758051	1.23111	0.536548	1.3618	0.351866	0.537952	0.268842	-1.12128	-0.162772	-0.43466	-0.399633	0.29996	-0.898221	0.445515
ENSG00000163083	INHBB	protein_coding	1.03785	1.40856	1.23015	1.15907	0.717507	0.461205	1.08702	0.662961	1.6587	1.26135	0.0535979	0.494221	0.298834	0.212968	-0.478935	-1.11652	0.120378	-0.593004	0.730053	0.334969			ENSG00000273833	TFPT	protein_coding	1.10431	2.1606	1.2038	1.11125	0.906127	1.28617	0.974459	1.33435	1.33856	1.36197	0.143145	1.11143	0.267596	0.152183	-0.142215	0.363081	-0.0373266	0.416137	0.420682	0.445695
ENSG00000177694	NAALADL2	protein_coding	0.0709321	0.769614	0.283921	0.090746	0.504971	0.656422	1.07478	0.0691974	0.172902	0.175568	-3.81742	-0.377793	-1.81644	-3.46202	-0.985728	-0.607305	0.10404	-3.85314	-2.53197	-2.5099			ENSG00000274073	TFPT	protein_coding	1.10431	2.1606	1.2038	1.11125	0.906127	1.28617	0.974459	1.33435	1.33856	1.36197	0.143145	1.11143	0.267596	0.152183	-0.142215	0.363081	-0.0373266	0.416137	0.420682	0.445695
ENSG00000167244	IGF2	protein_coding	2.02433	1.81086	0.816947	0.417051	0.603698	0.549328	0.580167	0.822844	1.13574	1.15711	1.01745	0.856671	-0.291686	-1.2617	-0.728101	-0.86426	-0.78546	-0.28131	0.183631	0.21053			ENSG00000275086	TFPT	protein_coding	1.10431	2.1606	1.2038	1.11125	0.906127	1.28617	0.974459	1.33435	1.33856	1.36197	0.143145	1.11143	0.267596	0.152183	-0.142215	0.363081	-0.0373266	0.416137	0.420682	0.445695
ENSG00000160326	SLC2A6	protein_coding	1.0531	1.11475	1.09338	1.36174	0.37691	0.883335	0.340804	0.62607	1.08853	0.551451	0.074637	0.156721	0.12879	0.44545	-1.40771	-0.178967	-1.55299	-0.675604	0.122381	-0.858695			ENSG00000276022	TFPT	protein_coding	1.10431	2.1606	1.2038	1.11125	0.906127	1.28617	0.974459	1.33435	1.33856	1.36197	0.143145	1.11143	0.267596	0.152183	-0.142215	0.363081	-0.0373266	0.416137	0.420682	0.445695
ENSG00000281165	SLC2A6	protein_coding	1.0531	1.11475	1.09338	1.36174	0.37691	0.883335	0.340804	0.62607	1.08853	0.551451	0.074637	0.156721	0.12879	0.44545	-1.40771	-0.178967	-1.55299	-0.675604	0.122381	-0.858695			ENSG00000276263	TFPT	protein_coding	1.10431	2.1606	1.2038	1.11125	0.906127	1.28617	0.974459	1.33435	1.33856	1.36197	0.143145	1.11143	0.267596	0.152183	-0.142215	0.363081	-0.0373266	0.416137	0.420682	0.445695
ENSG00000162595	DIRAS3	protein_coding	0.31631	0.689429	0.352975	0.470717	0.77792	0.428352	0.883222	0.517838	0.649609	0.91067	-1.66059	-0.536526	-1.50236	-1.08707	-0.362306	-1.22313	-0.179151	-0.949427	-0.622356	-0.135			ENSG00000276296	TFPT	protein_coding	1.10431	2.1606	1.2038	1.11125	0.906127	1.28617	0.974459	1.33435	1.33856	1.36197	0.143145	1.11143	0.267596	0.152183	-0.142215	0.363081	-0.0373266	0.416137	0.420682	0.445695
ENSG00000230882	AC005077.4	processed_pseudogene	1.27233	0.716366	0.704144	1.85067	0.698181	0.480878	0.534026	0.201623	2.01745	1.15085	0.347473	-0.481231	-0.506058	0.888048	-0.518327	-1.05626	-0.905018	-2.31027	1.01253	0.2027			ENSG00000276323	TFPT	protein_coding	1.10431	2.1606	1.2038	1.11125	0.906127	1.28617	0.974459	1.33435	1.33856	1.36197	0.143145	1.11143	0.267596	0.152183	-0.142215	0.363081	-0.0373266	0.416137	0.420682	0.445695
ENSG00000274322	AL136531.2	protein_coding	0.515678	1.9051	1.64852	0.920756	0.40073	0.841194	0.985299	0.347697	2.2141	0.448833	-0.955458	0.929867	0.721171	-0.119109	-1.3193	-0.24949	-0.0213665	-1.5241	1.14672	-1.15575			ENSG00000278161	TFPT	protein_coding	1.10431	2.1606	1.2038	1.11125	0.906127	1.28617	0.974459	1.33435	1.33856	1.36197	0.143145	1.11143	0.267596	0.152183	-0.142215	0.363081	-0.0373266	0.416137	0.420682	0.445695
ENSG00000131951	LRRC9	protein_coding	1.22718	1.29453	2.30435	4.01975	1.40173	0.241188	1.22244	1.10336	5.51847	0.186615	0.295346	0.372428	1.20436	2.00711	0.487208	-2.05177	0.289768	0.141904	2.46427	-2.42186			ENSG00000127530	OR7C1	protein_coding	0.602703	0.933147	1.15927	1.37019	1.21659	0.554028	0.861704	0.520166	0.947588	1.36231	-0.730481	-0.0998231	0.213218	0.454372	0.282849	-0.851969	-0.214736	-0.942956	-0.0776682	0.446056
ENSG00000174327	SLC16A13	protein_coding	1.61517	2.08015	0.92357	0.542448	0.366895	0.925746	1.60945	0.413765	3.11128	0.546535	0.691684	1.05669	-0.114707	-0.882443	-1.44656	-0.111312	0.686566	-1.27312	1.63751	-0.871613			ENSG00000091664	SLC17A6	protein_coding	0.295622	0.487876	0.358926	0.638496	0.984897	0.142312	0.578237	0.700429	0.0746442	1.36338	-1.75817	-1.03541	-1.47824	-0.647251	-0.0219552	-2.81287	-0.790267	-0.513689	-3.74383	0.447186
ENSG00000128594	LRRC4	protein_coding	0.544979	0.942702	0.308089	2.41742	0.576237	0.594667	0.699082	0.249484	0.20796	3.31078	-0.875727	-0.0851263	-1.69858	1.27347	-0.795266	-0.749846	-0.516466	-2.00298	-2.26562	1.72717			ENSG00000254402	LRRC24	protein_coding	2.97152	2.78264	1.59286	1.58979	0.919506	2.28385	1.17374	1.87573	1.9411	1.36681	1.5712	1.47645	0.671619	0.668836	-0.121069	1.19147	0.231113	0.907452	0.956874	0.450813
ENSG00000148942	SLC5A12	protein_coding	0.951595	1.91015	1.03521	0.143236	0.859166	0.399669	0.725101	0.574863	1.44047	0.97226	-0.0715804	0.933685	0.049929	-2.80353	-0.218991	-1.32312	-0.463746	-0.79871	0.52654	-0.0405858			ENSG00000103522	IL21R	protein_coding	0.320387	0.613271	0.553123	0.401093	0.239625	0.631238	0.762709	0.407283	0.349365	1.36945	-1.64211	-0.705403	-0.854328	-1.31799	-2.06115	-0.663745	-0.390795	-1.2959	-1.51719	0.4536
ENSG00000189120	SP6	protein_coding	0.809143	1.47545	0.662014	0.484006	0.599065	0.574651	0.349156	0.0922773	0.687803	1.27903	-0.305533	0.561155	-0.595066	-1.0469	-0.739216	-0.799242	-1.51806	-3.43788	-0.539933	0.35505			ENSG00000283008	CYP2D7	polymorphic_pseudogene	0.69521	1.31161	1.23254	5.99726	1.72709	0.485812	1.68232	1.67141	2.23137	1.36987	-0.524479	0.391339	0.301633	2.5843	0.788347	-1.04153	0.750454	0.741069	1.15793	0.454044
ENSG00000134531	EMP1	protein_coding	1.82772	1.72605	1.17771	0.762783	0.974158	0.353964	0.969857	1.7401	0.436168	0.295148	0.870046	0.78747	0.235987	-0.390655	-0.0377723	-1.49833	-0.044156	0.79917	-1.19704	-1.76049			ENSG00000140090	SLC24A4	protein_coding	0.840912	1.18538	1.07031	1.20665	0.935532	1.015	0.898857	1.19866	0.452412	1.3719	-0.249973	0.245352	0.098026	0.271002	-0.0961411	0.0214826	-0.153837	0.261424	-1.14429	0.456172
ENSG00000204618	RNF39	protein_coding	1.19055	0.885066	1.05493	0.368762	0.48751	0.709011	0.301563	1.24116	0.117458	0.489727	0.251628	-0.176143	0.07715	-1.43924	-1.0365	-0.49612	-1.72947	0.311689	-3.08978	-1.02995			ENSG00000130052	STARD8	protein_coding	1.68028	0.366331	2.23747	0.484024	1.67264	1.74519	1.37205	2.22166	1.03923	1.37613	0.7487	-1.44878	1.16187	-1.04685	0.742124	0.803383	0.456334	1.15164	0.0555114	0.460618
ENSG00000230332	RNF39	protein_coding	1.19055	0.885066	1.05493	0.368762	0.48751	0.709011	0.301563	1.24116	0.117458	0.489727	0.251628	-0.176143	0.07715	-1.43924	-1.0365	-0.49612	-1.72947	0.311689	-3.08978	-1.02995			ENSG00000110900	TSPAN11	protein_coding	1.08594	2.10991	0.919766	0.41781	1.17236	1.88913	1.82299	1.66737	0.958411	1.37624	0.118944	1.07718	-0.120661	-1.25908	0.229418	0.917723	0.86631	0.737576	-0.0612836	0.460737
ENSG00000276191	CRHR1	protein_coding	0.514018	1.26215	0.590307	1.18777	0.849603	0.407211	1.04962	0.834707	0.77662	2.37237	-0.960109	0.335878	-0.760462	0.248255	-0.235139	-1.29615	0.0698616	-0.260658	-0.364719	1.24633			ENSG00000162643	WDR63	protein_coding	2.07751	4.65202	2.14937	0.39582	1.36256	3.39625	3.32076	3.78148	1.56791	1.37953	1.05486	2.21786	1.10391	-1.33708	0.446318	1.76394	1.73151	1.91895	0.648847	0.464178
ENSG00000159712	ANKRD18CP	unprocessed_pseudogene	0.876719	0.954954	0.912866	0.939874	0.517248	0.676784	0.632853	0.369434	0.597898	0.151528	-0.189814	-0.0664969	-0.131525	-0.0894607	-0.951072	-0.563233	-0.660058	-1.43661	-0.742029	-2.72234			ENSG00000286640	AC093151.5	transcribed_unprocessed_pseudogene	1.75596	3.23723	1.6591	2.10377	0.691255	1.5548	2.41616	1.31145	1.19123	1.38239	0.81226	1.69476	0.730401	1.07298	-0.53271	0.636729	1.27272	0.391163	0.252452	0.467165
ENSG00000137474	MYO7A	protein_coding	1.25852	1.39922	0.749927	1.14379	0.503902	0.695089	0.350679	0.436119	0.564361	0.619056	0.331728	0.484624	-0.415178	0.193825	-0.988785	-0.52473	-1.51178	-1.19721	-0.82531	-0.691858			ENSG00000286783	AC093151.6	transcribed_unprocessed_pseudogene	1.75596	3.23723	1.6591	2.10377	0.691255	1.5548	2.41616	1.31145	1.19123	1.38239	0.81226	1.69476	0.730401	1.07298	-0.53271	0.636729	1.27272	0.391163	0.252452	0.467165
ENSG00000198342	ZNF442	protein_coding	1.04186	1.04981	0.645956	1.03347	0.851768	0.411505	0.596587	0.898257	4.56172	0.701283	0.0591614	0.0701299	-0.630492	0.0474965	-0.231468	-1.28102	-0.745196	-0.1548	2.18958	-0.511931			ENSG00000171388	APLN	protein_coding	2.42096	1.11725	2.69258	1.0963	3.41265	1.79151	1.98967	2.88163	1.45177	1.38355	1.27558	0.159952	1.42899	0.132643	1.77089	0.841176	0.992529	1.52689	0.537813	0.468375
ENSG00000144668	ITGA9	protein_coding	1.02912	0.56639	1.41361	0.568996	0.715434	0.491377	1.52706	0.650825	6.36956	1.21341	0.0414112	-0.820132	0.499388	-0.81351	-0.48311	-1.0251	0.61076	-0.619658	2.67119	0.279071			ENSG00000172771	EFCAB12	protein_coding	1.12548	1.9754	1.24597	2.3657	0.681523	0.867754	1.1782	0.879563	1.99985	1.38398	0.170539	0.982148	0.317272	1.24227	-0.553166	-0.204642	0.236587	-0.18514	0.99989	0.46882
ENSG00000196872	CRACDL	protein_coding	2.10015	2.41874	0.939388	5.34404	1.28428	0.27435	1.35979	0.617839	1.29119	0.782871	1.07049	1.27426	-0.0902062	2.41793	0.360963	-1.86591	0.443386	-0.694697	0.368701	-0.353153			ENSG00000128000	ZNF780B	protein_coding	0.634065	1.01269	1.97761	0.523511	1.76354	1.66835	0.94532	0.895107	0.943169	1.38573	-0.657297	0.0181869	0.983762	-0.933708	0.818475	0.738424	-0.0811258	-0.159868	-0.0844118	0.470641
ENSG00000166069	TMCO5A	protein_coding	0.763339	1.86128	0.672868	0.323279	0.427016	0.832408	0.699679	0.123275	1.23401	0.625434	-0.389604	0.896295	-0.571605	-1.62915	-1.22764	-0.264637	-0.515235	-3.02005	0.303354	-0.67707			ENSG00000281601	ZNF780B	protein_coding	0.634065	1.01269	1.97761	0.523511	1.76354	1.66835	0.94532	0.895107	0.943169	1.38573	-0.657297	0.0181869	0.983762	-0.933708	0.818475	0.738424	-0.0811258	-0.159868	-0.0844118	0.470641
ENSG00000204967	PCDHA4	protein_coding	0.634959	0.551845	0.609301	0.868867	0.833328	0.42982	0.616117	0.431873	0.699194	0.553596	-0.655265	-0.857665	-0.714773	-0.202793	-0.263044	-1.2182	-0.698724	-1.21132	-0.516235	-0.853095			ENSG00000229808	AL391825.1	transcribed_processed_pseudogene	0.612756	6.08708	1.39982	2.81239	0.376004	1.74287	0.770977	1.2206	0.435325	1.38729	-0.706615	2.60575	0.485241	1.4918	-1.41118	0.801466	-0.37524	0.28759	-1.19984	0.472269
ENSG00000250189	AC097504.1	processed_pseudogene	0.792372	0.665828	0.874663	0.0799661	0.723473	0.496508	0.283693	1.04945	1.8776	0.614813	-0.33575	-0.586779	-0.193201	-3.64447	-0.466989	-1.01011	-1.8176	0.0696334	0.90889	-0.70178			ENSG00000196993	NPIPB9	protein_coding	0.766015	5.79832	0.72721	0.722331	1.38968	0.933751	1.17865	1.24896	1.73135	1.39259	-0.384555	2.53563	-0.459556	-0.469268	0.474753	-0.0988902	0.237135	0.320727	0.791895	0.477771
ENSG00000116329	OPRD1	protein_coding	0.578949	0.842429	0.666786	0.296434	0.669365	0.537529	0.263687	0.184152	0.182454	0.335884	-0.788492	-0.247373	-0.584704	-1.75422	-0.579135	-0.895586	-1.9231	-2.44103	-2.4544	-1.57397			ENSG00000284874	AC000093.1	protein_coding	1.84028	1.95183	0.515962	8.05935	0.926546	0.84165	3.29119	4.69157	0.957331	1.39423	0.879922	0.964829	-0.954664	3.01066	-0.110065	-0.248708	1.71861	2.23007	-0.0629103	0.479467
ENSG00000196660	SLC30A10	protein_coding	0.948541	0.875848	0.700923	1.51509	0.821766	0.437923	0.833502	0.876775	0.911596	1.49002	-0.0762174	-0.191248	-0.512672	0.599403	-0.2832	-1.19125	-0.262742	-0.189721	-0.133534	0.575327			ENSG00000130558	OLFM1	protein_coding	1.66132	1.94337	1.43172	1.26405	2.20308	1.00757	1.73608	1.52689	0.399245	1.39541	0.732328	0.958561	0.517744	0.338054	1.13952	0.0108815	0.795832	0.610599	-1.32465	0.48069
ENSG00000163359	COL6A3	protein_coding	0.599449	2.59501	0.319523	0.358193	0.654902	0.551194	0.262862	0.512777	0.197114	0.407262	-0.738292	1.37574	-1.64601	-1.48119	-0.610649	-0.859367	-1.92762	-0.963597	-2.3429	-1.29597			ENSG00000163462	TRIM46	protein_coding	2.2285	2.43028	2.20753	1.28594	2.5074	1.86452	1.63623	1.85075	2.08185	1.39758	1.15607	1.28112	1.14243	0.36282	1.32619	0.898807	0.710372	0.888112	1.05787	0.482933
ENSG00000004799	PDK4	protein_coding	1.20147	0.867588	1.16973	0.5123	0.887788	0.407659	1.5427	1.20023	2.14741	3.26185	0.264804	-0.204918	0.226178	-0.964939	-0.171713	-1.29457	0.625462	0.263315	1.10259	1.70569			ENSG00000180638	SLC47A2	protein_coding	0.722661	0.841783	0.851431	2.16963	0.689517	0.569536	0.621707	0.428044	0.764419	1.39811	-0.468609	-0.24848	-0.232038	1.11745	-0.536342	-0.812141	-0.685694	-1.22417	-0.387564	0.483482
ENSG00000163508	EOMES	protein_coding	1.34808	1.32349	0.799803	1.85188	1.14763	0.31597	0.492214	0.706245	2.21148	1.79137	0.43091	0.404346	-0.322283	0.888991	0.198654	-1.66214	-1.02264	-0.501759	1.14501	0.841063			ENSG00000283236	AC074141.1	transcribed_unprocessed_pseudogene	0.837198	0.604488	0.888921	1.18636	1.5371	0.792913	1.174	0.810029	0.923594	1.39896	-0.256359	-0.726214	-0.169873	0.246542	0.620211	-0.334766	0.231432	-0.303955	-0.114669	0.484355
ENSG00000170743	SYT9	protein_coding	0.632797	1.08932	0.705577	0.458321	0.433825	0.836362	0.297558	0.222689	0.439021	0.222303	-0.660185	0.123429	-0.503125	-1.12557	-1.20481	-0.257801	-1.74876	-2.1669	-1.18764	-2.1694			ENSG00000179399	GPC5	protein_coding	1.28528	2.46197	4.33039	4.26119	3.15956	2.20428	3.26232	3.09842	0.984014	1.39997	0.362078	1.29981	2.1145	2.09126	1.65972	1.14031	1.7059	1.63153	-0.023249	0.485399
ENSG00000173918	C1QTNF1	protein_coding	0.61352	1.89865	0.819714	0.621278	0.486404	0.746971	0.603104	0.989134	0.342909	2.59464	-0.704818	0.924974	-0.286807	-0.686689	-1.03977	-0.420876	-0.729521	-0.0157621	-1.5441	1.37553			ENSG00000140506	LMAN1L	protein_coding	0.709269	0.650365	0.520073	1.27587	0.801959	0.988279	0.673762	0.603232	0.436285	1.4009	-0.495595	-0.620678	-0.943214	0.351481	-0.3184	-0.0170097	-0.569689	-0.729215	-1.19666	0.486358
ENSG00000007350	TKTL1	protein_coding	0.29439	3.28533	0.250254	0.375632	0.600278	0.607385	0.813031	0.859465	3.07584	0.545038	-1.7642	1.71604	-1.99853	-1.41261	-0.736297	-0.719317	-0.298618	-0.218489	1.62098	-0.875571			ENSG00000186714	CCDC73	protein_coding	0.842508	1.21401	3.28857	0.57423	3.60429	0.692439	1.78722	0.646484	0.984431	1.40242	-0.247238	0.27978	1.71746	-0.800299	1.84972	-0.530241	0.837718	-0.629313	-0.022638	0.487916
ENSG00000143297	FCRL5	protein_coding	0.873663	0.946636	0.385781	1.647	0.664663	0.552361	0.780591	0.182409	1.07929	1.04992	-0.194851	-0.0791183	-1.37415	0.719842	-0.589306	-0.856317	-0.357361	-2.45475	0.110079	0.0702753			ENSG00000147576	ADHFE1	protein_coding	1.82308	10.2283	2.08331	1.38164	2.04977	1.67766	3.23543	3.35527	1.00248	1.40245	0.86638	3.35449	1.05887	0.466382	1.03546	0.746451	1.69396	1.74643	0.00357058	0.487952
ENSG00000184867	ARMCX2	protein_coding	1.4206	1.1943	1.46449	0.353552	0.81741	0.453608	1.43133	0.134822	0.337473	0.342	0.5065	0.256169	0.550398	-1.50001	-0.290868	-1.14048	0.517359	-2.89087	-1.56716	-1.54793			ENSG00000166750	SLFN5	protein_coding	1.2458	0.327583	1.53532	1.41348	0.977322	0.972674	1.90386	1.89078	0.439911	1.40261	0.317069	-1.61007	0.618541	0.499248	-0.0330941	-0.0399717	0.928929	0.918984	-1.18472	0.488111
ENSG00000164604	GPR85	protein_coding	0.597265	1.51298	0.950462	2.20921	0.672088	0.553757	0.317257	0.843561	2.19058	0.504426	-0.743557	0.597395	-0.0732985	1.14353	-0.573277	-0.852675	-1.65628	-0.245436	1.13131	-0.987285			ENSG00000107864	CPEB3	protein_coding	0.926733	1.21214	1.58779	1.98448	1.04458	1.59327	1.84967	1.31701	0.325243	1.40398	-0.109774	0.277556	0.66702	0.988759	0.0629188	0.671987	0.887268	0.397271	-1.62041	0.48952
ENSG00000002746	HECW1	protein_coding	1.77358	0.653485	0.910257	0.84794	0.144843	2.57078	0.341568	0.466975	4.03257	2.7161	0.826668	-0.613774	-0.135655	-0.237966	-2.78744	1.36221	-1.54976	-1.09858	2.0117	1.44154			ENSG00000156968	MPV17L	protein_coding	0.302683	0.175694	0.811594	0.328274	0.9142	0.420734	1.34177	1.14762	1.29433	1.40669	-1.72412	-2.50886	-0.301169	-1.60703	-0.129418	-1.24902	0.424137	0.198645	0.3722	0.492304
ENSG00000080166	DCT	protein_coding	1.05834	1.59255	0.348765	1.18993	0.92113	0.406411	1.42456	0.818079	0.617248	2.09552	0.0817983	0.671341	-1.51967	0.250883	-0.118523	-1.29899	0.510512	-0.289688	-0.696078	1.06731			ENSG00000214357	NEURL1B	protein_coding	2.37255	1.08829	2.11734	1.60375	1.66791	1.51028	2.32497	1.71799	1.33539	1.40848	1.24644	0.122063	1.08225	0.681449	0.738041	0.594816	1.21721	0.780722	0.417261	0.494139
ENSG00000151812	SLC35F4	protein_coding	0.724813	1.34801	1.90044	0.706189	0.431069	0.87007	1.84601	2.37007	0.336446	3.00031	-0.464319	0.430833	0.926335	-0.501874	-1.21401	-0.200797	0.884407	1.24493	-1.57155	1.58511			ENSG00000173546	CSPG4	protein_coding	1.73738	1.25731	1.8886	1.09825	1.4731	1.34751	1.70085	1.76515	0.964937	1.40915	0.796913	0.33034	0.917317	0.135206	0.558855	0.430296	0.766256	0.819791	-0.0514933	0.494825
ENSG00000183682	BMP8A	protein_coding	1.20502	0.923642	0.650771	0.96195	0.630236	0.596763	0.7433	0.75738	1.1308	0.953009	0.269057	-0.114594	-0.619778	-0.0559662	-0.666036	-0.74477	-0.427983	-0.400911	0.177344	-0.0694383			ENSG00000262635	TDO2	protein_coding	0.723361	3.64515	0.86255	0.756705	1.51595	0.434931	0.715363	0.506455	0.913621	1.4097	-0.467213	1.86598	-0.213321	-0.402197	0.600217	-1.20114	-0.483253	-0.981494	-0.130332	0.49539
ENSG00000248905	FMN1	protein_coding	1.43016	1.49039	0.898254	2.24605	0.577886	0.651259	0.344127	1.01969	1.21201	0.173465	0.516182	0.575695	-0.154804	1.16739	-0.791143	-0.618696	-1.53899	0.0281267	0.277402	-2.52728			ENSG00000129295	LRRC6	protein_coding	1.01157	3.6537	0.74754	2.017	1.06908	1.1042	0.650088	0.666099	1.61097	1.41005	0.0166033	1.86936	-0.419777	1.01221	0.0963712	0.142999	-0.621293	-0.586191	0.687925	0.49575
ENSG00000187857	OR6C75	protein_coding	0.705762	0.559738	0.605182	0.414321	0.48119	0.783308	0.674472	0.807564	0.37616	1.10131	-0.502746	-0.837176	-0.724559	-1.27118	-1.05532	-0.352348	-0.56817	-0.308351	-1.41058	0.139218			ENSG00000162482	AKR7A3	protein_coding	0.698415	1.64589	1.19937	1.07187	0.620233	0.714097	1.23702	0.913014	1.18356	1.41284	-0.517844	0.718868	0.262277	0.10013	-0.689118	-0.485808	0.306869	-0.131291	0.243133	0.498598
ENSG00000277606	GUSBP1	transcribed_unprocessed_pseudogene	2.6462	2.21891	0.830553	11.7261	1.15634	0.326064	3.19702	3.09796	3.11725	3.03543	1.40392	1.14985	-0.267856	3.55165	0.209566	-1.61677	1.67673	1.63132	1.64027	1.6019			ENSG00000277196	AC007325.2	protein_coding	3.04264	1.1736	2.33148	5.37393	1.71653	2.28715	2.41077	2.81046	2.16799	1.41364	1.60532	0.230941	1.22125	2.42598	0.779495	1.19355	1.26949	1.4908	1.11636	0.499419
ENSG00000157542	KCNJ6	protein_coding	0.604568	0.540954	0.583989	0.687998	0.634607	0.599246	0.62443	0.770127	0.13175	0.566121	-0.726023	-0.886422	-0.775987	-0.539524	-0.656065	-0.73878	-0.679389	-0.376832	-2.92413	-0.820818			ENSG00000189120	SP6	protein_coding	1.38223	0.939321	1.48769	0.307353	1.37632	1.29313	1.61818	1.25288	1.49945	1.4138	0.466997	-0.0903104	0.573074	-1.70203	0.460815	0.370867	0.694375	0.325248	0.584433	0.499582
ENSG00000183114	FAM43B	protein_coding	1.38767	1.70512	1.45153	1.54924	0.959619	0.396409	0.670652	0.443095	1.47917	0.561981	0.472665	0.769873	0.537574	0.631561	-0.0594664	-1.33494	-0.576364	-1.17431	0.564788	-0.831407			ENSG00000170160	CCDC144A	protein_coding	1.17451	0.800153	1.21623	2.86418	1.58164	0.960109	2.03091	2.01495	0.367847	1.41571	0.23206	-0.321652	0.28242	1.51812	0.661418	-0.0587299	1.02212	1.01074	-1.44282	0.501523
ENSG00000182580	EPHB3	protein_coding	1.47792	1.27813	0.396119	0.871893	0.861712	0.441912	0.435446	0.251243	1.02974	0.523062	0.563567	0.354035	-1.33599	-0.197777	-0.214722	-1.17817	-1.19943	-1.99284	0.0422801	-0.934946			ENSG00000102385	DRP2	protein_coding	0.828934	1.19086	1.11573	0.500551	0.436329	0.757199	0.99647	0.891808	0.603869	1.42032	-0.270671	0.252004	0.157988	-0.998411	-1.19651	-0.401256	-0.00510172	-0.165195	-0.727692	0.50622
ENSG00000225141	PRRT1	protein_coding	0.245438	2.54888	1.03615	0.466075	1.62039	0.237309	0.12535	1.23209	0.733178	0.0203913	-2.02657	1.34986	0.0512304	-1.10137	0.69634	-2.07516	-2.99596	0.301102	-0.447764	-5.6159			ENSG00000136367	ZFHX2	protein_coding	1.59861	6.21829	1.39672	1.22139	2.04135	1.55844	2.16443	1.34628	1.49249	1.42134	0.676814	2.63652	0.482045	0.288524	1.02952	0.640099	1.11399	0.428978	0.577718	0.507249
ENSG00000227122	PRRT1	protein_coding	0.245438	2.54888	1.03615	0.466075	1.62039	0.237309	0.12535	1.23209	0.733178	0.0203913	-2.02657	1.34986	0.0512304	-1.10137	0.69634	-2.07516	-2.99596	0.301102	-0.447764	-5.6159			ENSG00000277481	PKD1L3	protein_coding	0.471719	1.35472	1.1642	1.9958	1.08049	0.642848	1.09848	0.910809	1.29767	1.42403	-1.084	0.437995	0.219339	0.996967	0.111686	-0.63745	0.135509	-0.13478	0.375924	0.50998
ENSG00000128655	PDE11A	protein_coding	0.953732	0.452451	0.587158	2.03456	0.481795	0.802382	0.294754	1.385	0.526104	0.77283	-0.0683442	-1.14417	-0.768179	1.02472	-1.05351	-0.317639	-1.76242	0.469884	-0.92658	-0.371776			ENSG00000169435	RASSF6	protein_coding	0.581597	0.894274	0.776746	0.431732	1.01936	1.13707	0.921212	0.98682	0.228538	1.42714	-0.781908	-0.161211	-0.364485	-1.21179	0.0276636	0.18532	-0.118395	-0.0191411	-2.12949	0.513127
ENSG00000213830	CFL1P5	processed_pseudogene	0.977809	0.665539	1.08241	4.27793	0.478426	0.816784	1.23778	1.08948	1.38828	0.689664	-0.0323754	-0.587405	0.114247	2.09691	-1.06363	-0.291973	0.307755	0.12364	0.473299	-0.536034			ENSG00000278530	CHMP1B2P	transcribed_unitary_pseudogene	0.465554	1.02494	0.65109	0.839154	0.523705	0.427037	0.739153	0.450993	0.292869	1.42971	-1.10298	0.0355395	-0.619072	-0.252992	-0.933174	-1.22757	-0.436055	-1.14882	-1.77167	0.515723
ENSG00000275282	CFL1P5	processed_pseudogene	0.977809	0.665539	1.08241	4.27793	0.478426	0.816784	1.23778	1.08948	1.38828	0.689664	-0.0323754	-0.587405	0.114247	2.09691	-1.06363	-0.291973	0.307755	0.12364	0.473299	-0.536034			ENSG00000110169	HPX	protein_coding	0.441975	3.6024	2.62982	5.4959	1.35676	0.393021	2.37302	0.249863	1.37232	1.433	-1.17796	1.84896	1.39497	2.45836	0.440171	-1.34732	1.24673	-2.00079	0.456613	0.519039
ENSG00000215160	OR7E122P	transcribed_unprocessed_pseudogene	0.887112	0.495623	0.557933	0.729845	0.650963	0.600592	0.48433	0.374844	0.557676	0.431943	-0.172812	-1.01268	-0.841836	-0.454338	-0.619353	-0.735543	-1.04594	-1.41564	-0.842501	-1.21109			ENSG00000230882	AC005077.4	processed_pseudogene	1.29043	3.0775	2.01211	1.67799	1.69822	1.04712	1.71676	1.48247	1.41215	1.43641	0.367852	1.62176	1.00871	0.746734	0.764023	0.0664268	0.779688	0.568003	0.497893	0.522468
ENSG00000232367	TAP1	protein_coding	0.860112	0.885377	0.766388	0.494901	0.545325	0.717245	0.950271	0.262961	0.363703	0.436222	-0.217403	-0.175636	-0.383853	-1.01479	-0.874812	-0.479462	-0.0735891	-1.92708	-1.45917	-1.19687			ENSG00000168939	SPRY3	protein_coding	0.571014	1.04831	1.26336	1.42719	1.31549	0.777453	0.951707	0.777107	0.78252	1.43738	-0.808402	0.0680654	0.337265	0.513182	0.395601	-0.363173	-0.0714106	-0.363815	-0.3538	0.523436
ENSG00000102230	PCYT1B	protein_coding	0.534692	0.676672	0.891808	0.341292	0.878472	0.445648	0.198149	0.195195	0.325303	0.247608	-0.90322	-0.563471	-0.165195	-1.55092	-0.186932	-1.16602	-2.33534	-2.35701	-1.62014	-2.01387			ENSG00000185215	TNFAIP2	protein_coding	1.74253	0.755025	1.75383	0.247143	2.26718	0.427381	2.34832	1.64612	0.612118	1.43744	0.80118	-0.405404	0.810511	-2.01658	1.1809	-1.2264	1.23163	0.719069	-0.708118	0.523501
ENSG00000189143	CLDN4	protein_coding	1.32328	2.60295	1.06983	1.06698	0.73881	0.532181	0.859798	1.77506	3.8152	0.258027	0.404122	1.38015	0.0973802	0.0935297	-0.436724	-0.910011	-0.21793	0.827866	1.93176	-1.95441			ENSG00000127152	BCL11B	protein_coding	0.790033	0.407152	0.745854	0.459688	0.714645	0.614953	0.682245	1.15869	0.421616	1.43745	-0.340015	-1.29636	-0.423035	-1.12127	-0.484702	-0.701451	-0.551638	0.2125	-1.246	0.523514
ENSG00000183117	CSMD1	protein_coding	0.463418	0.701721	0.651328	0.229946	0.348433	1.13012	0.253797	2.62053	0.219276	0.667303	-1.10961	-0.511031	-0.618544	-2.12063	-1.52105	0.176471	-1.97825	1.38986	-2.18918	-0.583586			ENSG00000139292	LGR5	protein_coding	1.65985	0.868505	0.626399	2.68607	1.10732	1.01376	1.36479	2.62501	0.737098	1.44005	0.731056	-0.203394	-0.674846	1.4255	0.147077	0.0197147	0.448676	1.39232	-0.440072	0.52612
ENSG00000135898	GPR55	protein_coding	0.921898	1.87033	0.966245	0.374278	1.54544	0.255374	0.702106	0.570913	0.714629	1.08615	-0.117321	0.903291	-0.0495391	-1.41782	0.628016	-1.96931	-0.510239	-0.808657	-0.484734	0.119227			ENSG00000141753	IGFBP4	protein_coding	2.67948	1.68024	2.46508	3.29365	1.18731	3.66644	2.262	3.28283	1.92023	1.44526	1.42195	0.748667	1.30163	1.71969	0.247697	1.87438	1.1776	1.71494	0.941279	0.531329
ENSG00000188921	HACD4	protein_coding	0.976963	0.902441	0.792245	0.755487	0.975386	0.406097	1.27487	0.699536	0.308461	1.23738	-0.0336242	-0.148095	-0.335981	-0.404521	-0.0359548	-1.3001	0.350356	-0.51553	-1.69684	0.307293			ENSG00000108771	DHX58	protein_coding	1.79144	0.790841	1.62737	5.51203	3.46641	2.70514	5.18377	4.52175	2.13602	1.44541	0.841117	-0.33854	0.702546	2.46258	1.79344	1.4357	2.374	2.17688	1.09492	0.531474
ENSG00000231488	ABHD16A	protein_coding	0.7926	1.0567	0.505207	0.677405	0.86765	0.457822	0.0674038	0.969394	0.716688	0.934189	-0.335336	0.0795658	-0.985053	-0.561909	-0.204815	-1.12714	-3.89103	-0.0448449	-0.480583	-0.0982136			ENSG00000080166	DCT	protein_coding	0.376445	1.24443	0.595347	0.501943	0.427079	0.541493	0.469929	1.34784	0.492259	1.44802	-1.40949	0.315485	-0.748196	-0.994405	-1.22742	-0.884985	-1.08949	0.430646	-1.02251	0.534083
ENSG00000235676	ABHD16A	protein_coding	0.7926	1.0567	0.505207	0.677405	0.86765	0.457822	0.0674038	0.969394	0.716688	0.934189	-0.335336	0.0795658	-0.985053	-0.561909	-0.204815	-1.12714	-3.89103	-0.0448449	-0.480583	-0.0982136			ENSG00000183287	CCBE1	protein_coding	0.578986	2.25138	0.732273	2.93867	1.17957	0.344788	1.19297	2.53863	1.67788	1.45015	-0.7884	1.17081	-0.449546	1.55516	0.238263	-1.53622	0.25456	1.34405	0.746643	0.536205
ENSG00000236063	ABHD16A	protein_coding	0.7926	1.0567	0.505207	0.677405	0.86765	0.457822	0.0674038	0.969394	0.716688	0.934189	-0.335336	0.0795658	-0.985053	-0.561909	-0.204815	-1.12714	-3.89103	-0.0448449	-0.480583	-0.0982136			ENSG00000163083	INHBB	protein_coding	1.50983	1.1239	1.42313	2.20563	1.35883	1.96596	2.24407	2.20299	1.92149	1.45228	0.594386	0.168514	0.509067	1.14119	0.442365	0.975234	1.16612	1.13946	0.942225	0.53832
ENSG00000175189	INHBC	protein_coding	0.941807	0.884446	0.507206	1.16061	0.670566	0.593768	0.795419	0.442562	1.66091	0.561347	-0.0864966	-0.177154	-0.979356	0.214883	-0.576549	-0.752029	-0.330213	-1.17605	0.731974	-0.833035			ENSG00000230364	RPL4P3	processed_pseudogene	0.897372	6.02467	0.244223	1.96454	0.568554	0.654295	0.484254	1.83185	1.36696	1.45316	-0.156222	2.59088	-2.03373	0.974192	-0.814631	-0.611987	-1.04616	0.873301	0.450971	0.539194
ENSG00000149256	TENM4	protein_coding	0.74601	0.572948	2.14373	1.10709	0.520227	0.765602	2.37316	0.0703702	1.99765	2.26329	-0.422734	-0.803524	1.10012	0.146773	-0.942787	-0.385333	1.24681	-3.82889	0.998305	1.17842			ENSG00000275342	PRAG1	protein_coding	1.10967	0.38124	1.10324	0.998318	0.89195	0.945995	1.0241	0.678234	0.876016	1.45339	0.150131	-1.39123	0.141747	-0.00242866	-0.164966	-0.0800955	0.0343566	-0.560145	-0.190971	0.539422
ENSG00000136367	ZFHX2	protein_coding	1.37788	2.9061	0.640655	2.31712	0.891835	0.446953	1.15226	0.782834	0.912978	2.73703	0.462447	1.53908	-0.64238	1.21233	-0.165151	-1.16181	0.204472	-0.353222	-0.131348	1.45261			ENSG00000068079	IFI35	protein_coding	2.64946	12.1259	4.68435	5.29516	2.10728	2.85143	3.00217	2.64019	2.56541	1.45356	1.4057	3.60002	2.22785	2.40467	1.07538	1.51169	1.58601	1.40064	1.35919	0.539588
ENSG00000166801	FAM111A	protein_coding	0.316717	0.233657	0.290068	1.14973	0.443409	0.89915	0.282698	0.664128	0.830384	1.87659	-1.65873	-2.09754	-1.78554	0.201295	-1.17329	-0.153366	-1.82267	-0.590467	-0.268149	0.908116			ENSG00000136114	THSD1	protein_coding	1.32543	0.597523	1.3194	3.10046	1.82363	1.58556	1.05199	1.8035	0.456523	1.45404	0.406463	-0.742933	0.399877	1.63248	0.866816	0.664992	0.0731169	0.850795	-1.13124	0.540069
ENSG00000130052	STARD8	protein_coding	1.86425	1.61204	1.3151	1.88608	0.591225	0.6746	1.16686	0.151471	0.359593	0.756522	0.898598	0.688891	0.395171	0.915393	-0.758221	-0.567896	0.222631	-2.72288	-1.47556	-0.402546			ENSG00000101213	PTK6	protein_coding	0.769347	0.613271	0.551541	2.50294	1.092	0.446822	0.907851	0.3153	0.936936	1.45451	-0.378294	-0.705403	-0.85846	1.32363	0.126973	-1.16223	-0.139473	-1.6652	-0.0939776	0.540533
ENSG00000168418	KCNG4	protein_coding	1.12157	0.294925	0.580407	1.30639	0.575599	0.6934	0.871093	0.897448	0.415926	0.421233	0.16552	-1.76158	-0.784863	0.385586	-0.796864	-0.52824	-0.199102	-0.1561	-1.2656	-1.24731			ENSG00000198821	CD247	protein_coding	1.92044	5.56893	0.989836	8.59206	1.18128	0.710039	1.68758	1.33089	1.41265	1.45624	0.941434	2.4774	-0.0147386	3.103	0.240355	-0.49403	0.754956	0.412393	0.498399	0.542252
ENSG00000240184	PCDHGC3	protein_coding	2.21542	2.16531	1.80885	0.454087	1.14485	0.351292	1.45402	0.245106	0.406808	2.65166	1.14758	1.11457	0.855074	-1.13896	0.195159	-1.50926	0.540044	-2.02852	-1.29758	1.4069			ENSG00000189350	TOGARAM2	protein_coding	2.23686	0.276416	0.721604	5.0596	2.13508	0.587813	1.897	0.339299	0.54163	1.45722	1.16148	-1.85509	-0.470721	2.33902	1.09429	-0.76657	0.92372	-1.55937	-0.88462	0.543219
ENSG00000123243	ITIH5	protein_coding	0.74041	1.44847	1.16964	0.655219	0.725004	0.556992	0.300943	0.957912	2.12878	0.943059	-0.433604	0.534535	0.226061	-0.609951	-0.46394	-0.844272	-1.73244	-0.0620344	1.09002	-0.0845795			ENSG00000164078	MST1R	protein_coding	0.764886	1.92575	3.13521	1.6893	1.50784	2.62045	1.99353	1.05102	1.22992	1.46211	-0.386683	0.94542	1.64856	0.756429	0.59248	1.38982	0.995322	0.0717956	0.29856	0.548055
ENSG00000140090	SLC24A4	protein_coding	1.25158	0.304725	0.499145	2.71615	0.685269	0.590024	0.712389	0.598122	0.208378	1.06343	0.323751	-1.71442	-1.00247	1.44156	-0.545258	-0.761155	-0.489263	-0.741488	-2.26273	0.0887269			ENSG00000206511	GABBR1	protein_coding	1.59079	0.985568	2.217	1.56248	2.879	1.66196	3.57701	1.77025	1.61151	1.46348	0.669741	-0.0209726	1.14861	0.643833	1.52557	0.732888	1.83875	0.823956	0.68841	0.549404
ENSG00000138623	SEMA7A	protein_coding	1.00156	1.64102	1.0602	2.12392	1.08355	0.374167	2.0542	0.568568	0.790278	0.700436	0.00225321	0.71459	0.0843354	1.08673	0.115768	-1.41825	1.03858	-0.814595	-0.339568	-0.513675			ENSG00000204713	TRIM27	protein_coding	0.994587	5.0385	3.00176	2.88935	1.87484	4.63821	1.54786	4.10825	6.88971	1.46407	-0.00783052	2.33299	1.58581	1.53075	0.906766	2.21357	0.630279	2.03852	2.78444	0.54998
ENSG00000288455	SEMA7A	protein_coding	1.00156	1.64102	1.0602	2.12392	1.08355	0.374167	2.0542	0.568568	0.790278	0.700436	0.00225321	0.71459	0.0843354	1.08673	0.115768	-1.41825	1.03858	-0.814595	-0.339568	-0.513675			ENSG00000181718	OR5T2	protein_coding	0.622658	0.904048	1.51125	2.95279	0.802051	0.39436	0.875858	0.836057	1.10124	1.46546	-0.683488	-0.145529	0.595742	1.56208	-0.318234	-1.34241	-0.191231	-0.258327	0.139129	0.551354
ENSG00000284797	AC008397.1	protein_coding	2.61716	0.697286	1.7328	2.0629	0.344327	1.17883	1.42934	0.787611	7.98337	1.70097	1.388	-0.520178	0.793105	1.04467	-1.53815	0.237356	0.515349	-0.344445	2.997	0.766358			ENSG00000164675	IQUB	protein_coding	0.295637	0.523507	0.698786	0.519258	0.998829	0.950749	0.837179	1.18102	0.564599	1.46587	-1.7581	-0.933719	-0.517077	-0.945477	-0.00169039	-0.072863	-0.256392	0.240032	-0.824703	0.551754
ENSG00000275565	ALOX5	protein_coding	1.11937	0.800038	2.2711	0.198775	1.08749	0.373912	0.965724	0.454363	4.02807	4.96533	0.16269	-0.32186	1.18339	-2.33079	0.120998	-1.41923	-0.0503164	-1.13808	2.01009	2.31189			ENSG00000219392	ZNF602P	unprocessed_pseudogene	1.72927	2.29209	0.923029	2.97747	2.28561	0.659877	1.22072	0.695352	1.37403	1.46713	0.790163	1.19666	-0.115552	1.57409	1.19258	-0.599731	0.287732	-0.524185	0.458414	0.552997
ENSG00000204262	COL5A2	protein_coding	2.4586	1.89382	0.95975	1.57786	0.34695	1.17658	1.53847	0.905489	1.27141	1.02089	1.29784	0.921298	-0.0592694	0.657969	-1.5272	0.234604	0.621497	-0.143231	0.346432	0.0298218			ENSG00000114786	ABHD14A-ACY1	protein_coding	0.651155	10.1976	0.522585	1.95323	4.41118	4.17595	3.29411	1.89609	0.937494	1.46839	-0.618927	3.35016	-0.936262	0.965862	2.14116	2.06211	1.71989	0.923028	-0.0931186	0.554231
ENSG00000159176	CSRP1	protein_coding	2.37473	0.49648	0.739004	0.172947	0.652778	0.625534	0.884964	0.863274	2.19058	1.38325	1.24776	-1.01019	-0.436347	-2.5316	-0.615336	-0.67684	-0.176309	-0.21211	1.13131	0.468059			ENSG00000172425	TTC36	protein_coding	1.64771	2.46503	2.04722	1.59993	0.919878	1.06317	0.786666	1.74146	0.737405	1.46992	0.720462	1.30161	1.03367	0.678009	-0.120486	0.0883723	-0.346177	0.800297	-0.439471	0.555735
ENSG00000228492	RAB11FIP1P1	processed_pseudogene	1.80958	0.754372	1.81072	1.114	0.921004	0.443622	2.00968	0.212434	3.72762	1.34698	0.855655	-0.406652	0.856563	0.155749	-0.118721	-1.1726	1.00697	-2.23491	1.89825	0.429728			ENSG00000283589	GOLGA8N	protein_coding	1.56116	3.23054	1.50873	1.89736	0.96163	0.99311	2.05206	2.25116	0.695102	1.47042	0.642622	1.69178	0.593335	0.92399	-0.0564462	-0.00997457	1.03707	1.17067	-0.524703	0.55623
ENSG00000196653	ZNF502	protein_coding	0.643579	0.449394	0.831433	0.442286	0.468361	0.879607	0.782034	0.839303	1.54725	1.35482	-0.63581	-1.15395	-0.266328	-1.17695	-1.09431	-0.185069	-0.354697	-0.252736	0.629703	0.438106			ENSG00000139193	CD27	protein_coding	0.593932	3.94084	2.38674	1.2815	0.493098	0.568592	0.631412	0.399982	1.18557	1.47398	-0.75163	1.9785	1.25504	0.357833	-1.02005	-0.814534	-0.663346	-1.32199	0.245581	0.559717
ENSG00000281448	ZNF502	protein_coding	0.643579	0.449394	0.831433	0.442286	0.468361	0.879607	0.782034	0.839303	1.54725	1.35482	-0.63581	-1.15395	-0.266328	-1.17695	-1.09431	-0.185069	-0.354697	-0.252736	0.629703	0.438106			ENSG00000274577	LHX1	protein_coding	0.789648	0.316779	0.446559	5.05356	0.817261	2.16958	2.72596	1.99226	0.0603685	1.47455	-0.340719	-1.65845	-1.16308	2.3373	-0.291131	1.11742	1.44677	0.994406	-4.05006	0.560271
ENSG00000262587	AC133552.2	transcribed_unprocessed_pseudogene	2.31673	1.4125	2.93254	2.08701	1.15782	0.356701	2.4108	1.19436	3.00441	1.51406	1.21209	0.498251	1.55215	1.06144	0.211408	-1.48721	1.26951	0.256238	1.58708	0.598422			ENSG00000259511	UBE2Q2L	transcribed_unprocessed_pseudogene	6.15953	20.6723	6.57213	8.23952	7.48335	7.01179	6.53331	2.30289	5.67517	1.48167	2.62282	4.36963	2.71636	3.04256	2.90368	2.80978	2.70781	1.20345	2.50466	0.567223
ENSG00000080618	CPB2	protein_coding	0.953119	1.12229	0.330238	0.653171	0.490664	0.843897	0.233481	0.573389	0.648594	0.354375	-0.0692717	0.166446	-1.59842	-0.614467	-1.02719	-0.244861	-2.09862	-0.802414	-0.624612	-1.49665			ENSG00000236222	WDR46	protein_coding	2.5378	2.83794	5.60147	7.055	1.44185	1.69866	0.761353	1.51904	0.813186	1.48272	1.34358	1.50484	2.4858	2.81865	0.527925	0.764398	-0.393363	0.603158	-0.298343	0.56825
ENSG00000188763	FZD9	protein_coding	1.50113	2.33879	1.22374	0.406253	0.887287	0.469938	0.703468	1.2394	1.93969	2.75085	0.586049	1.22576	0.291297	-1.29955	-0.172527	-1.08946	-0.507443	0.309642	0.955826	1.45988			ENSG00000134830	C5AR2	protein_coding	0.130844	0.541966	0.872785	1.00242	0.77405	1.11343	1.64822	1.41244	0.697723	1.48323	-2.93408	-0.883726	-0.196302	0.0034871	-0.369501	0.155004	0.720911	0.498192	-0.519274	0.568738
ENSG00000182261	NLRP10	protein_coding	0.587266	0.931756	0.706452	0.215833	0.646186	0.645306	0.7629	0.791228	0.445637	0.578299	-0.767914	-0.101976	-0.501337	-2.21201	-0.629979	-0.631945	-0.390434	-0.337835	-1.16606	-0.790112			ENSG00000196335	STK31	protein_coding	0.251852	4.35396	0.34487	0.344775	1.25296	1.27753	1.53319	0.401317	0.357844	1.48748	-1.98935	2.12233	-1.53588	-1.53627	0.325343	0.353354	0.61654	-1.31718	-1.4826	0.572874
ENSG00000281166	NLRP10	protein_coding	0.587266	0.931756	0.706452	0.215833	0.646186	0.645306	0.7629	0.791228	0.445637	0.578299	-0.767914	-0.101976	-0.501337	-2.21201	-0.629979	-0.631945	-0.390434	-0.337835	-1.16606	-0.790112			ENSG00000198205	ZXDA	protein_coding	1.25917	0.465264	1.68789	1.47279	1.31278	2.01624	1.11787	1.64847	0.51644	1.48804	0.332473	-1.10388	0.755221	0.558552	0.392625	1.01167	0.160752	0.721128	-0.953327	0.573413
ENSG00000136542	GALNT5	protein_coding	1.22663	0.408239	0.754982	0.687545	1.01599	0.411083	0.528955	0.196602	0.409314	1.56183	0.294699	-1.29251	-0.405486	-0.540474	0.0228876	-1.2825	-0.918783	-2.34665	-1.28872	0.643233			ENSG00000233608	TWIST2	protein_coding	2.57698	0.732786	2.79271	0.556833	3.04413	3.39571	2.70603	1.6458	1.44121	1.49193	1.36568	-0.448536	1.48167	-0.844683	1.60603	1.76371	1.43618	0.718789	0.527281	0.57718
ENSG00000082684	SEMA5B	protein_coding	0.388355	0.658201	0.348724	1.29611	0.628705	0.666563	0.387685	0.481058	1.24003	0.406538	-1.36455	-0.603399	-1.51984	0.374189	-0.669545	-0.585187	-1.36704	-1.05572	0.310372	-1.29854			ENSG00000288335	TWIST2	protein_coding	2.57698	0.732786	2.79271	0.556833	3.04413	3.39571	2.70603	1.6458	1.44121	1.49193	1.36568	-0.448536	1.48167	-0.844683	1.60603	1.76371	1.43618	0.718789	0.527281	0.57718
ENSG00000273833	TFPT	protein_coding	0.874545	0.495497	0.699365	0.633687	0.770786	0.544819	0.999693	0.293306	0.621072	1.0552	-0.193395	-1.01305	-0.515882	-0.658158	-0.375598	-0.876151	-0.000442975	-1.76952	-0.687168	0.0775165			ENSG00000274810	NPHP3-ACAD11	protein_coding	2.39387	0.875794	6.79903	1.83049	0.378443	0.457928	2.2288	1.64031	0.030962	1.49264	1.25935	-0.191337	2.76533	0.87223	-1.40185	-1.12681	1.15627	0.713968	-5.01336	0.577866
ENSG00000274073	TFPT	protein_coding	0.874545	0.495497	0.699365	0.633687	0.770786	0.544819	0.999693	0.293306	0.621072	1.0552	-0.193395	-1.01305	-0.515882	-0.658158	-0.375598	-0.876151	-0.000442975	-1.76952	-0.687168	0.0775165			ENSG00000188869	TMC3	protein_coding	0.869928	1.48141	0.979707	1.69724	1.44736	0.973115	1.13501	0.99562	1.02133	1.49288	-0.201032	0.566971	-0.0295777	0.763191	0.533424	-0.0393178	0.182705	-0.00633288	0.0304491	0.578098
ENSG00000275086	TFPT	protein_coding	0.874545	0.495497	0.699365	0.633687	0.770786	0.544819	0.999693	0.293306	0.621072	1.0552	-0.193395	-1.01305	-0.515882	-0.658158	-0.375598	-0.876151	-0.000442975	-1.76952	-0.687168	0.0775165			ENSG00000143772	ITPKB	protein_coding	2.00323	1.20505	2.68988	1.18373	1.99233	2.04682	2.22879	2.50578	1.88164	1.49437	1.00233	0.269093	1.42754	0.24334	0.994454	1.03338	1.15626	1.32526	0.911993	0.579537
ENSG00000276022	TFPT	protein_coding	0.874545	0.495497	0.699365	0.633687	0.770786	0.544819	0.999693	0.293306	0.621072	1.0552	-0.193395	-1.01305	-0.515882	-0.658158	-0.375598	-0.876151	-0.000442975	-1.76952	-0.687168	0.0775165			ENSG00000213023	SYT3	protein_coding	2.23004	4.21357	1.63036	6.7064	1.97125	1.9001	2.47309	1.56776	3.34048	1.49527	1.15707	2.07504	0.705187	2.74554	0.97911	0.926075	1.30631	0.648705	1.74006	0.58041
ENSG00000276263	TFPT	protein_coding	0.874545	0.495497	0.699365	0.633687	0.770786	0.544819	0.999693	0.293306	0.621072	1.0552	-0.193395	-1.01305	-0.515882	-0.658158	-0.375598	-0.876151	-0.000442975	-1.76952	-0.687168	0.0775165			ENSG00000260266	PPIAP46	transcribed_processed_pseudogene	0.871555	3.66807	1.3302	1.23365	1.1128	1.04991	1.5204	0.660585	1.12445	1.4982	-0.198336	1.87502	0.41164	0.302933	0.154193	0.0702588	0.604452	-0.598184	0.16922	0.58323
ENSG00000276296	TFPT	protein_coding	0.874545	0.495497	0.699365	0.633687	0.770786	0.544819	0.999693	0.293306	0.621072	1.0552	-0.193395	-1.01305	-0.515882	-0.658158	-0.375598	-0.876151	-0.000442975	-1.76952	-0.687168	0.0775165			ENSG00000288314	PPIAP46	transcribed_processed_pseudogene	0.871555	3.66807	1.3302	1.23365	1.1128	1.04991	1.5204	0.660585	1.12445	1.4982	-0.198336	1.87502	0.41164	0.302933	0.154193	0.0702588	0.604452	-0.598184	0.16922	0.58323
ENSG00000276323	TFPT	protein_coding	0.874545	0.495497	0.699365	0.633687	0.770786	0.544819	0.999693	0.293306	0.621072	1.0552	-0.193395	-1.01305	-0.515882	-0.658158	-0.375598	-0.876151	-0.000442975	-1.76952	-0.687168	0.0775165			ENSG00000136167	LCP1	protein_coding	1.17279	1.6326	2.72833	0.533431	2.30976	1.39445	1.42282	1.78032	1.90366	1.49836	0.22995	0.707171	1.44802	-0.906626	1.20775	0.479692	0.508753	0.832136	0.928779	0.583383
ENSG00000278161	TFPT	protein_coding	0.874545	0.495497	0.699365	0.633687	0.770786	0.544819	0.999693	0.293306	0.621072	1.0552	-0.193395	-1.01305	-0.515882	-0.658158	-0.375598	-0.876151	-0.000442975	-1.76952	-0.687168	0.0775165			ENSG00000287725	AP003071.5	protein_coding	1.43496	0.480194	1.19434	1.371	1.30803	0.991873	1.29586	1.41643	1.10436	1.49837	0.521011	-1.05831	0.256214	0.455229	0.387396	-0.0117727	0.37391	0.502259	0.143211	0.583394
ENSG00000164330	EBF1	protein_coding	1.21027	0.767523	0.722478	4.29865	0.778984	0.539575	0.586897	0.39739	5.16221	0.599695	0.27533	-0.381718	-0.468974	2.10388	-0.360334	-0.890105	-0.768821	-1.33137	2.36799	-0.737699			ENSG00000162374	ELAVL4	protein_coding	0.88397	4.07218	0.584259	1.67227	0.601819	0.26855	0.455326	0.37493	1.12212	1.49905	-0.177931	2.0258	-0.77532	0.741808	-0.732598	-1.89674	-1.13503	-1.41531	0.166228	0.584049
ENSG00000164440	TXLNB	protein_coding	0.375688	0.334498	0.909424	0.197504	0.814617	0.5163	0.398914	0.376535	1.50633	1.33737	-1.41239	-1.57993	-0.136975	-2.34005	-0.295806	-0.953718	-1.32585	-1.40914	0.591038	0.419399			ENSG00000127920	GNG11	protein_coding	3.73521	1.198	2.98408	0.391783	2.13355	2.92545	3.00315	3.15023	1.2814	1.50032	1.90119	0.260628	1.57729	-1.35187	1.09326	1.54866	1.58648	1.65546	0.357721	0.58527
ENSG00000142408	CACNG8	protein_coding	1.33075	1.03819	0.705399	1.021	0.798045	0.528042	0.590704	0.544421	1.30564	1.23368	0.41224	0.0540705	-0.503489	0.0299829	-0.325458	-0.921275	-0.759493	-0.877205	0.384757	0.302968			ENSG00000226174	TEX22	protein_coding	3.10726	0.69821	1.0828	0.456485	2.93591	3.68965	3.29073	3.15296	1.38536	1.50258	1.63564	-0.518267	0.11477	-1.13136	1.55381	1.88348	1.71841	1.65671	0.470261	0.587442
ENSG00000286220	AC007546.3	transcribed_unprocessed_pseudogene	0.527678	0.588383	0.566718	1.30313	0.474354	0.889291	0.253007	0.535678	0.443599	0.468889	-0.92227	-0.765173	-0.819297	0.381981	-1.07596	-0.169273	-1.98275	-0.900562	-1.17267	-1.09268			ENSG00000103044	HAS3	protein_coding	0.658308	2.39422	1.66118	0.554849	0.702426	1.71604	1.76518	0.744552	1.06408	1.50385	-0.603165	1.25955	0.732211	-0.849834	-0.509582	0.779086	0.819812	-0.425556	0.0896093	0.588664
ENSG00000172752	COL6A5	protein_coding	0.681459	0.667375	0.184732	0.55416	0.713629	0.592122	0.727178	0.972986	0.986944	0.411416	-0.553301	-0.58343	-2.43649	-0.851626	-0.486753	-0.756032	-0.45962	-0.039509	-0.0189599	-1.28133			ENSG00000139973	SYT16	protein_coding	1.07752	0.632525	1.07087	1.07351	1.0035	1.32242	1.82639	0.898191	1.01299	1.50437	0.107715	-0.660806	0.0987807	0.102336	0.00504062	0.403183	0.868999	-0.154906	0.0186171	0.589158
ENSG00000188158	NHS	protein_coding	1.8225	1.37993	0.601879	0.891006	0.740084	0.572193	1.18678	1.56659	0.834329	1.31544	0.865917	0.464596	-0.732454	-0.166493	-0.434239	-0.805427	0.247053	0.647629	-0.261312	0.395545			ENSG00000046889	PREX2	protein_coding	1.84289	14.0275	1.1824	2.88777	1.89031	3.40155	2.11648	2.22791	0.607547	1.50819	0.881969	3.81019	0.241713	1.52996	0.918624	1.76619	1.08166	1.15569	-0.718932	0.592815
ENSG00000183185	GABRR3	protein_coding	0.792599	0.701888	0.423155	0.565124	0.609605	0.698021	0.326118	0.215477	0.538725	0.0911109	-0.335337	-0.510687	-1.24074	-0.823361	-0.714053	-0.518658	-1.61653	-2.21439	-0.892379	-3.45623			ENSG00000156966	B3GNT7	protein_coding	0.966385	2.02583	1.0652	1.32578	0.967071	0.36931	1.039	0.940805	0.929461	1.51085	-0.04933	1.01851	0.0911243	0.406841	-0.0483063	-1.4371	0.0551957	-0.0880324	-0.105534	0.59536
ENSG00000198108	CHSY3	protein_coding	1.3393	0.670391	1.1656	0.952948	0.786298	0.541615	1.51236	0.726727	1.91748	1.91818	0.421483	-0.576925	0.221068	-0.0695306	-0.346852	-0.88466	0.596802	-0.460515	0.939208	0.939737			ENSG00000100302	RASD2	protein_coding	1.8058	2.6023	1.57371	2.38366	2.05438	1.29013	1.51714	1.93389	1.51239	1.51352	0.852638	1.37979	0.65417	1.25318	1.0387	0.367516	0.601354	0.951506	0.59683	0.597908
ENSG00000145864	GABRB2	protein_coding	0.749042	0.428289	0.503591	0.85904	0.543756	0.783973	0.889318	0.913765	0.683553	0.53814	-0.416882	-1.22335	-0.989677	-0.219203	-0.878969	-0.351125	-0.169229	-0.130105	-0.548875	-0.893947			ENSG00000178568	ERBB4	protein_coding	0.802106	0.285497	0.826156	0.0966684	1.03659	3.11825	1.2736	0.828192	3.71733	1.51678	-0.318135	-1.80845	-0.275514	-3.37081	0.0518398	1.64074	0.348915	-0.271963	1.89427	0.601008
ENSG00000115592	PRKAG3	protein_coding	0.561735	0.622605	0.35909	1.02734	0.610932	0.701287	0.353887	0.467589	0.586297	0.296472	-0.832039	-0.683611	-1.47758	0.0389136	-0.710915	-0.511923	-1.49864	-1.09669	-0.770296	-1.75403			ENSG00000116031	CD207	protein_coding	1.38748	1.00932	1.88946	1.31808	1.14982	1.17318	1.19419	1.24303	0.767495	1.51791	0.472467	0.0133836	0.917974	0.398438	0.201408	0.230424	0.256032	0.313861	-0.381771	0.602086
ENSG00000078328	RBFOX1	protein_coding	0.573334	0.321122	0.547444	0.405193	0.373293	1.14996	0.764221	1.25089	0.67502	0.250614	-0.802552	-1.63881	-0.869217	-1.30332	-1.42162	0.201581	-0.387938	0.322955	-0.566998	-1.99646			ENSG00000258677	AC022826.2	protein_coding	6.11189	24.5856	3.06716	7.20043	11.1125	2.03202	3.15962	9.04285	2.13624	1.52158	2.61162	4.61974	1.6169	2.84808	3.47411	1.02291	1.65975	3.17678	1.09507	0.60557
ENSG00000179083	FAM133A	protein_coding	0.658958	0.606628	0.661601	1.47182	0.583128	0.736258	0.849438	0.224493	1.12338	0.854241	-0.601742	-0.721116	-0.595967	0.557601	-0.778115	-0.441717	-0.235419	-2.15526	0.167846	-0.227285			ENSG00000247627	MTND4P12	processed_pseudogene	0.606639	4.27118	1.5011	1.85539	1.25505	1.0311	1.67909	1.59935	1.72415	1.52633	-0.72109	2.09463	0.58602	0.891722	0.327745	0.0441843	0.74768	0.677486	0.785885	0.610067
ENSG00000206281	TAPBP	protein_coding	0.581669	0.84393	0.000340529	0.586465	1.46294	0.293847	0.981915	0.0856252	2.02356	4.88231	-0.78173	-0.244805	-11.5199	-0.769883	0.548871	-1.76686	-0.0263298	-3.54582	1.01689	2.28756			ENSG00000169129	AFAP1L2	protein_coding	2.78795	3.03642	2.53546	0.628233	3.36166	2.84169	5.19858	2.58903	1.46138	1.52825	1.4792	1.60237	1.34225	-0.670628	1.74917	1.50675	2.37812	1.37241	0.547333	0.611878
ENSG00000275342	PRAG1	protein_coding	0.65072	0.531945	0.53898	0.392607	0.550569	0.780897	0.481451	0.500724	0.74858	0.569674	-0.619891	-0.910651	-0.891696	-1.34884	-0.861005	-0.356796	-1.05454	-0.997912	-0.417772	-0.811792			ENSG00000151320	AKAP6	protein_coding	1.28499	4.48026	1.27701	2.74148	4.26603	1.20792	1.62693	3.46134	2.16307	1.52853	0.361755	2.16358	0.352766	1.45496	2.09289	0.272523	0.702156	1.79133	1.11308	0.612141
ENSG00000285799	AL645929.2	transcribed_unprocessed_pseudogene	1.07112	0.829802	1.22658	0.272791	0.723114	0.594972	0.356768	1.14803	1.0387	0.528849	0.0991201	-0.269161	0.294641	-1.87413	-0.467705	-0.749106	-1.48694	0.19916	0.054779	-0.919072			ENSG00000276600	RAB7B	protein_coding	1.25853	0.79121	0.671029	0.826899	0.401955	0.73688	0.681973	1.23821	0.774316	1.53148	0.33174	-0.337867	-0.575553	-0.274217	-1.31489	-0.440498	-0.552213	0.308256	-0.369006	0.614928
ENSG00000249316	AF131216.2	unprocessed_pseudogene	1.33631	0.400643	1.29681	2.3714	0.198295	2.17019	0.685744	0.905597	1.14991	0.573414	0.418255	-1.31961	0.374967	1.24574	-2.33428	1.11782	-0.544258	-0.143059	0.201521	-0.802351			ENSG00000168350	DEGS2	protein_coding	2.82705	0.465294	2.05638	9.15259	3.03428	1.11398	0.823297	1.56322	4.42357	1.53239	1.4993	-1.10379	1.04011	3.19418	1.60135	0.155718	-0.280515	0.644521	2.14521	0.615784
ENSG00000285118	AC270277.2	unprocessed_pseudogene	1.33631	0.400643	1.29681	2.3714	0.198295	2.17019	0.685744	0.905597	1.14991	0.573414	0.418255	-1.31961	0.374967	1.24574	-2.33428	1.11782	-0.544258	-0.143059	0.201521	-0.802351			ENSG00000181284	TMEM102	protein_coding	1.67799	1.41716	1.70374	0.935428	1.02541	1.58369	2.25584	1.6642	1.74369	1.53379	0.746733	0.503003	0.768705	-0.0963015	0.0361995	0.663285	1.17366	0.734832	0.802144	0.617104
ENSG00000124256	ZBP1	protein_coding	1.49216	2.49652	0.840563	2.97677	0.394231	1.09211	0.441543	2.43111	16.5171	1.04606	0.577403	1.31992	-0.250572	1.57375	-1.34289	0.127113	-1.17937	1.28162	4.04588	0.0649642			ENSG00000284228	TMEM102	protein_coding	1.67799	1.41716	1.70374	0.935428	1.02541	1.58369	2.25584	1.6642	1.74369	1.53379	0.746733	0.503003	0.768705	-0.0963015	0.0361995	0.663285	1.17366	0.734832	0.802144	0.617104
ENSG00000105664	COMP	protein_coding	0.978541	2.27357	0.311961	0.416139	0.70247	0.615541	0.334731	2.2375	5.82594	1.40889	-0.0312958	1.18496	-1.68056	-1.26486	-0.509491	-0.700073	-1.57893	1.16189	2.54249	0.494559			ENSG00000173269	MMRN2	protein_coding	0.412504	0.430729	1.0362	0.28192	0.604224	1.79209	0.857969	1.99094	0.659444	1.53436	-1.27752	-1.21515	0.0513081	-1.82664	-0.726845	0.841646	-0.221003	0.993448	-0.600678	0.617635
ENSG00000214652	ZNF727	protein_coding	0.920962	0.823354	0.954583	1.15838	0.695232	0.62222	0.774825	1.08406	0.601937	0.611209	-0.118786	-0.280415	-0.0670575	0.212109	-0.524434	-0.684503	-0.368058	0.116445	-0.732316	-0.710262			ENSG00000186124	OR9M1P	transcribed_unprocessed_pseudogene	0.345794	0.570057	0.745067	0.745794	0.797962	0.830919	0.922826	0.999674	0.609945	1.53455	-1.53202	-0.810822	-0.424558	-0.423151	-0.325608	-0.26722	-0.115869	-0.000470395	-0.713249	0.617816
ENSG00000197928	ZNF677	protein_coding	0.550789	1.3096	0.789746	0.579341	0.818984	0.529874	0.835149	0.316644	0.552717	0.551077	-0.860429	0.389124	-0.340539	-0.787515	-0.288093	-0.916279	-0.259894	-1.65907	-0.855387	-0.859674			ENSG00000084453	SLCO1A2	protein_coding	1.27533	2.08849	0.903108	0.452901	0.11793	1.0659	1.09715	0.358613	0.248429	1.54006	0.350875	1.06246	-0.14703	-1.14273	-3.08399	0.0920694	0.133767	-1.4795	-2.0091	0.622985
ENSG00000233954	UQCRHL	protein_coding	1.02355	1.21241	0.563131	1.77928	0.956463	0.454903	0.640457	0.681727	1.69796	2.17694	0.0335816	0.277878	-0.828458	0.831294	-0.0642189	-1.13637	-0.642826	-0.552734	0.763802	1.1223			ENSG00000164674	SYTL3	protein_coding	1.27499	0.805464	0.459681	0.526374	0.81765	0.703219	0.87612	0.837065	0.708321	1.54352	0.350487	-0.312108	-1.1213	-0.92584	-0.290445	-0.507954	-0.190799	-0.256588	-0.497525	0.62622
ENSG00000092529	CAPN3	protein_coding	0.963839	1.94388	0.346508	0.623714	0.598765	0.728278	1.58529	0.17595	0.326587	0.893959	-0.0531361	0.958939	-1.52904	-0.681043	-0.739939	-0.457438	0.664744	-2.50676	-1.61446	-0.161719			ENSG00000267060	PTGES3L	protein_coding	1.04899	4.03473	1.87757	5.84245	1.03428	1.85088	1.17332	1.26039	2.44187	1.54486	0.068994	2.01247	0.908864	2.54657	0.0486214	0.888214	0.2306	0.333864	1.28799	0.627481
ENSG00000172296	SPTLC3	protein_coding	0.96156	0.652703	1.04487	0.763764	0.504608	0.868551	0.806867	1.20585	0.364596	2.21643	-0.0565512	-0.615501	0.063321	-0.388801	-0.986765	-0.203318	-0.309596	0.27005	-1.45563	1.14824			ENSG00000174500	GCSAM	protein_coding	1.49674	5.99925	2.4427	1.68062	1.68303	1.91191	2.40659	1.87786	1.61055	1.54537	0.58182	2.58478	1.28847	0.748991	0.751063	0.935017	1.26699	0.909088	0.687549	0.627952
ENSG00000273024	INTS4P2	transcribed_unprocessed_pseudogene	0.618813	0.514583	0.396511	2.0084	0.673978	0.651736	0.674903	1.46191	2.17955	2.98564	-0.692425	-0.958524	-1.33457	1.00605	-0.569227	-0.61764	-0.567248	0.547854	1.12403	1.57804			ENSG00000284925	GCSAM	protein_coding	1.49674	5.99925	2.4427	1.68062	1.68303	1.91191	2.40659	1.87786	1.61055	1.54537	0.58182	2.58478	1.28847	0.748991	0.751063	0.935017	1.26699	0.909088	0.687549	0.627952
ENSG00000010319	SEMA3G	protein_coding	0.671316	1.62606	0.698125	2.07764	0.359923	1.2208	0.524604	0.693246	0.173314	1.00478	-0.574936	0.701382	-0.518443	1.05494	-1.47424	0.287828	-0.930699	-0.528561	-2.52854	0.00687822			ENSG00000165434	PGM2L1	protein_coding	1.55537	1.43379	2.77242	1.08791	2.07562	1.67796	2.30733	2.65281	0.915166	1.54853	0.637258	0.519834	1.47115	0.121559	1.05354	0.746708	1.20622	1.40752	-0.127895	0.630899
ENSG00000125122	LRRC29	protein_coding	2.09877	2.33172	0.834688	2.36399	0.260968	1.69	1.31031	0.723475	1.42653	1.48724	1.06955	1.2214	-0.260691	1.24122	-1.93806	0.757025	0.389908	-0.466985	0.512514	0.572641			ENSG00000206353	SKIV2L	protein_coding	1.05575	2.25844	1.753	2.343	1.62907	1.70741	1.47079	2.20547	0.635333	1.54941	0.078271	1.17533	0.809825	1.22836	0.704049	0.771812	0.556589	1.14109	-0.654415	0.631721
ENSG00000243323	PTPRVP	transcribed_unitary_pseudogene	0.809116	1.04642	1.089	1.0865	0.760167	0.581804	0.555241	0.612138	0.341355	0.332774	-0.305582	0.0654675	0.123001	0.119683	-0.395612	-0.781395	-0.848815	-0.708071	-1.55066	-1.58739			ENSG00000228896	SKIV2L	protein_coding	1.05575	2.25844	1.753	2.343	1.62907	1.70741	1.47079	2.20547	0.635333	1.54941	0.078271	1.17533	0.809825	1.22836	0.704049	0.771812	0.556589	1.14109	-0.654415	0.631721
ENSG00000174370	C11orf45	protein_coding	1.00591	0.172354	0.452802	0.508862	1.91502	0.231384	1.30829	0.806721	0.242671	1.02182	0.00849406	-2.53655	-1.14305	-0.974654	0.937358	-2.11164	0.387686	-0.309858	-2.04293	0.0311368			ENSG00000232616	SKIV2L	protein_coding	1.05575	2.25844	1.753	2.343	1.62907	1.70741	1.47079	2.20547	0.635333	1.54941	0.078271	1.17533	0.809825	1.22836	0.704049	0.771812	0.556589	1.14109	-0.654415	0.631721
ENSG00000084628	NKAIN1	protein_coding	0.467164	0.650178	1.37761	0.319958	0.529692	0.83821	0.798985	0.244017	2.74794	2.30619	-1.098	-0.621093	0.462168	-1.64405	-0.916774	-0.254616	-0.32376	-2.03495	1.45835	1.20551			ENSG00000115138	POMC	protein_coding	1.82589	2.42631	1.42608	1.57504	1.15288	1.55794	0.814583	1.46988	1.35449	1.55192	0.868597	1.27876	0.512054	0.655388	0.205242	0.63964	-0.295866	0.555698	0.43775	0.634054
ENSG00000186806	VSIG10L	protein_coding	0.601219	0.843521	0.92898	0.415148	0.57261	0.778403	1.24165	0.949907	0.259918	1.40554	-0.734038	-0.245504	-0.106281	-1.2683	-0.804376	-0.361411	0.312263	-0.0741418	-1.94387	0.491125			ENSG00000263142	LRRC37A17P	transcribed_unprocessed_pseudogene	1.09022	0.878076	1.46075	1.30663	1.77887	2.31122	1.72809	1.94256	1.37304	1.55397	0.124619	-0.187582	0.546709	0.385851	0.830961	1.20865	0.789183	0.957959	0.457374	0.635959
ENSG00000237984	PTENP1	transcribed_processed_pseudogene	0.937491	0.575674	0.805845	1.93988	0.85214	0.525125	0.67218	0.5635	0.46841	0.927613	-0.0931233	-0.796676	-0.311426	0.955967	-0.230838	-0.929267	-0.57308	-0.827512	-1.09416	-0.108405			ENSG00000213694	S1PR3	protein_coding	2.1311	3.27717	2.63865	1.39041	1.87927	1.91555	2.07704	1.90382	1.59741	1.55592	1.0916	1.71245	1.3998	0.475509	0.910174	0.937755	1.05453	0.928895	0.675735	0.637767
ENSG00000141526	SLC16A3	protein_coding	1.76337	2.44485	0.784075	0.324723	0.418515	1.08275	0.519957	1.25601	1.92733	0.0910322	0.818337	1.28975	-0.350937	-1.62272	-1.25665	0.114696	-0.943536	0.328846	0.946604	-3.45748			ENSG00000100228	RAB36	protein_coding	1.21433	0.46606	1.14385	1.22	0.898437	1.29172	3.12417	1.54344	1.99708	1.55658	0.280161	-1.10141	0.193898	0.286881	-0.154511	0.369293	1.64347	0.626149	0.997892	0.63838
ENSG00000240563	L1TD1	protein_coding	0.34907	0.650163	0.658942	0.719824	0.593948	0.763693	0.346178	0.365963	0.686476	0.464207	-1.51841	-0.621127	-0.601777	-0.474284	-0.751591	-0.388935	-1.53041	-1.45023	-0.542719	-1.10716			ENSG00000180353	HCLS1	protein_coding	0.5107	1.34448	1.25727	2.13552	2.11302	1.93225	1.90979	0.771602	0.102633	1.55818	-0.969451	0.427048	0.330296	1.09459	1.07931	0.950283	0.933413	-0.374071	-3.28443	0.639866
ENSG00000278550	SLC43A2	protein_coding	1.67689	1.15432	1.33705	1.60372	1.04589	0.435196	0.605052	1.18222	2.27704	1.78016	0.74579	0.207038	0.419049	0.68142	0.0647288	-1.20026	-0.724868	0.241496	1.18716	0.832006			ENSG00000138669	PRKG2	protein_coding	0.700999	1.16586	1.3382	0.909026	1.06552	2.1378	4.14942	3.13126	0.796277	1.56042	-0.512517	0.221393	0.420296	-0.137607	0.0915536	1.09613	2.05291	1.64674	-0.328658	0.641932
ENSG00000107611	CUBN	protein_coding	0.80909	1.74032	0.469444	0.0743456	1.17039	0.391419	0.576393	1.35349	0.0708094	2.01454	-0.305628	0.799355	-1.09098	-3.74961	0.226988	-1.35321	-0.794875	0.436688	-3.81992	1.01045			ENSG00000196876	SCN8A	protein_coding	1.37465	1.12344	1.4601	0.831261	1.11765	2.07097	2.06578	1.76055	0.920862	1.56209	0.459061	0.167917	0.546065	-0.266627	0.160474	1.05031	1.04669	0.816027	-0.118943	0.643476
ENSG00000187583	PLEKHN1	protein_coding	0.692858	0.900852	0.414183	0.585368	1.1581	0.396909	0.0639214	0.663455	0.27924	0.141561	-0.529368	-0.150638	-1.27166	-0.772584	0.211761	-1.33312	-3.96756	-0.591929	-1.84042	-2.8205			ENSG00000169306	IL1RAPL1	protein_coding	0.945217	6.93331	1.70028	2.91703	1.135	1.58909	1.56506	0.766802	2.0712	1.56289	-0.0812825	2.79354	0.765772	1.5445	0.182692	0.668201	0.646218	-0.383074	1.05047	0.644216
ENSG00000125864	BFSP1	protein_coding	1.54599	3.36145	1.8411	0.467182	0.570458	0.809024	2.02873	1.95985	9.90817	3.76649	0.628532	1.74908	0.880572	-1.09794	-0.809807	-0.305746	1.02058	0.970746	3.30862	1.91322			ENSG00000145623	OSMR	protein_coding	0.969526	1.09099	1.08212	6.72082	1.02475	0.0464434	1.24248	2.19602	1.75205	1.5631	-0.0446484	0.125638	0.113863	2.74864	0.0352775	-4.42838	0.313218	1.13489	0.809045	0.644415
ENSG00000198771	RCSD1	protein_coding	1.23143	0.654172	0.779978	0.612501	0.988979	0.471255	0.547123	0.622211	3.19756	0.678987	0.300335	-0.612258	-0.358495	-0.707216	-0.0159882	-1.08542	-0.870063	-0.684523	1.67697	-0.558544			ENSG00000125384	PTGER2	protein_coding	0.904634	0.746697	0.730884	2.38364	0.85335	0.652192	0.885237	0.768673	1.08907	1.56346	-0.144594	-0.421405	-0.452286	1.25317	-0.228791	-0.616631	-0.175864	-0.379558	0.123099	0.64474
ENSG00000198932	GPRASP1	protein_coding	0.576507	0.624025	0.509731	1.08769	1.75375	0.269065	0.421943	0.296224	2.90284	0.404189	-0.79459	-0.680324	-0.972192	0.121265	0.81044	-1.89397	-1.24488	-1.75524	1.53746	-1.3069			ENSG00000166825	ANPEP	protein_coding	1.12598	4.2558	1.08572	0.639045	0.709079	2.35706	2.25574	0.481272	1.27785	1.56416	0.171181	2.08943	0.118655	-0.646011	-0.495982	1.23699	1.1736	-1.05508	0.353718	0.64539
ENSG00000138435	CHRNA1	protein_coding	0.472021	0.701953	0.799582	1.03654	0.421012	1.12151	0.618382	0.452063	1.48602	1.28021	-1.08308	-0.510554	-0.322682	0.0517758	-1.24807	0.165447	-0.69343	-1.1454	0.571454	0.35638			ENSG00000188761	BCL2L15	protein_coding	0.575015	0.648405	2.11876	4.79383	2.48078	0.662828	2.85139	0.719197	0.447441	1.56474	-0.798329	-0.625033	1.08322	2.26118	1.31079	-0.593294	1.51166	-0.47554	-1.16023	0.64592
ENSG00000167562	ZNF701	protein_coding	1.17627	1.11507	1.06602	1.21279	0.783078	0.605222	0.724856	1.89014	1.37962	1.61737	0.234223	0.157134	0.0922306	0.27833	-0.352772	-0.724464	-0.464234	0.918493	0.464268	0.693652			ENSG00000258311	AC009779.3	protein_coding	6.54369	1.69368	3.7143	5.25879	1.80101	1.76434	3.59466	1.18855	1.37475	1.56556	2.71011	0.760161	1.89309	2.39473	0.848806	0.819131	1.84586	0.249203	0.459166	0.646681
[truncated: 14,091 more rows]

## Sheet: Supp 25a
Construct	EPCAM_1	EPCAM_2	EPCAM_1_top hit	EPCAM_2_top hit	CXCR4_1	CXCR4_2	CXCR4_1_top hit	CXCR4_2_top hit	Reporter_1	Reporter_2	Reporter_1_top hit	Reporter_2_top hit	EPCAM_average	CXCR4_average	Reporter_average	EPCAM_rank	CXCR4_rank	Reporter_rank	Summed ranks
[truncated: 625 more rows]

[truncated: 4 more sheets: Supp 25b, Supp 26b, Supp 26c, Supp 29a,d]
